# Supplementary material for: Dynamics of the compartmentalized Streptomyces chromosome during metabolic differentiation
Source: Nat Commun. 2021 Sep 1;12:5221. doi: 10.1038/s41467-021-25462-1 (PMC8410849; doi:10.1038/s41467-021-25462-1)
Supplement: Supplementary file 6 — Supplementary Data 3 [file 41467_2021_25462_MOESM6_ESM.xlsx]

## Sheet: DATA
ID	SUPPORT	TIR	START	END	STRAND	REPLICATION_ORIENTATION	GENE_SIZE	Protein_ID	GO_ID	Gene_Name	UNIPROT_Gene_Name	Product (NCBI annotation)	Product_Uniprot	ACTINO_SIGN	CORE	PERSIST95	GI	Strain-specific_CDSs	Func_RNA	Transl._CDS	NAPSF	SMBGC	pSAM2	PROPHAGE	PERSIST_INDEX	SENSE_Mean	SENSE_C1	SENSE_C2	SENSE_C3	SENSE_C4	SENSE_C5	SENSE_C6	SENSE_C7	ANTISENSE_INDEX_Mean	ANTISENSE_INDEX_C1	ANTISENSE_INDEX_C2	ANTISENSE_INDEX_C3	ANTISENSE_INDEX_C4	ANTISENSE_INDEX_C5	ANTISENSE_INDEX_C6	ANTISENSE_INDEX_C7	DIFF005	DIFF001	DIFF0001	CAT_Mean	CAT_C1	CAT_C2	CAT_C3	CAT_C4
SAM23877_RS00010	CHR	TIR	1318	1479	-	LEADING	162	WP_159041943.1	A0A0K2AJN2	NA	SAM23877_0003 SAM23877_7666	hypothetical protein	Uncharacterized protein	NA	NA	NOT_PERSIST95	NA	UNIQ	NA	NA	NA	NA	NA	NA	0	287.716	55.5556	129.63	283.951	49.3827	919.753	74.0741	296.296	0.252763	0.143939	0.0508475	0.502123	0.397576	0.415033	0.129345	0.13048	DIFF0.05	DIFF0.01	DIFF0.001	CAT_1	CAT_1	CAT_1	CAT_2	CAT_0
SAM23877_RS00015	CHR	TIR	1587	1883	-	LEADING	297	WP_053141967.1	A0A0K2B6B1	NA	SAM23877_0004 SAM23877_7665	hypothetical protein	Uncharacterized protein	NA	NA	NOT_PERSIST95	NA	NOT_UNIQ	NA	NA	NA	NA	NA	NA	0.16129	127.609	26.936	87.5421	164.983	37.037	296.296	33.67	202.02	0.0601376	0	0.00505051	0.267028	0.136296	0	0	0.0125886	DIFF0.05	DIFF0.01	DIFF0.001	CAT_1	CAT_0	CAT_1	CAT_1	CAT_0
SAM23877_RS00020	CHR	TIR	2597	5257	+	LAGGING	2661	WP_079029930.1	A0A0K2AJ28	NA	ttrA SAM23877_0006 SAM23877_7663	DEAD/DEAH box helicase	Putative helicase	NA	NA	NOT_PERSIST95	NA	NOT_UNIQ	NA	NA	NA	NA	NA	NA	0.290323	91.4656	69.8985	63.51	58.2488	99.9624	116.498	87.1853	125.141	0.0402798	0.0364475	0.0424608	0.0227131	0.0280286	0.0691948	0.0351017	0.048012	DIFF0.05	DIFF0.01	NA	CAT_1	CAT_1	CAT_1	CAT_1	CAT_1
SAM23877_RS00030	CHR	TIR	6362	6784	+	LAGGING	423	WP_053125582.1	Q1RR82	NA	SAM23877_0008 SAM23877_7661 SAMT0003	hypothetical protein	Uncharacterized protein SAMT0003	NA	NA	NOT_PERSIST95	NA	NOT_UNIQ	NA	NA	NA	NA	NA	NA	0.016129	9387.52	193.853	676.123	8146.57	33969.3	12231.7	257.683	8874.7	0.00804843	0.0202446	0.00423308	0.00294199	0.00415307	0.0150357	0.00725957	0.00247103	DIFF0.05	DIFF0.01	DIFF0.001	CAT_4	CAT_1	CAT_2	CAT_4	CAT_4
SAM23877_RS00035	CHR	TIR	6789	7175	-	LEADING	387	WP_053125584.1	Q1RR81	NA	SAM23877_0009 SAM23877_7660 SAMT0004	hypothetical protein	Uncharacterized protein SAMT0004	NA	NA	NOT_PERSIST95	NA	NOT_UNIQ	NA	NA	NA	NA	NA	NA	0.0645161	16.1499	0	2.58398	2.58398	10.3359	69.7674	2.58398	5.16796	0.996107	0.99798	0.996942	0.999346	0.998057	0.988979	0.992696	0.99875	DIFF0.05	DIFF0.01	DIFF0.001	CAT_0	CAT_0	CAT_0	CAT_0	CAT_0
SAM23877_RS40130	CHR	TIR	8056	8895	-	LEADING	840	WP_167355251.1	Q1RR79	NA	SAM23877_0010 SAM23877_7659 SAMT0006	NUDIX domain-containing protein	Putative NTP pyrophosphohydrolase	NA	NA	NOT_PERSIST95	NA	NOT_UNIQ	NA	NA	NA	NA	NA	NA	0.0887097	65.4167	33.3333	28.5714	13.0952	60.7143	189.286	32.1429	41.6667	0.706743	0.703253	0.809649	0.758815	0.710971	0.485607	0.760903	0.718004	DIFF0.05	DIFF0.01	DIFF0.001	CAT_0	CAT_1	CAT_0	CAT_0	CAT_1
SAM23877_RS00050	CHR	TIR	9142	9714	-	LEADING	573	WP_053125602.1	Q1RR78	NA	SAM23877_0011 SAM23877_7658 SAMT0007	CGNR zinc finger domain-containing protein	Uncharacterized protein SAMT0007	NA	NA	NOT_PERSIST95	NA	NOT_UNIQ	NA	NA	NA	NA	NA	NA	0.403226	124.328	165.794	123.909	89.0052	99.4764	129.145	193.717	55.8464	0.0374652	0.0236098	0.0409756	0.0107809	0.0247923	0.0444444	0.0365218	0.0811314	DIFF0.05	DIFF0.01	DIFF0.001	CAT_1	CAT_1	CAT_1	CAT_1	CAT_1
SAM23877_RS00055	CHR	TIR	9866	10321	+	LAGGING	456	WP_053125604.1	Q1RR77	NA	SAM23877_0012 SAM23877_7657 SAMT0008	VOC family protein	Putative glyoxalase	NA	NA	NOT_PERSIST95	NA	NOT_UNIQ	NA	NA	NA	NA	NA	NA	0.33871	251.557	164.474	239.035	535.088	469.298	210.526	199.561	52.6316	0.0192671	0.0177078	0.0170415	0.00765041	0.0298354	0.0144928	0.0189356	0.0292063	DIFF0.05	DIFF0.01	DIFF0.001	CAT_1	CAT_1	CAT_1	CAT_2	CAT_2
SAM23877_RS00060	CHR	TIR	10418	11329	+	LAGGING	912	WP_107408705.1	Q1RR76	NA	SAM23877_0013 SAM23877_7656 SAMT0009	pyridoxamine 5'-phosphate oxidase family protein	Putative ferredoxin NADPH reductase	NA	NA	NOT_PERSIST95	NA	NOT_UNIQ	NA	NA	NA	NA	NA	NA	0.370968	29.3969	20.8333	19.7368	43.8596	66.886	30.7018	19.7368	8.77193	0.320616	0.16578	0.404233	0.188409	0.346053	0.228164	0.352238	0.559436	DIFF0.05	DIFF0.01	NA	CAT_0	CAT_0	CAT_0	CAT_0	CAT_1
SAM23877_RS38755	CHR	TIR	11732	12061	+	LAGGING	330	WP_159041944.1	A0A0K2AJ90	NA	SAM23877_0014 SAM23877_7655	carboxylesterase family protein	COesterase domain-containing protein	NA	NA	NOT_PERSIST95	NA	UNIQ	NA	NA	NA	NA	NA	NA	0	17	9.09091	18.1818	12.1212	21.2121	18.1818	12.1212	24.2424	0.891453	0.836825	0.801212	0.923632	0.929251	0.959365	0.895752	0.894134	DIFF0.05	NA	NA	CAT_0	CAT_0	CAT_0	CAT_0	CAT_0
SAM23877_RS00070	CHR	TIR	12455	12919	-	LEADING	465	WP_053125610.1	Q1RR75	NA	kilB SAM23877_0016 SAM23877_7653 SAMT0010	hypothetical protein	KilB-like protein, role in intramycelial spread (Protein KilB)	NA	NA	NOT_PERSIST95	NA	NOT_UNIQ	NA	NA	NA	NA	NA	NA	0.0806452	913.57	75.2688	129.032	227.957	711.828	3668.82	66.6667	365.591	0.0732884	0.0549876	0.0905305	0.0395173	0.0146436	0.0135646	0.241131	0.0586444	DIFF0.05	DIFF0.01	DIFF0.001	CAT_2	CAT_1	CAT_1	CAT_1	CAT_2
SAM23877_RS00075	CHR	TIR	13113	13766	-	LEADING	654	WP_053125613.1	A0A0K2AJH1	NA	SAM23877_0017 SAM23877_7652	GNAT family N-acetyltransferase	Putative acetyltransferase	NA	NA	NOT_PERSIST95	NA	NOT_UNIQ	NA	NA	NA	NA	NA	NA	0.41129	720.673	218.654	347.095	449.541	972.477	1669.72	250.765	729.358	0.0411357	0.0457899	0.0655438	0.021557	0.0252774	0.0400584	0.0605008	0.0292227	DIFF0.05	DIFF0.01	DIFF0.001	CAT_2	CAT_2	CAT_2	CAT_2	CAT_2
SAM23877_RS36865	CHR	TIR	13955	14179	+	LAGGING	225	WP_079029931.1	NA	NA	NA	transposase	NA	NA	NA	NOT_PERSIST95	NA	NOT_UNIQ	NA	NA	NA	NA	NA	NA	0.532258	180.444	48.8889	75.5556	97.7778	80	608.889	84.4444	102.222	0.264719	0.496382	0.160763	0.148448	0.205225	0.202958	0.343654	0.295605	DIFF0.05	DIFF0.01	DIFF0.001	CAT_1	CAT_1	CAT_1	CAT_1	CAT_1
SAM23877_RS39515	CHR	TIR	14376	14894	+	LAGGING	519	WP_159041945.1	A0A0K2B6A2	NA	SAM23877_0019 SAM23877_7650	transposase	Transposase	NA	NA	NOT_PERSIST95	NA	NOT_UNIQ	NA	NA	NA	NA	NA	NA	0.0564516	18.4586	9.63391	13.4875	23.1214	11.5607	32.7553	19.2678	15.4143	0.97913	0.993126	0.992225	0.981636	0.970447	0.976473	0.989407	0.950595	DIFF0.05	NA	NA	CAT_0	CAT_0	CAT_0	CAT_0	CAT_0
SAM23877_RS00085	CHR	TIR	15107	15499	-	LEADING	393	WP_053125618.1	Q1RR72	NA	SAM23877_0020 SAM23877_7649 SAMT0013 SAMT0014	hypothetical protein	Uncharacterized protein SAMT0013	NA	NA	NOT_PERSIST95	NA	NOT_UNIQ	NA	NA	NA	NA	NA	NA	0.0725806	4343.61	5267.18	5083.97	4610.69	6712.47	2776.08	4839.69	1730.28	0.0046541	0.00248173	0.00248207	0.00273181	0.00456448	0.0136739	0.00281477	0.00383	DIFF0.05	DIFF0.01	DIFF0.001	CAT_4	CAT_4	CAT_4	CAT_4	CAT_4
SAM23877_RS00095	CHR	TIR	16514	17383	-	LEADING	870	WP_053125620.1	Q1RR69	NA	SAM23877_0022 SAM23877_7647 SAMT0016 SAMT0017	MBL fold metallo-hydrolase	Putative Zn-dependent hydrolase	NA	NA	NOT_PERSIST95	NA	NOT_UNIQ	NA	NA	NA	NA	NA	NA	0.104839	167.402	266.667	243.678	193.103	178.161	50.5747	259.77	28.7356	0.0631795	0.0331714	0.0438049	0.0433636	0.0135789	0.126172	0.0620024	0.120163	DIFF0.05	DIFF0.01	DIFF0.001	CAT_1	CAT_2	CAT_2	CAT_1	CAT_1
SAM23877_RS00100	CHR	TIR	17417	18028	-	LEADING	612	WP_053125622.1	Q1RR68	NA	SAM23877_0023 SAM23877_7646 SAMT0017 SAMT0018	TetR/AcrR family transcriptional regulator	Putative TetR-family transcriptional regulator	NA	NA	NOT_PERSIST95	NA	NOT_UNIQ	NA	NA	NA	NA	NA	NA	0.322581	52.3693	19.6078	62.0915	94.7712	66.9935	91.5033	21.2418	11.4379	0.204608	0.133853	0.14734	0.0928891	0.21782	0.0833333	0.296706	0.460317	DIFF0.05	DIFF0.01	DIFF0.001	CAT_0	CAT_0	CAT_1	CAT_1	CAT_1
SAM23877_RS00105	CHR	TIR	18427	19137	+	LAGGING	711	WP_053125626.1	Q1RR67	NA	SAM23877_0025 SAM23877_7644 SAMT0018 SAMT0019	HAD family phosphatase	Putative hydrolase	NA	NA	NOT_PERSIST95	NA	NOT_UNIQ	NA	NA	NA	NA	NA	NA	0.387097	22.1238	11.2518	11.2518	37.9747	37.9747	9.84529	12.6582	43.6006	0.424198	0.498482	0.535948	0.157822	0.486258	0.527778	0.375817	0.387279	DIFF0.05	DIFF0.01	DIFF0.001	CAT_0	CAT_0	CAT_0	CAT_0	CAT_0
SAM23877_RS00110	CHR	TIR	19503	20348	-	LEADING	846	WP_053125630.1	A0A0K2AJ39	NA	SAM23877_0026 SAM23877_7643	helix-turn-helix domain-containing protein	Putative transcriptional regulator	NA	NA	NOT_PERSIST95	NA	NOT_UNIQ	NA	NA	NA	NA	NA	NA	0.0645161	417.352	94.5626	121.749	174.941	342.79	1147.75	100.473	612.293	0.0737273	0.0891078	0.116968	0.0505276	0.0312088	0.0142077	0.194612	0.0194593	DIFF0.05	DIFF0.01	DIFF0.001	CAT_2	CAT_1	CAT_1	CAT_1	CAT_2
SAM23877_RS00115	CHR	TIR	20484	20930	+	LAGGING	447	WP_053125632.1	Q1RR65	NA	SAM23877_0027 SAM23877_7642 SAMT0020 SAMT0021	nuclear transport factor 2 family protein	Uncharacterized protein SAMT0020	NA	NA	NOT_PERSIST95	NA	NOT_UNIQ	NA	NA	NA	NA	NA	NA	0.491935	21.1409	11.1857	11.1857	4.47427	33.557	31.3199	11.1857	38.0313	0.751095	0.559984	0.765686	0.880202	0.689036	0.757531	0.697368	0.90786	DIFF0.05	DIFF0.01	NA	CAT_0	CAT_0	CAT_0	CAT_0	CAT_0
SAM23877_RS00120	CHR	TIR	20927	21793	+	LAGGING	867	WP_053125634.1	Q1RR64	NA	yesF SAM23877_0028 SAM23877_7641 SAMT0021 SAMT0022	NAD(P)H-binding protein	Putative oxidoreductase YesF (EC 1.-.-.-)	NA	NA	NOT_PERSIST95	NA	NOT_UNIQ	NA	NA	NA	NA	NA	NA	0.516129	7.01269	3.46021	3.46021	0	5.76701	19.6078	3.46021	5.76701	0.811421	0.781987	0.849612	0.890332	0.666589	0.798884	0.836667	0.855876	DIFF0.05	DIFF0.01	DIFF0.001	CAT_0	CAT_0	CAT_0	CAT_0	CAT_0
SAM23877_RS39520	CHR	TIR	21909	22082	-	LEADING	174	WP_159041946.1	A0A0K2AJA1	NA	SAM23877_0029	hypothetical protein	Uncharacterized protein	NA	NA	NOT_PERSIST95	NA	NOT_UNIQ	NA	NA	NA	NA	NA	NA	0.00806452	62.2989	28.7356	45.977	22.9885	40.2299	120.69	45.977	103.448	0.222266	0.206667	0.172619	0.370635	0.228758	0.0418301	0.245238	0.290113	DIFF0.05	DIFF0.01	NA	CAT_0	CAT_0	CAT_1	CAT_0	CAT_0
SAM23877_RS00125	CHR	TIR	22085	23038	-	LEADING	954	WP_079029933.1	A0A0K2B5J7	NA	SAM23877_0030 SAM23877_7639	alpha/beta hydrolase	Putative hydrolase	NA	NA	NOT_PERSIST95	NA	NOT_UNIQ	NA	NA	NA	NA	NA	NA	0.483871	118.113	36.6876	22.0126	19.9161	57.652	446.541	17.8197	83.8574	0.25277	0.144141	0.245286	0.319986	0.267269	0.151458	0.397037	0.244217	DIFF0.05	DIFF0.01	DIFF0.001	CAT_1	CAT_1	CAT_0	CAT_0	CAT_0
SAM23877_RS00130	CHR	TIR	23037	23594	+	LAGGING	558	WP_053125639.1	Q1RR61	NA	SAM23877_0031 SAM23877_7638 SAMT0024 SAMT0025	ABATE domain-containing protein	Uncharacterized protein SAMT0024	NA	NA	NOT_PERSIST95	NA	NOT_UNIQ	NA	NA	NA	NA	NA	NA	0.145161	310.986	172.043	127.24	125.448	218.638	569.892	224.014	593.19	0.0798614	0.0669181	0.136235	0.0976787	0.0835913	0.0490181	0.0940552	0.0315332	DIFF0.05	DIFF0.01	DIFF0.001	CAT_1	CAT_1	CAT_1	CAT_1	CAT_1
SAM23877_RS00135	CHR	TIR	23713	24258	-	LEADING	546	WP_079029934.1	Q1RR60	NA	SAM23877_0032 SAM23877_7637 SAMT0025 SAMT0026	AAA family ATPase	Putative phosphotransferase	NA	NA	NOT_PERSIST95	NA	NOT_UNIQ	NA	NA	NA	NA	NA	NA	0.306452	347.582	194.139	283.883	271.062	358.974	567.766	307.692	351.648	0.397499	0.421865	0.470138	0.330346	0.226212	0.26584	0.502021	0.566072	DIFF0.05	DIFF0.01	DIFF0.001	CAT_2	CAT_1	CAT_2	CAT_2	CAT_2
SAM23877_RS39525	CHR	TIR	24860	24997	-	LEADING	138	WP_159041947.1	A0A0K2AJA4	NA	SAM23877_0034 SAM23877_7635	hypothetical protein	Uncharacterized protein	NA	NA	NOT_PERSIST95	NA	UNIQ	NA	NA	NA	NA	NA	NA	0	1701.23	195.652	311.594	565.217	884.058	6768.12	217.391	898.551	0.029875	0.0147392	0.00653595	0.0286712	0.0374978	0.0117615	0.0107527	0.0991666	DIFF0.05	DIFF0.01	DIFF0.001	CAT_3	CAT_1	CAT_2	CAT_2	CAT_2
SAM23877_RS00140	CHR	TIR	25010	25645	-	LEADING	636	WP_079029935.1	A0A0K2AJB9	NA	SAM23877_0035 SAM23877_7634	RHS repeat-associated core domain-containing protein	Putative secreted protein	NA	NA	NOT_PERSIST95	NA	UNIQ	NA	NA	NA	NA	NA	NA	0	665.173	268.868	320.755	500	937.107	1040.88	240.566	1168.24	0.0721735	0.0723556	0.0627746	0.0495849	0.042137	0.0401544	0.164886	0.0733219	DIFF0.05	DIFF0.01	DIFF0.001	CAT_2	CAT_2	CAT_2	CAT_2	CAT_2
SAM23877_RS39530	CHR	TIR	25620	25799	-	LEADING	180	WP_053141961.1	A0A0K2B5W3	NA	SAM23877_0036 SAM23877_7633	hypothetical protein	Uncharacterized protein	NA	NA	NOT_PERSIST95	NA	UNIQ	NA	NA	NA	NA	NA	NA	0	911.278	405.556	583.333	1044.44	1572.22	1244.44	444.444	1016.67	0.0118686	0.00268817	0	0.00470014	0.00485696	0.056814	0.00229885	0.0117219	DIFF0.05	DIFF0.01	DIFF0.001	CAT_2	CAT_2	CAT_2	CAT_2	CAT_3
SAM23877_RS00165	CHR	TIR	33100	33414	+	LAGGING	315	WP_053125643.1	Q1RR51	NA	SAM23877_0049 SAM23877_7621 SAMT0034 SAMT0035	hypothetical protein	Uncharacterized protein SAMT0034	NA	NA	NOT_PERSIST95	NA	NOT_UNIQ	NA	NA	NA	NA	NA	NA	0.0483871	41.6508	6.34921	50.7937	95.2381	50.7937	44.4444	15.873	44.4444	0.18222	0.322222	0.106229	0.0892857	0.160317	0.25	0.222222	0.125261	DIFF0.05	DIFF0.01	DIFF0.001	CAT_0	CAT_0	CAT_1	CAT_1	CAT_0
SAM23877_RS00170	CHR	TIR	33825	34481	-	LEADING	657	WP_053125645.1	Q1RR50	NA	SAM23877_0051 SAM23877_7619 SAMT0035 SAMT0036	class I SAM-dependent methyltransferase	Putative SAM-dependent methyltransferase	NA	NA	NOT_PERSIST95	NA	NOT_UNIQ	NA	NA	NA	NA	NA	NA	0.322581	24.5053	22.8311	19.7869	16.7428	35.0076	33.4855	21.309	18.2648	0.549391	0.255843	0.678718	0.663818	0.494834	0.539372	0.480586	0.732565	NA	NA	NA	CAT_0	CAT_0	CAT_0	CAT_0	CAT_0
SAM23877_RS00175	CHR	TIR	34708	35244	-	LEADING	537	WP_053125647.1	Q1RR49	NA	SAM23877_0052 SAM23877_7618 SAMT0036 SAMT0037	hypothetical protein	Uncharacterized protein SAMT0036	NA	NA	NOT_PERSIST95	NA	NOT_UNIQ	NA	NA	NA	NA	NA	NA	0.0483871	127.188	169.46	132.216	96.8343	119.181	115.456	191.806	59.5903	0.042774	0.0288211	0.027817	0.0257124	0.0250433	0.0709627	0.0500571	0.0710046	DIFF0.05	DIFF0.01	DIFF0.001	CAT_1	CAT_1	CAT_1	CAT_1	CAT_1
SAM23877_RS00180	CHR	TIR	36113	36814	-	LEADING	702	WP_053125649.1	Q1RR48	NA	SAM23877_0054 SAM23877_7616 SAMT0037 SAMT0038	restriction endonuclease	Putative transmembrane restriction endonuclease	NA	NA	NOT_PERSIST95	NA	NOT_UNIQ	NA	NA	NA	NA	NA	NA	0.274194	71.7236	8.54701	37.037	133.903	236.467	42.735	5.69801	66.9516	0.384845	0.717305	0.572122	0.0922685	0.0974916	0.0787037	0.903608	0.232415	DIFF0.05	DIFF0.01	DIFF0.001	CAT_0	CAT_0	CAT_0	CAT_1	CAT_1
SAM23877_RS00185	CHR	TIR	36811	37083	-	LEADING	273	WP_063796762.1	Q1RR47	NA	SAM23877_0055 SAMT0038 SAMT0039	hypothetical protein	Uncharacterized protein SAMT0038	NA	NA	NOT_PERSIST95	NA	NOT_UNIQ	NA	NA	NA	NA	NA	NA	0.0564516	145.311	10.989	76.9231	190.476	505.495	91.5751	21.978	153.846	0.102387	0.130952	0.0625	0.016259	0.0689486	0.127778	0.234127	0.0761419	DIFF0.05	DIFF0.01	DIFF0.001	CAT_1	CAT_0	CAT_1	CAT_1	CAT_2
SAM23877_RS00190	CHR	TIR	37572	39614	+	LAGGING	2043	WP_174532277.1	Q1RR46	NA	SAM23877_0056 SAM23877_7615 SAMT0039 SAMT0040	TerD family protein	Putative stress response protein	NA	NA	NOT_PERSIST95	NA	NOT_UNIQ	NA	NA	NA	NA	NA	NA	0.370968	2143.65	177.19	534.019	3242.78	4314.73	3899.17	186.001	2432.7	0.0280345	0.0480118	0.0229005	0.00656665	0.0170574	0.0275848	0.066859	0.00726113	DIFF0.05	DIFF0.01	DIFF0.001	CAT_3	CAT_1	CAT_2	CAT_4	CAT_4
SAM23877_RS00195	CHR	TIR	40401	40700	+	LAGGING	300	WP_053125655.1	NA	NA	NA	hypothetical protein	NA	NA	NA	NOT_PERSIST95	NA	UNIQ	NA	NA	NA	NA	NA	NA	0	188.567	13.3333	40	286.667	273.333	250	13.3333	456.667	0.224536	0.393939	0.278999	0.0415789	0.160843	0.121517	0.523349	0.0515266	DIFF0.05	DIFF0.01	DIFF0.001	CAT_1	CAT_0	CAT_0	CAT_2	CAT_2
SAM23877_RS00200	CHR	TIR	40802	41689	+	LAGGING	888	WP_053125657.1	Q1RR44	NA	SAM23877_0059 SAM23877_7613 SAMT0041 SAMT0042	septum formation family protein	Putative membrane protein	NA	NA	NOT_PERSIST95	NA	NOT_UNIQ	NA	NA	NA	NA	NA	NA	0.137097	307.23	622.748	318.694	290.541	209.459	64.1892	255.631	463.964	0.0411304	0.0109621	0.0291148	0.0183123	0.0459678	0.111111	0.0384548	0.0339898	DIFF0.05	DIFF0.01	DIFF0.001	CAT_1	CAT_2	CAT_2	CAT_2	CAT_1
SAM23877_RS36880	CHR	TIR	41853	42029	+	LAGGING	177	WP_079029937.1	A0A0K2AJE1	NA	SAM23877_0060 SAM23877_7612	hypothetical protein	Uncharacterized protein	NA	NA	NOT_PERSIST95	NA	UNIQ	NA	NA	NA	NA	NA	NA	0	244.633	593.22	242.938	192.09	101.695	90.3955	305.085	214.689	0.212364	0.0150769	0.0804341	0.103979	0.227479	0.576998	0.0725222	0.410058	DIFF0.05	DIFF0.01	DIFF0.001	CAT_1	CAT_2	CAT_2	CAT_1	CAT_1
SAM23877_RS39535	CHR	TIR	42299	42460	-	LEADING	162	WP_159041948.1	Q1RR43	NA	SAM23877_0062 SAM23877_7610 SAMT0042 SAMT0043	hypothetical protein	Uncharacterized protein SAMT0042	NA	NA	NOT_PERSIST95	NA	UNIQ	NA	NA	NA	NA	NA	NA	0	90.1852	6.17284	24.6914	18.5185	12.3457	333.333	6.17284	123.457	0.378345	0.852381	0.309524	0.4	0.2	0	0.72619	0.160318	DIFF0.05	DIFF0.01	DIFF0.001	CAT_1	CAT_0	CAT_0	CAT_0	CAT_0
SAM23877_RS00205	CHR	TIR	42561	43049	-	LEADING	489	WP_053125658.1	Q1RR42	NA	SAM23877_0063 SAM23877_7609 SAMT0043 SAMT0044	ATP-binding protein	Putative regulator	NA	NA	NOT_PERSIST95	NA	NOT_UNIQ	NA	NA	NA	NA	NA	NA	0.0887097	256.564	42.9448	92.0245	79.7546	59.3047	905.93	63.3947	278.119	0.147094	0.262397	0.221665	0.0629991	0.125635	0.0151671	0.29507	0.0467257	DIFF0.05	DIFF0.01	DIFF0.001	CAT_1	CAT_1	CAT_1	CAT_1	CAT_1
SAM23877_RS00210	CHR	TIR	43517	44803	-	LEADING	1287	WP_053125660.1	A0A0K2AJ73	NA	SAM23877_0066	SpoIIE family protein phosphatase	Putative regulator	NA	NA	NOT_PERSIST95	NA	NOT_UNIQ	NA	NA	NA	NA	NA	NA	0.00806452	218.998	83.9161	73.0381	54.3901	213.675	655.012	48.951	204.351	0.153028	0.0963216	0.227685	0.091713	0.0966967	0.0823597	0.33234	0.144079	DIFF0.05	DIFF0.01	DIFF0.001	CAT_1	CAT_1	CAT_1	CAT_1	CAT_1
SAM23877_RS00215	CHR	TIR	44803	45606	-	LEADING	804	WP_053125662.1	Q1RR40	NA	rsbQ SAM23877_0067 SAM23877_7605 SAMT0046 SAMT0047	alpha/beta hydrolase	Putative hydrolase (Sigma factor SigB regulation protein RsbQ)	NA	NA	NOT_PERSIST95	NA	NOT_UNIQ	NA	NA	NA	NA	NA	NA	0.266129	720.721	476.368	555.97	390.547	884.328	1220.15	444.03	797.264	0.014361	0.00691901	0.0122028	0.0111063	0.0141253	0.0199386	0.0249734	0.0112612	DIFF0.05	DIFF0.01	DIFF0.001	CAT_2	CAT_2	CAT_2	CAT_2	CAT_2
SAM23877_RS39540	CHR	TIR	46656	46820	+	LAGGING	165	WP_159041949.1	NA	NA	NA	hypothetical protein	NA	NA	NA	NOT_PERSIST95	NA	UNIQ	NA	NA	NA	NA	NA	NA	0	76.7273	18.1818	24.2424	30.303	139.394	78.7879	18.1818	206.061	0.674336	0.592424	0.708217	0.870322	0.769722	0.728098	0.697256	0.35431	DIFF0.05	DIFF0.01	DIFF0.001	CAT_1	CAT_0	CAT_0	CAT_0	CAT_1
SAM23877_RS00225	CHR	TIR	48148	48810	+	LAGGING	663	WP_063796763.1	Q1RR39	NA	ureAB SAM23877_0070 SAMT0047 SAMT0048	urease subunit gamma	Urease (EC 3.5.1.5)	NA	NA	NOT_PERSIST95	NA	NOT_UNIQ	NA	NA	NA	NA	NA	NA	0.145161	15.6109	1.5083	6.03318	69.3816	33.1825	7.54148	4.52489	7.54148	0.140424	0.277778	0.047619	0.0504762	0.156278	0	0.194444	0.256373	DIFF0.05	DIFF0.01	DIFF0.001	CAT_0	CAT_0	CAT_0	CAT_1	CAT_0
SAM23877_RS00230	CHR	TIR	48794	50632	+	LAGGING	1839	WP_053125668.1	Q1RR38	NA	ureC SAM23877_0071 SAM23877_7601 SAMT0048 SAMT0049	urease subunit alpha	Urease subunit alpha (EC 3.5.1.5) (Urea amidohydrolase subunit alpha)	NA	NA	NOT_PERSIST95	NA	NOT_UNIQ	NA	NA	NA	NA	NA	NA	0.145161	15.9217	9.78793	5.98151	36.9766	33.714	8.15661	10.8755	15.7694	0.442973	0.344823	0.573529	0.239311	0.46126	0.546032	0.416384	0.519475	DIFF0.05	DIFF0.01	DIFF0.001	CAT_0	CAT_0	CAT_0	CAT_0	CAT_0
SAM23877_RS00235	CHR	TIR	50709	51383	+	LAGGING	675	WP_053125670.1	Q1RR37	NA	ureF SAM23877_0072 SAM23877_7600 SAMT0049 SAMT0050	urease accessory protein UreF	Urease accessory protein UreF	NA	NA	NOT_PERSIST95	NA	NOT_UNIQ	NA	NA	NA	NA	NA	NA	0.0322581	1.45185	0	1.48148	2.96296	2.96296	2.96296	1.48148	1.48148	0.706349	1	0.333333	0.533333	0.333333	1	0.8	0.944444	NA	NA	NA	CAT_0	CAT_0	CAT_0	CAT_0	CAT_0
SAM23877_RS00240	CHR	TIR	51412	52110	+	LAGGING	699	WP_053125672.1	Q1RR36	ureG	ureG SAM23877_0073 SAM23877_7599 SAMT0050 SAMT0051	urease accessory protein UreG	Urease accessory protein UreG	NA	NA	NOT_PERSIST95	NA	NOT_UNIQ	NA	NA	NA	NA	NA	NA	0.112903	4.32046	0	0	4.29185	7.15308	11.4449	1.43062	1.43062	0.848084	0.923077	0.979167	0.610628	0.75365	0.765693	0.924603	0.979773	DIFF0.05	DIFF0.01	DIFF0.001	CAT_0	CAT_0	CAT_0	CAT_0	CAT_0
SAM23877_RS00245	CHR	TIR	52278	53039	+	LAGGING	762	WP_107408706.1	Q1RR35	NA	ureD SAM23877_0074 SAM23877_7598 SAMT0051 SAMT0052	urease accessory protein UreD	Urease accessory protein UreD	NA	NA	NOT_PERSIST95	NA	NOT_UNIQ	NA	NA	NA	NA	NA	NA	0.145161	2.99213	0	1.31234	3.93701	5.24934	6.56168	1.31234	1.31234	0.83464	0.867725	0.948718	0.767806	0.643651	0.761905	0.902778	0.949895	DIFF0.05	NA	NA	CAT_0	CAT_0	CAT_0	CAT_0	CAT_0
SAM23877_RS00250	CHR	TIR	53734	54012	+	LAGGING	279	WP_159041950.1	Q1RR33	NA	SAM23877_0076 SAM23877_7596 SAMT0053 SAMT0054	hypothetical protein	Uncharacterized protein SAMT0053	NA	NA	NOT_PERSIST95	NA	NOT_UNIQ	NA	NA	NA	NA	NA	NA	0.00806452	392.222	172.043	232.975	512.545	659.498	422.939	200.717	566.308	0.223517	0.277143	0.220931	0.0965878	0.202989	0.194783	0.306108	0.266078	DIFF0.05	DIFF0.01	DIFF0.001	CAT_2	CAT_1	CAT_1	CAT_2	CAT_2
SAM23877_RS00260	CHR	TIR	54756	55103	+	LAGGING	348	WP_053125678.1	Q1RR31	NA	SAM23877_0078 SAM23877_7594 SAMT0055 SAMT0056	hypothetical protein	Uncharacterized protein SAMT0055	NA	NA	NOT_PERSIST95	NA	NOT_UNIQ	NA	NA	NA	NA	NA	NA	0.274194	2043.25	770.115	1347.7	2080.46	2385.06	3221.26	750	3367.82	0.00349753	0.000701754	0.0041404	0.00375124	0.00533347	0.000829187	0.0047976	0.00492908	DIFF0.05	DIFF0.01	DIFF0.001	CAT_3	CAT_2	CAT_3	CAT_3	CAT_3
SAM23877_RS39545	CHR	TIR	55730	56242	+	LAGGING	513	WP_063796808.1	Q1RR30	NA	SAM23877_0079 SAM23877_7593 SAMT0056 SAMT0057	ATP-binding protein	Putative regulator	NA	NA	NOT_PERSIST95	NA	NOT_UNIQ	NA	NA	NA	NA	NA	NA	0.0403226	1393.33	144.25	218.324	491.228	212.476	5736.84	200.78	1000	0.277784	0.34093	0.4544	0.254236	0.209456	0.0517115	0.464138	0.169621	DIFF0.05	DIFF0.01	DIFF0.001	CAT_3	CAT_1	CAT_1	CAT_2	CAT_1
SAM23877_RS00270	CHR	TIR	56336	57025	-	LEADING	690	WP_053125682.1	A0A0K2B5X0	NA	SAM23877_0080 SAM23877_7592	GAF and ANTAR domain-containing protein	Putative transcription antitermination regulator	NA	NA	NOT_PERSIST95	NA	NOT_UNIQ	NA	NA	NA	NA	NA	NA	0.104839	735.464	417.391	584.058	498.551	568.116	1602.9	553.623	555.072	0.106005	0.0886457	0.0804168	0.0948061	0.125623	0.108844	0.0742938	0.169408	DIFF0.05	DIFF0.01	DIFF0.001	CAT_2	CAT_2	CAT_2	CAT_2	CAT_2
SAM23877_RS00275	CHR	TIR	57315	57557	-	LEADING	243	WP_053125685.1	Q1RR28	NA	SAM23877_0081 SAM23877_7591 SAMT0058 SAMT0059	DUF5133 domain-containing protein	Uncharacterized protein SAMT0058	NA	NA	NOT_PERSIST95	NA	NOT_UNIQ	NA	NA	NA	NA	NA	NA	0.0241935	58.3128	28.8066	28.8066	28.8066	57.6132	102.881	28.8066	102.881	0.0913475	0.164706	0.0833333	0.030303	0.111111	0.015873	0.111765	0.122341	DIFF0.05	DIFF0.01	NA	CAT_0	CAT_0	CAT_0	CAT_0	CAT_0
SAM23877_RS00280	CHR	TIR	57706	58125	-	LEADING	420	WP_107408630.1	A0A0K2AJQ1	NA	SAM23877_0082 SAM23877_7590	STAS domain-containing protein	Putative anti-sigma factor antagonist	NA	NA	NOT_PERSIST95	NA	NOT_UNIQ	NA	NA	NA	NA	NA	NA	0.282258	72.5476	45.2381	38.0952	30.9524	66.6667	173.81	19.0476	83.3333	0.299763	0.329594	0.464109	0.274854	0.166861	0.0200348	0.671637	0.171253	DIFF0.05	DIFF0.01	DIFF0.001	CAT_0	CAT_1	CAT_0	CAT_0	CAT_1
SAM23877_RS00285	CHR	TIR	58195	58557	+	LAGGING	363	WP_053141976.1	Q1RR26	NA	SAM23877_0084 SAM23877_7589 SAMT0060 SAMT0061	MarR family transcriptional regulator	Uncharacterized protein SAMT0060	NA	NA	NOT_PERSIST95	NA	NOT_UNIQ	NA	NA	NA	NA	NA	NA	0.145161	97.0799	82.6446	38.5675	44.0771	121.212	220.386	57.8512	55.0964	0.447067	0.182878	0.518637	0.302203	0.429101	0.509096	0.365202	0.82235	DIFF0.05	DIFF0.01	NA	CAT_1	CAT_1	CAT_0	CAT_0	CAT_1
SAM23877_RS00290	CHR	TIR	58890	59705	-	LEADING	816	WP_159041951.1	Q1RR25	NA	SAM23877_0085 SAM23877_7588 SAMT0061 SAMT0062	hypothetical protein	Putative ATP/GTP binding protein	NA	NA	NOT_PERSIST95	NA	NOT_UNIQ	NA	NA	NA	NA	NA	NA	0.016129	634.13	87.0098	262.255	343.137	560.049	997.549	94.3627	1876.23	0.0499733	0.126768	0.0189322	0.0240044	0.0207519	0.0209984	0.128855	0.00950254	DIFF0.05	DIFF0.01	DIFF0.001	CAT_2	CAT_1	CAT_2	CAT_2	CAT_2
SAM23877_RS00295	CHR	TIR	59714	60517	-	LEADING	804	WP_159041952.1	A0A0K2AJ91	NA	SAM23877_0086	hypothetical protein	Putative membrane protein	NA	NA	NOT_PERSIST95	NA	NOT_UNIQ	NA	NA	NA	NA	NA	NA	0.00806452	1345.45	159.204	405.473	666.667	1004.98	3165.42	185.323	2997.51	0.0141302	0.0342689	0.0134272	0.00763185	0.0072962	0.00768961	0.0231913	0.00540659	DIFF0.05	DIFF0.01	DIFF0.001	CAT_3	CAT_1	CAT_2	CAT_2	CAT_2
SAM23877_RS00300	CHR	TIR	60868	61956	-	LEADING	1089	WP_053125693.1	A0A0K2B6G5	NA	SAM23877_0087 SAM23877_7586	pentapeptide repeat-containing protein	Uncharacterized protein	NA	NA	NOT_PERSIST95	NA	NOT_UNIQ	NA	NA	NA	NA	NA	NA	0.153226	190.781	178.145	273.646	128.558	179.063	107.438	196.511	279.155	0.0224548	0.0172752	0.0185558	0.0196065	0.0126804	0.0152778	0.0466807	0.0271069	DIFF0.05	DIFF0.01	NA	CAT_1	CAT_1	CAT_2	CAT_1	CAT_1
SAM23877_RS00305	CHR	TIR	62321	63010	-	LEADING	690	WP_053125695.1	Q1RR21	NA	SAM23877_0088 SAM23877_7585 SAMT0065 SAMT0066	haloacid dehalogenase type II	Putative haloacid dehalogenase	NA	NA	NOT_PERSIST95	NA	NOT_UNIQ	NA	NA	NA	NA	NA	NA	0.217742	664.261	47.8261	72.4638	95.6522	492.754	1371.01	63.7681	2079.71	0.174188	0.25058	0.344106	0.155139	0.0788155	0.0418249	0.2671	0.0817511	DIFF0.05	DIFF0.01	DIFF0.001	CAT_2	CAT_1	CAT_1	CAT_1	CAT_2
SAM23877_RS00310	CHR	TIR	63533	63736	-	LEADING	204	WP_053125699.1	Q1RR19	NA	cspG SAM23877_0090 SAM23877_7583 SAMT0067	cold-shock protein	DNA-binding transcriptional regulator (Putative cold shock protein)	NA	NA	NOT_PERSIST95	NA	NOT_UNIQ	NA	NA	NA	NA	NA	NA	0.0322581	21805.2	828.431	2127.45	5098.04	11490.2	69897.1	1019.61	40573.5	0.0276838	0.0440893	0.0211793	0.0156744	0.0150311	0.0268836	0.0608206	0.0101083	DIFF0.05	DIFF0.01	DIFF0.001	CAT_4	CAT_2	CAT_3	CAT_4	CAT_4
SAM23877_RS00315	CHR	TIR	64049	64618	-	LEADING	570	WP_053125703.1	Q1RR18	NA	SAM23877_0091 SAM23877_7582 SAMT0068	hypothetical protein	Uncharacterized protein SAMT0068	NA	NA	NOT_PERSIST95	NA	NOT_UNIQ	NA	NA	NA	NA	NA	NA	0.104839	259.719	87.7193	149.123	157.895	328.07	515.789	114.035	345.614	0.0503196	0.079206	0.0604395	0.0161572	0.0239375	0.0233331	0.093579	0.0555849	DIFF0.05	DIFF0.01	DIFF0.001	CAT_1	CAT_1	CAT_1	CAT_1	CAT_2
SAM23877_RS00320	CHR	TIR	65033	65596	-	LEADING	564	WP_053125705.1	Q1RR17	NA	SAM23877_0093 SAM23877_7580 SAMT0069	EF-hand domain-containing protein	Putative calcium binding protein	NA	NA	NOT_PERSIST95	NA	NOT_UNIQ	NA	NA	NA	NA	NA	NA	0.0322581	380.071	196.809	246.454	180.851	553.191	524.823	102.837	739.362	0.0467044	0.0217271	0.0358157	0.0432108	0.0378453	0.0186598	0.151291	0.0183804	DIFF0.05	DIFF0.01	DIFF0.001	CAT_2	CAT_1	CAT_2	CAT_1	CAT_2
SAM23877_RS00325	CHR	TIR	65855	66448	-	LEADING	594	WP_053141979.1	Q1RR16	NA	SAM23877_0094 SAMT0070	isochorismatase family protein	Putative nicotinamidase	NA	NA	NOT_PERSIST95	NA	NOT_UNIQ	NA	NA	NA	NA	NA	NA	0.0725806	164.562	82.4916	79.1246	175.084	254.209	109.428	87.5421	385.522	0.0842875	0.0337251	0.0977273	0.0182989	0.091238	0.18731	0.0801003	0.0816128	DIFF0.05	DIFF0.01	DIFF0.001	CAT_1	CAT_1	CAT_1	CAT_1	CAT_1
SAM23877_RS00330	CHR	TIR	67007	67681	-	LEADING	675	WP_053125707.1	Q1RR15	NA	SAM23877_0095 SAM23877_7578 SAMT0071	transcriptional regulator	Putative transcriptional regulator	NA	NA	NOT_PERSIST95	NA	NOT_UNIQ	NA	NA	NA	NA	NA	NA	0.016129	326.296	397.037	469.63	263.704	259.259	174.815	404.444	345.185	0.0250632	0.00702333	0.0188471	0.0166534	0.00667842	0.0492788	0.0458399	0.0311213	DIFF0.05	DIFF0.01	NA	CAT_1	CAT_2	CAT_2	CAT_2	CAT_1
SAM23877_RS00335	CHR	TIR	67721	68404	-	LEADING	684	WP_053125709.1	Q1RR14	NA	SAM23877_0096 SAM23877_7577 SAMT0072	alpha/beta hydrolase	Putative esterase	NA	NA	NOT_PERSIST95	NA	UNIQ	NA	NA	NA	NA	NA	NA	0	30.848	20.4678	11.6959	23.3918	29.2398	70.1754	19.0058	27.7778	0.807843	0.885668	0.961463	0.794424	0.718904	0.532906	0.923864	0.837675	DIFF0.05	DIFF0.01	DIFF0.001	CAT_0	CAT_0	CAT_0	CAT_0	CAT_0
SAM23877_RS00340	CHR	TIR	69015	71096	+	LAGGING	2082	WP_053125710.1	Q1RR13	NA	SAM23877_0098 SAM23877_7575 SAMT0073	SpoIIE family protein phosphatase	Uncharacterized protein SAMT0073	NA	NA	NOT_PERSIST95	NA	NOT_UNIQ	NA	NA	NA	NA	NA	NA	0.169355	88.9962	11.5274	18.732	24.0154	42.7474	168.108	25.9366	283.862	0.377467	0.538876	0.595514	0.340906	0.367303	0.192942	0.476831	0.129896	DIFF0.05	DIFF0.01	DIFF0.001	CAT_1	CAT_0	CAT_0	CAT_0	CAT_0
SAM23877_RS00345	CHR	TIR	71502	72674	-	LEADING	1173	WP_053141980.1	Q1RR12	NA	SAM23877_0100 SAM23877_7573 SAMT0074	serine/threonine-protein phosphatase	Putative serine phosphatase	NA	NA	NOT_PERSIST95	NA	NOT_UNIQ	NA	NA	NA	NA	NA	NA	0.209677	19.5737	12.7877	20.4604	15.3453	12.7877	15.3453	26.428	34.1006	0.267933	0.250344	0.209483	0.150132	0.361766	0.316162	0.292199	0.295446	DIFF0.05	DIFF0.01	NA	CAT_0	CAT_0	CAT_0	CAT_0	CAT_0
SAM23877_RS00350	CHR	TIR	72886	73611	-	LEADING	726	WP_053125712.1	A0A0K2AJA3	NA	SAM23877_0101	GAF and ANTAR domain-containing protein	Putative transcription antitermination regulator	NA	NA	NOT_PERSIST95	NA	NOT_UNIQ	NA	NA	NA	NA	NA	NA	0.153226	139.587	70.2479	128.099	55.0964	42.6997	217.631	111.57	297.521	0.160991	0.135518	0.160004	0.23224	0.19005	0.138812	0.153227	0.117088	DIFF0.05	DIFF0.01	DIFF0.001	CAT_1	CAT_1	CAT_1	CAT_1	CAT_0
SAM23877_RS40145	CHR	TIR	74029	74199	-	LEADING	171	WP_167355219.1	Q1RR10	NA	SAM23877_0102 SAM23877_7571 SAMT0076	hypothetical protein	Uncharacterized protein SAMT0076	NA	NA	NOT_PERSIST95	NA	NOT_UNIQ	NA	NA	NA	NA	NA	NA	0.016129	2943.92	274.854	1064.33	2742.69	491.228	7473.68	409.357	6578.95	0.050587	0.0568528	0.0507223	0.0673715	0.0298344	0.00614616	0.0739876	0.069194	DIFF0.05	DIFF0.01	DIFF0.001	CAT_4	CAT_2	CAT_3	CAT_4	CAT_2
SAM23877_RS00355	CHR	TIR	74233	74427	-	LEADING	195	WP_053125713.1	Q1RR09	NA	SAM23877_0103 SAM23877_7570 SAMT0077	hypothetical protein	Uncharacterized protein SAMT0077	NA	NA	NOT_PERSIST95	NA	NOT_UNIQ	NA	NA	NA	NA	NA	NA	0.0564516	6074	230.769	779.487	2061.54	533.333	24594.9	348.718	6456.41	0.0483563	0.0426398	0.0559553	0.0734714	0.0602622	0.00337712	0.0272458	0.0755423	DIFF0.05	DIFF0.01	DIFF0.001	CAT_4	CAT_2	CAT_2	CAT_3	CAT_2
SAM23877_RS00360	CHR	TIR	74575	75021	-	LEADING	447	WP_053125715.1	Q1RR08	NA	SAM23877_0104 SAM23877_7569 SAMT0078	hypothetical protein	Uncharacterized protein SAMT0078	NA	NA	NOT_PERSIST95	NA	NOT_UNIQ	NA	NA	NA	NA	NA	NA	0.209677	1901.77	165.548	561.521	1566	306.488	4930.65	400.447	4259.51	0.00594386	0.00817392	0	0.0041018	0.00676183	0.0111366	0.00788656	0.0035463	DIFF0.05	DIFF0.01	DIFF0.001	CAT_3	CAT_1	CAT_2	CAT_3	CAT_2
SAM23877_RS00365	CHR	TIR	75044	75274	-	LEADING	231	WP_053125717.1	Q1RR07	NA	SAM23877_0105 SAM23877_7568 SAMT0079	DUF5133 domain-containing protein	Uncharacterized protein SAMT0079	NA	NA	NOT_PERSIST95	NA	NOT_UNIQ	NA	NA	NA	NA	NA	NA	0.669355	6790.48	320.346	1134.2	3844.16	813.853	27077.9	519.481	6082.25	0.00722055	0.0164104	0.00271311	0.00883237	0.00379449	0.00663898	0.00645175	0.00570272	DIFF0.05	DIFF0.01	DIFF0.001	CAT_4	CAT_2	CAT_3	CAT_4	CAT_2
SAM23877_RS00370	CHR	TIR	75606	76319	+	LAGGING	714	WP_159041953.1	A0A0K2B5U8	NA	SAM23877_0106 SAM23877_7567	GAF and ANTAR domain-containing protein	GAF domain-containing protein	NA	NA	NOT_PERSIST95	NA	NOT_UNIQ	NA	NA	NA	NA	NA	NA	0.0403226	83.0812	36.4146	67.2269	42.0168	56.0224	159.664	37.8151	144.258	0.171129	0.169828	0.172005	0.176984	0.0544066	0.21491	0.326812	0.0829546	DIFF0.05	DIFF0.01	DIFF0.001	CAT_1	CAT_1	CAT_1	CAT_0	CAT_0
SAM23877_RS00375	CHR	TIR	76518	76697	+	LAGGING	180	WP_053125721.1	Q1RR05	NA	SAM23877_0107 SAM23877_7566 SAMT0081	hypothetical protein	Uncharacterized protein SAMT0081	NA	NA	NOT_PERSIST95	NA	NOT_UNIQ	NA	NA	NA	NA	NA	NA	0.00806452	141.056	33.3333	72.2222	100	88.8889	277.778	38.8889	305.556	0.0886031	0.088141	0.122222	0.155797	0.0229885	0	0.183761	0.0473119	DIFF0.05	DIFF0.01	DIFF0.001	CAT_1	CAT_1	CAT_1	CAT_1	CAT_1
SAM23877_RS00380	CHR	TIR	76694	77377	+	LAGGING	684	WP_053125725.1	A0A0K2AJY0	NA	SAM23877_0108 SAM23877_7565	hemerythrin domain-containing protein	Hemerythrin domain-containing protein	NA	NA	NOT_PERSIST95	NA	NOT_UNIQ	NA	NA	NA	NA	NA	NA	0.0967742	45.6725	8.77193	32.1637	42.3977	24.8538	40.9357	16.0819	153.509	0.0936249	0.0196078	0.0803796	0.0928042	0.0742857	0.257576	0.0607287	0.0699925	DIFF0.05	DIFF0.01	DIFF0.001	CAT_0	CAT_0	CAT_0	CAT_0	CAT_0
SAM23877_RS00385	CHR	TIR	77644	78339	-	LEADING	696	WP_053125727.1	Q1RR03	NA	SAM23877_0109 SAM23877_7564 SAMT0083	phosphodiesterase	Uncharacterized protein SAMT0083	NA	NA	NOT_PERSIST95	NA	NOT_UNIQ	NA	NA	NA	NA	NA	NA	0.0725806	48.6063	2.87356	15.8046	17.2414	5.74713	146.552	4.31034	103.448	0.683541	0.914815	0.797323	0.739853	0.747516	0.155161	0.950352	0.479769	DIFF0.05	DIFF0.01	DIFF0.001	CAT_0	CAT_0	CAT_0	CAT_0	CAT_0
SAM23877_RS00390	CHR	TIR	78336	79523	-	LEADING	1188	WP_053125729.1	Q1RR02	NA	fdh SAM23877_0110 SAM23877_7563 SAMT0084	glutathione-dependent formaldehyde dehydrogenase	Putative glutathione-dependent formaldehyde Zinc-binding dehydrogenase (S-(Hydroxymethyl)glutathione dehydrogenase) (EC 1.1.1.284)	NA	NA	NOT_PERSIST95	NA	NOT_UNIQ	NA	NA	NA	NA	NA	NA	0.0967742	111.507	14.3098	62.2896	102.694	42.9293	180.976	12.6263	338.384	0.183535	0.261889	0.218273	0.107355	0.124567	0.0285773	0.482863	0.0612247	DIFF0.05	DIFF0.01	DIFF0.001	CAT_1	CAT_0	CAT_1	CAT_1	CAT_0
SAM23877_RS00395	CHR	TIR	79520	80008	-	LEADING	489	WP_053125731.1	Q1RR01	NA	SAM23877_0111 SAM23877_7562 SAMT0085	hypothetical protein	Putative integral membrane protein	NA	NA	NOT_PERSIST95	NA	NOT_UNIQ	NA	NA	NA	NA	NA	NA	0.0645161	109.346	12.2699	92.0245	128.834	30.6748	94.0695	22.4949	394.683	0.0269974	0.0583333	0.0266813	0.00555556	0.0416667	0	0.0405983	0.0161466	DIFF0.05	DIFF0.01	DIFF0.001	CAT_1	CAT_0	CAT_1	CAT_1	CAT_0
SAM23877_RS00400	CHR	TIR	80151	80672	+	LAGGING	522	WP_053141982.1	A0A0K2AJT1	NA	SAM23877_0112 SAM23877_7561	hypothetical protein	Uncharacterized protein	NA	NA	NOT_PERSIST95	NA	NOT_UNIQ	NA	NA	NA	NA	NA	NA	0.129032	56.1494	7.66284	36.3985	40.2299	7.66284	132.184	17.2414	122.605	0.191949	0.435714	0.283028	0.235294	0.0386364	0.0862471	0.13576	0.128965	DIFF0.05	DIFF0.01	DIFF0.001	CAT_0	CAT_0	CAT_0	CAT_0	CAT_0
SAM23877_RS00405	CHR	TIR	80871	81461	-	LEADING	591	WP_053125733.1	Q1RQZ9	NA	SAM23877_0113 SAM23877_7560 SAMT0087	hemerythrin domain-containing protein	Uncharacterized protein SAMT0087	NA	NA	NOT_PERSIST95	NA	NOT_UNIQ	NA	NA	NA	NA	NA	NA	0.201613	34.1286	13.5364	30.4569	20.3046	42.3012	47.3773	10.1523	64.2978	0.398905	0.362731	0.411055	0.274892	0.400811	0.219731	0.611111	0.512003	DIFF0.05	DIFF0.01	DIFF0.001	CAT_0	CAT_0	CAT_0	CAT_0	CAT_0
SAM23877_RS00410	CHR	TIR	81472	82671	-	LEADING	1200	WP_053125735.1	Q1RQZ8	NA	SAM23877_0114 SAM23877_7559 SAMT0088	hypothetical protein	Uncharacterized protein SAMT0088	NA	NA	NOT_PERSIST95	NA	NOT_UNIQ	NA	NA	NA	NA	NA	NA	0.177419	113.933	34.1667	66.6667	88.3333	78.3333	290.833	31.6667	140.833	0.136088	0.18688	0.0772306	0.0871363	0.126624	0.0598229	0.227717	0.187204	DIFF0.05	DIFF0.01	DIFF0.001	CAT_1	CAT_1	CAT_1	CAT_1	CAT_1
SAM23877_RS00420	CHR	TIR	84178	85077	+	LAGGING	900	WP_053125737.1	Q1RQZ5	NA	SAM23877_0118 SAM23877_7555 SAMT0090 SAMT0091	aminoglycoside phosphotransferase family protein	Putative aminoglycoside phosphotransferase	NA	NA	NOT_PERSIST95	NA	NOT_UNIQ	NA	NA	NA	NA	NA	NA	0.282258	60.1556	123.333	98.8889	88.8889	48.8889	11.1111	26.6667	48.8889	0.336485	0.146541	0.176834	0.170532	0.382601	0.575	0.462961	0.440927	DIFF0.05	DIFF0.01	DIFF0.001	CAT_0	CAT_1	CAT_1	CAT_1	CAT_0
SAM23877_RS00425	CHR	TIR	85528	85731	+	LAGGING	204	WP_003973099.1	Q1RQZ4	NA	cspD SAM23877_0119 SAM23877_7554 SAMT0091 SAMT0092	cold-shock protein	Cold shock protein-like protein (Putative cold shock protein)	NA	NA	NOT_PERSIST95	NA	NOT_UNIQ	NA	NA	NA	NA	NA	NA	0.177419	2926.27	3872.55	2078.43	1588.24	1504.9	3455.88	4911.76	2450.98	0.00848746	0.00107012	0.00330877	0.00315795	0.0119363	0.0330034	0.00341769	0.00351796	NA	NA	NA	CAT_4	CAT_4	CAT_3	CAT_3	CAT_3
SAM23877_RS00430	CHR	TIR	86080	87579	+	LAGGING	1500	WP_053125739.1	Q1RQZ3	NA	SAM23877_0120 SAM23877_7553 SAMT0092 SAMT0093	DEAD/DEAH box helicase	Putative DEAD-box RNA helicase	NA	NA	NOT_PERSIST95	NA	NOT_UNIQ	NA	NA	NA	NA	NA	NA	0.0564516	0.86	1.33333	0	0	0.666667	1.33333	1.33333	0.666667	0.679636	0.493056	1	0.5	1	0.444444	0.528283	0.791667	NA	NA	NA	CAT_0	CAT_0	CAT_0	CAT_0	CAT_0
SAM23877_RS00435	CHR	TIR	87627	88031	+	LAGGING	405	WP_053125741.1	Q1RQZ2	NA	SAM23877_0121 SAM23877_7552 SAMT0093 SAMT0094	CBS domain-containing protein	Uncharacterized protein SAMT0094	NA	NA	NOT_PERSIST95	NA	NOT_UNIQ	NA	NA	NA	NA	NA	NA	0.524194	12.9383	12.3457	24.6914	12.3457	4.93827	0	32.0988	7.40741	0.690925	0.561508	0.541667	0.588889	0.9	1	0.486111	0.758297	DIFF0.05	DIFF0.01	DIFF0.001	CAT_0	CAT_0	CAT_0	CAT_0	CAT_0
SAM23877_RS00440	CHR	TIR	88081	88389	+	LAGGING	309	WP_053125743.1	Q1RQZ1	NA	SAM23877_0122 SAM23877_7551 SAMT0094 SAMT0095	hypothetical protein	Uncharacterized protein SAMT0095	NA	NA	NOT_PERSIST95	NA	NOT_UNIQ	NA	NA	NA	NA	NA	NA	0.629032	18.7055	22.6537	12.945	9.70874	16.1812	6.47249	35.5987	29.1262	0.555717	0.545549	0.609524	0.664352	0.658333	0.666667	0.212963	0.532633	DIFF0.05	DIFF0.01	NA	CAT_0	CAT_0	CAT_0	CAT_0	CAT_0
SAM23877_RS00445	CHR	TIR	88504	89127	-	LEADING	624	WP_053125745.1	Q1RQZ0	NA	SAM23877_0123 SAM23877_7550 SAMT0095 SAMT0096	hypothetical protein	Uncharacterized protein SAMT0096	NA	NA	NOT_PERSIST95	NA	NOT_UNIQ	NA	NA	NA	NA	NA	NA	0.629032	34.5353	40.0641	19.2308	4.80769	73.7179	14.4231	16.0256	68.9103	0.206889	0.128777	0.311491	0.343537	0.0388514	0.0555556	0.449409	0.1206	DIFF0.05	DIFF0.01	NA	CAT_0	CAT_1	CAT_0	CAT_0	CAT_1
SAM23877_RS00450	CHR	TIR	89364	90872	+	LAGGING	1509	WP_053125747.1	Q1RQY9	NA	SAM23877_0124 SAM23877_7549 SAMT0096 SAMT0097	transcriptional regulator	Uncharacterized protein SAMT0097	NA	NA	NOT_PERSIST95	NA	NOT_UNIQ	NA	NA	NA	NA	NA	NA	0.25	329.669	15.2419	20.5434	14.5792	15.9046	5.96421	33.1345	2205.43	0.386709	0.353847	0.41285	0.334722	0.510811	0.748148	0.313078	0.0335085	DIFF0.05	DIFF0.01	DIFF0.001	CAT_1	CAT_0	CAT_0	CAT_0	CAT_0
SAM23877_RS00455	CHR	TIR	91199	91918	+	LAGGING	720	WP_053141984.1	A0A0K2AJJ6	uppS	uppS SAM23877_0125 SAM23877_7548	di-trans%2Cpoly-cis-decaprenylcistransferase	Isoprenyl transferase (EC 2.5.1.-)	NA	NA	NOT_PERSIST95	NA	NOT_UNIQ	NA	NA	NA	NA	NA	NA	0.209677	19.4306	18.0556	22.2222	22.2222	18.0556	15.2778	16.6667	27.7778	0.256879	0.114846	0.188609	0.292125	0.28644	0.287037	0.187831	0.441265	NA	NA	NA	CAT_0	CAT_0	CAT_0	CAT_0	CAT_0
SAM23877_RS00460	CHR	TIR	91918	93387	+	LAGGING	1470	WP_053125749.1	Q1RQY7	NA	SAM23877_0126 SAM23877_7547 SAMT0098 SAMT0099	DUF2236 domain-containing protein	Putative calcium binding domain (Putative calcium binding protein)	NA	NA	NOT_PERSIST95	NA	NOT_UNIQ	NA	NA	NA	NA	NA	NA	0.185484	10.6803	10.8844	8.84354	9.52381	18.3673	5.44218	11.5646	11.5646	0.315953	0.158549	0.315595	0.137042	0.334386	0.611111	0.338029	0.316961	NA	NA	NA	CAT_0	CAT_0	CAT_0	CAT_0	CAT_0
SAM23877_RS00465	CHR	TIR	93507	94295	-	LEADING	789	WP_053125750.1	Q1RQY6	NA	SAM23877_0127 SAM23877_7546 SAMT0099 SAMT0100	tetratricopeptide repeat protein	Putative serine/threonine-protein kinase	NA	NA	NOT_PERSIST95	NA	NOT_UNIQ	NA	NA	NA	NA	NA	NA	0.0645161	6.31179	7.60456	3.80228	6.33714	5.06971	6.33714	8.87199	5.06971	0.807099	0.920865	0.973311	0.936864	0.864218	0.333333	0.930626	0.690476	NA	NA	NA	CAT_0	CAT_0	CAT_0	CAT_0	CAT_0
SAM23877_RS00470	CHR	TIR	94462	95199	+	LAGGING	738	WP_053125752.1	Q1RQY5	NA	SAM23877_0128 SAM23877_7545 SAMT0100 SAMT0101	VOC family protein	Uncharacterized protein SAMT0101	NA	NA	NOT_PERSIST95	NA	NOT_UNIQ	NA	NA	NA	NA	NA	NA	0.41129	385.827	475.61	631.436	308.943	551.491	212.737	476.965	74.5257	0.0235118	0.00397692	0.00753986	0.00837033	0.0220296	0.0299742	0.0088262	0.0838652	DIFF0.05	DIFF0.01	DIFF0.001	CAT_2	CAT_2	CAT_2	CAT_2	CAT_2
SAM23877_RS00475	CHR	TIR	95276	96277	-	LEADING	1002	WP_053125753.1	Q1RQY4	NA	SAM23877_0129 SAM23877_7544 SAMT0101 SAMT0102	DUF389 domain-containing protein	Putative integral membrane protein	NA	NA	NOT_PERSIST95	NA	NOT_UNIQ	NA	NA	NA	NA	NA	NA	0.0967742	12.4651	8.98204	6.98603	12.9741	14.9701	17.9641	8.98204	15.9681	0.901237	0.954727	0.975859	0.899866	0.913052	0.89784	0.964271	0.703044	NA	NA	NA	CAT_0	CAT_0	CAT_0	CAT_0	CAT_0
SAM23877_RS00480	CHR	TIR	96371	96649	+	LAGGING	279	WP_053125755.1	Q1RQY3	NA	SAM23877_0130 SAM23877_7543 SAMT0102 SAMT0103	hypothetical protein	Putative serine-threonine kinase	NA	NA	NOT_PERSIST95	NA	NOT_UNIQ	NA	NA	NA	NA	NA	NA	0.00806452	41.147	68.1004	50.1792	17.9211	32.2581	14.3369	89.6057	17.9211	0.0879231	0.0246753	0.025641	0.0608466	0.333333	0	0.0505952	0.12037	DIFF0.05	DIFF0.01	DIFF0.001	CAT_0	CAT_1	CAT_1	CAT_0	CAT_0
SAM23877_RS00485	CHR	TIR	96786	98387	+	LAGGING	1602	WP_053125757.1	Q1RQY2	NA	SAM23877_0131 SAM23877_7542 SAMT0103 SAMT0104	serine/threonine protein kinase	Non-specific serine/threonine protein kinase (EC 2.7.11.1)	NA	NA	NOT_PERSIST95	NA	NOT_UNIQ	NA	NA	NA	NA	NA	NA	0.0967742	225.106	261.548	317.104	210.986	149.813	84.2697	451.935	142.322	0.0759179	0.0120485	0.0381318	0.0664334	0.182442	0.120534	0.0102233	0.101612	DIFF0.05	DIFF0.01	DIFF0.001	CAT_1	CAT_2	CAT_2	CAT_1	CAT_1
SAM23877_RS00490	CHR	TIR	98690	99574	-	LEADING	885	WP_053125759.1	A0A0K2B6B7	NA	SAM23877_0132 SAM23877_7541	hypothetical protein	Putative lipoprotein	NA	NA	NOT_PERSIST95	NA	NOT_UNIQ	NA	NA	NA	NA	NA	NA	0.112903	478.124	36.1582	283.616	802.26	251.977	1489.27	82.4859	170.621	0.0790908	0.176955	0.057821	0.0408362	0.0356426	0.0310345	0.1623	0.049047	NA	NA	NA	CAT_2	CAT_1	CAT_2	CAT_2	CAT_1
SAM23877_RS00495	CHR	TIR	99724	100422	-	LEADING	699	WP_053125761.1	Q1RQY0	NA	SAM23877_0133 SAM23877_7540 SAMT0105 SAMT0106	NUDIX domain-containing protein	Uncharacterized protein SAMT0106	NA	NA	NOT_PERSIST95	NA	NOT_UNIQ	NA	NA	NA	NA	NA	NA	0.104839	8.75536	10.0143	5.72246	5.72246	14.3062	10.0143	7.15308	5.72246	0.525091	0.313313	0.679563	0.433333	0.495238	0.5	0.56685	0.68734	NA	NA	NA	CAT_0	CAT_0	CAT_0	CAT_0	CAT_0
SAM23877_RS00500	CHR	TIR	100419	100802	-	LEADING	384	WP_053125764.1	Q1RQX9	NA	SAM23877_0134 SAM23877_7539 SAMT0106 SAMT0107	NUDIX hydrolase	Uncharacterized protein SAMT0107	NA	NA	NOT_PERSIST95	NA	NOT_UNIQ	NA	NA	NA	NA	NA	NA	0.137097	7.52604	5.20833	2.60417	5.20833	13.0208	13.0208	7.8125	5.20833	0.583213	0.476515	0.583333	0.542735	0.418939	0.814815	0.579487	0.666667	DIFF0.05	DIFF0.01	DIFF0.001	CAT_0	CAT_0	CAT_0	CAT_0	CAT_0
SAM23877_RS00505	CHR	TIR	100851	101609	+	LAGGING	759	WP_053125767.1	Q1RQX8	NA	SAM23877_0135 SAM23877_7538 SAMT0107 SAMT0108	DeoR/GlpR transcriptional regulator	Putative DeoR-family transcriptional regulator	NA	NA	NOT_PERSIST95	NA	NOT_UNIQ	NA	NA	NA	NA	NA	NA	0.104839	609.605	598.155	923.584	433.465	222.661	322.793	1619.24	184.453	0.0233433	0.0117503	0.0151632	0.0196266	0.0360732	0.00330033	0.014429	0.0630607	DIFF0.05	DIFF0.01	NA	CAT_2	CAT_2	CAT_2	CAT_2	CAT_1
SAM23877_RS00510	CHR	TIR	101732	102034	+	LAGGING	303	WP_053141986.1	Q1RQX7	NA	SAM23877_0136 SAM23877_7537 SAMT0108 SAMT0109	hypothetical protein	Uncharacterized protein SAMT0109	NA	NA	NOT_PERSIST95	NA	NOT_UNIQ	NA	NA	NA	NA	NA	NA	0.0645161	209.802	231.023	247.525	174.917	112.211	178.218	300.33	221.122	0.0731071	0.0313869	0.0440891	0.0661134	0.0591402	0.171429	0.0298547	0.109737	DIFF0.05	DIFF0.01	DIFF0.001	CAT_1	CAT_2	CAT_2	CAT_1	CAT_1
SAM23877_RS00515	CHR	TIR	102001	103152	-	LEADING	1152	WP_053125769.1	Q1RQX6	NA	SAM23877_0137 SAM23877_7536 SAMT0109 SAMT0110	lipase	Uncharacterized protein SAMT0110	NA	NA	NOT_PERSIST95	NA	NOT_UNIQ	NA	NA	NA	NA	NA	NA	0.0725806	47.5781	20.8333	24.3056	26.0417	47.7431	52.9514	19.0972	132.812	0.622058	0.754261	0.761214	0.608684	0.494814	0.491993	0.840102	0.403335	NA	NA	NA	CAT_0	CAT_0	CAT_0	CAT_0	CAT_0
SAM23877_RS00520	CHR	TIR	103214	103762	-	LEADING	549	WP_053141957.1	Q1RQX5	NA	SAM23877_0138 SAM23877_7535 SAMT0110 SAMT0111	YciI family protein	Uncharacterized protein SAMT0111	NA	NA	NOT_PERSIST95	NA	NOT_UNIQ	NA	NA	NA	NA	NA	NA	0.540323	80.3279	61.9308	74.6812	81.9672	91.0747	96.5392	60.1093	94.7177	0.0300997	0.0232612	0.0365613	0.0415657	0.0248495	0	0.0277778	0.0566829	DIFF0.05	NA	NA	CAT_1	CAT_1	CAT_1	CAT_1	CAT_1
SAM23877_RS00525	CHR	TIR	103994	104770	+	LAGGING	777	WP_174532178.1	Q1RQX4	NA	SAM23877_0140 SAM23877_7533 SAMT0111 SAMT0112	maleylpyruvate isomerase family mycothiol-dependent enzyme	Uncharacterized protein SAMT0112	NA	NA	NOT_PERSIST95	NA	NOT_UNIQ	NA	NA	NA	NA	NA	NA	0.217742	8.50708	15.444	7.72201	2.574	9.00901	3.861	11.583	9.00901	0.655175	0.461027	0.725216	0.702857	0.673789	0.6	0.675556	0.747777	DIFF0.05	DIFF0.01	DIFF0.001	CAT_0	CAT_0	CAT_0	CAT_0	CAT_0
SAM23877_RS00530	CHR	TIR	104867	105925	+	LAGGING	1059	WP_053125772.1	Q1RQX3	NA	SAM23877_0141 SAM23877_7532 SAMT0112 SAMT0113	phosphotransferase	Uncharacterized protein SAMT0113	NA	NA	NOT_PERSIST95	NA	NOT_UNIQ	NA	NA	NA	NA	NA	NA	0.137097	238.905	117.092	242.682	246.459	278.565	309.726	214.353	241.737	0.046134	0.0390659	0.0493766	0.0260884	0.0273045	0.0505081	0.0482183	0.0823762	DIFF0.05	DIFF0.01	DIFF0.001	CAT_1	CAT_1	CAT_2	CAT_1	CAT_2
SAM23877_RS00535	CHR	TIR	106158	106598	+	LAGGING	441	WP_053125774.1	Q1RQX2	NA	SAM23877_0142 SAM23877_7531 SAMT0113 SAMT0114	VOC family protein	Putative glyoxalase	NA	NA	NOT_PERSIST95	NA	NOT_UNIQ	NA	NA	NA	NA	NA	NA	0.451613	251.088	136.054	204.082	299.32	412.698	208.617	149.66	378.685	0.244114	0.137074	0.179134	0.129992	0.275167	0.152922	0.202637	0.631869	NA	NA	NA	CAT_1	CAT_1	CAT_1	CAT_2	CAT_2
SAM23877_RS36905	CHR	TIR	107485	107670	+	LAGGING	186	WP_079030614.1	Q1RQX1	NA	SAM23877_0144 SAM23877_7530 SAMT0114 SAMT0115	hypothetical protein	Putative membrane protein	NA	NA	NOT_PERSIST95	NA	NOT_UNIQ	NA	NA	NA	NA	NA	NA	0.016129	937.258	946.237	1204.3	462.366	586.022	1220.43	747.312	1145.16	0.0155385	0.00359366	0.0039131	0.0390947	0.012595	0.0217292	0.00761905	0.020225	DIFF0.05	DIFF0.01	NA	CAT_2	CAT_2	CAT_3	CAT_2	CAT_2
SAM23877_RS00545	CHR	TIR	107782	108366	-	LEADING	585	WP_053125778.1	Q1RQX0	NA	SAM23877_0145 SAM23877_7529 SAMT0115 SAMT0116	dihydrofolate reductase family protein	Putative dihydrofolate reductase	NA	NA	NOT_PERSIST95	NA	NOT_UNIQ	NA	NA	NA	NA	NA	NA	0.0806452	14.3761	6.83761	13.6752	20.5128	18.8034	10.2564	11.9658	23.9316	0.8915	0.962701	0.910145	0.756749	0.847441	0.9337	0.928487	0.901276	DIFF0.05	DIFF0.01	DIFF0.001	CAT_0	CAT_0	CAT_0	CAT_0	CAT_0
SAM23877_RS00550	CHR	TIR	108556	108948	-	LEADING	393	WP_053125779.1	Q1RQW9	NA	SAM23877_0146 SAM23877_7528 SAMT0116 SAMT0117	SgcJ/EcaC family oxidoreductase	Uncharacterized protein SAMT0117	NA	NA	NOT_PERSIST95	NA	NOT_UNIQ	NA	NA	NA	NA	NA	NA	0.274194	71.0433	22.9008	27.9898	48.3461	114.504	152.672	38.1679	55.9796	0.206694	0.372213	0.310897	0.180258	0.130952	0.0537037	0.199815	0.199021	DIFF0.05	DIFF0.01	DIFF0.001	CAT_0	CAT_0	CAT_0	CAT_1	CAT_1
SAM23877_RS00555	CHR	TIR	109061	109639	+	LAGGING	579	WP_053125781.1	Q1RQW8	NA	SAM23877_0147 SAM23877_7527 SAMT0117 SAMT0118	dienelactone hydrolase family protein	Putative dienelactone hydrolase	NA	NA	NOT_PERSIST95	NA	NOT_UNIQ	NA	NA	NA	NA	NA	NA	0.153226	259.499	181.347	155.44	155.44	431.779	243.523	145.078	473.23	0.141038	0.0834306	0.144758	0.0918406	0.0892636	0.267322	0.175338	0.135311	DIFF0.05	DIFF0.01	DIFF0.001	CAT_1	CAT_1	CAT_1	CAT_1	CAT_2
SAM23877_RS39555	CHR	TIR	109802	110179	+	LAGGING	378	WP_159041955.1	Q1RQW7	NA	SAM23877_0148 SAM23877_7526 SAMT0118 SAMT0119	hypothetical protein	Uncharacterized protein SAMT0119	NA	NA	NOT_PERSIST95	NA	UNIQ	NA	NA	NA	NA	NA	NA	0	14993.2	436.508	820.106	3108.47	9648.15	17552.9	494.709	68079.4	0.0301101	0.0440309	0.0246214	0.0102399	0.0272943	0.0731538	0.0282721	0.00315815	DIFF0.05	DIFF0.01	DIFF0.001	CAT_4	CAT_2	CAT_2	CAT_4	CAT_4
SAM23877_RS00565	CHR	TIR	110149	111201	-	LEADING	1053	WP_174532179.1	Q1RQW6	NA	SAM23877_0149 SAM23877_7525 SAMT0119 SAMT0120	saccharopine dehydrogenase NADP-binding domain-containing protein	Uncharacterized protein SAMT0120	NA	NA	NOT_PERSIST95	NA	NOT_UNIQ	NA	NA	NA	NA	NA	NA	0.435484	51.1396	18.9934	19.943	33.2384	70.2754	68.3761	19.943	114.91	0.944855	0.884496	0.925535	0.960929	0.978735	0.96953	0.900166	0.994595	DIFF0.05	DIFF0.01	DIFF0.001	CAT_0	CAT_0	CAT_0	CAT_0	CAT_1
SAM23877_RS00570	CHR	TIR	111331	112269	+	LAGGING	939	WP_053125785.1	A0A0K2AJM0	NA	SAM23877_0150 SAM23877_7524	helix-turn-helix domain-containing protein	Putative AraC-family transcriptional regulator	NA	NA	NOT_PERSIST95	NA	NOT_UNIQ	NA	NA	NA	NA	NA	NA	0.508065	219.723	80.9372	55.3781	66.0277	116.081	351.438	99.0415	673.056	0.0496821	0.047714	0.062375	0.045583	0.064676	0.0262778	0.0783587	0.02279	DIFF0.05	DIFF0.01	DIFF0.001	CAT_1	CAT_1	CAT_1	CAT_1	CAT_1
SAM23877_RS00575	CHR	TIR	112364	112684	-	LEADING	321	WP_053125787.1	Q1RQW4	NA	SAM23877_0151 SAM23877_7523 SAMT0121 SAMT0122	hypothetical protein	Uncharacterized protein SAMT0122	NA	NA	NOT_PERSIST95	NA	NOT_UNIQ	NA	NA	NA	NA	NA	NA	0.0725806	27.4143	9.34579	9.34579	12.4611	34.2679	68.5358	3.11526	34.2679	0.787511	0.913918	0.922472	0.852047	0.472222	0.477996	0.973535	0.900386	DIFF0.05	DIFF0.01	DIFF0.001	CAT_0	CAT_0	CAT_0	CAT_0	CAT_0
SAM23877_RS00580	CHR	TIR	113110	113280	+	LAGGING	171	WP_053125789.1	Q1RQW3	NA	SAM23877_0153 SAM23877_7521 SAMT0122 SAMT0123	hypothetical protein	Putative membrane protein	NA	NA	NOT_PERSIST95	NA	NOT_UNIQ	NA	NA	NA	NA	NA	NA	0.604839	3666.73	736.842	7883.04	8807.02	538.012	3046.78	2122.81	4450.29	0.0407468	0.0199867	0.00390291	0.0759528	0.0734732	0.0878601	0.0149759	0.00907634	DIFF0.05	DIFF0.01	DIFF0.001	CAT_4	CAT_2	CAT_4	CAT_4	CAT_2
SAM23877_RS00585	CHR	TIR	113534	113908	+	LAGGING	375	WP_159041956.1	A0A0K2AJK7	NA	SAM23877_0154 SAM23877_7520	hypothetical protein	Uncharacterized protein	NA	NA	NOT_PERSIST95	NA	NOT_UNIQ	NA	NA	NA	NA	NA	NA	0.00806452	139.787	34.6667	53.3333	66.6667	114.667	485.333	34.6667	53.3333	0.0329861	0.0617284	0.0520833	0.0238095	0.00444444	0	0.0266667	0.0621705	DIFF0.05	DIFF0.01	DIFF0.001	CAT_1	CAT_1	CAT_1	CAT_1	CAT_1
SAM23877_RS39560	CHR	TIR	114036	114380	+	LAGGING	345	WP_158520018.1	Q1RQW1	NA	SAM23877_0155 SAM23877_7519 SAMT0124 SAMT0125	hypothetical protein	Uncharacterized protein SAMT0125	NA	NA	NOT_PERSIST95	NA	NOT_UNIQ	NA	NA	NA	NA	NA	NA	0.00806452	97.5942	72.4638	95.6522	104.348	194.203	84.058	55.0725	84.058	0.258854	0.177898	0.0870241	0.131313	0.242742	0.443879	0.318421	0.410702	DIFF0.05	DIFF0.01	DIFF0.001	CAT_1	CAT_1	CAT_1	CAT_1	CAT_1
SAM23877_RS00595	CHR	TIR	114868	115332	+	LAGGING	465	WP_053125795.1	Q1RQV9	NA	SAM23877_0156 SAM23877_7518 SAMT0126 SAMT0127	carboxymuconolactone decarboxylase family protein	Uncharacterized protein SAMT0127	NA	NA	NOT_PERSIST95	NA	NOT_UNIQ	NA	NA	NA	NA	NA	NA	0.00806452	543.29	255.914	352.688	346.237	948.387	931.183	240.86	533.333	0.00406064	0.00636633	0	0.00300697	0.00219307	0	0.0117036	0.00515448	NA	NA	NA	CAT_2	CAT_2	CAT_2	CAT_2	CAT_2
SAM23877_RS00600	CHR	TIR	115394	116812	-	LEADING	1419	WP_053125797.1	Q1RQV8	pcaB	pcaB SAM23877_0157 SAM23877_7517 SAMT0127 SAMT0128	3-carboxy-cis%2Ccis-muconate cycloisomerase	3-carboxy-cis,cis-muconate cycloisomerase (EC 5.5.1.2) (Putative 3-carboxymuconate cycloisomerase)	NA	NA	NOT_PERSIST95	NA	NOT_UNIQ	NA	NA	NA	NA	NA	NA	0.33871	0.274841	0	0	0	0	0	0	1.40944	0.944016	0.948718	0.958333	1	1	0.944444	1	0.756614	NA	NA	NA	CAT_0	CAT_0	CAT_0	CAT_0	CAT_0
SAM23877_RS00605	CHR	TIR	116809	118836	-	LEADING	2028	WP_053125799.1	A0A0K2B6A0	NA	SAM23877_0158 SAM23877_7516	FAD/NAD(P)-binding protein	Putative nitrogen regulatory protein	NA	NA	NOT_PERSIST95	NA	NOT_UNIQ	NA	NA	NA	NA	NA	NA	0.548387	0.749507	0.493097	0.493097	0	0.986193	0	1.47929	1.97239	0.852867	0.923611	0.933333	1	0.766667	0.75	0.839105	0.757353	DIFF0.05	DIFF0.01	DIFF0.001	CAT_0	CAT_0	CAT_0	CAT_0	CAT_0
SAM23877_RS00610	CHR	TIR	119099	119962	+	LAGGING	864	WP_053125800.1	Q1RQV6	NA	SAM23877_0159 SAM23877_7515 SAMT0129 SAMT0130	sigma-70 family RNA polymerase sigma factor	Putative RNA polymerase ECF-subfamily sigma factor	NA	NA	NOT_PERSIST95	NA	NOT_UNIQ	NA	NA	NA	NA	NA	NA	0.419355	172.778	99.537	172.454	128.472	255.787	159.722	103.009	278.935	0.00651917	0.00331675	0.00906361	0.0031348	0.00951378	0.0157502	0	0.00485501	DIFF0.05	DIFF0.01	NA	CAT_1	CAT_1	CAT_1	CAT_1	CAT_1
SAM23877_RS00615	CHR	TIR	120316	121539	+	LAGGING	1224	WP_053141990.1	Q1RQV5	NA	SAM23877_0160 SAM23877_7514 SAMT0130 SAMT0131	acyltransferase	Putative transmembrane mycarose O-acyltransferase	NA	NA	NOT_PERSIST95	NA	NOT_UNIQ	NA	NA	NA	NA	NA	NA	0.217742	43.9297	27.7778	49.0196	26.1438	42.4837	40.8497	53.1046	62.9085	0.181501	0.0603625	0.0489957	0.095679	0.313619	0.446667	0.0627081	0.242479	DIFF0.05	DIFF0.01	DIFF0.001	CAT_0	CAT_0	CAT_1	CAT_0	CAT_0
SAM23877_RS00620	CHR	TIR	121607	122062	-	LEADING	456	WP_053125802.1	Q1RQV4	NA	SAM23877_0161 SAM23877_7513 SAMT0131 SAMT0132	carboxymuconolactone decarboxylase family protein	Uncharacterized protein SAMT0132	NA	NA	NOT_PERSIST95	NA	NOT_UNIQ	NA	NA	NA	NA	NA	NA	0.322581	25.5263	13.1579	13.1579	4.38596	24.1228	50.4386	8.77193	50.4386	0.552442	0.584884	0.701791	0.663333	0.449512	0.35512	0.627462	0.48499	DIFF0.05	DIFF0.01	DIFF0.001	CAT_0	CAT_0	CAT_0	CAT_0	CAT_0
SAM23877_RS00625	CHR	TIR	122132	122683	-	LEADING	552	WP_053125804.1	Q1RQV3	NA	SAM23877_0162 SAM23877_7512 SAMT0132 SAMT0133	carboxymuconolactone decarboxylase family protein	Uncharacterized protein SAMT0133	NA	NA	NOT_PERSIST95	NA	NOT_UNIQ	NA	NA	NA	NA	NA	NA	0.0322581	48.9312	3.62319	7.24638	3.62319	21.7391	199.275	3.62319	38.0435	0.508636	0.771605	0.81728	0.5	0.297813	0.0820959	0.884127	0.207529	DIFF0.05	DIFF0.01	DIFF0.001	CAT_0	CAT_0	CAT_0	CAT_0	CAT_0
SAM23877_RS00630	CHR	TIR	122759	123472	-	LEADING	714	WP_053125806.1	Q1RQV2	NA	SAM23877_0163 SAM23877_7511 SAMT0133 SAMT0134	SDR family oxidoreductase	Putative ketoacyl reductase	NA	NA	NOT_PERSIST95	NA	NOT_UNIQ	NA	NA	NA	NA	NA	NA	0.58871	72.7871	15.4062	19.6078	22.409	72.8291	177.871	15.4062	133.053	0.435614	0.732442	0.707294	0.365079	0.159895	0.106417	0.767683	0.210491	DIFF0.05	DIFF0.01	NA	CAT_0	CAT_0	CAT_0	CAT_0	CAT_1
SAM23877_RS00635	CHR	TIR	123616	126609	+	LAGGING	2994	WP_053125808.1	A0A0K2AJL7	NA	SAM23877_0164 SAM23877_7510	tetratricopeptide repeat protein	Putative transcriptional regulator	NA	NA	NOT_PERSIST95	NA	NOT_UNIQ	NA	NA	NA	NA	NA	NA	0.016129	8.02605	5.34402	9.68604	4.34202	5.01002	5.34402	11.356	14.6961	0.0897256	0.117284	0.087037	0.0997151	0.0706076	0	0.151249	0.102187	DIFF0.05	DIFF0.01	NA	CAT_0	CAT_0	CAT_0	CAT_0	CAT_0
SAM23877_RS00640	CHR	TIR	126739	127428	+	LAGGING	690	WP_053141992.1	Q1RQV0	NA	SAM23877_0165 SAM23877_7509 SAMT0135 SAMT0136	gamma-glutamyl-gamma-aminobutyrate hydrolase family protein	Putative glutamine amidotransferase	NA	NA	NOT_PERSIST95	NA	NOT_UNIQ	NA	NA	NA	NA	NA	NA	0.00806452	83.7101	40.5797	153.623	95.6522	68.1159	26.087	97.1014	127.536	0.0236027	0.00952381	0.00228311	0.0222222	0.0485095	0.0740741	0	0.00860592	DIFF0.05	DIFF0.01	DIFF0.001	CAT_1	CAT_1	CAT_1	CAT_1	CAT_1
SAM23877_RS00645	CHR	TIR	127762	129276	-	LEADING	1515	WP_053125810.1	Q1RQU9	NA	SAM23877_0166 SAM23877_7507 SAMT0136 SAMT0137	FAD-dependent monooxygenase	Putative oxygenase	NA	NA	NOT_PERSIST95	NA	NOT_UNIQ	NA	NA	NA	NA	NA	NA	0.104839	10.1782	3.9604	8.58086	4.62046	13.2013	13.2013	6.60066	18.4818	0.314371	0.492063	0.340959	0.374603	0.192875	0.0779221	0.594316	0.127859	DIFF0.05	NA	NA	CAT_0	CAT_0	CAT_0	CAT_0	CAT_0
SAM23877_RS00650	CHR	TIR	129376	130356	-	LEADING	981	WP_053125812.1	A0A0K2AJY3	NA	SAM23877_0167 SAM23877_7506	alpha/beta hydrolase	Putative hydrolase	NA	NA	NOT_PERSIST95	NA	NOT_UNIQ	NA	NA	NA	NA	NA	NA	0.104839	4.93374	2.03874	3.0581	1.01937	4.07747	10.1937	3.0581	8.15494	0.826351	0.92156	0.946613	0.904529	0.886026	0.3	0.941989	0.883739	DIFF0.05	DIFF0.01	NA	CAT_0	CAT_0	CAT_0	CAT_0	CAT_0
SAM23877_RS00655	CHR	TIR	130397	131233	-	LEADING	837	WP_053125814.1	Q1RQU7	NA	SAM23877_0168 SAM23877_7505 SAMT0138 SAMT0139	NAD(P)H-binding protein	Putative nucleotide-diphosphate-sugar epimerase	NA	NA	NOT_PERSIST95	NA	NOT_UNIQ	NA	NA	NA	NA	NA	NA	0.266129	1.24253	0	0	0	0	5.97372	0	0	0.846939	1	1	1	0.8	0.309524	0.866667	0.952381	DIFF0.05	DIFF0.01	NA	CAT_0	CAT_0	CAT_0	CAT_0	CAT_0
SAM23877_RS00660	CHR	TIR	131374	132834	-	LEADING	1461	WP_053125816.1	Q1RQU6	NA	SAM23877_0169 SAM23877_7504 SAMT0139 SAMT0140	FAD-dependent monooxygenase	Putative oxygenase	NA	NA	NOT_PERSIST95	NA	NOT_UNIQ	NA	NA	NA	NA	NA	NA	0.120968	3.34702	1.36893	2.05339	2.73785	2.05339	4.79124	2.73785	7.52909	0.604762	0.673214	0.800866	0.661172	0.766667	0.25	0.643915	0.4375	DIFF0.05	DIFF0.01	DIFF0.001	CAT_0	CAT_0	CAT_0	CAT_0	CAT_0
SAM23877_RS00665	CHR	TIR	134302	135729	-	LEADING	1428	WP_107291940.1	Q1RQU5	NA	SAM23877_0171 SAM23877_7502 SAMT0140 SAMT0141	MFS transporter	Putative antibiotic antiporter	NA	NA	NOT_PERSIST95	NA	NOT_UNIQ	NA	NA	NA	NA	NA	NA	0.0645161	107.668	16.8067	16.1064	8.40336	56.7227	414.566	10.5042	95.2381	0.510191	0.575811	0.739377	0.595233	0.270871	0.169182	0.800602	0.420263	DIFF0.05	DIFF0.01	DIFF0.001	CAT_1	CAT_0	CAT_0	CAT_0	CAT_0
SAM23877_RS00670	CHR	TIR	135974	136672	-	LEADING	699	WP_053125820.1	Q1RQU4	NA	SAM23877_0172 SAM23877_7501 SAMT0141 SAMT0142	hemerythrin domain-containing protein	Uncharacterized protein SAMT0142	NA	NA	NOT_PERSIST95	NA	NOT_UNIQ	NA	NA	NA	NA	NA	NA	0.00806452	89.1273	7.15308	5.72246	2.86123	15.7368	439.199	4.29185	5.72246	0.549569	0.638383	0.737607	0.517143	0.211984	0.0264178	0.803916	0.91153	DIFF0.05	NA	NA	CAT_1	CAT_0	CAT_0	CAT_0	CAT_0
SAM23877_RS00675	CHR	TIR	136844	138409	-	LEADING	1566	WP_053125822.1	Q1RQU3	NA	SAM23877_0173 SAM23877_7500 SAMT0142 SAMT0143	MFS transporter	Putative efflux protein	NA	NA	NOT_PERSIST95	NA	NOT_UNIQ	NA	NA	NA	NA	NA	NA	0.00806452	8.49936	5.10856	4.46999	4.46999	7.66284	12.7714	8.93997	13.41	0.617527	0.600107	0.782446	0.594517	0.509701	0.609244	0.624935	0.601743	DIFF0.05	DIFF0.01	DIFF0.001	CAT_0	CAT_0	CAT_0	CAT_0	CAT_0
SAM23877_RS00680	CHR	TIR	138447	139199	-	LEADING	753	WP_053125825.1	A0A0K2AJM7	NA	mtrA SAM23877_0174 SAM23877_7499	response regulator transcription factor	DNA-binding response regulator MtrA	NA	NA	NOT_PERSIST95	NA	NOT_UNIQ	NA	NA	NA	NA	NA	NA	0.370968	12.0186	3.98406	5.31208	2.65604	19.9203	18.5923	7.96813	19.9203	0.578844	0.742868	0.799396	0.613005	0.385305	0.412626	0.743405	0.3553	DIFF0.05	DIFF0.01	DIFF0.001	CAT_0	CAT_0	CAT_0	CAT_0	CAT_0
SAM23877_RS00685	CHR	TIR	139375	139779	-	LEADING	405	WP_053125827.1	Q1RQU1	NA	SAM23877_0175 SAM23877_7498 SAMT0144 SAMT0145	GNAT family N-acetyltransferase	Putative acetyltransferase	NA	NA	NOT_PERSIST95	NA	NOT_UNIQ	NA	NA	NA	NA	NA	NA	0.0967742	247.951	29.6296	17.284	14.8148	291.358	876.543	27.1605	190.123	0.200861	0.238925	0.290266	0.31746	0.0763568	0.0523112	0.38445	0.0462564	DIFF0.05	DIFF0.01	DIFF0.001	CAT_1	CAT_0	CAT_0	CAT_0	CAT_2
SAM23877_RS00690	CHR	TIR	139763	141049	-	LEADING	1287	WP_079029944.1	Q1RQU0	purB	purB SAM23877_0176 SAM23877_7497 SAMT0145 SAMT0146	adenylosuccinate lyase	Adenylosuccinase (EC 4.3.2.2) (Adenylosuccinate lyase)	NA	NA	NOT_PERSIST95	NA	NOT_UNIQ	NA	NA	NA	NA	NA	NA	0.0806452	75.7187	15.54	9.32401	3.108	83.1391	246.309	18.648	73.0381	0.311744	0.334093	0.666323	0.461638	0.0550805	0.0241525	0.516154	0.124767	DIFF0.05	NA	NA	CAT_1	CAT_0	CAT_0	CAT_0	CAT_1
SAM23877_RS00695	CHR	TIR	141140	142651	-	LEADING	1512	WP_053125829.1	Q1RQT9	NA	SAM23877_0177 SAM23877_7496 SAMT0146 SAMT0147	glutamine synthetase	Putative glutamine synthetase	NA	NA	NOT_PERSIST95	NA	NOT_UNIQ	NA	NA	NA	NA	NA	NA	0.0806452	1.76587	0.661376	0.661376	1.32275	3.96825	1.32275	1.32275	3.30688	0.795255	0.912401	0.968254	0.680375	0.743056	0.703704	0.913165	0.645833	DIFF0.05	DIFF0.01	NA	CAT_0	CAT_0	CAT_0	CAT_0	CAT_0
SAM23877_RS00700	CHR	TIR	142655	144064	-	LEADING	1410	WP_063796765.1	Q1RQT8	NA	SAM23877_0178 SAM23877_7495 SAMT0147 SAMT0148	amidase	Putative amidase	NA	NA	NOT_PERSIST95	NA	NOT_UNIQ	NA	NA	NA	NA	NA	NA	0.0725806	1.34043	0	0.70922	0	0.70922	3.5461	0.70922	1.41844	0.905862	0.972503	0.956863	0.930556	0.90377	0.678788	0.964438	0.934116	DIFF0.05	DIFF0.01	DIFF0.001	CAT_0	CAT_0	CAT_0	CAT_0	CAT_0
SAM23877_RS00705	CHR	TIR	144187	146106	-	LEADING	1920	WP_053125831.1	A0A0K2AJN3	NA	SAM23877_0179	hypothetical protein	Uncharacterized protein	NA	NA	NOT_PERSIST95	NA	NOT_UNIQ	NA	NA	NA	NA	NA	NA	0.0645161	4.69792	2.08333	1.5625	1.04167	4.6875	13.0208	3.125	4.16667	0.666472	0.705314	0.917704	0.612121	0.499497	0.470034	0.797721	0.662913	DIFF0.05	NA	NA	CAT_0	CAT_0	CAT_0	CAT_0	CAT_0
SAM23877_RS00710	CHR	TIR	146106	146432	-	LEADING	327	WP_053125832.1	Q1RQT6	NA	SAM23877_0180 SAM23877_7493 SAMT0149 SAMT0150	4Fe-4S ferredoxin	Putative ferredoxin	NA	NA	NOT_PERSIST95	NA	NOT_UNIQ	NA	NA	NA	NA	NA	NA	0.0725806	5.29052	0	3.0581	0	12.2324	15.2905	0	3.0581	0.57619	0.888889	0.916667	0	0.344444	0.25	1	0.633333	NA	NA	NA	CAT_0	CAT_0	CAT_0	CAT_0	CAT_0
SAM23877_RS00715	CHR	TIR	146565	147977	-	LEADING	1413	WP_053125834.1	Q1RQT5	NA	SAM23877_0181 SAM23877_6276 SAM23877_7492 SAMT0150 SAMT0151	alkaline phosphatase family protein	Putative type I phosphodiesterase, nucleotide pyrophosphatase	NA	NA	NOT_PERSIST95	NA	UNIQ	NA	NA	NA	NA	NA	NA	0	0.176929	0	0	0	0	0	0	0.707714	0.847619	1	0.833333	0.8	1	1	1	0.3	DIFF0.05	DIFF0.01	NA	CAT_0	CAT_0	CAT_0	CAT_0	CAT_0
SAM23877_RS00720	CHR	TIR	147974	149146	-	LEADING	1173	WP_053125836.1	Q1RQT4	eboE	SAM23877_0182 SAM23877_7491 SAMT0151 SAMT0152	metabolite traffic protein EboE	Uncharacterized protein SAMT0152	NA	NA	NOT_PERSIST95	NA	NOT_UNIQ	NA	NA	NA	NA	NA	NA	0.104839	8.80648	9.37766	14.4928	5.11509	7.67263	3.41006	19.6078	2.55754	0.401255	0.426286	0.484175	0.600024	0.237093	0	0.360148	0.701058	DIFF0.05	NA	NA	CAT_0	CAT_0	CAT_0	CAT_0	CAT_0
SAM23877_RS00725	CHR	TIR	149150	150025	-	LEADING	876	WP_053125838.1	Q1RQT3	NA	SAM23877_0183 SAM23877_7490 SAMT0152 SAMT0153	TatD family hydrolase	Putative metal-dependent hydrolase	NA	NA	NOT_PERSIST95	NA	NOT_UNIQ	NA	NA	NA	NA	NA	NA	0.016129	1.9863	0	1.14155	0	2.28311	5.70776	1.14155	2.28311	0.886461	0.924837	0.954545	0.891534	0.775084	0.907407	0.928586	0.823232	NA	NA	NA	CAT_0	CAT_0	CAT_0	CAT_0	CAT_0
SAM23877_RS00730	CHR	TIR	150028	150627	-	LEADING	600	WP_053125840.1	Q1RQT2	NA	SAM23877_0184 SAM23877_7489 SAMT0153 SAMT0154	EboA domain-containing protein	Uncharacterized protein SAMT0154	NA	NA	NOT_PERSIST95	NA	NOT_UNIQ	NA	NA	NA	NA	NA	NA	0.00806452	1.38333	0	0	0	1.66667	6.66667	0	0	0.794048	0.875	1	0.75	0.6	0.5	0.916667	0.916667	DIFF0.05	DIFF0.01	NA	CAT_0	CAT_0	CAT_0	CAT_0	CAT_0
SAM23877_RS00735	CHR	TIR	150624	151469	-	LEADING	846	WP_053125842.1	Q1RQT1	NA	SAM23877_0185 SAM23877_7488 SAMT0154 SAMT0155	sugar phosphate isomerase/epimerase	Putative abasic site repairing enzyme	NA	NA	NOT_PERSIST95	NA	NOT_UNIQ	NA	NA	NA	NA	NA	NA	0.532258	1.05201	0	0	0	1.18203	3.5461	0	2.36407	0.531746	1	1	0	0.166667	0.111111	1	0.444444	NA	NA	NA	CAT_0	CAT_0	CAT_0	CAT_0	CAT_0
SAM23877_RS00740	CHR	TIR	151466	152443	-	LEADING	978	WP_053125844.1	A0A0K2AJH9	NA	SAM23877_0186	UbiA family prenyltransferase	Putative transferase	NA	NA	NOT_PERSIST95	NA	NOT_UNIQ	NA	NA	NA	NA	NA	NA	0.145161	0.143149	0	0	0	0	1.02249	0	0	0.9	1	1	NA	0.5	NA	1	1	NA	NA	NA	CAT_0	CAT_0	CAT_0	CAT_0	CAT_0
SAM23877_RS00745	CHR	TIR	152440	153570	-	LEADING	1131	WP_053125846.1	Q1RQS9	NA	SAM23877_0187 SAM23877_7486 SAMT0156 SAMT0157	inositol-3-phosphate synthase	Putative myo-inositol phosphate synthase	NA	NA	NOT_PERSIST95	NA	NOT_UNIQ	NA	NA	NA	NA	NA	NA	0.00806452	1.77719	0.884173	1.76835	0	3.53669	1.76835	2.65252	2.65252	0.957544	0.984846	0.985316	0.949561	0.891697	0.962963	0.981964	0.946462	DIFF0.05	DIFF0.01	DIFF0.001	CAT_0	CAT_0	CAT_0	CAT_0	CAT_0
SAM23877_RS00750	CHR	TIR	153813	154928	-	LEADING	1116	WP_053125848.1	A0A0K2AK59	NA	SAM23877_0188 SAM23877_7485	ScyD/ScyE family protein	Uncharacterized protein	NA	NA	NOT_PERSIST95	NA	NOT_UNIQ	NA	NA	NA	NA	NA	NA	0.016129	33.7993	2.68817	5.37634	16.129	59.1398	94.9821	0.896057	29.5699	0.376054	0.518519	0.709091	0.139153	0.241182	0.0777138	0.796296	0.150426	DIFF0.05	DIFF0.01	DIFF0.001	CAT_0	CAT_0	CAT_0	CAT_0	CAT_1
SAM23877_RS00755	CHR	TIR	155301	156272	+	LAGGING	972	WP_053141998.1	Q1RQS7	AlpH	alpH SAM23877_0189 SAM23877_7484 SAMT0158 SAMT0159	hydroxyneurosporene methyltransferase	Putative O-methyltransferase	NA	NA	NOT_PERSIST95	NA	NOT_UNIQ	NA	NA	NA	CL_1_Kina	NA	NA	0.201613	112.531	19.5473	39.0947	146.091	267.49	92.5926	22.6337	218.107	0.0857474	0.194754	0.0254804	0.0190645	0.0419382	0.0555556	0.210714	0.0527243	DIFF0.05	DIFF0.01	DIFF0.001	CAT_1	CAT_0	CAT_0	CAT_1	CAT_2
SAM23877_RS00760	CHR	TIR	157257	158783	-	LEADING	1527	WP_053125853.1	Q1RQS6	AlpG	alpG SAM23877_0190 SAM23877_7483 SAMT0159 SAMT0160	FAD-dependent monooxygenase	Putative oxygenase	NA	NA	NOT_PERSIST95	NA	NOT_UNIQ	NA	NA	NA	CL_1_Kina	NA	NA	0.419355	20.1048	6.54879	2.61952	4.58415	14.4073	7.85855	5.23903	98.8867	0.72806	0.844208	0.984087	0.811101	0.752047	0.42298	0.914335	0.367665	DIFF0.05	DIFF0.01	DIFF0.001	CAT_0	CAT_0	CAT_0	CAT_0	CAT_0
SAM23877_RS00765	CHR	TIR	158891	160366	-	LEADING	1476	WP_053125856.1	Q1RQS5	AlpF	alpF SAM23877_0191 SAM23877_7482 SAMT0160 SAMT0161	FAD-dependent monooxygenase	Putative oxygenase	NA	NA	NOT_PERSIST95	NA	NOT_UNIQ	NA	NA	NA	CL_1_Kina	NA	NA	0.241935	5	0.677507	0.677507	0.677507	3.38753	13.5501	0.677507	11.5176	0.815892	0.967963	0.980408	0.825641	0.828114	0.453658	0.956212	0.69925	DIFF0.05	DIFF0.01	DIFF0.001	CAT_0	CAT_0	CAT_0	CAT_0	CAT_0
SAM23877_RS00770	CHR	TIR	160370	161314	-	LEADING	945	WP_053125858.1	Q1RQS4	AlpE	alpE SAM23877_0192 SAM23877_7481 SAMT0161 SAMT0162	SRPBCC family protein	Putative bifunctional cyclase/dehydratase (Putative cyclase/dehydratase)	NA	NA	NOT_PERSIST95	NA	NOT_UNIQ	NA	NA	NA	CL_1_Kina	NA	NA	0.540323	28.5608	1.0582	1.0582	1.0582	16.9312	114.286	1.0582	28.5714	0.739978	0.965241	0.9621	0.746078	0.587879	0.274688	0.972222	0.671637	DIFF0.05	DIFF0.01	DIFF0.001	CAT_0	CAT_0	CAT_0	CAT_0	CAT_0
SAM23877_RS00775	CHR	TIR	161367	162155	-	LEADING	789	WP_053125862.1	Q1RQS3	AlpD, fabG	alpD SAM23877_0193 SAM23877_7480 SAMT0162 SAMT0163	3-oxoacyl-ACP reductase FabG	Polyketide ketoreductase (Putative ketoacyl reductase)	NA	NA	NOT_PERSIST95	NA	NOT_UNIQ	NA	NA	NA	CL_1_Kina	NA	NA	0.580645	7.89607	1.26743	1.26743	0	8.87199	12.6743	1.26743	26.616	0.805355	0.957883	0.979592	0.846154	0.716616	0.648148	0.954736	0.534357	DIFF0.05	DIFF0.01	DIFF0.001	CAT_0	CAT_0	CAT_0	CAT_0	CAT_0
SAM23877_RS00780	CHR	TIR	162168	162437	-	LEADING	270	WP_053125866.1	Q1RQS2	AlpC	alpC SAM23877_0194 SAM23877_7479 SAMT0163 SAMT0164	acyl carrier protein	Acyl carrier protein (Putative acyl carrier protein)	NA	NA	NOT_PERSIST95	NA	NOT_UNIQ	NA	NA	NA	CL_1_Kina	NA	NA	0.572581	21.4074	3.7037	3.7037	0	14.8148	70.3704	3.7037	29.6296	0.28887	0.375	0.8	0.0833333	0.185185	0	0.416667	0.161905	DIFF0.05	DIFF0.01	DIFF0.001	CAT_0	CAT_0	CAT_0	CAT_0	CAT_0
SAM23877_RS00785	CHR	TIR	162506	163717	-	LEADING	1212	WP_053125868.1	Q1RQS1	AlpB	alpB SAM23877_0195 SAM23877_7478 SAMT0164 SAMT0165	ketosynthase chain-length factor	Chain length factor (Putative chain length determinant)	NA	NA	NOT_PERSIST95	NA	NOT_UNIQ	NA	NA	NA	CL_1_Kina	NA	NA	0.604839	6.61716	0.825083	1.65017	2.47525	3.30033	21.4521	3.30033	6.60066	0.778951	0.968249	0.979508	0.865385	0.63	0.262922	0.953998	0.792596	DIFF0.05	DIFF0.01	DIFF0.001	CAT_0	CAT_0	CAT_0	CAT_0	CAT_0
SAM23877_RS00790	CHR	TIR	163714	164985	-	LEADING	1272	WP_053125871.1	Q1RQS0	AlpA	alpA SAM23877_0196 SAM23877_7477 SAMT0165 SAMT0166	beta-ketoacyl-[acyl-carrier-protein] synthase family protein	Beta-ketoacyl synthase (Putative ketoacyl synthase)	NA	NA	NOT_PERSIST95	NA	NOT_UNIQ	NA	NA	NA	CL_1_Kina	NA	NA	0.580645	5.76258	2.35849	1.57233	0	3.93082	18.8679	1.57233	6.28931	0.908753	0.923891	0.969623	0.961749	0.851943	0.742594	0.970677	0.940793	DIFF0.05	DIFF0.01	NA	CAT_0	CAT_0	CAT_0	CAT_0	CAT_0
SAM23877_RS00795	CHR	TIR	164982	165311	-	LEADING	330	WP_053125873.1	Q1RQR9	AlpI	alpI SAM23877_0197 SAM23877_7476 SAMT0166 SAMT0167	TcmI family type II polyketide cyclase	Putative polyketide cyclase	NA	NA	NOT_PERSIST95	NA	NOT_UNIQ	NA	NA	NA	CL_1_Kina	NA	NA	0.314516	9.36364	0	0	0	9.09091	30.303	3.0303	15.1515	0.814629	0.866667	1	0.9375	0.472222	0.705556	0.855556	0.864904	DIFF0.05	DIFF0.01	DIFF0.001	CAT_0	CAT_0	CAT_0	CAT_0	CAT_0
SAM23877_RS00800	CHR	TIR	165597	166295	-	LEADING	699	WP_053125875.1	Q1RQR8	AlpJ	alpJ SAM23877_0198 SAM23877_7475 SAMT0167 SAMT0168	antibiotic biosynthesis monooxygenase	Anthrone oxidase-like protein (Putative oxidase)	NA	NA	NOT_PERSIST95	NA	NOT_UNIQ	NA	NA	NA	CL_1_Kina	NA	NA	0.129032	26.5808	7.15308	4.29185	5.72246	30.0429	74.392	5.72246	37.196	0.756072	0.858951	0.967721	0.748768	0.633827	0.502743	0.930212	0.650278	DIFF0.05	DIFF0.01	DIFF0.001	CAT_0	CAT_0	CAT_0	CAT_0	CAT_0
SAM23877_RS00805	CHR	TIR	166508	167983	-	LEADING	1476	WP_053125877.1	Q1RQR7	AlpK	alpK SAM23877_0199 SAM23877_7474 SAMT0168 SAMT0169	FAD-dependent monooxygenase	Putative oxygenase	NA	NA	NOT_PERSIST95	NA	NOT_UNIQ	NA	NA	NA	CL_1_Kina	NA	NA	0.443548	31.5312	2.71003	6.09756	9.48509	22.3577	78.5908	6.09756	72.4932	0.499207	0.77827	0.800585	0.467315	0.220225	0.132226	0.796225	0.299603	DIFF0.05	DIFF0.01	DIFF0.001	CAT_0	CAT_0	CAT_0	CAT_0	CAT_0
SAM23877_RS00810	CHR	TIR	168151	168660	+	LAGGING	510	WP_079029945.1	Q1RQR6	AlpL	alpL SAM23877_0200 SAM23877_7473 SAMT0169 SAMT0170	nuclear transport factor 2 family protein	JadX-like protein	NA	NA	NOT_PERSIST95	NA	NOT_UNIQ	NA	NA	NA	CL_1_Kina	NA	NA	0.193548	41.7059	13.7255	13.7255	35.2941	74.5098	62.7451	9.80392	70.5882	0.141402	0.025641	0.399471	0.030303	0.0248162	0.0666667	0.372549	0.0703704	NA	NA	NA	CAT_0	CAT_0	CAT_0	CAT_0	CAT_1
SAM23877_RS00815	CHR	TIR	169018	169437	-	LEADING	420	WP_053125879.1	Q1RQR5	AlpL2	alpL2 SAM23877_0201 SAM23877_7472 SAMT0170 SAMT0171	pyridoxamine 5'-phosphate oxidase family protein	Uncharacterized protein alpL2	NA	NA	NOT_PERSIST95	NA	NOT_UNIQ	NA	NA	NA	CL_1_Kina	NA	NA	0.153226	4.90476	4.7619	2.38095	0	4.7619	4.7619	4.7619	7.14286	0.257937	0.0833333	0.416667	0	0.277778	0.75	0	0.277778	DIFF0.05	NA	NA	CAT_0	CAT_0	CAT_0	CAT_0	CAT_0
SAM23877_RS00820	CHR	TIR	169858	171381	-	LEADING	1524	WP_053125881.1	Q1RQR4	AlpM	alpM SAM23877_0202 SAM23877_7471 SAMT0171 SAMT0172	hypothetical protein	Peptide synthase condensation domain	NA	NA	NOT_PERSIST95	NA	NOT_UNIQ	NA	NA	NA	CL_1_Kina	NA	NA	0.129032	5.03937	2.62467	4.59318	1.9685	7.87402	6.56168	3.93701	6.56168	0.488367	0.642022	0.694243	0.487817	0.295056	0.0666667	0.754279	0.478483	DIFF0.05	DIFF0.01	DIFF0.001	CAT_0	CAT_0	CAT_0	CAT_0	CAT_0
SAM23877_RS00825	CHR	TIR	171611	172420	-	LEADING	810	WP_053125884.1	Q1RQR3	AlpN	alpN SAM23877_0203 SAM23877_7470 SAMT0172 SAMT0173	4'-phosphopantetheinyl transferase superfamily protein	Putative phosphopantetheinyl transferase	NA	NA	NOT_PERSIST95	NA	NOT_UNIQ	NA	NA	NA	CL_1_Kina	NA	NA	0.25	4.77778	1.23457	3.7037	2.46914	2.46914	7.40741	3.7037	11.1111	0.537835	0.795455	0.671429	0.475	0.516667	0.166667	0.681548	0.458079	DIFF0.05	DIFF0.01	DIFF0.001	CAT_0	CAT_0	CAT_0	CAT_0	CAT_0
SAM23877_RS00830	CHR	TIR	172692	174515	-	LEADING	1824	WP_053125886.1	Q1RQR2	NA	alpO SAM23877_0204 SAM23877_7469 SAMT0173 SAMT0174	acyl-CoA dehydrogenase	Putative acyl-CoA dehydrogenase	NA	NA	NOT_PERSIST95	NA	NOT_UNIQ	NA	NA	NA	CL_1_Kina	NA	NA	0.0887097	1.75439	0	0	0.548246	1.09649	7.67544	0.548246	0.548246	0.898193	1	0.988506	0.954157	0.762619	0.656746	0.97672	0.948607	DIFF0.05	NA	NA	CAT_0	CAT_0	CAT_0	CAT_0	CAT_0
SAM23877_RS00835	CHR	TIR	174512	175396	-	LEADING	885	WP_079030615.1	Q1RQR1	AlpP	alpP SAM23877_0205 SAM23877_7468 SAMT0174 SAMT0175	SRPBCC family protein	Putative cyclase (Putative cyclase/aromatase)	NA	NA	NOT_PERSIST95	NA	NOT_UNIQ	NA	NA	NA	CL_1_Kina	NA	NA	0.120968	2.64407	2.25989	3.38983	2.25989	2.25989	2.25989	1.12994	6.77966	0.865522	0.871383	0.872727	0.847222	0.899123	0.885714	0.947205	0.735277	DIFF0.05	DIFF0.01	NA	CAT_0	CAT_0	CAT_0	CAT_0	CAT_0
SAM23877_RS00840	CHR	TIR	175743	175985	+	LAGGING	243	WP_053125890.1	Q1RQR0	AlpP2	alpP2 SAM23877_0206 SAM23877_7467 SAMT0175 SAMT0176	hypothetical protein	Uncharacterized protein alpP2	NA	NA	NOT_PERSIST95	NA	NOT_UNIQ	NA	NA	NA	CL_1_Kina	NA	NA	0.0322581	17.7778	4.11523	20.5761	16.4609	12.3457	24.6914	16.4609	20.5761	0.047619	0	0	0	0	0.333333	0	0	DIFF0.05	DIFF0.01	DIFF0.001	CAT_0	CAT_0	CAT_0	CAT_0	CAT_0
SAM23877_RS00845	CHR	TIR	176498	177766	-	LEADING	1269	WP_079029946.1	Q1RQQ9	AlpQ	alpQ SAM23877_0207 SAM23877_7466 SAMT0176 SAMT0177	ketosynthase chain-length factor	Putative chain length factor (Putative chain length factor protein)	NA	NA	NOT_PERSIST95	NA	NOT_UNIQ	NA	NA	NA	CL_1_Kina	NA	NA	0.0241935	7.57289	0.788022	1.57604	0	4.72813	26.7928	2.36407	7.0922	0.848764	0.961779	0.968558	0.94773	0.778954	0.521008	0.94415	0.819168	DIFF0.05	DIFF0.01	DIFF0.001	CAT_0	CAT_0	CAT_0	CAT_0	CAT_0
SAM23877_RS00850	CHR	TIR	177763	179034	-	LEADING	1272	WP_053125893.1	Q1RQQ8	AlpR	alpR SAM23877_0208 SAM23877_7465 SAMT0177 SAMT0178	beta-ketoacyl-[acyl-carrier-protein] synthase family protein	Putative polyketide beta-ketoacyl synthase (Putative polyketide synthase)	NA	NA	NOT_PERSIST95	NA	NOT_UNIQ	NA	NA	NA	CL_1_Kina	NA	NA	0.00806452	11.0299	0.786164	0.786164	1.57233	3.14465	46.3836	0	7.86164	0.723007	0.888889	0.942735	0.816667	0.550588	0.255365	0.988506	0.618299	DIFF0.05	DIFF0.01	DIFF0.001	CAT_0	CAT_0	CAT_0	CAT_0	CAT_0
SAM23877_RS00855	CHR	TIR	179031	179810	-	LEADING	780	WP_053125898.1	Q1RQQ7	AlpS	alpS SAM23877_0209 SAM23877_7464 SAMT0178 SAMT0179	thioesterase	Putative thioesterase	NA	NA	NOT_PERSIST95	NA	NOT_UNIQ	NA	NA	NA	CL_1_Kina	NA	NA	0.0967742	9.30769	1.28205	1.28205	2.5641	7.69231	33.3333	1.28205	6.41026	0.625754	0.768519	0.885041	0.539683	0.451569	0.122222	0.871795	0.741451	DIFF0.05	DIFF0.01	DIFF0.001	CAT_0	CAT_0	CAT_0	CAT_0	CAT_0
SAM23877_RS00860	CHR	TIR	180170	180991	-	LEADING	822	WP_053125900.1	Q1RQQ6	AlpT	alpT SAM23877_0210 SAM23877_7463 SAMT0179 SAMT0180	AfsR/SARP family transcriptional regulator	Putative SARP family pathway specific regulatory protein (SARP family pathway specific regulatory protein)	NA	NA	NOT_PERSIST95	NA	NOT_UNIQ	NA	NA	NA	CL_1_Kina	NA	NA	0.516129	74.0998	10.9489	13.382	25.5474	76.6423	225.061	9.73236	92.4574	0.144883	0.195226	0.193651	0.0325146	0.0530484	0.0695111	0.367434	0.102797	DIFF0.05	DIFF0.01	DIFF0.001	CAT_0	CAT_0	CAT_0	CAT_0	CAT_1
SAM23877_RS00865	CHR	TIR	181818	182876	+	LAGGING	1059	WP_053125903.1	Q1RQQ5	AlpU	alpU SAM23877_0211 SAM23877_7462 SAMT0180 SAMT0181	AfsR/SARP family transcriptional regulator	Putative SARP family pathway specific regulatory protein (SARP family pathway specific regulatory protein)	NA	NA	NOT_PERSIST95	NA	NOT_UNIQ	NA	NA	NA	CL_1_Kina	NA	NA	0.0564516	62.2096	24.5515	44.3815	67.9887	112.37	65.1558	48.1586	72.7101	0.120852	0.00793651	0.00537634	0.00986523	0.145144	0.640206	0.0116959	0.0257411	DIFF0.05	DIFF0.01	DIFF0.001	CAT_0	CAT_0	CAT_1	CAT_1	CAT_1
SAM23877_RS00870	CHR	TIR	182893	183732	-	LEADING	840	WP_053125904.1	Q1RQQ4	AlpV	alpV SAM23877_0212 SAM23877_7461 SAMT0181 SAMT0182	AfsR/SARP family transcriptional regulator	Putative SARP family pathway specific regulatory protein (SARP family pathway specific regulatory protein)	NA	NA	NOT_PERSIST95	NA	NOT_UNIQ	NA	NA	NA	CL_1_Kina	NA	NA	0.354839	115.333	1.19048	1.19048	0	3.57143	596.429	1.19048	3.57143	0.746821	0.908413	0.918415	0.929863	0.643468	0.0267956	0.916667	0.884125	DIFF0.05	DIFF0.01	DIFF0.001	CAT_1	CAT_0	CAT_0	CAT_0	CAT_0
SAM23877_RS00875	CHR	TIR	184142	184834	-	LEADING	693	WP_053125906.1	Q1RQQ3	AlpW	alpW SAM23877_0213 SAM23877_7460 SAMT0182 SAMT0183	helix-turn-helix transcriptional regulator	Putative TetR-family transcriptional regulator (TetR-family transcriptional regulator)	NA	NA	NOT_PERSIST95	NA	NOT_UNIQ	NA	NA	NA	CL_1_Kina	NA	NA	0.362903	48.2251	10.101	15.873	11.544	11.544	186.147	20.202	25.974	0.17331	0.0781499	0.171652	0.424292	0.153439	0.0405594	0.0826331	0.262445	DIFF0.05	DIFF0.01	DIFF0.001	CAT_0	CAT_0	CAT_0	CAT_0	CAT_0
SAM23877_RS00880	CHR	TIR	184847	186439	-	LEADING	1593	WP_053125907.1	Q1RQQ2	AlpX	alpX SAM23877_0214 SAM23877_7459 SAMT0183 SAMT0184	acyl-CoA carboxylase subunit beta	Putative carboxyl transferase	NA	NA	NOT_PERSIST95	NA	NOT_UNIQ	NA	NA	NA	CL_1_Kina	NA	NA	0.00806452	226.215	13.8104	16.3214	19.4601	27.6208	1090.4	21.9711	37.6648	0.271646	0.328319	0.48586	0.23324	0.164684	0.0164026	0.317652	0.355368	DIFF0.05	DIFF0.01	DIFF0.001	CAT_1	CAT_0	CAT_0	CAT_0	CAT_0
SAM23877_RS00885	CHR	TIR	186572	186802	-	LEADING	231	WP_053125910.1	Q1RQQ1	AlpY	alpY SAM23877_0215 SAM23877_7458 SAMT0184 SAMT0185	hypothetical protein	SimX2-like protein	NA	NA	NOT_PERSIST95	NA	NOT_UNIQ	NA	NA	NA	CL_1_Kina	NA	NA	0.00806452	52.7706	17.316	38.961	34.632	8.65801	129.87	43.29	60.6061	0.0916111	0	0.0208333	0.0833333	0.0392157	0.425926	0	0.0719697	DIFF0.05	DIFF0.01	DIFF0.001	CAT_0	CAT_0	CAT_0	CAT_0	CAT_0
SAM23877_RS00890	CHR	TIR	188177	188890	-	LEADING	714	WP_053125912.1	Q1RQQ0	AlpZ	alpZ SAM23877_0216 SAM23877_7457 SAMT0185 SAMT0186	TetR/AcrR family transcriptional regulator	Putative gamma-butyrolactone binding protein (TetR-family transcriptional regulator-member of the gamma-butyrolactone binding protein family)	NA	NA	NOT_PERSIST95	NA	NOT_UNIQ	NA	NA	NA	CL_1_Kina	NA	NA	0.790323	18304.9	2028.01	1701.68	1910.36	6599.44	81176.5	1906.16	6392.16	0.00864404	0.00680063	0.0029144	0.00793053	0.00849245	0.0192961	0.00871348	0.00636068	DIFF0.05	DIFF0.01	DIFF0.001	CAT_4	CAT_3	CAT_3	CAT_3	CAT_4
SAM23877_RS00895	CHR	TIR	189812	190351	+	LAGGING	540	WP_053125913.1	Q1RQP9	NA	SAM23877_0218 SAM23877_7455 SAMT0186 SAMT0187	GNAT family N-acetyltransferase	Acetyltransferase-like protein (Putative acetyltransferase)	NA	NA	NOT_PERSIST95	NA	NOT_UNIQ	NA	NA	NA	NA	NA	NA	0.016129	936.278	468.519	688.889	1135.19	1348.15	1433.33	561.111	818.519	0.0301982	0.0281712	0.0157854	0.0121487	0.0274149	0.0496482	0.0396249	0.0385945	DIFF0.05	DIFF0.01	DIFF0.001	CAT_2	CAT_2	CAT_2	CAT_3	CAT_3
SAM23877_RS00900	CHR	TIR	191019	191645	-	LEADING	627	WP_053125915.1	Q1RQP8	NA	SAM23877_0220 SAM23877_7453 SAMT0187 SAMT0188	TetR/AcrR family transcriptional regulator	Putative transcriptional regulator	NA	NA	NOT_PERSIST95	NA	NOT_UNIQ	NA	NA	NA	NA	NA	NA	0.370968	421.483	197.767	145.136	183.413	271.132	1074.96	232.855	547.049	0.202459	0.109397	0.241288	0.153285	0.230938	0.289284	0.200521	0.1925	DIFF0.05	DIFF0.01	DIFF0.001	CAT_2	CAT_1	CAT_1	CAT_1	CAT_2
SAM23877_RS00905	CHR	TIR	191787	192737	+	LAGGING	951	WP_053125918.1	Q1RQP7	NA	SAM23877_0221 SAM23877_7451 SAMT0188 SAMT0189	alpha/beta hydrolase	Putative carboxylesterase	NA	NA	NOT_PERSIST95	NA	NOT_UNIQ	NA	NA	NA	NA	NA	NA	0.306452	677.003	164.038	128.286	126.183	135.647	2961.09	100.946	178.759	0.198613	0.144839	0.294775	0.19302	0.107818	0.0550966	0.392238	0.202507	DIFF0.05	DIFF0.01	DIFF0.001	CAT_2	CAT_1	CAT_1	CAT_1	CAT_1
SAM23877_RS00910	CHR	TIR	193152	193631	-	LEADING	480	WP_053125920.1	Q1RQP6	NA	SAM23877_0224 SAM23877_7449 SAMT0189 SAMT0190	diadenosine tetraphosphate hydrolase	Putative histidine triad (HIT) hydrolase	NA	NA	NOT_PERSIST95	NA	NOT_UNIQ	NA	NA	NA	NA	NA	NA	0.435484	228.229	41.6667	95.8333	127.083	166.667	706.25	85.4167	183.333	0.178704	0.320551	0.0928363	0.0803264	0.124775	0.346035	0.157436	0.12897	DIFF0.05	DIFF0.01	DIFF0.001	CAT_1	CAT_1	CAT_1	CAT_1	CAT_1
SAM23877_RS00915	CHR	TIR	194100	194501	-	LEADING	402	WP_053125922.1	Q1RQP5	NA	SAM23877_0225 SAMT0190 SAMT0191	RidA family protein	Putative translation initiation inhibitor	NA	NA	NOT_PERSIST95	NA	NOT_UNIQ	NA	NA	NA	NA	NA	NA	0.290323	245.846	87.0647	47.2637	84.5771	318.408	544.776	59.7015	425.373	0.207263	0.236548	0.444305	0.167291	0.0959021	0.125919	0.308214	0.0726593	DIFF0.05	DIFF0.01	DIFF0.001	CAT_1	CAT_1	CAT_1	CAT_1	CAT_2
SAM23877_RS00920	CHR	TIR	194606	194989	+	LAGGING	384	WP_053125924.1	Q1RQP4	NA	SAM23877_0226 SAM23877_7447 SAMT0191 SAMT0192	helix-turn-helix transcriptional regulator	Putative transcriptional regulator	NA	NA	NOT_PERSIST95	NA	NOT_UNIQ	NA	NA	NA	NA	NA	NA	0.564516	1729.3	338.542	177.083	494.792	937.5	6354.17	294.271	1554.69	0.0985355	0.0975747	0.247042	0.0523164	0.0395348	0.0161245	0.203627	0.0335295	DIFF0.05	DIFF0.01	DIFF0.001	CAT_3	CAT_2	CAT_1	CAT_2	CAT_2
SAM23877_RS00925	CHR	TIR	195871	196275	+	LAGGING	405	WP_053125927.1	Q1RQP3	NA	SAM23877_0227 SAM23877_7446 SAMT0192 SAMT0193	type II toxin-antitoxin system PemK/MazF family toxin	Uncharacterized protein SAMT0193	NA	NA	NOT_PERSIST95	NA	NOT_UNIQ	NA	NA	NA	NA	NA	NA	0.177419	1746.89	530.864	520.988	595.062	1708.64	4486.42	881.481	2207.41	0.212482	0.153864	0.345953	0.374823	0.244113	0.114915	0.155118	0.0985877	DIFF0.05	DIFF0.01	DIFF0.001	CAT_3	CAT_2	CAT_2	CAT_2	CAT_3
SAM23877_RS00930	CHR	TIR	196453	196959	-	LEADING	507	WP_053125929.1	Q1RQP2	NA	SAM23877_0228 SAM23877_7445 SAMT0193 SAMT0194	hypothetical protein	Uncharacterized protein SAMT0194	NA	NA	NOT_PERSIST95	NA	NOT_UNIQ	NA	NA	NA	NA	NA	NA	0.25	1287.91	325.444	808.679	1499.01	2796.84	1992.11	410.256	1021.7	0.0861721	0.11564	0.0459639	0.0334309	0.0561872	0.126118	0.0817408	0.144125	DIFF0.05	NA	NA	CAT_3	CAT_2	CAT_2	CAT_3	CAT_4
SAM23877_RS00940	CHR	NA	198013	199338	-	LEADING	1326	WP_079029950.1	Q1RRG2	NA	cyp107B SAM23877_0230 SAML0195 SAML0196	cytochrome P450	Cytochrome P450 107B1 (EC 1.14.-.-) (Putative cytochrome P450)	NA	NA	NOT_PERSIST95	NA	NOT_UNIQ	NA	NA	NA	NA	NA	NA	0.104839	0.829563	0.754148	0.754148	1.5083	1.5083	0	0.754148	1.5083	0.377778	0.166667	0.416667	0	0.333333	1	0.25	0.477778	NA	NA	NA	CAT_0	CAT_0	CAT_0	CAT_0	CAT_0
SAM23877_RS00945	CHR	NA	201607	202698	+	LAGGING	1092	WP_159042051.1	A0A0K2AK48	NA	SAM23877_0232	transcriptional regulator	AfsA-like protein (Modular protein)	NA	NA	NOT_PERSIST95	NA	NOT_UNIQ	NA	NA	NA	NA	NA	NA	0.0483871	2.32601	0	0	0	0	11.9048	0	0	0.766667	1	1	1	0.611111	0.222222	NA	NA	DIFF0.05	DIFF0.01	DIFF0.001	CAT_0	CAT_0	CAT_0	CAT_0	CAT_0
SAM23877_RS00960	CHR	NA	203985	204614	+	LAGGING	630	WP_053125938.1	A0A0K2AJV9	NA	SAM23877_0235	class I SAM-dependent methyltransferase	Putative methyltransferase	NA	NA	NOT_PERSIST95	NA	NOT_UNIQ	NA	NA	NA	NA	NA	NA	0.548387	569.238	480.952	473.016	393.651	466.667	963.492	700	315.873	0.349351	0.149135	0.210161	0.340051	0.477831	0.547361	0.173604	0.547313	DIFF0.05	DIFF0.01	DIFF0.001	CAT_2	CAT_2	CAT_2	CAT_2	CAT_2
SAM23877_RS00965	CHR	NA	204965	205300	+	LAGGING	336	WP_053125940.1	A0A0K2AJM5	NA	fdxA SAM23877_0236	ferredoxin family protein	Ferredoxin	NA	NA	NOT_PERSIST95	SAM_GI1	NOT_UNIQ	NA	NA	NA	NA	NA	NA	0.016129	610.625	327.381	511.905	586.31	818.452	946.429	422.619	541.667	0.0311774	0.0198452	0.0154292	0.0132941	0.0573526	0.0445059	0.013683	0.0541315	DIFF0.05	DIFF0.01	DIFF0.001	CAT_2	CAT_2	CAT_2	CAT_2	CAT_2
SAM23877_RS00970	CHR	NA	206983	208503	+	LAGGING	1521	WP_053125942.1	Q1RRF6	NA	SAM23877_0239 SAML0202	alanine:cation symporter family protein	Putative amino acid transport integral membrane protein	NA	NA	NOT_PERSIST95	SAM_GI1	NOT_UNIQ	NA	NA	NA	NA	NA	NA	0.322581	46.8836	86.785	36.1604	19.0664	104.536	38.1328	21.0388	15.7791	0.465946	0.201531	0.429531	0.291345	0.475255	0.696404	0.480853	0.686704	DIFF0.05	DIFF0.01	DIFF0.001	CAT_0	CAT_1	CAT_0	CAT_0	CAT_1
SAM23877_RS00975	CHR	NA	209666	210913	-	LEADING	1248	WP_053125944.1	Q1RRF5	NA	SAM23877_0242 SAML0203	cation:proton antiporter	Putative Na+/H+ antiporter integral membrane protein	NA	NA	NOT_PERSIST95	SAM_GI1	NOT_UNIQ	NA	NA	NA	NA	NA	NA	0.104839	663.285	1465.54	1478.37	710.737	427.083	261.218	357.372	94.5513	0.43113	0.049324	0.0774091	0.360092	0.598008	0.970502	0.244932	0.717642	DIFF0.05	NA	NA	CAT_2	CAT_3	CAT_3	CAT_2	CAT_2
SAM23877_RS40505	CHR	NA	211099	211431	-	LEADING	333	WP_053125947.1	A0A0K2AKA8	NA	SAM23877_0243	hypothetical protein	Uncharacterized protein	NA	NA	NOT_PERSIST95	SAM_GI1	UNIQ	NA	NA	NA	NA	NA	NA	0	3.48348	3.003	0	0	3.003	12.012	0	3.003	0.991508	0.987876	0.997602	0.999127	0.993222	0.967341	0.998397	0.996988	DIFF0.05	DIFF0.01	DIFF0.001	CAT_0	CAT_0	CAT_0	CAT_0	CAT_0
SAM23877_RS00990	CHR	NA	213290	213859	-	LEADING	570	WP_053125948.1	Q1RRF4	NA	SAM23877_0247 SAML0205	DM13 domain-containing protein	Putative secreted protein	NA	NA	NOT_PERSIST95	SAM_GI1	NOT_UNIQ	NA	NA	NA	NA	NA	NA	0.419355	257.228	173.684	108.772	426.316	566.667	235.088	163.158	191.228	0.0528839	0.042001	0.0271997	0.0252528	0.0516153	0.0919192	0.0715223	0.0606768	DIFF0.05	DIFF0.01	DIFF0.001	CAT_1	CAT_1	CAT_1	CAT_2	CAT_2
SAM23877_RS01000	CHR	NA	215204	216040	+	LAGGING	837	WP_053125950.1	Q1RRF2	NA	SAM23877_0249 SAML0207	alpha/beta hydrolase	Putative haloacetate dehalogenase	NA	NA	NOT_PERSIST95	SAM_GI1	NOT_UNIQ	NA	NA	NA	NA	NA	NA	0.0967742	31.3142	22.7001	19.1159	17.9211	51.374	54.9582	16.7264	25.0896	0.370988	0.372586	0.532514	0.405727	0.296026	0.098254	0.593795	0.298011	DIFF0.05	DIFF0.01	DIFF0.001	CAT_0	CAT_0	CAT_0	CAT_0	CAT_0
SAM23877_RS01010	CHR	NA	216370	216570	-	LEADING	201	WP_053125955.1	Q1RRF0	NA	SAM23877_0251 SAML0209	hypothetical protein	Uncharacterized protein SAML0209	NA	NA	NOT_PERSIST95	SAM_GI1	NOT_UNIQ	NA	NA	NA	NA	NA	NA	0.00806452	873.881	412.935	1467.66	1049.75	1288.56	636.816	597.015	796.02	0.0245788	0.0464805	0.0153502	0.0150881	0.0176189	0.0406036	0.0187859	0.0181247	DIFF0.05	DIFF0.01	DIFF0.001	CAT_2	CAT_2	CAT_3	CAT_3	CAT_3
SAM23877_RS01015	CHR	NA	217059	217892	-	LEADING	834	WP_053125957.1	Q1RRE9	NA	SAM23877_0253 SAML0210	hypothetical protein	Uncharacterized protein SAML0210	NA	NA	NOT_PERSIST95	SAM_GI1	NOT_UNIQ	NA	NA	NA	NA	NA	NA	0.209677	86.0791	44.3645	32.3741	71.9424	178.657	53.9568	38.3693	188.249	0.232513	0.196188	0.406746	0.129166	0.210081	0.364122	0.247537	0.0737482	DIFF0.05	DIFF0.01	DIFF0.001	CAT_1	CAT_1	CAT_0	CAT_1	CAT_1
SAM23877_RS01020	CHR	NA	217873	218781	-	LEADING	909	WP_053125959.1	Q1RRE8	NA	SAM23877_0254 SAML0211	aldo/keto reductase	Putative oxidoreductase	NA	NA	NOT_PERSIST95	SAM_GI1	NOT_UNIQ	NA	NA	NA	NA	NA	NA	0.145161	32.8053	53.9054	37.4037	20.9021	22.0022	19.802	62.7063	13.2013	0.112701	0.0646865	0.146116	0.119048	0.106332	0.047619	0.14854	0.156566	DIFF0.05	DIFF0.01	DIFF0.001	CAT_0	CAT_1	CAT_0	CAT_0	CAT_0
SAM23877_RS01035	CHR	NA	220424	220969	-	LEADING	546	WP_053142004.1	Q1RRE5	NA	SAM23877_0257 SAML0214	flavoprotein	Putative membrane protein	NA	NA	NOT_PERSIST95	SAM_GI1	NOT_UNIQ	NA	NA	NA	NA	NA	NA	0.346774	444.286	377.289	327.839	324.176	858.974	271.062	393.773	573.26	0.242416	0.252104	0.421804	0.120365	0.191298	0.248208	0.402229	0.0609022	DIFF0.05	DIFF0.01	DIFF0.001	CAT_2	CAT_2	CAT_2	CAT_2	CAT_2
SAM23877_RS01040	CHR	NA	221092	222279	+	LAGGING	1188	WP_053125963.1	Q1RRE4	NA	SAM23877_0258 SAML0215	helix-turn-helix transcriptional regulator	Putative transcriptional regulator	NA	NA	NOT_PERSIST95	SAM_GI1	NOT_UNIQ	NA	NA	NA	NA	NA	NA	0.282258	623.266	311.448	353.535	478.114	866.162	1132.15	319.024	683.502	0.078452	0.106254	0.0827481	0.0345811	0.0728724	0.0313533	0.167781	0.0535748	DIFF0.05	DIFF0.01	DIFF0.001	CAT_2	CAT_2	CAT_2	CAT_2	CAT_2
SAM23877_RS01045	CHR	NA	222739	223161	+	LAGGING	423	WP_079030616.1	Q1RRE3	NA	SAM23877_0259 SAML0216	ATP-binding protein	Putative kinase	NA	NA	NOT_PERSIST95	SAM_GI1	NOT_UNIQ	NA	NA	NA	NA	NA	NA	0.137097	124.988	23.6407	63.8298	120.567	260.047	122.931	47.2813	234.043	0.0949061	0.198773	0.107898	0.0253831	0.0517439	0.0333333	0.222503	0.0247081	DIFF0.05	DIFF0.01	DIFF0.001	CAT_1	CAT_0	CAT_1	CAT_1	CAT_1
SAM23877_RS36965	CHR	NA	223194	223562	+	LAGGING	369	WP_107408708.1	NA	NA	NA	hypothetical protein	NA	NA	NA	NOT_PERSIST95	SAM_GI1	NOT_UNIQ	NA	NA	NA	NA	NA	NA	0.0403226	51.626	5.42005	10.8401	32.5203	92.1409	135.501	2.71003	48.7805	0.131569	0.240741	0.219444	0.0265805	0	0	0.3	0.134219	DIFF0.05	DIFF0.01	DIFF0.001	CAT_0	CAT_0	CAT_0	CAT_0	CAT_1
SAM23877_RS01055	CHR	NA	223610	224308	+	LAGGING	699	WP_053125966.1	Q1RRE1	NA	SAM23877_0261 SAML0218	hypothetical protein	Uncharacterized protein SAML0218	NA	NA	NOT_PERSIST95	SAM_GI1	NOT_UNIQ	NA	NA	NA	NA	NA	NA	0.0322581	27.7253	4.29185	5.72246	10.0143	45.7797	77.2532	4.29185	24.3205	0.425064	0.711111	0.714387	0.321841	0.125467	0.0345679	0.769096	0.298977	DIFF0.05	DIFF0.01	DIFF0.001	CAT_0	CAT_0	CAT_0	CAT_0	CAT_0
SAM23877_RS01060	CHR	NA	224586	225029	+	LAGGING	444	WP_053125967.1	Q1RRE0	NA	SAM23877_0262 SAML0219	sensor histidine kinase	Putative kinase	NA	NA	NOT_PERSIST95	SAM_GI1	NOT_UNIQ	NA	NA	NA	NA	NA	NA	0.0322581	8.35586	0	0	2.25225	18.018	18.018	2.25225	15.7658	0.648561	0.97619	1	0.525253	0.47995	0.111111	0.945419	0.502005	DIFF0.05	DIFF0.01	DIFF0.001	CAT_0	CAT_0	CAT_0	CAT_0	CAT_0
SAM23877_RS01070	CHR	NA	226037	227176	+	LAGGING	1140	WP_053125969.1	Q1RRD7	NA	SAM23877_0265 SAML0222	protein-L-isoaspartate(D-aspartate) O-methyltransferase	L-isoaspartyl protein carboxyl methyltransferase (Protein L-isoaspartyl methyltransferase) (Protein-L-isoaspartate O-methyltransferase) (Protein-beta-aspartate methyltransferase)	NA	NA	NOT_PERSIST95	SAM_GI1	NOT_UNIQ	NA	NA	NA	NA	NA	NA	0.153226	24.2105	12.2807	15.7895	19.2982	52.6316	19.2982	9.64912	40.3509	0.64561	0.881668	0.854156	0.464272	0.49083	0.466168	0.94248	0.419697	NA	NA	NA	CAT_0	CAT_0	CAT_0	CAT_0	CAT_0
SAM23877_RS01075	CHR	NA	227374	227904	+	LAGGING	531	WP_167355252.1	A0A0K2AJQ7	NA	SAM23877_0266 SAM23877_4334 SAM23877_7327	hypothetical protein	Uncharacterized protein	NA	NA	NOT_PERSIST95	SAM_GI1	UNIQ	NA	NA	NA	NA	NA	NA	0	2.90019	3.76648	0	0	1.88324	5.64972	5.64972	1.88324	0.210582	0.407407	0.5	0.5	0	0	0.0666667	0	NA	NA	NA	CAT_0	CAT_0	CAT_0	CAT_0	CAT_0
SAM23877_RS01080	CHR	NA	227822	228739	-	LEADING	918	WP_167355220.1	A0A0K2AK79	NA	SAM23877_0267	IS5 family transposase	Transposase	NA	NA	NOT_PERSIST95	SAM_GI1	NOT_UNIQ	NA	NA	NA	NA	NA	NA	0.516129	5.54466	7.62527	5.44662	6.53595	4.3573	3.26797	9.80392	3.26797	0.556445	0.585965	0.57037	0.40202	0.470513	0.8	0.450495	0.615751	DIFF0.05	DIFF0.01	DIFF0.001	CAT_0	CAT_0	CAT_0	CAT_0	CAT_0
SAM23877_RS39990	CHR	NA	228924	229181	+	LAGGING	258	WP_053125976.1	A3KHN7	NA	SAM23877_0268 SAML0225	hypothetical protein	D-alanine--D-alanine ligase (EC 6.3.2.4) (Putative D-alanine-D-alanine ligase)	NA	NA	NOT_PERSIST95	SAM_GI1	UNIQ	NA	NA	NA	NA	NA	NA	0	103.295	135.659	112.403	38.7597	116.279	89.1473	170.543	42.6357	0.493392	0.311271	0.476027	0.586105	0.601768	0.427183	0.414731	0.636659	DIFF0.05	DIFF0.01	DIFF0.001	CAT_1	CAT_1	CAT_1	CAT_0	CAT_1
SAM23877_RS01095	CHR	NA	229794	230720	-	LEADING	927	WP_079030619.1	A0A0K2AJX4	NA	SAM23877_0269	EamA family transporter	Putative membrane transport protein	NA	NA	NOT_PERSIST95	SAM_GI1	NOT_UNIQ	NA	NA	NA	NA	NA	NA	0.209677	27.7238	44.2287	32.3625	20.4962	12.945	8.62999	52.8587	24.8112	0.690968	0.387072	0.679162	0.662393	0.866506	0.948865	0.415787	0.876989	DIFF0.05	DIFF0.01	NA	CAT_0	CAT_1	CAT_0	CAT_0	CAT_0
SAM23877_RS01100	CHR	NA	230790	231701	+	LAGGING	912	WP_053125982.1	Q1RRD0	NA	SAM23877_0270 SAML0228 SAML0229	LysR family transcriptional regulator	Putative LysR-family transcriptional regulator	NA	NA	NOT_PERSIST95	SAM_GI1	NOT_UNIQ	NA	NA	NA	NA	NA	NA	0.290323	68.2675	57.0175	64.693	41.6667	49.3421	118.421	62.5	59.2105	0.20033	0.117481	0.130108	0.265531	0.276187	0.229414	0.0996605	0.28393	DIFF0.05	DIFF0.01	DIFF0.001	CAT_0	CAT_1	CAT_1	CAT_0	CAT_0
SAM23877_RS01105	CHR	NA	232418	233908	-	LEADING	1491	WP_053125984.1	Q1RRC9	NA	SAM23877_0271 SAML0229 SAML0230	carboxylesterase/lipase family protein	Carboxylic ester hydrolase (EC 3.1.1.-)	NA	NA	NOT_PERSIST95	NA	NOT_UNIQ	NA	NA	NA	NA	NA	NA	0.475806	7.52515	3.35345	2.01207	6.70691	10.0604	8.71898	2.68276	19.45	0.66288	0.840779	0.91094	0.476961	0.607369	0.619048	0.904161	0.2809	DIFF0.05	DIFF0.01	DIFF0.001	CAT_0	CAT_0	CAT_0	CAT_0	CAT_0
SAM23877_RS01110	CHR	NA	233931	234842	-	LEADING	912	WP_053125987.1	Q1RRC8	NA	SAM23877_0272 SAML0230 SAML0231	MBL fold metallo-hydrolase	Putative beta-lactamase	NA	NA	NOT_PERSIST95	NA	NOT_UNIQ	NA	NA	NA	NA	NA	NA	0.459677	22.0943	5.48246	4.38596	1.09649	16.4474	65.7895	3.28947	36.1842	0.626786	0.792479	0.886166	0.770588	0.45679	0.220899	0.927249	0.333333	DIFF0.05	DIFF0.01	DIFF0.001	CAT_0	CAT_0	CAT_0	CAT_0	CAT_0
SAM23877_RS01115	CHR	NA	235024	237849	+	LAGGING	2826	WP_053125989.1	A0A0K2AKD4	NA	SAM23877_0273	AAA family ATPase	Putative transcriptional regulator	NA	NA	NOT_PERSIST95	SAM_GI2	NOT_UNIQ	NA	NA	NA	NA	NA	NA	0.306452	119.706	88.4643	138.004	100.849	102.265	179.759	127.742	74.6638	0.137952	0.0828792	0.149024	0.0903254	0.194778	0.129993	0.131184	0.187478	DIFF0.05	DIFF0.01	DIFF0.001	CAT_1	CAT_1	CAT_1	CAT_1	CAT_1
SAM23877_RS01120	CHR	NA	237852	238097	+	LAGGING	246	WP_053125992.1	A0A0K2AJX9	NA	SAM23877_0274	hypothetical protein	Uncharacterized protein	NA	NA	NOT_PERSIST95	SAM_GI2	UNIQ	NA	NA	NA	NA	NA	NA	0	349.959	174.797	317.073	333.333	215.447	784.553	288.618	186.992	0.0465766	0.0761146	0.0250069	0.0480386	0.0377985	0.0294375	0.0490024	0.0606374	DIFF0.05	DIFF0.01	DIFF0.001	CAT_2	CAT_1	CAT_2	CAT_2	CAT_1
SAM23877_RS01135	CHR	NA	239877	240317	-	LEADING	441	WP_053142008.1	A0A0K2AKD9	NA	SAM23877_0278	hypothetical protein	Uncharacterized protein	NA	NA	NOT_PERSIST95	SAM_GI2	NOT_UNIQ	NA	NA	NA	NA	NA	NA	0.016129	446.78	526.077	501.134	625.85	727.891	249.433	464.853	160.998	0.0259728	0.0101784	0.00783427	0.0111673	0.0337951	0.0709877	0.0187845	0.0290621	DIFF0.05	DIFF0.01	DIFF0.001	CAT_2	CAT_2	CAT_2	CAT_2	CAT_2
SAM23877_RS39565	CHR	NA	241101	241337	+	LAGGING	237	WP_159041957.1	NA	NA	NA	hypothetical protein	NA	NA	NA	NOT_PERSIST95	SAM_GI2	UNIQ	NA	NA	NA	NA	NA	NA	0	4.9789	0	0	0	4.21941	16.8776	4.21941	0	0.746032	0.833333	1	0.7	0.5	0.5	0.8	0.888889	DIFF0.05	DIFF0.01	DIFF0.001	CAT_0	CAT_0	CAT_0	CAT_0	CAT_0
SAM23877_RS01145	CHR	NA	241634	243598	+	LAGGING	1965	WP_159041958.1	Q1RRB9	NA	SAM23877_0280 SAML0240	NACHT domain-containing protein	Putative membrane protein	NA	NA	NOT_PERSIST95	SAM_GI2	UNIQ	NA	NA	NA	NA	NA	NA	0	302.865	72.7735	239.695	476.845	561.323	305.344	87.0229	434.097	0.0363864	0.0519228	0.0114957	0.00472759	0.0242611	0.066657	0.0864024	0.0092378	DIFF0.05	DIFF0.01	DIFF0.001	CAT_1	CAT_1	CAT_2	CAT_2	CAT_2
SAM23877_RS01155	CHR	NA	244158	244535	+	LAGGING	378	WP_053126002.1	A0A0K2AK93	NA	SAM23877_0282	hypothetical protein	Uncharacterized protein	NA	NA	NOT_PERSIST95	SAM_GI2	NOT_UNIQ	NA	NA	NA	NA	NA	NA	0.0241935	44.8413	18.5185	37.037	47.619	34.3915	97.8836	31.746	31.746	0.244067	0.364815	0.232011	0.201459	0.276984	0.115741	0.269355	0.248103	NA	NA	NA	CAT_0	CAT_0	CAT_0	CAT_1	CAT_0
SAM23877_RS01160	CHR	NA	244625	244849	-	LEADING	225	WP_053126004.1	Q1RRB6	NA	SAM23877_0283 SAML0243	hypothetical protein	Uncharacterized protein SAML0243	NA	NA	NOT_PERSIST95	SAM_GI2	UNIQ	NA	NA	NA	NA	NA	NA	0	142.133	146.667	115.556	128.889	182.222	128.889	137.778	151.111	0.170528	0.197316	0.222487	0.15549	0.0816566	0.133333	0.272666	0.130748	DIFF0.05	DIFF0.01	DIFF0.001	CAT_1	CAT_1	CAT_1	CAT_1	CAT_1
SAM23877_RS01165	CHR	NA	245283	245942	-	LEADING	660	WP_174532180.1	Q1RRB5	NA	SAM23877_0285 SAML0244	hypothetical protein	Uncharacterized protein SAML0244	NA	NA	NOT_PERSIST95	SAM_GI2	NOT_UNIQ	NA	NA	NA	NA	NA	NA	0.0403226	574.97	677.273	693.939	909.091	695.455	346.97	719.697	168.182	0.026278	0.0120062	0.0134771	0.0237017	0.0437843	0.0217906	0.020379	0.0488073	DIFF0.05	DIFF0.01	DIFF0.001	CAT_2	CAT_2	CAT_2	CAT_2	CAT_2
SAM23877_RS01175	CHR	NA	246992	247354	-	LEADING	363	WP_053126007.1	A0A0K2AKF0	NA	SAM23877_0288	hypothetical protein	Uncharacterized protein	NA	NA	NOT_PERSIST95	SAM_GI2	NOT_UNIQ	NA	NA	NA	NA	NA	NA	0.0241935	156.061	179.063	118.457	33.0579	234.16	184.573	195.592	96.4187	0.340729	0.267933	0.570527	0.524204	0.22379	0.14404	0.423621	0.23099	NA	NA	NA	CAT_1	CAT_1	CAT_1	CAT_0	CAT_1
SAM23877_RS39570	CHR	NA	248290	248445	-	LEADING	156	WP_159041959.1	Q1RRB1	NA	SAM23877_0289 SAML0248	hypothetical protein	Uncharacterized protein SAML0248	NA	NA	NOT_PERSIST95	SAM_GI2	NOT_UNIQ	NA	NA	NA	NA	NA	NA	0.016129	23.7821	25.641	25.641	12.8205	6.41026	32.0513	51.2821	12.8205	0.77374	0.857143	0.560458	0.625	0.861111	0.777778	0.831978	0.902715	DIFF0.05	NA	NA	CAT_0	CAT_0	CAT_0	CAT_0	CAT_0
SAM23877_RS01180	CHR	NA	248553	249092	+	LAGGING	540	WP_053126011.1	A0ABS1	NA	SAM23877_0290 SAM23877_7325 SAM23877_7334 SAM23877_7421 SAML0249 SAMR0214 SAMR0283 SAMR0289	winged helix-turn-helix domain-containing protein	Putative IS630 family transposase (Putative transposase) (Transposase)	NA	NA	NOT_PERSIST95	SAM_GI2	UNIQ	NA	NA	NA	NA	NA	NA	0	2.81481	0	1.85185	0	0	7.40741	3.7037	1.85185	0.157143	0	0.5	0.5	0	0	0.1	0	DIFF0.05	NA	NA	CAT_0	CAT_0	CAT_0	CAT_0	CAT_0
SAM23877_RS01185	CHR	NA	249017	249619	+	LAGGING	603	WP_159041960.1	A0A0K2AJT2	NA	SAM23877_0291 SAM23877_7324 SAM23877_7333	IS630 family transposase	Transposase	NA	NA	NOT_PERSIST95	SAM_GI2	UNIQ	NA	NA	NA	NA	NA	NA	0	1.50912	0	0	1.65837	0	6.6335	0	1.65837	0.422222	1	NA	0	0.8	0.733333	0	0	DIFF0.05	DIFF0.01	DIFF0.001	CAT_0	CAT_0	CAT_0	CAT_0	CAT_0
SAM23877_RS01195	CHR	NA	250288	250827	-	LEADING	540	WP_053126014.1	A0A0K2AK00	NA	SAM23877_0294	winged helix-turn-helix domain-containing protein	Transposase	NA	NA	NOT_PERSIST95	SAM_GI2	NOT_UNIQ	NA	NA	NA	NA	NA	NA	0.120968	33.6111	11.1111	29.6296	48.1481	55.5556	33.3333	16.6667	44.4444	0.338291	0.602778	0.243358	0.192414	0.27856	0.24537	0.578551	0.227005	DIFF0.05	DIFF0.01	DIFF0.001	CAT_0	CAT_0	CAT_0	CAT_1	CAT_0
SAM23877_RS01200	CHR	NA	251091	251357	-	LEADING	267	WP_159041961.1	Q1RRA6	NA	SAM23877_0295 SAML0253	SH3 domain-containing protein	Uncharacterized protein SAML0253	NA	NA	NOT_PERSIST95	SAM_GI2	NOT_UNIQ	NA	NA	NA	NA	NA	NA	0.016129	111.76	41.1985	82.397	235.955	254.682	97.3783	52.4345	63.6704	0.0856781	0.0502392	0.0318519	0.0558326	0.223495	0.14127	0.0599647	0.0370935	DIFF0.05	DIFF0.01	DIFF0.001	CAT_1	CAT_1	CAT_1	CAT_1	CAT_1
SAM23877_RS01205	CHR	NA	251948	252796	+	LAGGING	849	WP_053142015.1	A0A0K2AJT7	NA	SAM23877_0296	SDR family oxidoreductase	Putative oxidoreductase	NA	NA	NOT_PERSIST95	SAM_GI2	NOT_UNIQ	NA	NA	NA	NA	NA	NA	0.112903	364.759	17.6678	127.208	552.415	1257.95	75.3828	18.8457	665.489	0.158631	0.430625	0.117629	0.0138301	0.00592771	0.0322581	0.500816	0.00933405	DIFF0.05	DIFF0.01	DIFF0.001	CAT_2	CAT_0	CAT_1	CAT_2	CAT_3
SAM23877_RS01210	CHR	NA	253047	253814	-	LEADING	768	WP_053126018.1	Q1RRA4	NA	SAM23877_0297 SAML0255	IS5/IS1182 family transposase	Putative transposase (Transposase)	NA	NA	NOT_PERSIST95	SAM_GI2	NOT_UNIQ	NA	NA	NA	NA	NA	NA	0.112903	50.4688	89.8438	83.3333	27.3438	22.1354	14.3229	111.979	10.4167	0.416496	0.077829	0.171075	0.653681	0.768265	0.277778	0.0814353	0.885411	DIFF0.05	DIFF0.01	NA	CAT_0	CAT_1	CAT_1	CAT_0	CAT_0
SAM23877_RS01215	CHR	NA	254066	254533	+	LAGGING	468	WP_053126020.1	Q1RRA3	NA	SAM23877_0298 SAML0256	winged helix-turn-helix transcriptional regulator	Putative MarR-family transcriptional regulator (Putative transposase)	NA	NA	NOT_PERSIST95	SAM_GI2	NOT_UNIQ	NA	NA	NA	NA	NA	NA	0.217742	326.667	299.145	237.179	282.051	732.906	286.325	241.453	205.128	0.0501229	0.0608665	0.0632934	0.0288177	0.0682281	0.0461813	0.049898	0.0335751	DIFF0.05	DIFF0.01	NA	CAT_1	CAT_2	CAT_1	CAT_2	CAT_2
SAM23877_RS01220	CHR	NA	254768	255682	-	LEADING	915	WP_053126021.1	Q1RRA2	NA	SAM23877_0300 SAML0257	NmrA/HSCARG family protein	Uncharacterized protein SAML0257	NA	NA	NOT_PERSIST95	SAM_GI2	NOT_UNIQ	NA	NA	NA	NA	NA	NA	0.225806	103.268	88.5246	65.5738	56.8306	161.749	212.022	37.1585	48.0874	0.281595	0.280186	0.30212	0.338918	0.208718	0.0934694	0.441844	0.305909	DIFF0.05	DIFF0.01	DIFF0.001	CAT_1	CAT_1	CAT_1	CAT_1	CAT_1
SAM23877_RS01225	CHR	NA	255782	256393	+	LAGGING	612	WP_053126023.1	Q1RRA1	NA	SAM23877_0301 SAML0258	TetR/AcrR family transcriptional regulator	Putative TetR-family transcriptional regulator	NA	NA	NOT_PERSIST95	SAM_GI2	NOT_UNIQ	NA	NA	NA	NA	NA	NA	0.370968	198.121	143.791	147.059	156.863	151.961	413.399	230.392	55.5556	0.0940581	0.0755369	0.0614375	0.0627943	0.13531	0.0901559	0.0437907	0.189381	DIFF0.05	DIFF0.01	DIFF0.001	CAT_1	CAT_1	CAT_1	CAT_1	CAT_1
SAM23877_RS01230	CHR	NA	257014	258327	-	LEADING	1314	WP_079029958.1	A0A0K2AK10	NA	SAM23877_0304	PQQ-binding-like beta-propeller repeat protein	Uncharacterized protein	NA	NA	NOT_PERSIST95	SAM_GI2	NOT_UNIQ	NA	NA	NA	NA	NA	NA	0.0483871	258.851	276.256	430.746	272.451	263.318	81.4307	463.47	89.0411	0.0402765	0.0320775	0.0178785	0.0228368	0.0429594	0.057642	0.0345124	0.0740284	DIFF0.05	DIFF0.01	DIFF0.001	CAT_1	CAT_2	CAT_2	CAT_2	CAT_2
SAM23877_RS01240	CHR	NA	259223	259777	+	LAGGING	555	WP_053126028.1	Q1RR98	NA	SAM23877_0305 SAML0261	hypothetical protein	Putative glycoprotein	NA	NA	NOT_PERSIST95	SAM_GI2	UNIQ	NA	NA	NA	NA	NA	NA	0	70.0721	10.8108	16.2162	28.8288	194.595	111.712	9.00901	90.0901	0.574692	0.591395	0.772473	0.425185	0.426654	0.417233	0.809158	0.58075	DIFF0.05	DIFF0.01	DIFF0.001	CAT_0	CAT_0	CAT_0	CAT_0	CAT_1
SAM23877_RS01245	CHR	NA	259834	260046	+	LAGGING	213	WP_053126029.1	Q1RR97	NA	SAM23877_0306 SAML0262	hypothetical protein	Uncharacterized protein SAML0262	NA	NA	NOT_PERSIST95	SAM_GI2	UNIQ	NA	NA	NA	NA	NA	NA	0	46.338	18.7793	18.7793	18.7793	126.761	46.9484	23.4742	51.6432	0.427598	0.375	0.573232	0.297511	0.144122	0.361111	0.583333	0.658874	DIFF0.05	DIFF0.01	DIFF0.001	CAT_0	CAT_0	CAT_0	CAT_0	CAT_1
SAM23877_RS01250	CHR	NA	261372	261980	+	LAGGING	609	WP_053126031.1	Q1RR96	NA	rmpB SAM23877_0308 SAML0263	SIS domain-containing protein	3-hexulose-6-phosphate isomerase (EC 5.3.1.27) (Putative 6-phospho-3-hexuloisomerase)	NA	NA	NOT_PERSIST95	SAM_GI2	NOT_UNIQ	NA	NA	NA	NA	NA	NA	0.0322581	280.181	8.21018	11.4943	6.56814	101.806	837.438	19.7044	697.865	0.49839	0.759897	0.825231	0.627679	0.372012	0.036257	0.802068	0.0655893	DIFF0.05	DIFF0.01	DIFF0.001	CAT_1	CAT_0	CAT_0	CAT_0	CAT_1
SAM23877_RS01255	CHR	NA	262040	262783	+	LAGGING	744	WP_053126033.1	A0A0K2AK15	NA	SAM23877_0309	triosephosphate isomerase	Triosephosphate isomerase (EC 5.3.1.1)	NA	NA	NOT_PERSIST95	NA	NOT_UNIQ	NA	NA	NA	NA	NA	NA	0.0483871	119.422	5.37634	10.7527	5.37634	111.559	100.806	13.4409	555.108	0.29402	0.483333	0.530556	0.335185	0.196324	0.111785	0.373173	0.0277875	DIFF0.05	DIFF0.01	DIFF0.001	CAT_1	CAT_0	CAT_0	CAT_0	CAT_1
SAM23877_RS37005	CHR	NA	262949	263185	+	LAGGING	237	WP_079030620.1	NA	NA	NA	transposase	NA	NA	NA	NOT_PERSIST95	NA	UNIQ	NA	NA	NA	NA	NA	NA	0	301.983	4.21941	0	8.43882	105.485	801.688	8.43882	915.612	0.55576	0.846986	1	0.618803	0.415893	0.109942	0.818448	0.0802493	DIFF0.05	DIFF0.01	DIFF0.001	CAT_1	CAT_0	CAT_0	CAT_0	CAT_1
SAM23877_RS01260	CHR	NA	263337	264212	+	LAGGING	876	WP_107408634.1	Q1RR94	NA	SAM23877_0310 SAML0265	UbiA family prenyltransferase	Putative membrane protein (Putative membrane ptotein)	NA	NA	NOT_PERSIST95	NA	NOT_UNIQ	NA	NA	NA	NA	NA	NA	0.00806452	106.712	7.99087	10.274	5.70776	68.4932	87.8995	13.6986	526.256	0.320596	0.425147	0.369444	0.33819	0.252351	0.355128	0.438998	0.0649134	DIFF0.05	DIFF0.01	DIFF0.001	CAT_1	CAT_0	CAT_0	CAT_0	CAT_1
SAM23877_RS01265	CHR	NA	264695	265132	+	LAGGING	438	WP_053126037.1	Q1RR93	NA	SAM23877_0311 SAML0266	hypothetical protein	Putative thioesterase	NA	NA	NOT_PERSIST95	NA	NOT_UNIQ	NA	NA	NA	NA	NA	NA	0.00806452	39.1096	15.9817	9.13242	9.13242	27.3973	109.589	13.6986	59.3607	0.584528	0.604242	0.741667	0.579552	0.540001	0.346538	0.601299	0.678394	DIFF0.05	DIFF0.01	NA	CAT_0	CAT_0	CAT_0	CAT_0	CAT_0
SAM23877_RS39995	CHR	NA	266007	267173	+	LAGGING	1167	WP_162492080.1	A0A0K2AKH4	NA	SAM23877_0313	hypothetical protein	Uncharacterized protein	NA	NA	NOT_PERSIST95	NA	NOT_UNIQ	NA	NA	NA	NA	NA	NA	0.00806452	5.95544	2.57069	3.42759	1.7138	6.85518	6.85518	5.14139	12.8535	0.961679	0.985398	0.989697	0.951629	0.957145	0.924477	0.987311	0.936097	NA	NA	NA	CAT_0	CAT_0	CAT_0	CAT_0	CAT_0
SAM23877_RS01280	CHR	NA	267216	268541	-	LEADING	1326	WP_079029959.1	Q1RR90	NA	ydeG SAM23877_0314 SAML0269	MFS transporter	Putative MFS-type transporter YdeG (Putative metabolite transport protein)	NA	NA	NOT_PERSIST95	NA	NOT_UNIQ	NA	NA	NA	NA	NA	NA	0.475806	3.81599	3.01659	2.26244	1.5083	2.26244	2.26244	8.29563	6.03318	0.787131	0.790646	0.769231	0.775926	0.838207	0.936182	0.655026	0.744697	DIFF0.05	NA	NA	CAT_0	CAT_0	CAT_0	CAT_0	CAT_0
SAM23877_RS01285	CHR	NA	268663	269763	-	LEADING	1101	WP_053126041.1	Q1RR89	NA	SAM23877_0315 SAML0270	LLM class flavin-dependent oxidoreductase	Putative monooxygenase	NA	NA	NOT_PERSIST95	NA	NOT_UNIQ	NA	NA	NA	NA	NA	NA	0.0322581	2.01635	0.908265	0.908265	0.908265	2.7248	4.54133	0.908265	1.81653	0.868039	0.949193	0.921569	0.786325	0.76817	0.84188	0.949396	0.859737	DIFF0.05	DIFF0.01	DIFF0.001	CAT_0	CAT_0	CAT_0	CAT_0	CAT_0
SAM23877_RS01290	CHR	NA	269865	270617	-	LEADING	753	WP_053126043.1	A0A0K2AJW1	NA	SAM23877_0316	MBL fold metallo-hydrolase	Lactamase_B domain-containing protein	NA	NA	NOT_PERSIST95	NA	NOT_UNIQ	NA	NA	NA	NA	NA	NA	0.233871	19.1633	31.8725	21.2483	26.5604	33.2005	7.96813	15.9363	3.98406	0.188658	0.0519897	0.0628655	0.0362745	0.0570423	0.511905	0.119048	0.481481	NA	NA	NA	CAT_0	CAT_0	CAT_0	CAT_0	CAT_0
SAM23877_RS01295	CHR	NA	270692	271336	+	LAGGING	645	WP_053126045.1	A0A0K2AKC0	NA	SAM23877_0317	ABATE domain-containing protein	zf-CGNR domain-containing protein	NA	NA	NOT_PERSIST95	NA	NOT_UNIQ	NA	NA	NA	NA	NA	NA	0.169355	16.7132	18.6047	23.2558	12.4031	18.6047	12.4031	17.0543	15.5039	0.304504	0.221031	0.463725	0.227994	0.322751	0.125	0.44392	0.327106	DIFF0.05	DIFF0.01	DIFF0.001	CAT_0	CAT_0	CAT_0	CAT_0	CAT_0
SAM23877_RS01300	CHR	NA	271480	272085	+	LAGGING	606	WP_053126047.1	Q1RR86	NA	SAM23877_0318 SAML0273	MBL fold metallo-hydrolase	Putative metallo-beta-lactamase	NA	NA	NOT_PERSIST95	NA	NOT_UNIQ	NA	NA	NA	NA	NA	NA	0.185484	14.8185	4.9505	0	6.60066	14.8515	52.8053	3.30033	8.25083	0.420148	0.404762	0.833333	0.297076	0.0952381	0	0.648148	0.66248	DIFF0.05	DIFF0.01	DIFF0.001	CAT_0	CAT_0	CAT_0	CAT_0	CAT_0
SAM23877_RS01305	CHR	NA	272732	274198	-	LEADING	1467	WP_053126049.1	A3KHT5	NA	SAM23877_0320 SAML0274	glycoside hydrolase family 32 protein	Putative sucrose-6-phosphate hydrolase	NA	NA	NOT_PERSIST95	NA	NOT_UNIQ	NA	NA	NA	NA	NA	NA	0.0725806	12.4472	6.13497	2.72665	1.36333	6.13497	14.9966	6.13497	45.6714	0.617296	0.497333	0.835227	0.745192	0.625	0.499487	0.748061	0.370774	DIFF0.05	DIFF0.01	DIFF0.001	CAT_0	CAT_0	CAT_0	CAT_0	CAT_0
SAM23877_RS01310	CHR	NA	274275	275147	-	LEADING	873	WP_053126051.1	A3KHT6	NA	SAM23877_0321 SAML0275	carbohydrate ABC transporter permease	Putative ABC transporter, membrane spanning protein	NA	NA	NOT_PERSIST95	NA	NOT_UNIQ	NA	NA	NA	NA	NA	NA	0.0564516	15.189	6.87285	1.14548	0	4.5819	18.3276	4.5819	63.0011	0.858622	0.775171	0.968182	0.936937	0.908022	0.916254	0.874421	0.631367	DIFF0.05	DIFF0.01	DIFF0.001	CAT_0	CAT_0	CAT_0	CAT_0	CAT_0
SAM23877_RS01315	CHR	NA	275149	276084	-	LEADING	936	WP_053126053.1	A0A0K2AKC6	NA	SAM23877_0322	sugar ABC transporter permease	Putative ABC transporter membrane-spanning permease-sugar transporter	NA	NA	NOT_PERSIST95	NA	NOT_UNIQ	NA	NA	NA	NA	NA	NA	0.153226	17.2863	8.54701	4.2735	4.2735	6.41026	14.9573	3.20513	74.7863	0.710424	0.56946	0.867021	0.752315	0.757902	0.754086	0.866204	0.405981	DIFF0.05	DIFF0.01	DIFF0.001	CAT_0	CAT_0	CAT_0	CAT_0	CAT_0
SAM23877_RS01320	CHR	NA	276150	277454	-	LEADING	1305	WP_053126055.1	A3KHT8	NA	SAM23877_0323 SAML0277	sugar ABC transporter substrate-binding protein	Uncharacterized protein	NA	NA	NOT_PERSIST95	NA	NOT_UNIQ	NA	NA	NA	NA	NA	NA	0.0241935	106.966	34.4828	13.7931	12.2605	39.0805	116.475	16.092	482.759	0.508562	0.528496	0.78827	0.637003	0.457169	0.180385	0.899889	0.0687201	DIFF0.05	DIFF0.01	DIFF0.001	CAT_1	CAT_1	CAT_0	CAT_0	CAT_0
SAM23877_RS01325	CHR	NA	277595	278629	-	LEADING	1035	WP_053126057.1	A3KHT9	NA	SAM23877_0324 SAML0278	LacI family DNA-binding transcriptional regulator	Putative transcriptional regulator	NA	NA	NOT_PERSIST95	NA	NOT_UNIQ	NA	NA	NA	NA	NA	NA	0.185484	102.493	49.2754	23.1884	15.4589	22.2222	55.0725	41.5459	497.585	0.303689	0.407361	0.428784	0.293478	0.296905	0.184473	0.496334	0.0184875	DIFF0.05	DIFF0.01	DIFF0.001	CAT_1	CAT_1	CAT_0	CAT_0	CAT_0
SAM23877_RS01330	CHR	NA	278899	281832	+	LAGGING	2934	WP_159041963.1	A3KHU0	NA	SAM23877_0325 SAML0279	GH32 C-terminal domain-containing protein	Putative cycloinulo-oligosaccharide fructanotransferase	NA	NA	NOT_PERSIST95	NA	NOT_UNIQ	NA	NA	NA	NA	NA	NA	0.00806452	7.57328	1.36333	1.02249	6.81663	7.83913	12.9516	1.02249	20.1091	0.725724	0.916593	0.972546	0.634632	0.706847	0.366097	0.966211	0.517143	DIFF0.05	DIFF0.01	DIFF0.001	CAT_0	CAT_0	CAT_0	CAT_0	CAT_0
SAM23877_RS01335	CHR	NA	282036	284825	+	LAGGING	2790	WP_159041964.1	A3KHU1	NA	SAM23877_0326 SAML0280	GH32 C-terminal domain-containing protein	Putative endo-inulinase	NA	NA	NOT_PERSIST95	NA	NOT_UNIQ	NA	NA	NA	NA	NA	NA	0.0241935	17.7993	2.15054	1.07527	6.45161	20.0717	37.9928	2.15054	44.4444	0.661366	0.868265	0.942457	0.562529	0.564903	0.379462	0.912277	0.399665	DIFF0.05	DIFF0.01	DIFF0.001	CAT_0	CAT_0	CAT_0	CAT_0	CAT_0
SAM23877_RS01340	CHR	NA	285457	285720	+	LAGGING	264	WP_053126060.1	A0A0K2AKD2	NA	SAM23877_0327	hypothetical protein	Uncharacterized protein	NA	NA	NOT_PERSIST95	NA	NOT_UNIQ	NA	NA	NA	NA	NA	NA	0.282258	674.886	11.3636	22.7273	11.3636	22.7273	2465.91	7.57576	1359.85	0.350042	0.62096	0.534722	0.4	0.239177	0.00235855	0.634921	0.0181539	DIFF0.05	DIFF0.01	DIFF0.001	CAT_2	CAT_0	CAT_0	CAT_0	CAT_0
SAM23877_RS01345	CHR	NA	286160	286645	+	LAGGING	486	WP_053126062.1	A0A0K2AKI4	NA	SAM23877_0328	excalibur calcium-binding domain-containing protein	Excalibur domain-containing protein	NA	NA	NOT_PERSIST95	NA	NOT_UNIQ	NA	NA	NA	NA	NA	NA	0.177419	32.1193	8.23045	8.23045	12.3457	39.0947	86.4198	6.17284	43.2099	0.499692	0.62037	0.593	0.472511	0.266284	0.289263	0.852355	0.404058	DIFF0.05	DIFF0.01	NA	CAT_0	CAT_0	CAT_0	CAT_0	CAT_0
SAM23877_RS01350	CHR	NA	286954	287730	+	LAGGING	777	WP_053126064.1	A3KHU4	NA	SAM23877_0329 SAML0283	PASTA domain-containing protein	Uncharacterized protein	NA	NA	NOT_PERSIST95	NA	NOT_UNIQ	NA	NA	NA	NA	NA	NA	0.241935	148.546	81.0811	144.144	32.175	140.283	172.458	73.3591	348.777	0.0487386	0.0586036	0.043046	0.0728069	0.015083	0.0615984	0.0562092	0.0338235	DIFF0.05	DIFF0.01	DIFF0.001	CAT_1	CAT_1	CAT_1	CAT_0	CAT_1
SAM23877_RS01355	CHR	NA	288088	288357	+	LAGGING	270	WP_053126065.1	A3KHU6	NA	SAM23877_0331 SAML0285	hypothetical protein	Uncharacterized protein	NA	NA	NOT_PERSIST95	NA	NOT_UNIQ	NA	NA	NA	NA	NA	NA	0.016129	60.3333	33.3333	37.037	22.2222	33.3333	51.8519	14.8148	218.519	0.00334169	0	0	0.0175439	0	0	0	0.00584795	DIFF0.05	DIFF0.01	DIFF0.001	CAT_0	CAT_1	CAT_0	CAT_0	CAT_0
SAM23877_RS01360	CHR	NA	288585	289337	+	LAGGING	753	WP_174532181.1	A0A0K2AKD8	NA	SAM23877_0332	DUF899 domain-containing protein	Uncharacterized protein	NA	NA	NOT_PERSIST95	NA	NOT_UNIQ	NA	NA	NA	NA	NA	NA	0.346774	175.073	142.098	126.162	103.586	156.707	228.42	114.21	310.757	0.0509919	0.0497064	0.03688	0.08528	0.0496001	0.0258803	0.074147	0.0354498	NA	NA	NA	CAT_1	CAT_1	CAT_1	CAT_1	CAT_1
SAM23877_RS01365	CHR	NA	289499	290407	-	LEADING	909	WP_053126067.1	A3KHU8	NA	SAM23877_0333 SAML0287	NADP-dependent oxidoreductase	Putative oxidoreductase	NA	NA	NOT_PERSIST95	NA	NOT_UNIQ	NA	NA	NA	NA	NA	NA	0.16129	49.4829	44.0044	42.9043	48.4048	74.8075	52.8053	38.5039	42.9043	0.400213	0.383772	0.412132	0.277933	0.433183	0.254525	0.466441	0.573506	DIFF0.05	DIFF0.01	DIFF0.001	CAT_0	CAT_1	CAT_1	CAT_1	CAT_1
SAM23877_RS01370	CHR	NA	290835	291191	+	LAGGING	357	WP_053126069.1	A3KHU9	NA	SAM23877_0334 SAML0288	MerR family transcriptional regulator	Putative MerR-family transcriptional regulator	NA	NA	NOT_PERSIST95	NA	NOT_UNIQ	NA	NA	NA	NA	NA	NA	0.346774	772.633	501.401	621.849	621.849	753.501	1375.35	677.871	607.843	0.164887	0.209887	0.278517	0.175642	0.105662	0.0546881	0.238553	0.0912587	DIFF0.05	DIFF0.01	DIFF0.001	CAT_2	CAT_2	CAT_2	CAT_2	CAT_2
SAM23877_RS01375	CHR	NA	291659	292597	+	LAGGING	939	WP_053126071.1	A3KHV0	NA	SAM23877_0336 SAML0289	hypothetical protein	Uncharacterized protein	NA	NA	NOT_PERSIST95	NA	NOT_UNIQ	NA	NA	NA	NA	NA	NA	0.0645161	301.342	51.1182	146.965	411.076	1038.34	290.735	58.5729	154.42	0.139653	0.17716	0.186594	0.0412302	0.0997221	0.122956	0.318048	0.0318624	DIFF0.05	DIFF0.01	DIFF0.001	CAT_1	CAT_1	CAT_1	CAT_2	CAT_3
SAM23877_RS01380	CHR	NA	292747	294234	+	LAGGING	1488	WP_053126073.1	A3KHV1	NA	SAM23877_0337 SAML0290	NUDIX domain-containing protein	Putative MutT family protein	NA	NA	NOT_PERSIST95	NA	NOT_UNIQ	NA	NA	NA	NA	NA	NA	0.451613	42.0833	6.04839	16.8011	32.2581	115.591	75.2688	7.39247	26.8817	0.555598	0.846199	0.803816	0.425635	0.289602	0.200416	0.906477	0.417043	DIFF0.05	DIFF0.01	NA	CAT_0	CAT_0	CAT_0	CAT_0	CAT_1
SAM23877_RS38825	CHR	NA	294306	295499	+	LAGGING	1194	WP_107408635.1	A3KHV2	NA	SAM23877_0338 SAML0291	D-alanyl-D-alanine carboxypeptidase family protein	Putative dipeptidase	NA	NA	NOT_PERSIST95	NA	NOT_UNIQ	NA	NA	NA	NA	NA	NA	0.572581	29.464	11.7253	24.2881	26.8007	64.4891	38.526	25.9631	11.7253	0.728816	0.813426	0.811999	0.701033	0.494262	0.64966	0.799079	0.83225	DIFF0.05	DIFF0.01	DIFF0.001	CAT_0	CAT_0	CAT_0	CAT_0	CAT_1
SAM23877_RS01390	CHR	NA	295706	296533	+	LAGGING	828	WP_053126075.1	A0A0K2AK46	NA	SAM23877_0339	NUDIX domain-containing protein	Nudix hydrolase domain-containing protein	NA	NA	NOT_PERSIST95	NA	NOT_UNIQ	NA	NA	NA	NA	NA	NA	0.274194	46.7874	13.285	19.3237	43.4783	136.473	59.1787	13.285	37.4396	0.759372	0.818798	0.896116	0.71112	0.600585	0.595425	0.859747	0.833816	DIFF0.05	DIFF0.01	DIFF0.001	CAT_0	CAT_0	CAT_0	CAT_0	CAT_1
SAM23877_RS01395	CHR	NA	296852	297496	+	LAGGING	645	WP_053126077.1	A3KHV4	NA	SAM23877_0340 SAML0293	LysE family translocator	Putative translocator	NA	NA	NOT_PERSIST95	NA	NOT_UNIQ	NA	NA	NA	NA	NA	NA	0.0887097	1202.59	1393.8	1544.19	761.24	685.271	1141.09	2451.16	314.729	0.045136	0.0100685	0.00946999	0.0289965	0.0777049	0.072714	0.0105758	0.106422	DIFF0.05	NA	NA	CAT_2	CAT_3	CAT_3	CAT_2	CAT_2
SAM23877_RS39585	CHR	NA	297819	297956	-	LEADING	138	WP_159041965.1	A3KHV5	NA	SAM23877_0341 SAML0294	hypothetical protein	Uncharacterized protein	NA	NA	NOT_PERSIST95	NA	NOT_UNIQ	NA	NA	NA	NA	NA	NA	0.00806452	29.4203	21.7391	14.4928	14.4928	43.4783	28.9855	21.7391	65.2174	0.697474	0.934056	0.917732	0.753968	0.491071	0.638889	0.964663	0.181941	DIFF0.05	DIFF0.01	DIFF0.001	CAT_0	CAT_0	CAT_0	CAT_0	CAT_0
SAM23877_RS01400	CHR	NA	298536	298760	-	LEADING	225	WP_159041966.1	A0A0K2AKE7	NA	SAM23877_0342	hypothetical protein	Uncharacterized protein	NA	NA	NOT_PERSIST95	NA	NOT_UNIQ	NA	NA	NA	NA	NA	NA	0.00806452	336.711	151.111	284.444	213.333	333.333	577.778	235.556	440	0.116892	0.12758	0.112693	0.116804	0.144474	0.116922	0.128627	0.0711434	DIFF0.05	DIFF0.01	DIFF0.001	CAT_1	CAT_1	CAT_2	CAT_1	CAT_2
SAM23877_RS01405	CHR	NA	299026	299943	-	LEADING	918	WP_053126081.1	A3KHV6	NA	SAM23877_0343 SAML0296	NAD(P)-dependent oxidoreductase	Putative beta-hydroxyacid dehydrogenase	NA	NA	NOT_PERSIST95	NA	NOT_UNIQ	NA	NA	NA	NA	NA	NA	0.443548	71.6993	29.4118	35.9477	30.5011	112.2	74.0741	25.0545	181.917	0.150643	0.2767	0.165473	0.0496032	0.107887	0.0481481	0.366384	0.0403039	DIFF0.05	DIFF0.01	DIFF0.001	CAT_0	CAT_0	CAT_0	CAT_0	CAT_1
SAM23877_RS01410	CHR	NA	300134	301024	-	LEADING	891	WP_079029964.1	A3KHV7	NA	SAM23877_0344 SAML0297	NAD(P)-dependent oxidoreductase	Putative dehydrogenase	NA	NA	NOT_PERSIST95	NA	NOT_UNIQ	NA	NA	NA	NA	NA	NA	0.120968	81.7621	22.4467	35.9147	25.8137	106.622	123.457	19.0797	205.387	0.102535	0.103716	0.10737	0.110536	0.0905869	0.0140845	0.246392	0.0450628	DIFF0.05	DIFF0.01	DIFF0.001	CAT_1	CAT_0	CAT_0	CAT_0	CAT_1
SAM23877_RS01415	CHR	NA	301185	301517	+	LAGGING	333	WP_053126084.1	A3KHV8	NA	yybR SAM23877_0345 SAML0298	helix-turn-helix transcriptional regulator	Putative HTH-type transcriptional regulator YybR (Putative transcriptional regulator)	NA	NA	NOT_PERSIST95	NA	NOT_UNIQ	NA	NA	NA	NA	NA	NA	0.153226	223.634	90.0901	156.156	225.225	324.324	375.375	60.0601	285.285	0.0836057	0.108758	0.053699	0.0515776	0.0669902	0.117063	0.141388	0.0457646	NA	NA	NA	CAT_1	CAT_1	CAT_1	CAT_1	CAT_2
SAM23877_RS01420	CHR	NA	301794	302678	-	LEADING	885	WP_053126085.1	A0A0K2AJZ2	NA	SAM23877_0346	NAD(P)-dependent oxidoreductase	Putative dehydrogenase	NA	NA	NOT_PERSIST95	NA	NOT_UNIQ	NA	NA	NA	NA	NA	NA	0.346774	89.2542	70.0565	70.0565	79.096	85.8757	80.226	133.333	105.085	0.117952	0.0854968	0.109186	0.116608	0.152562	0.13486	0.0491693	0.177781	DIFF0.05	DIFF0.01	DIFF0.001	CAT_1	CAT_1	CAT_1	CAT_1	CAT_1
SAM23877_RS01425	CHR	NA	302728	303174	+	LAGGING	447	WP_053126087.1	A3KHW0	NA	SAM23877_0347 SAML0300	MerR family transcriptional regulator	Putative mercury resistance regulator	NA	NA	NOT_PERSIST95	NA	NOT_UNIQ	NA	NA	NA	NA	NA	NA	0.532258	622.192	380.313	548.098	747.204	774.049	991.051	393.736	442.953	0.0250678	0.0269177	0.0335665	0.026025	0.0140442	0.0176527	0.0370199	0.0202489	DIFF0.05	DIFF0.01	DIFF0.001	CAT_2	CAT_2	CAT_2	CAT_2	CAT_2
SAM23877_RS01430	CHR	NA	303489	304073	+	LAGGING	585	WP_053126088.1	A3KHW1	NA	SAM23877_0348 SAML0301	TetR/AcrR family transcriptional regulator	Putative tetR-family transcriptional regulator	NA	NA	NOT_PERSIST95	NA	NOT_UNIQ	NA	NA	NA	NA	NA	NA	0.620968	228.393	367.521	263.248	244.444	176.068	145.299	319.658	114.53	0.0294286	0.0123259	0.0519108	0.017311	0.0136452	0.0362319	0.0442864	0.0302893	NA	NA	NA	CAT_1	CAT_2	CAT_2	CAT_1	CAT_1
SAM23877_RS01435	CHR	NA	304152	305498	+	LAGGING	1347	WP_053126090.1	A3KHW2	NA	SAM23877_0349 SAML0302	MFS transporter	Putative transmembrane transporter	NA	NA	NOT_PERSIST95	NA	NOT_UNIQ	NA	NA	NA	NA	NA	NA	0.129032	2.71715	5.19673	2.22717	1.48478	3.71195	2.22717	1.48478	1.48478	0.499862	0.162465	0.647186	0.45	0.493421	0.533333	0.478788	0.733838	DIFF0.05	DIFF0.01	DIFF0.001	CAT_0	CAT_0	CAT_0	CAT_0	CAT_0
SAM23877_RS01440	CHR	NA	305524	306282	+	LAGGING	759	WP_053126092.1	A3KHW3	NA	SAM23877_0350 SAML0303	SDR family oxidoreductase	Putative dehydrogenase	NA	NA	NOT_PERSIST95	NA	NOT_UNIQ	NA	NA	NA	NA	NA	NA	0.58871	22.7668	44.7958	19.7628	15.8103	39.5257	6.58762	22.3979	13.1752	0.23465	0.0910441	0.343645	0.172925	0.3837	0.166667	0.31146	0.173108	DIFF0.05	DIFF0.01	DIFF0.001	CAT_0	CAT_1	CAT_0	CAT_0	CAT_0
SAM23877_RS01445	CHR	NA	306746	307681	-	LEADING	936	WP_053126093.1	A3KHW5	NA	SAM23877_0352 SAML0305	sigma-70 family RNA polymerase sigma factor	Putative RNA polymerase ECF-subfamily sigma factor	NA	NA	NOT_PERSIST95	NA	NOT_UNIQ	NA	NA	NA	NA	NA	NA	0.266129	322.639	313.034	652.778	439.103	170.94	132.479	471.154	181.624	0.105187	0.0726466	0.120157	0.179247	0.105328	0.0567835	0.13931	0.0628353	DIFF0.05	DIFF0.01	DIFF0.001	CAT_1	CAT_2	CAT_2	CAT_2	CAT_1
SAM23877_RS01450	CHR	NA	307692	308882	-	LEADING	1191	WP_053126095.1	A3KHW6	NA	SAM23877_0353 SAML0306	FAD-dependent oxidoreductase	Putative oxidoreductase	NA	NA	NOT_PERSIST95	NA	NOT_UNIQ	NA	NA	NA	NA	NA	NA	0.282258	54.005	20.1511	48.6986	57.0949	94.8783	49.5382	32.7456	77.246	0.176551	0.225837	0.273205	0.156064	0.20344	0.0883152	0.224073	0.0649219	DIFF0.05	DIFF0.01	DIFF0.001	CAT_0	CAT_0	CAT_1	CAT_1	CAT_1
SAM23877_RS01455	CHR	NA	309544	312423	+	LAGGING	2880	WP_053126097.1	A3KHW7	NA	SAM23877_0354 SAML0307	DUF4157 domain-containing protein	DUF4157 domain-containing protein	NA	NA	NOT_PERSIST95	NA	NOT_UNIQ	NA	NA	NA	NA	NA	NA	0.0241935	3267.1	357.292	2911.11	5402.08	2962.15	8850.35	548.611	688.889	0.0242672	0.0236524	0.0130205	0.0146418	0.0108116	0.00911968	0.0281772	0.0704471	DIFF0.05	DIFF0.01	DIFF0.001	CAT_4	CAT_2	CAT_4	CAT_4	CAT_4
SAM23877_RS01460	CHR	NA	312536	312901	+	LAGGING	366	WP_053126099.1	A3KHW8	NA	SAM23877_0355 SAML0308	hypothetical protein	Uncharacterized protein	NA	NA	NOT_PERSIST95	NA	NOT_UNIQ	NA	NA	NA	NA	NA	NA	0.00806452	2194.45	669.399	3508.2	3866.12	1229.51	4292.35	1084.7	571.038	0.150505	0.067111	0.0106077	0.108684	0.103512	0.0911631	0.0538706	0.618589	DIFF0.05	DIFF0.01	DIFF0.001	CAT_3	CAT_2	CAT_4	CAT_4	CAT_3
SAM23877_RS01465	CHR	NA	312995	313672	-	LEADING	678	WP_053126102.1	A3KHW9	NA	SAM23877_0356 SAML0309	response regulator transcription factor	Putative two-component system response regulator	NA	NA	NOT_PERSIST95	NA	NOT_UNIQ	NA	NA	NA	NA	NA	NA	0.153226	274.867	41.2979	32.4484	38.3481	293.51	203.54	56.0472	1202.06	0.587029	0.734685	0.943312	0.686427	0.547198	0.371552	0.735968	0.0900611	DIFF0.05	DIFF0.01	DIFF0.001	CAT_1	CAT_1	CAT_0	CAT_0	CAT_2
SAM23877_RS01470	CHR	NA	313673	314854	-	LEADING	1182	WP_053126104.1	A0A0K2AKG1	NA	SAM23877_0357	two-component sensor histidine kinase	Putative two-component system sensor kinase	NA	NA	NOT_PERSIST95	NA	NOT_UNIQ	NA	NA	NA	NA	NA	NA	0.145161	890.423	75.2961	59.2217	74.4501	560.914	2290.19	101.523	2334.18	0.0998837	0.0806979	0.263672	0.178114	0.0510778	0.0111464	0.0980788	0.0163993	DIFF0.05	DIFF0.01	DIFF0.001	CAT_2	CAT_1	CAT_1	CAT_1	CAT_2
SAM23877_RS01475	CHR	NA	315119	316585	+	LAGGING	1467	WP_053126106.1	A3KHX1	NA	SAM23877_0358 SAML0311	alpha/beta hydrolase	Putative secreted hydrolase	NA	NA	NOT_PERSIST95	NA	NOT_UNIQ	NA	NA	NA	NA	NA	NA	0.459677	328.35	27.2665	37.4915	24.5399	469.666	282.209	64.758	1306.75	0.278652	0.512458	0.479942	0.303472	0.135859	0.0685584	0.416963	0.0333089	DIFF0.05	DIFF0.01	DIFF0.001	CAT_1	CAT_0	CAT_0	CAT_0	CAT_2
SAM23877_RS01480	CHR	NA	316599	317252	+	LAGGING	654	WP_053126108.1	A3KHX2	NA	SAM23877_0359 SAML0312	hypothetical protein	Uncharacterized protein	NA	NA	NOT_PERSIST95	SAM_GI3	NOT_UNIQ	NA	NA	NA	NA	NA	NA	0.153226	281.544	27.5229	16.8196	18.3486	318.043	360.856	33.6391	1081.04	0.813313	0.896031	0.960173	0.77388	0.771503	0.609896	0.943967	0.737745	DIFF0.05	DIFF0.01	DIFF0.001	CAT_1	CAT_0	CAT_0	CAT_0	CAT_2
SAM23877_RS01485	CHR	NA	317345	317599	-	LEADING	255	WP_053142026.1	A0A0K2AK87	NA	SAM23877_0360	EF-hand domain-containing protein	Uncharacterized protein	NA	NA	NOT_PERSIST95	SAM_GI3	NOT_UNIQ	NA	NA	NA	NA	NA	NA	0.217742	5474.51	1262.75	2580.39	2917.65	4345.1	1384.31	3521.57	22823.5	0.0558709	0.0367488	0.0139269	0.0504797	0.075826	0.15887	0.0130521	0.0421926	NA	NA	NA	CAT_4	CAT_3	CAT_4	CAT_4	CAT_4
SAM23877_RS01495	CHR	NA	318391	318981	-	LEADING	591	WP_053126112.1	A3KHX5	NA	SAM23877_0362 SAML0315	hypothetical protein	Uncharacterized protein	NA	NA	NOT_PERSIST95	SAM_GI3	NOT_UNIQ	NA	NA	NA	NA	NA	NA	0.120968	108.359	99.8308	87.9865	77.8342	106.599	108.291	145.516	121.827	0.195831	0.0997891	0.142955	0.131897	0.149414	0.240537	0.126802	0.479424	DIFF0.05	DIFF0.01	NA	CAT_1	CAT_1	CAT_1	CAT_1	CAT_1
SAM23877_RS37025	CHR	NA	318986	319606	-	LEADING	621	WP_079030622.1	A0A0K2AKM2	NA	SAM23877_0363	ANTAR domain-containing protein	ANTAR domain-containing protein	NA	NA	NOT_PERSIST95	SAM_GI3	NOT_UNIQ	NA	NA	NA	NA	NA	NA	0.104839	20.5153	35.4267	20.934	8.05153	17.7134	16.1031	27.3752	14.4928	0.328346	0.166323	0.221861	0.503561	0.322559	0.244444	0.167049	0.672626	DIFF0.05	DIFF0.01	DIFF0.001	CAT_0	CAT_1	CAT_0	CAT_0	CAT_0
SAM23877_RS01505	CHR	NA	320569	321309	+	LAGGING	741	WP_053126116.1	A3KHX7	NA	SAM23877_0366 SAML0317	dienelactone hydrolase family protein	DLH domain-containing protein	NA	NA	NOT_PERSIST95	SAM_GI3	NOT_UNIQ	NA	NA	NA	NA	NA	NA	0.58871	191.498	167.341	197.031	155.196	202.429	124.157	161.943	342.78	0.0992564	0.0723291	0.103049	0.115208	0.108349	0.0257649	0.218313	0.0517818	DIFF0.05	DIFF0.01	DIFF0.001	CAT_1	CAT_1	CAT_1	CAT_1	CAT_1
SAM23877_RS01510	CHR	NA	322016	323848	-	LEADING	1833	WP_053126118.1	A3KHX8	NA	SAM23877_0367 SAML0318	FAD-binding protein	Putative FAD/FMN-containing dehydrogenase	NA	NA	NOT_PERSIST95	SAM_GI3	NOT_UNIQ	NA	NA	NA	NA	NA	NA	0.177419	69.3453	13.6388	19.6399	159.302	289.143	14.1844	14.1844	24.0044	0.464451	0.501536	0.60376	0.127116	0.333575	0.532164	0.541438	0.611571	DIFF0.05	DIFF0.01	DIFF0.001	CAT_0	CAT_0	CAT_0	CAT_1	CAT_2
SAM23877_RS01515	CHR	NA	324706	326106	+	LAGGING	1401	WP_053142028.1	A3KHX9	NA	SAM23877_0368 SAML0319	SpoIIE family protein phosphatase	Putative magnesium or manganese-dependent protein phosphatase	NA	NA	NOT_PERSIST95	SAM_GI3	NOT_UNIQ	NA	NA	NA	NA	NA	NA	0.112903	974.004	1254.82	1503.21	622.413	507.495	769.45	1750.89	361.171	0.115899	0.0977182	0.114016	0.122103	0.105438	0.068569	0.156603	0.146846	DIFF0.05	DIFF0.01	DIFF0.001	CAT_2	CAT_3	CAT_3	CAT_2	CAT_2
SAM23877_RS01520	CHR	NA	326106	326597	+	LAGGING	492	WP_079029966.1	A3KHY0	NA	SAM23877_0369 SAML0320	STAS domain-containing protein	Anti-sigma factor antagonist	NA	NA	NOT_PERSIST95	SAM_GI3	NOT_UNIQ	NA	NA	NA	NA	NA	NA	0.129032	344.451	556.911	646.341	304.878	162.602	83.3333	634.146	95.5285	0.347296	0.240849	0.199561	0.334064	0.448607	0.439209	0.257045	0.511735	DIFF0.05	DIFF0.01	DIFF0.001	CAT_2	CAT_2	CAT_2	CAT_2	CAT_1
SAM23877_RS01525	CHR	NA	326799	327314	-	LEADING	516	WP_053142030.1	A3KHY1	NA	SAM23877_0370 SAML0321	helix-turn-helix transcriptional regulator	Putative transcriptional regulator	NA	NA	NOT_PERSIST95	SAM_GI3	NOT_UNIQ	NA	NA	NA	NA	NA	NA	0.620968	195.116	354.651	164.729	209.302	151.163	112.403	360.465	44.5736	0.17602	0.186176	0.277821	0.0656029	0.0522787	0.233115	0.193385	0.223759	DIFF0.05	NA	NA	CAT_1	CAT_2	CAT_1	CAT_1	CAT_1
SAM23877_RS01530	CHR	NA	327417	328217	+	LAGGING	801	WP_053126120.1	A3KHY2	NA	SAM23877_0371 SAML0322	crotonase/enoyl-CoA hydratase family protein	Putative enoyl-CoA hydratase/isomerase	NA	NA	NOT_PERSIST95	SAM_GI3	NOT_UNIQ	NA	NA	NA	NA	NA	NA	0.0403226	7.07865	12.4844	7.49064	12.4844	9.98752	2.49688	3.74532	4.99376	0.369913	0.203769	0.389652	0.245098	0.347436	0.555556	0.240741	0.607143	DIFF0.05	DIFF0.01	DIFF0.001	CAT_0	CAT_0	CAT_0	CAT_0	CAT_0
SAM23877_RS01535	CHR	NA	328291	330669	-	LEADING	2379	WP_053126122.1	A0A0K2AKH7	NA	adiA SAM23877_0372	arginine decarboxylase	Biodegradative arginine decarboxylase (EC 4.1.1.19)	NA	NA	NOT_PERSIST95	SAM_GI3	NOT_UNIQ	NA	NA	NA	NA	NA	NA	0.185484	11.5048	6.72551	11.3493	7.98655	15.5528	15.1324	9.24758	11.7697	0.682711	0.739709	0.680085	0.703364	0.694929	0.546835	0.731204	0.682849	DIFF0.05	DIFF0.01	DIFF0.001	CAT_0	CAT_0	CAT_0	CAT_0	CAT_0
SAM23877_RS01540	CHR	NA	330933	331103	+	LAGGING	171	WP_053126124.1	A3KHY4	rpmF	rpmF SAM23877_0373 SAML0324	50S ribosomal protein L32	50S ribosomal protein L32	NA	NA	NOT_PERSIST95	SAM_GI3	NOT_UNIQ	NA	translation	NA	NA	NA	NA	0.645161	644.678	116.959	52.6316	17.5439	807.018	2233.92	333.333	210.526	0.157385	0.204234	0.391127	0.0728856	0.149076	0.0268656	0.126417	0.131087	DIFF0.05	DIFF0.01	DIFF0.001	CAT_2	CAT_1	CAT_1	CAT_0	CAT_2
SAM23877_RS01550	CHR	NA	331810	332823	-	LEADING	1014	WP_053126128.1	A3KHY6	NA	SAM23877_0375 SAML0326	pyridoxal-phosphate dependent enzyme	Putative cysteine synthase	NA	NA	NOT_PERSIST95	SAM_GI3	NOT_UNIQ	NA	NA	NA	NA	NA	NA	0.104839	7.63314	0.986193	3.94477	1.97239	9.86193	25.641	2.95858	0.986193	0.684501	0.957571	0.917052	0.637607	0.44213	0.133117	0.930219	0.77381	DIFF0.05	DIFF0.01	DIFF0.001	CAT_0	CAT_0	CAT_0	CAT_0	CAT_0
SAM23877_RS01555	CHR	NA	332781	333785	-	LEADING	1005	WP_053126130.1	A3KHY7	NA	SAM23877_0376 SAML0327	GHMP kinase	GHMP_kinases_N domain-containing protein	NA	NA	NOT_PERSIST95	SAM_GI3	NOT_UNIQ	NA	NA	NA	NA	NA	NA	0.16129	3.19403	0.995025	0	0	1.99005	13.9303	0.995025	0	0.648262	0.722222	0.888889	0.428571	0.666667	0.0185185	0.85	0.962963	DIFF0.05	DIFF0.01	DIFF0.001	CAT_0	CAT_0	CAT_0	CAT_0	CAT_0
SAM23877_RS01560	CHR	NA	333782	334591	-	LEADING	810	WP_053126132.1	A3KHY8	NA	SAM23877_0377 SAML0328	hypothetical protein	DUF364 domain-containing protein	NA	NA	NOT_PERSIST95	SAM_GI3	NOT_UNIQ	NA	NA	NA	NA	NA	NA	0.379032	8.71605	1.23457	1.23457	0	7.40741	35.8025	1.23457	1.23457	0.316508	0.194444	0.666667	0.25	0.3	0.0266667	0.333333	0.444444	DIFF0.05	DIFF0.01	DIFF0.001	CAT_0	CAT_0	CAT_0	CAT_0	CAT_0
SAM23877_RS01565	CHR	NA	334588	335346	-	LEADING	759	WP_053126134.1	A3KHY9	NA	SAM23877_0378 SAML0329	methyltransferase	Putative methylase of polypeptide chain release factor	NA	NA	NOT_PERSIST95	SAM_GI3	NOT_UNIQ	NA	NA	NA	NA	NA	NA	0.0806452	24.1765	2.63505	1.31752	0	15.8103	108.037	3.95257	1.31752	0.405064	0.3	0.694444	0.702703	0.0392157	0.084533	0.407407	0.607143	DIFF0.05	DIFF0.01	DIFF0.001	CAT_0	CAT_0	CAT_0	CAT_0	CAT_0
SAM23877_RS01570	CHR	NA	335459	336469	-	LEADING	1011	WP_053126136.1	A3KHZ0	NA	SAM23877_0379 SAML0330	ABC transporter substrate-binding protein	Putative iron transport lipoprotein	NA	NA	NOT_PERSIST95	SAM_GI3	NOT_UNIQ	NA	NA	NA	NA	NA	NA	0.112903	35.8556	4.9456	4.9456	1.97824	32.6409	149.357	4.9456	2.96736	0.278923	0.209138	0	0.393939	0.282568	0.0764798	0.430812	0.559524	DIFF0.05	DIFF0.01	DIFF0.001	CAT_0	CAT_0	CAT_0	CAT_0	CAT_0
SAM23877_RS01575	CHR	NA	336484	337257	-	LEADING	774	WP_053126138.1	A3KHZ1	NA	fecE SAM23877_0380 SAML0331	ABC transporter ATP-binding protein	Iron-dicitrate transporter subunit, ATP-binding component of ABC superfamily (Putative iron transport protein, ATP-binding component)	NA	NA	NOT_PERSIST95	SAM_GI3	NOT_UNIQ	NA	NA	NA	NA	NA	NA	0.177419	20.5426	1.29199	1.29199	5.16796	14.2119	87.8553	5.16796	2.58398	0.7946	0.948643	0.987179	0.693706	0.782536	0.349657	0.879103	0.92138	DIFF0.05	DIFF0.01	NA	CAT_0	CAT_0	CAT_0	CAT_0	CAT_0
SAM23877_RS01580	CHR	NA	337259	338398	-	LEADING	1140	WP_162492084.1	A0A0K2AK27	NA	SAM23877_0381	iron chelate uptake ABC transporter family permease subunit	Putative FecCD-family membrane transport protein	NA	NA	NOT_PERSIST95	SAM_GI3	NOT_UNIQ	NA	NA	NA	NA	NA	NA	0.169355	17.0175	4.38596	4.38596	0	36.8421	40.3509	16.6667	2.63158	0.40119	0.463294	0.5	0.519231	0.350794	0.141344	0.339221	0.494444	DIFF0.05	DIFF0.01	DIFF0.001	CAT_0	CAT_0	CAT_0	CAT_0	CAT_0
SAM23877_RS01585	CHR	NA	338710	339993	+	LAGGING	1284	WP_053126140.1	A3KHZ3	NA	SAM23877_0383 SAML0333	MFS transporter	Putative transmembrane efflux protein	NA	NA	NOT_PERSIST95	GI3&4	NOT_UNIQ	NA	NA	NA	NA	NA	NA	0.112903	4.10436	2.33645	2.33645	1.55763	12.4611	3.11526	4.6729	0.778816	0.293793	0.231746	0.047619	0.2	0.449405	0.361111	0.0833333	0.683333	DIFF0.05	DIFF0.01	DIFF0.001	CAT_0	CAT_0	CAT_0	CAT_0	CAT_0
SAM23877_RS01590	CHR	NA	340481	341905	+	LAGGING	1425	WP_053126142.1	A3KHZ4	NA	SAM23877_0385 SAML0334	serine/threonine protein kinase	Non-specific serine/threonine protein kinase (EC 2.7.11.1)	NA	NA	NOT_PERSIST95	GI3&4	NOT_UNIQ	NA	NA	NA	NA	NA	NA	0.120968	84.5825	28.7719	76.4912	42.807	32.2807	185.965	63.1579	116.491	0.42901	0.625119	0.407442	0.48419	0.435369	0.386706	0.517738	0.146508	DIFF0.05	DIFF0.01	DIFF0.001	CAT_1	CAT_0	CAT_1	CAT_0	CAT_0
SAM23877_RS01595	CHR	NA	341932	342501	-	LEADING	570	WP_053126144.1	A3KHZ5	NA	SAM23877_0386 SAML0335	TetR/AcrR family transcriptional regulator	Putative TetR-family transcriptional regulator	NA	NA	NOT_PERSIST95	GI3&4	NOT_UNIQ	NA	NA	NA	NA	NA	NA	0.419355	111.737	131.579	112.281	119.298	128.07	108.772	133.333	52.6316	0.219361	0.0679679	0.227938	0.160697	0.216455	0.222531	0.128918	0.511023	DIFF0.05	DIFF0.01	DIFF0.001	CAT_1	CAT_1	CAT_1	CAT_1	CAT_1
SAM23877_RS01600	CHR	NA	342601	343467	+	LAGGING	867	WP_053126145.1	A0A0K2AKI9	NA	SAM23877_0387	hypothetical protein	Uncharacterized protein	NA	NA	NOT_PERSIST95	GI3&4	NOT_UNIQ	NA	NA	NA	NA	NA	NA	0.459677	30.3922	13.8408	24.2215	34.6021	39.2157	42.6759	12.6874	41.5225	0.320077	0.67893	0.394376	0.0492021	0.0900193	0.181818	0.732327	0.113868	DIFF0.05	DIFF0.01	DIFF0.001	CAT_0	CAT_0	CAT_0	CAT_0	CAT_0
SAM23877_RS01605	CHR	NA	343543	344442	-	LEADING	900	WP_053142034.1	A0A0K2AKP8	NA	SAM23877_0388	dihydrodipicolinate synthase family protein	Putative dihydrodipicolinate synthetase	NA	NA	NOT_PERSIST95	GI3&4	NOT_UNIQ	NA	NA	NA	NA	NA	NA	0.0322581	16.8222	41.1111	17.7778	0	7.77778	17.7778	21.1111	5.55556	0.732526	0.35614	0.710931	0.9375	0.915763	0.682253	0.615702	0.909396	DIFF0.05	DIFF0.01	DIFF0.001	CAT_0	CAT_1	CAT_0	CAT_0	CAT_0
SAM23877_RS01610	CHR	NA	344545	345252	-	LEADING	708	WP_053126148.1	A3KHZ8	NA	SAM23877_0389 SAML0338	hypothetical protein	B3_4 domain-containing protein	NA	NA	NOT_PERSIST95	GI3&4	NOT_UNIQ	NA	NA	NA	NA	NA	NA	0.427419	24.0254	32.4859	14.1243	2.82486	15.5367	53.6723	15.5367	15.5367	0.698621	0.568163	0.857167	0.722061	0.675926	0.384957	0.821063	0.861008	DIFF0.05	DIFF0.01	DIFF0.001	CAT_0	CAT_0	CAT_0	CAT_0	CAT_0
SAM23877_RS01615	CHR	NA	345538	346122	+	LAGGING	585	WP_053126150.1	A3KI00	NA	SAM23877_0390 SAML0340	helix-turn-helix transcriptional regulator	Putative transcriptional regulatory protein	NA	NA	NOT_PERSIST95	GI3&4	NOT_UNIQ	NA	NA	NA	NA	NA	NA	0.209677	135.231	203.419	102.564	78.6325	117.949	141.88	158.974	121.368	0.0460049	0.0168626	0.0456169	0.0350723	0.0742471	0.0841308	0.0232932	0.0428114	DIFF0.05	DIFF0.01	DIFF0.001	CAT_1	CAT_1	CAT_1	CAT_1	CAT_1
SAM23877_RS01620	CHR	NA	346583	349273	+	LAGGING	2691	WP_162492085.1	A0A0K2AK37	NA	SAM23877_0391	helix-turn-helix transcriptional regulator	Transcriptional regulator	NA	NA	NOT_PERSIST95	GI3&4	NOT_UNIQ	NA	NA	NA	NA	NA	NA	0.370968	33.1067	10.4051	14.8644	13.3779	13.0063	20.8101	22.6682	134.151	0.126008	0.0879928	0.0862484	0.156591	0.188098	0.261358	0.0542083	0.0475613	DIFF0.05	DIFF0.01	DIFF0.001	CAT_0	CAT_0	CAT_0	CAT_0	CAT_0
SAM23877_RS01625	CHR	NA	349398	349931	+	LAGGING	534	WP_053126154.1	A3KI03	NA	SAM23877_0392 SAML0343	hypothetical protein	Putative integral membrane protein	NA	NA	NOT_PERSIST95	GI3&4	NOT_UNIQ	NA	NA	NA	NA	NA	NA	0.370968	16.161	5.61798	9.3633	14.9813	13.1086	11.236	9.3633	50.5618	0.394008	0.481241	0.360195	0.282828	0.446759	0.75	0.242063	0.194966	DIFF0.05	DIFF0.01	DIFF0.001	CAT_0	CAT_0	CAT_0	CAT_0	CAT_0
SAM23877_RS01630	CHR	NA	350089	350286	+	LAGGING	198	WP_053126156.1	A3KI04	NA	SAM23877_0393 SAML0344	hypothetical protein	Uncharacterized protein	NA	NA	NOT_PERSIST95	GI3&4	NOT_UNIQ	NA	NA	NA	NA	NA	NA	0.41129	6.76768	5.05051	5.05051	0	10.101	0	10.101	20.202	0.674588	0.555556	0.785714	0.888889	0.849206	1	0.266667	0.376082	DIFF0.05	DIFF0.01	DIFF0.001	CAT_0	CAT_0	CAT_0	CAT_0	CAT_0
SAM23877_RS01635	CHR	NA	350333	351742	-	LEADING	1410	WP_053126158.1	A3KI05	NA	SAM23877_0394 SAML0345	DUF2252 domain-containing protein	Uncharacterized protein	NA	NA	NOT_PERSIST95	GI3&4	NOT_UNIQ	NA	NA	NA	NA	NA	NA	0.604839	6.26241	2.12766	1.41844	3.5461	3.5461	17.0213	4.25532	6.38298	0.255311	0.387302	0.321429	0.136364	0.222222	0.0580808	0.332418	0.329365	DIFF0.05	DIFF0.01	DIFF0.001	CAT_0	CAT_0	CAT_0	CAT_0	CAT_0
SAM23877_RS01640	CHR	NA	352107	352763	+	LAGGING	657	WP_053126160.1	A3KI06	NA	SAM23877_0395 SAML0346	DUF308 domain-containing protein	Putative integral membrane protein	NA	NA	NOT_PERSIST95	GI3&4	NOT_UNIQ	NA	NA	NA	NA	NA	NA	0.314516	2.69406	1.52207	1.52207	1.52207	3.04414	4.56621	0	7.61035	0.819395	0.822222	0.857143	0.777778	0.784091	0.896825	0.941176	0.656527	DIFF0.05	DIFF0.01	DIFF0.001	CAT_0	CAT_0	CAT_0	CAT_0	CAT_0
SAM23877_RS01645	CHR	NA	352888	353352	+	LAGGING	465	WP_053126162.1	A3KI07	NA	SAM23877_0396 SAML0347	SHOCT domain-containing protein	Putative integral membrane protein	NA	NA	NOT_PERSIST95	GI3&4	NOT_UNIQ	NA	NA	NA	NA	NA	NA	0.725806	37.5484	17.2043	19.3548	17.2043	10.7527	86.0215	25.8065	64.5161	0.623164	0.681922	0.688156	0.681801	0.619192	0.577268	0.607767	0.506043	DIFF0.05	DIFF0.01	DIFF0.001	CAT_0	CAT_0	CAT_0	CAT_0	CAT_0
SAM23877_RS01650	CHR	NA	353384	353830	+	LAGGING	447	WP_053126164.1	A3KI08	NA	SAM23877_0397 SAML0348	hypothetical protein	Putative integral membrane protein	NA	NA	NOT_PERSIST95	GI3&4	NOT_UNIQ	NA	NA	NA	NA	NA	NA	0.403226	20.2461	11.1857	8.94855	6.71141	15.66	26.8456	8.94855	55.9284	0.902822	0.920691	0.946168	0.917593	0.898066	0.94281	0.948206	0.746218	DIFF0.05	DIFF0.01	DIFF0.001	CAT_0	CAT_0	CAT_0	CAT_0	CAT_0
SAM23877_RS01655	CHR	NA	353920	354186	+	LAGGING	267	WP_053126166.1	A3KI09	NA	SAM23877_0398 SAML0349	hypothetical protein	Uncharacterized protein	NA	NA	NOT_PERSIST95	GI3&4	NOT_UNIQ	NA	NA	NA	NA	NA	NA	0.0725806	36.4794	22.4719	11.236	14.9813	59.9251	44.9438	11.236	89.8876	0.911061	0.956257	0.971163	0.905019	0.889188	0.972606	0.975893	0.707299	DIFF0.05	DIFF0.01	DIFF0.001	CAT_0	CAT_0	CAT_0	CAT_0	CAT_1
SAM23877_RS01665	CHR	NA	354852	355448	-	LEADING	597	WP_053126168.1	A3KI11	NA	SAM23877_0401 SAML0351	TetR/AcrR family transcriptional regulator	Putative TetR-family transcriptional regulator	NA	NA	NOT_PERSIST95	GI3&4	NOT_UNIQ	NA	NA	NA	NA	NA	NA	0.830645	2051.69	2053.6	1864.32	1085.43	1189.28	3691.79	2268.01	1340.03	0.0157826	0.00413684	0.0105395	0.0166848	0.0184012	0.0199099	0.00634011	0.0344659	DIFF0.05	DIFF0.01	DIFF0.001	CAT_3	CAT_3	CAT_3	CAT_3	CAT_3
SAM23877_RS01670	CHR	NA	355535	356386	+	LAGGING	852	WP_053126170.1	A3KI12	NA	SAM23877_0402 SAML0352	NAD(P)H-binding protein	Putative hydroxylase	NA	NA	NOT_PERSIST95	GI3&4	NOT_UNIQ	NA	NA	NA	NA	NA	NA	0.169355	27.5352	48.1221	24.6479	18.7793	19.9531	19.9531	45.7746	15.2582	0.502852	0.210925	0.508435	0.542857	0.580128	0.572161	0.306372	0.799084	DIFF0.05	DIFF0.01	DIFF0.001	CAT_0	CAT_1	CAT_0	CAT_0	CAT_0
SAM23877_RS01675	CHR	NA	356543	357280	-	LEADING	738	WP_053126172.1	A3KI13	NA	cpdA SAM23877_0403 SAML0353	metallophosphoesterase	3',5'-cyclic adenosine monophosphate phosphodiesterase CpdA (3',5'-cyclic AMP phosphodiesterase) (cAMP phosphodiesterase) (EC 3.1.4.53)	NA	NA	NOT_PERSIST95	GI3&4	NOT_UNIQ	NA	NA	NA	NA	NA	NA	0.451613	103.902	40.6504	46.0705	86.7209	66.3957	222.222	52.8455	166.667	0.266702	0.428273	0.380293	0.189856	0.229293	0.0545517	0.503805	0.0808427	DIFF0.05	DIFF0.01	DIFF0.001	CAT_1	CAT_1	CAT_1	CAT_1	CAT_1
SAM23877_RS01680	CHR	NA	357469	358089	+	LAGGING	621	WP_053126174.1	A3KI14	NA	SAM23877_0405 SAML0354	ABATE domain-containing protein	zf-CGNR domain-containing protein	NA	NA	NOT_PERSIST95	GI3&4	NOT_UNIQ	NA	NA	NA	NA	NA	NA	0.354839	552.126	288.245	260.87	209.34	193.237	1616.75	400.966	426.731	0.328153	0.171212	0.378572	0.479824	0.259289	0.260607	0.177932	0.569632	DIFF0.05	DIFF0.01	DIFF0.001	CAT_2	CAT_2	CAT_2	CAT_1	CAT_1
SAM23877_RS01685	CHR	NA	358254	358715	-	LEADING	462	WP_053126176.1	A3KI15	NA	SAM23877_0406 SAML0355	SRPBCC family protein	Putative 17.2 kDa protein in melC2-rnhH intergenic region	NA	NA	NOT_PERSIST95	GI3&4	NOT_UNIQ	NA	NA	NA	NA	NA	NA	0.604839	4937.68	608.225	3106.06	3675.32	1569.26	15874.5	582.251	5082.25	0.0316508	0.069756	0.0187247	0.0175787	0.0142528	0.0101355	0.0714449	0.0196631	DIFF0.05	DIFF0.01	DIFF0.001	CAT_4	CAT_2	CAT_4	CAT_4	CAT_3
SAM23877_RS01690	CHR	NA	359110	360525	+	LAGGING	1416	WP_053126178.1	A3KI16	NA	SAM23877_0408 SAML0356	cyclic nucleotide-binding domain-containing protein	Putative nucleotide-binding protein	NA	NA	NOT_PERSIST95	SAM_GI4	NOT_UNIQ	NA	NA	NA	NA	NA	NA	0.491935	18.9689	8.47458	7.06215	9.88701	28.2486	42.3729	7.76836	18.3616	0.726392	0.755299	0.90008	0.744295	0.684008	0.317094	0.863879	0.820088	DIFF0.05	DIFF0.01	DIFF0.001	CAT_0	CAT_0	CAT_0	CAT_0	CAT_0
SAM23877_RS01695	CHR	NA	360601	361923	+	LAGGING	1323	WP_053126184.1	A3KI17	NA	SAM23877_0409 SAML0357	2-methylisoborneol synthase	2-methylisoborneol synthase (2-MIB synthase) (EC 4.2.3.118)	NA	NA	NOT_PERSIST95	SAM_GI4	NOT_UNIQ	NA	NA	NA	CL_2_2MIB	NA	NA	0.572581	10.0983	3.77929	5.29101	3.02343	9.82615	24.1875	6.04686	11.3379	0.790912	0.732702	0.766789	0.807247	0.805453	0.809146	0.755584	0.859464	DIFF0.05	DIFF0.01	DIFF0.001	CAT_0	CAT_0	CAT_0	CAT_0	CAT_0
SAM23877_RS01700	CHR	NA	361939	362814	+	LAGGING	876	WP_053126187.1	A3KI18	NA	SAM23877_0410 SAML0358	methyltransferase domain-containing protein	Geranyl diphosphate 2-C-methyltransferase (GPP methyltransferase) (EC 2.1.1.255)	NA	NA	NOT_PERSIST95	SAM_GI4	NOT_UNIQ	NA	NA	NA	CL_2_2MIB	NA	NA	0.604839	30.0913	14.8402	13.6986	15.9817	86.758	38.8128	12.5571	19.4064	0.517255	0.550903	0.650321	0.496732	0.364469	0.361444	0.508069	0.688848	DIFF0.05	DIFF0.01	DIFF0.001	CAT_0	CAT_0	CAT_0	CAT_0	CAT_1
SAM23877_RS01705	CHR	NA	362917	364140	-	LEADING	1224	WP_053126189.1	A0A0K2AK55	NA	SAM23877_0411	saccharopine dehydrogenase NADP-binding domain-containing protein	Putative ATP binding protein	NA	NA	NOT_PERSIST95	SAM_GI4	NOT_UNIQ	NA	NA	NA	NA	NA	NA	0.419355	46.8137	32.6797	38.3987	42.4837	81.6993	34.3137	22.8758	76.7974	0.0643862	0.0552283	0.0731481	0.0555239	0.0509848	0	0.168978	0.0468407	DIFF0.05	DIFF0.01	DIFF0.001	CAT_0	CAT_0	CAT_0	CAT_0	CAT_1
SAM23877_RS01710	CHR	NA	364274	364987	+	LAGGING	714	WP_053126191.1	A3KI20	NA	SAM23877_0412 SAML0360	TetR family transcriptional regulator	Putative tetR-family transcriptional regulator	NA	NA	NOT_PERSIST95	SAM_GI4	NOT_UNIQ	NA	NA	NA	NA	NA	NA	0.516129	147.633	78.4314	92.437	75.6303	106.443	240.896	96.6387	288.515	0.113084	0.0378022	0.266044	0.097601	0.132669	0.142617	0.0487416	0.0661113	DIFF0.05	DIFF0.01	DIFF0.001	CAT_1	CAT_1	CAT_1	CAT_1	CAT_1
SAM23877_RS01715	CHR	NA	365084	366343	-	LEADING	1260	WP_053126193.1	A3KI21	NA	kynU SAM23877_0413 SAML0361	aminotransferase class V-fold PLP-dependent enzyme	Kynureninase (EC 3.7.1.3) (L-kynurenine hydrolase)	NA	NA	NOT_PERSIST95	SAM_GI4	NOT_UNIQ	NA	NA	NA	CL_3_Anti	NA	NA	0.0645161	15.8968	1.5873	30.1587	19.8413	7.93651	26.9841	2.38095	19.8413	0.633127	0.899482	0.543682	0.517265	0.635217	0.520202	0.908565	0.407475	DIFF0.05	DIFF0.01	DIFF0.001	CAT_0	CAT_0	CAT_0	CAT_0	CAT_0
SAM23877_RS01720	CHR	NA	366340	367188	-	LEADING	849	WP_053126195.1	A3KI22	NA	SAM23877_0414 SAML0362	alpha/beta fold hydrolase	Putative lipase/esterase	NA	NA	NOT_PERSIST95	SAM_GI4	NOT_UNIQ	NA	NA	NA	CL_3_Anti	NA	NA	0.120968	9.52886	1.17786	18.8457	9.42285	7.06714	21.2014	1.17786	5.88928	0.488137	0.84127	0.521569	0.340793	0.216931	0.0925926	0.907843	0.49596	DIFF0.05	DIFF0.01	DIFF0.001	CAT_0	CAT_0	CAT_0	CAT_0	CAT_0
SAM23877_RS01725	CHR	NA	367178	368026	-	LEADING	849	WP_053126197.1	A3KI23	NA	kynA SAM23877_0415 SAML0363	tryptophan 2%2C3-dioxygenase	Tryptophan 2,3-dioxygenase (TDO) (EC 1.13.11.11) (Tryptamin 2,3-dioxygenase) (Tryptophan oxygenase) (TO) (TRPO) (Tryptophan pyrrolase) (Tryptophanase)	NA	NA	NOT_PERSIST95	SAM_GI4	NOT_UNIQ	NA	NA	NA	CL_3_Anti	NA	NA	0.0725806	21.967	2.35571	47.1143	18.8457	15.3121	40.0471	1.17786	20.0236	0.471077	0.744709	0.335047	0.415646	0.452381	0.135931	0.845517	0.368311	DIFF0.05	DIFF0.01	DIFF0.001	CAT_0	CAT_0	CAT_1	CAT_0	CAT_0
SAM23877_RS01730	CHR	NA	368052	368828	-	LEADING	777	WP_053126199.1	A0A0K2AK60	NA	SAM23877_0416	SDR family oxidoreductase	Putative oxidoreductase	NA	NA	NOT_PERSIST95	SAM_GI4	NOT_UNIQ	NA	NA	NA	CL_3_Anti	NA	NA	0.5	53.2561	1.287	43.758	28.314	15.444	200.772	2.574	23.166	0.702383	0.956503	0.715006	0.703156	0.652338	0.20991	0.958969	0.720801	DIFF0.05	DIFF0.01	DIFF0.001	CAT_0	CAT_0	CAT_1	CAT_0	CAT_0
SAM23877_RS01735	CHR	NA	368884	370059	-	LEADING	1176	WP_107408637.1	A3KI24	NA	SAM23877_0417 SAML0365	ferredoxin--NADP reductase	Putative phenylacetic acid degradation NADH oxidoreductase	NA	NA	NOT_PERSIST95	SAM_GI4	NOT_UNIQ	NA	NA	NA	CL_3_Anti	NA	NA	0.0967742	17.2024	0.85034	40.8163	8.5034	2.55102	45.068	0.85034	8.5034	0.29933	0.575	0.163072	0	0.357143	0.0645646	0.684615	0.250916	DIFF0.05	DIFF0.01	DIFF0.001	CAT_0	CAT_0	CAT_0	CAT_0	CAT_0
SAM23877_RS01740	CHR	NA	370056	370511	-	LEADING	456	WP_079030623.1	A3KI25	paaJ	SAM23877_0418 SAML0366	phenylacetate-CoA oxygenase subunit PaaJ	Homologous to phenylacetic acid degradation protein PaaD (Putative phenylacetic acid degradation protein PaaD)	NA	NA	NOT_PERSIST95	SAM_GI4	NOT_UNIQ	NA	NA	NA	CL_3_Anti	NA	NA	0.0967742	27.6096	0	78.9474	19.7368	10.9649	54.8246	4.38596	13.1579	0.138872	0.25	0.0615616	0	0.0512821	0.0444444	0.416667	0.148148	DIFF0.05	DIFF0.01	DIFF0.001	CAT_0	CAT_0	CAT_1	CAT_0	CAT_0
SAM23877_RS01745	CHR	NA	370565	371353	-	LEADING	789	WP_053142039.1	A0A0K2AKD0	paaC	SAM23877_0419	phenylacetate-CoA oxygenase subunit PaaC	Homologous to multicomponent oxygenase/reductase subunit for phenylacetic acid degradation	NA	NA	NOT_PERSIST95	SAM_GI4	NOT_UNIQ	NA	NA	NA	CL_3_Anti	NA	NA	0.806452	56.7047	2.53485	187.579	51.9645	12.6743	97.5919	5.06971	24.0811	0.148366	0.444444	0.100419	0.0219542	0.0920966	0.038055	0.241667	0.0999278	DIFF0.05	DIFF0.01	DIFF0.001	CAT_0	CAT_0	CAT_1	CAT_1	CAT_0
SAM23877_RS01750	CHR	NA	371364	371675	-	LEADING	312	WP_053126203.1	A3KI27	paaB	SAM23877_0420 SAML0368	1%2C2-phenylacetyl-CoA epoxidase subunit B	Homologous to multicomponent oxygenase/reductase subunit for phenylacetic acid degradation (Putative phenylacetic acid degradation protein)	NA	NA	NOT_PERSIST95	SAM_GI4	NOT_UNIQ	NA	NA	NA	CL_3_Anti	NA	NA	0.0887097	49.9679	3.20513	99.359	32.0513	9.61538	153.846	3.20513	9.61538	0.270141	0.422222	0.186667	0	0.274854	0.0647858	0.803571	0.138889	DIFF0.05	DIFF0.01	DIFF0.001	CAT_0	CAT_0	CAT_1	CAT_0	CAT_0
SAM23877_RS01755	CHR	NA	371672	372682	-	LEADING	1011	WP_053126205.1	A0A0K2AK66	paaA	SAM23877_0421	1%2C2-phenylacetyl-CoA epoxidase subunit A	Homologous to multicomponent oxygenase/reductase subunit for phenylacetic acid degradation	NA	NA	NOT_PERSIST95	SAM_GI4	NOT_UNIQ	NA	NA	NA	CL_3_Anti	NA	NA	0.0967742	68.5361	5.93472	237.389	49.456	20.7715	109.792	5.93472	30.6627	0.308777	0.568639	0.209008	0.100901	0.223849	0.0938766	0.687831	0.277335	DIFF0.05	DIFF0.01	DIFF0.001	CAT_0	CAT_0	CAT_1	CAT_1	CAT_0
SAM23877_RS01760	CHR	NA	373016	373300	+	LAGGING	285	WP_053126206.1	A3KI29	NA	SAM23877_0422 SAML0370	acyl carrier protein	Homologous to nikkomycin biosynthesis protein SanT (Putative nikkomycin biosynthesis protein SanT)	NA	NA	NOT_PERSIST95	SAM_GI4	NOT_UNIQ	NA	NA	NA	CL_3_Anti	NA	NA	0.0967742	361.439	38.5965	1435.09	224.561	119.298	449.123	35.0877	150.877	0.0182574	0.0296443	0.00911916	0.0219657	0.0162037	0.0131579	0.0196078	0.0181034	DIFF0.05	DIFF0.01	DIFF0.001	CAT_2	CAT_1	CAT_3	CAT_1	CAT_1
SAM23877_RS01765	CHR	NA	373300	374784	+	LAGGING	1485	WP_053126209.1	A3KI30	NA	SAM23877_0423 SAML0371	AMP-binding protein	Putative Acyl-CoA ligase (Putative long-chain-fatty-acid--CoA ligase)	NA	NA	NOT_PERSIST95	SAM_GI4	NOT_UNIQ	NA	NA	NA	CL_3_Anti	NA	NA	0.120968	173.879	20.8754	649.158	131.313	80.1347	206.061	20.8754	84.1751	0.114908	0.190006	0.0392122	0.0626167	0.129973	0.00921693	0.280358	0.0929753	DIFF0.05	DIFF0.01	DIFF0.001	CAT_1	CAT_0	CAT_2	CAT_1	CAT_1
SAM23877_RS01775	CHR	NA	375999	376193	-	LEADING	195	WP_053126211.1	A3KI32	NA	SAM23877_0425 SAML0373	antitoxin	Uncharacterized protein	NA	NA	NOT_PERSIST95	SAM_GI4	NOT_UNIQ	NA	NA	NA	CL_3_Anti	NA	NA	0.0806452	1711.03	307.692	1897.44	1958.97	415.385	1846.15	512.821	5071.79	0.0623658	0.0524576	0.0664809	0.0814294	0.073293	0.0391821	0.0567593	0.0669583	DIFF0.05	DIFF0.01	DIFF0.001	CAT_3	CAT_2	CAT_3	CAT_3	CAT_2
SAM23877_RS01780	CHR	NA	376292	377521	-	LEADING	1230	WP_107408638.1	A3KI33	ccrA	SAM23877_0426 SAML0374	crotonyl-CoA carboxylase/reductase	Putative Crotonyl-CoA reductase (EC 1.3.1.86) (Putative dehydrogenase)	NA	NA	NOT_PERSIST95	SAM_GI4	NOT_UNIQ	NA	NA	NA	CL_3_Anti	NA	NA	0.16129	30.1463	5.69106	47.9675	49.5935	21.9512	47.9675	11.3821	26.8293	0.0597164	0.0185185	0.117791	0.0617874	0.0542293	0.0222222	0.0567595	0.0867069	DIFF0.05	DIFF0.01	DIFF0.001	CAT_0	CAT_0	CAT_1	CAT_1	CAT_0
SAM23877_RS01785	CHR	NA	377544	381383	-	LEADING	3840	WP_053142043.1	A3KI34	NA	SAM23877_0427 SAML0375	type I polyketide synthase	Polyketide synthase (Putative polyketide synthase related protein)	NA	NA	NOT_PERSIST95	SAM_GI4	NOT_UNIQ	NA	NA	NA	CL_3_Anti	NA	NA	0.266129	7.11719	0.78125	11.1979	6.77083	2.60417	18.2292	1.5625	4.94792	0.605353	0.872461	0.693616	0.568071	0.503311	0.119868	0.887541	0.592605	DIFF0.05	DIFF0.01	DIFF0.001	CAT_0	CAT_0	CAT_0	CAT_0	CAT_0
SAM23877_RS01790	CHR	NA	381445	390066	-	LEADING	8622	WP_053126213.1	A3KI35	NA	SAM23877_0428 SAML0376	non-ribosomal peptide synthetase	Non-ribosomal peptide synthetase (Putative peptide synthetase)	NA	NA	NOT_PERSIST95	SAM_GI4	NOT_UNIQ	NA	NA	NA	CL_3_Anti	NA	NA	0.112903	11.0079	1.73974	30.3874	9.04662	3.71144	20.6449	1.62375	6.03108	0.49498	0.698337	0.490965	0.348479	0.373629	0.203611	0.820993	0.528848	DIFF0.05	DIFF0.01	DIFF0.001	CAT_0	CAT_0	CAT_0	CAT_0	CAT_0
SAM23877_RS01795	CHR	NA	390535	391878	+	LAGGING	1344	WP_053142045.1	A3KI36	NA	SAM23877_0429 SAML0377	protein kinase	Acyltransferase PapA5 (EC 2.3.1.282) (Phthiocerol/phthiodiolone O-acyltransferase) (Phthiocerol/phthiodiolone dimycocerosyl transferase) (Polyketide synthase-associated protein A5)	NA	NA	NOT_PERSIST95	SAM_GI4	NOT_UNIQ	NA	NA	NA	CL_3_Anti	NA	NA	0.0887097	128.371	13.3929	194.196	66.9643	54.3155	401.042	5.95238	51.3393	0.101211	0.0667117	0.148021	0.0463923	0.0685968	0.0245615	0.269788	0.0844052	DIFF0.05	DIFF0.01	DIFF0.001	CAT_1	CAT_0	CAT_1	CAT_1	CAT_0
SAM23877_RS01800	CHR	NA	391958	392476	+	LAGGING	519	WP_053126214.1	A3KI37	NA	SAM23877_0430 SAML0378	sigma-70 family RNA polymerase sigma factor	Putative RNA polymerase sigma factor	NA	NA	NOT_PERSIST95	SAM_GI4	NOT_UNIQ	NA	NA	NA	CL_3_Anti	NA	NA	0.177419	167.726	15.4143	373.796	61.657	59.7303	468.208	5.78035	53.9499	0.177093	0.175287	0.181206	0.213294	0.234322	0.109864	0.190476	0.135204	DIFF0.05	NA	NA	CAT_1	CAT_0	CAT_2	CAT_1	CAT_1
SAM23877_RS01805	CHR	NA	392583	393338	-	LEADING	756	WP_053126216.1	A3KI38	NA	SAM23877_0431 SAML0379	PAS domain-containing protein	Putative LuxR-family transcriptional regulator	NA	NA	NOT_PERSIST95	SAM_GI4	NOT_UNIQ	NA	NA	NA	NA	NA	NA	0.177419	394.048	66.1376	349.206	462.963	436.508	1071.43	19.8413	149.471	0.357329	0.295666	0.326768	0.194279	0.258558	0.369705	0.68672	0.369605	DIFF0.05	DIFF0.01	NA	CAT_2	CAT_1	CAT_2	CAT_2	CAT_2
SAM23877_RS01810	CHR	NA	394070	394498	+	LAGGING	429	WP_053126218.1	A0A0K2AKN9	NA	SAM23877_0432	hypothetical protein	Uncharacterized protein	NA	NA	NOT_PERSIST95	SAM_GI4	NOT_UNIQ	NA	NA	NA	NA	NA	NA	0.0887097	876.154	1004.66	1296.04	1167.83	953.38	456.876	1132.87	354.312	0.0133491	0.00791202	0.00923372	0.00900817	0.0258328	0.0256016	0.00290772	0.0129474	DIFF0.05	DIFF0.01	DIFF0.001	CAT_2	CAT_3	CAT_3	CAT_3	CAT_2
SAM23877_RS01815	CHR	NA	394605	395567	-	LEADING	963	WP_053126220.1	A3KI40	NA	SAM23877_0433 SAML0381	SDR family NAD(P)-dependent oxidoreductase	Putative oxidoreductase (EC 1.-.-.-) (Putative short-chain oxidoreductase)	NA	NA	NOT_PERSIST95	SAM_GI4	NOT_UNIQ	NA	NA	NA	NA	NA	NA	0.459677	1.20457	1.03842	2.07684	0	1.03842	0	1.03842	2.07684	0.988462	0.995897	0.991054	0.993841	0.992129	0.990476	0.993091	0.962747	DIFF0.05	DIFF0.01	DIFF0.001	CAT_0	CAT_0	CAT_0	CAT_0	CAT_0
SAM23877_RS01820	CHR	NA	395704	396318	+	LAGGING	615	WP_053142047.1	A0A0K2AKE6	NA	SAM23877_0434	helix-turn-helix transcriptional regulator	Putative tetR family transcriptional regulator	NA	NA	NOT_PERSIST95	SAM_GI4	NOT_UNIQ	NA	NA	NA	NA	NA	NA	0.306452	112.846	104.065	78.0488	58.5366	118.699	206.504	95.935	79.6748	0.0385721	0.029924	0.034188	0.0255682	0.0233861	0.03367	0.0949855	0.0282828	DIFF0.05	DIFF0.01	DIFF0.001	CAT_1	CAT_1	CAT_1	CAT_1	CAT_1
SAM23877_RS01825	CHR	NA	396483	397313	+	LAGGING	831	WP_053126222.1	A3KI42	NA	SAM23877_0435 SAML0383	class I SAM-dependent methyltransferase	Putative methyltransferase	NA	NA	NOT_PERSIST95	SAM_GI4	NOT_UNIQ	NA	NA	NA	NA	NA	NA	0.169355	405.283	96.2696	128.761	233.454	583.634	546.33	114.32	1028.88	0.124653	0.437613	0.122824	0.00443741	0.0203973	0.0129231	0.270809	0.00356882	DIFF0.05	DIFF0.01	DIFF0.001	CAT_2	CAT_1	CAT_1	CAT_1	CAT_2
SAM23877_RS01830	CHR	NA	397491	399689	-	LEADING	2199	WP_053126224.1	A3KI43	NA	SAM23877_0436 SAML0384	trypsin-like serine protease	Putative secreted esterase	NA	NA	NOT_PERSIST95	SAM_GI4	NOT_UNIQ	NA	NA	NA	NA	NA	NA	0.0645161	267.235	955.434	283.311	68.6676	59.1178	12.2783	496.589	15.0068	0.220033	0.00674116	0.0318803	0.155147	0.369381	0.270115	0.0331276	0.673841	DIFF0.05	DIFF0.01	DIFF0.001	CAT_1	CAT_2	CAT_2	CAT_1	CAT_1
SAM23877_RS01835	CHR	NA	399724	400221	-	LEADING	498	WP_053126226.1	A3KI44	NA	SAM23877_0437 SAML0385	hypothetical protein	Putative secreted protein	NA	NA	NOT_PERSIST95	SAM_GI4	NOT_UNIQ	NA	NA	NA	NA	NA	NA	0.0403226	452.711	1522.09	520.08	144.578	88.3534	32.1285	867.47	32.1285	0.0758217	0.0139083	0.0452718	0.0286867	0.156173	0.0416667	0.0423258	0.20272	NA	NA	NA	CAT_2	CAT_3	CAT_2	CAT_1	CAT_1
SAM23877_RS01840	CHR	NA	400556	400951	-	LEADING	396	WP_053126228.1	A0A0K2AKU9	NA	SAM23877_0438	hypothetical protein	Putative secreted protein	NA	NA	NOT_PERSIST95	SAM_GI4	NOT_UNIQ	NA	NA	NA	NA	NA	NA	0.0806452	79.5455	194.444	70.7071	12.6263	17.6768	70.7071	143.939	27.7778	0.281411	0.0725897	0.357192	0.27619	0.352778	0.0478632	0.2581	0.605166	NA	NA	NA	CAT_1	CAT_1	CAT_1	CAT_0	CAT_0
SAM23877_RS01845	CHR	NA	400951	404442	-	LEADING	3492	WP_053142049.1	A0A0K2AKF2	NA	SAM23877_0439	hypothetical protein	Uncharacterized protein	NA	NA	NOT_PERSIST95	SAM_GI4	NOT_UNIQ	NA	NA	NA	NA	NA	NA	0.00806452	66.0567	199.313	73.3104	18.3276	24.9141	8.59107	121.993	18.9003	0.0820083	0.0153923	0.0392786	0.0485063	0.133471	0.231241	0.0352591	0.07091	DIFF0.05	NA	NA	CAT_0	CAT_1	CAT_1	CAT_0	CAT_0
SAM23877_RS01850	CHR	NA	404963	406480	-	LEADING	1518	WP_053126230.1	A3KI47	NA	SAM23877_0441 SAML0388	hypothetical protein	Uncharacterized protein	NA	NA	NOT_PERSIST95	SAM_GI4	NOT_UNIQ	NA	NA	NA	NA	NA	NA	0.153226	48.9065	46.7721	56.6535	71.1462	46.7721	30.9618	60.6061	42.8195	0.192999	0.189667	0.206419	0.129763	0.156042	0.217949	0.235651	0.215506	DIFF0.05	DIFF0.01	DIFF0.001	CAT_0	CAT_1	CAT_1	CAT_1	CAT_0
SAM23877_RS01855	CHR	NA	406634	407251	+	LAGGING	618	WP_053142051.1	A3KI48	NA	SAM23877_0442 SAML0389	dihydrofolate reductase family protein	Putative DNA-binding protein	NA	NA	NOT_PERSIST95	SAM_GI4	NOT_UNIQ	NA	NA	NA	NA	NA	NA	0.153226	2.05502	1.61812	1.61812	0	3.23625	3.23625	1.61812	3.23625	0.773258	0.796429	0.916667	0.916667	0.622222	0.571429	0.875108	0.714286	DIFF0.05	DIFF0.01	DIFF0.001	CAT_0	CAT_0	CAT_0	CAT_0	CAT_0
SAM23877_RS01860	CHR	NA	407257	408099	+	LAGGING	843	WP_053126232.1	A3KI49	NA	SAM23877_0443 SAML0390	alpha/beta hydrolase	Putative hydrolase or acyltransferase	NA	NA	NOT_PERSIST95	SAM_GI4	NOT_UNIQ	NA	NA	NA	NA	NA	NA	0.0887097	2.18268	1.18624	2.37248	1.18624	4.74496	0	2.37248	3.55872	0.877833	0.792424	0.916667	0.936828	0.840278	1	0.836898	0.821739	DIFF0.05	DIFF0.01	DIFF0.001	CAT_0	CAT_0	CAT_0	CAT_0	CAT_0
SAM23877_RS01865	CHR	NA	408159	409148	-	LEADING	990	WP_079029968.1	A3KI50	NA	SAM23877_0444 SAML0391	class I SAM-dependent methyltransferase	S-adenosyl-L-methionine-dependent methyltransferase (EC 2.1.1.-)	NA	NA	NOT_PERSIST95	SAM_GI4	NOT_UNIQ	NA	NA	NA	NA	NA	NA	0.443548	25.3939	7.07071	11.1111	22.2222	70.7071	24.2424	9.09091	33.3333	0.368155	0.669024	0.56152	0.0917925	0.214594	0.115741	0.72914	0.195275	DIFF0.05	DIFF0.01	DIFF0.001	CAT_0	CAT_0	CAT_0	CAT_0	CAT_1
SAM23877_RS01870	CHR	NA	409145	410251	-	LEADING	1107	WP_053126233.1	A3KI51	NA	geoA SAM23877_0445 SAML0392	NAD(P)-dependent alcohol dehydrogenase	Geraniol dehydrogenase (EC 1.1.1.144) (EC 1.1.1.347) (Putative alcohol dehydrogenase)	NA	NA	NOT_PERSIST95	SAM_GI4	NOT_UNIQ	NA	NA	NA	NA	NA	NA	0.540323	13.8844	2.71003	2.71003	9.03342	32.5203	29.8103	3.61337	9.93677	0.629456	0.805758	0.828283	0.392417	0.385664	0.321326	0.890041	0.782706	NA	NA	NA	CAT_0	CAT_0	CAT_0	CAT_0	CAT_0
SAM23877_RS01875	CHR	NA	410248	411657	-	LEADING	1410	WP_053126235.1	A3KI52	NA	SAM23877_0446 SAML0393	aldehyde dehydrogenase family protein	Putative aldehyde dehydrogenase	NA	NA	NOT_PERSIST95	SAM_GI4	NOT_UNIQ	NA	NA	NA	NA	NA	NA	0.306452	9.51064	2.83688	6.38298	12.766	25.5319	4.96454	3.5461	14.1844	0.635843	0.822438	0.791368	0.368779	0.48432	0.620202	0.833816	0.529977	DIFF0.05	DIFF0.01	DIFF0.001	CAT_0	CAT_0	CAT_0	CAT_0	CAT_0
SAM23877_RS01880	CHR	NA	411665	412420	-	LEADING	756	WP_053142055.1	A0A0K2AKQ5	NA	SAM23877_0447	(5-formylfuran-3-yl)methyl phosphate synthase	4-(hydroxymethyl)-2-furancarboxaldehyde-phosphate synthase (EC 4.2.3.153)	NA	NA	NOT_PERSIST95	SAM_GI4	NOT_UNIQ	NA	NA	NA	NA	NA	NA	0.33871	47.2354	6.61376	10.582	76.7196	169.312	41.0053	9.25926	29.1005	0.227688	0.299145	0.39596	0.088473	0.162021	0.037037	0.405455	0.205725	DIFF0.05	DIFF0.01	DIFF0.001	CAT_0	CAT_0	CAT_0	CAT_1	CAT_1
SAM23877_RS01885	CHR	NA	412761	413294	+	LAGGING	534	WP_053126237.1	A0A0K2AKG3	NA	SAM23877_0449	EF-hand domain-containing protein	Putative calcium binding protein	NA	NA	NOT_PERSIST95	SAM_GI4	NOT_UNIQ	NA	NA	NA	NA	NA	NA	0.322581	42.0974	35.5805	44.9438	48.6891	46.8165	22.4719	82.397	22.4719	0.741134	0.758116	0.729791	0.590066	0.657495	0.85164	0.677364	0.923465	DIFF0.05	NA	NA	CAT_0	CAT_1	CAT_1	CAT_1	CAT_0
SAM23877_RS01890	CHR	NA	413451	413654	-	LEADING	204	WP_053126239.1	A3KI55	NA	cspD SAM23877_0450 SAML0396	cold-shock protein	Cold shock protein-like protein (Putative cold shock protein)	NA	NA	NOT_PERSIST95	SAM_GI4	NOT_UNIQ	NA	NA	NA	NA	NA	NA	0.0967742	13150.8	13073.5	21083.3	8931.37	4519.61	18431.4	14181.4	8661.76	0.0148761	0.0155763	0.00895874	0.0181678	0.0143843	0.0087471	0.0252468	0.0130518	DIFF0.05	DIFF0.01	DIFF0.001	CAT_4	CAT_4	CAT_4	CAT_4	CAT_4
SAM23877_RS01895	CHR	NA	413922	415187	-	LEADING	1266	WP_162492086.1	A0A0K2AK95	NA	ybjJ SAM23877_0451	MFS transporter	Putative transporter	NA	NA	NOT_PERSIST95	SAM_GI4	NOT_UNIQ	NA	NA	NA	NA	NA	NA	0.258065	89.1548	112.954	103.476	53.7125	80.5687	48.9731	66.3507	161.137	0.177482	0.102846	0.0781332	0.0747772	0.240473	0.423077	0.258251	0.0648186	DIFF0.05	DIFF0.01	DIFF0.001	CAT_1	CAT_1	CAT_1	CAT_1	CAT_1
SAM23877_RS01900	CHR	NA	415289	415870	+	LAGGING	582	WP_053126243.1	A3KI57	NA	ybjK SAM23877_0452 SAML0398	TetR family transcriptional regulator	Putative DNA-binding transcriptional regulator (Putative tetR-family transcriptional regulatory protein)	NA	NA	NOT_PERSIST95	SAM_GI4	NOT_UNIQ	NA	NA	NA	NA	NA	NA	0.0887097	346.512	314.433	462.199	195.876	185.567	269.759	463.918	510.309	0.00819673	0.0101257	0.00586733	0.00811688	0.00658641	0.020739	0.00265817	0.0032836	DIFF0.05	DIFF0.01	DIFF0.001	CAT_2	CAT_2	CAT_2	CAT_1	CAT_1
SAM23877_RS01905	CHR	NA	415980	419246	+	LAGGING	3267	WP_053142058.1	A0A0K2AKW6	NA	SAM23877_0453	tetratricopeptide repeat protein	Putative TPR repeat protein	NA	NA	NOT_PERSIST95	SAM_GI4	NOT_UNIQ	NA	NA	NA	NA	NA	NA	0.0645161	102.479	41.6284	76.8289	79.5837	110.499	135.598	64.2792	190.083	0.0186544	0.0252301	0.01669	0.0118583	0.0109869	0.0349869	0.0229397	0.00788908	DIFF0.05	DIFF0.01	DIFF0.001	CAT_1	CAT_1	CAT_1	CAT_1	CAT_1
SAM23877_RS01910	CHR	NA	419453	420070	+	LAGGING	618	WP_053126245.1	A0A0K2AKG9	NA	SAM23877_0454	SRPBCC family protein	Uncharacterized protein	NA	NA	NOT_PERSIST95	SAM_GI4	NOT_UNIQ	NA	NA	NA	NA	NA	NA	0.241935	385.534	118.123	202.265	163.43	218.447	1051.78	145.631	501.618	0.0155687	0.00974608	0.0158836	0.0129189	0.0144317	0.0211413	0.0176683	0.017191	DIFF0.05	DIFF0.01	DIFF0.001	CAT_2	CAT_1	CAT_1	CAT_1	CAT_1
SAM23877_RS01915	CHR	NA	420109	422421	+	LAGGING	2313	WP_053142060.1	A3KI60	NA	SAM23877_0455 SAML0401	FdhF/YdeP family oxidoreductase	Putative enzyme (EC 1.-.-.-) (Putative oxidoreductase)	NA	NA	NOT_PERSIST95	SAM_GI4	NOT_UNIQ	NA	NA	NA	NA	NA	NA	0.290323	142.118	43.6662	80.415	114.137	199.741	197.579	39.7752	291.829	0.113732	0.204791	0.155162	0.0494257	0.0557532	0.0416879	0.246725	0.0425817	DIFF0.05	NA	NA	CAT_1	CAT_1	CAT_1	CAT_1	CAT_1
SAM23877_RS01920	CHR	NA	422500	423792	-	LEADING	1293	WP_107408639.1	A0A0K2AKB8	NA	SAM23877_0456	epoxide hydrolase	Putative epoxide hydrolase (EC 3.3.2.10)	NA	NA	NOT_PERSIST95	SAM_GI4	NOT_UNIQ	NA	NA	NA	NA	NA	NA	0.620968	44.3852	71.1524	54.9111	35.5762	58.778	20.8817	48.7239	25.522	0.350725	0.106012	0.238266	0.253517	0.388966	0.668587	0.208466	0.59126	DIFF0.05	DIFF0.01	DIFF0.001	CAT_0	CAT_1	CAT_1	CAT_0	CAT_1
SAM23877_RS01925	CHR	NA	423787	424362	+	LAGGING	576	WP_053126248.1	A3KI62	NA	SAM23877_0457 SAML0403	ABATE domain-containing protein	zf-CGNR domain-containing protein	NA	NA	NOT_PERSIST95	SAM_GI4	NOT_UNIQ	NA	NA	NA	NA	NA	NA	0.330645	501.493	621.528	524.306	394.097	204.861	559.028	979.167	171.875	0.289693	0.213916	0.258473	0.345999	0.400144	0.218755	0.178339	0.412223	DIFF0.05	NA	NA	CAT_2	CAT_2	CAT_2	CAT_2	CAT_1
SAM23877_RS01930	CHR	NA	424397	426211	-	LEADING	1815	WP_053126250.1	A3KI63	NA	SAM23877_0458 SAML0404	protein kinase	Non-specific serine/threonine protein kinase (EC 2.7.11.1)	NA	NA	NOT_PERSIST95	SAM_GI4	NOT_UNIQ	NA	NA	NA	NA	NA	NA	0.129032	239.35	249.587	236.915	192.287	330.579	248.485	236.915	161.983	0.183979	0.234118	0.23522	0.143322	0.0855522	0.108047	0.377769	0.103825	NA	NA	NA	CAT_1	CAT_2	CAT_1	CAT_1	CAT_2
SAM23877_RS01935	CHR	NA	426478	427011	-	LEADING	534	WP_053126252.1	A3KI64	NA	SAM23877_0459 SAML0405	GNAT family N-acetyltransferase	Putative acetyltransferase	NA	NA	NOT_PERSIST95	SAM_GI4	NOT_UNIQ	NA	NA	NA	NA	NA	NA	0.330645	1057.88	1372.66	1353.93	1086.14	874.532	692.884	1471.91	685.393	0.0161835	0.00422013	0.000983284	0.00550332	0.0311151	0.0499214	0.00665274	0.0148883	DIFF0.05	DIFF0.01	DIFF0.001	CAT_2	CAT_3	CAT_3	CAT_3	CAT_2
SAM23877_RS01940	CHR	NA	427241	428641	-	LEADING	1401	WP_079029969.1	A3KI65	NA	SAM23877_0460 SAML0406	DUF4246 domain-containing protein	Uncharacterized protein	NA	NA	NOT_PERSIST95	SAM_GI4	NOT_UNIQ	NA	NA	NA	NA	NA	NA	0.233871	3.64026	1.42755	1.42755	1.42755	2.8551	7.13776	2.14133	7.13776	0.939885	0.959603	0.973105	0.912963	0.929324	0.943885	0.977388	0.882929	DIFF0.05	DIFF0.01	DIFF0.001	CAT_0	CAT_0	CAT_0	CAT_0	CAT_0
SAM23877_RS01945	CHR	NA	428571	428867	+	LAGGING	297	WP_053126254.1	A0A0K2AKC3	NA	SAM23877_0461	TipAS antibiotic-recognition domain-containing protein	Putative transcriptional regulator	NA	NA	NOT_PERSIST95	SAM_GI4	NOT_UNIQ	NA	NA	NA	NA	NA	NA	0.193548	17.6094	16.835	10.101	0	10.101	10.101	40.404	30.303	0.380836	0.35	0.522222	0.650794	0.318182	0	0.279013	0.545641	DIFF0.05	DIFF0.01	DIFF0.001	CAT_0	CAT_0	CAT_0	CAT_0	CAT_0
SAM23877_RS01950	CHR	NA	429191	429742	+	LAGGING	552	WP_053126257.1	A3KI67	NA	SAM23877_0462 SAML0408	EF-hand domain-containing protein	Putative calcium-binding protein	NA	NA	NOT_PERSIST95	SAM_GI4	NOT_UNIQ	NA	NA	NA	NA	NA	NA	0.129032	135.308	10.8696	21.7391	188.406	610.507	81.5217	7.24638	63.4058	0.528422	0.738848	0.5208	0.231812	0.177962	0.409148	0.808577	0.811805	DIFF0.05	DIFF0.01	DIFF0.001	CAT_1	CAT_0	CAT_0	CAT_1	CAT_2
SAM23877_RS01955	CHR	NA	429869	430792	-	LEADING	924	WP_053142061.1	A0A0K2AKZ7	NA	SAM23877_0463	NADP-dependent oxidoreductase	Putative dehydrogenase	NA	NA	NOT_PERSIST95	SAM_GI4	NOT_UNIQ	NA	NA	NA	NA	NA	NA	0.387097	108.82	42.2078	77.9221	57.3593	115.801	41.1255	96.3203	334.416	0.120698	0.0133386	0.0424349	0.265076	0.376179	0.119136	0.00248756	0.0262356	DIFF0.05	DIFF0.01	DIFF0.001	CAT_1	CAT_1	CAT_1	CAT_1	CAT_1
SAM23877_RS01960	CHR	NA	431004	431978	+	LAGGING	975	WP_053142064.1	A0A0K2AKJ2	NA	SAM23877_0464	helix-turn-helix domain-containing protein	Putative AraC-family transcriptional regulator	NA	NA	NOT_PERSIST95	SAM_GI4	NOT_UNIQ	NA	NA	NA	NA	NA	NA	0.387097	124.851	150.769	101.538	82.0513	67.6923	144.615	190.769	116.923	0.114188	0.0220503	0.0427478	0.0875513	0.127546	0.0693237	0.0296858	0.420409	DIFF0.05	DIFF0.01	DIFF0.001	CAT_1	CAT_1	CAT_1	CAT_1	CAT_1
SAM23877_RS01965	CHR	NA	432275	432772	-	LEADING	498	WP_053126259.1	A3KI70	NA	SAM23877_0466 SAML0411	hypothetical protein	Uncharacterized protein	NA	NA	NOT_PERSIST95	SAM_GI4	NOT_UNIQ	NA	NA	NA	NA	NA	NA	0.00806452	100.884	12.0482	8.03213	16.0643	52.2088	156.627	12.0482	401.606	0.322559	0.64415	0.658626	0.157083	0.0144928	0.0504274	0.661111	0.0720246	DIFF0.05	DIFF0.01	DIFF0.001	CAT_1	CAT_0	CAT_0	CAT_0	CAT_0
SAM23877_RS01970	CHR	NA	432807	433685	-	LEADING	879	WP_053126262.1	A3KI71	NA	SAM23877_0467 SAML0412	peptidoglycan-binding protein	Putative peptidoglycan binding protein	NA	NA	NOT_PERSIST95	SAM_GI4	NOT_UNIQ	NA	NA	NA	NA	NA	NA	0.0241935	127.964	13.6519	18.2025	9.10125	51.1945	146.758	14.7895	596.132	0.341997	0.631925	0.450588	0.150517	0.232053	0.292319	0.612202	0.0243777	DIFF0.05	DIFF0.01	DIFF0.001	CAT_1	CAT_0	CAT_0	CAT_0	CAT_0
SAM23877_RS01975	CHR	NA	434035	435210	+	LAGGING	1176	WP_053142066.1	A3KI72	NA	SAM23877_0468 SAML0413	DUF2235 domain-containing protein	DUF2235 domain-containing protein	NA	NA	NOT_PERSIST95	SAM_GI4	NOT_UNIQ	NA	NA	NA	NA	NA	NA	0.104839	232.117	22.9592	31.4626	40.8163	96.9388	151.361	39.1156	1205.78	0.198768	0.339453	0.323088	0.128015	0.118064	0.0178666	0.447206	0.0176851	DIFF0.05	DIFF0.01	DIFF0.001	CAT_1	CAT_0	CAT_0	CAT_0	CAT_1
SAM23877_RS01980	CHR	NA	435366	436040	-	LEADING	675	WP_174532182.1	A3KI73	NA	SAM23877_0469 SAML0414	M23 family metallopeptidase	Putative peptidase	NA	NA	NOT_PERSIST95	SAM_GI4	NOT_UNIQ	NA	NA	NA	NA	NA	NA	0.0564516	254.044	68.1481	71.1111	56.2963	164.444	149.63	85.9259	1149.63	0.0536929	0.0471885	0.0407988	0.0599778	0.0448961	0.0636396	0.0898151	0.0295346	DIFF0.05	DIFF0.01	NA	CAT_1	CAT_1	CAT_1	CAT_1	CAT_1
SAM23877_RS01985	CHR	NA	436315	437169	-	LEADING	855	WP_107408641.1	A3KI74	NA	SAM23877_0470 SAML0415	peptidoglycan-binding protein	Putative endolysin	NA	NA	NOT_PERSIST95	SAM_GI4	NOT_UNIQ	NA	NA	NA	NA	NA	NA	0.104839	26.4561	5.84795	5.84795	2.33918	26.9006	10.5263	5.84795	125.146	0.155488	0.140741	0.12963	0.0833333	0.114602	0.375	0.225589	0.0195219	DIFF0.05	DIFF0.01	DIFF0.001	CAT_0	CAT_0	CAT_0	CAT_0	CAT_0
SAM23877_RS01995	CHR	NA	437657	439057	+	LAGGING	1401	WP_159041967.1	A0A0K2AKD3	NA	SAM23877_0471	hypothetical protein	Uncharacterized protein	NA	NA	NOT_PERSIST95	SAM_GI4	NOT_UNIQ	NA	NA	NA	NA	NA	NA	0.0564516	50.5782	19.2719	17.8444	14.2755	37.1163	95.646	21.4133	121.342	0.28283	0.426331	0.468057	0.319974	0.129683	0.0893939	0.44389	0.10248	DIFF0.05	DIFF0.01	DIFF0.001	CAT_0	CAT_0	CAT_0	CAT_0	CAT_0
SAM23877_RS02000	CHR	NA	439073	440527	-	LEADING	1455	WP_159041968.1	A3KI76	NA	SAM23877_0472 SAML0417	hypothetical protein	Uncharacterized protein	NA	NA	NOT_PERSIST95	SAM_GI4	NOT_UNIQ	NA	NA	NA	NA	NA	NA	0.112903	31.3746	24.7423	23.3677	13.0584	17.8694	48.11	25.4296	55.6701	0.294467	0.152374	0.149895	0.292465	0.493156	0.438762	0.148741	0.385878	NA	NA	NA	CAT_0	CAT_0	CAT_0	CAT_0	CAT_0
SAM23877_RS02005	CHR	NA	440608	441327	-	LEADING	720	WP_053126274.1	A3KI77	NA	SAM23877_0473 SAML0418	alpha/beta hydrolase	Putative alpha/beta hydrolase	NA	NA	NOT_PERSIST95	SAM_GI4	NOT_UNIQ	NA	NA	NA	NA	NA	NA	0.112903	23.75	13.8889	13.8889	6.94444	43.0556	18.0556	8.33333	58.3333	0.151282	0.05	0.159524	0.286787	0.0434783	0.150794	0.25947	0.108924	DIFF0.05	DIFF0.01	DIFF0.001	CAT_0	CAT_0	CAT_0	CAT_0	CAT_0
SAM23877_RS02015	CHR	NA	442168	443154	-	LEADING	987	WP_053126276.1	A0A0K2AKL3	NA	SAM23877_0475	aldo/keto reductase	Putative aldo/keto reductase	NA	NA	NOT_PERSIST95	SAM_GI4	NOT_UNIQ	NA	NA	NA	NA	NA	NA	0.217742	11.5907	24.3161	10.1317	3.03951	9.11854	4.05268	15.1976	15.1976	0.110627	0.084124	0.267411	0	0	0	0.236251	0.186603	DIFF0.05	DIFF0.01	DIFF0.001	CAT_0	CAT_0	CAT_0	CAT_0	CAT_0
SAM23877_RS02020	CHR	NA	443474	446161	+	LAGGING	2688	WP_053126278.1	A3KI79	aceE	aceE SAM23877_0476 SAML0421	pyruvate dehydrogenase (acetyl-transferring)%2C homodimeric type	Pyruvate dehydrogenase E1 component (EC 1.2.4.1)	NA	NA	NOT_PERSIST95	SAM_GI4	NOT_UNIQ	NA	NA	NA	NA	NA	NA	0.0564516	1.41369	1.4881	1.11607	0.744048	1.11607	1.4881	1.4881	1.4881	0.874685	0.842546	0.926587	0.855984	0.902557	0.82684	0.884444	0.883838	DIFF0.05	DIFF0.01	DIFF0.001	CAT_0	CAT_0	CAT_0	CAT_0	CAT_0
SAM23877_RS02025	CHR	NA	446603	446842	+	LAGGING	240	WP_053126280.1	A0A0K2AL11	NA	SAM23877_0478	hypothetical protein	Uncharacterized protein	NA	NA	NOT_PERSIST95	SAM_GI4	NOT_UNIQ	NA	NA	NA	NA	NA	NA	0.00806452	55.1667	12.5	16.6667	25	33.3333	133.333	16.6667	112.5	0.570175	0.918289	0.876003	0.618182	0.369809	0.102564	0.893293	0.213087	DIFF0.05	DIFF0.01	DIFF0.001	CAT_0	CAT_0	CAT_0	CAT_0	CAT_0
SAM23877_RS02030	CHR	NA	447177	448073	+	LAGGING	897	WP_053126282.1	A3KI80	NA	SAM23877_0480 SAML0422	RNA polymerase sigma-70 factor	Putative ECF-family RNA polymerase sigma factor	NA	NA	NOT_PERSIST95	SAM_GI4	NOT_UNIQ	NA	NA	NA	NA	NA	NA	0.0967742	33.9911	54.6265	41.2486	20.0669	16.7224	13.3779	64.66	28.9855	0.0378291	0	0.00900901	0.0333333	0.211494	0	0.0030303	0.00793651	DIFF0.05	DIFF0.01	DIFF0.001	CAT_0	CAT_1	CAT_0	CAT_0	CAT_0
SAM23877_RS38850	CHR	NA	448413	449285	-	LEADING	873	WP_053126284.1	A3KI82	NA	SAM23877_0482 SAML0424	RNA polymerase subunit sigma	Putative RNA polymerase sigma factor	NA	NA	NOT_PERSIST95	SAM_GI4	NOT_UNIQ	NA	NA	NA	NA	NA	NA	0.0967742	11.2829	5.72738	11.4548	8.01833	5.72738	9.1638	11.4548	28.6369	0.198584	0.433583	0.206378	0.261905	0.047619	0.111111	0.240909	0.0885824	DIFF0.05	DIFF0.01	NA	CAT_0	CAT_0	CAT_0	CAT_0	CAT_0
SAM23877_RS02050	CHR	NA	449973	450695	+	LAGGING	723	WP_053126287.1	A3KI84	NA	SAM23877_0484 SAML0426	hypothetical protein	Uncharacterized protein	NA	NA	NOT_PERSIST95	SAM_GI4	NOT_UNIQ	NA	NA	NA	NA	NA	NA	0.677419	446.902	474.412	739.972	331.95	91.2863	116.183	1343.02	103.734	0.119784	0.194808	0.0707332	0.193013	0.161659	0.0479853	0.101204	0.0690882	DIFF0.05	DIFF0.01	DIFF0.001	CAT_2	CAT_2	CAT_2	CAT_2	CAT_1
SAM23877_RS02055	CHR	NA	450794	452011	-	LEADING	1218	WP_053126289.1	A0A0K2AKM3	NA	SAM23877_0485	serine hydrolase	D-alanyl-D-alanine carboxypeptidase (EC 3.4.16.4)	NA	NA	NOT_PERSIST95	SAM_GI4	NOT_UNIQ	NA	NA	NA	NA	NA	NA	0.508065	608.678	1298.03	738.916	349.754	724.959	205.255	918.719	73.8916	0.0916663	0.0374309	0.0736763	0.0412381	0.0787223	0.0347227	0.197504	0.17837	DIFF0.05	DIFF0.01	DIFF0.001	CAT_2	CAT_3	CAT_2	CAT_2	CAT_2
SAM23877_RS02060	CHR	NA	452297	453103	-	LEADING	807	WP_053126290.1	A0A0K2AKE4	NA	SAM23877_0486	endonuclease/exonuclease/phosphatase family protein	Putative endonuclease/exonuclease/phosphatase family protein	NA	NA	NOT_PERSIST95	SAM_GI4	NOT_UNIQ	NA	NA	NA	NA	NA	NA	0.387097	781.004	615.861	1194.55	1159.85	684.015	493.185	1065.68	474.597	0.0122156	0.0103712	0.00875256	0.00533149	0.0146005	0.0191928	0.0103026	0.016958	DIFF0.05	DIFF0.01	DIFF0.001	CAT_2	CAT_2	CAT_3	CAT_3	CAT_2
SAM23877_RS02065	CHR	NA	453338	455830	+	LAGGING	2493	WP_053126292.1	A3KI87	NA	SAM23877_0487 SAML0429	hypothetical protein	Putative integral membrane protein	NA	NA	NOT_PERSIST95	SAM_GI4	NOT_UNIQ	NA	NA	NA	NA	NA	NA	0.298387	164.456	2.80786	6.01685	26.4741	76.2134	45.728	8.42359	979.142	0.379818	0.842244	0.796256	0.241657	0.0363257	0.1165	0.621568	0.00417498	DIFF0.05	DIFF0.01	DIFF0.001	CAT_1	CAT_0	CAT_0	CAT_0	CAT_1
SAM23877_RS02070	CHR	NA	455923	457641	-	LEADING	1719	WP_053126294.1	A3KI88	NA	SAM23877_0488 SAML0430	acyl-CoA dehydrogenase	Putative acyl-coA dehydrogenase	NA	NA	NOT_PERSIST95	SAM_GI4	NOT_UNIQ	NA	NA	NA	NA	NA	NA	0.629032	50.8493	84.3514	100.058	60.5003	50.6108	19.1972	45.957	8.14427	0.256948	0.0545714	0.0731704	0.121711	0.16885	0.326784	0.174025	0.879527	DIFF0.05	DIFF0.01	DIFF0.001	CAT_0	CAT_1	CAT_1	CAT_1	CAT_0
SAM23877_RS02075	CHR	NA	457728	458300	-	LEADING	573	WP_053126296.1	A3KI89	NA	SAM23877_0489 SAML0431	PadR family transcriptional regulator	Putative transcriptional regulator	NA	NA	NOT_PERSIST95	SAM_GI4	NOT_UNIQ	NA	NA	NA	NA	NA	NA	0.620968	190.733	347.295	352.531	146.597	34.904	62.8272	387.435	33.1588	0.0423856	0.00839008	0.00693903	0.0266913	0.0702835	0	0.0120542	0.172341	DIFF0.05	NA	NA	CAT_1	CAT_2	CAT_2	CAT_1	CAT_0
SAM23877_RS02080	CHR	NA	458507	459097	-	LEADING	591	WP_053126298.1	A3KI90	NA	SAM23877_0490 SAML0432	hypothetical protein	Uncharacterized protein	NA	NA	NOT_PERSIST95	SAM_GI4	NOT_UNIQ	NA	NA	NA	NA	NA	NA	0.104839	908.139	1285.96	1323.18	737.733	576.988	272.42	1272.42	1042.3	0.0113455	0.00819664	0.0141196	0.00887745	0.0113656	0.00537634	0.0182011	0.0132816	DIFF0.05	DIFF0.01	DIFF0.001	CAT_2	CAT_3	CAT_3	CAT_2	CAT_2
SAM23877_RS02085	CHR	NA	459131	459382	-	LEADING	252	WP_053126300.1	A0A0K2AKE9	NA	SAM23877_0491	hypothetical protein	Uncharacterized protein	NA	NA	NOT_PERSIST95	SAM_GI4	NOT_UNIQ	NA	NA	NA	NA	NA	NA	0.00806452	97.7381	158.73	119.048	79.3651	59.5238	75.3968	126.984	63.4921	0.0512259	0.0164694	0.0439045	0.0751634	0.0892256	0	0.0601449	0.0736732	DIFF0.05	DIFF0.01	DIFF0.001	CAT_1	CAT_1	CAT_1	CAT_1	CAT_1
SAM23877_RS02090	CHR	NA	459624	460466	+	LAGGING	843	WP_079029973.1	A3KI91	NA	SAM23877_0492 SAML0434	alpha/beta hydrolase	Putative secreted protein	NA	NA	NOT_PERSIST95	SAM_GI4	NOT_UNIQ	NA	NA	NA	NA	NA	NA	0.298387	7.24792	5.9312	3.55872	4.74496	7.11744	4.74496	9.48992	16.6074	0.264382	0.330159	0.4	0.177778	0.140741	0	0.486111	0.315886	DIFF0.05	DIFF0.01	DIFF0.001	CAT_0	CAT_0	CAT_0	CAT_0	CAT_0
SAM23877_RS02095	CHR	NA	460629	461375	-	LEADING	747	WP_053126302.1	A3KI92	NA	SAM23877_0493 SAML0435	SDR family oxidoreductase	Putative dihydrodipicolinate reductase	NA	NA	NOT_PERSIST95	SAM_GI4	NOT_UNIQ	NA	NA	NA	NA	NA	NA	0.225806	137.657	76.3052	105.756	82.9987	147.256	81.66	113.788	357.43	0.0448268	0.0441276	0.0251592	0.046201	0.0383482	0.0985251	0.0470289	0.0143975	DIFF0.05	DIFF0.01	DIFF0.001	CAT_1	CAT_1	CAT_1	CAT_1	CAT_1
SAM23877_RS02100	CHR	NA	461563	463293	-	LEADING	1731	WP_053142070.1	A3KI93	NA	SAM23877_0494 SAML0436	FAD-binding protein	Putative oxidoreductase	NA	NA	NOT_PERSIST95	SAM_GI4	NOT_UNIQ	NA	NA	NA	NA	NA	NA	0.104839	22.8076	11.554	9.24321	8.08781	14.4425	29.4627	16.1756	62.9694	0.184782	0.225851	0.333046	0.227778	0.0758356	0.030303	0.332682	0.0679797	DIFF0.05	DIFF0.01	NA	CAT_0	CAT_0	CAT_0	CAT_0	CAT_0
SAM23877_RS02105	CHR	NA	463395	464291	-	LEADING	897	WP_053126304.1	A3KI94	NA	SAM23877_0495 SAML0437	RNA polymerase sigma-70 factor	Putative ECF-family RNA polymerase sigma factor	NA	NA	NOT_PERSIST95	SAM_GI4	NOT_UNIQ	NA	NA	NA	NA	NA	NA	0.153226	378.785	317.726	334.448	209.588	241.918	115.942	425.864	1037.9	0.0975624	0.135703	0.138106	0.0715256	0.0920067	0.0757967	0.143682	0.0261168	DIFF0.05	DIFF0.01	NA	CAT_2	CAT_2	CAT_2	CAT_1	CAT_1
SAM23877_RS02110	CHR	NA	464542	465558	+	LAGGING	1017	WP_079030624.1	A0A0K2AKF4	NA	SAM23877_0496	patatin-like phospholipase family protein	Putative esterase of the alpha-beta hydrolase superfamily	NA	NA	NOT_PERSIST95	SAM_GI4	NOT_UNIQ	NA	NA	NA	NA	NA	NA	0.0322581	14.6018	8.84956	7.86627	6.88299	13.766	15.7325	8.84956	37.3648	0.161493	0.169968	0.213095	0.0541126	0.184913	0.0740741	0.353931	0.080358	DIFF0.05	NA	NA	CAT_0	CAT_0	CAT_0	CAT_0	CAT_0
SAM23877_RS02115	CHR	NA	465555	466775	+	LAGGING	1221	WP_053126306.1	A3KI96	NA	SAM23877_0497 SAML0439	oleandomycin glycosyltransferase	Putative glycosyl transferase	NA	NA	NOT_PERSIST95	SAM_GI4	NOT_UNIQ	NA	NA	NA	NA	NA	NA	0.0483871	10.7207	6.55201	3.276	9.82801	12.285	13.104	7.37101	20.475	0.330401	0.31926	0.542484	0.15873	0.242857	0.37197	0.503968	0.173535	DIFF0.05	DIFF0.01	DIFF0.001	CAT_0	CAT_0	CAT_0	CAT_0	CAT_0
SAM23877_RS02120	CHR	NA	466779	467264	+	LAGGING	486	WP_053126308.1	A3KI97	NA	SAM23877_0498 SAML0440	hypothetical protein	Putative integral membrane protein	NA	NA	NOT_PERSIST95	SAM_GI4	NOT_UNIQ	NA	NA	NA	NA	NA	NA	0.0483871	7.44856	4.11523	8.23045	4.11523	8.23045	4.11523	4.11523	18.5185	0.0364659	0	0	0.111111	0	0	0	0.14415	DIFF0.05	DIFF0.01	DIFF0.001	CAT_0	CAT_0	CAT_0	CAT_0	CAT_0
SAM23877_RS02125	CHR	NA	467261	468196	+	LAGGING	936	WP_053126310.1	A3KI98	NA	SAM23877_0499 SAML0441	hypothetical protein	Uncharacterized protein	NA	NA	NOT_PERSIST95	SAM_GI4	NOT_UNIQ	NA	NA	NA	NA	NA	NA	0.0483871	21.5705	20.2991	27.7778	10.6838	13.8889	6.41026	36.3248	36.3248	0.161108	0.14399	0.148226	0.0246914	0.31655	0.125	0.163162	0.20614	DIFF0.05	DIFF0.01	DIFF0.001	CAT_0	CAT_0	CAT_0	CAT_0	CAT_0
SAM23877_RS02130	CHR	NA	468500	468973	-	LEADING	474	WP_053126312.1	A3KI99	NA	SAM23877_0500 SAML0442	carboxymuconolactone decarboxylase family protein	Putative carboxymuconolactone decarboxylase	NA	NA	NOT_PERSIST95	SAM_GI4	NOT_UNIQ	NA	NA	NA	NA	NA	NA	0.346774	10.9705	2.1097	8.43882	2.1097	6.32911	16.8776	4.21941	31.6456	0.469778	0.715152	0.261905	0.309524	0.527778	0.454365	0.805556	0.214171	DIFF0.05	DIFF0.01	DIFF0.001	CAT_0	CAT_0	CAT_0	CAT_0	CAT_0
SAM23877_RS02135	CHR	NA	469207	469677	+	LAGGING	471	WP_053126314.1	A0A0K2AKX2	NA	SAM23877_0502	hypothetical protein	Uncharacterized protein	NA	NA	NOT_PERSIST95	SAM_GI4	NOT_UNIQ	NA	NA	NA	NA	NA	NA	0.185484	118.408	67.9406	89.172	150.743	284.501	61.5711	84.9257	121.019	0.0920594	0.135974	0.0952301	0.0404068	0.0206194	0.0166667	0.167198	0.168321	DIFF0.05	DIFF0.01	DIFF0.001	CAT_1	CAT_1	CAT_1	CAT_1	CAT_2
SAM23877_RS02140	CHR	NA	469912	470640	-	LEADING	729	WP_053126316.1	A3KIA1	NA	SAM23877_0503 SAML0444	NAD(P)H-binding protein	Putative dihydrodipicolinate reductase	NA	NA	NOT_PERSIST95	SAM_GI4	NOT_UNIQ	NA	NA	NA	NA	NA	NA	0.346774	22.0302	34.2936	8.23045	0	9.60219	17.8326	21.9479	54.8697	0.539707	0.217363	0.564103	0.928382	0.739727	0.525	0.425864	0.377507	DIFF0.05	DIFF0.01	NA	CAT_0	CAT_1	CAT_0	CAT_0	CAT_0
SAM23877_RS02145	CHR	NA	470737	471405	-	LEADING	669	WP_053126318.1	A3KIA2	NA	SAM23877_0504 SAML0445	nitroreductase	Putative oxidoreductase	NA	NA	NOT_PERSIST95	SAM_GI4	NOT_UNIQ	NA	NA	NA	NA	NA	NA	0.201613	30.3587	80.7175	25.4111	4.4843	1.49477	28.4006	58.296	2.98954	0.422426	0.0221851	0.0666667	0.589899	0.679487	0.633333	0.114615	0.850794	DIFF0.05	DIFF0.01	DIFF0.001	CAT_0	CAT_1	CAT_0	CAT_0	CAT_0
SAM23877_RS02150	CHR	NA	471549	472211	+	LAGGING	663	WP_053126320.1	A3KIA3	NA	azoR SAM23877_0505 SAML0447	NAD(P)H-dependent oxidoreductase	FMN-dependent NADH-azoreductase (EC 1.7.1.17) (Azo-dye reductase) (FMN-dependent NADH-azo compound oxidoreductase)	NA	NA	NOT_PERSIST95	SAM_GI4	NOT_UNIQ	NA	NA	NA	NA	NA	NA	0.467742	31.448	134.238	19.6078	3.01659	10.5581	12.0664	30.1659	7.54148	0.829105	0.537408	0.897823	0.848293	0.819489	0.894747	0.859398	0.946579	DIFF0.05	NA	NA	CAT_0	CAT_1	CAT_0	CAT_0	CAT_0
SAM23877_RS02155	CHR	NA	472262	472747	-	LEADING	486	WP_053142072.1	A0A0K2AKG4	NA	SAM23877_0506	winged helix-turn-helix transcriptional regulator	Putative transcriptional regulator	NA	NA	NOT_PERSIST95	SAM_GI4	NOT_UNIQ	NA	NA	NA	NA	NA	NA	0.0967742	1251.13	919.753	1878.6	1166.67	413.58	465.021	3158.44	989.712	0.00676002	0.0202558	0.00488835	0.0038151	0.00101626	0.0070922	0.00632893	0.00392353	DIFF0.05	DIFF0.01	NA	CAT_3	CAT_2	CAT_3	CAT_3	CAT_2
SAM23877_RS02160	CHR	NA	472946	473965	-	LEADING	1020	WP_053126322.1	A0A0K2AKX7	NA	SAM23877_0507	LacI family DNA-binding transcriptional regulator	Putative lacI-family transcriptional regulator	NA	NA	NOT_PERSIST95	SAM_GI4	NOT_UNIQ	NA	NA	NA	NA	NA	NA	0.169355	668.98	610.784	1009.8	1080.39	675.49	186.275	888.235	531.373	0.0453146	0.0495506	0.0251333	0.0110737	0.0469496	0.0838938	0.0568844	0.0437166	DIFF0.05	DIFF0.01	DIFF0.001	CAT_2	CAT_2	CAT_3	CAT_3	CAT_2
SAM23877_RS02165	CHR	NA	474081	474932	+	LAGGING	852	WP_053126324.1	A3KIA6	NA	SAM23877_0508 SAML0450	phytanoyl-CoA dioxygenase family protein	Uncharacterized protein	NA	NA	NOT_PERSIST95	SAM_GI4	NOT_UNIQ	NA	NA	NA	NA	NA	NA	0.104839	4.15493	10.5634	3.52113	1.17371	3.52113	3.52113	2.34742	5.86854	0.710562	0.251939	0.741667	0.737374	0.831169	0.752381	0.785985	0.873417	DIFF0.05	DIFF0.01	DIFF0.001	CAT_0	CAT_0	CAT_0	CAT_0	CAT_0
SAM23877_RS02170	CHR	NA	474925	476343	+	LAGGING	1419	WP_053126325.1	A3KIA7	NA	ywtG SAM23877_0509 SAML0451	sugar porter family MFS transporter	Putative metabolite transport protein YwtG (Putative metabolite/sugar transport protein)	NA	NA	NOT_PERSIST95	SAM_GI4	NOT_UNIQ	NA	NA	NA	NA	NA	NA	0.201613	25.2008	24.6653	42.2833	21.1416	11.2755	8.45666	49.3305	23.2558	0.54976	0.454992	0.359134	0.481518	0.600603	0.880061	0.364919	0.707095	DIFF0.05	DIFF0.01	DIFF0.001	CAT_0	CAT_0	CAT_0	CAT_0	CAT_0
SAM23877_RS02175	CHR	NA	476412	477221	-	LEADING	810	WP_053126327.1	A3KIA8	NA	SAM23877_0510 SAML0452	GvpL/GvpF family gas vesicle protein	Putative GvpL-like protein 2	NA	NA	NOT_PERSIST95	SAM_GI4	NOT_UNIQ	NA	NA	NA	NA	NA	NA	0.0483871	354.259	96.2963	133.333	155.556	50.6173	1235.8	111.111	338.272	0.0439236	0.0800148	0.0644046	0.0201267	0.030896	0.00101626	0.0833762	0.0276302	DIFF0.05	DIFF0.01	DIFF0.001	CAT_2	CAT_1	CAT_1	CAT_1	CAT_0
SAM23877_RS02180	CHR	NA	477218	477532	-	LEADING	315	WP_053126329.1	A3KIA9	NA	SAM23877_0511 SAML0453	gas vesicle protein K	Putative GvpK-like protein	NA	NA	NOT_PERSIST95	SAM_GI4	NOT_UNIQ	NA	NA	NA	NA	NA	NA	0.0483871	669.524	174.603	203.175	241.27	117.46	2498.41	142.857	555.556	0.00688625	0.00333333	0.00542005	0.00888889	0	0.0112437	0.00333333	0.0159844	NA	NA	NA	CAT_2	CAT_1	CAT_1	CAT_1	CAT_1
SAM23877_RS02185	CHR	NA	477582	478493	-	LEADING	912	WP_053126331.1	A3KIB0	NA	SAM23877_0512 SAML0454	gas vesicle protein	Gas vesicle structural protein (Putative GvpM-like protein)	NA	NA	NOT_PERSIST95	SAM_GI4	NOT_UNIQ	NA	NA	NA	NA	NA	NA	0.0483871	347.029	148.026	231.36	219.298	72.3684	819.079	317.982	419.956	0.00970869	0.00583931	0.012501	0.003003	0.0129419	0.0164484	0.0127297	0.00449758	DIFF0.05	DIFF0.01	NA	CAT_2	CAT_1	CAT_1	CAT_1	CAT_1
SAM23877_RS02190	CHR	NA	478504	478956	-	LEADING	453	WP_053126333.1	A0A0K2AL44	NA	SAM23877_0513	gas vesicle protein	Gas vesicle structural protein	NA	NA	NOT_PERSIST95	SAM_GI4	NOT_UNIQ	NA	NA	NA	NA	NA	NA	0.0483871	483.929	229.581	313.466	370.861	92.7152	977.925	452.539	750.552	0.0209662	0.0227478	0.00352734	0.0272762	0.0422337	0.022102	0.013894	0.0149827	DIFF0.05	DIFF0.01	DIFF0.001	CAT_2	CAT_2	CAT_2	CAT_2	CAT_1
SAM23877_RS02195	CHR	NA	479197	479733	-	LEADING	537	WP_053126335.1	A3KIB2	NA	SAM23877_0514 SAML0456	hypothetical protein	Putative membrane protein	NA	NA	NOT_PERSIST95	SAM_GI4	NOT_UNIQ	NA	NA	NA	NA	NA	NA	0.459677	116.22	98.6965	148.976	98.6965	54.0037	115.456	145.251	147.114	0.0582649	0.0343532	0.0295357	0.0411703	0.055335	0.146543	0.0517728	0.0491447	DIFF0.05	DIFF0.01	DIFF0.001	CAT_1	CAT_1	CAT_1	CAT_1	CAT_0
SAM23877_RS02200	CHR	NA	479979	480584	-	LEADING	606	WP_053126337.1	A3KIB3	NA	SAM23877_0515 SAML0457	class I SAM-dependent methyltransferase	Putative SAM-dependent methyltransferase	NA	NA	NOT_PERSIST95	SAM_GI4	NOT_UNIQ	NA	NA	NA	NA	NA	NA	0.258065	756.452	366.337	962.046	1425.74	334.983	465.347	905.941	1155.12	0.0130597	0.0052031	0.00860209	0.00538835	0.0202174	0.0250871	0.0137489	0.013171	DIFF0.05	DIFF0.01	DIFF0.001	CAT_2	CAT_2	CAT_3	CAT_3	CAT_2
SAM23877_RS02205	CHR	NA	480631	480873	-	LEADING	243	WP_053126341.1	A3KIB4	NA	orfC SAM23877_0516 SAML0458	DUF5133 domain-containing protein	Uncharacterized protein	NA	NA	NOT_PERSIST95	SAM_GI4	NOT_UNIQ	NA	NA	NA	NA	NA	NA	0.129032	1871.19	362.14	983.539	2818.93	395.062	4358.02	995.885	2679.01	0.01276	0.015808	0.0142108	0.00411879	0.0203287	0.0188514	0.0123248	0.00367753	DIFF0.05	DIFF0.01	DIFF0.001	CAT_3	CAT_2	CAT_3	CAT_4	CAT_2
SAM23877_RS02210	CHR	NA	481134	481979	+	LAGGING	846	WP_053142075.1	A3KIB5	NA	hasL SAM23877_0517 SAML0459	RNA polymerase sigma factor SigF	Putative sigma factor (RNA polymerase sigma factor)	NA	NA	NOT_PERSIST95	SAM_GI4	NOT_UNIQ	NA	NA	NA	NA	NA	NA	0.524194	1890.9	930.26	1281.32	2361.7	1150.12	3463.36	1828.61	1853.43	0.0138849	0.0167728	0.0128362	0.00890346	0.0109383	0.0139626	0.0178222	0.0159587	DIFF0.05	DIFF0.01	DIFF0.001	CAT_3	CAT_2	CAT_3	CAT_3	CAT_3
SAM23877_RS02215	CHR	NA	482149	482604	+	LAGGING	456	WP_167355222.1	A0A0K2AL48	NA	prsL SAM23877_0518	ATP-binding protein	Putative anti-sigma factor, regulator of HasL and HasR	NA	NA	NOT_PERSIST95	SAM_GI4	NOT_UNIQ	NA	NA	NA	NA	NA	NA	0.0403226	1914.5	870.614	1868.42	2412.28	872.807	3004.39	2100.88	2076.75	0.149266	0.211151	0.16479	0.189823	0.171648	0.0406541	0.131025	0.135767	DIFF0.05	DIFF0.01	DIFF0.001	CAT_3	CAT_2	CAT_3	CAT_3	CAT_2
SAM23877_RS02220	CHR	NA	482650	483621	-	LEADING	972	WP_053126343.1	A3KIB7	NA	SAM23877_0519 SAML0461	sensor histidine kinase	Putative regulator of sigma factor	NA	NA	NOT_PERSIST95	SAM_GI4	NOT_UNIQ	NA	NA	NA	NA	NA	NA	0.0645161	903.189	661.523	910.494	1266.46	1046.3	335.391	1018.52	1393	0.131166	0.0989042	0.112958	0.0787956	0.158478	0.247492	0.108495	0.113039	DIFF0.05	DIFF0.01	DIFF0.001	CAT_2	CAT_2	CAT_2	CAT_3	CAT_3
SAM23877_RS02225	CHR	NA	483618	484472	-	LEADING	855	WP_053126345.1	A0A0K2AKQ6	NA	SAM23877_0520	MEDS domain-containing protein	STAS domain-containing protein	NA	NA	NOT_PERSIST95	SAM_GI4	NOT_UNIQ	NA	NA	NA	NA	NA	NA	0.0241935	1601.09	942.69	1307.6	1684.21	1745.03	1178.95	1529.82	2985.96	0.00707217	0.00424931	0.00603703	0.00393382	0.0091154	0.016186	0.00585869	0.00412489	DIFF0.05	DIFF0.01	DIFF0.001	CAT_3	CAT_2	CAT_3	CAT_3	CAT_3
SAM23877_RS02230	CHR	NA	484671	485030	-	LEADING	360	WP_053126348.1	A3KIB9	NA	SAM23877_0521 SAML0463	STAS domain-containing protein	Anti-sigma factor antagonist	NA	NA	NOT_PERSIST95	SAM_GI4	NOT_UNIQ	NA	NA	NA	NA	NA	NA	0.120968	664.889	766.667	955.556	822.222	661.111	180.556	1166.67	311.111	0.116422	0.0298421	0.0376565	0.0274786	0.24203	0.180708	0.0418288	0.25541	DIFF0.05	DIFF0.01	DIFF0.001	CAT_2	CAT_2	CAT_2	CAT_2	CAT_2
SAM23877_RS02235	CHR	NA	485027	486343	-	LEADING	1317	WP_053126350.1	A3KIC0	NA	SAM23877_0522 SAML0464	SpoIIE family protein phosphatase	Putative magnesium or manganese-dependent protein phosphatase	NA	NA	NOT_PERSIST95	SAM_GI4	NOT_UNIQ	NA	NA	NA	NA	NA	NA	0.0645161	378.497	464.692	518.603	337.889	286.257	252.088	663.629	155.657	0.0492302	0.023682	0.0458968	0.0438516	0.0595641	0.0205599	0.0491315	0.101926	DIFF0.05	DIFF0.01	DIFF0.001	CAT_2	CAT_2	CAT_2	CAT_2	CAT_2
SAM23877_RS02240	CHR	NA	486622	490782	+	LAGGING	4161	WP_053126352.1	A0A0K2AL53	NA	SAM23877_0523	SpoIIE family protein phosphatase	Putative two-component hybrid sensor and regulator	NA	NA	NOT_PERSIST95	SAM_GI4	NOT_UNIQ	NA	NA	NA	NA	NA	NA	0.145161	563.53	513.098	712.088	728.19	714.492	278.298	793.319	355.203	0.0367341	0.0348798	0.033576	0.0144733	0.0454248	0.0545821	0.0481483	0.0260547	DIFF0.05	DIFF0.01	DIFF0.001	CAT_2	CAT_2	CAT_2	CAT_2	CAT_2
SAM23877_RS02245	CHR	NA	490782	491078	+	LAGGING	297	WP_053126354.1	A3KIC2	NA	SAM23877_0524 SAML0466	STAS domain-containing protein	STAS domain-containing protein	NA	NA	NOT_PERSIST95	SAM_GI4	NOT_UNIQ	NA	NA	NA	NA	NA	NA	0.145161	614.108	555.556	659.933	909.091	1080.81	148.148	703.704	494.949	0.145385	0.259286	0.185161	0.045978	0.0750697	0.160273	0.237995	0.0539335	DIFF0.05	DIFF0.01	DIFF0.001	CAT_2	CAT_2	CAT_2	CAT_2	CAT_3
SAM23877_RS02250	CHR	NA	491162	492109	-	LEADING	948	WP_053126356.1	A3KIC3	NA	SAM23877_0525 SAML0467	DUF389 domain-containing protein	Putative integral membrane protein	NA	NA	NOT_PERSIST95	SAM_GI4	NOT_UNIQ	NA	NA	NA	NA	NA	NA	0.822581	223.217	412.447	358.65	180.38	172.996	68.5654	358.65	48.5232	0.42665	0.246103	0.306795	0.479248	0.485588	0.423828	0.369751	0.675236	DIFF0.05	DIFF0.01	DIFF0.001	CAT_1	CAT_2	CAT_2	CAT_1	CAT_1
SAM23877_RS02255	CHR	NA	492236	492982	-	LEADING	747	WP_053126358.1	A3KIC4	NA	yjhP SAM23877_0526 SAML0468	class I SAM-dependent methyltransferase	Putative methyltransferase	NA	NA	NOT_PERSIST95	SAM_GI4	NOT_UNIQ	NA	NA	NA	NA	NA	NA	0.0887097	612.57	725.569	825.971	488.621	298.527	580.991	1184.74	151.272	0.0165031	0.0110085	0.0120896	0.0106618	0.015368	0.0317914	0.016144	0.0184586	DIFF0.05	DIFF0.01	DIFF0.001	CAT_2	CAT_2	CAT_2	CAT_2	CAT_2
SAM23877_RS02260	CHR	NA	493344	493841	+	LAGGING	498	WP_053126360.1	A3KIC5	NA	SAM23877_0528 SAML0469	cupin domain-containing protein	Cupin_2 domain-containing protein	NA	NA	NOT_PERSIST95	SAM_GI4	NOT_UNIQ	NA	NA	NA	NA	NA	NA	0.451613	127.61	98.3936	80.3213	142.57	228.916	100.402	98.3936	160.643	0.0381089	0.0159711	0.0331695	0.0154812	0.0145722	0.0580247	0.063733	0.0658109	DIFF0.05	DIFF0.01	DIFF0.001	CAT_1	CAT_1	CAT_1	CAT_1	CAT_1
SAM23877_RS02265	CHR	NA	493994	499993	-	LEADING	6000	WP_053126362.1	A3KIC6	NA	SAM23877_0529 SAML0470	hypothetical protein	Putative cyclolysin secretion protein	NA	NA	NOT_PERSIST95	SAM_GI4	NOT_UNIQ	NA	NA	NA	NA	NA	NA	0.0403226	14.3433	2.66667	5	8.33333	17.3333	11.8333	5	49	0.483174	0.686312	0.661508	0.410206	0.391367	0.284915	0.697022	0.250887	DIFF0.05	DIFF0.01	DIFF0.001	CAT_0	CAT_0	CAT_0	CAT_0	CAT_0
SAM23877_RS02270	CHR	NA	500022	502553	-	LEADING	2532	WP_053126364.1	A3KIC7	NA	SAM23877_0530 SAML0471	hypothetical protein	Putative helicase	NA	NA	NOT_PERSIST95	SAM_GI4	NOT_UNIQ	NA	NA	NA	NA	NA	NA	0.0322581	33.7125	11.4534	17.7725	18.1675	27.6461	27.2512	26.0664	105.055	0.29645	0.510202	0.534923	0.226066	0.120567	0.184831	0.433711	0.0648485	DIFF0.05	DIFF0.01	DIFF0.001	CAT_0	CAT_0	CAT_0	CAT_0	CAT_0
SAM23877_RS02275	CHR	NA	502609	505515	-	LEADING	2907	WP_053126366.1	A3KIC8	NA	SAM23877_0531 SAML0472	hypothetical protein	Putative transcriptional activator SRCAP homolog (Putative transcriptional activator SRCAP-like protein)	NA	NA	NOT_PERSIST95	SAM_GI4	NOT_UNIQ	NA	NA	NA	NA	NA	NA	0.0322581	27.7709	10.3199	15.1359	13.7599	26.8318	38.5277	15.4799	66.0475	0.0819969	0.128884	0.0909056	0.087473	0.0404605	0.0214815	0.169996	0.0347775	DIFF0.05	NA	NA	CAT_0	CAT_0	CAT_0	CAT_0	CAT_0
SAM23877_RS02280	CHR	NA	505522	506595	-	LEADING	1074	WP_053126368.1	A3KIC9	NA	SAM23877_0532 SAML0473	peptidase C14	Putative WD40 repeat protein	NA	NA	NOT_PERSIST95	SAM_GI4	NOT_UNIQ	NA	NA	NA	NA	NA	NA	0.0322581	127.719	27.933	24.2086	21.4153	84.73	229.981	39.1061	396.648	0.248362	0.258797	0.509822	0.371717	0.109307	0.0351177	0.434151	0.0196204	DIFF0.05	DIFF0.01	DIFF0.001	CAT_1	CAT_0	CAT_0	CAT_0	CAT_1
SAM23877_RS02285	CHR	NA	507145	509091	+	LAGGING	1947	WP_053126370.1	A3KID0	NA	SAM23877_0533 SAML0474	hypothetical protein	Putative phosphatidylserine/phosphatidylglycerophosphate/cardiolipi n synthase	NA	NA	NOT_PERSIST95	SAM_GI4	NOT_UNIQ	NA	NA	NA	NA	NA	NA	0.016129	99.1731	36.98	36.4664	44.1705	94.5044	83.2049	44.6841	341.037	0.128359	0.191459	0.238744	0.0882917	0.0822135	0.0717452	0.210059	0.016002	DIFF0.05	DIFF0.01	DIFF0.001	CAT_1	CAT_1	CAT_0	CAT_0	CAT_1
SAM23877_RS02290	CHR	NA	509152	509526	+	LAGGING	375	WP_053126372.1	A3KID1	NA	SAM23877_0534 SAML0475	antibiotic biosynthesis monooxygenase	Uncharacterized protein	NA	NA	NOT_PERSIST95	SAM_GI4	NOT_UNIQ	NA	NA	NA	NA	NA	NA	0.427419	589.627	405.333	728	810.667	528	680	576	445.333	0.0706515	0.189542	0.0986988	0.0307811	0.0259654	0.00243309	0.128539	0.018601	DIFF0.05	DIFF0.01	DIFF0.001	CAT_2	CAT_2	CAT_2	CAT_2	CAT_2
SAM23877_RS02295	CHR	NA	509634	511832	-	LEADING	2199	WP_053126374.1	A3KID2	NA	SAM23877_0535 SAML0476	VCBS repeat-containing protein	Putative secreted protein	NA	NA	NOT_PERSIST95	SAM_GI4	NOT_UNIQ	NA	NA	NA	NA	NA	NA	0.0967742	246.68	491.587	422.465	159.163	140.064	29.5589	441.11	86.4029	0.201006	0.0560598	0.111773	0.22704	0.292656	0.330688	0.0915152	0.297309	DIFF0.05	DIFF0.01	DIFF0.001	CAT_1	CAT_2	CAT_2	CAT_1	CAT_1
SAM23877_RS02300	CHR	NA	511997	512554	-	LEADING	558	WP_053142079.1	A3KID3	NA	tpg SAM23877_0536 SAML0477	hypothetical protein	Putative terminal protein Tpg	NA	NA	NOT_PERSIST95	SAM_GI4	NOT_UNIQ	NA	NA	NA	NA	NA	NA	0.572581	576.219	320.789	392.473	288.53	213.262	1519.71	535.842	351.254	0.0240087	0.0256447	0.0185252	0.0223359	0.018812	0.00236407	0.020048	0.0603309	DIFF0.05	DIFF0.01	DIFF0.001	CAT_2	CAT_2	CAT_2	CAT_2	CAT_1
SAM23877_RS02305	CHR	NA	512565	514817	-	LEADING	2253	WP_053126376.1	A3KID4	NA	tap SAM23877_0537 SAML0478	helix-turn-helix domain-containing protein	Putative telomere associated protein	NA	NA	NOT_PERSIST95	SAM_GI4	NOT_UNIQ	NA	NA	NA	NA	NA	NA	0.532258	491.372	443.409	509.987	313.36	295.606	599.201	717.71	465.158	0.00989944	0.0057565	0.00672899	0.00910546	0.00780886	0.0219914	0.00777546	0.0101295	DIFF0.05	DIFF0.01	NA	CAT_2	CAT_2	CAT_2	CAT_2	CAT_2
SAM23877_RS02310	CHR	NA	515029	516363	-	LEADING	1335	WP_053126378.1	A3KID5	gudD	gudD SAM23877_0538 SAML0479	glucarate dehydratase	D-glucarate dehydratase (EC 4.2.1.40) (Putative glucarate dehydratase)	NA	NA	NOT_PERSIST95	SAM_GI4	NOT_UNIQ	NA	NA	NA	NA	NA	NA	0.225806	39.1835	28.4644	23.97	10.4869	80.1498	43.4457	26.9663	49.4382	0.151686	0.124155	0.277486	0.150902	0.120711	0.0902637	0.205821	0.0924629	DIFF0.05	NA	NA	CAT_0	CAT_0	CAT_0	CAT_0	CAT_1
SAM23877_RS02315	CHR	NA	516408	517745	-	LEADING	1338	WP_053126380.1	A3KID6	NA	gntT SAM23877_0539 SAML0480	gluconate permease	High-affinity gluconate transporter (Putative high-affinity gluconate transporter)	NA	NA	NOT_PERSIST95	SAM_GI4	NOT_UNIQ	NA	NA	NA	NA	NA	NA	0.129032	16.6517	9.71599	9.71599	7.47384	17.9372	10.4634	9.71599	50.0747	0.82246	0.77114	0.857578	0.832696	0.847202	0.910113	0.867034	0.671455	DIFF0.05	DIFF0.01	DIFF0.001	CAT_0	CAT_0	CAT_0	CAT_0	CAT_0
SAM23877_RS02320	CHR	NA	518315	519190	-	LEADING	876	WP_053126382.1	A3KID7	NA	SAM23877_0541 SAML0481	LysR family transcriptional regulator	Putative transcriptional regulator	NA	NA	NOT_PERSIST95	SAM_GI4	NOT_UNIQ	NA	NA	NA	NA	NA	NA	0.0967742	37.032	34.2466	23.9726	12.5571	45.6621	39.9543	33.105	60.5023	0.365934	0.405509	0.485152	0.239762	0.276302	0.290476	0.544689	0.319645	DIFF0.05	DIFF0.01	DIFF0.001	CAT_0	CAT_1	CAT_0	CAT_0	CAT_0
SAM23877_RS02325	CHR	NA	519610	520536	+	LAGGING	927	WP_053126384.1	A3KID8	kdgD	SAM23877_0542 SAML0482	5-dehydro-4-deoxyglucarate dehydratase	Probable 5-dehydro-4-deoxyglucarate dehydratase (EC 4.2.1.41) (5-keto-4-deoxy-glucarate dehydratase) (KDGDH)	NA	NA	NOT_PERSIST95	SAM_GI4	NOT_UNIQ	NA	NA	NA	NA	NA	NA	0.0725806	11.7368	8.62999	4.31499	2.1575	17.26	15.1025	5.39374	25.89	0.693608	0.555316	0.80805	0.717515	0.34378	0.694141	0.750505	0.98595	DIFF0.05	DIFF0.01	DIFF0.001	CAT_0	CAT_0	CAT_0	CAT_0	CAT_0
SAM23877_RS02330	CHR	NA	520647	521642	+	LAGGING	996	WP_053126386.1	A0A0K2AL71	NA	SAM23877_0543	BtrH N-terminal domain-containing protein	Uncharacterized protein	NA	NA	NOT_PERSIST95	SAM_GI4	NOT_UNIQ	NA	NA	NA	NA	NA	NA	0.185484	125.964	185.743	127.51	70.2811	83.3333	54.2169	203.815	161.647	0.536113	0.266102	0.374735	0.537222	0.515851	0.74809	0.323494	0.987299	DIFF0.05	DIFF0.01	DIFF0.001	CAT_1	CAT_1	CAT_1	CAT_1	CAT_1
SAM23877_RS02335	CHR	NA	521787	522461	-	LEADING	675	WP_053126388.1	A3KIE0	NA	SAM23877_0544 SAML0484	DUF4232 domain-containing protein	Putative glycine-rich secreted protein	NA	NA	NOT_PERSIST95	SAM_GI4	NOT_UNIQ	NA	NA	NA	NA	NA	NA	0.298387	5040.8	151.111	155.556	228.148	487.407	103.704	240	33961.5	0.0420126	0.047874	0.0590729	0.0197593	0.0129696	0.0979588	0.047583	0.00887086	DIFF0.05	DIFF0.01	DIFF0.001	CAT_4	CAT_1	CAT_1	CAT_1	CAT_2
SAM23877_RS02340	CHR	NA	522884	523291	-	LEADING	408	WP_053126390.1	A3KIE1	NA	SAM23877_0545 SAML0485	VOC family protein	Putative lactoylglutathione lyase	NA	NA	NOT_PERSIST95	SAM_GI4	NOT_UNIQ	NA	NA	NA	NA	NA	NA	0.0645161	217.892	71.0784	88.2353	156.863	323.529	267.157	98.0392	480.392	0.0138606	0.0188724	0	0.00456621	0.0385752	0.00724638	0	0.0277639	DIFF0.05	DIFF0.01	DIFF0.001	CAT_1	CAT_1	CAT_1	CAT_1	CAT_2
SAM23877_RS02345	CHR	NA	523435	524484	+	LAGGING	1050	WP_053126392.1	A3KIE2	NA	SAM23877_0546 SAML0486	winged helix-turn-helix transcriptional regulator	Putative transcriptional regulator	NA	NA	NOT_PERSIST95	SAM_GI4	NOT_UNIQ	NA	NA	NA	NA	NA	NA	0.016129	290.171	25.7143	23.8095	50.4762	102.857	28.5714	53.3333	1754.29	0.105582	0.0706328	0.231715	0.0624252	0.127264	0.144444	0.0887116	0.0138819	DIFF0.05	DIFF0.01	DIFF0.001	CAT_1	CAT_0	CAT_0	CAT_1	CAT_1
SAM23877_RS02350	CHR	NA	524526	526310	-	LEADING	1785	WP_053126394.1	A3KIE3	NA	SAM23877_0547 SAML0487	FAD-binding dehydrogenase	KsdD-like steroid dehydrogenase (EC 1.3.99.-)	NA	NA	NOT_PERSIST95	SAM_GI4	NOT_UNIQ	NA	NA	NA	NA	NA	NA	0.629032	44.0784	14.0056	12.8852	16.8067	25.2101	94.1176	25.2101	95.7983	0.851734	0.929007	0.918774	0.792674	0.81252	0.668375	0.945115	0.895675	DIFF0.05	DIFF0.01	DIFF0.001	CAT_0	CAT_0	CAT_0	CAT_0	CAT_0
SAM23877_RS02355	CHR	NA	526678	528144	+	LAGGING	1467	WP_053126396.1	A3KIE4	NA	betB SAM23877_0548 SAML0488	aldehyde dehydrogenase family protein	Betaine aldehyde dehydrogenase, NAD-dependent (EC 1.2.1.8) (Putative glycine betaine aldehyde dehydrogenase)	NA	NA	NOT_PERSIST95	NA	NOT_UNIQ	NA	NA	NA	NA	NA	NA	0.209677	32.3926	10.2249	10.2249	14.3149	25.2215	51.8064	21.8132	81.1179	0.122823	0.143547	0.264579	0.0373303	0.0493364	0.0757249	0.170515	0.118732	DIFF0.05	DIFF0.01	DIFF0.001	CAT_0	CAT_0	CAT_0	CAT_0	CAT_0
SAM23877_RS02360	CHR	NA	528210	529781	+	LAGGING	1572	WP_053126398.1	A0A0K2AKS0	NA	codA SAM23877_0549	GMC family oxidoreductase N-terminal domain-containing protein	Choline oxidase (EC 1.1.3.17)	NA	NA	NOT_PERSIST95	NA	NOT_UNIQ	NA	NA	NA	NA	NA	NA	0.201613	13.5242	1.9084	3.18066	3.81679	12.0865	33.715	3.81679	26.0814	0.742757	0.925991	0.908472	0.722222	0.780815	0.286052	0.896666	0.679078	DIFF0.05	DIFF0.01	NA	CAT_0	CAT_0	CAT_0	CAT_0	CAT_0
SAM23877_RS02365	CHR	NA	529778	531868	+	LAGGING	2091	WP_053126400.1	A3KIE6	betT	betT SAM23877_0550 SAML0490	choline BCCT transporter BetT	Choline transporter of high affinity (Putative high-affinity choline transport protein)	NA	NA	NOT_PERSIST95	NA	NOT_UNIQ	NA	NA	NA	NA	NA	NA	0.0887097	22.7834	7.1736	7.1736	11.4778	24.8685	33.4768	13.869	53.5629	0.468	0.58512	0.594469	0.392222	0.432331	0.405681	0.450276	0.415903	DIFF0.05	DIFF0.01	DIFF0.001	CAT_0	CAT_0	CAT_0	CAT_0	CAT_0
SAM23877_RS02370	CHR	NA	532125	534509	+	LAGGING	2385	WP_053126403.1	A3KIE7	NA	SAM23877_0551 SAML0491	SpoIIE family protein phosphatase	Putative magnesium or manganese-dependent protein phosphatase	NA	NA	NOT_PERSIST95	SAM_GI5	NOT_UNIQ	NA	NA	NA	NA	NA	NA	0.298387	114.797	20.9644	38.9937	51.9916	58.7002	104.822	29.3501	481.342	0.200507	0.426259	0.226361	0.195866	0.100997	0.0729406	0.349258	0.0318703	DIFF0.05	DIFF0.01	DIFF0.001	CAT_1	CAT_0	CAT_0	CAT_1	CAT_1
SAM23877_RS02375	CHR	NA	534692	535300	-	LEADING	609	WP_174532183.1	A0A0K2AL17	NA	sigC SAM23877_0552	sigma-70 family RNA polymerase sigma factor	RNA polymerase sigma factor	NA	NA	NOT_PERSIST95	SAM_GI5	NOT_UNIQ	NA	NA	NA	NA	NA	NA	0.798387	320.115	280.788	331.691	341.544	720.854	128.079	344.828	162.562	0.0758672	0.0133655	0.0191083	0.0109244	0.0447101	0.111012	0.184747	0.147203	DIFF0.05	DIFF0.01	DIFF0.001	CAT_1	CAT_2	CAT_2	CAT_2	CAT_2
SAM23877_RS02380	CHR	NA	535523	536242	-	LEADING	720	WP_053126408.1	A3KIE9	NA	SAM23877_0553 SAML0493	hypothetical protein	Putative integral-membrane protein	NA	NA	NOT_PERSIST95	SAM_GI5	NOT_UNIQ	NA	NA	NA	NA	NA	NA	0.645161	1461.75	1109.72	1759.72	2370.83	2615.28	330.556	1484.72	1240.28	0.0151735	0.00142871	0.00478102	0.00255961	0.02911	0.0575675	0.00495953	0.00580821	DIFF0.05	DIFF0.01	DIFF0.001	CAT_3	CAT_3	CAT_3	CAT_3	CAT_4
SAM23877_RS02385	CHR	NA	536418	537449	-	LEADING	1032	WP_053126410.1	A3KIF0	NA	SAM23877_0554 SAML0494	ABC transporter substrate-binding protein	Putative iron transport lipoprotein	NA	NA	NOT_PERSIST95	SAM_GI5	NOT_UNIQ	NA	NA	NA	NA	NA	NA	0.298387	744.516	1419.57	1018.41	741.279	799.419	129.845	1135.66	169.574	0.0237807	0.00551284	0.0106812	0.00844143	0.0299562	0.050887	0.0233198	0.0376662	DIFF0.05	DIFF0.01	DIFF0.001	CAT_2	CAT_3	CAT_3	CAT_2	CAT_2
SAM23877_RS02390	CHR	NA	537490	538263	-	LEADING	774	WP_053126412.1	A3KIF1	NA	hmuV SAM23877_0555 SAML0495	ABC transporter ATP-binding protein	Hemin import ATP-binding protein HmuV (EC 3.6.3.-) (Putative iron transport protein, ATP-binding component)	NA	NA	NOT_PERSIST95	SAM_GI5	NOT_UNIQ	NA	NA	NA	NA	NA	NA	0.419355	265.517	459.948	359.173	222.222	249.354	126.615	401.809	71.0594	0.0229982	0.0109722	0.0119006	0.0170692	0.0279793	0.0259259	0.0218123	0.0453282	DIFF0.05	DIFF0.01	NA	CAT_1	CAT_2	CAT_2	CAT_1	CAT_1
SAM23877_RS02395	CHR	NA	538263	539369	-	LEADING	1107	WP_053126414.1	A0A0K2AKJ8	NA	btuC SAM23877_0556	iron ABC transporter permease	Cobalamin import system permease protein BtuC	NA	NA	NOT_PERSIST95	SAM_GI5	NOT_UNIQ	NA	NA	NA	NA	NA	NA	0.491935	601.996	1046.97	801.265	522.132	587.173	114.724	1086.72	192.412	0.112611	0.0157513	0.0212369	0.0175488	0.243579	0.262226	0.0288269	0.199105	DIFF0.05	DIFF0.01	DIFF0.001	CAT_2	CAT_3	CAT_2	CAT_2	CAT_2
SAM23877_RS02400	CHR	NA	539666	540655	-	LEADING	990	WP_053126416.1	A0A0K2AL85	NA	SAM23877_0558	hypothetical protein	Putative factor C protein	NA	NA	NOT_PERSIST95	SAM_GI5	NOT_UNIQ	NA	NA	NA	NA	NA	NA	0.104839	153.919	233.333	256.566	206.061	144.444	22.2222	264.646	10.101	0.285397	0.12338	0.134363	0.105997	0.234094	0.449155	0.191049	0.759745	NA	NA	NA	CAT_1	CAT_2	CAT_2	CAT_1	CAT_1
SAM23877_RS39590	CHR	NA	540841	541041	-	LEADING	201	WP_053126418.1	A0A0K2AKU1	NA	SAM23877_0560	hypothetical protein	Uncharacterized protein	NA	NA	NOT_PERSIST95	SAM_GI5	UNIQ	NA	NA	NA	NA	NA	NA	0	83.2338	49.7512	44.7761	69.6517	94.5274	134.328	69.6517	99.5025	0.236694	0.255324	0.328684	0.264385	0.237917	0	0.291667	0.278882	NA	NA	NA	CAT_1	CAT_1	CAT_1	CAT_1	CAT_1
SAM23877_RS02410	CHR	NA	541237	541632	-	LEADING	396	WP_053126420.1	A3KIF4	NA	SAM23877_0562 SAML0498	RidA family protein	Putative endoribonuclease	NA	NA	NOT_PERSIST95	SAM_GI5	NOT_UNIQ	NA	NA	NA	NA	NA	NA	0.330645	293.258	222.222	356.061	358.586	373.737	348.485	257.576	141.414	0.300535	0.360167	0.320101	0.240874	0.213755	0.172294	0.504196	0.292357	DIFF0.05	DIFF0.01	DIFF0.001	CAT_1	CAT_2	CAT_2	CAT_2	CAT_2
SAM23877_RS02415	CHR	NA	541904	543385	-	LEADING	1482	WP_053142081.1	A0A0K2AL90	NA	SAM23877_0563	MFS transporter	Putative transmembrane efflux protein	NA	NA	NOT_PERSIST95	SAM_GI5	NOT_UNIQ	NA	NA	NA	NA	NA	NA	0.016129	33.6842	33.7382	30.3644	20.9177	39.8111	41.1606	39.8111	23.6167	0.653681	0.480225	0.592069	0.625135	0.743409	0.808455	0.521227	0.805247	DIFF0.05	NA	NA	CAT_0	CAT_1	CAT_0	CAT_0	CAT_0
SAM23877_RS02420	CHR	NA	543446	544417	+	LAGGING	972	WP_053126423.1	A0A0K2AKT4	NA	SAM23877_0564	WYL domain-containing protein	Putative DeoR-family transcriptional regulator	NA	NA	NOT_PERSIST95	SAM_GI5	NOT_UNIQ	NA	NA	NA	NA	NA	NA	0.0483871	336.677	339.506	316.872	311.728	250	319.959	596.708	220.165	0.195329	0.362253	0.33799	0.151265	0.122844	0.0662416	0.213964	0.112745	DIFF0.05	NA	NA	CAT_1	CAT_2	CAT_2	CAT_2	CAT_1
SAM23877_RS02425	CHR	NA	544668	545198	-	LEADING	531	WP_053126425.1	A3KIF7	NA	SAM23877_0565 SAML0501	SRPBCC family protein	Putative cyclase/dehydrase	NA	NA	NOT_PERSIST95	SAM_GI5	NOT_UNIQ	NA	NA	NA	NA	NA	NA	0.185484	1084.95	1634.65	2527.31	1099.81	438.795	335.217	1689.27	126.177	0.0147815	0.00543353	0.00447231	0.0145376	0.0260201	0.0121212	0.00957923	0.0313069	DIFF0.05	DIFF0.01	DIFF0.001	CAT_2	CAT_3	CAT_4	CAT_3	CAT_2
SAM23877_RS37060	CHR	NA	546864	547184	+	LAGGING	321	WP_079029975.1	A3KIF8	NA	SAM23877_0568 SAML0503	transposase	Putative transposase (Transposase)	NA	NA	NOT_PERSIST95	SAM_GI5	NOT_UNIQ	NA	NA	NA	NA	NA	NA	0.354839	2.24299	0	0	3.11526	0	6.23053	3.11526	3.11526	0.98918	1	1	0.987654	0.989583	0.978129	0.994822	0.974074	DIFF0.05	DIFF0.01	NA	CAT_0	CAT_0	CAT_0	CAT_0	CAT_0
SAM23877_RS02435	CHR	NA	547294	548241	+	LAGGING	948	WP_053126427.1	A3KIF9	NA	SAM23877_0569 SAML0504	helix-turn-helix domain-containing protein	Putative transcriptional regulator	NA	NA	NOT_PERSIST95	SAM_GI5	NOT_UNIQ	NA	NA	NA	NA	NA	NA	0.145161	93.3544	98.1013	126.582	78.0591	86.4979	58.0169	158.228	54.8523	0.0910881	0.0928739	0.0857143	0.146251	0.126435	0.0123457	0.0973263	0.0766708	DIFF0.05	DIFF0.01	DIFF0.001	CAT_1	CAT_1	CAT_1	CAT_1	CAT_1
SAM23877_RS02440	CHR	NA	548393	549037	+	LAGGING	645	WP_053126429.1	A3KIG0	NA	SAM23877_0570 SAML0505	DJ-1/PfpI family protein	Putative thij/pfpi family protein	NA	NA	NOT_PERSIST95	SAM_GI5	NOT_UNIQ	NA	NA	NA	NA	NA	NA	0.0483871	104.822	83.7209	75.969	406.202	262.016	1.55039	27.907	13.9535	0.539452	0.440082	0.506754	0.144072	0.402988	0.833333	0.790384	0.658551	DIFF0.05	DIFF0.01	DIFF0.001	CAT_1	CAT_1	CAT_1	CAT_2	CAT_2
SAM23877_RS02445	CHR	NA	549136	549744	+	LAGGING	609	WP_053126431.1	A0A0K2AKL2	NA	SAM23877_0571	DJ-1/PfpI family protein	Putative ThiJ/PfpI family protein	NA	NA	NOT_PERSIST95	SAM_GI5	NOT_UNIQ	NA	NA	NA	NA	NA	NA	0.129032	31.5271	21.3465	16.4204	121.511	91.954	1.64204	4.92611	3.28407	0.223951	0.222222	0.308824	0.0531313	0.0117647	0	0.471717	0.5	DIFF0.05	NA	NA	CAT_0	CAT_0	CAT_0	CAT_1	CAT_1
SAM23877_RS02450	CHR	NA	549817	550551	+	LAGGING	735	WP_053126433.1	A0A0K2AL36	NA	SAM23877_0572	DJ-1/PfpI family protein	Putative transcriptional regulator AraC family	NA	NA	NOT_PERSIST95	SAM_GI5	NOT_UNIQ	NA	NA	NA	NA	NA	NA	0.185484	51.1293	25.8503	23.1293	217.687	144.218	4.08163	6.80272	6.80272	0.106017	0.0962528	0.0638889	0.00281294	0.175991	0	0.161111	0.242063	DIFF0.05	DIFF0.01	NA	CAT_0	CAT_0	CAT_0	CAT_1	CAT_1
SAM23877_RS40510	CHR	NA	550922	551638	+	LAGGING	717	WP_159041969.1	A0A0K2ALA0	NA	SAM23877_0573	hypothetical protein	Uncharacterized protein	NA	NA	NOT_PERSIST95	SAM_GI5	UNIQ	NA	NA	NA	NA	NA	NA	0	905.872	481.172	771.269	1099.02	793.584	1771.27	690.377	510.46	0.0687496	0.0223602	0.0155024	0.0552229	0.0607463	0.0932009	0.0232626	0.210952	DIFF0.05	NA	NA	CAT_2	CAT_2	CAT_2	CAT_3	CAT_2
SAM23877_RS39595	CHR	NA	551799	552152	+	LAGGING	354	WP_159041970.1	A0A0K2AKU3	NA	SAM23877_0574	hypothetical protein	Uncharacterized protein	NA	NA	NOT_PERSIST95	SAM_GI5	NOT_UNIQ	NA	NA	NA	NA	NA	NA	0.016129	66.7797	79.096	73.4463	84.7458	70.6215	36.7232	64.9718	70.6215	0.0966179	0.0717239	0.0366162	0.0545894	0.236722	0.2	0.0252454	0.0514286	DIFF0.05	DIFF0.01	DIFF0.001	CAT_0	CAT_1	CAT_1	CAT_1	CAT_1
SAM23877_RS39600	CHR	NA	552146	552553	+	LAGGING	408	WP_159041971.1	A0A0K2AKV5	NA	SAM23877_0575	transposase	Transposase	NA	NA	NOT_PERSIST95	SAM_GI5	NOT_UNIQ	NA	NA	NA	NA	NA	NA	0.209677	8.94608	4.90196	9.80392	4.90196	4.90196	22.0588	4.90196	7.35294	0.614631	0.774715	0.527778	0.746032	0.386243	0.419444	0.786667	0.661538	DIFF0.05	DIFF0.01	NA	CAT_0	CAT_0	CAT_0	CAT_0	CAT_0
SAM23877_RS02465	CHR	NA	552941	553933	-	LEADING	993	WP_053126437.1	A3KIG5	NA	SAM23877_0576 SAML0510	helix-turn-helix domain-containing protein	Putative AraC-family transcriptional regulator	NA	NA	NOT_PERSIST95	SAM_GI5	NOT_UNIQ	NA	NA	NA	NA	NA	NA	0.508065	61.148	69.4864	49.3454	54.3807	68.4794	69.4864	62.4371	49.3454	0.0956279	0.0564689	0.101136	0.11467	0.101572	0.139307	0.086773	0.0694689	DIFF0.05	DIFF0.01	DIFF0.001	CAT_0	CAT_1	CAT_1	CAT_1	CAT_1
SAM23877_RS02470	CHR	NA	553986	554381	+	LAGGING	396	WP_053126439.1	A3KIG6	NA	SAM23877_0577 SAML0511	cupin domain-containing protein	Cupin_2 domain-containing protein	NA	NA	NOT_PERSIST95	SAM_GI5	NOT_UNIQ	NA	NA	NA	NA	NA	NA	0.620968	42.4495	32.8283	10.101	15.1515	60.6061	101.01	10.101	40.404	0.517811	0.523647	0.783769	0.55823	0.393965	0.12254	0.850818	0.39171	DIFF0.05	DIFF0.01	DIFF0.001	CAT_0	CAT_0	CAT_0	CAT_0	CAT_1
SAM23877_RS02475	CHR	NA	554488	555912	-	LEADING	1425	WP_053126441.1	A3KIG7	NA	SAM23877_0578 SAML0512	FAD/NAD(P)-binding protein	Putative pyridine nucleotide-disulfide oxidoreductase (Putative pyridine nucleotide-disulphide oxidoreductase)	NA	NA	NOT_PERSIST95	SAM_GI5	NOT_UNIQ	NA	NA	NA	NA	NA	NA	0.0725806	30.9404	34.386	34.386	28.0702	45.614	16.1404	42.1053	19.6491	0.213724	0.170658	0.167062	0.18803	0.222301	0.271795	0.175171	0.301049	DIFF0.05	DIFF0.01	DIFF0.001	CAT_0	CAT_1	CAT_0	CAT_0	CAT_0
SAM23877_RS02480	CHR	NA	556129	557208	+	LAGGING	1080	WP_079030625.1	A0A0K2AKU8	NA	SAM23877_0579	helix-turn-helix transcriptional regulator	Putative transcriptional regulator	NA	NA	NOT_PERSIST95	SAM_GI5	NOT_UNIQ	NA	NA	NA	NA	NA	NA	0.0483871	40.8889	18.5185	25	29.6296	88.8889	39.8148	19.4444	62.037	0.354604	0.45037	0.412903	0.196052	0.292387	0.420172	0.57816	0.132186	DIFF0.05	DIFF0.01	DIFF0.001	CAT_0	CAT_0	CAT_0	CAT_0	CAT_1
SAM23877_RS02485	CHR	NA	557218	558026	-	LEADING	809	WP_107408710.1	NA	NA	NA	IS5 family transposase	NA	NA	NA	NOT_PERSIST95	SAM_GI5	NOT_UNIQ	NA	NA	NA	NA	NA	NA	0.451613	187.379	205.192	325.093	244.747	103.832	39.555	425.216	35.8467	0.331686	0.0537744	0.0779565	0.279428	0.444869	0.686993	0.0606842	0.718098	DIFF0.05	DIFF0.01	DIFF0.001	CAT_1	CAT_1	CAT_2	CAT_1	CAT_1
SAM23877_RS02490	CHR	NA	558162	558695	+	LAGGING	534	WP_159041972.1	A0A0K2AL45	NA	SAM23877_0582	hypothetical protein	Uncharacterized protein	NA	NA	NOT_PERSIST95	SAM_GI5	UNIQ	NA	NA	NA	NA	NA	NA	0	74.9251	33.7079	48.6891	52.4345	69.2884	161.049	58.0524	67.4157	0.15887	0.379323	0.228431	0.110992	0.0318732	0	0.284828	0.0766413	DIFF0.05	DIFF0.01	DIFF0.001	CAT_0	CAT_1	CAT_1	CAT_1	CAT_1
SAM23877_RS02495	CHR	NA	558704	559491	-	LEADING	788	WP_162492137.1	A0A0K2ALA8	NA	SAM23877_0583	IS5 family transposase	Transposase	NA	NA	NOT_PERSIST95	SAM_GI5	NOT_UNIQ	NA	NA	NA	NA	NA	NA	0.443548	71.9924	20.3046	67.2589	126.904	83.7563	81.2183	27.9188	110.406	0.208175	0.343135	0.102722	0.112658	0.159024	0.122222	0.407442	0.210022	DIFF0.05	DIFF0.01	DIFF0.001	CAT_0	CAT_0	CAT_1	CAT_1	CAT_1
SAM23877_RS02505	CHR	NA	559972	563256	-	LEADING	3285	WP_079029978.1	A3KIH2	NA	SAM23877_0585 SAML0518	RHS repeat-associated core domain-containing protein	Putative secreted protein	NA	NA	NOT_PERSIST95	SAM_GI5	NOT_UNIQ	NA	NA	NA	NA	NA	NA	0.0887097	85.9482	4.56621	31.9635	74.8858	77.3212	256.925	6.39269	88.5845	0.296289	0.654413	0.29841	0.0813736	0.125497	0.101576	0.660775	0.151977	DIFF0.05	NA	NA	CAT_1	CAT_0	CAT_0	CAT_1	CAT_1
SAM23877_RS02510	CHR	NA	563771	564085	+	LAGGING	315	WP_053126449.1	A3KIH3	NA	SAM23877_0586 SAML0519	hypothetical protein	Uncharacterized protein	NA	NA	NOT_PERSIST95	SAM_GI5	NOT_UNIQ	NA	NA	NA	NA	NA	NA	0.0806452	20.1587	3.1746	9.52381	31.746	9.52381	44.4444	6.34921	28.5714	0.740356	0.894444	0.833333	0.614018	0.681746	0.665686	0.877133	0.616129	DIFF0.05	DIFF0.01	DIFF0.001	CAT_0	CAT_0	CAT_0	CAT_0	CAT_0
SAM23877_RS02515	CHR	NA	564094	564810	-	LEADING	717	WP_159041973.1	A0A0K2AL50	NA	SAM23877_0587	hypothetical protein	Uncharacterized protein	NA	NA	NOT_PERSIST95	SAM_GI5	NOT_UNIQ	NA	NA	NA	NA	NA	NA	0.016129	103.222	94.8396	68.3403	80.8926	99.0237	153.417	119.944	82.2873	0.580791	0.481484	0.586142	0.584981	0.617795	0.648871	0.455923	0.690342	DIFF0.05	DIFF0.01	DIFF0.001	CAT_1	CAT_1	CAT_1	CAT_1	CAT_1
SAM23877_RS02520	CHR	NA	566313	567515	+	LAGGING	1203	WP_053126455.1	A3KIH4	NA	SAM23877_0591 SAM23877_4183 SAM23877_4269 SAM23877_6831 SAML0521	IS110-like element ISSam1 family transposase	Putative IS110 transposase	NA	NA	NOT_PERSIST95	SAM_GI5	UNIQ	NA	NA	NA	NA	NA	NA	0	0.78138	0.831255	1.66251	0	0.831255	1.66251	0.831255	0.831255	0.540472	0.861111	0.472222	0.25	0.555556	0	0.961874	0.68254	DIFF0.05	DIFF0.01	DIFF0.001	CAT_0	CAT_0	CAT_0	CAT_0	CAT_0
SAM23877_RS02530	CHR	NA	569098	570099	-	LEADING	1002	WP_053126459.1	A3KIH6	NA	SAM23877_0593 SAML0524	CU044_5270 family protein	Uncharacterized protein	NA	NA	NOT_PERSIST95	SAM_GI5	NOT_UNIQ	NA	NA	NA	NA	NA	NA	0.0887097	92.8044	28.9421	30.9381	41.9162	94.8104	227.545	40.9182	120.758	0.265738	0.250197	0.290855	0.380886	0.279372	0.123594	0.234378	0.300886	DIFF0.05	DIFF0.01	DIFF0.001	CAT_1	CAT_0	CAT_0	CAT_0	CAT_1
SAM23877_RS02535	CHR	NA	570096	570737	-	LEADING	642	WP_053126461.1	A0A0K2AKW4	NA	SAM23877_0594	RNA polymerase sigma factor	Putative RNA polymerase ECF-subfamily sigma factor	NA	NA	NOT_PERSIST95	SAM_GI5	NOT_UNIQ	NA	NA	NA	NA	NA	NA	0.467742	78.4579	17.134	43.6137	65.4206	63.8629	155.763	45.1713	127.726	0.0225801	0.0712207	0	0.0407374	0.0160563	0	0.00666667	0.0233795	DIFF0.05	DIFF0.01	DIFF0.001	CAT_1	CAT_0	CAT_1	CAT_1	CAT_1
SAM23877_RS02540	CHR	NA	570934	571134	-	LEADING	201	WP_053126463.1	A0A0K2AKX3	NA	SAM23877_0595	hypothetical protein	Uncharacterized protein	NA	NA	NOT_PERSIST95	SAM_GI5	NOT_UNIQ	NA	NA	NA	NA	NA	NA	0.0403226	264.726	54.7264	79.602	129.353	353.234	676.617	54.7264	323.383	0.0210155	0.0111111	0.0196078	0.003003	0.0321763	0.0189394	0.047619	0.014652	DIFF0.05	DIFF0.01	DIFF0.001	CAT_1	CAT_1	CAT_1	CAT_1	CAT_2
SAM23877_RS02545	CHR	NA	571526	572374	-	LEADING	849	WP_053126465.1	A3KIH9	NA	SAM23877_0596 SAML0527	helix-turn-helix domain-containing protein	Putative DNA-binding protein	NA	NA	NOT_PERSIST95	SAM_GI5	NOT_UNIQ	NA	NA	NA	NA	NA	NA	0.322581	1198.21	62.4264	97.7621	146.054	884.57	4918.73	49.47	636.042	0.0983348	0.137311	0.146289	0.0428099	0.0107021	0.00878118	0.322135	0.0203152	DIFF0.05	DIFF0.01	DIFF0.001	CAT_2	CAT_1	CAT_1	CAT_1	CAT_2
SAM23877_RS02550	CHR	NA	572646	573587	+	LAGGING	942	WP_053126467.1	A3KII0	NA	SAM23877_0597 SAML0528	SDR family oxidoreductase	Putative oxidoreductase	NA	NA	NOT_PERSIST95	SAM_GI5	NOT_UNIQ	NA	NA	NA	NA	NA	NA	0.104839	729.055	12.7389	11.6773	25.4777	162.42	3614.65	7.431	73.2484	0.2812	0.378004	0.504762	0.136161	0.0667437	0.0144267	0.609804	0.258499	DIFF0.05	DIFF0.01	NA	CAT_2	CAT_0	CAT_0	CAT_0	CAT_1
SAM23877_RS02555	CHR	NA	573899	574465	+	LAGGING	567	WP_053126469.1	A3KII1	NA	SAM23877_0598 SAML0529	snapalysin family zinc-dependent metalloprotease	Extracellular small neutral protease (EC 3.4.24.77) (Snapalysin)	NA	NA	NOT_PERSIST95	SAM_GI5	NOT_UNIQ	NA	NA	NA	NA	NA	NA	0.483871	203.845	12.3457	22.9277	21.164	172.84	835.979	17.6367	70.5467	0.556288	0.650363	0.724956	0.695439	0.261082	0.133385	0.691252	0.737541	DIFF0.05	DIFF0.01	DIFF0.001	CAT_1	CAT_0	CAT_0	CAT_0	CAT_1
SAM23877_RS02560	CHR	NA	574658	575548	-	LEADING	891	WP_053126471.1	A3KII2	NA	SAM23877_0599 SAML0530	helix-turn-helix domain-containing protein	Putative DNA-binding protein	NA	NA	NOT_PERSIST95	SAM_GI5	NOT_UNIQ	NA	NA	NA	NA	NA	NA	0.298387	107.609	16.835	22.4467	30.303	90.9091	273.85	21.3244	215.488	0.19649	0.242853	0.235931	0.147602	0.295663	0.184252	0.211924	0.0572074	DIFF0.05	DIFF0.01	DIFF0.001	CAT_1	CAT_0	CAT_0	CAT_0	CAT_1
SAM23877_RS02565	CHR	NA	575873	576556	+	LAGGING	684	WP_053126474.1	A3KII3	NA	SAM23877_0600 SAML0531	SDR family NAD(P)-dependent oxidoreductase	Putative dehydrogenase	NA	NA	NOT_PERSIST95	SAM_GI5	NOT_UNIQ	NA	NA	NA	NA	NA	NA	0.201613	7.63158	2.92398	2.92398	0	11.6959	17.5439	2.92398	11.6959	0.461804	0.453704	0.75	0.525	0.405983	0.0555556	0.812121	0.230263	DIFF0.05	DIFF0.01	DIFF0.001	CAT_0	CAT_0	CAT_0	CAT_0	CAT_0
SAM23877_RS40515	CHR	NA	576745	577092	+	LAGGING	348	WP_063481110.1	NA	NA	NA	hypothetical protein	NA	NA	NA	NOT_PERSIST95	SAM_GI5	NOT_UNIQ	NA	NA	NA	NA	NA	NA	0.0725806	88.2759	11.4943	5.74713	14.3678	327.586	91.954	8.62069	129.31	0.316266	0.300161	0.722222	0.0919913	0.178363	0.142231	0.642857	0.136036	DIFF0.05	DIFF0.01	DIFF0.001	CAT_1	CAT_0	CAT_0	CAT_0	CAT_2
SAM23877_RS02580	CHR	NA	578431	579198	+	LAGGING	768	WP_053126478.1	A3KII6	NA	lvr SAM23877_0603 SAML0534	SDR family oxidoreductase	Levodione reductase (EC 1.1.1.-) (Putative short chain dehydrogenase)	NA	NA	NOT_PERSIST95	SAM_GI5	NOT_UNIQ	NA	NA	NA	NA	NA	NA	0.427419	44.4531	5.20833	7.8125	2.60417	178.385	39.0625	5.20833	59.8958	0.391645	0.475379	0.674603	0.563598	0.0895443	0.0868421	0.722369	0.129181	DIFF0.05	DIFF0.01	DIFF0.001	CAT_0	CAT_0	CAT_0	CAT_0	CAT_1
SAM23877_RS40520	CHR	NA	579817	580110	+	LAGGING	294	WP_053142086.1	A3KII7	NA	SAM23877_0604 SAML0535	hypothetical protein	Uncharacterized protein	NA	NA	NOT_PERSIST95	SAM_GI5	NOT_UNIQ	NA	NA	NA	NA	NA	NA	0.112903	174.014	10.2041	13.6054	40.8163	170.068	68.0272	17.0068	894.558	0.518655	0.90174	0.842617	0.526901	0.176923	0.228758	0.885602	0.068041	DIFF0.05	DIFF0.01	DIFF0.001	CAT_1	CAT_0	CAT_0	CAT_0	CAT_1
SAM23877_RS02590	CHR	NA	580287	581216	-	LEADING	930	WP_053126480.1	A0A0K2AKY0	NA	SAM23877_0605	LysR family transcriptional regulator	Putative LysR-family transcriptional regulator	NA	NA	NOT_PERSIST95	SAM_GI5	NOT_UNIQ	NA	NA	NA	NA	NA	NA	0.112903	92.0323	146.237	118.28	79.5699	69.8925	61.2903	132.258	43.0108	0.244264	0.0609031	0.139081	0.211819	0.278799	0.0789744	0.143398	0.796874	DIFF0.05	DIFF0.01	DIFF0.001	CAT_1	CAT_1	CAT_1	CAT_1	CAT_1
SAM23877_RS02595	CHR	NA	581330	581857	+	LAGGING	528	WP_053142088.1	A3KII9	NA	SAM23877_0606 SAML0537	sugar O-acetyltransferase	Putative acetyltransferase	NA	NA	NOT_PERSIST95	SAM_GI5	NOT_UNIQ	NA	NA	NA	NA	NA	NA	0.185484	137.614	246.212	164.773	121.212	109.848	71.9697	215.909	51.1364	0.170728	0.0770103	0.212446	0.103412	0.15869	0.187192	0.111723	0.344625	DIFF0.05	DIFF0.01	NA	CAT_1	CAT_2	CAT_1	CAT_1	CAT_1
SAM23877_RS02600	CHR	NA	582051	583493	-	LEADING	1443	WP_053126483.1	A3KIJ0	NA	SAM23877_0607 SAML0538	cytochrome P450	Putative cytochrome P450	NA	NA	NOT_PERSIST95	SAM_GI5	NOT_UNIQ	NA	NA	NA	NA	NA	NA	0.0887097	102.155	45.738	61.6771	41.58	100.485	249.48	43.659	103.257	0.475599	0.619422	0.543854	0.584818	0.383769	0.112983	0.64308	0.441271	DIFF0.05	DIFF0.01	NA	CAT_1	CAT_1	CAT_1	CAT_0	CAT_1
SAM23877_RS02605	CHR	NA	583664	584326	-	LEADING	663	WP_053126485.1	A0A0K2ALD2	NA	SAM23877_0608	hypothetical protein	Uncharacterized protein	NA	NA	NOT_PERSIST95	SAM_GI5	NOT_UNIQ	NA	NA	NA	NA	NA	NA	0.0645161	480.86	191.554	185.52	184.012	276.018	1401.21	266.968	450.98	0.172043	0.116029	0.111167	0.234568	0.236481	0.0556837	0.127005	0.32337	NA	NA	NA	CAT_2	CAT_1	CAT_1	CAT_1	CAT_2
SAM23877_RS37075	CHR	NA	584292	584954	-	LEADING	663	WP_079029979.1	A3KIJ2	NA	SAM23877_0609 SAML0540	hypothetical protein	Putative DNA primase/helicase	NA	NA	NOT_PERSIST95	SAM_GI5	NOT_UNIQ	NA	NA	NA	NA	NA	NA	0.16129	30.3771	18.0995	18.0995	12.0664	24.1327	55.8069	27.1493	43.7406	0.655745	0.582645	0.565548	0.659091	0.604313	0.688948	0.644232	0.845437	DIFF0.05	DIFF0.01	DIFF0.001	CAT_0	CAT_0	CAT_0	CAT_0	CAT_0
SAM23877_RS02610	CHR	NA	585024	585173	+	LAGGING	150	WP_159041975.1	A0A0K2AKY4	NA	SAM23877_0610	hypothetical protein	Uncharacterized protein	NA	NA	NOT_PERSIST95	SAM_GI5	NOT_UNIQ	NA	NA	NA	NA	NA	NA	0.00806452	81.1333	40	86.6667	53.3333	40	93.3333	113.333	126.667	0.314977	0.518644	0.152991	0.47619	0.381481	0.141667	0.203734	0.330131	DIFF0.05	DIFF0.01	DIFF0.001	CAT_1	CAT_1	CAT_1	CAT_1	CAT_0
SAM23877_RS02615	CHR	NA	585222	585470	-	LEADING	249	WP_107291942.1	A3KIJ3	NA	SAM23877_0611 SAML0541	STAS domain-containing protein	Putative anti-sigma factor antagonist	NA	NA	NOT_PERSIST95	SAM_GI5	NOT_UNIQ	NA	NA	NA	NA	NA	NA	0.0887097	60.1606	56.2249	32.1285	48.1928	72.2892	64.257	28.1124	116.466	0.268082	0.254928	0.3	0.15873	0.210458	0.25	0.400427	0.30203	DIFF0.05	DIFF0.01	DIFF0.001	CAT_0	CAT_1	CAT_0	CAT_1	CAT_1
SAM23877_RS02620	CHR	NA	585763	586122	+	LAGGING	360	WP_053142090.1	A3KIJ4	NA	SAM23877_0612 SAML0542	MarR family transcriptional regulator	HTH marR-type domain-containing protein	NA	NA	NOT_PERSIST95	SAM_GI5	NOT_UNIQ	NA	NA	NA	NA	NA	NA	0.403226	3434.97	2652.78	3369.44	1805.56	1513.89	6319.44	4877.78	2000	0.0289146	0.0075292	0.0136832	0.0344413	0.0254964	0.0385676	0.00467667	0.078008	DIFF0.05	DIFF0.01	DIFF0.001	CAT_4	CAT_4	CAT_4	CAT_3	CAT_3
SAM23877_RS02625	CHR	NA	586157	586624	-	LEADING	468	WP_053126491.1	A0A0K2ALD7	NA	SAM23877_0613	VOC family protein	Putative glyoxalase/bleomycin resistance family protein	NA	NA	NOT_PERSIST95	SAM_GI5	NOT_UNIQ	NA	NA	NA	NA	NA	NA	0.0483871	80.5128	14.9573	32.0513	89.7436	64.1026	145.299	17.094	183.761	0.927482	0.987113	0.976489	0.872625	0.900628	0.958902	0.994172	0.802448	DIFF0.05	DIFF0.01	DIFF0.001	CAT_1	CAT_0	CAT_0	CAT_1	CAT_1
SAM23877_RS02630	CHR	NA	586877	587095	+	LAGGING	219	WP_053142091.1	A0A0K2AKY2	NA	SAM23877_0614	hypothetical protein	Uncharacterized protein	NA	NA	NOT_PERSIST95	SAM_GI5	NOT_UNIQ	NA	NA	NA	NA	NA	NA	0.0645161	898.676	552.511	1077.63	1182.65	525.114	986.301	1292.24	744.292	0.0257585	0.024384	0.0249956	0.0283115	0.0174539	0	0.0274793	0.0576854	DIFF0.05	DIFF0.01	DIFF0.001	CAT_2	CAT_2	CAT_3	CAT_3	CAT_2
SAM23877_RS02635	CHR	NA	587408	588061	+	LAGGING	654	WP_053126493.1	A3KIJ6	NA	SAM23877_0615 SAML0544	YceI family protein	YceI domain-containing protein	NA	NA	NOT_PERSIST95	SAM_GI5	NOT_UNIQ	NA	NA	NA	NA	NA	NA	0.314516	178.318	214.067	91.7431	76.4526	211.009	61.1621	318.043	279.817	0.0137602	0.0131672	0.00411523	0.0187097	0.00961627	0.015873	0.0125117	0.0223284	DIFF0.05	DIFF0.01	DIFF0.001	CAT_1	CAT_2	CAT_1	CAT_1	CAT_1
SAM23877_RS02640	CHR	NA	588274	591039	+	LAGGING	2766	WP_079029982.1	A0A0K2AL81	NA	SAM23877_0617	SpoIIE family protein phosphatase	Putative magnesium or manganese-dependent protein phosphatase	NA	NA	NOT_PERSIST95	SAM_GI5	NOT_UNIQ	NA	NA	NA	NA	NA	NA	0.282258	228.594	49.1685	61.0991	141.721	183.659	267.896	96.5293	758.134	0.11858	0.167886	0.245795	0.0771845	0.0562164	0.0364916	0.144292	0.102194	DIFF0.05	DIFF0.01	DIFF0.001	CAT_1	CAT_1	CAT_1	CAT_1	CAT_1
SAM23877_RS02645	CHR	NA	591115	592179	-	LEADING	1065	WP_053126495.1	A3KIJ8	NA	ppnK nadK SAM23877_0618 SAML0546	NAD(+)/NADH kinase	NAD kinase (EC 2.7.1.23) (ATP-dependent NAD kinase)	NA	NA	NOT_PERSIST95	SAM_GI5	NOT_UNIQ	NA	NA	NA	NA	NA	NA	0.290323	580.225	81.6901	102.347	165.258	229.108	268.545	100.469	3078.87	0.111004	0.0371935	0.0978957	0.0866004	0.162705	0.235758	0.116073	0.0408024	NA	NA	NA	CAT_2	CAT_1	CAT_1	CAT_1	CAT_1
SAM23877_RS02650	CHR	NA	592447	592923	-	LEADING	477	WP_053126498.1	A3KIJ9	NA	sapA SAM23877_0619 SAML0547	spore-associated protein A	Putative spore-associated protein (Spore-associated protein A)	NA	NA	NOT_PERSIST95	SAM_GI5	NOT_UNIQ	NA	NA	NA	NA	NA	NA	0.258065	11120.4	241.09	509.434	2654.09	5205.45	6008.39	406.709	61700.2	0.0486151	0.123111	0.0661361	0.0096034	0.00946862	0.00668318	0.120876	0.00442784	DIFF0.05	DIFF0.01	NA	CAT_4	CAT_2	CAT_2	CAT_4	CAT_4
SAM23877_RS02655	CHR	NA	593081	594013	-	LEADING	933	WP_107408711.1	A0A0K2AKZ2	NA	SAM23877_0620	DUF3500 domain-containing protein	Uncharacterized protein	NA	NA	NOT_PERSIST95	SAM_GI5	NOT_UNIQ	NA	NA	NA	NA	NA	NA	0.0483871	240.879	72.8832	95.3912	166.131	332.262	572.347	69.6677	243.301	0.426555	0.562538	0.535505	0.332264	0.199214	0.181099	0.709758	0.465507	DIFF0.05	DIFF0.01	DIFF0.001	CAT_1	CAT_1	CAT_1	CAT_1	CAT_2
SAM23877_RS39610	CHR	NA	594315	594479	+	LAGGING	165	WP_158520023.1	A0A0K2AKQ9	NA	SAM23877_0621	hypothetical protein	Uncharacterized protein	NA	NA	NOT_PERSIST95	SAM_GI5	NOT_UNIQ	NA	NA	NA	NA	NA	NA	0.00806452	9.15152	6.06061	12.1212	6.06061	12.1212	0	6.06061	30.303	0.806007	0.82381	0.884259	0.907051	0.804622	1	0.562963	0.659341	DIFF0.05	DIFF0.01	DIFF0.001	CAT_0	CAT_0	CAT_0	CAT_0	CAT_0
SAM23877_RS02660	CHR	NA	594670	595245	-	LEADING	576	WP_053126500.1	A0A0K2AL86	NA	SAM23877_0622	dihydrofolate reductase family protein	RibD_C domain-containing protein	NA	NA	NOT_PERSIST95	SAM_GI5	NOT_UNIQ	NA	NA	NA	NA	NA	NA	0.153226	18.5069	17.3611	17.3611	24.3056	19.0972	6.94444	24.3056	26.0417	0.129424	0.0969089	0.0957792	0.0952381	0.0606061	0.444444	0.0238095	0.0891841	DIFF0.05	DIFF0.01	DIFF0.001	CAT_0	CAT_0	CAT_0	CAT_0	CAT_0
SAM23877_RS02665	CHR	NA	595532	597343	+	LAGGING	1812	WP_053126502.1	A3KIK2	NA	mutA SAM23877_0623 SAML0550	methylmalonyl-CoA mutase small subunit	Methylmalonyl-CoA mutase small subunit (EC 5.4.99.2) (Putative methylmalonyl-CoA mutase, beta subunit)	NA	NA	NOT_PERSIST95	SAM_GI5	NOT_UNIQ	NA	NA	NA	NA	NA	NA	0.774194	177.853	427.152	188.742	504.415	161.148	51.3245	56.2914	7.17439	0.0446175	0.00837062	0.0179029	0.00840601	0.00662055	0.041592	0.0536997	0.175731	DIFF0.05	DIFF0.01	DIFF0.001	CAT_1	CAT_2	CAT_1	CAT_2	CAT_1
SAM23877_RS02670	CHR	NA	597343	599520	+	LAGGING	2178	WP_053126504.1	A3KIK3	scpA	yliK SAM23877_0624 SAML0551	methylmalonyl-CoA mutase	Methylmalonyl-CoA mutase (EC 5.4.99.2) (Putative methylmalonyl-CoA mutase, coenzyme B12-dependent alpha subunit)	NA	NA	NOT_PERSIST95	SAM_GI5	NOT_UNIQ	NA	NA	NA	NA	NA	NA	0.774194	359.495	664.83	335.629	857.668	347.567	264.463	133.15	110.652	0.0561097	0.016208	0.0345114	0.0345816	0.0560985	0.0339437	0.100438	0.116987	DIFF0.05	DIFF0.01	NA	CAT_2	CAT_2	CAT_2	CAT_2	CAT_2
SAM23877_RS02675	CHR	NA	599533	600546	+	LAGGING	1014	WP_174532184.1	A3KIK4	meaB	argK SAM23877_0625 SAML0552	methylmalonyl Co-A mutase-associated GTPase MeaB	Membrane ATPase/protein kinase (Putative lysine arginine ornithine transport system kinase)	NA	NA	NOT_PERSIST95	SAM_GI5	NOT_UNIQ	NA	NA	NA	NA	NA	NA	0.774194	339.763	521.696	383.629	830.375	300.789	149.901	209.073	210.059	0.0998536	0.0792318	0.0896231	0.0324278	0.0774714	0.135643	0.202014	0.0825643	DIFF0.05	DIFF0.01	DIFF0.001	CAT_1	CAT_2	CAT_2	CAT_2	CAT_2
SAM23877_RS02680	CHR	NA	600775	601278	-	LEADING	504	WP_053126508.1	A0A0K2AKR4	NA	SAM23877_0626	GNAT family N-acetyltransferase	Putative acetyltransferase	NA	NA	NOT_PERSIST95	SAM_GI5	NOT_UNIQ	NA	NA	NA	NA	NA	NA	0.25	453.81	404.762	730.159	488.095	234.127	156.746	920.635	353.175	0.0449045	0.0886616	0.0401254	0.047748	0.0469112	0.0467539	0.0150034	0.0291282	DIFF0.05	DIFF0.01	DIFF0.001	CAT_2	CAT_2	CAT_2	CAT_2	CAT_1
SAM23877_RS02685	CHR	NA	601483	602187	+	LAGGING	705	WP_053126515.1	A3KIK6	NA	SAM23877_0627 SAML0554	hypothetical protein	Uncharacterized protein	NA	NA	NOT_PERSIST95	SAM_GI5	NOT_UNIQ	NA	NA	NA	NA	NA	NA	0.0645161	71.8582	102.128	73.7589	28.3688	63.8298	46.8085	136.17	45.3901	0.10603	0.0118931	0.0649884	0.0781819	0.128211	0.210179	0.0225469	0.226212	NA	NA	NA	CAT_0	CAT_1	CAT_1	CAT_0	CAT_1
SAM23877_RS02690	CHR	NA	602357	603220	+	LAGGING	864	WP_053126520.1	A3KIK7	NA	SAM23877_0628 SAML0555	alpha/beta fold hydrolase	Putative hydrolase or acyltransferase	NA	NA	NOT_PERSIST95	SAM_GI5	NOT_UNIQ	NA	NA	NA	NA	NA	NA	0.451613	402.002	505.787	508.102	449.074	807.87	125	332.176	194.444	0.00613348	0.00387274	0.00702301	0.00468299	0.00135416	0.00606061	0.00963227	0.0103086	DIFF0.05	DIFF0.01	DIFF0.001	CAT_2	CAT_2	CAT_2	CAT_2	CAT_2
SAM23877_RS02695	CHR	NA	603342	604382	+	LAGGING	1041	WP_053126522.1	A3KIK8	NA	SAM23877_0629 SAML0556	substrate-binding domain-containing protein	Putative transcriptional regulator protein	NA	NA	NOT_PERSIST95	SAM_GI5	NOT_UNIQ	NA	NA	NA	NA	NA	NA	0.112903	396.724	447.646	649.376	441.883	335.255	122.959	676.273	210.375	0.0107946	0.00710465	0.00930197	0.00822596	0.00974512	0.0260181	0.00330087	0.0118656	DIFF0.05	NA	NA	CAT_2	CAT_2	CAT_2	CAT_2	CAT_2
SAM23877_RS02700	CHR	NA	604490	605200	-	LEADING	711	WP_053126524.1	A3KIK9	NA	SAM23877_0630 SAML0557	sulfite exporter TauE/SafE family protein	Probable membrane transporter protein	NA	NA	NOT_PERSIST95	SAM_GI5	NOT_UNIQ	NA	NA	NA	NA	NA	NA	0.120968	10.5626	11.2518	9.84529	5.62588	7.03235	5.62588	18.2841	14.0647	0.777712	0.845466	0.86055	0.834491	0.652908	0.897436	0.833485	0.519649	DIFF0.05	DIFF0.01	DIFF0.001	CAT_0	CAT_0	CAT_0	CAT_0	CAT_0
SAM23877_RS02705	CHR	NA	605197	606615	-	LEADING	1419	WP_053126526.1	A3KIL0	NA	SAM23877_0631 SAML0558	amidohydrolase family protein	Putative amidohydrolase	NA	NA	NOT_PERSIST95	SAM_GI5	NOT_UNIQ	NA	NA	NA	NA	NA	NA	0.201613	9.6124	4.93305	12.685	11.2755	7.04722	2.81889	14.0944	17.618	0.224916	0.273303	0.16451	0.14415	0.229345	0.5	0.141038	0.122065	DIFF0.05	DIFF0.01	DIFF0.001	CAT_0	CAT_0	CAT_0	CAT_0	CAT_0
SAM23877_RS02710	CHR	NA	606612	607931	-	LEADING	1320	WP_053142097.1	A3KIL1	NA	SAM23877_0632 SAML0559	purine/pyrimidine permease	Putative permease protein	NA	NA	NOT_PERSIST95	SAM_GI5	NOT_UNIQ	NA	NA	NA	NA	NA	NA	0.193548	3.22727	2.27273	0.757576	0.757576	2.27273	5.30303	1.51515	7.57576	0.876557	0.85875	0.911111	0.900463	0.878889	0.934359	0.928197	0.724129	DIFF0.05	DIFF0.01	DIFF0.001	CAT_0	CAT_0	CAT_0	CAT_0	CAT_0
SAM23877_RS02715	CHR	NA	608376	608810	+	LAGGING	435	WP_174532185.1	A0A0K2ALG0	NA	SAM23877_0633	ATP-binding protein	Putative regulatory protein	NA	NA	NOT_PERSIST95	SAM_GI5	NOT_UNIQ	NA	NA	NA	NA	NA	NA	0.427419	497.011	137.931	372.414	1036.78	303.448	540.23	245.977	1006.9	0.325398	0.524814	0.361036	0.259598	0.274123	0.139445	0.519462	0.199305	DIFF0.05	DIFF0.01	DIFF0.001	CAT_2	CAT_1	CAT_2	CAT_2	CAT_2
SAM23877_RS02720	CHR	NA	608764	609267	-	LEADING	504	WP_053126528.1	A0A0K2AL00	NA	SAM23877_0634	DUF2809 domain-containing protein	Putative integral membrane protein	NA	NA	NOT_PERSIST95	SAM_GI5	NOT_UNIQ	NA	NA	NA	NA	NA	NA	0.16129	261.706	224.206	349.206	271.825	232.143	71.4286	498.016	251.984	0.466772	0.256978	0.304546	0.486306	0.536059	0.789505	0.207194	0.686816	DIFF0.05	DIFF0.01	NA	CAT_1	CAT_2	CAT_2	CAT_2	CAT_1
SAM23877_RS02725	CHR	NA	609446	609661	+	LAGGING	216	WP_053126530.1	A0A0K2AL09	NA	SAM23877_0635	hypothetical protein	Uncharacterized protein	NA	NA	NOT_PERSIST95	SAM_GI5	NOT_UNIQ	NA	NA	NA	NA	NA	NA	0.258065	150.602	27.7778	78.7037	152.778	46.2963	416.667	46.2963	199.074	0.530932	0.760518	0.549708	0.581083	0.574506	0.155844	0.565108	0.529755	DIFF0.05	DIFF0.01	DIFF0.001	CAT_1	CAT_0	CAT_1	CAT_1	CAT_0
SAM23877_RS02730	CHR	NA	609778	610977	-	LEADING	1200	WP_053126532.1	A3KIL4	NA	SAM23877_0636 SAML0562	FAD-dependent oxidoreductase	Putative oxidoreductase	NA	NA	NOT_PERSIST95	SAM_GI5	NOT_UNIQ	NA	NA	NA	NA	NA	NA	0.580645	220.7	165.833	194.167	223.333	371.667	188.333	183.333	230	0.0551087	0.0419342	0.085082	0.0436464	0.0505238	0.0426436	0.0592056	0.0627255	DIFF0.05	DIFF0.01	DIFF0.001	CAT_1	CAT_1	CAT_1	CAT_1	CAT_2
SAM23877_RS02735	CHR	NA	611113	612069	-	LEADING	957	WP_053126535.1	A3KIL5	sigJ	SAM23877_0637 SAML0563	RNA polymerase sigma factor SigJ	Putative RNA polymerase ECF-subfamily sigma factor	NA	NA	NOT_PERSIST95	SAM_GI5	NOT_UNIQ	NA	NA	NA	NA	NA	NA	0.548387	778.924	727.273	978.056	1009.4	687.565	516.196	1088.82	610.24	0.00745441	0.00322222	0.00532415	0.00401797	0.00753158	0.0171673	0.00600421	0.00891343	DIFF0.05	DIFF0.01	DIFF0.001	CAT_2	CAT_2	CAT_3	CAT_2	CAT_2
SAM23877_RS02740	CHR	NA	612444	613433	-	LEADING	990	WP_053126536.1	A3KIL6	NA	SAM23877_0639 SAML0564	MASE1 domain-containing protein	Putative integral membrane protein	NA	NA	NOT_PERSIST95	SAM_GI5	NOT_UNIQ	NA	NA	NA	NA	NA	NA	0.717742	20.3333	6.06061	16.1616	12.1212	10.101	16.1616	7.07071	72.7273	0.436176	0.340171	0.238095	0.481481	0.508772	0.846397	0.354409	0.283909	DIFF0.05	DIFF0.01	DIFF0.001	CAT_0	CAT_0	CAT_0	CAT_0	CAT_0
SAM23877_RS02745	CHR	NA	613484	614314	-	LEADING	831	WP_053126539.1	A3KIL7	NA	SAM23877_0640 SAML0565	serine/threonine-protein phosphatase	PPM-type phosphatase domain-containing protein	NA	NA	NOT_PERSIST95	SAM_GI5	NOT_UNIQ	NA	NA	NA	NA	NA	NA	0.669355	185.764	49.3381	102.286	113.117	103.49	122.744	139.591	666.667	0.021461	0.0194641	0.0114507	0.0114898	0.00546448	0.0805556	0.00838196	0.0134204	DIFF0.05	DIFF0.01	DIFF0.001	CAT_1	CAT_1	CAT_1	CAT_1	CAT_1
SAM23877_RS02750	CHR	NA	614505	615074	-	LEADING	570	WP_053126541.1	A3KIL8	NA	SAM23877_0641 SAML0566	pyridoxamine 5'-phosphate oxidase family protein	Putative_PNPOx domain-containing protein	NA	NA	NOT_PERSIST95	SAM_GI6	NOT_UNIQ	NA	NA	NA	NA	NA	NA	0.572581	221.123	47.3684	78.9474	445.614	333.333	443.86	98.2456	101.754	0.0226431	0.0179441	0.00641026	0.0259843	0.0214316	0.0190087	0.0289546	0.0387681	DIFF0.05	DIFF0.01	DIFF0.001	CAT_1	CAT_1	CAT_1	CAT_2	CAT_2
SAM23877_RS02755	CHR	NA	615218	616039	+	LAGGING	822	WP_053126543.1	A0A0K2ALA6	NA	SAM23877_0642	siderophore-interacting protein	Putative siderophore-interacting protein	NA	NA	NOT_PERSIST95	SAM_GI6	NOT_UNIQ	NA	NA	NA	NA	NA	NA	0.0725806	5030.86	48.6618	166.667	3301.7	5090.02	20104.6	290.754	610.706	0.256592	0.733103	0.470331	0.00885096	0.0116338	0.00947645	0.486212	0.0765342	DIFF0.05	DIFF0.01	DIFF0.001	CAT_4	CAT_1	CAT_1	CAT_4	CAT_4
SAM23877_RS02760	CHR	NA	616224	616616	-	LEADING	393	WP_053126545.1	A0A0K2ALG7	NA	SAM23877_0643	VOC family protein	VOC domain-containing protein	NA	NA	NOT_PERSIST95	SAM_GI6	NOT_UNIQ	NA	NA	NA	NA	NA	NA	0.645161	458.27	552.163	399.491	292.621	312.977	605.598	648.855	290.076	0.37534	0.0489762	0.130104	0.761443	0.711632	0.602941	0.143503	0.228784	DIFF0.05	DIFF0.01	NA	CAT_2	CAT_2	CAT_2	CAT_2	CAT_2
SAM23877_RS02765	CHR	NA	616613	616909	-	LEADING	297	WP_053126547.1	A3KIM1	NA	yuzN SAM23877_0644 SAML0569	helix-turn-helix transcriptional regulator	Putative HTH-type transcriptional regulator YuzN (Putative transcriptional regulator)	NA	NA	NOT_PERSIST95	SAM_GI6	NOT_UNIQ	NA	NA	NA	NA	NA	NA	0.580645	1304.85	730.64	488.215	356.902	370.37	4592.59	861.953	319.865	0.0475411	0.0144652	0.0119154	0.129699	0.0896671	0.0380698	0.0135935	0.0353773	NA	NA	NA	CAT_3	CAT_2	CAT_2	CAT_2	CAT_2
SAM23877_RS02770	CHR	NA	617276	617794	+	LAGGING	519	WP_053126548.1	A3KIM2	NA	SAM23877_0645 SAML0570	lytic polysaccharide monooxygenase	Lytic chitin monooxygenase (EC 1.14.99.53) (Lytic polysaccharide monooxygenase) (LPMO) (SamLPMO10B)	NA	NA	NOT_PERSIST95	NA	NOT_UNIQ	NA	NA	NA	NA	NA	NA	0.451613	32.4085	42.3892	48.1696	7.70713	44.316	26.975	46.2428	5.78035	0.477526	0.221193	0.291622	0.624094	0.452355	0.463675	0.445902	0.843844	DIFF0.05	DIFF0.01	DIFF0.001	CAT_0	CAT_1	CAT_1	CAT_0	CAT_0
SAM23877_RS02775	CHR	NA	617944	618675	+	LAGGING	732	WP_053126550.1	A3KIM3	NA	SAM23877_0646 SAML0571	chitinase	Putative secreted chitinase	NA	NA	NOT_PERSIST95	NA	NOT_UNIQ	NA	NA	NA	NA	NA	NA	0.870968	23.1284	38.2514	30.0546	16.3934	28.6885	8.19672	25.9563	15.0273	0.391188	0.189584	0.321473	0.468095	0.472509	0.333333	0.384919	0.568402	DIFF0.05	DIFF0.01	DIFF0.001	CAT_0	CAT_1	CAT_0	CAT_0	CAT_0
SAM23877_RS02780	CHR	NA	618753	619823	-	LEADING	1071	WP_053126552.1	A0A0K2ALB1	NA	SAM23877_0647	glycoside hydrolase family 43 protein	Secreted hydrolase	NA	NA	NOT_PERSIST95	NA	NOT_UNIQ	NA	NA	NA	NA	NA	NA	0.185484	6.68534	6.53595	5.60224	8.40336	6.53595	3.73483	7.46965	10.2708	0.832174	0.896785	0.91792	0.79939	0.744851	0.857143	0.888957	0.720169	DIFF0.05	DIFF0.01	DIFF0.001	CAT_0	CAT_0	CAT_0	CAT_0	CAT_0
SAM23877_RS02785	CHR	NA	620083	622305	+	LAGGING	2223	WP_053126554.1	A3KIM5	NA	SAM23877_0648 SAML0573	alpha-N-acetylglucosaminidase	Putative alpha-N-acetylglucosaminidase	NA	NA	NOT_PERSIST95	NA	NOT_UNIQ	NA	NA	NA	NA	NA	NA	0.475806	87.7508	15.7445	36.4372	105.713	245.614	65.677	17.5439	140.801	0.215859	0.401174	0.36029	0.0841948	0.0632926	0.0328708	0.516692	0.0524955	NA	NA	NA	CAT_1	CAT_0	CAT_0	CAT_1	CAT_1
SAM23877_RS02790	CHR	NA	622426	623289	+	LAGGING	864	WP_053126556.1	A3KIM6	NA	SAM23877_0649 SAML0574	hydrolase	Putative secreted hydrolase	NA	NA	NOT_PERSIST95	NA	NOT_UNIQ	NA	NA	NA	NA	NA	NA	0.016129	43.75	1.15741	1.15741	9.25926	43.9815	174.769	1.15741	21.9907	0.533582	0.88604	0.933333	0.381944	0.157292	0.1772	0.952614	0.246649	DIFF0.05	DIFF0.01	DIFF0.001	CAT_0	CAT_0	CAT_0	CAT_0	CAT_0
SAM23877_RS02795	CHR	NA	623419	624717	+	LAGGING	1299	WP_053126558.1	A3KIM7	NA	SAM23877_0650 SAML0575	ATP-grasp domain-containing protein	ATP-grasp domain-containing protein	NA	NA	NOT_PERSIST95	NA	NOT_UNIQ	NA	NA	NA	NA	NA	NA	0.185484	151.078	55.4273	197.075	263.279	127.791	190.916	43.8799	202.463	0.0952188	0.11819	0.0379421	0.0288998	0.135347	0.122749	0.150053	0.073351	DIFF0.05	DIFF0.01	DIFF0.001	CAT_1	CAT_1	CAT_1	CAT_2	CAT_1
SAM23877_RS02800	CHR	NA	624737	626782	+	LAGGING	2046	WP_053126560.1	A3KIM8	NA	SAM23877_0651 SAML0576	CocE/NonD family hydrolase	Putative glutaryl 7-ACA acylase	NA	NA	NOT_PERSIST95	NA	NOT_UNIQ	NA	NA	NA	NA	NA	NA	0.556452	356.955	288.368	344.575	246.334	483.382	181.329	530.303	445.748	0.0474898	0.0322721	0.0767899	0.0478393	0.0469876	0.0485635	0.0323108	0.0476655	DIFF0.05	DIFF0.01	DIFF0.001	CAT_2	CAT_2	CAT_2	CAT_1	CAT_2
SAM23877_RS02805	CHR	NA	626825	627334	+	LAGGING	510	WP_053126563.1	A3KIM9	NA	SAM23877_0652 SAML0577	NUDIX domain-containing protein	Putative MutT-family protein	NA	NA	NOT_PERSIST95	SAM_GI7	NOT_UNIQ	NA	NA	NA	NA	NA	NA	0.5	219.137	180.392	349.02	294.118	135.294	62.7451	400	190.196	0.0217648	0.0171788	0.0226722	0.0258325	0.00673401	0.0185185	0.0219733	0.0394443	DIFF0.05	DIFF0.01	DIFF0.001	CAT_1	CAT_1	CAT_2	CAT_2	CAT_1
SAM23877_RS02810	CHR	NA	627493	627912	+	LAGGING	420	WP_053126565.1	A3KIN0	NA	SAM23877_0653 SAML0578	hypothetical protein	YCII domain-containing protein	NA	NA	NOT_PERSIST95	SAM_GI7	NOT_UNIQ	NA	NA	NA	NA	NA	NA	0.774194	396.952	297.619	309.524	469.048	576.19	285.714	319.048	585.714	0.0187838	0.0228149	0.0110521	0.0158021	0.000898473	0	0.0647644	0.0161548	DIFF0.05	DIFF0.01	DIFF0.001	CAT_2	CAT_2	CAT_2	CAT_2	CAT_2
SAM23877_RS02815	CHR	NA	627909	629054	+	LAGGING	1146	WP_053126567.1	A3KIN1	NA	SAM23877_0654 SAML0579	RNA polymerase subunit sigma-24	Putative RNA polymerase ECF-subfamily sigma factor	NA	NA	NOT_PERSIST95	SAM_GI7	NOT_UNIQ	NA	NA	NA	NA	NA	NA	0.846774	67.3735	52.356	63.6998	76.7888	98.6038	24.4328	73.2984	100.349	0.542672	0.464944	0.716371	0.50786	0.467182	0.464162	0.646781	0.531403	DIFF0.05	DIFF0.01	NA	CAT_0	CAT_1	CAT_1	CAT_1	CAT_1
SAM23877_RS02820	CHR	NA	629254	630450	+	LAGGING	1197	WP_053126568.1	A3KIN2	NA	SAM23877_0656 SAML0580	sugar hydrolase	Putative secreted sugar hydrolase	NA	NA	NOT_PERSIST95	SAM_GI7	NOT_UNIQ	NA	NA	NA	NA	NA	NA	0.475806	8.88889	9.18964	5.01253	3.34169	14.2022	10.0251	6.68338	12.5313	0.609515	0.530571	0.740051	0.70102	0.619155	0.437745	0.601573	0.636489	NA	NA	NA	CAT_0	CAT_0	CAT_0	CAT_0	CAT_0
SAM23877_RS02825	CHR	NA	630559	631998	-	LEADING	1440	WP_053126570.1	A3KIN3	NA	SAM23877_0657 SAML0581	beta-glucosidase	Beta-glucosidase (EC 3.2.1.21)	NA	NA	NOT_PERSIST95	SAM_GI7	NOT_UNIQ	NA	NA	NA	NA	NA	NA	0.427419	8.39583	4.16667	4.16667	1.38889	20.1389	6.94444	2.77778	15.9722	0.615136	0.708325	0.855477	0.666082	0.494343	0.263889	0.811793	0.506044	DIFF0.05	DIFF0.01	DIFF0.001	CAT_0	CAT_0	CAT_0	CAT_0	CAT_0
SAM23877_RS02830	CHR	NA	632104	633027	-	LEADING	924	WP_053126572.1	A3KIN4	NA	SAM23877_0658 SAML0582	carbohydrate ABC transporter permease	Putative sugar transport integral membrane protein	NA	NA	NOT_PERSIST95	SAM_GI7	NOT_UNIQ	NA	NA	NA	NA	NA	NA	0.443548	5.94156	4.329	4.329	0	7.57576	4.329	5.41126	15.1515	0.874454	0.885918	0.890314	0.854031	0.855839	0.954832	0.90555	0.774693	DIFF0.05	DIFF0.01	DIFF0.001	CAT_0	CAT_0	CAT_0	CAT_0	CAT_0
SAM23877_RS02835	CHR	NA	633040	634035	-	LEADING	996	WP_053126574.1	A3KIN5	NA	SAM23877_0659 SAML0583	sugar ABC transporter permease	Putative sugar transport permease	NA	NA	NOT_PERSIST95	SAM_GI7	NOT_UNIQ	NA	NA	NA	NA	NA	NA	0.225806	6.0743	7.02811	4.01606	2.00803	5.02008	8.03213	10.0402	5.02008	0.878193	0.822683	0.89128	0.869643	0.86047	0.949339	0.859704	0.894236	DIFF0.05	DIFF0.01	DIFF0.001	CAT_0	CAT_0	CAT_0	CAT_0	CAT_0
SAM23877_RS02840	CHR	NA	634129	635439	-	LEADING	1311	WP_053126576.1	A3KIN6	NA	SAM23877_0660 SAML0584	carbohydrate ABC transporter substrate-binding protein	Putative solute binding lipoprotein	NA	NA	NOT_PERSIST95	SAM_GI7	NOT_UNIQ	NA	NA	NA	NA	NA	NA	0.395161	14.2792	4.57666	7.62777	6.10221	9.15332	27.46	7.62777	30.5111	0.370085	0.473856	0.438889	0.45	0.224375	0.190476	0.556693	0.256308	DIFF0.05	DIFF0.01	NA	CAT_0	CAT_0	CAT_0	CAT_0	CAT_0
SAM23877_RS02845	CHR	NA	635751	636764	+	LAGGING	1014	WP_053126578.1	A3KIN7	NA	celR SAM23877_0661 SAML0585	LacI family DNA-binding transcriptional regulator	HTH-type transcriptional regulator CelR (Putative lacI-family transcriptional regulator)	NA	NA	NOT_PERSIST95	SAM_GI7	NOT_UNIQ	NA	NA	NA	NA	NA	NA	0.225806	604.763	719.921	648.915	531.558	461.538	321.499	1016.77	604.536	0.0872857	0.111349	0.116663	0.062157	0.0758154	0.0819008	0.11618	0.0469354	DIFF0.05	DIFF0.01	DIFF0.001	CAT_2	CAT_2	CAT_2	CAT_2	CAT_2
SAM23877_RS02850	CHR	NA	637177	637803	-	LEADING	627	WP_053126580.1	A3KIN8	NA	SAM23877_0663 SAML0586	GNAT family N-acetyltransferase	Putative acetyltransferase	NA	NA	NOT_PERSIST95	SAM_GI7	NOT_UNIQ	NA	NA	NA	NA	NA	NA	0.290323	1585.33	2014.35	2250.4	1964.91	1017.54	457.735	3189.79	704.944	0.0733361	0.0295735	0.0464381	0.0600192	0.0777481	0.0452202	0.0793473	0.175007	DIFF0.05	DIFF0.01	DIFF0.001	CAT_3	CAT_3	CAT_3	CAT_3	CAT_3
SAM23877_RS02855	CHR	NA	637815	638510	+	LAGGING	696	WP_167355223.1	A0A0K2AL33	NA	SAM23877_0664	GNAT family N-acetyltransferase	Putative acetyltransferase	NA	NA	NOT_PERSIST95	SAM_GI7	NOT_UNIQ	NA	NA	NA	NA	NA	NA	0.225806	991.681	663.793	1685.34	1632.18	540.23	543.103	1586.21	652.299	0.037841	0.0422812	0.0215254	0.0543848	0.0387987	0.0361773	0.032855	0.0388647	DIFF0.05	DIFF0.01	DIFF0.001	CAT_2	CAT_2	CAT_3	CAT_3	CAT_2
SAM23877_RS02860	CHR	NA	638536	639306	-	LEADING	771	WP_053126584.1	A3KIP0	NA	SAM23877_0665 SAML0588	class I SAM-dependent methyltransferase	Putative methyltransferase	NA	NA	NOT_PERSIST95	SAM_GI7	NOT_UNIQ	NA	NA	NA	NA	NA	NA	0.258065	52.8275	14.2672	28.5344	40.2075	89.4942	85.6031	32.4254	63.5538	0.709449	0.895517	0.876732	0.635515	0.565942	0.482066	0.854929	0.655439	DIFF0.05	DIFF0.01	DIFF0.001	CAT_0	CAT_0	CAT_0	CAT_0	CAT_1
SAM23877_RS02865	CHR	NA	639400	640695	-	LEADING	1296	WP_079029984.1	A3KIP1	NA	SAM23877_0666 SAML0589	aminotransferase class V-fold PLP-dependent enzyme	Putative cysteine desulfurase, SufS (Putative cysteine desulphurases, SufS)	NA	NA	NOT_PERSIST95	SAM_GI7	NOT_UNIQ	NA	NA	NA	NA	NA	NA	0.25	104.645	33.179	66.358	89.5062	162.037	77.9321	33.179	273.92	0.0974194	0.1733	0.0709908	0.0561969	0.0256186	0.0754898	0.232537	0.0478029	DIFF0.05	DIFF0.01	DIFF0.001	CAT_1	CAT_0	CAT_1	CAT_1	CAT_1
SAM23877_RS02870	CHR	NA	640692	642029	-	LEADING	1338	WP_053126586.1	A3KIP2	NA	SAM23877_0667 SAML0590	pyridoxal-phosphate dependent enzyme	Putative pyridoxal-phosphate dependent enzyme	NA	NA	NOT_PERSIST95	SAM_GI7	NOT_UNIQ	NA	NA	NA	NA	NA	NA	0.25	269.283	45.5904	119.581	170.404	346.039	518.685	45.5904	521.674	0.0261378	0.0398307	0.0255108	0.0135116	0.00870685	0.00236283	0.0861319	0.00690958	DIFF0.05	DIFF0.01	DIFF0.001	CAT_1	CAT_1	CAT_1	CAT_1	CAT_2
SAM23877_RS02875	CHR	NA	642026	643492	-	LEADING	1467	WP_053126588.1	A3KIP3	NA	SAM23877_0668 SAML0591	Y4yA family PLP-dependent enzyme	Putative decarboxylase	NA	NA	NOT_PERSIST95	SAM_GI7	NOT_UNIQ	NA	NA	NA	NA	NA	NA	0.25	286.571	47.0348	120.654	182.686	345.603	513.292	48.3981	639.4	0.0321269	0.0136816	0.0114017	0.00820416	0.0247088	0.0380662	0.120444	0.00838188	DIFF0.05	DIFF0.01	DIFF0.001	CAT_1	CAT_1	CAT_1	CAT_1	CAT_2
SAM23877_RS02880	CHR	NA	643892	644095	+	LAGGING	204	WP_053126590.1	A3KIP4	NA	SAM23877_0669 SAML0592	hypothetical protein	Putative secreted protein	NA	NA	NOT_PERSIST95	SAM_GI7	NOT_UNIQ	NA	NA	NA	NA	NA	NA	0.0564516	10.7353	0	9.80392	29.4118	39.2157	0	4.90196	9.80392	0.776166	0.888889	0.87963	0.426768	0.47619	1	0.932323	0.829365	DIFF0.05	DIFF0.01	DIFF0.001	CAT_0	CAT_0	CAT_0	CAT_0	CAT_0
SAM23877_RS02885	CHR	NA	644323	645186	+	LAGGING	864	WP_053126592.1	A3KIP5	NA	SAM23877_0670 SAML0593	hydrolase	Putative secreted hydrolase	NA	NA	NOT_PERSIST95	SAM_GI7	NOT_UNIQ	NA	NA	NA	NA	NA	NA	0.0725806	265.752	2.31481	52.0833	539.352	221.065	894.676	2.31481	30.0926	0.382989	0.846914	0.509632	0.0317064	0.0393485	0.0371867	0.888158	0.327976	DIFF0.05	DIFF0.01	DIFF0.001	CAT_1	CAT_0	CAT_1	CAT_2	CAT_1
SAM23877_RS02890	CHR	NA	645244	645459	+	LAGGING	216	WP_053126594.1	A3KIP6	NA	SAM23877_0671 SAML0594	hypothetical protein	SLV.8-like protein	NA	NA	NOT_PERSIST95	SAM_GI7	NOT_UNIQ	NA	NA	NA	NA	NA	NA	0.58871	346.806	18.5185	254.63	1287.04	648.148	152.778	18.5185	421.296	0.042471	0.124242	0.00453515	0.00388889	0.00449766	0.0625	0.0555556	0.0420776	DIFF0.05	DIFF0.01	DIFF0.001	CAT_2	CAT_0	CAT_2	CAT_3	CAT_2
SAM23877_RS02895	CHR	NA	645613	647676	+	LAGGING	2064	WP_053142102.1	A0A0K2ALD5	NA	SAM23877_0672	SpoIIE family protein phosphatase	Putative magnesium or manganese-dependent protein phosphatase	NA	NA	NOT_PERSIST95	SAM_GI7	NOT_UNIQ	NA	NA	NA	NA	NA	NA	0.395161	286.08	67.8295	187.016	297.481	140.988	551.841	174.419	498.062	0.0363776	0.0699352	0.0392261	0.0158696	0.0345376	0.0269256	0.0412328	0.0269165	DIFF0.05	DIFF0.01	DIFF0.001	CAT_1	CAT_1	CAT_1	CAT_2	CAT_1
SAM23877_RS02900	CHR	NA	647771	648442	+	LAGGING	672	WP_053126597.1	A3KIP8	NA	SAM23877_0673 SAML0596	CBS domain-containing protein	Putative transport protein	NA	NA	NOT_PERSIST95	SAM_GI7	NOT_UNIQ	NA	NA	NA	NA	NA	NA	0.596774	1633.01	462.798	699.405	1044.64	1745.54	827.381	909.226	5812.5	0.0110411	0.00946133	0.0138775	0.0113721	0.010585	0.0149133	0.00967444	0.00740413	DIFF0.05	DIFF0.01	DIFF0.001	CAT_3	CAT_2	CAT_2	CAT_2	CAT_3
SAM23877_RS39615	CHR	NA	648475	648627	+	LAGGING	153	WP_159041976.1	NA	NA	NA	hypothetical protein	NA	NA	NA	NOT_PERSIST95	SAM_GI7	NOT_UNIQ	NA	NA	NA	NA	NA	NA	0.00806452	817.908	117.647	111.111	169.935	620.915	1150.33	169.935	3052.29	0.268784	0.328784	0.502686	0.278703	0.198663	0.0503616	0.432499	0.089794	DIFF0.05	DIFF0.01	DIFF0.001	CAT_2	CAT_1	CAT_1	CAT_1	CAT_2
SAM23877_RS02905	CHR	NA	648867	650105	+	LAGGING	1239	WP_079029985.1	A3KIP9	NA	SAM23877_0674 SAML0597	two-component sensor histidine kinase	Putative two component system sensor kinase	NA	NA	NOT_PERSIST95	SAM_GI7	NOT_UNIQ	NA	NA	NA	NA	NA	NA	0.58871	444.036	138.822	178.37	239.709	402.744	445.521	194.512	1439.87	0.0316342	0.035706	0.0429305	0.019865	0.0194596	0.0174336	0.0781525	0.00789232	DIFF0.05	DIFF0.01	DIFF0.001	CAT_2	CAT_1	CAT_1	CAT_1	CAT_2
SAM23877_RS02910	CHR	NA	650102	650776	+	LAGGING	675	WP_053126599.1	A3KIQ0	NA	yxjL SAM23877_0675 SAML0598	response regulator transcription factor	Putative transcriptional regulatory protein YxjL (Putative two component system response regulator)	NA	NA	NOT_PERSIST95	SAM_GI7	NOT_UNIQ	NA	NA	NA	NA	NA	NA	0.629032	354.741	121.481	174.815	217.778	368.889	336.296	161.481	1063.7	0.0627041	0.107705	0.090223	0.0392636	0.0341878	0.00633088	0.133606	0.0276119	DIFF0.05	DIFF0.01	DIFF0.001	CAT_2	CAT_1	CAT_1	CAT_1	CAT_2
SAM23877_RS02915	CHR	NA	650916	651761	+	LAGGING	846	WP_053126601.1	A3KIQ1	NA	SAM23877_0676 SAML0599	ABC transporter ATP-binding protein	Putative ABC transport system ATP binding protein	NA	NA	NOT_PERSIST95	SAM_GI7	NOT_UNIQ	NA	NA	NA	NA	NA	NA	0.387097	29.1135	14.1844	23.6407	26.0047	22.4586	11.8203	22.4586	88.6525	0.130191	0.156267	0.221576	0.112061	0.0309343	0	0.338972	0.0515277	DIFF0.05	DIFF0.01	DIFF0.001	CAT_0	CAT_0	CAT_0	CAT_0	CAT_0
SAM23877_RS02920	CHR	NA	651758	654271	+	LAGGING	2514	WP_053126603.1	A3KIQ2	NA	SAM23877_0677 SAML0600	ABC transporter permease	Putative ABC transporter integral membrane subunit	NA	NA	NOT_PERSIST95	SAM_GI7	NOT_UNIQ	NA	NA	NA	NA	NA	NA	0.282258	8.31344	1.59109	6.36436	5.56881	7.95545	3.97772	5.56881	27.8441	0.59984	0.744126	0.601771	0.561862	0.524199	0.694444	0.623365	0.449112	DIFF0.05	DIFF0.01	DIFF0.001	CAT_0	CAT_0	CAT_0	CAT_0	CAT_0
SAM23877_RS02925	CHR	NA	654484	655881	+	LAGGING	1398	WP_053126606.1	A3KIQ3	NA	SAM23877_0678 SAML0601	MFS transporter	Putative integral membrane protein	NA	NA	NOT_PERSIST95	SAM_GI7	NOT_UNIQ	NA	NA	NA	NA	NA	NA	0.322581	3.51216	1.43062	3.57654	1.43062	3.57654	2.14592	1.43062	10.0143	0.709981	0.782852	0.494444	0.655556	0.744444	0.839683	0.880702	0.572184	DIFF0.05	DIFF0.01	NA	CAT_0	CAT_0	CAT_0	CAT_0	CAT_0
SAM23877_RS02930	CHR	NA	655878	657101	+	LAGGING	1224	WP_053126608.1	A3KIQ4	NA	SAM23877_0679 SAML0602	FAD-dependent monooxygenase	Putative oxidoreductase	NA	NA	NOT_PERSIST95	SAM_GI7	NOT_UNIQ	NA	NA	NA	NA	NA	NA	0.709677	3.81536	1.63399	2.45098	2.45098	4.90196	3.26797	1.63399	11.4379	0.909089	0.965232	0.962883	0.898649	0.916063	0.875	0.983928	0.761869	DIFF0.05	DIFF0.01	DIFF0.001	CAT_0	CAT_0	CAT_0	CAT_0	CAT_0
SAM23877_RS02935	CHR	NA	657136	657984	-	LEADING	849	WP_053126610.1	A0A0K2AL54	NA	SAM23877_0680	LysR family transcriptional regulator	Putative transcriptional regulator	NA	NA	NOT_PERSIST95	NA	NOT_UNIQ	NA	NA	NA	NA	NA	NA	0.201613	58.8339	48.2921	61.2485	44.7585	101.296	21.2014	85.9835	56.5371	0.085176	0.0348326	0.0661371	0.0472696	0.188911	0.110256	0.0454003	0.103425	DIFF0.05	DIFF0.01	DIFF0.001	CAT_0	CAT_1	CAT_1	CAT_0	CAT_1
SAM23877_RS02940	CHR	NA	658115	658870	+	LAGGING	756	WP_053126612.1	A0A0K2AKW2	NA	SAM23877_0681	NAD(P)-binding domain-containing protein	Putative dinucleotide-binding enzyme	NA	NA	NOT_PERSIST95	NA	NOT_UNIQ	NA	NA	NA	NA	NA	NA	0.16129	15.9524	10.582	5.29101	7.93651	19.8413	31.746	5.29101	22.4868	0.382747	0.342593	0.537959	0.38825	0.381481	0.0416667	0.5625	0.424779	DIFF0.05	DIFF0.01	NA	CAT_0	CAT_0	CAT_0	CAT_0	CAT_0
SAM23877_RS02945	CHR	NA	659012	659875	-	LEADING	864	WP_053126614.1	A3KIQ7	NA	SAM23877_0682 SAML0605	NAD(P)H-binding protein	Putative hydroxylase	NA	NA	NOT_PERSIST95	NA	NOT_UNIQ	NA	NA	NA	NA	NA	NA	0.435484	20.5556	11.5741	25.463	11.5741	50.9259	6.94444	10.4167	28.9352	0.103747	0.158153	0.115062	0.0544872	0.025641	0	0.202381	0.170503	DIFF0.05	NA	NA	CAT_0	CAT_0	CAT_0	CAT_0	CAT_0
SAM23877_RS02950	CHR	NA	660035	662254	-	LEADING	2220	WP_053126616.1	A3KIQ8	NA	ydfJ SAM23877_0683 SAML0606	MMPL family transporter	Membrane protein YdfJ (Putative integral membrane protein)	NA	NA	NOT_PERSIST95	NA	NOT_UNIQ	NA	NA	NA	NA	NA	NA	0.225806	540.946	68.4685	231.532	185.135	2330.63	181.982	25.2252	764.865	0.181792	0.212786	0.134904	0.0648559	0.0857124	0.172791	0.523173	0.0783236	DIFF0.05	DIFF0.01	NA	CAT_2	CAT_1	CAT_1	CAT_1	CAT_3
SAM23877_RS02955	CHR	NA	662515	663615	-	LEADING	1101	WP_053126617.1	A3KIQ9	NA	SAM23877_0684 SAML0607	winged helix DNA-binding domain-containing protein	Uncharacterized protein	NA	NA	NOT_PERSIST95	NA	NOT_UNIQ	NA	NA	NA	NA	NA	NA	0.419355	9.65486	5.44959	7.26612	5.44959	11.8074	9.99092	8.17439	17.257	0.415874	0.547637	0.519841	0.288462	0.315988	0.280423	0.611204	0.347562	DIFF0.05	NA	NA	CAT_0	CAT_0	CAT_0	CAT_0	CAT_0
SAM23877_RS02960	CHR	NA	663768	664193	-	LEADING	426	WP_053126619.1	A3KIR0	NA	SAM23877_0685 SAML0608	VOC family protein	Putative glyoxalase/bleomycin resistance family protein	NA	NA	NOT_PERSIST95	NA	NOT_UNIQ	NA	NA	NA	NA	NA	NA	0.137097	33.6385	25.8216	23.4742	32.8638	65.7277	18.7793	42.2535	30.5164	0.0610053	0.0454545	0.030303	0.036839	0	0.15	0.0996259	0.0648148	DIFF0.05	DIFF0.01	DIFF0.001	CAT_0	CAT_0	CAT_0	CAT_0	CAT_1
SAM23877_RS02965	CHR	NA	664333	665367	+	LAGGING	1035	WP_053126621.1	A0A0K2AKW7	NA	SAM23877_0686	WYL domain-containing transcriptional regulator	Putative DeoR-family transcriptional regulator	NA	NA	NOT_PERSIST95	NA	NOT_UNIQ	NA	NA	NA	NA	NA	NA	0.322581	22.8406	22.2222	16.4251	15.4589	47.343	7.72947	29.9517	25.1208	0.562162	0.555455	0.555991	0.429487	0.544733	0.611111	0.621747	0.616608	DIFF0.05	DIFF0.01	DIFF0.001	CAT_0	CAT_0	CAT_0	CAT_0	CAT_0
SAM23877_RS02970	CHR	NA	665522	666730	-	LEADING	1209	WP_053142106.1	A3KIR2	NA	cmlR SAM23877_0687 SAML0610	MFS transporter	Chloramphenicol resistance protein (Putative chloramphenicol resistance protein)	NA	NA	NOT_PERSIST95	NA	NOT_UNIQ	NA	NA	NA	NA	NA	NA	0.677419	99.0571	88.5029	84.3672	72.7874	81.8859	61.2076	142.266	167.08	0.101589	0.0777079	0.105075	0.103535	0.141137	0.145632	0.0852647	0.052771	DIFF0.05	DIFF0.01	DIFF0.001	CAT_1	CAT_1	CAT_1	CAT_1	CAT_1
SAM23877_RS02975	CHR	NA	666883	668982	+	LAGGING	2100	WP_053126624.1	A0A0K2ALL1	ligA	ligA SAM23877_0688	NAD-dependent DNA ligase LigA	DNA ligase (EC 6.5.1.2) (Polydeoxyribonucleotide synthase [NAD(+)])	NA	NA	NOT_PERSIST95	NA	NOT_UNIQ	NA	NA	NA	NA	NA	NA	0.451613	39.319	75.7143	26.6667	27.619	54.7619	14.2857	45.2381	35.2381	0.349238	0.19084	0.446347	0.266941	0.300169	0.503226	0.389901	0.347245	DIFF0.05	DIFF0.01	DIFF0.001	CAT_0	CAT_1	CAT_0	CAT_0	CAT_0
SAM23877_RS02980	CHR	NA	669072	669653	+	LAGGING	582	WP_053126625.1	A3KIR4	NA	nodL SAM23877_0689 SAML0612	sugar O-acetyltransferase	Nodulation protein L (EC 2.3.1.-) (Putative sugar acetyltransferase)	NA	NA	NOT_PERSIST95	NA	NOT_UNIQ	NA	NA	NA	NA	NA	NA	0.387097	375.395	491.409	223.368	189.003	280.069	733.677	365.979	161.512	0.0629941	0.0567892	0.0630078	0.0991578	0.022522	0	0.106851	0.0926315	DIFF0.05	DIFF0.01	DIFF0.001	CAT_2	CAT_2	CAT_1	CAT_1	CAT_2
SAM23877_RS02985	CHR	NA	669664	670257	+	LAGGING	594	WP_053126628.1	A3KIR5	NA	ybjK SAM23877_0690 SAML0613	TetR family transcriptional regulator	Putative HTH-type transcriptional regulator YbjK (Putative tetR-family transcriptional regulatory protein)	NA	NA	NOT_PERSIST95	NA	NOT_UNIQ	NA	NA	NA	NA	NA	NA	0.322581	203.687	331.65	131.313	117.845	203.704	244.108	212.121	144.781	0.676924	0.540056	0.760599	0.841468	0.65107	0.261225	0.761285	0.922767	DIFF0.05	DIFF0.01	DIFF0.001	CAT_1	CAT_2	CAT_1	CAT_1	CAT_1
SAM23877_RS02990	CHR	NA	670329	671627	-	LEADING	1299	WP_053126630.1	A3KIR6	NA	SAM23877_0691 SAML0614	YeeE/YedE family protein	Putative integral membrane protein	NA	NA	NOT_PERSIST95	NA	NOT_UNIQ	NA	NA	NA	NA	NA	NA	0.137097	347.598	487.298	299.461	645.881	137.028	87.7598	864.511	97.7675	0.0684333	0.0411424	0.0531773	0.027139	0.0693507	0.0899225	0.0477214	0.15058	DIFF0.05	DIFF0.01	DIFF0.001	CAT_2	CAT_2	CAT_2	CAT_2	CAT_1
SAM23877_RS02995	CHR	NA	672069	673970	-	LEADING	1902	WP_053126631.1	A3KIR7	htpG	htpG SAM23877_0692 SAML0615	molecular chaperone HtpG	Chaperone protein HtpG (Heat shock protein HtpG) (High temperature protein G)	NA	NA	NOT_PERSIST95	NA	NOT_UNIQ	NA	NA	NA	NA	NA	NA	0.508065	3045.34	4230.81	3475.81	3245.01	3918.51	2023.13	3078.34	1752.37	0.0114578	0.00432084	0.00605647	0.00734222	0.0121755	0.0165025	0.0118056	0.0220011	DIFF0.05	DIFF0.01	DIFF0.001	CAT_4	CAT_4	CAT_4	CAT_4	CAT_4
SAM23877_RS03000	CHR	NA	674192	675070	+	LAGGING	879	WP_053126633.1	A3KIR8	NA	SAM23877_0693 SAML0616	SGNH/GDSL hydrolase family protein	Lipase 2 (EC 3.1.1.3) (Putative secreted hydrolase)	NA	NA	NOT_PERSIST95	NA	NOT_UNIQ	NA	NA	NA	NA	NA	NA	0.241935	2.5711	1.13766	0	0	1.13766	4.55063	1.13766	9.10125	0.944578	0.988032	0.997602	0.979167	0.923232	0.833333	0.995191	0.895492	DIFF0.05	DIFF0.01	DIFF0.001	CAT_0	CAT_0	CAT_0	CAT_0	CAT_0
SAM23877_RS03005	CHR	NA	675098	676054	+	LAGGING	957	WP_053126635.1	A3KIR9	NA	SAM23877_0694 SAML0617	helix-turn-helix domain-containing protein	Putative AraC-family transcriptional regulator	NA	NA	NOT_PERSIST95	NA	NOT_UNIQ	NA	NA	NA	NA	NA	NA	0.604839	107.022	111.808	146.29	81.5047	70.0104	33.4378	175.549	148.38	0.08058	0.0473664	0.0961725	0.0695173	0.0586118	0.177975	0.0606763	0.0537404	DIFF0.05	DIFF0.01	DIFF0.001	CAT_1	CAT_1	CAT_1	CAT_1	CAT_1
SAM23877_RS03010	CHR	NA	676175	677173	+	LAGGING	999	WP_053126637.1	A3KIS0	gap	gap SAM23877_0695 SAML0618	type I glyceraldehyde-3-phosphate dehydrogenase	Glyceraldehyde-3-phosphate dehydrogenase (EC 1.2.1.-)	NA	NA	NOT_PERSIST95	NA	NOT_UNIQ	NA	NA	NA	NA	NA	NA	0.540323	13802.3	72.0721	229.229	118.118	721.722	208.208	236.236	95000	0.10036	0.165129	0.116192	0.0796157	0.034615	0.0391808	0.26461	0.00317561	DIFF0.05	DIFF0.01	DIFF0.001	CAT_4	CAT_1	CAT_1	CAT_1	CAT_2
SAM23877_RS03015	CHR	NA	677223	677720	+	LAGGING	498	WP_053126639.1	A3KIS1	NA	ppiA SAM23877_0696 SAML0619	peptidylprolyl isomerase	Peptidyl-prolyl cis-trans isomerase (PPIase) (EC 5.2.1.8)	NA	NA	NOT_PERSIST95	NA	NOT_UNIQ	NA	NA	NA	NA	NA	NA	0.564516	49970.6	43022.1	41092.4	26148.6	42281.1	28875.5	44315.3	123149	0.00291604	0.00122948	0.00148696	0.00194958	0.00367108	0.00897806	0.00171058	0.00138657	DIFF0.05	DIFF0.01	NA	CAT_4	CAT_4	CAT_4	CAT_4	CAT_4
SAM23877_RS03020	CHR	NA	677867	679345	+	LAGGING	1479	WP_053126642.1	A3KIS2	NA	SAM23877_0697 SAML0620	glutamate--cysteine ligase	Putative glutamate-cysteine ligase	NA	NA	NOT_PERSIST95	NA	NOT_UNIQ	NA	NA	NA	NA	NA	NA	0.379032	660.994	140.636	177.147	159.567	188.641	576.065	162.948	3083.84	0.0550377	0.0765638	0.100478	0.0473562	0.030975	0.0364679	0.0869398	0.00648264	NA	NA	NA	CAT_2	CAT_1	CAT_1	CAT_1	CAT_1
SAM23877_RS03025	CHR	NA	679394	680227	+	LAGGING	834	WP_053126644.1	A3KIS3	NA	SAM23877_0698 SAML0621	class II glutamine amidotransferase	Putative glutamine amidotransferase	NA	NA	NOT_PERSIST95	NA	NOT_UNIQ	NA	NA	NA	NA	NA	NA	0.379032	247.098	37.1703	74.3405	107.914	127.098	232.614	53.9568	1056.35	0.0286512	0.0438966	0.0280018	0.0304669	0.0239859	0.0485126	0.0187075	0.00698732	DIFF0.05	DIFF0.01	NA	CAT_1	CAT_1	CAT_1	CAT_1	CAT_1
SAM23877_RS03030	CHR	NA	680517	681455	+	LAGGING	939	WP_063481168.1	A3KIS4	NA	tauD SAM23877_0699 SAML0622	TauD/TfdA family dioxygenase	Alpha-ketoglutarate-dependent taurine dioxygenase (EC 1.14.11.17) (Putative dioxygenase)	NA	NA	NOT_PERSIST95	NA	NOT_UNIQ	NA	NA	NA	NA	NA	NA	0.467742	516.528	107.561	130.99	2500.53	342.918	212.993	418.53	665.602	0.0544575	0.0721334	0.0422956	0.0137991	0.0490368	0.0391457	0.147912	0.0168798	DIFF0.05	DIFF0.01	DIFF0.001	CAT_2	CAT_1	CAT_1	CAT_3	CAT_2
SAM23877_RS03035	CHR	NA	681520	683343	-	LEADING	1824	WP_053126648.1	A3KIS5	NA	SAM23877_0700 SAML0623	beta-galactosidase	Putative hydrolase	NA	NA	NOT_PERSIST95	NA	NOT_UNIQ	NA	NA	NA	NA	NA	NA	0.225806	9.93969	19.1886	8.77193	3.28947	13.7061	7.67544	7.12719	8.77193	0.634898	0.351086	0.516474	0.853294	0.57941	0.722731	0.548126	0.873163	DIFF0.05	DIFF0.01	DIFF0.001	CAT_0	CAT_0	CAT_0	CAT_0	CAT_0
SAM23877_RS03040	CHR	NA	683414	684313	-	LEADING	900	WP_053126650.1	A3KIS6	NA	SAM23877_0701 SAML0624	carbohydrate ABC transporter permease	Putative integral membrane binding-protein-dependent transport protein	NA	NA	NOT_PERSIST95	NA	NOT_UNIQ	NA	NA	NA	NA	NA	NA	0.209677	3.82222	4.44444	2.22222	0	2.22222	2.22222	3.33333	11.1111	0.877384	0.74	0.915344	0.892424	0.920314	0.9375	0.912524	0.823583	DIFF0.05	NA	NA	CAT_0	CAT_0	CAT_0	CAT_0	CAT_0
SAM23877_RS03045	CHR	NA	684316	685269	-	LEADING	954	WP_053142108.1	A3KIS7	NA	SAM23877_0702 SAML0625	sugar ABC transporter permease	Putative integral membrane binding-protein-dependent transport protein	NA	NA	NOT_PERSIST95	NA	NOT_UNIQ	NA	NA	NA	NA	NA	NA	0.314516	2.78826	4.19287	2.09644	2.09644	4.19287	1.04822	1.04822	6.28931	0.924101	0.840635	0.960317	0.852252	0.944056	0.986667	0.957215	0.927568	DIFF0.05	NA	NA	CAT_0	CAT_0	CAT_0	CAT_0	CAT_0
SAM23877_RS03050	CHR	NA	685292	686656	-	LEADING	1365	WP_053126652.1	A0A0K2ALM6	NA	SAM23877_0703	extracellular solute-binding protein	Putative extracellular solute-binding protein	NA	NA	NOT_PERSIST95	NA	NOT_UNIQ	NA	NA	NA	NA	NA	NA	0.209677	4.41758	10.989	4.3956	0.732601	2.9304	2.1978	4.3956	4.3956	0.766086	0.417882	0.755556	0.882963	0.850575	0.837607	0.745829	0.872193	DIFF0.05	DIFF0.01	DIFF0.001	CAT_0	CAT_0	CAT_0	CAT_0	CAT_0
SAM23877_RS03055	CHR	NA	686845	687900	+	LAGGING	1056	WP_053126654.1	A3KIS9	NA	SAM23877_0704 SAML0627	LacI family DNA-binding transcriptional regulator	Putative LacI-family transcriptional regulator	NA	NA	NOT_PERSIST95	NA	NOT_UNIQ	NA	NA	NA	NA	NA	NA	0.209677	284.252	322.917	389.205	242.424	227.273	168.561	513.258	150.568	0.0379896	0.0161148	0.0392859	0.0372972	0.0224295	0.0291253	0.0389996	0.0826751	DIFF0.05	NA	NA	CAT_1	CAT_2	CAT_2	CAT_1	CAT_1
SAM23877_RS03060	CHR	NA	688413	689900	+	LAGGING	1488	WP_053126656.1	A3KIT0	NA	SAM23877_0706 SAML0628	NCS1 family nucleobase:cation symporter-1	Putative allantoin permease	NA	NA	NOT_PERSIST95	NA	NOT_UNIQ	NA	NA	NA	NA	NA	NA	0.362903	17.1909	23.5215	21.5054	8.06452	24.1935	12.0968	17.4731	12.0968	0.368223	0.148643	0.228388	0.292144	0.519865	0.623932	0.291704	0.472883	DIFF0.05	DIFF0.01	DIFF0.001	CAT_0	CAT_0	CAT_0	CAT_0	CAT_0
SAM23877_RS03065	CHR	NA	689945	690670	+	LAGGING	726	WP_053142110.1	A0A0K2ALH1	NA	SAM23877_0707	Asp/Glu/hydantoin racemase	Putative racemase	NA	NA	NOT_PERSIST95	NA	NOT_UNIQ	NA	NA	NA	NA	NA	NA	0.362903	14.5179	22.0386	19.2837	5.50964	23.416	5.50964	15.1515	11.0193	0.356829	0.207071	0.212268	0.287943	0.383333	0.377778	0.379245	0.650168	DIFF0.05	DIFF0.01	DIFF0.001	CAT_0	CAT_0	CAT_0	CAT_0	CAT_0
SAM23877_RS03070	CHR	NA	690831	691541	+	LAGGING	711	WP_053126658.1	A3KIT2	NA	SAM23877_0708 SAML0630	GntR family transcriptional regulator	Putative transcriptional regulator	NA	NA	NOT_PERSIST95	NA	NOT_UNIQ	NA	NA	NA	NA	NA	NA	0.266129	1449.69	1016.88	2867.79	2661.04	506.329	203.938	3490.86	218.003	0.0123489	0.00986036	0.00685799	0.00951953	0.00833714	0.0243902	0.00670785	0.0207692	DIFF0.05	DIFF0.01	DIFF0.001	CAT_3	CAT_3	CAT_4	CAT_4	CAT_2
SAM23877_RS03075	CHR	NA	691651	692091	+	LAGGING	441	WP_053126660.1	A3KIT3	NA	SAM23877_0709 SAML0631	hypothetical protein	Putative membrane protein	NA	NA	NOT_PERSIST95	NA	NOT_UNIQ	NA	NA	NA	NA	NA	NA	0.0725806	147.302	90.7029	195.011	276.644	63.4921	129.252	160.998	163.265	0.137131	0.264504	0.179822	0.118135	0.0686518	0.0796569	0.195447	0.0537011	DIFF0.05	DIFF0.01	DIFF0.001	CAT_1	CAT_1	CAT_1	CAT_2	CAT_1
SAM23877_RS03080	CHR	NA	692113	693960	-	LEADING	1848	WP_079029989.1	A3KIT4	NA	bga SAM23877_0710 SAML0632	beta-galactosidase	Beta-galactosidase (EC 3.2.1.23)	NA	NA	NOT_PERSIST95	NA	NOT_UNIQ	NA	NA	NA	NA	NA	NA	0.733871	23.658	58.9827	31.3853	10.2814	14.6104	9.74026	31.9264	9.19913	0.517366	0.117128	0.401234	0.605997	0.589907	0.760802	0.315587	0.830906	DIFF0.05	DIFF0.01	DIFF0.001	CAT_0	CAT_1	CAT_0	CAT_0	CAT_0
SAM23877_RS03085	CHR	NA	694069	696063	-	LEADING	1995	WP_053126663.1	A3KIT5	NA	SAM23877_0711 SAML0633	aminotransferase	Uncharacterized protein	NA	NA	NOT_PERSIST95	NA	NOT_UNIQ	NA	NA	NA	NA	NA	NA	0.387097	7.34837	21.0526	10.5263	1.00251	2.00501	2.50627	10.5263	3.00752	0.623246	0.279243	0.546591	0.677778	0.830065	0.819444	0.539119	0.670479	DIFF0.05	DIFF0.01	DIFF0.001	CAT_0	CAT_0	CAT_0	CAT_0	CAT_0
SAM23877_RS03090	CHR	NA	696060	697493	-	LEADING	1434	WP_174532186.1	A3KIT6	NA	SAM23877_0712 SAML0634	hypothetical protein	Uncharacterized protein	NA	NA	NOT_PERSIST95	NA	NOT_UNIQ	NA	NA	NA	NA	NA	NA	0.395161	6.33194	16.7364	9.7629	2.7894	2.09205	0.69735	10.4603	2.7894	0.539659	0.204701	0.384524	0.539683	0.666667	0.833333	0.401698	0.747009	DIFF0.05	DIFF0.01	DIFF0.001	CAT_0	CAT_0	CAT_0	CAT_0	CAT_0
SAM23877_RS03095	CHR	NA	697421	698221	-	LEADING	801	WP_053126667.1	A3KIT7	NA	SAM23877_0713 SAML0635	sugar phosphate isomerase/epimerase	Putative AP endonuclease	NA	NA	NOT_PERSIST95	NA	NOT_UNIQ	NA	NA	NA	NA	NA	NA	0.0806452	19.8127	46.1923	23.7203	7.49064	11.236	14.9813	18.7266	14.9813	0.507897	0.326434	0.5162	0.547863	0.57942	0.55754	0.571895	0.455929	DIFF0.05	DIFF0.01	DIFF0.001	CAT_0	CAT_1	CAT_0	CAT_0	CAT_0
SAM23877_RS03100	CHR	NA	698297	699361	-	LEADING	1065	WP_107408643.1	A0A0K2AL82	NA	SAM23877_0714	zinc-binding alcohol dehydrogenase	Putative oxidoreductase	NA	NA	NOT_PERSIST95	NA	NOT_UNIQ	NA	NA	NA	NA	NA	NA	0.0806452	34.0469	107.981	47.8873	3.75587	5.6338	5.6338	59.1549	7.51174	0.316482	0.0307898	0.0996636	0.489658	0.34188	0.642857	0.0452748	0.565249	DIFF0.05	DIFF0.01	DIFF0.001	CAT_0	CAT_1	CAT_1	CAT_0	CAT_0
SAM23877_RS03105	CHR	NA	699497	700900	+	LAGGING	1404	WP_053126671.1	A3KIT9	NA	SAM23877_0715 SAML0637	extracellular solute-binding protein	Putative binding protein dependent transport lipoprotein	NA	NA	NOT_PERSIST95	NA	NOT_UNIQ	NA	NA	NA	NA	NA	NA	0.0806452	34.4587	84.7578	40.5983	4.2735	5.69801	43.4473	34.188	15.6695	0.623903	0.221793	0.38303	0.85959	0.748665	0.797354	0.493726	0.863162	DIFF0.05	DIFF0.01	DIFF0.001	CAT_0	CAT_1	CAT_0	CAT_0	CAT_0
SAM23877_RS03110	CHR	NA	700931	701950	+	LAGGING	1020	WP_053126673.1	A0A0K2AKZ1	NA	SAM23877_0716	sugar ABC transporter permease	Putative integral membrane binding protein dependent transport protein	NA	NA	NOT_PERSIST95	NA	NOT_UNIQ	NA	NA	NA	NA	NA	NA	0.0806452	9.98039	21.5686	11.7647	1.96078	4.90196	3.92157	11.7647	14.7059	0.876328	0.622589	0.829989	0.974119	0.942129	0.993	0.817883	0.954585	DIFF0.05	DIFF0.01	NA	CAT_0	CAT_0	CAT_0	CAT_0	CAT_0
SAM23877_RS03115	CHR	NA	701947	702831	+	LAGGING	885	WP_053126674.1	A3KIU1	NA	SAM23877_0717 SAML0639	carbohydrate ABC transporter permease	Putative integral membrane binding protein dependent transport protein	NA	NA	NOT_PERSIST95	NA	NOT_UNIQ	NA	NA	NA	NA	NA	NA	0.0806452	20.7797	36.1582	16.9492	6.77966	14.6893	18.0791	24.8588	25.9887	0.810134	0.55113	0.805629	0.899486	0.850309	0.951471	0.778321	0.834593	DIFF0.05	DIFF0.01	DIFF0.001	CAT_0	CAT_1	CAT_0	CAT_0	CAT_0
SAM23877_RS03120	CHR	NA	702850	704049	+	LAGGING	1200	WP_167355254.1	A3KIU2	NA	SAM23877_0718 SAML0640	ROK family protein	Putative ROK-family transcriptional regulator	NA	NA	NOT_PERSIST95	NA	NOT_UNIQ	NA	NA	NA	NA	NA	NA	0.467742	62.3417	97.5	90	50.8333	44.1667	31.6667	100	29.1667	0.101645	0.046942	0.104208	0.144097	0.0955026	0.114379	0.0722044	0.134184	DIFF0.05	DIFF0.01	DIFF0.001	CAT_0	CAT_1	CAT_1	CAT_1	CAT_0
SAM23877_RS03125	CHR	NA	704111	705004	+	LAGGING	894	WP_053126678.1	A3KIU3	NA	SAM23877_0719 SAML0641	Gfo/Idh/MocA family oxidoreductase	Putative oxidoreductase	NA	NA	NOT_PERSIST95	NA	NOT_UNIQ	NA	NA	NA	NA	NA	NA	0.0967742	34.5414	53.6913	54.8098	30.2013	32.4385	19.0157	44.7427	11.1857	0.404539	0.356342	0.433386	0.303907	0.312801	0.258333	0.53095	0.636053	DIFF0.05	DIFF0.01	DIFF0.001	CAT_0	CAT_1	CAT_1	CAT_0	CAT_0
SAM23877_RS03130	CHR	NA	705101	705502	-	LEADING	402	WP_053142115.1	A0A0K2AL94	NA	SAM23877_0720	GtrA family protein	Putative integral membrane protein	NA	NA	NOT_PERSIST95	NA	NOT_UNIQ	NA	NA	NA	NA	NA	NA	0.0887097	992.463	997.512	1467.66	845.771	358.209	606.965	2363.18	390.547	0.0264676	0.0329083	0.0294925	0.0219156	0.0284706	0.0379714	0.0210931	0.0134215	DIFF0.05	DIFF0.01	DIFF0.001	CAT_2	CAT_3	CAT_3	CAT_2	CAT_2
SAM23877_RS03135	CHR	NA	705770	706363	+	LAGGING	594	WP_053126680.1	A3KIU5	TerB	SAM23877_0721 SAML0643	TerB family tellurite resistance protein	Putative tellurium resistance protein	NA	NA	NOT_PERSIST95	NA	NOT_UNIQ	NA	NA	NAPSF	CL_4_Indole	NA	NA	0.846774	8466.97	3326.6	5254.21	12232.3	13385.5	9471.38	4158.25	12360.3	0.0110621	0.0124474	0.00917101	0.0126959	0.0087965	0.0050296	0.0163557	0.0129383	DIFF0.05	DIFF0.01	DIFF0.001	CAT_4	CAT_4	CAT_4	CAT_4	CAT_4
SAM23877_RS03140	CHR	NA	706438	707340	+	LAGGING	903	WP_053126682.1	A3KIU6	NA	SAM23877_0722 SAML0644	aminoglycoside phosphotransferase family protein	Putative phosphotransferase	NA	NA	NOT_PERSIST95	NA	NOT_UNIQ	NA	NA	NA	CL_4_Indole	NA	NA	0.725806	721.185	605.759	685.493	844.961	1052.05	142.857	664.452	1285.71	0.0344285	0.00361083	0.0183161	0.00476904	0.059108	0.110153	0.0148873	0.0301549	DIFF0.05	DIFF0.01	DIFF0.001	CAT_2	CAT_2	CAT_2	CAT_2	CAT_3
SAM23877_RS03145	CHR	NA	707643	708860	+	LAGGING	1218	WP_053126684.1	A3KIU7	NA	SAM23877_0723 SAML0645	alginate lyase family protein	Putative secreted protein	NA	NA	NOT_PERSIST95	NA	NOT_UNIQ	NA	NA	NA	CL_4_Indole	NA	NA	0.483871	31.9787	21.3465	18.8834	11.4943	30.3777	63.2184	13.9573	46.798	0.679784	0.574776	0.952361	0.691138	0.488479	0.589846	0.494983	0.966903	DIFF0.05	DIFF0.01	DIFF0.001	CAT_0	CAT_0	CAT_0	CAT_0	CAT_0
SAM23877_RS03150	CHR	NA	708880	709986	-	LEADING	1107	WP_053126686.1	A3KIU8	paaK	paaJ SAM23877_0724 SAML0646	phenylacetate-CoA oxygenase/reductase subunit PaaK	Putative phenylacetic acid degradation NADH oxidoreductase PaaE (Subunit of the phenylacetly-CoA oxygenase/reductase)	NA	NA	PERSIST95	NA	NOT_UNIQ	NA	NA	NA	CL_4_Indole	NA	NA	1	399.521	41.5537	476.061	83.1075	40.6504	36.1337	13.5501	2122.85	0.251457	0.259015	0.0525711	0.145121	0.321812	0.366581	0.605816	0.0092823	DIFF0.05	DIFF0.01	DIFF0.001	CAT_2	CAT_1	CAT_2	CAT_1	CAT_0
SAM23877_RS03155	CHR	NA	709986	710492	-	LEADING	507	WP_053126688.1	A3KIU9	paaJ	paaD SAM23877_0725 SAML0647	phenylacetate-CoA oxygenase subunit PaaJ	Putative multicomponent oxygenase/reductase subunit for phenylacetic acid degradation (Putative phenylacetic acid degradation protein PaaD)	NA	NA	PERSIST95	NA	NOT_UNIQ	NA	NA	NA	CL_4_Indole	NA	NA	1	271.795	19.7239	246.548	51.2821	21.6963	130.178	3.94477	1400.39	0.0612179	0.030303	0.00623053	0	0	0.0128205	0.375	0.00417122	DIFF0.05	DIFF0.01	DIFF0.001	CAT_1	CAT_0	CAT_2	CAT_1	CAT_0
SAM23877_RS03160	CHR	NA	710486	711313	-	LEADING	828	WP_053126690.1	A3KIV0	paaC	paaC SAM23877_0726 SAML0648	phenylacetate-CoA oxygenase subunit PaaC	Putative multicomponent oxygenase/reductase subunit for phenylacetic acid degradation (Putative phenylacetic acid degradation protein PaaC)	NA	NA	NOT_PERSIST95	NA	NOT_UNIQ	NA	NA	NA	CL_4_Indole	NA	NA	0.25	358.889	24.1546	333.333	57.971	27.7778	111.111	16.9082	1923.91	0.0387966	0.0839002	0.0122846	0.0136054	0.0133333	0.00680272	0.136134	0.00551628	DIFF0.05	DIFF0.01	DIFF0.001	CAT_2	CAT_0	CAT_2	CAT_1	CAT_0
SAM23877_RS03165	CHR	NA	711323	711616	-	LEADING	294	WP_053126692.1	A3KIV1	paaB	SAML0649	1%2C2-phenylacetyl-CoA epoxidase subunit B	Putative phenylacetic acid degradation protein	NA	NA	PERSIST95	NA	NOT_UNIQ	NA	NA	NA	CL_4_Indole	NA	NA	1	317.313	20.4082	183.673	47.619	23.8095	353.741	3.40136	1482.99	0.114442	0.150327	0.0384468	0.0277778	0.0808824	0	0.5	0.00365897	DIFF0.05	DIFF0.01	DIFF0.001	CAT_1	CAT_0	CAT_1	CAT_1	CAT_0
SAM23877_RS03170	CHR	NA	711613	712590	-	LEADING	978	WP_053126694.1	A3KIV2	paaA	paaA SAM23877_0727 SAML0650	1%2C2-phenylacetyl-CoA epoxidase subunit A	Putative multicomponent oxygenase/reductase subunit for phenylacetic acid degradation (Putative phenylacetic acid degradation protein PaaA)	NA	NA	PERSIST95	NA	NOT_UNIQ	NA	NA	NA	CL_4_Indole	NA	NA	1	1334.82	74.6421	992.843	274.029	91.002	877.301	23.5174	6809.82	0.0445188	0.0244413	0.0139261	0.0234082	0.0462251	0.0177143	0.178752	0.00716495	DIFF0.05	NA	NA	CAT_3	CAT_1	CAT_3	CAT_2	CAT_1
SAM23877_RS03175	CHR	NA	712806	713219	+	LAGGING	414	WP_053142117.1	A3KIV3	paaI	SAML0651	hydroxyphenylacetyl-CoA thioesterase PaaI	Putative phenylacetic acid degradation protein PaaI	NA	NA	NOT_PERSIST95	NA	NOT_UNIQ	NA	NA	NA	CL_4_Indole	NA	NA	0.185484	338.768	45.8937	1345.41	140.097	38.6473	19.3237	55.5556	768.116	0.115861	0.144552	0.0118152	0.0516002	0.181913	0.236111	0.164706	0.0203261	DIFF0.05	DIFF0.01	DIFF0.001	CAT_1	CAT_1	CAT_3	CAT_1	CAT_0
SAM23877_RS03180	CHR	NA	713216	714562	+	LAGGING	1347	WP_053126696.1	A3KIV4	paaF	paaK SAM23877_0728 SAML0652	phenylacetate--CoA ligase	Phenylacetate-coenzyme A ligase (EC 6.2.1.30) (Phenylacetyl-CoA ligase)	NA	NA	PERSIST95	NA	NOT_UNIQ	NA	NA	NA	CL_4_Indole	NA	NA	0.983871	124.031	25.9837	358.575	50.4826	26.7261	80.9206	12.6206	302.153	0.205578	0.24115	0.0494909	0.183354	0.164027	0.200641	0.544481	0.0559058	DIFF0.05	DIFF0.01	DIFF0.001	CAT_1	CAT_0	CAT_2	CAT_1	CAT_0
SAM23877_RS03185	CHR	NA	714690	715988	+	LAGGING	1299	WP_053126698.1	A3KIV5	NA	SAM23877_0729 SAML0653	NAD(P)-binding domain-containing protein	Putative flavin-binding monooxygenase	NA	NA	NOT_PERSIST95	NA	NOT_UNIQ	NA	NA	NA	CL_4_Indole	NA	NA	0.129032	1187.46	444.188	930.716	1128.56	1585.84	1842.19	568.129	1575.06	0.0485071	0.0776362	0.0306011	0.0203771	0.0305874	0.0859368	0.0714224	0.0229886	DIFF0.05	DIFF0.01	DIFF0.001	CAT_2	CAT_2	CAT_2	CAT_3	CAT_3
SAM23877_RS03190	CHR	NA	716084	717211	-	LEADING	1128	WP_053126701.1	A3KIV6	NA	SAM23877_0730 SAML0654	DMATS family aromatic prenyltransferase	Uncharacterized protein	NA	NA	NOT_PERSIST95	NA	NOT_UNIQ	NA	NA	NA	CL_4_Indole	NA	NA	0.193548	382.934	356.383	457.447	250	382.979	371.454	638.298	184.397	0.132092	0.0731915	0.138146	0.173692	0.116789	0.0523952	0.102788	0.267641	DIFF0.05	DIFF0.01	DIFF0.001	CAT_2	CAT_2	CAT_2	CAT_1	CAT_2
SAM23877_RS03195	CHR	NA	717419	718768	-	LEADING	1350	WP_053126703.1	A3KIV7	NA	SAM23877_0731 SAML0655	cytochrome P450	Putative cytochrome P450	NA	NA	NOT_PERSIST95	NA	NOT_UNIQ	NA	NA	NA	CL_4_Indole	NA	NA	0.677419	704.393	654.815	982.963	704.444	1037.78	318.519	1231.85	129.63	0.144013	0.055966	0.0535842	0.0687261	0.182986	0.130264	0.0778075	0.438756	DIFF0.05	DIFF0.01	DIFF0.001	CAT_2	CAT_2	CAT_3	CAT_2	CAT_3
SAM23877_RS03200	CHR	NA	718784	719377	-	LEADING	594	WP_053126705.1	A3KIV8	NA	SAM23877_0732 SAML0656	ATP/GTP-binding protein	Putative ATP/GTP-binding protein	NA	NA	NOT_PERSIST95	NA	NOT_UNIQ	NA	NA	NA	CL_4_Indole	NA	NA	0.677419	696.414	755.892	962.963	542.088	1016.84	484.848	1043.77	89.2256	0.0964264	0.0183805	0.0253917	0.0376815	0.109421	0.0847437	0.0176443	0.381723	DIFF0.05	DIFF0.01	DIFF0.001	CAT_2	CAT_2	CAT_3	CAT_2	CAT_2
SAM23877_RS03205	CHR	NA	719352	719729	-	LEADING	378	WP_053126706.1	A3KIV9	NA	SAM23877_0733 SAML0657	DUF742 domain-containing protein	Uncharacterized protein	NA	NA	NOT_PERSIST95	NA	NOT_UNIQ	NA	NA	NA	CL_4_Indole	NA	NA	0.604839	617.328	555.556	698.413	502.646	756.614	677.249	1005.29	68.7831	0.0932762	0.0380554	0.0509641	0.0440183	0.110651	0.0391096	0.12137	0.248765	DIFF0.05	DIFF0.01	DIFF0.001	CAT_2	CAT_2	CAT_2	CAT_2	CAT_2
SAM23877_RS03210	CHR	NA	719726	720127	-	LEADING	402	WP_053126708.1	A3KIW0	NA	SAM23877_0734 SAML0658	roadblock/LC7 domain-containing protein	Robl_LC7 domain-containing protein	NA	NA	NOT_PERSIST95	NA	NOT_UNIQ	NA	NA	NA	CL_4_Indole	NA	NA	0.604839	675.025	706.468	917.91	691.542	912.935	293.532	1223.88	111.94	0.0128259	0.00150986	0.00363751	0.00415433	0	0.0374339	0.0095061	0.0335396	DIFF0.05	DIFF0.01	DIFF0.001	CAT_2	CAT_2	CAT_2	CAT_2	CAT_2
SAM23877_RS03215	CHR	NA	720124	721296	-	LEADING	1173	WP_053126709.1	A3KIW1	NA	SAM23877_0735 SAML0659	sensor histidine kinase	Putative sensor histidine kinase	NA	NA	NOT_PERSIST95	NA	NOT_UNIQ	NA	NA	NA	CL_4_Indole	NA	NA	0.572581	1765.17	1663.26	2557.54	1531.12	1625.75	1578.01	3138.11	246.377	0.0153092	0.00613717	0.0106304	0.0104022	0.0222463	0.0196113	0.0144098	0.0237272	DIFF0.05	DIFF0.01	DIFF0.001	CAT_3	CAT_3	CAT_4	CAT_3	CAT_3
SAM23877_RS03220	CHR	NA	721628	722380	+	LAGGING	753	WP_174532278.1	A3KIW2	NA	SAM23877_0737 SAML0660	sulfite exporter TauE/SafE family protein	Probable membrane transporter protein	NA	NA	NOT_PERSIST95	NA	NOT_UNIQ	NA	NA	NA	CL_4_Indole	NA	NA	0.709677	663.798	577.689	1235.06	610.89	495.352	281.541	1317.4	239.044	0.0304633	0.00537585	0.0154821	0.00652534	0.0766087	0.0232655	0.0108206	0.075165	DIFF0.05	DIFF0.01	DIFF0.001	CAT_2	CAT_2	CAT_3	CAT_2	CAT_2
SAM23877_RS03225	CHR	NA	722725	723453	+	LAGGING	729	WP_053126713.1	A0A0K2ALQ6	NA	SAM23877_0738	trypsin-like serine protease	Putative hydrolase	NA	NA	NOT_PERSIST95	NA	NOT_UNIQ	NA	NA	NA	CL_4_Indole	NA	NA	0.33871	44.3347	63.1001	43.8957	27.4348	35.6653	56.2414	65.8436	8.23045	0.447032	0.218072	0.519441	0.406207	0.522682	0.288039	0.401178	0.773607	DIFF0.05	DIFF0.01	DIFF0.001	CAT_0	CAT_1	CAT_1	CAT_0	CAT_0
SAM23877_RS03230	CHR	NA	723651	724490	+	LAGGING	840	WP_053126715.1	A3KIW4	NA	ylmA SAM23877_0739 SAML0662	ATP-binding cassette domain-containing protein	Putative ABC transport protein, ATP-binding component (Putative ABC transporter ATP-binding protein YlmA) (EC 3.6.3.-)	NA	NA	NOT_PERSIST95	NA	NOT_UNIQ	NA	NA	NA	CL_4_Indole	NA	NA	0.419355	519.44	140.476	126.19	648.81	651.19	1307.14	382.143	161.905	0.0419068	0.0299233	0.0808179	0.00762258	0.0103823	0.0124921	0.0167049	0.135404	DIFF0.05	DIFF0.01	DIFF0.001	CAT_2	CAT_1	CAT_1	CAT_2	CAT_2
SAM23877_RS03235	CHR	NA	725120	726196	+	LAGGING	1077	WP_053126716.1	A3KIW5	NA	SAM23877_0740 SAML0663	ABC transporter substrate-binding protein	NMT1 domain-containing protein	NA	NA	NOT_PERSIST95	NA	NOT_UNIQ	NA	NA	NA	CL_4_Indole	NA	NA	0.104839	91.8663	25.9981	13.9276	553.389	80.7799	42.7112	31.5692	64.0669	0.0938321	0.0830321	0.116667	0.00730329	0.0649351	0.228967	0.0521998	0.103721	DIFF0.05	NA	NA	CAT_1	CAT_0	CAT_0	CAT_2	CAT_1
SAM23877_RS03240	CHR	NA	726193	727050	+	LAGGING	858	WP_053126718.1	A3KIW6	NA	ssuC SAM23877_0741 SAML0664	ABC transporter permease	Alkanesulfonate transporter subunit, membrane component of ABC superfamily (Putative transporter)	NA	NA	NOT_PERSIST95	NA	NOT_UNIQ	NA	NA	NA	CL_4_Indole	NA	NA	0.58871	36.958	11.655	11.655	191.142	47.7855	11.655	11.655	33.7995	0.433066	0.381905	0.505848	0.0693192	0.406673	0.823529	0.595704	0.248485	DIFF0.05	DIFF0.01	DIFF0.001	CAT_0	CAT_0	CAT_0	CAT_1	CAT_0
SAM23877_RS03245	CHR	NA	727026	727847	+	LAGGING	822	WP_079029991.1	A3KIW7	NA	ssuB SAM23877_0742 SAML0665	ABC transporter ATP-binding protein	Aliphatic sulfonates import ATP-binding protein SsuB (EC 7.6.2.14)	NA	NA	NOT_PERSIST95	NA	NOT_UNIQ	NA	NA	NA	CL_4_Indole	NA	NA	0.58871	50.6204	23.1144	35.2798	188.564	65.6934	10.9489	45.0122	46.2287	0.358428	0.311849	0.363373	0.0582625	0.292484	0.793651	0.27962	0.409754	DIFF0.05	DIFF0.01	DIFF0.001	CAT_0	CAT_0	CAT_0	CAT_1	CAT_1
SAM23877_RS03255	CHR	NA	729255	729611	+	LAGGING	357	WP_053126722.1	A0A0K2ALB3	NA	SAM23877_0744	hypothetical protein	Uncharacterized protein	NA	NA	NOT_PERSIST95	NA	NOT_UNIQ	NA	NA	NA	NA	NA	NA	0.185484	578.067	666.667	927.171	845.938	268.908	39.2157	1420.17	145.658	0.118912	0.0269902	0.0355692	0.0293779	0.24249	0.0833333	0.011125	0.403499	DIFF0.05	NA	NA	CAT_2	CAT_2	CAT_2	CAT_2	CAT_2
SAM23877_RS03260	CHR	NA	729951	730916	+	LAGGING	966	WP_053126724.1	A3KIW9	NA	SAM23877_0745 SAML0667	YihY/virulence factor BrkB family protein	Putative ribonuclease BN	NA	NA	NOT_PERSIST95	NA	NOT_UNIQ	NA	NA	NA	NA	NA	NA	0.41129	96.3251	69.3582	83.8509	146.998	34.1615	71.4286	92.1325	201.863	0.0846656	0.0222129	0.0512029	0.0528999	0.124421	0.138429	0.0492168	0.154277	DIFF0.05	DIFF0.01	DIFF0.001	CAT_1	CAT_1	CAT_1	CAT_1	CAT_0
SAM23877_RS03265	CHR	NA	731014	731889	-	LEADING	876	WP_053126726.1	A3KIX0	NA	SAM23877_0746 SAML0668	DUF2236 domain-containing protein	DUF2236 domain-containing protein	NA	NA	NOT_PERSIST95	NA	NOT_UNIQ	NA	NA	NA	NA	NA	NA	0.491935	112.409	17.1233	73.0594	95.8904	69.6347	97.032	44.5205	388.128	0.187992	0.316027	0.248528	0.149484	0.107206	0.15365	0.306702	0.0343447	DIFF0.05	DIFF0.01	DIFF0.001	CAT_1	CAT_0	CAT_1	CAT_1	CAT_1
SAM23877_RS03270	CHR	NA	731969	732334	-	LEADING	366	WP_053126728.1	A3KIX1	NA	SAM23877_0747 SAML0669	transglycosylase family protein	Putative membrane protein	NA	NA	NOT_PERSIST95	NA	NOT_UNIQ	NA	NA	NA	NA	NA	NA	0.137097	155.464	76.5027	234.973	245.902	150.273	120.219	155.738	144.809	0.0226049	0.0270655	0	0.0183509	0.0364115	0.025641	0.0270605	0.023705	DIFF0.05	DIFF0.01	DIFF0.001	CAT_1	CAT_1	CAT_1	CAT_1	CAT_1
SAM23877_RS03275	CHR	NA	732582	733070	+	LAGGING	489	WP_053126730.1	A3KIX2	NA	SAM23877_0748 SAML0670	hypothetical protein	Uncharacterized protein	NA	NA	NOT_PERSIST95	NA	NOT_UNIQ	NA	NA	NA	NA	NA	NA	0.5	47.5869	51.1247	61.3497	40.8998	38.8548	22.4949	92.0245	30.6748	0.874663	0.779404	0.826101	0.926519	0.915018	0.965749	0.750836	0.959014	DIFF0.05	DIFF0.01	DIFF0.001	CAT_0	CAT_1	CAT_1	CAT_0	CAT_0
SAM23877_RS03280	CHR	NA	733099	733440	-	LEADING	342	WP_053126732.1	A3KIX3	NA	SAM23877_0749 SAML0671	VOC family protein	Putative glyoxalase/bleomycin resistance family protein	NA	NA	NOT_PERSIST95	NA	NOT_UNIQ	NA	NA	NA	NA	NA	NA	0.0806452	1168.95	359.649	555.556	1385.96	1441.52	1847.95	476.608	1956.14	0.0207008	0.0553218	0.0389005	0.00478917	0.00691071	0.00260417	0.0311516	0.00522743	DIFF0.05	DIFF0.01	DIFF0.001	CAT_2	CAT_2	CAT_2	CAT_3	CAT_3
SAM23877_RS03285	CHR	NA	733495	734031	-	LEADING	537	WP_053126734.1	A3KIX4	NA	SAM23877_0750 SAML0672	cysteine hydrolase	Putative isochorismatase	NA	NA	NOT_PERSIST95	NA	NOT_UNIQ	NA	NA	NA	NA	NA	NA	0.451613	783.501	301.676	303.538	383.613	402.235	2139.66	286.778	1081.94	0.0205521	0.0200678	0.0288498	0.0101202	0.00767767	0.00555183	0.064753	0.00684458	DIFF0.05	DIFF0.01	DIFF0.001	CAT_2	CAT_2	CAT_2	CAT_2	CAT_2
SAM23877_RS03290	CHR	NA	734129	734932	-	LEADING	804	WP_079029992.1	A3KIX5	NA	SAM23877_0751 SAML0673	restriction endonuclease	Putative membrane protein	NA	NA	NOT_PERSIST95	NA	NOT_UNIQ	NA	NA	NA	NA	NA	NA	0.33871	44.1169	59.7015	67.1642	24.8756	12.4378	17.4129	109.453	19.9005	0.0559875	0.0407804	0.0358087	0.152941	0.0620491	0	0.0183209	0.0820119	DIFF0.05	DIFF0.01	NA	CAT_0	CAT_1	CAT_1	CAT_0	CAT_0
SAM23877_RS03295	CHR	NA	735074	736144	+	LAGGING	1071	WP_053126736.1	A0A0K2ALL3	NA	SAM23877_0752	right-handed parallel beta-helix repeat-containing protein	Putative secreted protein	NA	NA	NOT_PERSIST95	NA	NOT_UNIQ	NA	NA	NA	NA	NA	NA	0.58871	22.8758	9.33707	6.53595	2.80112	14.9393	67.2269	11.2045	28.0112	0.299035	0.362191	0.565052	0.388034	0.177143	0.00793651	0.405393	0.187498	DIFF0.05	DIFF0.01	DIFF0.001	CAT_0	CAT_0	CAT_0	CAT_0	CAT_0
SAM23877_RS03300	CHR	NA	736193	737221	+	LAGGING	1029	WP_053126738.1	A3KIX7	NA	SAM23877_0753 SAML0675	methyltransferase	Putative O-methyltransferase	NA	NA	NOT_PERSIST95	NA	NOT_UNIQ	NA	NA	NA	NA	NA	NA	0.604839	24.8494	13.6054	10.69	11.6618	32.07	35.9572	13.6054	48.5909	0.303458	0.325121	0.493231	0.229895	0.269859	0.182586	0.425974	0.19754	DIFF0.05	DIFF0.01	DIFF0.001	CAT_0	CAT_0	CAT_0	CAT_0	CAT_0
SAM23877_RS03305	CHR	NA	737312	738481	-	LEADING	1170	WP_053126740.1	A3KIX8	NA	curD SAM23877_0754 SAML0676	antibiotic biosynthesis monooxygenase	Polyketide synthase CurD (Putative WhiE protein I homolog)	NA	NA	NOT_PERSIST95	NA	NOT_UNIQ	NA	NA	NA	NA	NA	NA	0.66129	16.4103	9.40171	14.5299	10.2564	25.641	13.6752	11.1111	29.9145	0.282341	0.336993	0.383799	0.238186	0.261862	0.0555556	0.45	0.249992	DIFF0.05	DIFF0.01	DIFF0.001	CAT_0	CAT_0	CAT_0	CAT_0	CAT_0
SAM23877_RS03310	CHR	NA	738632	739324	-	LEADING	693	WP_053126743.1	A3KIX9	NA	SAM23877_0755 SAML0677	class F sortase	Putative secreted protein	NA	NA	NOT_PERSIST95	NA	NOT_UNIQ	NA	NA	NA	NA	NA	NA	0.483871	4.11255	1.443	1.443	2.886	4.329	5.77201	1.443	11.544	0.540667	0.759259	0.916667	0.349206	0.518519	0.142857	0.736111	0.362051	DIFF0.05	DIFF0.01	DIFF0.001	CAT_0	CAT_0	CAT_0	CAT_0	CAT_0
SAM23877_RS03315	CHR	NA	739441	740193	-	LEADING	753	WP_053126745.1	A3KIY0	NA	SAM23877_0756 SAML0678	hypothetical protein	Putative membrane protein	NA	NA	NOT_PERSIST95	NA	NOT_UNIQ	NA	NA	NA	NA	NA	NA	0.201613	15.6175	2.65604	6.64011	10.6242	7.96813	41.1687	3.98406	27.8884	0.619911	0.810864	0.782304	0.52908	0.551111	0.25469	0.837078	0.574248	DIFF0.05	DIFF0.01	DIFF0.001	CAT_0	CAT_0	CAT_0	CAT_0	CAT_0
SAM23877_RS03320	CHR	NA	740596	742479	-	LEADING	1884	WP_053142122.1	A3KIY1	NA	SAM23877_0757 SAML0679	SpoIIE family protein phosphatase	PAS domain-containing protein	NA	NA	NOT_PERSIST95	NA	NOT_UNIQ	NA	NA	NA	NA	NA	NA	0.185484	41.2314	9.55414	27.6008	28.6624	11.1465	79.6178	11.1465	104.565	0.281615	0.28601	0.326564	0.390292	0.241244	0.0818876	0.49918	0.146131	DIFF0.05	DIFF0.01	DIFF0.001	CAT_0	CAT_0	CAT_0	CAT_0	CAT_0
SAM23877_RS03325	CHR	NA	742605	743285	+	LAGGING	681	WP_053126747.1	A3KIY2	NA	SAM23877_0758 SAML0680	hypothetical protein	Putative lipoprotein	NA	NA	NOT_PERSIST95	NA	NOT_UNIQ	NA	NA	NA	NA	NA	NA	0.112903	1057.22	1157.12	1577.09	1060.21	390.602	857.562	2201.17	223.201	0.187311	0.031337	0.0707684	0.122159	0.150019	0.220115	0.0540464	0.66273	DIFF0.05	DIFF0.01	DIFF0.001	CAT_2	CAT_3	CAT_3	CAT_3	CAT_2
SAM23877_RS03330	CHR	NA	743350	743820	-	LEADING	471	WP_053126749.1	A3KIY3	NA	SAM23877_0759 SAML0681	ATP-binding protein	Putative regulator	NA	NA	NOT_PERSIST95	NA	NOT_UNIQ	NA	NA	NA	NA	NA	NA	0.241935	2926.45	210.191	849.257	2441.61	225.053	10651.8	912.951	2456.48	0.212989	0.487023	0.226995	0.157125	0.232195	0.0193554	0.334463	0.0337678	NA	NA	NA	CAT_4	CAT_1	CAT_2	CAT_3	CAT_1
SAM23877_RS03335	CHR	NA	743939	744676	-	LEADING	738	WP_053126751.1	A3KIY4	NA	SAM23877_0760 SAML0682	class I SAM-dependent methyltransferase	Methyltransf_25 domain-containing protein	NA	NA	NOT_PERSIST95	NA	NOT_UNIQ	NA	NA	NA	NA	NA	NA	0.306452	20.6369	35.2304	24.3902	27.1003	24.3902	4.06504	17.6152	18.9702	0.858089	0.800978	0.918876	0.814411	0.814769	0.940741	0.943518	0.773329	DIFF0.05	DIFF0.01	DIFF0.001	CAT_0	CAT_1	CAT_0	CAT_0	CAT_0
SAM23877_RS03340	CHR	NA	744955	745932	+	LAGGING	978	WP_079029994.1	A3KIY5	NA	SAM23877_0761 SAML0683	LysR family transcriptional regulator	Putative LysR-family transcriptional regulator	NA	NA	NOT_PERSIST95	NA	NOT_UNIQ	NA	NA	NA	NA	NA	NA	0.58871	148.139	186.094	158.487	108.384	80.7771	124.744	325.153	50.1022	0.538617	0.337631	0.439562	0.587738	0.644792	0.69399	0.303147	0.763457	DIFF0.05	DIFF0.01	DIFF0.001	CAT_1	CAT_1	CAT_1	CAT_1	CAT_1
SAM23877_RS03345	CHR	NA	746211	747851	-	LEADING	1641	WP_053126753.1	A3KIY7	NA	pgm SAM23877_0763 SAML0685	alpha-D-glucose phosphate-specific phosphoglucomutase	Phosphoglucomutase (EC 5.4.2.2) (Putative phosphoglucomutase)	NA	NA	NOT_PERSIST95	NA	NOT_UNIQ	NA	NA	NA	NA	NA	NA	0.564516	841.737	476.539	570.993	751.98	1443.02	1310.18	413.772	739.793	0.0404273	0.0456542	0.0468621	0.0157672	0.0115706	0.0281747	0.112293	0.0226689	DIFF0.05	DIFF0.01	DIFF0.001	CAT_2	CAT_2	CAT_2	CAT_2	CAT_3
SAM23877_RS03350	CHR	NA	748115	748543	-	LEADING	429	WP_174532187.1	A3KIY8	NA	SAM23877_0764 SAML0686	hypothetical protein	Uncharacterized protein	NA	NA	NOT_PERSIST95	NA	NOT_UNIQ	NA	NA	NA	NA	NA	NA	0.314516	1528.37	1086.25	1652.68	1006.99	447.552	2193.47	1741.26	2172.49	0.107889	0.142674	0.114815	0.131969	0.0924147	0.00861377	0.125369	0.139363	DIFF0.05	DIFF0.01	DIFF0.001	CAT_3	CAT_3	CAT_3	CAT_2	CAT_2
SAM23877_RS03360	CHR	NA	749179	750117	-	LEADING	939	WP_053126757.1	A3KIZ0	NA	SAM23877_0767 SAML0688	LysR family transcriptional regulator	Putative LysR-family transcriptional regulatory protein	NA	NA	NOT_PERSIST95	NA	NOT_UNIQ	NA	NA	NA	NA	NA	NA	0.137097	105.197	202.343	107.561	86.262	75.6124	71.3525	165.069	33.0138	0.173568	0.0589192	0.131283	0.159829	0.122792	0.211508	0.119657	0.410985	DIFF0.05	DIFF0.01	DIFF0.001	CAT_1	CAT_1	CAT_1	CAT_1	CAT_1
SAM23877_RS03365	CHR	NA	750212	751792	+	LAGGING	1581	WP_053126758.1	A3KIZ1	NA	mdlC SAM23877_0768 SAML0689	benzoylformate decarboxylase	Benzoylformate decarboxylase (EC 4.1.1.7) (Putative decarboxylase)	NA	NA	NOT_PERSIST95	NA	NOT_UNIQ	NA	NA	NA	NA	NA	NA	0.282258	22.9791	84.7565	9.48767	8.85515	12.6502	8.22264	10.7527	25.933	0.218785	0.0261547	0.260273	0.2	0.37301	0.270707	0.207672	0.19368	DIFF0.05	DIFF0.01	DIFF0.001	CAT_0	CAT_1	CAT_0	CAT_0	CAT_0
SAM23877_RS03370	CHR	NA	751872	753326	+	LAGGING	1455	WP_053126760.1	A3KIZ2	NA	xylC SAM23877_0769 SAML0690	benzaldehyde dehydrogenase	Benzaldehyde dehydrogenase [NAD(+)] (EC 1.2.1.28) (Putative aldehyde dehydrogenase)	NA	NA	NOT_PERSIST95	NA	NOT_UNIQ	NA	NA	NA	NA	NA	NA	0.475806	43.2852	178.694	17.8694	10.3093	13.0584	26.1168	19.244	32.3024	0.224946	0.0940769	0.314741	0.303675	0.142267	0.156046	0.372012	0.191805	DIFF0.05	DIFF0.01	DIFF0.001	CAT_0	CAT_1	CAT_0	CAT_0	CAT_0
SAM23877_RS03375	CHR	NA	753424	754677	+	LAGGING	1254	WP_053126762.1	A3KIZ3	NA	SAM23877_0770 SAML0691	aromatic acid/H+ symport family MFS transporter	Putative transmembrane transport protein	NA	NA	NOT_PERSIST95	NA	NOT_UNIQ	NA	NA	NA	NA	NA	NA	0.153226	37.7671	161.882	15.949	8.77193	14.3541	17.5439	14.3541	28.7081	0.467528	0.128088	0.511155	0.545455	0.519413	0.583182	0.557694	0.427707	DIFF0.05	DIFF0.01	DIFF0.001	CAT_0	CAT_1	CAT_0	CAT_0	CAT_0
SAM23877_RS03380	CHR	NA	754797	755540	-	LEADING	744	WP_053126764.1	A3KIZ4	NA	SAM23877_0771 SAML0692	PepSY domain-containing protein	Putative lipoprotein	NA	NA	NOT_PERSIST95	NA	NOT_UNIQ	NA	NA	NA	NA	NA	NA	0.274194	110.511	22.8495	44.3548	53.7634	142.473	305.108	20.1613	100.806	0.357493	0.616259	0.378537	0.317883	0.188638	0.0960493	0.516215	0.388871	DIFF0.05	DIFF0.01	NA	CAT_1	CAT_0	CAT_1	CAT_1	CAT_1
SAM23877_RS03390	CHR	NA	756859	757542	+	LAGGING	684	WP_053126768.1	A3KIZ6	snpA	snpA SAM23877_0773 SAML0694	snapalysin	Extracellular small neutral protease (EC 3.4.24.77)	NA	NA	NOT_PERSIST95	NA	NOT_UNIQ	NA	NA	NA	NA	NA	NA	0.782258	234.225	7.30994	14.6199	143.275	826.023	435.673	4.38596	111.111	0.384243	0.725092	0.766667	0.0668282	0.0515444	0.0178529	0.887309	0.174406	DIFF0.05	DIFF0.01	DIFF0.001	CAT_1	CAT_0	CAT_0	CAT_1	CAT_2
SAM23877_RS03395	CHR	NA	757673	757933	+	LAGGING	261	WP_053126770.1	A3KIZ7	NA	SAM23877_0774 SAML0695	hypothetical protein	Putative integral membrane protein	NA	NA	NOT_PERSIST95	NA	NOT_UNIQ	NA	NA	NA	NA	NA	NA	0.0645161	576.36	84.2912	862.069	1862.07	402.299	417.625	482.759	409.962	0.168915	0.55269	0.136221	0.0149536	0.0393382	0.126921	0.297824	0.0144596	DIFF0.05	DIFF0.01	NA	CAT_2	CAT_1	CAT_2	CAT_3	CAT_2
SAM23877_RS03400	CHR	NA	757943	758626	-	LEADING	684	WP_053142126.1	A3KIZ8	NA	SAM23877_0775 SAML0696	adenosylcobinamide amidohydrolase	Uncharacterized protein	NA	NA	NOT_PERSIST95	NA	NOT_UNIQ	NA	NA	NA	NA	NA	NA	0.379032	101.637	144.737	169.591	58.4795	39.4737	32.1637	252.924	23.3918	0.587178	0.126294	0.541774	0.818419	0.758303	0.6896	0.323135	0.852723	DIFF0.05	DIFF0.01	NA	CAT_1	CAT_1	CAT_1	CAT_1	CAT_0
SAM23877_RS03405	CHR	NA	758783	759133	+	LAGGING	351	WP_053126772.1	A3KIZ9	NA	SAM23877_0776 SAML0697	hypothetical protein	Uncharacterized protein	NA	NA	NOT_PERSIST95	NA	NOT_UNIQ	NA	NA	NA	NA	NA	NA	0.145161	205.755	56.9801	111.111	205.128	287.749	188.034	54.1311	541.311	0.243446	0.485692	0.211499	0.0858333	0.0826302	0.310245	0.49975	0.0284685	DIFF0.05	DIFF0.01	DIFF0.001	CAT_1	CAT_1	CAT_1	CAT_1	CAT_2
SAM23877_RS03410	CHR	NA	759164	760360	-	LEADING	1197	WP_053126774.1	A3KJ00	NA	hmp SAM23877_0777 SAML0698	hemin transporter	Flavohemoglobin (EC 1.14.12.17) (Flavohemoprotein) (Hemoglobin-like protein) (Nitric oxide dioxygenase)	NA	NA	NOT_PERSIST95	NA	NOT_UNIQ	NA	NA	NA	NA	NA	NA	0.83871	33.0326	40.9357	24.2272	16.7084	24.2272	66.8338	26.7335	15.0376	0.659747	0.420725	0.732644	0.744416	0.751177	0.431038	0.632359	0.905871	DIFF0.05	DIFF0.01	DIFF0.001	CAT_0	CAT_1	CAT_0	CAT_0	CAT_0
SAM23877_RS03415	CHR	NA	760462	760908	-	LEADING	447	WP_053126775.1	A0A0K2ALU4	nsrR	nsrR SAM23877_0778	nitric oxide-sensing transcriptional repressor NsrR	HTH-type transcriptional repressor NsrR	NA	NA	NOT_PERSIST95	NA	NOT_UNIQ	NA	NA	NA	NA	NA	NA	0.766129	442.595	322.148	756.152	592.841	194.631	152.125	1114.09	114.094	0.00436226	0	0.00298954	0.00505051	0.00840336	0	0.00262856	0.0114638	DIFF0.05	DIFF0.01	DIFF0.001	CAT_2	CAT_2	CAT_2	CAT_2	CAT_1
SAM23877_RS03420	CHR	NA	761067	761498	+	LAGGING	432	WP_053126777.1	A3KJ02	NA	SAM23877_0779 SAML0700	hypothetical protein	Uncharacterized protein	NA	NA	NOT_PERSIST95	NA	NOT_UNIQ	NA	NA	NA	NA	NA	NA	0.483871	89.2593	162.037	83.3333	57.8704	78.7037	13.8889	189.815	53.2407	0.17605	0.0265234	0.162147	0.0653439	0.254671	0.365079	0.0469322	0.311656	DIFF0.05	DIFF0.01	DIFF0.001	CAT_1	CAT_1	CAT_1	CAT_1	CAT_1
SAM23877_RS03425	CHR	NA	761686	762378	+	LAGGING	693	WP_053126779.1	A3KJ03	NA	SAM23877_0780 SAML0701	GAF and ANTAR domain-containing protein	ANTAR domain-containing protein	NA	NA	NOT_PERSIST95	NA	NOT_UNIQ	NA	NA	NA	NA	NA	NA	0.306452	99.2785	92.3521	88.0231	83.6941	46.176	118.326	126.984	128.427	0.03219	0.0186288	0.0509151	0.0541126	0.00952381	0.0739802	0.00981552	0.00835367	DIFF0.05	DIFF0.01	NA	CAT_1	CAT_1	CAT_1	CAT_1	CAT_0
SAM23877_RS03430	CHR	NA	762452	763765	+	LAGGING	1314	WP_053126781.1	A3KJ04	NA	SAM23877_0781 SAML0702	cation:proton antiporter	Putative NhaP-type Na+/H+ and K+/H+ antiporter	NA	NA	NOT_PERSIST95	NA	NOT_UNIQ	NA	NA	NA	NA	NA	NA	0.217742	70.0304	31.2024	57.8387	83.7139	36.5297	126.332	46.4231	94.3683	0.272014	0.226965	0.3405	0.110614	0.324105	0.243601	0.316118	0.342193	DIFF0.05	NA	NA	CAT_0	CAT_0	CAT_1	CAT_1	CAT_0
SAM23877_RS03435	CHR	NA	763941	765629	+	LAGGING	1689	WP_053126783.1	A3KJ05	NA	SAM23877_0782 SAML0703	histidine kinase	Putative sensor histidine-kinase	NA	NA	NOT_PERSIST95	NA	NOT_UNIQ	NA	NA	NA	NA	NA	NA	0.5	803.203	997.04	1497.93	597.987	596.211	124.334	1541.74	425.696	0.0125535	0.00744148	0.00706606	0.0155625	0.00755835	0.0329392	0.00718984	0.010117	DIFF0.05	DIFF0.01	DIFF0.001	CAT_2	CAT_2	CAT_3	CAT_2	CAT_2
SAM23877_RS03440	CHR	NA	765626	766033	+	LAGGING	408	WP_053126785.1	A3KJ06	NA	SAM23877_0783 SAML0704	roadblock/LC7 domain-containing protein	Robl_LC7 domain-containing protein	NA	NA	NOT_PERSIST95	NA	NOT_UNIQ	NA	NA	NA	NA	NA	NA	0.693548	639.191	835.784	1053.92	536.765	664.216	95.5882	1213.24	223.039	0.0416738	0.00625762	0.00636205	0.0196738	0.0580697	0.0962486	0.0185582	0.0865464	DIFF0.05	DIFF0.01	NA	CAT_2	CAT_2	CAT_3	CAT_2	CAT_2
SAM23877_RS03445	CHR	NA	766030	766377	+	LAGGING	348	WP_053126787.1	A3KJ07	NA	SAM23877_0784 SAML0705	DUF742 domain-containing protein	Uncharacterized protein	NA	NA	NOT_PERSIST95	NA	NOT_UNIQ	NA	NA	NA	NA	NA	NA	0.693548	593.017	896.552	1017.24	557.471	629.31	106.322	905.172	189.655	0.0895911	0.017107	0.0303933	0.0345713	0.192891	0.235657	0.0383717	0.0781456	DIFF0.05	DIFF0.01	DIFF0.001	CAT_2	CAT_2	CAT_3	CAT_2	CAT_2
SAM23877_RS03450	CHR	NA	766358	766978	+	LAGGING	621	WP_174532188.1	A0A0K2ALF7	NA	SAM23877_0785	ATP/GTP-binding protein	Putative ATP/GTP-binding protein	NA	NA	NOT_PERSIST95	NA	NOT_UNIQ	NA	NA	NA	NA	NA	NA	0.677419	510.113	772.947	913.043	402.576	473.43	209.34	740.741	123.994	0.0442214	0.00644041	0.00455851	0.0239853	0.132667	0.0905532	0.0164909	0.0348544	DIFF0.05	DIFF0.01	DIFF0.001	CAT_2	CAT_2	CAT_2	CAT_2	CAT_2
SAM23877_RS03455	CHR	NA	766975	768207	+	LAGGING	1233	WP_053126789.1	A3KJ09	NA	SAM23877_0786 SAML0707	cytochrome P450	Putative cytochrome P450-family protein	NA	NA	NOT_PERSIST95	NA	NOT_UNIQ	NA	NA	NA	NA	NA	NA	0.693548	482.822	643.147	838.605	420.925	538.524	176.805	712.084	129.765	0.0151507	0.00516835	0.00872001	0.0153703	0.015953	0.0233747	0.0150877	0.0223809	DIFF0.05	DIFF0.01	DIFF0.001	CAT_2	CAT_2	CAT_2	CAT_2	CAT_2
SAM23877_RS03460	CHR	NA	768204	769427	+	LAGGING	1224	WP_053126792.1	A3KJ10	NA	SAM23877_0787 SAML0708	cytochrome P450	Putative cytochrome P450-family protein	NA	NA	NOT_PERSIST95	NA	NOT_UNIQ	NA	NA	NA	NA	NA	NA	0.58871	643.578	752.451	1062.09	627.451	1015.52	184.641	830.065	179.739	0.0204197	0.00850954	0.00635705	0.00545244	0.0407963	0.0257117	0.00762298	0.0484879	DIFF0.05	DIFF0.01	NA	CAT_2	CAT_2	CAT_3	CAT_2	CAT_2
SAM23877_RS03465	CHR	NA	769573	769974	+	LAGGING	402	WP_053126794.1	A3KJ11	NA	SAM23877_0788 SAML0709	hypothetical protein	Uncharacterized protein	NA	NA	NOT_PERSIST95	NA	NOT_UNIQ	NA	NA	NA	NA	NA	NA	0.129032	332.114	355.721	572.139	208.955	253.731	139.303	462.687	355.721	0.00581201	0.00769041	0.0018315	0.00724638	0.00288184	0.0144928	0.00532019	0.001221	DIFF0.05	DIFF0.01	DIFF0.001	CAT_1	CAT_2	CAT_2	CAT_1	CAT_1
SAM23877_RS03470	CHR	NA	770627	771433	+	LAGGING	807	WP_053126796.1	A3KJ12	NA	SAM23877_0790 SAML0710	ribonuclease BN	Putative integral membrane protein	NA	NA	NOT_PERSIST95	NA	NOT_UNIQ	NA	NA	NA	NA	NA	NA	0.5	17.5093	6.19579	9.91326	3.71747	4.95663	23.544	8.6741	58.2404	0.800484	0.918482	0.778349	0.908802	0.8679	0.842214	0.869955	0.417685	DIFF0.05	NA	NA	CAT_0	CAT_0	CAT_0	CAT_0	CAT_0
SAM23877_RS03475	CHR	NA	771462	772454	-	LEADING	993	WP_053126798.1	A0A0K2AL73	NA	SAM23877_0791	LacI family DNA-binding transcriptional regulator	Putative LacI-family transcriptional regulator	NA	NA	NOT_PERSIST95	NA	NOT_UNIQ	NA	NA	NA	NA	NA	NA	0.370968	164.935	172.205	155.086	134.945	115.811	163.142	242.699	161.128	0.015816	0.0140888	0.0173846	0.0173687	0.0108645	0.011329	0.00698561	0.0326911	DIFF0.05	DIFF0.01	DIFF0.001	CAT_1	CAT_1	CAT_1	CAT_1	CAT_1
SAM23877_RS03480	CHR	NA	772774	773700	+	LAGGING	927	WP_053126800.1	A3KJ14	NA	SAM23877_0792 SAML0712	sugar ABC transporter permease	Putative binding-protein dependent transport protein	NA	NA	NOT_PERSIST95	NA	NOT_UNIQ	NA	NA	NA	NA	NA	NA	0.483871	48.835	29.1262	24.8112	28.0475	56.0949	62.5674	11.8662	116.505	0.441035	0.461598	0.508354	0.302165	0.311213	0.526889	0.710248	0.266779	DIFF0.05	DIFF0.01	DIFF0.001	CAT_0	CAT_0	CAT_0	CAT_0	CAT_0
SAM23877_RS03485	CHR	NA	773708	774658	+	LAGGING	951	WP_053126802.1	A3KJ15	NA	SAM23877_0793 SAML0713	carbohydrate ABC transporter permease	Putative binding-protein dependent transport protein	NA	NA	NOT_PERSIST95	NA	NOT_UNIQ	NA	NA	NA	NA	NA	NA	0.33871	31.9138	8.4122	12.6183	8.4122	32.5973	79.9159	9.46372	49.4217	0.59483	0.705016	0.664948	0.634821	0.544575	0.381035	0.700826	0.532586	DIFF0.05	DIFF0.01	NA	CAT_0	CAT_0	CAT_0	CAT_0	CAT_0
SAM23877_RS03490	CHR	NA	774724	776067	+	LAGGING	1344	WP_053126804.1	A3KJ16	NA	SAM23877_0794 SAML0714	sugar ABC transporter substrate-binding protein	Putative solute-binding lipoprotein	NA	NA	NOT_PERSIST95	NA	NOT_UNIQ	NA	NA	NA	NA	NA	NA	0.258065	24.7247	20.0893	11.9048	12.6488	21.5774	53.5714	5.20833	34.9702	0.711407	0.761835	0.890618	0.770031	0.646019	0.405403	0.93001	0.575935	DIFF0.05	DIFF0.01	NA	CAT_0	CAT_0	CAT_0	CAT_0	CAT_0
SAM23877_RS03495	CHR	NA	776158	778203	+	LAGGING	2046	WP_053126806.1	A3KJ17	NA	bbgII SAM23877_0795 SAML0715	beta-galactosidase	Beta-galactosidase (Beta-gal) (EC 3.2.1.23)	NA	NA	NOT_PERSIST95	NA	NOT_UNIQ	NA	NA	NA	NA	NA	NA	0.491935	15.8016	11.7302	13.1965	12.7077	31.2805	11.2414	7.82014	23.9492	0.420386	0.391234	0.586862	0.33442	0.341498	0.32265	0.678947	0.287095	DIFF0.05	DIFF0.01	DIFF0.001	CAT_0	CAT_0	CAT_0	CAT_0	CAT_0
SAM23877_RS03500	CHR	NA	778328	780376	+	LAGGING	2049	WP_053126808.1	A3KJ18	NA	SAM23877_0796 SAML0716	RICIN domain-containing protein	Putative secreted protein	NA	NA	NOT_PERSIST95	NA	NOT_UNIQ	NA	NA	NA	NA	NA	NA	0.225806	19.4534	12.2011	16.5935	14.6413	43.9239	20.4978	9.27282	17.5695	0.413834	0.383571	0.515558	0.315743	0.334767	0.373563	0.59986	0.373776	DIFF0.05	DIFF0.01	DIFF0.001	CAT_0	CAT_0	CAT_0	CAT_0	CAT_0
SAM23877_RS03505	CHR	NA	780477	781118	+	LAGGING	642	WP_053126810.1	A3KJ19	NA	lacA SAM23877_0797 SAML0717	sugar O-acetyltransferase	Galactoside O-acetyltransferase (EC 2.3.1.18) (Putative Galactoside O-acetyltransferase)	NA	NA	NOT_PERSIST95	NA	NOT_UNIQ	NA	NA	NA	NA	NA	NA	0.112903	8.45794	9.34579	7.78816	10.9034	14.0187	1.55763	7.78816	9.34579	0.62544	0.347549	0.62963	0.606039	0.712393	0.555556	0.748148	0.778765	DIFF0.05	DIFF0.01	DIFF0.001	CAT_0	CAT_0	CAT_0	CAT_0	CAT_0
SAM23877_RS03510	CHR	NA	781233	782024	+	LAGGING	792	WP_053126812.1	A3KJ20	NA	SAM23877_0798 SAML0718	SAM-dependent methyltransferase	Uncharacterized protein	NA	NA	NOT_PERSIST95	NA	NOT_UNIQ	NA	NA	NA	NA	NA	NA	0.435484	2868.65	2931.82	3378.79	3676.77	4606.06	1665.4	3367.42	1125	0.135925	0.03071	0.0931589	0.130539	0.176141	0.0959129	0.104831	0.320181	DIFF0.05	DIFF0.01	DIFF0.001	CAT_3	CAT_4	CAT_4	CAT_4	CAT_4
SAM23877_RS03515	CHR	NA	782044	782220	-	LEADING	177	WP_174532189.1	A3KJ21	NA	SAM23877_0799 SAML0719	hypothetical protein	Putative membrane protein	NA	NA	NOT_PERSIST95	NA	NOT_UNIQ	NA	NA	NA	NA	NA	NA	0.5	1512.2	378.531	1774.01	5954.8	994.35	406.78	898.305	2033.9	0.693867	0.860248	0.690042	0.563091	0.730435	0.875662	0.762083	0.375509	NA	NA	NA	CAT_3	CAT_2	CAT_3	CAT_4	CAT_2
SAM23877_RS03520	CHR	NA	782387	783565	+	LAGGING	1179	WP_053126816.1	A3KJ22	NA	SAM23877_0801 SAML0720	spore photoproduct lyase family protein	Putative lyase	NA	NA	NOT_PERSIST95	NA	NOT_UNIQ	NA	NA	NA	NA	NA	NA	0.387097	245.488	262.935	246.819	229.856	297.71	157.761	259.542	288.38	0.0407648	0.0166301	0.0375902	0.0360491	0.0692111	0.0280689	0.0770561	0.0207476	DIFF0.05	NA	NA	CAT_1	CAT_2	CAT_2	CAT_1	CAT_2
SAM23877_RS03525	CHR	NA	783727	784290	+	LAGGING	564	WP_053126818.1	A3KJ23	NA	SAM23877_0802 SAML0721	pyridoxamine 5'-phosphate oxidase family protein	Putative_PNPOx domain-containing protein	NA	NA	NOT_PERSIST95	NA	NOT_UNIQ	NA	NA	NA	NA	NA	NA	0.548387	71.773	118.794	60.2837	28.3688	35.461	95.7447	104.61	37.234	0.372203	0.0430368	0.304557	0.636605	0.621127	0.3334	0.244319	0.422376	DIFF0.05	DIFF0.01	DIFF0.001	CAT_0	CAT_1	CAT_1	CAT_0	CAT_0
SAM23877_RS03530	CHR	NA	784393	785253	+	LAGGING	861	WP_053126820.1	A0A0K2ALW9	NA	fepC SAM23877_0803	ABC transporter ATP-binding protein	Ferric enterobactin transport ATP-binding protein FepC	NA	NA	NOT_PERSIST95	NA	NOT_UNIQ	NA	NA	NA	NA	NA	NA	0.435484	1592.32	161.44	304.297	4531.94	2664.34	2875.73	463.415	698.026	0.0105048	0.0125272	0.0084849	0.00403114	0.00831932	0.00933122	0.0171911	0.0136484	DIFF0.05	DIFF0.01	DIFF0.001	CAT_3	CAT_1	CAT_2	CAT_4	CAT_4
SAM23877_RS03535	CHR	NA	785250	786233	+	LAGGING	984	WP_053126825.1	A3KJ25	NA	SAM23877_0804 SAML0723	iron-siderophore ABC transporter substrate-binding protein	Putative binding-protein-dependent transport lipoprotein	NA	NA	NOT_PERSIST95	NA	NOT_UNIQ	NA	NA	NA	NA	NA	NA	0.370968	1365.59	220.528	281.504	3356.71	3993.9	1580.28	315.041	403.455	0.0388625	0.0620921	0.0623999	0.00591745	0.00856779	0.0108871	0.0893633	0.0328098	DIFF0.05	DIFF0.01	DIFF0.001	CAT_3	CAT_2	CAT_2	CAT_4	CAT_4
SAM23877_RS03540	CHR	NA	786241	788313	+	LAGGING	2073	WP_053126826.1	A3KJ26	NA	SAM23877_0805 SAML0724	iron ABC transporter permease	Putative membrane transport protein	NA	NA	NOT_PERSIST95	NA	NOT_UNIQ	NA	NA	NA	NA	NA	NA	0.443548	379.04	71.3941	123.493	1324.65	1069.95	172.697	139.411	135.552	0.0391862	0.0392768	0.0722395	0.00406935	0.0105326	0.0313188	0.0602901	0.0565759	DIFF0.05	DIFF0.01	DIFF0.001	CAT_2	CAT_1	CAT_1	CAT_3	CAT_3
SAM23877_RS03545	CHR	NA	788704	790038	+	LAGGING	1335	WP_053126828.1	A0A0K2AL88	NA	SAM23877_0806	alpha/beta fold hydrolase	Putative secreted protein	NA	NA	NOT_PERSIST95	NA	NOT_UNIQ	NA	NA	NA	NA	NA	NA	0.266129	38.8839	17.9775	16.4794	80.1498	80.8989	27.7154	26.9663	38.9513	0.0999746	0.0889463	0.166935	0.0374903	0.069029	0.15	0.100821	0.0866007	DIFF0.05	DIFF0.01	DIFF0.001	CAT_0	CAT_0	CAT_0	CAT_1	CAT_1
SAM23877_RS37095	CHR	NA	790271	790468	+	LAGGING	198	WP_162492081.1	A0A0K2ALR6	NA	SAM23877_0807	hypothetical protein	Putative membrane transport protein	NA	NA	NOT_PERSIST95	NA	NOT_UNIQ	NA	NA	NA	NA	NA	NA	0.00806452	115.707	85.8586	111.111	171.717	45.4545	146.465	202.02	65.6566	0.0354626	0.00724638	0	0.047619	0.0921569	0.0333333	0.00584795	0.0620347	DIFF0.05	DIFF0.01	DIFF0.001	CAT_1	CAT_1	CAT_1	CAT_1	CAT_0
SAM23877_RS03550	CHR	NA	790432	791370	-	LEADING	939	WP_053126830.1	A3KJ29	NA	SAM23877_0808 SAML0727	DMT family transporter	Putative integral membrane protein	NA	NA	NOT_PERSIST95	NA	NOT_UNIQ	NA	NA	NA	NA	NA	NA	0.435484	8.75399	5.32481	5.32481	8.5197	13.8445	11.7146	6.38978	9.58466	0.593248	0.675199	0.705314	0.469192	0.582857	0.510317	0.749758	0.4601	DIFF0.05	DIFF0.01	DIFF0.001	CAT_0	CAT_0	CAT_0	CAT_0	CAT_0
SAM23877_RS03555	CHR	NA	791585	792334	+	LAGGING	750	WP_053126832.1	A0A0K2ALI1	NA	SAM23877_0809	hypothetical protein	Putative lipoprotein	NA	NA	NOT_PERSIST95	NA	NOT_UNIQ	NA	NA	NA	NA	NA	NA	0.201613	802.973	110.667	680	2296	685.333	1594.67	148	340	0.127834	0.2104	0.0346941	0.0568144	0.11306	0.181356	0.129198	0.169313	DIFF0.05	DIFF0.01	DIFF0.001	CAT_2	CAT_1	CAT_2	CAT_3	CAT_2
SAM23877_RS03560	CHR	NA	792340	792828	-	LEADING	489	WP_053126834.1	A3KJ31	NA	SAM23877_0810 SAML0729	MSMEG_6728 family protein	Uncharacterized protein	NA	NA	NOT_PERSIST95	NA	NOT_UNIQ	NA	NA	NA	NA	NA	NA	0.427419	534.683	141.104	126.789	310.838	355.828	1736.2	124.744	472.393	0.393949	0.321997	0.689143	0.601935	0.381312	0.14668	0.350101	0.266477	DIFF0.05	NA	NA	CAT_2	CAT_1	CAT_1	CAT_2	CAT_2
SAM23877_RS03565	CHR	NA	792844	793857	-	LEADING	1014	WP_053126837.1	A3KJ32	NA	SAM23877_0811 SAML0730	Rieske (2Fe-2S) protein	Putative methylesterase	NA	NA	NOT_PERSIST95	NA	NOT_UNIQ	NA	NA	NA	CL_5_Carot	NA	NA	0.58871	295	117.357	63.1164	217.949	414.201	544.379	92.7022	504.931	0.190538	0.0960841	0.563504	0.234657	0.0831963	0.0382844	0.272922	0.0451153	DIFF0.05	DIFF0.01	DIFF0.001	CAT_1	CAT_1	CAT_1	CAT_1	CAT_2
SAM23877_RS03570	CHR	NA	793854	794885	-	LEADING	1032	WP_053126839.1	A3KJ33	NA	crtB SAM23877_0812 SAML0731	phytoene/squalene synthase family protein	Phytoene synthase	NA	NA	NOT_PERSIST95	NA	NOT_UNIQ	NA	NA	NA	CL_5_Carot	NA	NA	0.58871	297.335	57.1705	28.1008	98.8372	224.806	1036.82	37.7907	284.884	0.0518971	0.0258328	0.174006	0.0093983	0.00889141	0.0146577	0.111493	0.0190004	DIFF0.05	DIFF0.01	DIFF0.001	CAT_1	CAT_1	CAT_0	CAT_1	CAT_1
SAM23877_RS03575	CHR	NA	794882	796399	-	LEADING	1518	WP_053126841.1	A3KJ34	crtI	crtI SAM23877_0813 SAML0732	phytoene desaturase	Phytoene dehydrogenase (EC 1.3.99.-) (Putative phytoene dehydrogenase)	NA	NA	NOT_PERSIST95	NA	NOT_UNIQ	NA	NA	NA	CL_5_Carot	NA	NA	0.596774	902.47	153.491	77.7339	249.671	305.007	3811.59	89.5916	443.347	0.0381634	0.0348635	0.0769542	0.0227246	0.0173164	0.0170009	0.0748732	0.0234109	NA	NA	NA	CAT_2	CAT_1	CAT_1	CAT_1	CAT_2
SAM23877_RS03580	CHR	NA	796775	797653	-	LEADING	879	WP_053126843.1	A3KJ35	NA	SAM23877_0814 SAML0733	SDR family oxidoreductase	Putative oxidoreductase	NA	NA	NOT_PERSIST95	NA	NOT_UNIQ	NA	NA	NA	NA	NA	NA	0.258065	31.7747	3.41297	22.7531	18.2025	5.68828	45.5063	4.55063	114.903	0.655366	0.898297	0.670554	0.760693	0.762998	0.328758	0.891898	0.274368	DIFF0.05	DIFF0.01	DIFF0.001	CAT_0	CAT_0	CAT_0	CAT_0	CAT_0
SAM23877_RS03585	CHR	NA	797703	799322	-	LEADING	1620	WP_053126845.1	A3KJ36	NA	SAM23877_0815 SAML0734	NAD(P)/FAD-dependent oxidoreductase	Putative dehydrogenase	NA	NA	NOT_PERSIST95	NA	NOT_UNIQ	NA	NA	NA	NA	NA	NA	0.524194	69.8765	7.40741	32.716	56.7901	27.1605	111.111	12.3457	223.457	0.130742	0.262821	0.104969	0.10574	0.110731	0.0365578	0.26715	0.027228	DIFF0.05	DIFF0.01	DIFF0.001	CAT_0	CAT_0	CAT_0	CAT_1	CAT_0
SAM23877_RS03590	CHR	NA	799315	799821	-	LEADING	507	WP_053126847.1	A3KJ37	NA	SAM23877_0816 SAML0735	SRPBCC family protein	Uncharacterized protein	NA	NA	NOT_PERSIST95	NA	NOT_UNIQ	NA	NA	NA	NA	NA	NA	0.596774	265.069	13.8067	100.592	145.957	59.1716	788.955	27.6134	504.931	0.039852	0.105641	0.0165289	0.0306122	0	0.0232009	0.0892231	0.0137582	NA	NA	NA	CAT_1	CAT_0	CAT_1	CAT_1	CAT_1
SAM23877_RS03595	CHR	NA	800103	801266	+	LAGGING	1164	WP_053126849.1	A3KJ38	NA	sprC SAM23877_0818 SAML0736	S1 family peptidase	Putative secreted serine protease (Streptogrisin-C) (EC 3.4.21.-)	NA	NA	NOT_PERSIST95	NA	NOT_UNIQ	NA	NA	NA	NA	NA	NA	0.604839	13.3591	11.1684	10.3093	10.3093	10.3093	18.0412	7.73196	23.1959	0.820428	0.850357	0.834258	0.846341	0.832204	0.639512	0.927901	0.812425	DIFF0.05	DIFF0.01	DIFF0.001	CAT_0	CAT_0	CAT_0	CAT_0	CAT_0
SAM23877_RS03600	CHR	NA	801357	801800	-	LEADING	444	WP_053126851.1	A3KJ39	NA	SAM23877_0819 SAML0737	hypothetical protein	Putative integral membrane protein	NA	NA	NOT_PERSIST95	NA	NOT_UNIQ	NA	NA	NA	NA	NA	NA	0.33871	1631.76	1360.36	2038.29	1932.43	1448.2	434.685	2112.61	2594.59	0.0139976	0.00422781	0.00616053	0.00590011	0.0196629	0.0479497	0.00504171	0.00904007	DIFF0.05	DIFF0.01	DIFF0.001	CAT_3	CAT_3	CAT_3	CAT_3	CAT_3
SAM23877_RS03605	CHR	NA	802222	803535	-	LEADING	1314	WP_053126855.1	A3KJ40	NA	yhaU SAM23877_0821 SAML0738	cation:proton antiporter	K(+)/H(+) antiporter YhaU (Putative transmembrane transport protein)	NA	NA	NOT_PERSIST95	NA	NOT_UNIQ	NA	NA	NA	NA	NA	NA	0.41129	516.507	1081.43	1300.61	1557.08	103.501	35.7686	9.13242	35.7686	0.25868	0.00959942	0.0115633	0.0452066	0.265568	0.6057	0.55239	0.320732	DIFF0.05	DIFF0.01	DIFF0.001	CAT_2	CAT_3	CAT_3	CAT_3	CAT_1
SAM23877_RS03610	CHR	NA	804356	805417	+	LAGGING	1062	WP_053142131.1	A3KJ41	NA	SAM23877_0822 SAML0739	hypothetical protein	Terpene synthase (EC 4.2.3.-)	NA	NA	NOT_PERSIST95	NA	NOT_UNIQ	NA	NA	NA	NA	NA	NA	0.0564516	5.83804	7.53296	8.47458	3.76648	3.76648	2.82486	8.47458	6.59134	0.644486	0.541847	0.635428	0.690821	0.643651	0.722222	0.556117	0.721318	DIFF0.05	DIFF0.01	DIFF0.001	CAT_0	CAT_0	CAT_0	CAT_0	CAT_0
SAM23877_RS03615	CHR	NA	805440	806060	-	LEADING	621	WP_053126857.1	A3KJ42	NA	SAM23877_0823 SAML0740	CAP domain-containing protein	Putative membrane protein	NA	NA	NOT_PERSIST95	NA	NOT_UNIQ	NA	NA	NA	NA	NA	NA	0.0483871	11.4171	4.83092	6.44122	16.1031	11.2721	28.9855	3.22061	8.05153	0.551645	0.761164	0.851027	0.336577	0.319014	0	0.912692	0.681041	DIFF0.05	DIFF0.01	DIFF0.001	CAT_0	CAT_0	CAT_0	CAT_0	CAT_0
SAM23877_RS03620	CHR	NA	806244	806483	+	LAGGING	240	WP_053126859.1	A3KJ43	NA	SAM23877_0824 SAML0741	hypothetical protein	Uncharacterized protein	NA	NA	NOT_PERSIST95	NA	NOT_UNIQ	NA	NA	NA	NA	NA	NA	0.016129	283.208	150	254.167	1250	279.167	41.6667	225	183.333	0.0795047	0.0449985	0.0277637	0.00994673	0.0158466	0.395238	0.019075	0.043664	DIFF0.05	DIFF0.01	DIFF0.001	CAT_1	CAT_1	CAT_2	CAT_3	CAT_2
SAM23877_RS03625	CHR	NA	806529	807293	-	LEADING	765	WP_053126861.1	A3KJ44	NA	SAM23877_0825 SAML0742	ABC transporter permease	Transport permease protein	NA	NA	NOT_PERSIST95	NA	NOT_UNIQ	NA	NA	NA	NA	NA	NA	0.0241935	6.03922	3.92157	16.9935	2.61438	3.92157	5.22876	3.92157	2.61438	0.732484	0.618881	0.44105	0.931548	0.65	1	0.62651	0.859402	DIFF0.05	DIFF0.01	DIFF0.001	CAT_0	CAT_0	CAT_0	CAT_0	CAT_0
SAM23877_RS03630	CHR	NA	807290	808117	-	LEADING	828	WP_053142133.1	A3KJ45	NA	SAM23877_0826 SAML0743	ABC transporter ATP-binding protein	Putative ABC transporter ATP-binding subunit	NA	NA	NOT_PERSIST95	NA	NOT_UNIQ	NA	NA	NA	NA	NA	NA	0.0241935	2.56039	3.62319	3.62319	2.41546	2.41546	1.20773	1.20773	4.83092	0.807239	0.758929	0.740686	0.75	0.714478	1	0.852451	0.834129	DIFF0.05	DIFF0.01	DIFF0.001	CAT_0	CAT_0	CAT_0	CAT_0	CAT_0
SAM23877_RS03635	CHR	NA	808341	809384	-	LEADING	1044	WP_053126862.1	A3KJ46	NA	SAM23877_0827 SAML0744	polyprenyl synthetase family protein	(2E,6E)-farnesyl diphosphate synthase (EC 2.5.1.10) (Putative farnesyl diphosphate synthase)	NA	NA	NOT_PERSIST95	NA	NOT_UNIQ	NA	NA	NA	NA	NA	NA	0.0322581	15.8429	10.5364	19.1571	7.66284	12.4521	11.4943	10.5364	36.3985	0.243492	0.286461	0.267168	0.242424	0.143478	0.316239	0.311111	0.137562	DIFF0.05	DIFF0.01	NA	CAT_0	CAT_0	CAT_0	CAT_0	CAT_0
SAM23877_RS03640	CHR	NA	810346	810759	-	LEADING	414	WP_053126863.1	A3KJ48	NA	SAM23877_0829 SAML0746	SRPBCC family protein	Uncharacterized protein	NA	NA	NOT_PERSIST95	NA	NOT_UNIQ	NA	NA	NA	NA	NA	NA	0.306452	214.372	65.2174	123.188	171.498	123.188	239.13	86.9565	669.082	0.0160685	0.0185185	0.0166667	0	0.0124542	0.0335404	0.0197531	0.0115465	DIFF0.05	DIFF0.01	DIFF0.001	CAT_1	CAT_1	CAT_1	CAT_1	CAT_1
SAM23877_RS03645	CHR	NA	810942	812126	+	LAGGING	1185	WP_053126864.1	A0A0K2ALK4	NA	SAM23877_0830	serine/threonine-protein phosphatase	PPM-type phosphatase domain-containing protein	NA	NA	NOT_PERSIST95	NA	NOT_UNIQ	NA	NA	NA	NA	NA	NA	0.443548	39.6034	24.4726	38.8186	47.2574	44.7257	25.3165	33.7553	69.1983	0.282837	0.263754	0.284992	0.229025	0.204404	0.251462	0.313755	0.432466	DIFF0.05	DIFF0.01	DIFF0.001	CAT_0	CAT_0	CAT_0	CAT_1	CAT_0
SAM23877_RS03650	CHR	NA	812152	812460	-	LEADING	309	WP_053126866.1	A3KJ50	NA	SAM23877_0831 SAML0748	hypothetical protein	Uncharacterized protein	NA	NA	NOT_PERSIST95	NA	NOT_UNIQ	NA	NA	NA	NA	NA	NA	0.0967742	72.3301	16.1812	55.0162	87.3786	12.945	106.796	32.3625	190.939	0.274285	0.32672	0.341311	0.203175	0.460152	0.105556	0.346861	0.136223	NA	NA	NA	CAT_0	CAT_0	CAT_1	CAT_1	CAT_0
SAM23877_RS03655	CHR	NA	812604	813347	+	LAGGING	744	WP_053126868.1	A3KJ51	NA	SAM23877_0832 SAML0749	nucleotidyltransferase family protein	Uncharacterized protein	NA	NA	NOT_PERSIST95	NA	NOT_UNIQ	NA	NA	NA	NA	NA	NA	0.403226	258.199	40.3226	134.409	282.258	104.839	481.183	55.1075	643.817	0.0240319	0.0716625	0.0219117	0.020098	0.0102436	0.0066358	0.0293447	0.00832705	DIFF0.05	DIFF0.01	DIFF0.001	CAT_1	CAT_1	CAT_1	CAT_2	CAT_1
SAM23877_RS03660	CHR	NA	813344	813640	+	LAGGING	297	WP_053126869.1	A3KJ52	NA	SAM23877_0833 SAML0750	hypothetical protein	Uncharacterized protein	NA	NA	NOT_PERSIST95	NA	NOT_UNIQ	NA	NA	NA	NA	NA	NA	0.387097	63.2997	13.468	26.936	47.138	20.202	131.313	20.202	154.882	0.110876	0.170168	0.205882	0.0454545	0.0984848	0.0333333	0.164286	0.0585217	DIFF0.05	DIFF0.01	DIFF0.001	CAT_0	CAT_0	CAT_0	CAT_1	CAT_0
SAM23877_RS03665	CHR	NA	813640	814365	+	LAGGING	726	WP_053126871.1	A3KJ53	NA	SAM23877_0834 SAML0751	metallophosphoesterase	Putative calcineurin-like phosphoesterase	NA	NA	NOT_PERSIST95	NA	NOT_UNIQ	NA	NA	NA	NA	NA	NA	0.41129	152.906	35.8127	93.6639	203.857	60.6061	179.063	56.4738	446.281	0.101048	0.254574	0.143591	0.0416171	0.073298	0.0473671	0.132554	0.0143355	DIFF0.05	DIFF0.01	DIFF0.001	CAT_1	CAT_1	CAT_1	CAT_1	CAT_1
SAM23877_RS03670	CHR	NA	814420	815058	-	LEADING	639	WP_053126873.1	A0A0K2ALK9	NA	SAM23877_0835	GNAT family N-acetyltransferase	Putative acetyltransferase	NA	NA	NOT_PERSIST95	NA	NOT_UNIQ	NA	NA	NA	NA	NA	NA	0.33871	15.5399	20.3443	15.6495	9.38967	7.82473	23.4742	9.38967	17.2144	0.789741	0.510664	0.804215	0.744437	0.831477	0.912377	0.795358	0.929657	DIFF0.05	DIFF0.01	DIFF0.001	CAT_0	CAT_0	CAT_0	CAT_0	CAT_0
SAM23877_RS03675	CHR	NA	815421	815954	+	LAGGING	534	WP_053126875.1	A3KJ55	NA	SAM23877_0836 SAML0753	DoxX family protein	Uncharacterized protein	NA	NA	NOT_PERSIST95	NA	NOT_UNIQ	NA	NA	NA	NA	NA	NA	0.354839	277.584	93.633	224.719	485.019	284.644	204.12	91.7603	649.813	0.0190189	0.0138857	0.0138313	0.0261341	0.0140595	0.0223979	0.02364	0.0191839	DIFF0.05	DIFF0.01	DIFF0.001	CAT_1	CAT_1	CAT_1	CAT_2	CAT_2
SAM23877_RS03680	CHR	NA	816144	817181	-	LEADING	1038	WP_053126877.1	A3KJ56	NA	SAM23877_0837 SAML0754	NAD-dependent epimerase/dehydratase family protein	Putative NAD-dependent dehydratase	NA	NA	NOT_PERSIST95	NA	NOT_UNIQ	NA	NA	NA	NA	NA	NA	0.0887097	70.6551	16.3776	82.8516	75.1445	14.4509	38.5356	35.6455	242.775	0.436451	0.411611	0.319697	0.473194	0.62309	0.569881	0.362064	0.295618	DIFF0.05	DIFF0.01	DIFF0.001	CAT_0	CAT_0	CAT_1	CAT_1	CAT_0
SAM23877_RS03685	CHR	NA	817574	818899	+	LAGGING	1326	WP_079030001.1	A0A0K2ALZ7	NA	SAM23877_0838	MFS transporter	Putative transmembrane transport protein	NA	NA	NOT_PERSIST95	NA	NOT_UNIQ	NA	NA	NA	NA	NA	NA	0.25	50.5732	31.6742	42.9864	25.641	32.4284	23.3786	177.979	21.1161	0.219246	0.246481	0.204414	0.211246	0.227285	0.374872	0.0682435	0.202183	DIFF0.05	DIFF0.01	DIFF0.001	CAT_0	CAT_0	CAT_1	CAT_0	CAT_0
SAM23877_RS03690	CHR	NA	819197	820483	+	LAGGING	1287	WP_079030002.1	A3KJ58	NA	SAM23877_0839 SAML0756	arsenic transporter	Arsenical pump membrane protein (Putative membrane efflux protein)	NA	NA	NOT_PERSIST95	NA	NOT_UNIQ	NA	NA	NA	NA	NA	NA	0.741935	96.519	41.958	60.6061	49.728	51.2821	44.289	255.633	173.271	0.122852	0.159065	0.124405	0.142689	0.235796	0.132111	0.0279648	0.0379373	DIFF0.05	DIFF0.01	DIFF0.001	CAT_1	CAT_1	CAT_1	CAT_1	CAT_0
SAM23877_RS03695	CHR	NA	820666	821427	-	LEADING	762	WP_053126881.1	A3KJ59	NA	SAM23877_0840 SAML0757	maleylpyruvate isomerase family mycothiol-dependent enzyme	Uncharacterized protein	NA	NA	NOT_PERSIST95	NA	NOT_UNIQ	NA	NA	NA	NA	NA	NA	0.0645161	32.3753	41.9948	39.3701	41.9948	55.1181	9.18635	22.3097	26.2467	0.397408	0.239552	0.203137	0.232781	0.338251	0.625	0.674965	0.468169	DIFF0.05	DIFF0.01	DIFF0.001	CAT_0	CAT_1	CAT_0	CAT_0	CAT_0
SAM23877_RS03700	CHR	NA	821496	821819	-	LEADING	324	WP_053126883.1	A3KJ60	NA	SAM23877_0841 SAML0758	hypothetical protein	Uncharacterized protein	NA	NA	NOT_PERSIST95	NA	NOT_UNIQ	NA	NA	NA	NA	NA	NA	0.153226	10.5556	3.08642	6.17284	6.17284	12.3457	9.25926	9.25926	27.7778	0.735772	0.745238	0.780702	0.785714	0.664683	0.525	0.84399	0.805079	DIFF0.05	DIFF0.01	DIFF0.001	CAT_0	CAT_0	CAT_0	CAT_0	CAT_0
SAM23877_RS03705	CHR	NA	821924	822781	+	LAGGING	858	WP_053126885.1	A0A0K2AM03	NA	SAM23877_0843	fructosamine kinase family protein	Putative fructosamine-3-kinase	NA	NA	NOT_PERSIST95	NA	NOT_UNIQ	NA	NA	NA	NA	NA	NA	0.33871	165.886	99.0676	264.569	149.184	90.9091	52.4476	243.59	292.541	0.311833	0.0517255	0.0946473	0.327252	0.330238	0.85559	0.0310897	0.492285	DIFF0.05	DIFF0.01	DIFF0.001	CAT_1	CAT_1	CAT_2	CAT_1	CAT_1
SAM23877_RS03710	CHR	NA	822785	824443	-	LEADING	1659	WP_053126887.1	A3KJ62	NA	katX SAM23877_0844 SAML0760	catalase	Catalase X (EC 1.11.1.6) (Putative catalase)	NA	NA	NOT_PERSIST95	NA	NOT_UNIQ	NA	NA	NA	NA	NA	NA	0.25	1474.2	27.7275	116.335	296.564	249.548	5937.31	24.7137	1786.62	0.191158	0.473022	0.199445	0.0483465	0.0393364	0.0106024	0.547797	0.019554	DIFF0.05	DIFF0.01	DIFF0.001	CAT_3	CAT_0	CAT_1	CAT_2	CAT_1
SAM23877_RS03715	CHR	NA	824837	825514	+	LAGGING	678	WP_053126889.1	A3KJ63	NA	SAM23877_0845 SAML0761	TetR family transcriptional regulator	Putative TetR-family transcriptional regulator	NA	NA	NOT_PERSIST95	NA	NOT_UNIQ	NA	NA	NA	NA	NA	NA	0.314516	69.7345	41.2979	39.823	19.174	13.2743	157.817	69.3215	100.295	0.0890837	0.0407782	0.105005	0.136905	0.0950265	0.0380952	0.128556	0.0792204	DIFF0.05	DIFF0.01	NA	CAT_0	CAT_1	CAT_0	CAT_0	CAT_0
SAM23877_RS03720	CHR	NA	825511	826299	+	LAGGING	789	WP_053126891.1	A3KJ64	NA	linC SAM23877_0846 SAML0762	SDR family oxidoreductase	2,5-dichloro-2,5-cyclohexadiene-1,4-diol dehydrogenase (EC 1.1.1.-) (Putative oxidoreductase)	NA	NA	NOT_PERSIST95	NA	NOT_UNIQ	NA	NA	NA	NA	NA	NA	0.387097	63.8403	40.5577	25.3485	12.6743	21.5463	145.754	45.6274	110.266	0.117634	0.087316	0.202023	0.203704	0.0804598	0.0284641	0.16978	0.0516917	DIFF0.05	DIFF0.01	DIFF0.001	CAT_0	CAT_1	CAT_0	CAT_0	CAT_0
SAM23877_RS03725	CHR	NA	826355	827395	+	LAGGING	1041	WP_053126893.1	A3KJ65	NA	SAM23877_0847 SAML0763	NAD(P)-dependent alcohol dehydrogenase	Putative oxidoreductase	NA	NA	NOT_PERSIST95	NA	NOT_UNIQ	NA	NA	NA	NA	NA	NA	0.419355	180.768	285.303	220.941	121.037	83.5735	53.7944	240.154	281.46	0.0279169	0.0140299	0.0322883	0.068437	0.0272154	0	0.0283932	0.0250548	DIFF0.05	DIFF0.01	DIFF0.001	CAT_1	CAT_2	CAT_1	CAT_1	CAT_1
SAM23877_RS03730	CHR	NA	827519	828745	+	LAGGING	1227	WP_053126895.1	A0A0K2AM08	NA	SAM23877_0848	cytochrome P450	Putative cytochrome P450 monooxygenase	NA	NA	NOT_PERSIST95	NA	NOT_UNIQ	NA	NA	NA	NA	NA	NA	0.266129	179.055	62.7547	126.324	234.719	616.952	110.024	75.7946	67.6447	0.161297	0.294586	0.211638	0.0355612	0.0651871	0.0706243	0.311565	0.139916	DIFF0.05	DIFF0.01	DIFF0.001	CAT_1	CAT_1	CAT_1	CAT_1	CAT_2
SAM23877_RS03735	CHR	NA	828889	830421	-	LEADING	1533	WP_053126897.1	A3KJ67	NA	SAM23877_0849 SAML0765	helix-turn-helix domain-containing protein	Putative DNA-binding protein	NA	NA	NOT_PERSIST95	NA	NOT_UNIQ	NA	NA	NA	NA	NA	NA	0.330645	187.162	193.085	405.74	177.43	59.3607	41.7482	442.27	35.8774	0.237643	0.0606783	0.111805	0.340574	0.523509	0.211146	0.0683898	0.347397	DIFF0.05	DIFF0.01	NA	CAT_1	CAT_1	CAT_2	CAT_1	CAT_1
SAM23877_RS03740	CHR	NA	830579	831199	+	LAGGING	621	WP_053126899.1	A0A0K2ALM4	NA	SAM23877_0850	threonylcarbamoyl-AMP synthase	YrdC-like domain-containing protein	NA	NA	NOT_PERSIST95	NA	NOT_UNIQ	NA	NA	NA	NA	NA	NA	0.895161	783.833	940.419	1003.22	309.179	370.37	1088.57	838.969	676.329	0.0381245	0.0158657	0.049667	0.0724323	0.0415235	0.0231322	0.0374974	0.0267536	DIFF0.05	NA	NA	CAT_2	CAT_2	CAT_3	CAT_2	CAT_2
SAM23877_RS03745	CHR	NA	831404	832906	+	LAGGING	1503	WP_053126902.1	A0A0K2ALD6	NA	SAM23877_0851	metallophosphoesterase	Putative calcineurin-like phosphoesterase	NA	NA	NOT_PERSIST95	NA	NOT_UNIQ	NA	NA	NA	NA	NA	NA	0.298387	168.144	182.302	240.186	185.629	208.916	78.5096	213.573	103.792	0.202095	0.196713	0.185185	0.158156	0.175866	0.206915	0.253406	0.238424	DIFF0.05	DIFF0.01	DIFF0.001	CAT_1	CAT_1	CAT_2	CAT_1	CAT_1
SAM23877_RS03750	CHR	NA	832937	833926	-	LEADING	990	WP_053126904.1	A3KJ70	NA	SAM23877_0852 SAML0768	TauD/TfdA family dioxygenase	Putative dioxygenase (Putative enzyme) (EC 1.-.-.-)	NA	NA	NOT_PERSIST95	NA	NOT_UNIQ	NA	NA	NA	NA	NA	NA	0.572581	92.8485	117.172	100	72.7273	137.374	60.6061	106.061	60.6061	0.522977	0.495322	0.714868	0.533958	0.4199	0.468564	0.64547	0.382757	DIFF0.05	DIFF0.01	DIFF0.001	CAT_1	CAT_1	CAT_1	CAT_1	CAT_1
SAM23877_RS03755	CHR	NA	834107	834937	+	LAGGING	831	WP_053126906.1	A3KJ71	NA	dkgB SAM23877_0853 SAML0769	aldo/keto reductase	2,5-diketo-D-gluconic acid reductase B (EC 1.1.1.274) (Putative oxidoreductase)	NA	NA	NOT_PERSIST95	NA	NOT_UNIQ	NA	NA	NA	NA	NA	NA	0.395161	569.35	389.892	440.433	743.682	944.645	494.585	234.657	820.698	0.0257937	0.00664154	0.00293829	0.00421699	0.0349698	0.0381569	0.0151226	0.0785098	DIFF0.05	NA	NA	CAT_2	CAT_2	CAT_2	CAT_2	CAT_2
SAM23877_RS03760	CHR	NA	835021	837363	-	LEADING	2343	WP_053126908.1	A3KJ72	NA	SAM23877_0854 SAML0770	SpoIIE family protein phosphatase	Putative magnesium or manganese-dependent protein phosphatase	NA	NA	NOT_PERSIST95	NA	NOT_UNIQ	NA	NA	NA	NA	NA	NA	0.387097	44.076	12.3773	14.9381	6.82885	10.2433	45.2411	32.0102	174.136	0.782998	0.864883	0.904451	0.955755	0.826724	0.645677	0.739261	0.544235	DIFF0.05	DIFF0.01	NA	CAT_0	CAT_0	CAT_0	CAT_0	CAT_0
SAM23877_RS03765	CHR	NA	837418	837885	-	LEADING	468	WP_053126910.1	A3KJ73	NA	bcpB SAM23877_0855 SAML0771	peroxiredoxin	Putative Peroxiredoxin (EC 1.11.1.15)	NA	NA	NOT_PERSIST95	NA	NOT_UNIQ	NA	NA	NA	NA	NA	NA	0.483871	66.0256	85.4701	61.9658	34.188	70.5128	19.2308	134.615	59.8291	0.0976977	0.0406955	0.105044	0.0776194	0.0910569	0.25	0.0415153	0.077953	DIFF0.05	NA	NA	CAT_0	CAT_1	CAT_1	CAT_0	CAT_1
SAM23877_RS03770	CHR	NA	837882	838262	-	LEADING	381	WP_053126912.1	A3KJ74	NA	SAM23877_0856 SAML0772	DoxX family protein	Putative membrane protein	NA	NA	NOT_PERSIST95	NA	NOT_UNIQ	NA	NA	NA	NA	NA	NA	0.467742	61.3648	68.2415	57.7428	20.9974	55.1181	20.9974	152.231	55.1181	0.0427604	0.00724638	0.027972	0.114815	0.039272	0	0.00653595	0.103482	DIFF0.05	DIFF0.01	DIFF0.001	CAT_0	CAT_1	CAT_1	CAT_0	CAT_0
SAM23877_RS03775	CHR	NA	838294	839070	-	LEADING	777	WP_053142137.1	A3KJ75	NA	SAM23877_0857 SAML0773	helix-turn-helix transcriptional regulator	Putative AraC-family transcriptional regulator	NA	NA	NOT_PERSIST95	NA	NOT_UNIQ	NA	NA	NA	NA	NA	NA	0.637097	8.94466	9.00901	10.296	10.296	5.14801	10.296	14.157	3.861	0.761322	0.826464	0.906432	0.778944	0.800654	0.25	0.887604	0.879155	DIFF0.05	DIFF0.01	DIFF0.001	CAT_0	CAT_0	CAT_0	CAT_0	CAT_0
SAM23877_RS03785	CHR	NA	839530	840726	+	LAGGING	1197	WP_053126917.1	A3KJ76	NA	SAM23877_0858 SAML0774	MFS transporter	Putative membrane efflux protein	NA	NA	NOT_PERSIST95	NA	NOT_UNIQ	NA	NA	NA	NA	NA	NA	0.524194	26.7001	13.3668	27.5689	50.9607	48.4545	6.68338	31.746	23.3918	0.54534	0.728986	0.522383	0.183261	0.413988	0.787281	0.674282	0.507202	DIFF0.05	DIFF0.01	DIFF0.001	CAT_0	CAT_0	CAT_0	CAT_1	CAT_0
SAM23877_RS03790	CHR	NA	840810	841328	-	LEADING	519	WP_053126919.1	A3KJ77	NA	SAM23877_0859 SAML0775	MarR family transcriptional regulator	Putative MarR-family transcriptional regulator	NA	NA	NOT_PERSIST95	NA	NOT_UNIQ	NA	NA	NA	NA	NA	NA	0.266129	436.513	531.792	487.476	277.457	244.701	198.459	876.686	466.281	0.0444046	0.0114414	0.0141502	0.088252	0.08764	0.0641612	0.0137707	0.0314168	DIFF0.05	DIFF0.01	DIFF0.001	CAT_2	CAT_2	CAT_2	CAT_2	CAT_1
SAM23877_RS03795	CHR	NA	841571	842227	-	LEADING	657	WP_053126921.1	A0A0K2ALN4	NA	SAM23877_0860	TetR family transcriptional regulator	Putative TetR regulatory protein	NA	NA	NOT_PERSIST95	NA	NOT_UNIQ	NA	NA	NA	NA	NA	NA	0.266129	1125.33	910.198	1646.88	1120.24	573.82	613.394	2325.72	853.881	0.0101468	0.00690215	0.00685983	0.0102049	0.0158495	0.0156146	0.00426183	0.0113347	DIFF0.05	DIFF0.01	DIFF0.001	CAT_2	CAT_2	CAT_3	CAT_3	CAT_2
SAM23877_RS03800	CHR	NA	842466	843950	+	LAGGING	1485	WP_053142139.1	A3KJ79	NA	SAM23877_0861 SAML0777	MFS transporter	Putative membrane transport protein	NA	NA	NOT_PERSIST95	NA	NOT_UNIQ	NA	NA	NA	NA	NA	NA	0.532258	52.2155	32.9966	14.8148	7.40741	7.40741	9.42761	282.155	10.101	0.261784	0.0924553	0.300198	0.31723	0.327885	0.362963	0.0631421	0.368614	DIFF0.05	DIFF0.01	DIFF0.001	CAT_0	CAT_0	CAT_0	CAT_0	CAT_0
SAM23877_RS03805	CHR	NA	844047	845027	+	LAGGING	981	WP_053126924.1	A3KJ80	NA	SAM23877_0862 SAML0778	ATP-dependent DNA ligase	DNA ligase (ATP) (EC 6.5.1.1)	NA	NA	NOT_PERSIST95	NA	NOT_UNIQ	NA	NA	NA	NA	NA	NA	0.564516	7.06422	2.03874	0	0	1.01937	4.07747	37.7166	3.0581	0.809501	0.779007	0.888889	1	0.760684	0.916667	0.548309	0.772954	DIFF0.05	DIFF0.01	DIFF0.001	CAT_0	CAT_0	CAT_0	CAT_0	CAT_0
SAM23877_RS03810	CHR	NA	845162	845941	+	LAGGING	780	WP_053126926.1	A3KJ81	NA	SAM23877_0863 SAML0779	NPP1 family protein	Putative secreted protein	NA	NA	NOT_PERSIST95	NA	NOT_UNIQ	NA	NA	NA	NA	NA	NA	0.677419	2170.05	11.5385	96.1538	2652.56	5030.77	5630.77	10.2564	765.385	0.237267	0.59818	0.322055	0.00787942	0.00816903	0.00763599	0.70568	0.0112694	DIFF0.05	DIFF0.01	DIFF0.001	CAT_3	CAT_0	CAT_1	CAT_4	CAT_4
SAM23877_RS03815	CHR	NA	846009	846944	+	LAGGING	936	WP_053126928.1	A3KJ82	hemC	hemC SAM23877_0864 SAML0780	hydroxymethylbilane synthase	Porphobilinogen deaminase (PBG) (EC 2.5.1.61) (Hydroxymethylbilane synthase) (HMBS) (Pre-uroporphyrinogen synthase)	NA	NA	NOT_PERSIST95	NA	NOT_UNIQ	NA	NA	NA	NA	NA	NA	0.733871	936.688	599.359	1002.14	1725.43	1514.96	473.291	920.94	738.248	0.17977	0.268271	0.290938	0.0883976	0.0947723	0.142103	0.344195	0.0297152	DIFF0.05	DIFF0.01	DIFF0.001	CAT_2	CAT_2	CAT_3	CAT_3	CAT_3
SAM23877_RS03820	CHR	NA	846957	847481	-	LEADING	525	WP_053126930.1	A3KJ83	NA	SAM23877_0865 SAML0781	hypothetical protein	Uncharacterized protein	NA	NA	NOT_PERSIST95	NA	NOT_UNIQ	NA	NA	NA	NA	NA	NA	0.435484	1516.3	1241.9	2992.38	1641.9	664.762	1173.33	2872.38	182.857	0.155859	0.118003	0.0579554	0.171628	0.184656	0.112359	0.0635773	0.382836	DIFF0.05	DIFF0.01	DIFF0.001	CAT_3	CAT_3	CAT_4	CAT_3	CAT_2
SAM23877_RS03825	CHR	NA	847780	848574	+	LAGGING	795	WP_053126932.1	A3KJ84	NA	sigF SAM23877_0867 SAML0782	SigB/SigF/SigG family RNA polymerase sigma factor	Putative RNA polymerase secondary sigma factor (RNA polymerase sigma factor SigF)	NA	NA	NOT_PERSIST95	NA	NOT_UNIQ	NA	NA	NA	NA	NA	NA	0.33871	145.975	7.54717	5.03145	1.25786	12.5786	178.616	7.54717	750.943	0.514583	0.565831	0.689035	0.791667	0.555375	0.199799	0.673172	0.127201	DIFF0.05	DIFF0.01	DIFF0.001	CAT_1	CAT_0	CAT_0	CAT_0	CAT_0
SAM23877_RS03830	CHR	NA	848594	848920	-	LEADING	327	WP_174532190.1	A3KJ85	NA	SAM23877_0868 SAML0783	ANTAR domain-containing protein	ANTAR domain-containing protein	NA	NA	NOT_PERSIST95	NA	NOT_UNIQ	NA	NA	NA	NA	NA	NA	0.387097	209.144	39.7554	79.5107	171.254	162.08	232.416	67.2783	694.19	0.637151	0.705061	0.46393	0.532639	0.633069	0.684187	0.735385	0.705786	DIFF0.05	DIFF0.01	DIFF0.001	CAT_1	CAT_1	CAT_1	CAT_1	CAT_1
SAM23877_RS03835	CHR	NA	849148	849954	+	LAGGING	807	WP_053126936.1	A0A0K2ALP3	NA	SAM23877_0869	VOC family protein	Putative hydroxylase	NA	NA	NOT_PERSIST95	NA	NOT_UNIQ	NA	NA	NA	NA	NA	NA	0.91129	188.228	38.4139	79.3061	111.524	131.351	268.897	94.176	541.512	0.250357	0.0964507	0.204768	0.273896	0.436131	0.38093	0.092557	0.267765	DIFF0.05	DIFF0.01	DIFF0.001	CAT_1	CAT_1	CAT_1	CAT_1	CAT_1
SAM23877_RS03840	CHR	NA	849968	852115	-	LEADING	2148	WP_053126939.1	A3KJ87	glgX	glgX SAM23877_0870 SAML0785	glycogen debranching protein GlgX	Glycogen operon protein GlgX-like protein (EC 3.2.1.-) (Putative glycogen debranching enzyme)	NA	NA	NOT_PERSIST95	NA	NOT_UNIQ	NA	NA	NA	NA	NA	NA	0.435484	181.304	9.31099	19.5531	60.5214	221.136	374.767	13.5009	465.549	0.297412	0.504801	0.532122	0.160431	0.0726341	0.0814608	0.62688	0.103552	DIFF0.05	DIFF0.01	DIFF0.001	CAT_1	CAT_0	CAT_0	CAT_1	CAT_1
SAM23877_RS03845	CHR	NA	852112	852636	-	LEADING	525	WP_053126941.1	A3KJ88	NA	SAM23877_0871 SAML0786	hypothetical protein	Putative regulatory protein	NA	NA	NOT_PERSIST95	NA	NOT_UNIQ	NA	NA	NA	NA	NA	NA	0.459677	489.6	11.4286	41.9048	228.571	556.19	990.476	11.4286	1335.24	0.144123	0.408333	0.112135	0.0149049	0.00424039	0.0352282	0.425926	0.00809025	DIFF0.05	DIFF0.01	DIFF0.001	CAT_2	CAT_0	CAT_0	CAT_1	CAT_2
SAM23877_RS03850	CHR	NA	852870	853190	+	LAGGING	321	WP_053126943.1	A3KJ89	NA	SAM23877_0872 SAML0787	DUF5133 domain-containing protein	Uncharacterized protein	NA	NA	NOT_PERSIST95	NA	NOT_UNIQ	NA	NA	NA	NA	NA	NA	0.379032	169.159	3.11526	18.6916	37.3832	68.5358	523.364	6.23053	361.371	0.109921	0.305556	0.216667	0.111111	0.0151515	0.0267559	0.0666667	0.0275388	DIFF0.05	DIFF0.01	DIFF0.001	CAT_1	CAT_0	CAT_0	CAT_0	CAT_1
SAM23877_RS03855	CHR	NA	853243	855243	+	LAGGING	2001	WP_053126944.1	A3KJ90	NA	glgE SAM23877_0873 SAML0788	alpha-1%2C4-glucan--maltose-1-phosphate maltosyltransferase	Alpha-1,4-glucan:maltose-1-phosphate maltosyltransferase (GMPMT) (EC 2.4.99.16) ((1->4)-alpha-D-glucan:maltose-1-phosphate alpha-D-maltosyltransferase)	NA	NA	NOT_PERSIST95	NA	NOT_UNIQ	NA	NA	NA	NA	NA	NA	0.274194	37.0915	1.999	8.9955	18.9905	13.993	95.952	6.49675	87.4563	0.321151	0.632368	0.415224	0.225794	0.246275	0.0372143	0.621175	0.0700095	DIFF0.05	DIFF0.01	DIFF0.001	CAT_0	CAT_0	CAT_0	CAT_0	CAT_0
SAM23877_RS03860	CHR	NA	855240	856958	+	LAGGING	1719	WP_053126946.1	A3KJ91	treS	treS SAM23877_0874 SAML0789	maltose alpha-D-glucosyltransferase	Maltose alpha-D-glucosyltransferase (EC 5.4.99.16)	NA	NA	NOT_PERSIST95	NA	NOT_UNIQ	NA	NA	NA	NA	NA	NA	0.403226	43.1763	2.32693	1.7452	11.6347	30.8319	119.255	4.07213	95.986	0.511644	0.776169	0.895244	0.375695	0.356809	0.160699	0.816219	0.200672	DIFF0.05	NA	NA	CAT_0	CAT_0	CAT_0	CAT_0	CAT_0
SAM23877_RS03865	CHR	NA	856987	858348	+	LAGGING	1362	WP_053126948.1	A3KJ92	NA	mak SAM23877_0875 SAML0790	maltokinase	Maltokinase (EC 2.7.1.175) (Maltose-1-phosphate synthase)	NA	NA	NOT_PERSIST95	NA	NOT_UNIQ	NA	NA	NA	NA	NA	NA	0.459677	27.9809	2.93686	3.67107	7.34214	22.7606	13.9501	4.40529	138.767	0.162218	0.295726	0.419444	0.105556	0.0196078	0	0.262573	0.032618	DIFF0.05	DIFF0.01	DIFF0.001	CAT_0	CAT_0	CAT_0	CAT_0	CAT_0
SAM23877_RS03870	CHR	NA	858352	860574	+	LAGGING	2223	WP_053126950.1	A3KJ93	glgB	glgB SAM23877_0876 SAML0791	1%2C4-alpha-glucan branching protein GlgB	1,4-alpha-glucan branching enzyme GlgB (EC 2.4.1.18) (1,4-alpha-D-glucan:1,4-alpha-D-glucan 6-glucosyl-transferase) (Alpha-(1->4)-glucan branching enzyme) (Glycogen branching enzyme) (BE)	NA	NA	NOT_PERSIST95	NA	NOT_UNIQ	NA	NA	NA	NA	NA	NA	0.379032	60.8502	19.3432	17.094	31.0391	85.0202	63.4278	18.8934	180.387	0.0700631	0.0497163	0.152271	0.0492583	0.0235623	0.0763801	0.109422	0.0298316	DIFF0.05	DIFF0.01	DIFF0.001	CAT_0	CAT_0	CAT_0	CAT_0	CAT_1
SAM23877_RS03875	CHR	NA	860686	861777	+	LAGGING	1092	WP_053126952.1	A3KJ94	NA	SAM23877_0877 SAML0792	glutamate--cysteine ligase	Putative glutamate--cysteine ligase 2 (EC 6.3.2.2) (Gamma-glutamylcysteine synthetase 2) (GCS 2) (Gamma-GCS 2)	NA	NA	NOT_PERSIST95	NA	NOT_UNIQ	NA	NA	NA	NA	NA	NA	0.709677	269.954	91.5751	263.736	734.432	136.447	241.758	255.495	331.502	0.131047	0.0675026	0.115546	0.0451137	0.0596389	0.42567	0.0322502	0.171608	NA	NA	NA	CAT_1	CAT_1	CAT_2	CAT_2	CAT_1
SAM23877_RS03880	CHR	NA	861812	862045	-	LEADING	234	WP_053142141.1	A3KJ95	NA	SAM23877_0878 SAML0793	hypothetical protein	Putative membrane protein	NA	NA	NOT_PERSIST95	NA	NOT_UNIQ	NA	NA	NA	NA	NA	NA	0.387097	287.778	38.4615	269.231	333.333	55.5556	611.111	55.5556	564.103	0.449765	0.640917	0.368165	0.560861	0.569393	0.100619	0.686645	0.221756	DIFF0.05	DIFF0.01	DIFF0.001	CAT_1	CAT_1	CAT_2	CAT_2	CAT_0
SAM23877_RS03885	CHR	NA	862217	864124	+	LAGGING	1908	WP_053126954.1	A3KJ96	NA	SAM23877_0879 SAML0794	long-chain fatty acid--CoA ligase	Putative long-chain-fatty-acid-CoA ligase	NA	NA	NOT_PERSIST95	NA	NOT_UNIQ	NA	NA	NA	NA	NA	NA	0.370968	117.406	48.218	111.635	183.438	326.52	55.5556	48.218	90.6709	0.0353134	0.0705458	0.0366038	0.00603993	0.0260451	0	0.0658569	0.0421023	DIFF0.05	DIFF0.01	DIFF0.001	CAT_1	CAT_1	CAT_1	CAT_1	CAT_2
SAM23877_RS03890	CHR	NA	864315	864749	+	LAGGING	435	WP_053126956.1	A3KJ97	NA	SAM23877_0880 SAML0795	ATP-binding protein	Putative regulatory protein	NA	NA	NOT_PERSIST95	NA	NOT_UNIQ	NA	NA	NA	NA	NA	NA	0.387097	730.759	241.379	537.931	501.149	411.494	1429.89	356.322	1328.74	0.29501	0.439792	0.27455	0.295538	0.19634	0.285981	0.393923	0.178949	DIFF0.05	DIFF0.01	DIFF0.001	CAT_2	CAT_2	CAT_2	CAT_2	CAT_2
SAM23877_RS03895	CHR	NA	864787	865245	-	LEADING	459	WP_079030632.1	A3KJ98	NA	SAM23877_0881 SAML0796	ATP-binding protein	Putative regulatory protein	NA	NA	NOT_PERSIST95	NA	NOT_UNIQ	NA	NA	NA	NA	NA	NA	0.217742	617.407	405.229	620.915	901.961	274.51	655.773	570.806	976.035	0.130023	0.103754	0.0893654	0.0955262	0.165488	0.187657	0.101259	0.167111	DIFF0.05	DIFF0.01	DIFF0.001	CAT_2	CAT_2	CAT_2	CAT_2	CAT_2
SAM23877_RS03900	CHR	NA	865292	865657	-	LEADING	366	WP_079030005.1	A0A0K2ALY6	NA	SAM23877_0882	PRC-barrel domain containing protein	Uncharacterized protein	NA	NA	NOT_PERSIST95	NA	NOT_UNIQ	NA	NA	NA	NA	NA	NA	0.685484	1539.45	510.929	1002.73	2579.23	519.126	2915.3	948.087	2188.52	0.0304103	0.0225385	0.0359502	0.0306374	0.0465439	0.0178139	0.0250233	0.0343647	DIFF0.05	DIFF0.01	DIFF0.001	CAT_3	CAT_2	CAT_3	CAT_4	CAT_2
SAM23877_RS03905	CHR	NA	866046	870041	+	LAGGING	3996	WP_079030006.1	A3KJA0	NA	SAM23877_0883 SAML0798	HAMP domain-containing protein	Histidine kinase (EC 2.7.13.3)	NA	NA	NOT_PERSIST95	NA	NOT_UNIQ	NA	NA	NA	NA	NA	NA	0.483871	717.117	1241.24	1120.12	358.859	277.528	156.657	1710.96	222.222	0.0241359	0.00824256	0.0116313	0.0254105	0.0396643	0.0332069	0.00902548	0.0417703	DIFF0.05	DIFF0.01	DIFF0.001	CAT_2	CAT_3	CAT_3	CAT_2	CAT_2
SAM23877_RS03915	CHR	NA	872772	873164	+	LAGGING	393	WP_053126964.1	A3KJA2	NA	SAM23877_0885 SAML0800	STAS domain-containing protein	Anti-sigma factor antagonist	NA	NA	NOT_PERSIST95	NA	NOT_UNIQ	NA	NA	NA	NA	NA	NA	0.370968	5313.61	4353.69	5040.71	7022.9	3213.74	6773.54	5480.92	5391.86	0.0121582	0.00898528	0.0121208	0.00852157	0.0212443	0.0130967	0.00805142	0.0130876	DIFF0.05	DIFF0.01	DIFF0.001	CAT_4	CAT_4	CAT_4	CAT_4	CAT_4
SAM23877_RS03920	CHR	NA	873326	874222	+	LAGGING	897	WP_053142147.1	A0A0K2ALH0	NA	SAM23877_0886	STAS domain-containing protein	Putative regulatory protein	NA	NA	NOT_PERSIST95	NA	NOT_UNIQ	NA	NA	NA	NA	NA	NA	0.564516	5064.44	5690.08	6729.1	6711.26	3810.48	4057.97	6739.13	2596.43	0.011266	0.00578257	0.0064146	0.00831997	0.0134477	0.0206238	0.00677968	0.0174936	DIFF0.05	DIFF0.01	DIFF0.001	CAT_4	CAT_4	CAT_4	CAT_4	CAT_4
SAM23877_RS03925	CHR	NA	874219	874650	+	LAGGING	432	WP_053126966.1	A3KJA4	NA	SAM23877_0887 SAML0802	STAS domain-containing protein	Putative anti-sigma factor antagonist	NA	NA	NOT_PERSIST95	NA	NOT_UNIQ	NA	NA	NA	NA	NA	NA	0.645161	1670.65	2446.76	2476.85	2009.26	1625	662.037	2222.22	701.389	0.00712776	0.00400728	0.00304303	0.00795784	0.00868216	0.0168993	0.0059463	0.00335847	DIFF0.05	DIFF0.01	DIFF0.001	CAT_3	CAT_4	CAT_4	CAT_3	CAT_3
SAM23877_RS03930	CHR	NA	874650	875090	+	LAGGING	441	WP_053126968.1	A3KJA5	NA	rsbT SAM23877_0888 SAML0803	anti-sigma regulatory factor	Putative anti-sigma factor (Serine/threonine-protein kinase RsbT) (EC 2.7.11.1)	NA	NA	NOT_PERSIST95	NA	NOT_UNIQ	NA	NA	NA	NA	NA	NA	0.645161	1461.25	1916.1	1922.9	1634.92	1206.35	1351.47	1761.9	530.612	0.0051749	0.00280933	0.00229303	0.00423166	0.00713639	0.0129265	0.00379227	0.00303511	DIFF0.05	DIFF0.01	DIFF0.001	CAT_3	CAT_3	CAT_3	CAT_3	CAT_3
SAM23877_RS03935	CHR	NA	875090	876154	+	LAGGING	1065	WP_053126970.1	A3KJA6	NA	SAM23877_0889 SAML0804	SpoIIE family protein phosphatase	Putative magnesium or manganese-dependent protein phosphatase	NA	NA	NOT_PERSIST95	NA	NOT_UNIQ	NA	NA	NA	NA	NA	NA	0.395161	670.732	691.08	963.38	805.634	496.714	568.075	1027.23	222.535	0.00671694	0.00420253	0.00642605	0.00702582	0.00708055	0.00943682	0.00564289	0.0072039	DIFF0.05	DIFF0.01	DIFF0.001	CAT_2	CAT_2	CAT_3	CAT_2	CAT_2
SAM23877_RS03940	CHR	NA	876151	877890	+	LAGGING	1740	WP_053126972.1	A3KJA7	NA	SAM23877_0890 SAML0805	SpoIIE family protein phosphatase	Putative magnesium or manganese-dependent protein phosphatase	NA	NA	NOT_PERSIST95	NA	NOT_UNIQ	NA	NA	NA	NA	NA	NA	0.33871	449.397	463.793	593.103	587.356	404.598	448.851	543.678	149.425	0.112148	0.0228887	0.0678819	0.053988	0.059812	0.107498	0.0378997	0.435066	DIFF0.05	DIFF0.01	DIFF0.001	CAT_2	CAT_2	CAT_2	CAT_2	CAT_2
SAM23877_RS03945	CHR	NA	878190	879563	+	LAGGING	1374	WP_053142149.1	A3KJA8	NA	SAM23877_0891 SAML0806	NAD(P)/FAD-dependent oxidoreductase	Putative oxidoreductase	NA	NA	NOT_PERSIST95	NA	NOT_UNIQ	NA	NA	NA	NA	NA	NA	0.709677	480.109	196.507	362.445	564.774	278.748	885.007	232.897	732.897	0.023586	0.0281229	0.022142	0.013351	0.0294619	0.0239554	0.0318136	0.0162555	DIFF0.05	DIFF0.01	DIFF0.001	CAT_2	CAT_1	CAT_2	CAT_2	CAT_2
SAM23877_RS03950	CHR	NA	879664	881910	+	LAGGING	2247	WP_053142151.1	A3KJA9	NA	SAM23877_0892 SAML0807	FUSC family protein	Putative membrane protein	NA	NA	NOT_PERSIST95	NA	NOT_UNIQ	NA	NA	NA	NA	NA	NA	0.548387	799.777	801.068	1281.26	785.937	269.248	393.413	1624.83	573.209	0.0515042	0.0134976	0.0148156	0.0395158	0.0655086	0.110372	0.00740892	0.109411	DIFF0.05	DIFF0.01	DIFF0.001	CAT_2	CAT_2	CAT_3	CAT_2	CAT_2
SAM23877_RS03955	CHR	NA	881914	882348	-	LEADING	435	WP_053126973.1	A0A0K2AM57	NA	SAM23877_0893	hypothetical protein	Pterin-binding domain-containing protein	NA	NA	NOT_PERSIST95	NA	NOT_UNIQ	NA	NA	NA	NA	NA	NA	0.266129	801.724	68.9655	213.793	758.621	236.782	2556.32	101.149	1078.16	0.468889	0.866022	0.732707	0.289951	0.219993	0.0511957	0.920085	0.202268	DIFF0.05	DIFF0.01	DIFF0.001	CAT_2	CAT_1	CAT_1	CAT_2	CAT_1
SAM23877_RS03960	CHR	NA	882377	883210	-	LEADING	834	WP_053126975.1	A3KJB1	NA	SAM23877_0894 SAML0809	DUF1206 domain-containing protein	Putative integral membrane protein	NA	NA	NOT_PERSIST95	NA	NOT_UNIQ	NA	NA	NA	NA	NA	NA	0.709677	535.144	117.506	474.82	906.475	161.871	730.216	315.348	1098.32	0.0890931	0.178436	0.0575953	0.0569227	0.0291571	0.0223205	0.256247	0.0229735	DIFF0.05	DIFF0.01	DIFF0.001	CAT_2	CAT_1	CAT_2	CAT_2	CAT_1
SAM23877_RS03965	CHR	NA	883336	883527	-	LEADING	192	WP_053126977.1	NA	NA	NA	DUF5133 domain-containing protein	NA	NA	NA	NOT_PERSIST95	NA	UNIQ	NA	NA	NA	NA	NA	NA	0	186.146	26.0417	93.75	83.3333	20.8333	427.083	98.9583	437.5	0.102339	0.172113	0.0404412	0.111111	0.2625	0	0.113426	0.0167805	NA	NA	NA	CAT_1	CAT_0	CAT_1	CAT_1	CAT_0
SAM23877_RS03970	CHR	NA	883505	884374	-	LEADING	870	WP_053126979.1	A3KJB2	NA	sigF SAM23877_0896 SAML0811	SigB/SigF/SigG family RNA polymerase sigma factor	Putative RNA polymerase sigma factor (RNA polymerase sigma factor SigF)	NA	NA	NOT_PERSIST95	NA	NOT_UNIQ	NA	NA	NA	NA	NA	NA	0.419355	649.08	100	270.115	467.816	143.678	1471.26	183.908	1573.56	0.0506097	0.109682	0.0539574	0.0360602	0.049489	0.00743583	0.0877412	0.00990292	DIFF0.05	DIFF0.01	DIFF0.001	CAT_2	CAT_1	CAT_2	CAT_2	CAT_1
SAM23877_RS03975	CHR	NA	884554	885000	-	LEADING	447	WP_053126981.1	A3KJB3	NA	SAM23877_0897 SAML0812	ATPase	Putative ATPase	NA	NA	NOT_PERSIST95	NA	NOT_UNIQ	NA	NA	NA	NA	NA	NA	0.346774	88.7696	17.8971	64.877	120.805	29.0828	123.043	20.1342	241.611	0.485566	0.487401	0.449679	0.423669	0.553677	0.57376	0.681062	0.229715	DIFF0.05	DIFF0.01	DIFF0.001	CAT_1	CAT_0	CAT_1	CAT_1	CAT_0
SAM23877_RS03980	CHR	NA	885169	885384	+	LAGGING	216	WP_053126983.1	A3KJB4	NA	SAM23877_0898 SAML0813	hypothetical protein	Uncharacterized protein	NA	NA	NOT_PERSIST95	NA	NOT_UNIQ	NA	NA	NA	NA	NA	NA	0.290323	1509.4	111.111	472.222	1842.59	287.037	4967.59	259.259	1583.33	0.0100895	0.0149254	0.00322061	0.0137119	0.00609775	0.00561894	0.0234946	0.00355769	DIFF0.05	DIFF0.01	DIFF0.001	CAT_3	CAT_1	CAT_2	CAT_3	CAT_2
SAM23877_RS03985	CHR	NA	885435	886913	+	LAGGING	1479	WP_053126985.1	A3KJB5	NA	SAM23877_0899 SAML0814	ornithine decarboxylase	Putative amino acid decarboxylase	NA	NA	NOT_PERSIST95	NA	NOT_UNIQ	NA	NA	NA	NA	NA	NA	0.524194	296.619	54.0906	204.192	459.77	81.812	482.759	107.505	678.837	0.0714307	0.159239	0.0496676	0.0610574	0.0742273	0.0375026	0.0912702	0.027051	DIFF0.05	DIFF0.01	DIFF0.001	CAT_1	CAT_1	CAT_1	CAT_2	CAT_1
SAM23877_RS03990	CHR	NA	887267	887722	+	LAGGING	456	WP_053126987.1	A3KJB6	NA	SAM23877_0900 SAML0815	cyclic nucleotide-binding domain-containing protein	Putative regulatory protein	NA	NA	NOT_PERSIST95	NA	NOT_UNIQ	NA	NA	NA	NA	NA	NA	0.798387	83.9254	15.3509	39.4737	65.7895	111.842	78.9474	21.9298	245.614	0.517163	0.859092	0.690856	0.415751	0.274231	0.365385	0.92093	0.0938973	DIFF0.05	DIFF0.01	DIFF0.001	CAT_1	CAT_0	CAT_0	CAT_1	CAT_1
SAM23877_RS03995	CHR	NA	887751	889061	-	LEADING	1311	WP_053126989.1	A3KJB7	NA	SAM23877_0901 SAML0816	MFS transporter	Putative membrane transport protein	NA	NA	NOT_PERSIST95	NA	NOT_UNIQ	NA	NA	NA	NA	NA	NA	0.814516	230.206	133.486	160.183	196.796	180.778	361.556	424.104	99.1609	0.114848	0.0502797	0.0741285	0.0685253	0.0810371	0.111064	0.0614964	0.357403	DIFF0.05	DIFF0.01	DIFF0.001	CAT_1	CAT_1	CAT_1	CAT_1	CAT_1
SAM23877_RS04000	CHR	NA	889161	889775	-	LEADING	615	WP_053126991.1	A3KJB8	NA	SAM23877_0902 SAML0817	amino acid transporter	Putative membrane transport protein	NA	NA	NOT_PERSIST95	NA	NOT_UNIQ	NA	NA	NA	NA	NA	NA	0.612903	22.6179	26.0163	17.8862	9.7561	19.5122	27.6423	30.8943	19.5122	0.0880354	0.0262346	0.108466	0	0.105556	0.166667	0.0625	0.146825	DIFF0.05	DIFF0.01	DIFF0.001	CAT_0	CAT_0	CAT_0	CAT_0	CAT_0
SAM23877_RS04005	CHR	NA	889845	890774	+	LAGGING	930	WP_053126993.1	A0A0K2AM65	IciA	SAM23877_0903	LysR family transcriptional regulator ArgP	HTH lysR-type domain-containing protein	NA	NA	NOT_PERSIST95	NA	NOT_UNIQ	NA	NA	NAPSF	NA	NA	NA	0.612903	91.1613	109.677	107.527	73.1183	55.914	92.4731	161.29	32.2581	0.23966	0.195967	0.360151	0.222117	0.220727	0.0798703	0.194374	0.404413	DIFF0.05	DIFF0.01	DIFF0.001	CAT_1	CAT_1	CAT_1	CAT_1	CAT_0
SAM23877_RS04010	CHR	NA	890889	891140	+	LAGGING	252	WP_053126994.1	A3KJC0	NA	whiB SAM23877_0904 SAML0819	WhiB family transcriptional regulator	Transcriptional regulator WhiB	NA	NA	NOT_PERSIST95	NA	NOT_UNIQ	NA	NA	NA	NA	NA	NA	0.451613	625.794	126.984	357.143	793.651	214.286	1392.86	186.508	1115.08	0.0281651	0.0591421	0.0402381	0.0152548	0.00574713	0.0102382	0.0519069	0.0146282	DIFF0.05	DIFF0.01	NA	CAT_2	CAT_1	CAT_2	CAT_2	CAT_1
SAM23877_RS04015	CHR	NA	891214	891567	+	LAGGING	354	WP_053126997.1	A3KJC1	NA	SAM23877_0905 SAML0820	DUF488 family protein	Uncharacterized protein	NA	NA	NOT_PERSIST95	NA	NOT_UNIQ	NA	NA	NA	NA	NA	NA	0.798387	319.322	64.9718	364.407	519.774	79.096	381.356	217.514	658.192	0.144396	0.375635	0.150599	0.0812713	0.123873	0.0212698	0.214405	0.0437192	DIFF0.05	DIFF0.01	DIFF0.001	CAT_1	CAT_1	CAT_2	CAT_2	CAT_1
SAM23877_RS04020	CHR	NA	891622	893295	-	LEADING	1674	WP_053126999.1	A3KJC2	NA	SAM23877_0906 SAML0821	FAD-binding dehydrogenase	Putative enzyme (EC 1.3.99.-)	NA	NA	NOT_PERSIST95	NA	NOT_UNIQ	NA	NA	NA	NA	NA	NA	0.387097	78.3453	84.2294	124.253	103.345	57.3477	54.9582	80.6452	58.5424	0.225963	0.124582	0.168759	0.171984	0.252897	0.231301	0.178154	0.454061	DIFF0.05	DIFF0.01	DIFF0.001	CAT_1	CAT_1	CAT_1	CAT_1	CAT_0
SAM23877_RS04025	CHR	NA	893331	893993	-	LEADING	663	WP_053127001.1	A3KJC3	NA	SAM23877_0907 SAML0822	TetR/AcrR family transcriptional regulator	Putative TetR-family regulator	NA	NA	NOT_PERSIST95	NA	NOT_UNIQ	NA	NA	NA	NA	NA	NA	0.330645	87.0739	137.255	95.0226	78.4314	36.1991	40.724	159.879	73.9065	0.0140168	0.00238095	0.0111888	0.00469484	0.00854701	0.037037	0.00809758	0.0261716	DIFF0.05	DIFF0.01	DIFF0.001	CAT_1	CAT_1	CAT_1	CAT_1	CAT_0
SAM23877_RS04030	CHR	NA	894154	894783	+	LAGGING	630	WP_053127003.1	A3KJC4	NA	SAM23877_0908 SAML0823	alpha-ketoglutarate-dependent dioxygenase AlkB	Putative alkylated DNA repair protein	NA	NA	NOT_PERSIST95	NA	NOT_UNIQ	NA	NA	NA	NA	NA	NA	0.701613	229.698	85.7143	125.397	126.984	242.857	436.508	100	388.889	0.178035	0.232129	0.215194	0.25754	0.0741793	0.041334	0.314043	0.111825	DIFF0.05	DIFF0.01	DIFF0.001	CAT_1	CAT_1	CAT_1	CAT_1	CAT_1
SAM23877_RS04035	CHR	NA	894902	895648	+	LAGGING	747	WP_053127005.1	A3KJC5	NA	SAM23877_0909 SAML0824	MBL fold metallo-hydrolase	Putative beta-lactamase	NA	NA	NOT_PERSIST95	NA	NOT_UNIQ	NA	NA	NA	NA	NA	NA	0.346774	214.766	76.3052	115.127	131.191	145.917	538.153	100.402	261.044	0.657049	0.606387	0.745419	0.734606	0.630666	0.630526	0.734212	0.517526	DIFF0.05	DIFF0.01	DIFF0.001	CAT_1	CAT_1	CAT_1	CAT_1	CAT_1
SAM23877_RS04040	CHR	NA	895658	896890	+	LAGGING	1233	WP_053127007.1	A3KJC6	NA	SAM23877_0910 SAML0825	DUF4032 domain-containing protein	DUF4032 domain-containing protein	NA	NA	NOT_PERSIST95	NA	NOT_UNIQ	NA	NA	NA	NA	NA	NA	0.395161	595.961	386.05	466.342	433.901	619.627	986.212	476.886	618.005	0.358093	0.454487	0.416323	0.412168	0.299189	0.265101	0.478242	0.18114	DIFF0.05	DIFF0.01	DIFF0.001	CAT_2	CAT_2	CAT_2	CAT_2	CAT_2
SAM23877_RS04045	CHR	NA	896907	897782	-	LEADING	876	WP_053127009.1	A3KJC7	NA	SAM23877_0911 SAML0826	universal stress protein	Putative stress-inducible protein	NA	NA	NOT_PERSIST95	NA	NOT_UNIQ	NA	NA	NA	NA	NA	NA	0.774194	1005.33	928.082	1311.64	1471.46	976.027	691.781	1339.04	578.767	0.136942	0.111588	0.12384	0.123785	0.114689	0.124329	0.132397	0.227964	DIFF0.05	DIFF0.01	DIFF0.001	CAT_2	CAT_2	CAT_3	CAT_3	CAT_2
SAM23877_RS04050	CHR	NA	897844	898209	+	LAGGING	366	WP_053127011.1	A0A0K2AM14	NA	SAM23877_0912	VOC family protein	VOC domain-containing protein	NA	NA	NOT_PERSIST95	NA	NOT_UNIQ	NA	NA	NA	NA	NA	NA	0.508065	990.246	551.913	849.727	1133.88	737.705	1986.34	683.06	704.918	0.0269706	0.0380263	0.0338367	0.0165384	0.00720046	0.011257	0.0518024	0.0301326	DIFF0.05	DIFF0.01	DIFF0.001	CAT_2	CAT_2	CAT_2	CAT_3	CAT_2
SAM23877_RS04055	CHR	NA	898303	899979	+	LAGGING	1677	WP_053127013.1	A3KJC9	NA	SAM23877_0913 SAML0828	FAD-dependent oxidoreductase	Putative thioredoxin reductase	NA	NA	NOT_PERSIST95	NA	NOT_UNIQ	NA	NA	NA	NA	NA	NA	0.596774	582.493	410.256	570.662	449.612	356.589	792.487	532.499	850.924	0.0139244	0.0101766	0.0109594	0.00954786	0.0234913	0.006832	0.0142812	0.0221821	DIFF0.05	DIFF0.01	DIFF0.001	CAT_2	CAT_2	CAT_2	CAT_2	CAT_2
SAM23877_RS04060	CHR	NA	899991	901433	+	LAGGING	1443	WP_174532279.1	A3KJD0	NA	SAM23877_0914 SAML0829	histidine kinase	Putative two-component sensor histidine kinase	NA	NA	NOT_PERSIST95	NA	NOT_UNIQ	NA	NA	NA	NA	NA	NA	0.548387	572.128	358.281	581.428	613.999	474.012	652.807	462.924	848.926	0.0131672	0.00718824	0.0125766	0.0125663	0.0131601	0.0290061	0.00916953	0.00850379	DIFF0.05	DIFF0.01	NA	CAT_2	CAT_2	CAT_2	CAT_2	CAT_2
SAM23877_RS04065	CHR	NA	901430	901783	+	LAGGING	354	WP_053127018.1	A3KJD1	NA	SAM23877_0915 SAML0830	UBP-type zinc finger domain-containing protein	UBP-type domain-containing protein	NA	NA	NOT_PERSIST95	NA	NOT_UNIQ	NA	NA	NA	NA	NA	NA	0.580645	661.582	341.808	483.051	700.565	802.26	610.169	471.751	1248.59	0.0171052	0.0104538	0.0117686	0.00635998	0.0348389	0.00277778	0.0376706	0.0158668	DIFF0.05	NA	NA	CAT_2	CAT_2	CAT_2	CAT_2	CAT_2
SAM23877_RS04070	CHR	NA	901882	904845	+	LAGGING	2964	WP_053127020.1	A3KJD2	NA	SAM23877_0916 SAML0831	helix-turn-helix transcriptional regulator	Putative LuxR-family regulator	NA	NA	NOT_PERSIST95	NA	NOT_UNIQ	NA	NA	NA	NA	NA	NA	0.258065	218.846	194.669	325.911	238.866	164.305	106.95	332.321	212.888	0.0129416	0.0107905	0.0081212	0.0116351	0.00983138	0.0225577	0.00839133	0.0192643	DIFF0.05	DIFF0.01	DIFF0.001	CAT_1	CAT_1	CAT_2	CAT_1	CAT_1
SAM23877_RS04075	CHR	NA	905262	906596	+	LAGGING	1335	WP_053127022.1	A3KJD3	NA	SAM23877_0917 SAML0832	TerD family protein	Putative stress protein	NA	NA	NOT_PERSIST95	NA	NOT_UNIQ	NA	NA	NA	NA	NA	NA	0.290323	571.82	114.607	182.772	254.682	937.828	495.88	207.491	1729.59	0.0457717	0.0584148	0.064983	0.0419431	0.0103719	0.0415385	0.0963617	0.00678902	DIFF0.05	DIFF0.01	DIFF0.001	CAT_2	CAT_1	CAT_1	CAT_2	CAT_2
SAM23877_RS04080	CHR	NA	906654	907331	+	LAGGING	678	WP_053127024.1	A3KJD4	NA	SAM23877_0918 SAML0833	AIM24 family protein	Uncharacterized protein	NA	NA	NOT_PERSIST95	NA	NOT_UNIQ	NA	NA	NA	NA	NA	NA	0.806452	1131.87	1206.49	1330.38	1585.55	1272.86	936.578	1153.39	653.392	0.0377589	0.0098312	0.0111541	0.0191496	0.0712987	0.111428	0.0267983	0.0146518	DIFF0.05	DIFF0.01	NA	CAT_2	CAT_3	CAT_3	CAT_3	CAT_3
SAM23877_RS04085	CHR	NA	907508	908569	+	LAGGING	1062	WP_053127026.1	A3KJD5	NA	SAM23877_0919 SAML0834	tetratricopeptide repeat protein	Uncharacterized protein	NA	NA	NOT_PERSIST95	NA	NOT_UNIQ	NA	NA	NA	NA	NA	NA	0.548387	919.548	32.0151	43.3145	58.3804	1932.2	2765.54	87.5706	614.878	0.0268882	0.0459942	0.0721052	0.0366487	0.00655516	0.00521298	0.0135568	0.00814463	DIFF0.05	DIFF0.01	DIFF0.001	CAT_2	CAT_0	CAT_1	CAT_1	CAT_3
SAM23877_RS04090	CHR	NA	908566	909630	+	LAGGING	1065	WP_053127028.1	A3KJD6	NA	SAM23877_0920 SAML0835	polyprenyl synthetase family protein	(2E,6E)-farnesyl diphosphate synthase (EC 2.5.1.10) (Putative polyprenyl diphosphate synthase)	NA	NA	NOT_PERSIST95	NA	NOT_UNIQ	NA	NA	NA	NA	NA	NA	0.475806	248.329	15.9624	16.9014	35.6808	936.15	277.934	46.0094	329.577	0.0412297	0.0743358	0.05	0.0266266	0.0166224	0.0139705	0.0929424	0.0141105	NA	NA	NA	CAT_1	CAT_0	CAT_0	CAT_0	CAT_2
SAM23877_RS04095	CHR	NA	909797	910756	+	LAGGING	960	WP_053127030.1	A0A0K2ALK5	NA	SAM23877_0921	threonine/serine dehydratase	Putative threonine dehydratase	NA	NA	NOT_PERSIST95	NA	NOT_UNIQ	NA	NA	NA	NA	NA	NA	0.403226	847.302	650	691.667	547.917	1221.88	1136.46	497.917	989.583	0.0329907	0.0107313	0.0205602	0.01981	0.0260452	0.0579623	0.0399125	0.0559134	DIFF0.05	DIFF0.01	DIFF0.001	CAT_2	CAT_2	CAT_2	CAT_2	CAT_3
SAM23877_RS04100	CHR	NA	911049	912659	+	LAGGING	1611	WP_053127031.1	A3KJD8	NA	SAM23877_0922 SAML0837	protein kinase	Putative serine/threonine protein kinase	NA	NA	NOT_PERSIST95	NA	NOT_UNIQ	NA	NA	NA	NA	NA	NA	0.290323	56.4122	41.5891	60.211	70.7635	78.2123	45.9342	49.6586	56.4867	0.043328	0.0133963	0.0402711	0.0313081	0.0318769	0.108496	0.0345883	0.0433601	DIFF0.05	DIFF0.01	DIFF0.001	CAT_0	CAT_1	CAT_1	CAT_1	CAT_1
SAM23877_RS04105	CHR	NA	912751	913728	+	LAGGING	978	WP_053127033.1	A3KJD9	NA	SAM23877_0923 SAML0838	LLM class F420-dependent oxidoreductase	Putative dehydrogenase	NA	NA	NOT_PERSIST95	NA	NOT_UNIQ	NA	NA	NA	NA	NA	NA	0.774194	386.953	27.6074	96.1145	216.769	94.0695	952.965	27.6074	1049.08	0.14063	0.289535	0.181532	0.0501677	0.0279364	0.0149764	0.407462	0.0128039	DIFF0.05	DIFF0.01	DIFF0.001	CAT_2	CAT_0	CAT_1	CAT_1	CAT_1
SAM23877_RS04110	CHR	NA	913856	914281	+	LAGGING	426	WP_053127035.1	A3KJE0	NA	SAM23877_0924 SAML0839	SsgA family sporulation/cell division regulator	Putative regulator	NA	NA	NOT_PERSIST95	NA	NOT_UNIQ	NA	NA	NA	NA	NA	NA	0.258065	295.493	68.0751	262.911	680.751	115.023	399.061	138.498	497.653	0.440456	0.640657	0.452155	0.322892	0.519947	0.244697	0.545702	0.35714	DIFF0.05	DIFF0.01	DIFF0.001	CAT_1	CAT_1	CAT_2	CAT_2	CAT_1
SAM23877_RS04115	CHR	NA	914289	914792	-	LEADING	504	WP_079030010.1	A0A0K2ALU3	NA	SAM23877_0925	hypothetical protein	Membrane protein	NA	NA	NOT_PERSIST95	NA	NOT_UNIQ	NA	NA	NA	NA	NA	NA	0.790323	585.655	355.159	452.381	736.111	263.889	1013.89	474.206	712.302	0.230116	0.120192	0.195089	0.260579	0.17451	0.453364	0.1415	0.26558	DIFF0.05	DIFF0.01	DIFF0.001	CAT_2	CAT_2	CAT_2	CAT_2	CAT_2
SAM23877_RS04120	CHR	NA	914944	915285	+	LAGGING	342	WP_053127039.1	A3KJE2	NA	SAM23877_0926 SAML0841	hypothetical protein	Uncharacterized protein	NA	NA	NOT_PERSIST95	NA	NOT_UNIQ	NA	NA	NA	NA	NA	NA	0.169355	1015.56	213.45	754.386	1274.85	210.526	2286.55	327.485	1701.75	0.643039	0.869627	0.753424	0.755737	0.602216	0.247774	0.861794	0.410702	DIFF0.05	DIFF0.01	NA	CAT_2	CAT_2	CAT_2	CAT_3	CAT_1
SAM23877_RS04125	CHR	NA	915298	916281	-	LEADING	984	WP_053127041.1	A3KJE3	NA	SAM23877_0927 SAML0842	aldo/keto reductase	Putative oxidoreductase	NA	NA	NOT_PERSIST95	NA	NOT_UNIQ	NA	NA	NA	NA	NA	NA	0.540323	2333.94	2188.01	2556.91	3260.16	2838.41	1646.34	2460.37	1925.81	0.0984279	0.0454724	0.106131	0.0717223	0.073598	0.098608	0.0763484	0.217115	DIFF0.05	DIFF0.01	DIFF0.001	CAT_3	CAT_3	CAT_4	CAT_4	CAT_4
SAM23877_RS04130	CHR	NA	916343	917593	-	LEADING	1251	WP_174532191.1	A0A0K2AM90	NA	SAM23877_0928	FAD-dependent monooxygenase	Putative hydroxylase	NA	NA	NOT_PERSIST95	NA	NOT_UNIQ	NA	NA	NA	NA	NA	NA	0.451613	216.603	227.018	176.659	107.914	102.318	432.454	249.4	113.509	0.0597982	0.0258525	0.0682808	0.0502886	0.0558981	0.0311034	0.0419176	0.145246	DIFF0.05	DIFF0.01	DIFF0.001	CAT_1	CAT_2	CAT_1	CAT_1	CAT_1
SAM23877_RS04135	CHR	NA	917731	918429	-	LEADING	699	WP_053127044.1	A3KJE5	NA	rnhA SAM23877_0929 SAML0844	ribonuclease HI	Ribonuclease H (RNase H) (EC 3.1.26.4)	NA	NA	NOT_PERSIST95	NA	NOT_UNIQ	NA	NA	NA	NA	NA	NA	0.879032	1477.68	2124.46	2374.82	1595.14	769.671	381.974	2924.18	576.538	0.00782932	0.0052409	0.00754291	0.0082307	0.00788647	0	0.00744179	0.0184625	DIFF0.05	DIFF0.01	DIFF0.001	CAT_3	CAT_3	CAT_4	CAT_3	CAT_2
SAM23877_RS04140	CHR	NA	918461	919258	-	LEADING	798	WP_053127046.1	A3KJE6	NA	SAM23877_0930 SAML0845	VOC family protein	Putative hydroxylase	NA	NA	NOT_PERSIST95	NA	NOT_UNIQ	NA	NA	NA	NA	NA	NA	0.83871	250.288	104.01	233.083	288.221	186.717	208.02	219.298	540.1	0.171267	0.277257	0.351538	0.133299	0.0955515	0.00812891	0.280853	0.05224	DIFF0.05	DIFF0.01	DIFF0.001	CAT_1	CAT_1	CAT_1	CAT_2	CAT_1
SAM23877_RS04145	CHR	NA	919360	919842	-	LEADING	483	WP_053142153.1	A3KJE7	NA	SAM23877_0931 SAML0846	VOC family protein	Putative DNA-binding protein	NA	NA	NOT_PERSIST95	NA	NOT_UNIQ	NA	NA	NA	NA	NA	NA	0.903226	48.4472	24.8447	39.3375	64.1822	47.619	45.5487	49.6894	72.4638	0.130882	0.0763674	0.107634	0.0858106	0.228846	0.1	0.139915	0.177603	DIFF0.05	DIFF0.01	DIFF0.001	CAT_0	CAT_0	CAT_0	CAT_1	CAT_0
SAM23877_RS04150	CHR	NA	920066	920719	+	LAGGING	654	WP_053127048.1	A3KJE8	NA	clpP SAM23877_0933 SAML0847	ATP-dependent Clp protease proteolytic subunit	ATP-dependent Clp protease proteolytic subunit (EC 3.4.21.92) (Endopeptidase Clp)	NA	NA	NOT_PERSIST95	NA	NOT_UNIQ	NA	NA	NA	NA	NA	NA	0.548387	35.9633	12.2324	16.8196	18.3486	55.0459	61.1621	13.7615	59.633	0.463449	0.75749	0.777543	0.469247	0.154439	0	0.81637	0.269058	DIFF0.05	DIFF0.01	DIFF0.001	CAT_0	CAT_0	CAT_0	CAT_0	CAT_0
SAM23877_RS04155	CHR	NA	920721	921323	+	LAGGING	603	WP_053127050.1	A3KJE9	NA	clpP SAM23877_0934 SAML0848	ATP-dependent Clp protease proteolytic subunit	ATP-dependent Clp protease proteolytic subunit (EC 3.4.21.92) (Endopeptidase Clp)	NA	NA	NOT_PERSIST95	NA	NOT_UNIQ	NA	NA	NA	NA	NA	NA	0.548387	48.3582	24.8756	64.6766	39.801	51.4096	11.6086	86.2355	67.9934	0.693369	0.829211	0.510417	0.673776	0.690182	0.833514	0.553437	0.763043	DIFF0.05	DIFF0.01	DIFF0.001	CAT_0	CAT_0	CAT_1	CAT_0	CAT_0
SAM23877_RS04160	CHR	NA	921366	921758	-	LEADING	393	WP_053127051.1	A3KJF0	NA	SAM23877_0935 SAML0849	helix-turn-helix transcriptional regulator	Putative DNA-binding protein	NA	NA	NOT_PERSIST95	NA	NOT_UNIQ	NA	NA	NA	NA	NA	NA	0.491935	1066.87	1043.26	852.417	1073.79	712.468	969.466	740.458	2106.87	0.0137218	0.00756517	0.0140756	0.00745781	0.0140582	0.0143838	0.02759	0.0109222	DIFF0.05	DIFF0.01	DIFF0.001	CAT_2	CAT_3	CAT_2	CAT_3	CAT_2
SAM23877_RS04165	CHR	NA	922003	922890	+	LAGGING	888	WP_053127053.1	A3KJF1	NA	sigF SAM23877_0936 SAML0850	RNA polymerase sigma factor SigF	Putative RNA polymerase sigma factor (RNA polymerase sigma-F factor)	NA	NA	NOT_PERSIST95	NA	NOT_UNIQ	NA	NA	NA	NA	NA	NA	0.556452	12215.6	3361.49	6317.57	11448.2	8287.16	33357	4550.68	10885.1	0.0304865	0.0589365	0.0293507	0.021364	0.0165895	0.0085032	0.0502261	0.0284358	DIFF0.05	DIFF0.01	DIFF0.001	CAT_4	CAT_4	CAT_4	CAT_4	CAT_4
SAM23877_RS04170	CHR	NA	922981	923436	-	LEADING	456	WP_053127055.1	A3KJF2	NA	SAM23877_0937 SAML0851	ATP-binding protein	Putative regulator protein	NA	NA	NOT_PERSIST95	NA	NOT_UNIQ	NA	NA	NA	NA	NA	NA	0.508065	4531.27	2304.82	2811.4	3947.37	2824.56	8905.7	3179.82	6089.91	0.224908	0.250051	0.267181	0.309097	0.20575	0.206536	0.208287	0.127454	DIFF0.05	DIFF0.01	DIFF0.001	CAT_4	CAT_3	CAT_4	CAT_4	CAT_4
SAM23877_RS04175	CHR	NA	923582	924163	+	LAGGING	582	WP_053127057.1	A3KJF3	NA	SAM23877_0938 SAML0852	PRC-barrel domain-containing protein	Uncharacterized protein	NA	NA	NOT_PERSIST95	NA	NOT_UNIQ	NA	NA	NA	NA	NA	NA	0.233871	295.636	109.966	237.113	298.969	96.2199	324.742	218.213	774.914	0.596774	0.775926	0.561489	0.461415	0.565436	0.760449	0.667005	0.3857	DIFF0.05	DIFF0.01	DIFF0.001	CAT_1	CAT_1	CAT_1	CAT_2	CAT_1
SAM23877_RS04180	CHR	NA	924160	924573	+	LAGGING	414	WP_053127059.1	A0A0K2ALW3	NA	SAM23877_0939	PRC-barrel domain-containing protein	PRC domain-containing protein	NA	NA	NOT_PERSIST95	NA	NOT_UNIQ	NA	NA	NA	NA	NA	NA	0.185484	80.2174	24.1546	60.3865	33.8164	19.3237	84.5411	60.3865	263.285	0.305098	0.394641	0.326825	0.464591	0.319477	0.28153	0.166268	0.182353	DIFF0.05	DIFF0.01	NA	CAT_1	CAT_0	CAT_1	CAT_0	CAT_0
SAM23877_RS04185	CHR	NA	924646	925758	-	LEADING	1113	WP_053127062.1	A3KJF5	NA	SAM23877_0940 SAML0854	amino acid ABC transporter substrate-binding protein	Putative amino acid binding protein	NA	NA	NOT_PERSIST95	NA	NOT_UNIQ	NA	NA	NA	NA	NA	NA	0.491935	45.6334	44.0252	66.487	71.8778	32.345	26.0557	26.9542	67.3854	0.264729	0.137686	0.0854063	0.156324	0.262826	0.4961	0.277598	0.437161	DIFF0.05	DIFF0.01	DIFF0.001	CAT_0	CAT_1	CAT_1	CAT_1	CAT_0
SAM23877_RS04190	CHR	NA	926056	927381	+	LAGGING	1326	WP_053127064.1	A0A0K2ALM5	NA	SAM23877_0941	hypothetical protein	Putative membrane protein	NA	NA	NOT_PERSIST95	NA	NOT_UNIQ	NA	NA	NA	NA	NA	NA	0.733871	39.5249	27.1493	42.2323	47.5113	21.8703	19.6078	56.5611	70.8899	0.368375	0.324871	0.125356	0.14143	0.480229	0.749585	0.0536293	0.703523	DIFF0.05	DIFF0.01	DIFF0.001	CAT_0	CAT_0	CAT_0	CAT_1	CAT_0
SAM23877_RS04195	CHR	NA	927405	927815	-	LEADING	411	WP_053127066.1	A3KJF7	NA	SAM23877_0942 SAML0856	hypothetical protein	Uncharacterized protein	NA	NA	NOT_PERSIST95	NA	NOT_UNIQ	NA	NA	NA	NA	NA	NA	0.419355	353.212	177.616	46.2287	19.4647	102.19	671.533	9.73236	1231.14	0.245019	0.131967	0.332989	0.320965	0.11222	0.00807699	0.774929	0.033984	DIFF0.05	DIFF0.01	DIFF0.001	CAT_2	CAT_1	CAT_1	CAT_0	CAT_1
SAM23877_RS04200	CHR	NA	928194	928574	+	LAGGING	381	WP_053127068.1	A3KJF8	NA	SAM23877_0943 SAML0857	nuclear transport factor 2 family protein	Putative isomerase	NA	NA	NOT_PERSIST95	NA	NOT_UNIQ	NA	NA	NA	NA	NA	NA	0.540323	110.052	28.8714	47.2441	338.583	257.218	57.7428	10.4987	120.735	0.599056	0.976181	0.616945	0.294097	0.620705	0.562678	0.844444	0.278341	DIFF0.05	DIFF0.01	NA	CAT_1	CAT_0	CAT_1	CAT_2	CAT_1
SAM23877_RS04205	CHR	NA	928664	928942	+	LAGGING	279	WP_079030633.1	A0A0K2ALW8	NA	SAM23877_0944	DUF1905 domain-containing protein	Uncharacterized protein	NA	NA	NOT_PERSIST95	NA	NOT_UNIQ	NA	NA	NA	NA	NA	NA	0.209677	114.982	17.9211	53.7634	193.548	193.548	200.717	32.2581	103.943	0.759839	0.991886	0.87149	0.681421	0.801581	0.451111	0.835817	0.685565	DIFF0.05	DIFF0.01	DIFF0.001	CAT_1	CAT_0	CAT_1	CAT_1	CAT_1
SAM23877_RS04210	CHR	NA	928948	929940	-	LEADING	993	WP_053127072.1	A3KJG0	mgrA	yghZ SAM23877_0945 SAML0859	L-glyceraldehyde 3-phosphate reductase	Aldo-keto reductase (Putative ion channel subunit)	NA	NA	PERSIST95	NA	NOT_UNIQ	NA	NA	NA	NA	NA	NA	1	1289.87	4214.5	476.334	290.03	2438.07	919.436	197.382	282.981	0.0813494	0.00397671	0.0504271	0.122622	0.0250287	0.0907464	0.128957	0.147688	DIFF0.05	DIFF0.01	DIFF0.001	CAT_3	CAT_4	CAT_2	CAT_2	CAT_3
SAM23877_RS04215	CHR	NA	930069	930953	+	LAGGING	885	WP_053127074.1	A3KJG1	NA	SAM23877_0946 SAML0860	LysR family transcriptional regulator	Putative transcriptional regulator	NA	NA	NOT_PERSIST95	NA	NOT_UNIQ	NA	NA	NA	NA	NA	NA	0.604839	403.537	250.847	360.452	293.785	328.814	294.915	588.701	707.345	0.115103	0.130726	0.455642	0.0391781	0.0182208	0.0596137	0.0923081	0.0100327	DIFF0.05	DIFF0.01	DIFF0.001	CAT_2	CAT_2	CAT_2	CAT_2	CAT_2
SAM23877_RS04220	CHR	NA	930979	931494	+	LAGGING	516	WP_053127076.1	A3KJG2	NA	SAM23877_0947 SAML0861	DinB family protein	Uncharacterized protein	NA	NA	NOT_PERSIST95	NA	NOT_UNIQ	NA	NA	NA	NA	NA	NA	0.774194	1020.87	343.023	343.023	1065.89	2271.32	891.473	265.504	2027.13	0.226141	0.339913	0.774006	0.0349944	0.026492	0.0702138	0.330332	0.00703198	DIFF0.05	NA	NA	CAT_2	CAT_2	CAT_2	CAT_3	CAT_3
SAM23877_RS04225	CHR	NA	931476	932555	-	LEADING	1080	WP_053127078.1	A3KJG3	NA	add SAM23877_0948 SAML0862	adenosine deaminase	Adenosine deaminase (EC 3.5.4.4) (Adenosine aminohydrolase)	NA	NA	NOT_PERSIST95	NA	NOT_UNIQ	NA	NA	NA	NA	NA	NA	0.403226	244.759	225	1000	53.7037	55.5556	207.407	100.926	19.4444	0.626558	0.385713	0.145568	0.90785	0.82709	0.579627	0.573056	0.967001	DIFF0.05	DIFF0.01	DIFF0.001	CAT_1	CAT_2	CAT_3	CAT_1	CAT_0
SAM23877_RS04230	CHR	NA	932600	932995	-	LEADING	396	WP_053127080.1	A3KJG4	NA	SAM23877_0949 SAML0863	VOC family protein	Putative glyoxalase/bleomycin resistance family protein	NA	NA	NOT_PERSIST95	NA	NOT_UNIQ	NA	NA	NA	NA	NA	NA	0.66129	457.551	434.343	873.737	126.263	469.697	760.101	267.677	60.6061	0.0800351	0.0197268	0.0148807	0.0996106	0.0518243	0.033894	0.0165817	0.323727	DIFF0.05	DIFF0.01	DIFF0.001	CAT_2	CAT_2	CAT_2	CAT_1	CAT_2
SAM23877_RS04235	CHR	NA	933131	933589	+	LAGGING	459	WP_053127082.1	A3KJG5	NA	SAM23877_0950 SAML0864	pyridoxamine 5'-phosphate oxidase family protein	Putative_PNPOx domain-containing protein	NA	NA	NOT_PERSIST95	NA	NOT_UNIQ	NA	NA	NA	NA	NA	NA	0.645161	142.593	191.721	178.649	191.721	117.647	154.684	100.218	76.2527	0.0711596	0.0204128	0.0285859	0.00740741	0.0738204	0.221365	0.0256684	0.120857	DIFF0.05	DIFF0.01	DIFF0.001	CAT_1	CAT_1	CAT_1	CAT_1	CAT_1
SAM23877_RS04240	CHR	NA	934059	934901	+	LAGGING	843	WP_053127084.1	A3KJG6	NA	SAM23877_0951 SAML0865	MBL fold metallo-hydrolase	Lactamase_B domain-containing protein	NA	NA	NOT_PERSIST95	NA	NOT_UNIQ	NA	NA	NA	NA	NA	NA	0.153226	40.7355	16.6074	14.2349	28.4698	20.1661	68.8019	5.9312	117.438	0.581267	0.431424	0.590976	0.450128	0.541679	0.705126	0.79788	0.551656	DIFF0.05	DIFF0.01	DIFF0.001	CAT_0	CAT_0	CAT_0	CAT_0	CAT_0
SAM23877_RS04245	CHR	NA	934914	936005	-	LEADING	1092	WP_053127086.1	A3KJG7	NA	SAM23877_0952 SAML0866	sulfite oxidase	Putative oxidoreductase	NA	NA	NOT_PERSIST95	NA	NOT_UNIQ	NA	NA	NA	NA	NA	NA	0.0645161	60.3755	17.3993	15.5678	25.641	34.7985	91.5751	20.1465	194.139	0.190884	0.145151	0.38675	0.174405	0.104843	0.153181	0.230513	0.141346	DIFF0.05	DIFF0.01	DIFF0.001	CAT_0	CAT_0	CAT_0	CAT_0	CAT_0
SAM23877_RS04250	CHR	NA	936346	938058	+	LAGGING	1713	WP_079030014.1	A3KJG8	ctaD	ctaD SAM23877_0953 SAML0867	cytochrome c oxidase subunit I	Cytochrome c oxidase subunit 1 (EC 7.1.1.9)	NA	NA	NOT_PERSIST95	NA	NOT_UNIQ	NA	NA	NA	NA	NA	NA	0.33871	20.5546	7.00525	2.33508	5.83771	12.843	54.2907	8.1728	36.7776	0.800036	0.848922	0.960065	0.84135	0.851256	0.746876	0.856682	0.4951	DIFF0.05	DIFF0.01	DIFF0.001	CAT_0	CAT_0	CAT_0	CAT_0	CAT_0
SAM23877_RS04255	CHR	NA	938055	938429	+	LAGGING	375	WP_174532192.1	A3KJG9	NA	SAM23877_0954 SAML0868	hypothetical protein	Putative membrane protein	NA	NA	NOT_PERSIST95	NA	NOT_UNIQ	NA	NA	NA	NA	NA	NA	0.16129	5.73333	2.66667	0	0	2.66667	8	2.66667	18.6667	0.839178	0.919625	0.996633	0.965873	0.974496	0.733333	0.958642	0.325641	DIFF0.05	DIFF0.01	DIFF0.001	CAT_0	CAT_0	CAT_0	CAT_0	CAT_0
SAM23877_RS04265	CHR	NA	939642	940964	-	LEADING	1323	WP_053127091.1	A3KJH1	NA	SAM23877_0956 SAML0870	aldehyde dehydrogenase family protein	Aldehyde dehydrogenase	NA	NA	NOT_PERSIST95	NA	NOT_UNIQ	NA	NA	NA	NA	NA	NA	0.508065	128.707	12.0937	9.07029	13.6054	26.455	584.278	11.3379	53.6659	0.365677	0.431685	0.707997	0.373185	0.182701	0.0194456	0.630529	0.214194	DIFF0.05	DIFF0.01	DIFF0.001	CAT_1	CAT_0	CAT_0	CAT_0	CAT_0
SAM23877_RS04270	CHR	NA	941157	942215	+	LAGGING	1059	WP_053127092.1	A3KJH2	NA	SAM23877_0957 SAML0871	acyl-CoA/acyl-ACP dehydrogenase	Putative acyl-CoA dehydrogenase	NA	NA	NOT_PERSIST95	NA	NOT_UNIQ	NA	NA	NA	NA	NA	NA	0.298387	38.4042	25.4958	26.44	33.9943	69.8772	31.1615	25.4958	57.6015	0.323277	0.249049	0.239631	0.679817	0.291384	0.291188	0.274989	0.236882	DIFF0.05	DIFF0.01	DIFF0.001	CAT_0	CAT_0	CAT_0	CAT_0	CAT_1
SAM23877_RS04275	CHR	NA	942212	943354	-	LEADING	1143	WP_053127094.1	A3KJH3	NA	ssuD SAM23877_0958 SAML0872	LLM class flavin-dependent oxidoreductase	Alkanesulfonate monooxygenase, FMNH(2)-dependent (EC 1.14.14.5) (Putative alkanesulfonate monooxygenase)	NA	NA	NOT_PERSIST95	NA	NOT_UNIQ	NA	NA	NA	NA	NA	NA	0.645161	111.89	42.8696	63.867	402.45	126.859	88.364	74.3657	89.2388	0.264789	0.297649	0.289544	0.0930386	0.373456	0.240598	0.232353	0.326881	DIFF0.05	DIFF0.01	DIFF0.001	CAT_1	CAT_1	CAT_1	CAT_2	CAT_1
SAM23877_RS04280	CHR	NA	943532	944095	-	LEADING	564	WP_053127095.1	A3KJH4	ssuE	ssuE SAM23877_0959 SAML0873	NADPH-dependent FMN reductase	FMN reductase (NADPH) (EC 1.5.1.38) (Putative NAD(P)H-dependent FMN reductase)	NA	NA	NOT_PERSIST95	NA	NOT_UNIQ	NA	NA	NA	NA	NA	NA	0.33871	53.6879	7.0922	7.0922	297.872	63.8298	35.461	15.9574	35.461	0.221775	0.263492	0.297009	0.0350595	0.238647	0.116414	0.396104	0.205701	DIFF0.05	DIFF0.01	DIFF0.001	CAT_0	CAT_0	CAT_0	CAT_2	CAT_1
SAM23877_RS40160	CHR	NA	944630	944797	-	LEADING	168	WP_167355224.1	NA	NA	NA	hypothetical protein	NA	NA	NA	NOT_PERSIST95	NA	NOT_UNIQ	NA	NA	NA	NA	NA	NA	0.274194	6407.5	815.476	2273.81	4178.57	1047.62	24892.9	2172.62	2571.43	0.00829317	0.0110761	0.00226757	0.0170921	0.01047	0.00372403	0.00427197	0.00915041	DIFF0.05	DIFF0.01	DIFF0.001	CAT_4	CAT_2	CAT_3	CAT_4	CAT_3
SAM23877_RS04290	CHR	NA	945004	945450	+	LAGGING	447	WP_053127100.1	A3KJH6	NA	SAM23877_0960 SAML0875	SPW repeat protein	Putative membrane protein	NA	NA	NOT_PERSIST95	NA	NOT_UNIQ	NA	NA	NA	NA	NA	NA	0.66129	2471.23	69.3512	44.7427	170.022	816.555	9713.65	49.217	3252.8	0.468436	0.739326	0.872159	0.556093	0.135048	0.078603	0.843628	0.054194	DIFF0.05	DIFF0.01	DIFF0.001	CAT_3	CAT_1	CAT_1	CAT_1	CAT_2
SAM23877_RS04295	CHR	NA	945591	945860	+	LAGGING	270	WP_053127102.1	A3KJH7	NA	SAM23877_0961 SAML0876	hypothetical protein	Putative membrane protein	NA	NA	NOT_PERSIST95	NA	NOT_UNIQ	NA	NA	NA	NA	NA	NA	0.451613	1030.74	200	544.444	1907.41	440.741	1707.41	388.889	2092.59	0.0161833	0.00824643	0.0134541	0.0195462	0.0164828	0.018255	0.0225429	0.0147558	DIFF0.05	DIFF0.01	DIFF0.001	CAT_2	CAT_1	CAT_2	CAT_3	CAT_2
SAM23877_RS04300	CHR	NA	945987	946481	+	LAGGING	495	WP_053127104.1	A3KJH8	NA	SAM23877_0962 SAML0877	nucleoside deaminase	Putative cytidine and deoxycytidylate deaminase	NA	NA	NOT_PERSIST95	NA	NOT_UNIQ	NA	NA	NA	NA	NA	NA	0.427419	508.768	286.869	549.495	828.283	379.798	278.788	478.788	941.414	0.0367982	0.00397325	0.00596651	0.0933727	0.08153	0.0545189	0.00648503	0.0117411	DIFF0.05	DIFF0.01	DIFF0.001	CAT_2	CAT_2	CAT_2	CAT_2	CAT_2
SAM23877_RS04305	CHR	NA	946608	947315	-	LEADING	708	WP_053127105.1	A3KJH9	NA	SAM23877_0964 SAML0878	chaplin	Putative secreted protein	NA	NA	NOT_PERSIST95	NA	NOT_UNIQ	NA	NA	NA	NA	NA	NA	0.451613	163.347	9.88701	39.548	248.588	720.339	67.7966	12.7119	103.107	0.674569	0.895221	0.775058	0.297344	0.42069	0.758112	0.895816	0.679744	DIFF0.05	DIFF0.01	NA	CAT_1	CAT_0	CAT_0	CAT_1	CAT_2
SAM23877_RS04310	CHR	NA	947574	949193	+	LAGGING	1620	WP_053127107.1	A3KJI0	NA	SAM23877_0965 SAML0879	alpha/beta hydrolase	Putative protease (Putative secreted protein) (Putative protease (Secreted protein))	NA	NA	NOT_PERSIST95	NA	NOT_UNIQ	NA	NA	NA	NA	NA	NA	0.556452	79.3765	28.3951	34.5679	33.3333	37.037	75.9259	39.5062	291.975	0.12593	0.166756	0.112121	0.144723	0.123576	0.107614	0.159326	0.0673926	NA	NA	NA	CAT_1	CAT_0	CAT_0	CAT_0	CAT_0
SAM23877_RS04315	CHR	NA	949295	950389	+	LAGGING	1095	WP_053127109.1	A3KJI1	NA	SAM23877_0966 SAML0880	hypothetical protein	Uncharacterized protein	NA	NA	NOT_PERSIST95	NA	NOT_UNIQ	NA	NA	NA	NA	NA	NA	0.629032	1012.42	41.0959	63.0137	186.301	514.155	2363.47	52.968	3138.81	0.192498	0.339537	0.411368	0.0667994	0.0177353	0.00934869	0.496172	0.00652235	DIFF0.05	DIFF0.01	DIFF0.001	CAT_2	CAT_1	CAT_1	CAT_1	CAT_2
SAM23877_RS04320	CHR	NA	950504	951523	+	LAGGING	1020	WP_053127111.1	A3KJI2	NA	iolG SAM23877_0967 SAML0881	Gfo/Idh/MocA family oxidoreductase	Inositol 2-dehydrogenase (EC 1.1.1.18) (Myo-inositol 2-dehydrogenase) (MI 2-dehydrogenase)	NA	NA	NOT_PERSIST95	NA	NOT_UNIQ	NA	NA	NA	NA	NA	NA	0.701613	278.99	150	217.647	207.843	249.02	201.961	200.98	727.451	0.542016	0.673161	0.751314	0.600573	0.486877	0.254833	0.758568	0.268788	DIFF0.05	DIFF0.01	DIFF0.001	CAT_1	CAT_1	CAT_1	CAT_1	CAT_1
SAM23877_RS04325	CHR	NA	951796	953130	+	LAGGING	1335	WP_053127113.1	A0A0K2AMF7	NA	SAM23877_0968	SpoIIE family protein phosphatase	PAC domain-containing protein	NA	NA	PERSIST95	NA	NOT_UNIQ	NA	NA	NA	NA	NA	NA	0.959677	618.172	213.483	745.318	1367.79	1179.78	322.097	154.307	692.884	0.135075	0.0941557	0.0641253	0.0616411	0.090847	0.304192	0.174585	0.155982	DIFF0.05	DIFF0.01	DIFF0.001	CAT_2	CAT_2	CAT_2	CAT_3	CAT_3
SAM23877_RS04330	CHR	NA	953165	954673	-	LEADING	1509	WP_053127115.1	A3KJI4	NA	SAM23877_0969 SAML0883	hypothetical protein	Putative regulatory protein	NA	NA	PERSIST95	NA	NOT_UNIQ	NA	NA	NA	NA	NA	NA	0.975806	296.812	46.3883	150.431	307.488	402.253	494.367	124.586	491.054	0.134008	0.358001	0.154444	0.0996997	0.099581	0.052899	0.107712	0.0657163	DIFF0.05	DIFF0.01	NA	CAT_1	CAT_1	CAT_1	CAT_2	CAT_2
SAM23877_RS04335	CHR	NA	954961	956097	+	LAGGING	1137	WP_053127117.1	A3KJI5	NA	SAM23877_0971 SAML0884	aminoglycoside phosphotransferase family protein	Putative phosphotransferase	NA	NA	PERSIST95	NA	NOT_UNIQ	NA	NA	NA	NA	NA	NA	0.983871	100.026	10.5541	21.9877	133.685	153.034	154.793	20.2287	199.648	0.0680799	0.135715	0.0926641	0.0232696	0.0298848	0.0525322	0.111111	0.0313822	DIFF0.05	DIFF0.01	DIFF0.001	CAT_1	CAT_0	CAT_0	CAT_1	CAT_1
SAM23877_RS04340	CHR	NA	956381	958300	+	LAGGING	1920	WP_079030015.1	A3KJI6	NA	SAM23877_0972 SAML0885	N-acetylmuramoyl-L-alanine amidase	Putative amidase	NA	NA	NOT_PERSIST95	NA	NOT_UNIQ	NA	NA	NA	NA	NA	NA	0.766129	93.599	123.438	61.4583	47.9167	159.896	69.7917	94.7917	91.1458	0.7631	0.72912	0.814456	0.788577	0.679604	0.764526	0.82666	0.738755	DIFF0.05	DIFF0.01	DIFF0.001	CAT_1	CAT_1	CAT_1	CAT_1	CAT_1
SAM23877_RS04345	CHR	NA	958309	958806	-	LEADING	498	WP_053127120.1	A3KJI7	NA	SAM23877_0973 SAML0886	hypothetical protein	Uncharacterized protein	NA	NA	PERSIST95	NA	NOT_UNIQ	NA	NA	NA	NA	NA	NA	0.975806	2853.05	2439.76	2433.73	2987.95	2931.73	2361.45	3730.92	3293.17	0.024664	0.0364092	0.0225888	0.0147857	0.0365555	0.0236936	0.0213731	0.0172418	DIFF0.05	DIFF0.01	DIFF0.001	CAT_3	CAT_3	CAT_4	CAT_4	CAT_4
SAM23877_RS04350	CHR	NA	958901	959806	-	LEADING	906	WP_053127123.1	A3KJI8	NA	SAM23877_0974 SAML0887	universal stress protein	Putative stress protein	NA	NA	NOT_PERSIST95	NA	NOT_UNIQ	NA	NA	NA	NA	NA	NA	0.596774	380.309	183.223	420.53	697.572	610.375	79.4702	238.411	637.969	0.0149973	0.0186275	0.010433	0.00600214	0.0170939	0.0218254	0.0206839	0.010315	DIFF0.05	DIFF0.01	DIFF0.001	CAT_2	CAT_1	CAT_2	CAT_2	CAT_2
SAM23877_RS04355	CHR	NA	959965	960207	-	LEADING	243	WP_007446660.1	A3KJI9	NA	SAM23877_0975 SAML0888	DUF397 domain-containing protein	DUF397 domain-containing protein	NA	NA	NOT_PERSIST95	NA	NOT_UNIQ	NA	NA	NA	NA	NA	NA	0.806452	3347.78	1135.8	2427.98	5102.88	4855.97	4925.93	1230.45	3814.81	0.0084473	0.017815	0.00895057	0.00549868	0.00760149	0.00219493	0.00972715	0.00734331	DIFF0.05	DIFF0.01	DIFF0.001	CAT_4	CAT_3	CAT_4	CAT_4	CAT_4
SAM23877_RS04360	CHR	NA	960281	961786	-	LEADING	1506	WP_107408646.1	A3KJJ0	NA	SAM23877_0976 SAML0889	acyl-CoA synthetase	Putative long-chain-fatty-acid-CoA ligase	NA	NA	NOT_PERSIST95	NA	NOT_UNIQ	NA	NA	NA	NA	NA	NA	0.806452	182.948	69.7211	107.57	179.283	260.292	230.412	53.7849	361.886	0.145869	0.16116	0.221435	0.102068	0.0703592	0.0541506	0.327583	0.0843295	DIFF0.05	DIFF0.01	DIFF0.001	CAT_1	CAT_1	CAT_1	CAT_1	CAT_1
SAM23877_RS04365	CHR	NA	961928	964345	+	LAGGING	2418	WP_053127125.1	A3KJJ1	NA	aac SAM23877_0977 SAML0890	penicillin acylase family protein	Aculeacin-A acylase (EC 3.5.1.-) (Putative cyclic lipopeptide acylase)	NA	NA	NOT_PERSIST95	NA	NOT_UNIQ	NA	NA	NA	NA	NA	NA	0.508065	17.3697	22.3325	33.0852	24.8139	21.9189	4.96278	14.4748	7.0306	0.470001	0.19533	0.333494	0.479497	0.428299	0.765574	0.531717	0.556097	DIFF0.05	DIFF0.01	DIFF0.001	CAT_0	CAT_0	CAT_0	CAT_0	CAT_0
SAM23877_RS04370	CHR	NA	964509	966284	+	LAGGING	1776	WP_053127128.1	A3KJJ2	NA	SAM23877_0978 SAML0891	serine hydrolase	Putative beta-lactamase	NA	NA	NOT_PERSIST95	NA	NOT_UNIQ	NA	NA	NA	NA	NA	NA	0.629032	70.2703	16.8919	56.3063	75.4505	164.414	57.9955	33.7838	92.9054	0.256704	0.368036	0.168031	0.129075	0.156297	0.308625	0.210124	0.456741	DIFF0.05	DIFF0.01	DIFF0.001	CAT_0	CAT_0	CAT_1	CAT_1	CAT_1
SAM23877_RS04375	CHR	NA	966315	966506	-	LEADING	192	WP_053127130.1	A3KJJ3	NA	SAM23877_0979 SAML0892	DUF2795 domain-containing protein	Uncharacterized protein	NA	NA	NOT_PERSIST95	NA	NOT_UNIQ	NA	NA	NA	NA	NA	NA	0.169355	430.26	78.125	93.75	93.75	104.167	1255.21	46.875	947.917	0.306383	0.265104	0.443311	0.504825	0.350289	0.0467962	0.446518	0.0878376	DIFF0.05	DIFF0.01	DIFF0.001	CAT_2	CAT_1	CAT_1	CAT_1	CAT_1
SAM23877_RS04380	CHR	NA	966615	968213	-	LEADING	1599	WP_079030016.1	A0A0K2AM17	NA	SAM23877_0980	NAD(P)/FAD-dependent oxidoreductase	Amino_oxidase domain-containing protein	NA	NA	PERSIST95	NA	NOT_UNIQ	NA	NA	NA	NA	NA	NA	0.951613	24.2714	18.7617	17.5109	21.8887	41.2758	32.5203	11.8824	22.5141	0.325432	0.346083	0.420046	0.169909	0.261108	0.237647	0.518255	0.324976	DIFF0.05	DIFF0.01	DIFF0.001	CAT_0	CAT_0	CAT_0	CAT_0	CAT_0
SAM23877_RS04385	CHR	NA	968561	970777	-	LEADING	2217	WP_053127134.1	A3KJJ5	NA	SAM23877_0981 SAML0894	serine/threonine protein kinase	Putative serine/threonine-protein kinase	NA	NA	NOT_PERSIST95	NA	NOT_UNIQ	NA	NA	NA	NA	NA	NA	0.854839	36.4005	13.0807	28.4168	39.6933	38.7912	31.1231	21.6509	84.7993	0.178277	0.265554	0.319548	0.0964052	0.077236	0.0955556	0.330256	0.0633805	DIFF0.05	DIFF0.01	DIFF0.001	CAT_0	CAT_0	CAT_0	CAT_0	CAT_0
SAM23877_RS04390	CHR	NA	970839	971699	-	LEADING	861	WP_053127136.1	A3KJJ6	NA	SAM23877_0982 SAML0895	DUF2236 domain-containing protein	DUF2236 domain-containing protein	NA	NA	NOT_PERSIST95	NA	NOT_UNIQ	NA	NA	NA	NA	NA	NA	0.677419	214.228	89.4309	181.185	335.656	109.175	164.925	142.857	533.101	0.0552987	0.0527329	0.0820545	0.0189922	0.0413406	0.0932971	0.0814183	0.017255	DIFF0.05	DIFF0.01	DIFF0.001	CAT_1	CAT_1	CAT_1	CAT_2	CAT_1
SAM23877_RS04395	CHR	NA	971740	972117	-	LEADING	378	WP_053127138.1	A3KJJ7	NA	SAM23877_0983 SAML0896	four-helix bundle copper-binding protein	Uncharacterized protein	NA	NA	NOT_PERSIST95	NA	NOT_UNIQ	NA	NA	NA	NA	NA	NA	0.435484	1111.35	269.841	597.884	1587.3	264.55	2433.86	441.799	1902.12	0.00926374	0.0143158	0.00970634	0.00147275	0.0103172	0.00623725	0.0167802	0.0060166	DIFF0.05	DIFF0.01	DIFF0.001	CAT_2	CAT_2	CAT_2	CAT_3	CAT_2
SAM23877_RS04400	CHR	NA	972247	972603	+	LAGGING	357	WP_053127139.1	A3KJJ8	NA	SAM23877_0984 SAML0897	hypothetical protein	Putative secreted protein	NA	NA	NOT_PERSIST95	NA	NOT_UNIQ	NA	NA	NA	NA	NA	NA	0.0725806	3964.23	885.154	5302.52	8436.97	624.65	5680.67	2977.59	4759.1	0.196386	0.238955	0.0495336	0.262795	0.238152	0.217688	0.189095	0.178485	DIFF0.05	DIFF0.01	DIFF0.001	CAT_4	CAT_2	CAT_4	CAT_4	CAT_2
SAM23877_RS04405	CHR	NA	972689	975487	-	LEADING	2799	WP_053127142.1	A3KJJ9	NA	SAM23877_0985 SAML0898	hypothetical protein	Putative secreted protein	NA	NA	NOT_PERSIST95	SAM_GI8	NOT_UNIQ	NA	NA	NA	NA	NA	NA	0.41129	4186.57	1945.69	2175.78	2559.13	8323.69	2783.85	2868.17	8575.56	0.0153656	0.0109003	0.0158291	0.0104429	0.0138285	0.0260287	0.0220411	0.00848858	DIFF0.05	DIFF0.01	DIFF0.001	CAT_4	CAT_3	CAT_3	CAT_4	CAT_4
SAM23877_RS04410	CHR	NA	975632	976159	-	LEADING	528	WP_107408712.1	A3KJK0	NA	SAM23877_0986 SAML0899	hypothetical protein	Putative secreted protein	NA	NA	NOT_PERSIST95	SAM_GI8	NOT_UNIQ	NA	NA	NA	NA	NA	NA	0.104839	451.629	128.788	149.621	107.955	479.167	306.818	236.742	1683.71	0.0133549	0.0189045	0.0221911	0.0248348	0.000918274	0.0141199	0.00654109	0.00597477	DIFF0.05	DIFF0.01	DIFF0.001	CAT_2	CAT_1	CAT_1	CAT_1	CAT_2
SAM23877_RS04415	CHR	NA	976243	977739	-	LEADING	1497	WP_053127144.1	A3KJK1	NA	afsQ SAM23877_0987 SAML0900	HAMP domain-containing protein	Histidine kinase (EC 2.7.13.3)	NA	NA	NOT_PERSIST95	SAM_GI8	NOT_UNIQ	NA	NA	NA	NA	NA	NA	0.717742	84.2485	60.1202	67.4683	34.7361	56.1122	58.7842	96.8604	207.749	0.083236	0.127208	0.117075	0.116363	0.0693396	0.00980392	0.078162	0.0646998	DIFF0.05	DIFF0.01	NA	CAT_1	CAT_1	CAT_1	CAT_0	CAT_0
SAM23877_RS04420	CHR	NA	977751	978440	-	LEADING	690	WP_053127146.1	A3KJK2	NA	afsQ SAM23877_0988 SAML0901	response regulator transcription factor	Putative two-component system response regulator (Transcriptional regulatory protein AfsQ1)	NA	NA	NOT_PERSIST95	SAM_GI8	NOT_UNIQ	NA	NA	NA	NA	NA	NA	0.685484	368.87	220.29	224.638	124.638	223.188	426.087	298.551	963.768	0.269141	0.245641	0.531985	0.430896	0.235403	0.0321717	0.33648	0.0714072	DIFF0.05	DIFF0.01	DIFF0.001	CAT_2	CAT_2	CAT_1	CAT_1	CAT_1
SAM23877_RS04425	CHR	NA	978554	979471	+	LAGGING	918	WP_079030634.1	A0A0K2AM25	NA	SAM23877_0989	DUF3152 domain-containing protein	Putative membrane protein	NA	NA	NOT_PERSIST95	SAM_GI8	NOT_UNIQ	NA	NA	NA	NA	NA	NA	0.298387	71.6231	23.9651	53.3769	39.2157	58.8235	44.6623	46.841	233.115	0.35777	0.110334	0.0742836	0.261704	0.510086	0.730159	0.143988	0.673837	DIFF0.05	NA	NA	CAT_0	CAT_0	CAT_1	CAT_0	CAT_1
SAM23877_RS04430	CHR	NA	979529	979723	-	LEADING	195	WP_053127147.1	A0A0K2AM31	NA	SAM23877_0990	hypothetical protein	Uncharacterized protein	NA	NA	NOT_PERSIST95	SAM_GI8	NOT_UNIQ	NA	NA	NA	NA	NA	NA	0.137097	969.333	20.5128	20.5128	174.359	682.051	2000	25.641	3251.28	0.141773	0.0416667	0.42963	0.0720612	0.0327381	0.0030722	0.37704	0.0362012	DIFF0.05	DIFF0.01	DIFF0.001	CAT_2	CAT_0	CAT_0	CAT_1	CAT_2
SAM23877_RS04435	CHR	NA	979822	980832	-	LEADING	1011	WP_053127148.1	A3KJK5	NA	SAM23877_0991 SAML0904	TerC family protein	Putative membrane protein, TerC family	NA	NA	NOT_PERSIST95	SAM_GI8	NOT_UNIQ	NA	NA	NA	NA	NA	NA	0.290323	1064.35	31.6518	40.5539	138.477	512.364	2272.01	41.543	3703.26	0.208611	0.417285	0.356369	0.0729428	0.0626955	0.0595562	0.476433	0.0149969	DIFF0.05	DIFF0.01	NA	CAT_2	CAT_0	CAT_0	CAT_1	CAT_2
SAM23877_RS04440	CHR	NA	980898	981935	-	LEADING	1038	WP_053127149.1	A3KJK6	NA	ybbK SAM23877_0992 SAML0905	SPFH/Band 7/PHB domain protein	Putative protease, membrane anchored (Putative secreted protein)	NA	NA	NOT_PERSIST95	SAM_GI8	NOT_UNIQ	NA	NA	NA	NA	NA	NA	0.395161	336.686	29.8651	34.6821	198.459	493.256	541.426	64.5472	880.539	0.060472	0.11609	0.0727513	0.0264841	0.0436809	0.0203635	0.132614	0.0113203	DIFF0.05	DIFF0.01	DIFF0.001	CAT_1	CAT_0	CAT_0	CAT_1	CAT_2
SAM23877_RS04445	CHR	NA	981938	982369	-	LEADING	432	WP_053127150.1	A3KJK7	NA	SAM23877_0993 SAML0906	NfeD family protein	Putative integral membrane protein	NA	NA	NOT_PERSIST95	SAM_GI8	NOT_UNIQ	NA	NA	NA	NA	NA	NA	0.370968	829.074	182.87	222.222	594.907	962.963	1344.91	393.519	1849.54	0.0178817	0.0281119	0.0513829	0.00655212	0.00838688	0.00313064	0.0133543	0.0142533	DIFF0.05	NA	NA	CAT_2	CAT_1	CAT_1	CAT_2	CAT_2
SAM23877_RS04450	CHR	NA	982587	983672	-	LEADING	1086	WP_053127151.1	A3KJK8	NA	SAM23877_0994 SAML0907	LacI family DNA-binding transcriptional regulator	Putative transcriptional regulator	NA	NA	NOT_PERSIST95	SAM_GI8	NOT_UNIQ	NA	NA	NA	NA	NA	NA	0.354839	342.928	298.343	454.88	331.492	141.805	197.974	689.687	329.65	0.0114538	0.00803298	0.00986946	0.00794962	0.0079096	0.00900901	0.0134679	0.0239383	NA	NA	NA	CAT_2	CAT_2	CAT_2	CAT_2	CAT_1
SAM23877_RS04455	CHR	NA	984005	984598	-	LEADING	594	WP_053127152.1	A0A0K2AM36	NA	SAM23877_0995	VOC family protein	Glyoxalase_6 domain-containing protein	NA	NA	NOT_PERSIST95	SAM_GI8	NOT_UNIQ	NA	NA	NA	NA	NA	NA	0.0403226	273.485	173.401	316.498	286.195	181.818	205.387	464.646	314.815	0.00680181	0.0135572	0.00604471	0.00793651	0.00197239	0	0.00858114	0.00952071	DIFF0.05	DIFF0.01	NA	CAT_1	CAT_1	CAT_2	CAT_2	CAT_1
SAM23877_RS04460	CHR	NA	984754	985395	-	LEADING	642	WP_053127153.1	A3KJL0	NA	SAM23877_0996 SAML0909	LUD domain-containing protein	LUD_dom domain-containing protein	NA	NA	PERSIST95	SAM_GI8	NOT_UNIQ	NA	NA	NA	NA	NA	NA	0.951613	91.8224	70.0935	101.246	93.4579	73.2087	74.7664	116.822	119.938	0.0435685	0.0276945	0.040107	0.0379409	0.0133882	0.0393519	0.0676301	0.0788671	DIFF0.05	NA	NA	CAT_1	CAT_1	CAT_1	CAT_1	CAT_1
SAM23877_RS04465	CHR	NA	985392	986816	-	LEADING	1425	WP_053127154.1	A3KJL1	NA	ykgF SAM23877_0997 SAML0910	lactate utilization protein	Putative iron-sulfur protein (Putative oxidoreductase subunit with NAD(P)-binding domain and ferridoxin-like domain)	NA	NA	PERSIST95	SAM_GI8	NOT_UNIQ	NA	NA	NA	NA	NA	NA	0.951613	131.53	92.6316	129.123	129.123	100.351	157.895	124.211	177.544	0.0473192	0.0350043	0.0317631	0.0205114	0.0769648	0.092876	0.0221846	0.0519304	NA	NA	NA	CAT_1	CAT_1	CAT_1	CAT_1	CAT_1
SAM23877_RS04470	CHR	NA	986813	987568	-	LEADING	756	WP_053127155.1	A3KJL2	NA	lutA SAM23877_0998 SAML0911	(Fe-S)-binding protein	Lactate utilization protein A (Putative fumarate reductase-related protein)	NA	NA	PERSIST95	SAM_GI8	NOT_UNIQ	NA	NA	NA	NA	NA	NA	0.951613	153.135	108.466	167.989	202.381	119.048	166.667	178.571	140.212	0.0929313	0.0387754	0.0471928	0.0344119	0.0946354	0.181008	0.0308261	0.223669	DIFF0.05	DIFF0.01	DIFF0.001	CAT_1	CAT_1	CAT_1	CAT_1	CAT_1
SAM23877_RS04475	CHR	NA	987559	989163	-	LEADING	1605	WP_079030019.1	A3KJL3	NA	rhaB SAM23877_0999 SAML0912	rhamnulokinase	Putative rhamnose kinase (Rhamnulokinase) (EC 2.7.1.5)	NA	NA	NOT_PERSIST95	SAM_GI8	NOT_UNIQ	NA	NA	NA	NA	NA	NA	0.5	81.8442	64.1745	62.9283	54.8287	61.6822	95.9502	90.3427	128.972	0.216129	0.169549	0.265823	0.16663	0.193475	0.261067	0.184484	0.271875	DIFF0.05	DIFF0.01	DIFF0.001	CAT_1	CAT_1	CAT_1	CAT_1	CAT_1
SAM23877_RS04480	CHR	NA	989354	991399	-	LEADING	2046	WP_053127157.1	A3KJL4	NA	yuxG SAM23877_1000 SAML0913	bifunctional rhamnulose-1-phosphate aldolase/short-chain dehydrogenase	Putative oxidoreductase (Putative oxidoreductase YuxG) (EC 1.-.-.-)	NA	NA	NOT_PERSIST95	SAM_GI8	NOT_UNIQ	NA	NA	NA	NA	NA	NA	0.5	19.8583	32.2581	17.5953	10.7527	34.2131	16.6178	7.33138	19.0616	0.329101	0.145094	0.242138	0.28635	0.32079	0.33179	0.509829	0.467717	DIFF0.05	DIFF0.01	DIFF0.001	CAT_0	CAT_0	CAT_0	CAT_0	CAT_0
SAM23877_RS04485	CHR	NA	991468	992634	-	LEADING	1167	WP_053127158.1	A3KJL5	rhaI	SAM23877_1001 SAML0914	L-rhamnose isomerase	Putative sugar isomerase (EC 5.3.1.-)	NA	NA	NOT_PERSIST95	SAM_GI8	NOT_UNIQ	NA	NA	NA	NA	NA	NA	0.5	43.4533	43.7018	23.1362	18.8518	68.5518	76.2639	8.56898	45.4156	0.263893	0.152438	0.279306	0.145749	0.137447	0.121636	0.572514	0.438162	DIFF0.05	DIFF0.01	DIFF0.001	CAT_0	CAT_1	CAT_0	CAT_0	CAT_1
SAM23877_RS04490	CHR	NA	992918	994447	+	LAGGING	1530	WP_053127159.1	A3KJL6	NA	rbsA SAM23877_1002 SAML0915	sugar ABC transporter ATP-binding protein	Ribose import ATP-binding protein RbsA (EC 7.5.2.7)	NA	NA	NOT_PERSIST95	SAM_GI8	NOT_UNIQ	NA	NA	NA	NA	NA	NA	0.548387	30.5033	44.4444	22.2222	10.4575	51.634	24.183	6.53595	49.0196	0.335405	0.182037	0.364808	0.376821	0.168374	0.337647	0.648629	0.269518	DIFF0.05	DIFF0.01	DIFF0.001	CAT_0	CAT_1	CAT_0	CAT_0	CAT_0
SAM23877_RS04495	CHR	NA	994444	995499	+	LAGGING	1056	WP_053127160.1	A3KJL7	NA	SAM23877_1003 SAML0916	ABC transporter permease	Putative ABC transporter permease	NA	NA	NOT_PERSIST95	SAM_GI8	NOT_UNIQ	NA	NA	NA	NA	NA	NA	0.451613	13.7311	17.0455	10.4167	3.78788	25.5682	9.4697	3.78788	23.6742	0.638975	0.452482	0.670897	0.663194	0.592436	0.518519	0.852339	0.72296	NA	NA	NA	CAT_0	CAT_0	CAT_0	CAT_0	CAT_0
SAM23877_RS04500	CHR	NA	995492	996523	+	LAGGING	1032	WP_053127161.1	A0A0K2AM41	NA	SAM23877_1004	ABC transporter permease	Putative ABC transporter permease	NA	NA	NOT_PERSIST95	SAM_GI8	NOT_UNIQ	NA	NA	NA	NA	NA	NA	0.451613	10.4651	11.6279	4.84496	4.84496	22.2868	5.81395	5.81395	18.4109	0.574845	0.375104	0.588745	0.498413	0.493138	0.90802	0.580357	0.580135	DIFF0.05	DIFF0.01	DIFF0.001	CAT_0	CAT_0	CAT_0	CAT_0	CAT_0
SAM23877_RS04505	CHR	NA	996613	997698	+	LAGGING	1086	WP_053127162.1	A3KJL9	rhaS	SAM23877_1005 SAML0918	rhamnose ABC transporter substrate-binding protein	Autoinducer 2-binding protein LsrB	NA	NA	NOT_PERSIST95	SAM_GI8	NOT_UNIQ	NA	NA	NA	NA	NA	NA	0.451613	41.0129	26.7035	12.8913	6.44567	43.2781	47.8821	23.9411	111.418	0.581988	0.570654	0.775381	0.624391	0.411485	0.546003	0.667851	0.478151	DIFF0.05	DIFF0.01	DIFF0.001	CAT_0	CAT_0	CAT_0	CAT_0	CAT_0
SAM23877_RS04510	CHR	NA	997763	998083	+	LAGGING	321	WP_053127163.1	A3KJM0	NA	rhaM SAM23877_1006 SAML0919	L-rhamnose mutarotase	L-rhamnose mutarotase	NA	NA	NOT_PERSIST95	SAM_GI8	NOT_UNIQ	NA	NA	NA	NA	NA	NA	0.435484	77.9128	24.9221	21.8069	49.8442	49.8442	224.299	15.5763	99.6885	0.0623677	0.138769	0	0.0151515	0.0333333	0.0395653	0.0512821	0.158473	DIFF0.05	DIFF0.01	DIFF0.001	CAT_1	CAT_0	CAT_0	CAT_1	CAT_0
SAM23877_RS04515	CHR	NA	998169	999197	+	LAGGING	1029	WP_053127164.1	A3KJM1	NA	SAM23877_1007 SAML0920	LacI family DNA-binding transcriptional regulator	Putative LacI-family transcriptional regulatory protein	NA	NA	NOT_PERSIST95	SAM_GI8	NOT_UNIQ	NA	NA	NA	NA	NA	NA	0.0564516	41.069	19.4363	13.6054	15.5491	32.07	25.2672	20.4082	157.434	0.154706	0.124541	0.217588	0.126768	0.108947	0.165242	0.265295	0.0745622	DIFF0.05	DIFF0.01	DIFF0.001	CAT_0	CAT_0	CAT_0	CAT_0	CAT_0
SAM23877_RS04520	CHR	NA	999223	1001901	-	LEADING	2679	WP_053127165.1	A0A0K2AMJ6	NA	SAM23877_1008	SpoIIE family protein phosphatase	Histidine kinase (EC 2.7.13.3)	NA	NA	NOT_PERSIST95	SAM_GI8	NOT_UNIQ	NA	NA	NA	NA	NA	NA	0.0322581	8.36879	9.33184	7.0922	3.73274	3.35946	10.4517	7.46547	14.9309	0.373694	0.298548	0.375906	0.430345	0.433619	0.246449	0.371967	0.459026	DIFF0.05	DIFF0.01	DIFF0.001	CAT_0	CAT_0	CAT_0	CAT_0	CAT_0
SAM23877_RS40000	CHR	NA	1002092	1003144	-	LEADING	1053	WP_053127166.1	A0A0K2AM46	NA	SAM23877_1009	hypothetical protein	Uncharacterized protein	NA	NA	NOT_PERSIST95	SAM_GI8	NOT_UNIQ	NA	NA	NA	NA	NA	NA	0.217742	57.5309	105.413	69.3257	41.7854	46.5337	37.037	71.2251	34.188	0.142243	0.0471221	0.137751	0.0842806	0.150861	0.18543	0.120143	0.270115	DIFF0.05	DIFF0.01	DIFF0.001	CAT_0	CAT_1	CAT_1	CAT_0	CAT_0
SAM23877_RS04530	CHR	NA	1003278	1003652	-	LEADING	375	WP_053127167.1	A3KJM4	NA	SAM23877_1010 SAML0923	helix-turn-helix transcriptional regulator	Putative transcriptional regulator	NA	NA	NOT_PERSIST95	SAM_GI8	NOT_UNIQ	NA	NA	NA	NA	NA	NA	0.16129	263.813	274.667	194.667	240	304	216	354.667	266.667	0.0273621	0.019271	0.0427028	0.014541	0.0367608	0.0284688	0.0213227	0.0284673	DIFF0.05	DIFF0.01	DIFF0.001	CAT_1	CAT_2	CAT_1	CAT_1	CAT_2
SAM23877_RS04535	CHR	NA	1003731	1004141	+	LAGGING	411	WP_053127168.1	A3KJM5	NA	SAM23877_1011 SAML0924	RidA family protein	Putative translation initiation inhibitor, yjgF family	NA	NA	NOT_PERSIST95	SAM_GI8	NOT_UNIQ	NA	NA	NA	NA	NA	NA	0.532258	121.873	158.151	82.7251	68.1265	109.489	197.08	107.056	87.5912	0.0750899	0.0517535	0.132357	0.0455182	0.0677871	0.025	0.0341667	0.169048	NA	NA	NA	CAT_1	CAT_1	CAT_1	CAT_1	CAT_1
SAM23877_RS04540	CHR	NA	1004436	1005677	+	LAGGING	1242	WP_053127169.1	A3KJM6	NA	SAM23877_1012 SAML0925	MFS transporter	Putative integral membrane efflux protein	NA	NA	NOT_PERSIST95	SAM_GI8	NOT_UNIQ	NA	NA	NA	NA	NA	NA	0.0241935	13.913	28.9855	14.4928	9.66184	11.2721	6.44122	14.4928	12.8824	0.820721	0.697629	0.803149	0.770223	0.850373	0.885375	0.880442	0.857853	NA	NA	NA	CAT_0	CAT_0	CAT_0	CAT_0	CAT_0
SAM23877_RS04545	CHR	NA	1005981	1006973	+	LAGGING	993	WP_053127170.1	A3KJM7	dhaK	dhaK SAM23877_1013 SAML0926	dihydroxyacetone kinase subunit DhaK	Dihydroxyacetone kinase, N-terminal domain (Putative dihydroxyacetone kinase subunit 1)	NA	NA	PERSIST95	SAM_GI8	NOT_UNIQ	NA	NA	NA	NA	NA	NA	1	429.355	128.902	157.1	176.234	738.167	563.948	114.804	996.979	0.0368489	0.0638611	0.053122	0.00524488	0.0240068	0.0199828	0.0757845	0.0159403	DIFF0.05	DIFF0.01	DIFF0.001	CAT_2	CAT_1	CAT_1	CAT_1	CAT_2
SAM23877_RS04550	CHR	NA	1007050	1007649	+	LAGGING	600	WP_053127171.1	A3KJM8	dhaL	dhaL SAM23877_1015 SAML0927	dihydroxyacetone kinase subunit L	Dihydroxyacetone kinase, C-terminal domain (Putative dihydroxyacetone kinase subunit 2)	NA	NA	PERSIST95	SAM_GI8	NOT_UNIQ	NA	NA	NA	NA	NA	NA	1	514.633	198.333	295	306.667	870	661.667	131.667	1021.67	0.0302256	0.0298166	0.0417577	0.0217988	0.00593854	0.00352113	0.0989538	0.00979269	DIFF0.05	DIFF0.01	DIFF0.001	CAT_2	CAT_1	CAT_2	CAT_2	CAT_2
SAM23877_RS04555	CHR	NA	1007642	1008052	+	LAGGING	411	WP_053127172.1	A3KJM9	NA	SAM23877_1016 SAML0928	PTS fructose transporter subunit IIA	Putative dihydroxyacetone kinase phosphotransfer protein	NA	NA	NOT_PERSIST95	SAM_GI8	NOT_UNIQ	NA	NA	NA	NA	NA	NA	0.927419	331.411	131.387	326.034	253.041	479.319	116.788	206.813	851.582	0.0696316	0.166702	0.0778384	0.055142	0.0167556	0.030303	0.131817	0.00886327	DIFF0.05	DIFF0.01	DIFF0.001	CAT_1	CAT_1	CAT_2	CAT_1	CAT_2
SAM23877_RS04560	CHR	NA	1008266	1008910	-	LEADING	645	WP_053127173.1	A3KJN0	NA	SAM23877_1017 SAML0929	TetR family transcriptional regulator	Putative TetR-family transcriptional regulator	NA	NA	NOT_PERSIST95	NA	NOT_UNIQ	NA	NA	NA	NA	NA	NA	0.233871	70.124	97.6744	72.8682	49.6124	69.7674	80.6202	88.3721	23.2558	0.304634	0.129426	0.230484	0.304713	0.28713	0.211087	0.182684	0.786913	DIFF0.05	DIFF0.01	DIFF0.001	CAT_0	CAT_1	CAT_1	CAT_1	CAT_1
SAM23877_RS04565	CHR	NA	1009046	1009807	+	LAGGING	762	WP_053127174.1	A3KJN1	NA	SAM23877_1018 SAML0930	glucose 1-dehydrogenase	Putative 3-oxoacyl-acyl-carrier protein reductase	NA	NA	NOT_PERSIST95	NA	NOT_UNIQ	NA	NA	NA	NA	NA	NA	0.395161	158.32	55.1181	32.8084	17.0604	52.4934	454.068	103.675	245.407	0.0938463	0.110064	0.117532	0.197976	0.0749526	0.0211364	0.0745121	0.0607507	DIFF0.05	DIFF0.01	DIFF0.001	CAT_1	CAT_1	CAT_0	CAT_0	CAT_0
SAM23877_RS04570	CHR	NA	1009837	1010985	-	LEADING	1149	WP_079030020.1	A0A0K2AM54	NA	SAM23877_1019	glycoside hydrolase family 75 protein	Putative secreted protein	NA	NA	NOT_PERSIST95	NA	NOT_UNIQ	NA	NA	NA	NA	NA	NA	0.556452	11.7058	7.8329	24.369	15.6658	7.8329	6.09225	13.9252	8.70322	0.650681	0.649958	0.392738	0.431086	0.697192	0.942048	0.653643	0.788103	DIFF0.05	DIFF0.01	DIFF0.001	CAT_0	CAT_0	CAT_0	CAT_0	CAT_0
SAM23877_RS04575	CHR	NA	1011132	1012136	+	LAGGING	1005	WP_053127176.1	A3KJN3	NA	SAM23877_1020 SAML0932	fibronectin type III domain-containing protein	Putative sugar hydrolase	NA	NA	NOT_PERSIST95	NA	NOT_UNIQ	NA	NA	NA	NA	NA	NA	0.814516	4.10945	2.98507	4.97512	2.98507	2.98507	2.98507	4.97512	6.96517	0.757876	0.875321	0.860897	0.861209	0.757672	0.444444	0.863476	0.642112	DIFF0.05	DIFF0.01	DIFF0.001	CAT_0	CAT_0	CAT_0	CAT_0	CAT_0
SAM23877_RS04580	CHR	NA	1012301	1012849	+	LAGGING	549	WP_053127177.1	A3KJN4	NA	SAM23877_1021 SAML0933	hypothetical protein	Putative secreted protein	NA	NA	NOT_PERSIST95	NA	NOT_UNIQ	NA	NA	NA	NA	NA	NA	0.459677	5.06375	3.64299	3.64299	3.64299	1.82149	3.64299	5.46448	16.3934	0.955877	0.98276	0.987598	0.97703	0.98913	0.959596	0.977214	0.817809	DIFF0.05	DIFF0.01	DIFF0.001	CAT_0	CAT_0	CAT_0	CAT_0	CAT_0
SAM23877_RS04585	CHR	NA	1012877	1013428	-	LEADING	552	WP_053127178.1	A3KJN5	NA	SAM23877_1022 SAML0934	PadR family transcriptional regulator	Putative PadR-like family transcriptional regulator	NA	NA	NOT_PERSIST95	NA	NOT_UNIQ	NA	NA	NA	NA	NA	NA	0.870968	602.717	427.536	657.609	570.652	369.565	1128.62	590.58	291.667	0.0062776	0.00430028	0.00186268	0.00608433	0.0021544	0.00329058	0.00179856	0.0244523	DIFF0.05	DIFF0.01	DIFF0.001	CAT_2	CAT_2	CAT_2	CAT_2	CAT_2
SAM23877_RS04590	CHR	NA	1013469	1015484	-	LEADING	2016	WP_053127179.1	A3KJN6	NA	fadH SAM23877_1023 SAML0935	NADPH-dependent 2%2C4-dienoyl-CoA reductase	2,4-dienoyl-CoA reductase (EC 1.-.-.-) (Putative 2,4-dienoyl-CoA reductase (NADPH))	NA	NA	NOT_PERSIST95	NA	NOT_UNIQ	NA	NA	NA	NA	NA	NA	0.879032	36.5873	34.2262	39.6825	18.8492	23.3135	29.7619	21.3294	84.8214	0.162775	0.108807	0.184565	0.129088	0.223493	0.125758	0.302159	0.0655572	DIFF0.05	DIFF0.01	DIFF0.001	CAT_0	CAT_1	CAT_0	CAT_0	CAT_0
SAM23877_RS04595	CHR	NA	1015607	1015975	-	LEADING	369	WP_053127180.1	A3KJN7	NA	SAM23877_1024 SAML0936	hypothetical protein	Uncharacterized protein	NA	NA	NOT_PERSIST95	NA	NOT_UNIQ	NA	NA	NA	NA	NA	NA	0.741935	1073.79	113.821	257.453	607.046	1075.88	1601.63	186.992	3344.17	0.0218711	0.0196078	0.0189592	0.00903203	0.0069019	0.0324297	0.0606445	0.00552287	DIFF0.05	DIFF0.01	DIFF0.001	CAT_2	CAT_1	CAT_2	CAT_2	CAT_3
SAM23877_RS04600	CHR	NA	1016062	1017009	-	LEADING	948	WP_107408713.1	A3KJN8	NA	SAM23877_1025 SAML0937	hypothetical protein	Putative secreted protein	NA	NA	NOT_PERSIST95	NA	NOT_UNIQ	NA	NA	NA	NA	NA	NA	0.362903	4.79958	8.43882	2.1097	7.38397	8.43882	0	4.21941	4.21941	0.535522	0.0952381	0.686111	0.565476	0.3	1	0.493056	0.608772	DIFF0.05	DIFF0.01	DIFF0.001	CAT_0	CAT_0	CAT_0	CAT_0	CAT_0
SAM23877_RS04605	CHR	NA	1017270	1019348	+	LAGGING	2079	WP_053127182.1	A3KJN9	NA	SAM23877_1026 SAML0938	SpoIIE family protein phosphatase	Putative magnesium or manganese-dependent protein phosphatase	NA	NA	NOT_PERSIST95	NA	NOT_UNIQ	NA	NA	NA	NA	NA	NA	0.75	105.681	50.9861	94.7571	101.01	60.6061	101.01	73.1121	257.816	0.042816	0.0712784	0.0436241	0.0239106	0.064513	0.0336781	0.0522715	0.0104363	DIFF0.05	DIFF0.01	DIFF0.001	CAT_1	CAT_1	CAT_1	CAT_1	CAT_1
SAM23877_RS04610	CHR	NA	1019674	1020495	-	LEADING	822	WP_053127183.1	A3KJP0	NA	SAM23877_1027 SAML0939	putative protein N(5)-glutamine methyltransferase	Putative methyltransferase	NA	NA	PERSIST95	NA	NOT_UNIQ	NA	NA	NA	NA	NA	NA	0.991935	109.392	121.655	156.934	68.1265	65.6934	30.4136	284.672	51.0949	0.0596256	0.00370597	0.0239368	0.0325965	0.099482	0.162879	0.0092684	0.0855106	DIFF0.05	DIFF0.01	DIFF0.001	CAT_1	CAT_1	CAT_1	CAT_1	CAT_1
SAM23877_RS04615	CHR	NA	1020813	1021301	+	LAGGING	489	WP_053127184.1	A3KJP1	NA	SAM23877_1028 SAML0940	winged helix-turn-helix transcriptional regulator	Putative marR-family transcriptional regulator	NA	NA	NOT_PERSIST95	NA	NOT_UNIQ	NA	NA	NA	NA	NA	NA	0.677419	95.1329	120.654	75.6646	36.8098	83.8446	100.204	161.554	67.4847	0.0548282	0.0284688	0.102515	0.0114943	0.087855	0	0.0609065	0.0925577	DIFF0.05	DIFF0.01	DIFF0.001	CAT_1	CAT_1	CAT_1	CAT_0	CAT_1
SAM23877_RS04620	CHR	NA	1021412	1022017	+	LAGGING	606	WP_053127185.1	A3KJP2	NA	SAM23877_1029 SAML0941	sulfite oxidase-like oxidoreductase	Putative sulfite oxidase	NA	NA	NOT_PERSIST95	NA	NOT_UNIQ	NA	NA	NA	NA	NA	NA	0.524194	932.013	1627.06	1029.7	445.545	363.036	745.875	1524.75	688.119	0.00563656	0.00274422	0.00237244	0.00800398	0.00599881	0.00414938	0.00714287	0.0090442	DIFF0.05	DIFF0.01	DIFF0.001	CAT_2	CAT_3	CAT_3	CAT_2	CAT_2
SAM23877_RS04625	CHR	NA	1022067	1022786	+	LAGGING	720	WP_053127186.1	A3KJP3	NA	SAM23877_1030 SAML0942	ferredoxin reductase	Putative oxidoreductase	NA	NA	NOT_PERSIST95	NA	NOT_UNIQ	NA	NA	NA	NA	NA	NA	0.524194	606.611	1065.28	966.667	390.278	248.611	97.2222	1163.89	411.111	0.0606531	0.00859522	0.011349	0.0597586	0.0616937	0.0841479	0.0183788	0.180649	DIFF0.05	DIFF0.01	DIFF0.001	CAT_2	CAT_3	CAT_3	CAT_2	CAT_1
SAM23877_RS04630	CHR	NA	1023111	1023695	+	LAGGING	585	WP_053127187.1	A3KJP4	NA	SAM23877_1033 SAML0943	hypothetical protein	Putative integral membrane protein	NA	NA	NOT_PERSIST95	NA	NOT_UNIQ	NA	NA	NA	NA	NA	NA	0.387097	113.128	211.966	140.171	44.4444	20.5128	13.6752	244.444	128.205	0.134289	0.104588	0.086861	0.108469	0.0526316	0.297619	0.139577	0.150274	DIFF0.05	DIFF0.01	DIFF0.001	CAT_1	CAT_2	CAT_1	CAT_0	CAT_0
SAM23877_RS04635	CHR	NA	1023923	1024891	+	LAGGING	969	WP_053127188.1	A3KJP5	NA	axeA SAM23877_1034 SAML0944	acetylxylan esterase	Cephalosporin-C deacetylase (EC 3.1.1.41) (EC 3.1.1.72) (Putative esterase)	NA	NA	NOT_PERSIST95	NA	NOT_UNIQ	NA	NA	NA	NA	NA	NA	0.725806	97.4819	219.814	76.3674	63.9835	47.4716	31.9917	149.639	104.231	0.0842946	0.00917619	0.0576068	0.069609	0.16291	0.167816	0.0216326	0.101311	DIFF0.05	DIFF0.01	DIFF0.001	CAT_1	CAT_2	CAT_1	CAT_1	CAT_0
SAM23877_RS04640	CHR	NA	1025292	1026035	+	LAGGING	744	WP_053127189.1	A3KJP6	NA	SAM23877_1035 SAML0945	GntR family transcriptional regulator	Putative gntR-family transcriptional regulator	NA	NA	NOT_PERSIST95	NA	NOT_UNIQ	NA	NA	NA	NA	NA	NA	0.330645	82.164	32.2581	34.9462	137.097	282.258	65.8602	10.7527	34.9462	0.38355	0.66301	0.618906	0.139685	0.0543539	0.143514	0.840094	0.225287	DIFF0.05	DIFF0.01	DIFF0.001	CAT_1	CAT_0	CAT_0	CAT_1	CAT_2
SAM23877_RS04645	CHR	NA	1026048	1026773	-	LEADING	726	WP_053127190.1	A3KJP7	NA	SAM23877_1036 SAML0946	class I SAM-dependent methyltransferase	Putative methyltransferase	NA	NA	NOT_PERSIST95	NA	NOT_UNIQ	NA	NA	NA	NA	NA	NA	0.887097	76.5702	121.212	96.4187	61.9835	67.4931	24.7934	139.118	39.9449	0.342053	0.0830029	0.16042	0.498597	0.622204	0.721772	0.0228108	0.285561	DIFF0.05	DIFF0.01	DIFF0.001	CAT_1	CAT_1	CAT_1	CAT_1	CAT_1
SAM23877_RS04650	CHR	NA	1026778	1027365	-	LEADING	588	WP_053127191.1	A3KJP8	NA	SAM23877_1037 SAML0947	PadR family transcriptional regulator	Putative PadR-like family transcriptional regulator	NA	NA	NOT_PERSIST95	NA	NOT_UNIQ	NA	NA	NA	NA	NA	NA	0.806452	152.653	212.585	144.558	117.347	146.259	115.646	231.293	100.34	0.0323989	0.021093	0.0361204	0.0412203	0.00888889	0.0451887	0.00744427	0.0668364	DIFF0.05	DIFF0.01	DIFF0.001	CAT_1	CAT_2	CAT_1	CAT_1	CAT_1
SAM23877_RS04655	CHR	NA	1027453	1027863	+	LAGGING	411	WP_053127192.1	A3KJP9	NA	SAM23877_1038 SAML0948	nuclear transport factor 2 family protein	SnoaL-like domain-containing protein	NA	NA	NOT_PERSIST95	NA	NOT_UNIQ	NA	NA	NA	NA	NA	NA	0.830645	224.234	360.097	399.027	267.64	209.246	70.5596	260.341	65.6934	0.0958994	0.00864578	0.0175496	0.0251879	0.182267	0.0333333	0.0401778	0.364135	DIFF0.05	DIFF0.01	DIFF0.001	CAT_1	CAT_2	CAT_2	CAT_2	CAT_1
SAM23877_RS04660	CHR	NA	1028215	1029354	+	LAGGING	1140	WP_053127193.1	A0A0K2AM72	rho	rho SAM23877_1040	transcription termination factor Rho	Transcription termination factor Rho (EC 3.6.4.-) (ATP-dependent helicase Rho)	NA	NA	NOT_PERSIST95	NA	NOT_UNIQ	NA	NA	NA	NA	NA	NA	0.580645	40.8421	16.6667	5.26316	11.4035	30.7018	140.351	9.64912	28.9474	0.316728	0.312838	0.607407	0.302592	0.18155	0.0760624	0.551684	0.184965	DIFF0.05	DIFF0.01	DIFF0.001	CAT_0	CAT_0	CAT_0	CAT_0	CAT_0
SAM23877_RS04665	CHR	NA	1029531	1030709	+	LAGGING	1179	WP_053127194.1	A0A0K2ALY1	NA	SAM23877_1041	D-alanyl-D-alanine carboxypeptidase	Putative D-alanyl-D-alanine carboxypeptidase	NA	NA	NOT_PERSIST95	NA	NOT_UNIQ	NA	NA	NA	NA	NA	NA	0.451613	15.0297	7.63359	7.63359	5.08906	10.1781	39.0161	8.48176	15.2672	0.341238	0.340909	0.460317	0.420635	0.142157	0.152299	0.514748	0.357602	DIFF0.05	DIFF0.01	DIFF0.001	CAT_0	CAT_0	CAT_0	CAT_0	CAT_0
SAM23877_RS04670	CHR	NA	1030851	1031909	+	LAGGING	1059	WP_053127195.1	A3KJQ2	NA	SAM23877_1042 SAML0951	acyl-CoA desaturase	Putative delta fatty acid desaturase	NA	NA	NOT_PERSIST95	NA	NOT_UNIQ	NA	NA	NA	NA	NA	NA	0.572581	89.6978	38.7158	33.9943	29.2729	58.5458	267.233	34.9386	85.9301	0.183584	0.222549	0.30097	0.23598	0.136201	0.0317498	0.229345	0.128298	DIFF0.05	DIFF0.01	DIFF0.001	CAT_1	CAT_1	CAT_0	CAT_0	CAT_1
SAM23877_RS04675	CHR	NA	1031944	1032780	-	LEADING	837	WP_053127196.1	A3KJQ3	NA	uppP SAM23877_1043 SAML0952	undecaprenyl-diphosphate phosphatase	Undecaprenyl-diphosphatase (EC 3.6.1.27) (Bacitracin resistance protein) (Undecaprenyl pyrophosphate phosphatase)	NA	NA	NOT_PERSIST95	NA	NOT_UNIQ	NA	NA	NA	NA	NA	NA	0.443548	37.9689	59.7372	40.6213	43.0108	31.0633	14.3369	45.4002	40.6213	0.434883	0.251007	0.236254	0.312593	0.508857	0.905691	0.281896	0.547882	DIFF0.05	DIFF0.01	DIFF0.001	CAT_0	CAT_1	CAT_0	CAT_0	CAT_0
SAM23877_RS04680	CHR	NA	1032868	1033242	-	LEADING	375	WP_053127197.1	A0A0K2AM74	crcB	crcB SAM23877_1044	fluoride efflux transporter CrcB	Putative fluoride ion transporter CrcB	NA	NA	PERSIST95	NA	NOT_UNIQ	NA	NA	NA	NA	NA	NA	0.991935	57.9467	85.3333	61.3333	37.3333	37.3333	32	72	80	0.083644	0.0619943	0.0535354	0.0836364	0.0660451	0.151515	0.0476744	0.121108	DIFF0.05	DIFF0.01	DIFF0.001	CAT_0	CAT_1	CAT_1	CAT_0	CAT_0
SAM23877_RS04685	CHR	NA	1033239	1033742	-	LEADING	504	WP_053127198.1	A3KJQ5	NA	crcB SAM23877_1045 SAML0954	CrcB family protein	Putative fluoride ion transporter CrcB	NA	NA	NOT_PERSIST95	NA	NOT_UNIQ	NA	NA	NA	NA	NA	NA	0.306452	86.2897	125	67.4603	55.5556	59.5238	55.5556	101.19	138.889	0.0510934	0.0193406	0.0420332	0.0333333	0.0548942	0.128342	0.0431768	0.0365336	DIFF0.05	DIFF0.01	DIFF0.001	CAT_1	CAT_1	CAT_1	CAT_1	CAT_1
SAM23877_RS04690	CHR	NA	1034001	1034393	+	LAGGING	393	WP_053127199.1	A3KJQ6	NA	SAM23877_1046 SAML0955	MarR family transcriptional regulator	Putative MarR-family transcriptional regulator	NA	NA	NOT_PERSIST95	NA	NOT_UNIQ	NA	NA	NA	NA	NA	NA	0.548387	1335.45	1636.13	1391.86	875.318	536.896	1160.31	2058.52	1595.42	0.302422	0.314859	0.332513	0.294705	0.244247	0.355561	0.225292	0.34978	NA	NA	NA	CAT_3	CAT_3	CAT_3	CAT_2	CAT_2
SAM23877_RS04695	CHR	NA	1034407	1034808	-	LEADING	402	WP_053127200.1	A3KJQ7	NA	SAM23877_1047 SAML0956	SseB family protein	SseB domain-containing protein	NA	NA	NOT_PERSIST95	NA	NOT_UNIQ	NA	NA	NA	NA	NA	NA	0.435484	1665.2	2325.87	1748.76	1706.47	649.254	1741.29	1141.79	2330.85	0.287084	0.251161	0.242497	0.221787	0.382328	0.247734	0.432921	0.231163	DIFF0.05	DIFF0.01	DIFF0.001	CAT_3	CAT_3	CAT_3	CAT_3	CAT_2
SAM23877_RS04700	CHR	NA	1035020	1036474	+	LAGGING	1455	WP_053127201.1	A3KJQ8	NA	SAM23877_1048 SAML0957	glyceraldehyde-3-phosphate dehydrogenase	Putative glyceraldehyde-3-phosphate dehydrogenase	NA	NA	PERSIST95	NA	NOT_UNIQ	NA	NA	NA	NA	NA	NA	0.951613	2065.8	11449.5	645.361	1903.78	245.361	556.014	87.2852	23.3677	0.11698	0.00234414	0.0438541	0.0563938	0.0615633	0.0196434	0.229097	0.405961	DIFF0.05	DIFF0.01	DIFF0.001	CAT_3	CAT_4	CAT_2	CAT_3	CAT_1
SAM23877_RS04705	CHR	NA	1036626	1038857	+	LAGGING	2232	WP_053127202.1	A3KJQ9	NA	SAM23877_1049 SAML0958	hypothetical protein	Putative integral membrane protein	NA	NA	NOT_PERSIST95	NA	NOT_UNIQ	NA	NA	NA	NA	NA	NA	0.185484	146.272	437.276	73.0287	122.76	68.9964	76.1649	61.3799	199.821	0.0493966	0.00820627	0.0671215	0.0355367	0.0479997	0.0459791	0.107757	0.0331757	DIFF0.05	DIFF0.01	NA	CAT_1	CAT_2	CAT_1	CAT_1	CAT_1
SAM23877_RS04710	CHR	NA	1038958	1042341	-	LEADING	3384	WP_053127203.1	A3KJR0	NA	SAM23877_1050 SAML0959	discoidin domain-containing protein	Putative secreted protein	NA	NA	NOT_PERSIST95	NA	NOT_UNIQ	NA	NA	NA	NA	NA	NA	0.266129	15.1743	2.06856	3.84161	3.5461	15.3664	28.3688	3.5461	41.0757	0.862151	0.933905	0.939662	0.867856	0.838656	0.627424	0.9507	0.87685	NA	NA	NA	CAT_0	CAT_0	CAT_0	CAT_0	CAT_0
SAM23877_RS04715	CHR	NA	1042716	1044161	-	LEADING	1446	WP_053127204.1	A3KJR1	argG	argG SAM23877_1051 SAML0960	argininosuccinate synthase	Argininosuccinate synthase (EC 6.3.4.5) (Citrulline--aspartate ligase)	NA	NA	NOT_PERSIST95	NA	NOT_UNIQ	NA	NA	NA	NA	NA	NA	0.620968	1344.42	224.066	3441.91	984.786	1047.03	2612.72	141.079	415.629	0.0139333	0.0105158	0.00418754	0.00566776	0.0109547	0.0186143	0.0255386	0.022054	DIFF0.05	DIFF0.01	DIFF0.001	CAT_3	CAT_2	CAT_4	CAT_2	CAT_3
SAM23877_RS04720	CHR	NA	1044208	1045647	-	LEADING	1440	WP_053127205.1	A3KJR2	NA	gabD SAM23877_1052 SAML0961	NAD-dependent succinate-semialdehyde dehydrogenase	Putative succinate-semialdehyde dehydrogenase (Succinate-semialdehyde dehydrogenase I, NADP-dependent) (EC 1.2.1.16)	NA	NA	NOT_PERSIST95	NA	NOT_UNIQ	NA	NA	NA	NA	NA	NA	0.266129	48.9306	4.86111	14.5833	6.94444	277.778	8.33333	10.4167	19.4444	0.442985	0.471087	0.348941	0.428586	0.193853	0.645833	0.533954	0.478644	DIFF0.05	DIFF0.01	DIFF0.001	CAT_0	CAT_0	CAT_0	CAT_0	CAT_2
SAM23877_RS04725	CHR	NA	1045707	1046975	-	LEADING	1269	WP_053127206.1	A3KJR3	NA	SAM23877_1053 SAML0962	aminotransferase class III-fold pyridoxal phosphate-dependent enzyme	Putative aminotransferase (EC 2.6.-.-)	NA	NA	NOT_PERSIST95	NA	NOT_UNIQ	NA	NA	NA	NA	NA	NA	0.217742	120.898	3.15209	7.88022	10.2443	776.202	25.2167	5.51615	12.6084	0.405565	0.562271	0.478515	0.347222	0.107226	0.275336	0.470588	0.597799	DIFF0.05	DIFF0.01	DIFF0.001	CAT_1	CAT_0	CAT_0	CAT_0	CAT_2
SAM23877_RS37115	CHR	NA	1047202	1049010	+	LAGGING	1809	WP_053127207.1	A0A0K2AM83	NA	SAM23877_1054	PucR family transcriptional regulator ligand-binding domain-containing protein	Putative regulatory protein	NA	NA	NOT_PERSIST95	NA	NOT_UNIQ	NA	NA	NA	NA	NA	NA	0.0806452	103.427	35.9315	110.006	91.7634	123.825	79.602	32.6147	254.284	0.105243	0.151597	0.111308	0.0947945	0.0289761	0.0844792	0.225207	0.0403399	DIFF0.05	DIFF0.01	DIFF0.001	CAT_1	CAT_1	CAT_1	CAT_1	CAT_1
SAM23877_RS04735	CHR	NA	1049016	1049648	-	LEADING	633	WP_053127208.1	A0A0K2AM85	NA	SAM23877_1055	hypothetical protein	Uncharacterized protein	NA	NA	NOT_PERSIST95	NA	NOT_UNIQ	NA	NA	NA	NA	NA	NA	0.362903	50.8057	44.2338	107.425	66.3507	25.2765	18.9573	86.8878	23.6967	0.403579	0.144822	0.144601	0.236969	0.690159	0.802024	0.0427467	0.763728	DIFF0.05	DIFF0.01	DIFF0.001	CAT_0	CAT_1	CAT_1	CAT_1	CAT_0
SAM23877_RS04740	CHR	NA	1050040	1050612	+	LAGGING	573	WP_053127209.1	A0A0K2ALY9	NA	SAM23877_1056	dihydrofolate reductase family protein	Putative dihydrofolate reductase	NA	NA	NOT_PERSIST95	NA	NOT_UNIQ	NA	NA	NA	NA	NA	NA	0.596774	247.277	212.914	195.462	260.035	452.007	136.126	195.462	322.862	0.0153994	0.0232443	0.0175378	0.00830959	0.00723384	0	0.0247716	0.0266985	DIFF0.05	DIFF0.01	DIFF0.001	CAT_1	CAT_2	CAT_1	CAT_2	CAT_2
SAM23877_RS04745	CHR	NA	1050709	1053090	-	LEADING	2382	WP_079030023.1	A3KJR7	NA	SAM23877_1057 SAML0966	glycoside hydrolase family 3 C-terminal domain-containing protein	Putative beta-D-xylosidase	NA	NA	NOT_PERSIST95	NA	NOT_UNIQ	NA	NA	NA	NA	NA	NA	0.548387	12.5021	7.13686	8.39631	8.39631	23.5097	6.71704	7.97649	25.6087	0.742652	0.809094	0.86185	0.747499	0.676524	0.614626	0.847456	0.641517	DIFF0.05	DIFF0.01	DIFF0.001	CAT_0	CAT_0	CAT_0	CAT_0	CAT_0
SAM23877_RS04750	CHR	NA	1053087	1053905	-	LEADING	819	WP_053127210.1	A3KJR8	NA	SAM23877_1058 SAML0967	carbohydrate ABC transporter permease	Putative binding-protein-dependent transport protein	NA	NA	NOT_PERSIST95	NA	NOT_UNIQ	NA	NA	NA	NA	NA	NA	0.403226	8.26618	7.32601	3.663	7.32601	12.21	14.652	3.663	7.32601	0.81262	0.756911	0.897458	0.684444	0.749477	0.832704	0.887944	0.879402	DIFF0.05	DIFF0.01	DIFF0.001	CAT_0	CAT_0	CAT_0	CAT_0	CAT_0
SAM23877_RS04755	CHR	NA	1053902	1054858	-	LEADING	957	WP_053127211.1	A3KJR9	NA	SAM23877_1059 SAML0968	sugar ABC transporter permease	Putative binding-protein-dependent transport protein	NA	NA	NOT_PERSIST95	NA	NOT_UNIQ	NA	NA	NA	NA	NA	NA	0.403226	10.0836	8.35946	6.26959	7.31452	14.629	12.5392	5.22466	14.629	0.700062	0.733965	0.757407	0.513889	0.618212	0.783442	0.869062	0.624456	DIFF0.05	DIFF0.01	DIFF0.001	CAT_0	CAT_0	CAT_0	CAT_0	CAT_0
SAM23877_RS04760	CHR	NA	1054869	1056173	-	LEADING	1305	WP_053127212.1	A3KJS0	NA	SAM23877_1060 SAML0969	extracellular solute-binding protein	Putative sugar-binding lipoprotein	NA	NA	NOT_PERSIST95	NA	NOT_UNIQ	NA	NA	NA	NA	NA	NA	0.362903	46.0307	23.7548	12.2605	22.9885	62.8352	66.6667	9.96169	108.812	0.273167	0.229664	0.452728	0.240634	0.18269	0.165359	0.478214	0.162882	DIFF0.05	DIFF0.01	DIFF0.001	CAT_0	CAT_0	CAT_0	CAT_0	CAT_1
SAM23877_RS04765	CHR	NA	1056737	1059139	+	LAGGING	2403	WP_053142164.1	A0A0K2AMH9	NA	SAM23877_1062	beta-N-acetylglucosaminidase domain-containing protein	Putative hyaluronidase	NA	NA	NOT_PERSIST95	SAM_GI9	NOT_UNIQ	NA	NA	NA	NA	NA	NA	0.217742	16.263	10.4037	10.4037	7.49064	14.9813	14.149	6.65834	47.8568	0.493827	0.290327	0.713163	0.742906	0.4896	0.260141	0.591426	0.369225	DIFF0.05	DIFF0.01	DIFF0.001	CAT_0	CAT_0	CAT_0	CAT_0	CAT_0
SAM23877_RS04770	CHR	NA	1059312	1073750	-	LEADING	14439	WP_053127213.1	A0A0K2AMP9	NA	SAM23877_1063	lonely Cys domain-containing protein	Uncharacterized protein	NA	NA	NOT_PERSIST95	SAM_GI9	NOT_UNIQ	NA	NA	NA	NA	NA	NA	0.016129	108.123	9.62671	156.105	445.876	118.499	32.1352	15.9291	116.629	0.147251	0.344263	0.0720692	0.0234812	0.0462873	0.0898173	0.374963	0.0798739	DIFF0.05	DIFF0.01	DIFF0.001	CAT_1	CAT_0	CAT_1	CAT_2	CAT_1
[truncated: 6,150 more rows]
[truncated: 9 more columns]

## Sheet: Readme_Legend
ID: Gene identifier (NCBI annotation).
SUPPORT: genetic support, either chromosome (CHR) or pSAM1 plasmid.
TIR: ‘TIR’ if the gene is located within a TIR, ‘NA’ otherwise.
START: start position of the gene on the genetic support.
[truncated: 28 more rows]
