# Supplementary material for: Dynamics of the compartmentalized Streptomyces chromosome during metabolic differentiation
Source: Nat Commun. 2021 Sep 1;12:5221. doi: 10.1038/s41467-021-25462-1 (PMC8410849; doi:10.1038/s41467-021-25462-1)
Supplement: Supplementary file 7 — Supplementary Data 4 [file 41467_2021_25462_MOESM7_ESM.zip]

Archive with 1 entries (1 files):
- Supplementary Data 4_Nature_Communications.html
