# Supplementary material for: Dynamics of the compartmentalized Streptomyces chromosome during metabolic differentiation
Source: Nat Commun. 2021 Sep 1;12:5221. doi: 10.1038/s41467-021-25462-1 (PMC8410849; doi:10.1038/s41467-021-25462-1)
Supplement: Supplementary file 9 — Source Data [file 41467_2021_25462_MOESM9_ESM.zip]

Archive with 37 entries (35 files):
- Source Data/Source_data_Supplementary_Figure_2B.xlsx
- Source Data/Source_data_Supplementary-Fig_2C/
- Source Data/Source_data_Supplementary-Fig_2C/.RData
- Source Data/Source_data_Supplementary-Fig_2C/.Rhistory
- Source Data/Source_data_Supplementary-Fig_2C/Congo_1.txt
- Source Data/Source_data_Supplementary-Fig_2C/Congo_2.txt
- Source Data/Source_data_Supplementary-Fig_2C/Data_HPLC_STREPTOMICS_lines_MEAN.csv
- Source Data/Source_data_Supplementary-Fig_2C/dataset_COLUMNS.csv
- Source Data/Source_data_Supplementary-Fig_2C/dataset_ROWS.csv
- Source Data/Source_data_Supplementary-Fig_2C/MP5_medium_1.txt
- Source Data/Source_data_Supplementary-Fig_2C/MP5_medium_2.txt
- Source Data/Source_data_Supplementary-Fig_2C/MP5_medium_3.txt
- Source Data/Source_data_Supplementary-Fig_2C/MP5_medium_4.txt
- Source Data/Source_data_Supplementary-Fig_2C/Spectrum/
- Source Data/Source_data_Supplementary-Fig_2C/Spectrum/SPECTRUM_DATA.xlsx
- Source Data/Source_data_Supplementary-Fig_2C/Spectrum/Standard congo spectrum.txt
- Source Data/Source_data_Supplementary-Fig_2C/Spectrum/WT_48h_1_spectrum.txt
- Source Data/Source_data_Supplementary-Fig_2C/Spectrum/WT_48h_2_spectrum.txt
- Source Data/Source_data_Supplementary-Fig_2C/Spectrum/WT_48h_3_spectrum.txt
- Source Data/Source_data_Supplementary-Fig_2C/Spectrum/WT_48h_5_spectrum.txt
- Source Data/Source_data_Supplementary-Fig_2C/Spectrum/WT_48h_6_spectrum.txt
- Source Data/Source_data_Supplementary-Fig_2C/Strain_deltaCGC_1.txt
- Source Data/Source_data_Supplementary-Fig_2C/Strain_deltaCGC_2.txt
- Source Data/Source_data_Supplementary-Fig_2C/Strain_deltaCGC_3.txt
- Source Data/Source_data_Supplementary-Fig_2C/Strain_deltaCGC_4.txt
- Source Data/Source_data_Supplementary-Fig_2C/Strain_deltaCGC_5.txt
- Source Data/Source_data_Supplementary-Fig_2C/Streptomics_HPLC_scripts.R
- Source Data/Source_data_Supplementary-Fig_2C/WT_24h_1.txt
- Source Data/Source_data_Supplementary-Fig_2C/WT_24h_2.txt
- Source Data/Source_data_Supplementary-Fig_2C/WT_24h_3.txt
- Source Data/Source_data_Supplementary-Fig_2C/WT_24h_4.txt
- Source Data/Source_data_Supplementary-Fig_2C/WT_24h_5.txt
- Source Data/Source_data_Supplementary-Fig_2C/WT_48h_1.txt
- Source Data/Source_data_Supplementary-Fig_2C/WT_48h_2.txt
- Source Data/Source_data_Supplementary-Fig_2C/WT_48h_3.txt
- Source Data/Source_data_Supplementary-Fig_2C/WT_48h_4.txt
- Source Data/Source_data_Supplementary-Fig_2C/WT_48h_5.txt
