# Supplementary material for: Dynamics of the compartmentalized Streptomyces chromosome during metabolic differentiation
Source: Nat Commun. 2021 Sep 1;12:5221. doi: 10.1038/s41467-021-25462-1 (PMC8410849; doi:10.1038/s41467-021-25462-1)
Supplement: Supplementary file 9 — Source Data [file 41467_2021_25462_MOESM9_ESM.zip › Source Data/Source_data_Supplementary_Figure_2B.xlsx]

## Sheet: Feuil1
							Bioassays performed against Micrococcus luteus with the supernatants of S. ambofaciens ATCC 23877 ('WT') grown in MP5 or YEME10 media and harvested at different time points (which are indicated in the picture).
							In these original pictures, another strain devoid notably of the congocidine cluster ('OSC5') was also used as a control (not presented in the article).
							The part of the pictures used to generated Supplementary Figure 2B are in pink boxes.
							Non-inoculated media were used as negative controls (“T-“).
							The width of the plates is 12 cm.
