# Supplementary material for: Dynamics of the compartmentalized Streptomyces chromosome during metabolic differentiation
Source: Nat Commun. 2021 Sep 1;12:5221. doi: 10.1038/s41467-021-25462-1 (PMC8410849; doi:10.1038/s41467-021-25462-1)
Supplement: Supplementary file 9 — Source Data [file 41467_2021_25462_MOESM9_ESM.zip › Source Data/Source_data_Supplementary-Fig_2C/Congo_1.txt]

File Path	chrom://actine-inst-00/ChromeleonLocal/Instrument Data/U3000/utilisateurs/Herve/stephanie congo 30-04-2021/GAMME CONGO-3MILIEUX.seq/618.smp/UV_VIS_2.channel/UV_VIS_2.chm
Channel	UV_VIS_2

Injection Information:
Data Vault	ChromeleonLocal
Injection	H2O+5µm CONGO
Injection Number	3
Position	RA3
Comment	
Processing Method	Basic Quantitative
Instrument Method	Meth Congo40min
Type	Unknown
Status	Finished
Injection Date	20/05/2021
Injection Time	12:32:32
Injection Volume (µl)	100,000
Dilution Factor	1,0000
Weight	1,0000

Chromatogram Data Information:
Time Min. (min)	0,000000
Time Max. (min)	40,000000
Data Points	12001
Detector	UV
Generating Data System	Chromeleon 7.2.9.11323
Exporting Data System	Chromeleon 7.2.9.0
Operator	Instrument Controller
Signal Quantity	Absorbance
Signal Unit	mAU
Signal Min.	-3,801337
Signal Max.	72,519949
Channel	UV_VIS_2
Driver Name	DAD3000.dll
Channel Type	Evaluation
Min. Step (s)	0,2
Max. Step (s)	0,2
Average Step (s)	0,2

Signal Parameter Information:
Signal Info	WVL:297 nm

Chromatogram Data:
Time (min)	Step (s)	Value (mAU)
0,000000	n.a.	0,000000
0,003333	0,2	-0,000311
0,006667	0,2	-0,002619
0,010000	0,2	-0,010392
0,013333	0,2	-0,026369
0,016667	0,2	-0,049248
0,020000	0,2	-0,074000
0,023333	0,2	-0,095273
0,026667	0,2	-0,110072
0,030000	0,2	-0,118230
0,033333	0,2	-0,121334
0,036667	0,2	-0,121259
0,040000	0,2	-0,119425
0,043333	0,2	-0,116800
0,046667	0,2	-0,113957
0,050000	0,2	-0,111226
0,053333	0,2	-0,109099
0,056667	0,2	-0,108214
0,060000	0,2	-0,108843
0,063333	0,2	-0,110637
0,066667	0,2	-0,112771
0,070000	0,2	-0,114288
0,073333	0,2	-0,114670
0,076667	0,2	-0,113637
0,080000	0,2	-0,109123
0,083333	0,2	-0,095971
0,086667	0,2	-0,069488
0,090000	0,2	-0,031409
0,093333	0,2	0,009149
0,096667	0,2	0,040906
0,100000	0,2	0,056213
0,103333	0,2	0,053371
0,106667	0,2	0,035662
0,110000	0,2	0,009029
0,113333	0,2	-0,020537
0,116667	0,2	-0,049061
0,120000	0,2	-0,074880
0,123333	0,2	-0,097707
0,126667	0,2	-0,117847
0,130000	0,2	-0,135813
0,133333	0,2	-0,152068
0,136667	0,2	-0,166940
0,140000	0,2	-0,180830
0,143333	0,2	-0,194198
0,146667	0,2	-0,207269
0,150000	0,2	-0,220090
0,153333	0,2	-0,232900
0,156667	0,2	-0,246127
0,160000	0,2	-0,259993
0,163333	0,2	-0,274085
0,166667	0,2	-0,287422
0,170000	0,2	-0,299108
0,173333	0,2	-0,308900
0,176667	0,2	-0,317260
0,180000	0,2	-0,324742
0,183333	0,2	-0,331292
0,186667	0,2	-0,336385
0,190000	0,2	-0,339623
0,193333	0,2	-0,341104
0,196667	0,2	-0,341559
0,200000	0,2	-0,341981
0,203333	0,2	-0,342962
0,206667	0,2	-0,344501
0,210000	0,2	-0,346300
0,213333	0,2	-0,348148
0,216667	0,2	-0,349998
0,220000	0,2	-0,351809
0,223333	0,2	-0,353649
0,226667	0,2	-0,355888
0,230000	0,2	-0,358888
0,233333	0,2	-0,362528
0,236667	0,2	-0,366322
0,240000	0,2	-0,369977
0,243333	0,2	-0,373704
0,246667	0,2	-0,377926
0,250000	0,2	-0,382673
0,253333	0,2	-0,387557
0,256667	0,2	-0,392344
0,260000	0,2	-0,397026
0,263333	0,2	-0,401435
0,266667	0,2	-0,405483
0,270000	0,2	-0,409622
0,273333	0,2	-0,414601
0,276667	0,2	-0,420885
0,280000	0,2	-0,428290
0,283333	0,2	-0,436213
0,286667	0,2	-0,444258
0,290000	0,2	-0,452175
0,293333	0,2	-0,459354
0,296667	0,2	-0,465206
0,300000	0,2	-0,469806
0,303333	0,2	-0,473694
0,306667	0,2	-0,477454
0,310000	0,2	-0,481535
0,313333	0,2	-0,486138
0,316667	0,2	-0,491356
0,320000	0,2	-0,497352
0,323333	0,2	-0,504274
0,326667	0,2	-0,512163
0,330000	0,2	-0,520728
0,333333	0,2	-0,529174
0,336667	0,2	-0,536861
0,340000	0,2	-0,543908
0,343333	0,2	-0,550866
0,346667	0,2	-0,558298
0,350000	0,2	-0,566424
0,353333	0,2	-0,574698
0,356667	0,2	-0,582124
0,360000	0,2	-0,588235
0,363333	0,2	-0,593509
0,366667	0,2	-0,598878
0,370000	0,2	-0,605051
0,373333	0,2	-0,612117
0,376667	0,2	-0,619626
0,380000	0,2	-0,627095
0,383333	0,2	-0,634269
0,386667	0,2	-0,640896
0,390000	0,2	-0,646649
0,393333	0,2	-0,651556
0,396667	0,2	-0,656381
0,400000	0,2	-0,662383
0,403333	0,2	-0,670397
0,406667	0,2	-0,680117
0,410000	0,2	-0,690569
0,413333	0,2	-0,701068
0,416667	0,2	-0,711206
0,420000	0,2	-0,720502
0,423333	0,2	-0,728927
0,426667	0,2	-0,737347
0,430000	0,2	-0,746708
0,433333	0,2	-0,756896
0,436667	0,2	-0,766820
0,440000	0,2	-0,775551
0,443333	0,2	-0,782970
0,446667	0,2	-0,789454
0,450000	0,2	-0,795452
0,453333	0,2	-0,801392
0,456667	0,2	-0,807627
0,460000	0,2	-0,814308
0,463333	0,2	-0,821372
0,466667	0,2	-0,828824
0,470000	0,2	-0,836996
0,473333	0,2	-0,846321
0,476667	0,2	-0,856810
0,480000	0,2	-0,867853
0,483333	0,2	-0,878670
0,486667	0,2	-0,888790
0,490000	0,2	-0,898104
0,493333	0,2	-0,906854
0,496667	0,2	-0,915504
0,500000	0,2	-0,924347
0,503333	0,2	-0,933390
0,506667	0,2	-0,942761
0,510000	0,2	-0,952909
0,513333	0,2	-0,964191
0,516667	0,2	-0,976455
0,520000	0,2	-0,989194
0,523333	0,2	-1,001953
0,526667	0,2	-1,014402
0,530000	0,2	-1,026226
0,533333	0,2	-1,037198
0,536667	0,2	-1,047197
0,540000	0,2	-1,056253
0,543333	0,2	-1,064952
0,546667	0,2	-1,074426
0,550000	0,2	-1,085655
0,553333	0,2	-1,098910
0,556667	0,2	-1,113611
0,560000	0,2	-1,128488
0,563333	0,2	-1,142224
0,566667	0,2	-1,154162
0,570000	0,2	-1,164499
0,573333	0,2	-1,174072
0,576667	0,2	-1,183995
0,580000	0,2	-1,195091
0,583333	0,2	-1,207473
0,586667	0,2	-1,220642
0,590000	0,2	-1,233903
0,593333	0,2	-1,246790
0,596667	0,2	-1,259310
0,600000	0,2	-1,271813
0,603333	0,2	-1,284678
0,606667	0,2	-1,297974
0,610000	0,2	-1,311388
0,613333	0,2	-1,324557
0,616667	0,2	-1,337280
0,620000	0,2	-1,349556
0,623333	0,2	-1,361698
0,626667	0,2	-1,374226
0,630000	0,2	-1,387519
0,633333	0,2	-1,401637
0,636667	0,2	-1,416405
0,640000	0,2	-1,431680
0,643333	0,2	-1,447571
0,646667	0,2	-1,464254
0,650000	0,2	-1,481566
0,653333	0,2	-1,498951
0,656667	0,2	-1,515930
0,660000	0,2	-1,532665
0,663333	0,2	-1,549725
0,666667	0,2	-1,567183
0,670000	0,2	-1,584423
0,673333	0,2	-1,600829
0,676667	0,2	-1,616244
0,680000	0,2	-1,630860
0,683333	0,2	-1,644999
0,686667	0,2	-1,659078
0,690000	0,2	-1,673608
0,693333	0,2	-1,688910
0,696667	0,2	-1,704911
0,700000	0,2	-1,721396
0,703333	0,2	-1,738281
0,706667	0,2	-1,755629
0,710000	0,2	-1,773584
0,713333	0,2	-1,792312
0,716667	0,2	-1,811931
0,720000	0,2	-1,832386
0,723333	0,2	-1,853386
0,726667	0,2	-1,874501
0,730000	0,2	-1,895295
0,733333	0,2	-1,915501
0,736667	0,2	-1,935194
0,740000	0,2	-1,954669
0,743333	0,2	-1,974214
0,746667	0,2	-1,994009
0,750000	0,2	-2,014029
0,753333	0,2	-2,034022
0,756667	0,2	-2,053706
0,760000	0,2	-2,072964
0,763333	0,2	-2,091811
0,766667	0,2	-2,110331
0,770000	0,2	-2,128709
0,773333	0,2	-2,147248
0,776667	0,2	-2,166280
0,780000	0,2	-2,185980
0,783333	0,2	-2,206527
0,786667	0,2	-2,228273
0,790000	0,2	-2,251413
0,793333	0,2	-2,275649
0,796667	0,2	-2,300229
0,800000	0,2	-2,324294
0,803333	0,2	-2,347384
0,806667	0,2	-2,369445
0,810000	0,2	-2,390622
0,813333	0,2	-2,411479
0,816667	0,2	-2,433132
0,820000	0,2	-2,456617
0,823333	0,2	-2,482092
0,826667	0,2	-2,508708
0,830000	0,2	-2,535086
0,833333	0,2	-2,560064
0,836667	0,2	-2,583304
0,840000	0,2	-2,605222
0,843333	0,2	-2,626505
0,846667	0,2	-2,647825
0,850000	0,2	-2,669670
0,853333	0,2	-2,692029
0,856667	0,2	-2,714290
0,860000	0,2	-2,735714
0,863333	0,2	-2,756220
0,866667	0,2	-2,776714
0,870000	0,2	-2,798539
0,873333	0,2	-2,822496
0,876667	0,2	-2,848263
0,880000	0,2	-2,874663
0,883333	0,2	-2,900602
0,886667	0,2	-2,925782
0,890000	0,2	-2,950465
0,893333	0,2	-2,974771
0,896667	0,2	-2,998555
0,900000	0,2	-3,021829
0,903333	0,2	-3,044889
0,906667	0,2	-3,067879
0,910000	0,2	-3,090490
0,913333	0,2	-3,112264
0,916667	0,2	-3,133058
0,920000	0,2	-3,153250
0,923333	0,2	-3,173461
0,926667	0,2	-3,193962
0,930000	0,2	-3,214535
0,933333	0,2	-3,234965
0,936667	0,2	-3,255317
0,940000	0,2	-3,275721
0,943333	0,2	-3,296358
0,946667	0,2	-3,317676
0,950000	0,2	-3,340067
0,953333	0,2	-3,363252
0,956667	0,2	-3,386294
0,960000	0,2	-3,408142
0,963333	0,2	-3,428067
0,966667	0,2	-3,445984
0,970000	0,2	-3,462685
0,973333	0,2	-3,479574
0,976667	0,2	-3,497871
0,980000	0,2	-3,517695
0,983333	0,2	-3,537851
0,986667	0,2	-3,556809
0,990000	0,2	-3,573681
0,993333	0,2	-3,588178
0,996667	0,2	-3,600430
1,000000	0,2	-3,611057
1,003333	0,2	-3,620844
1,006667	0,2	-3,630386
1,010000	0,2	-3,640112
1,013333	0,2	-3,650281
1,016667	0,2	-3,660957
1,020000	0,2	-3,672139
1,023333	0,2	-3,683773
1,026667	0,2	-3,695701
1,030000	0,2	-3,707770
1,033333	0,2	-3,719904
1,036667	0,2	-3,731971
1,040000	0,2	-3,743560
1,043333	0,2	-3,754041
1,046667	0,2	-3,763078
1,050000	0,2	-3,770855
1,053333	0,2	-3,777672
1,056667	0,2	-3,783735
1,060000	0,2	-3,789258
1,063333	0,2	-3,794253
1,066667	0,2	-3,798308
1,070000	0,2	-3,800805
1,073333	0,2	-3,801337
1,076667	0,2	-3,800192
1,080000	0,2	-3,798441
1,083333	0,2	-3,797040
1,086667	0,2	-3,795982
1,090000	0,2	-3,794752
1,093333	0,2	-3,793138
1,096667	0,2	-3,791303
1,100000	0,2	-3,789557
1,103333	0,2	-3,788314
1,106667	0,2	-3,787953
1,110000	0,2	-3,788510
1,113333	0,2	-3,789572
1,116667	0,2	-3,790574
1,120000	0,2	-3,791047
1,123333	0,2	-3,790526
1,126667	0,2	-3,788474
1,130000	0,2	-3,784559
1,133333	0,2	-3,778935
1,136667	0,2	-3,772026
1,140000	0,2	-3,764104
1,143333	0,2	-3,755209
1,146667	0,2	-3,745412
1,150000	0,2	-3,734987
1,153333	0,2	-3,724263
1,156667	0,2	-3,713462
1,160000	0,2	-3,702744
1,163333	0,2	-3,692306
1,166667	0,2	-3,682283
1,170000	0,2	-3,672472
1,173333	0,2	-3,662470
1,176667	0,2	-3,652172
1,180000	0,2	-3,641869
1,183333	0,2	-3,631897
1,186667	0,2	-3,622303
1,190000	0,2	-3,612767
1,193333	0,2	-3,602817
1,196667	0,2	-3,591988
1,200000	0,2	-3,579932
1,203333	0,2	-3,566884
1,206667	0,2	-3,553788
1,210000	0,2	-3,541536
1,213333	0,2	-3,530185
1,216667	0,2	-3,518991
1,220000	0,2	-3,507074
1,223333	0,2	-3,493841
1,226667	0,2	-3,479080
1,230000	0,2	-3,463205
1,233333	0,2	-3,447018
1,236667	0,2	-3,431154
1,240000	0,2	-3,416066
1,243333	0,2	-3,402086
1,246667	0,2	-3,389050
1,250000	0,2	-3,376225
1,253333	0,2	-3,362854
1,256667	0,2	-3,348453
1,260000	0,2	-3,332845
1,263333	0,2	-3,316447
1,266667	0,2	-3,300348
1,270000	0,2	-3,285709
1,273333	0,2	-3,272899
1,276667	0,2	-3,261303
1,280000	0,2	-3,250048
1,283333	0,2	-3,238620
1,286667	0,2	-3,226707
1,290000	0,2	-3,213985
1,293333	0,2	-3,200557
1,296667	0,2	-3,187089
1,300000	0,2	-3,174039
1,303333	0,2	-3,161105
1,306667	0,2	-3,147595
1,310000	0,2	-3,133268
1,313333	0,2	-3,118551
1,316667	0,2	-3,103848
1,320000	0,2	-3,089050
1,323333	0,2	-3,073846
1,326667	0,2	-3,058253
1,330000	0,2	-3,042864
1,333333	0,2	-3,028457
1,336667	0,2	-3,015338
1,340000	0,2	-3,003240
1,343333	0,2	-2,991602
1,346667	0,2	-2,979843
1,350000	0,2	-2,967602
1,353333	0,2	-2,954768
1,356667	0,2	-2,941565
1,360000	0,2	-2,928419
1,363333	0,2	-2,915490
1,366667	0,2	-2,902647
1,370000	0,2	-2,889889
1,373333	0,2	-2,877541
1,376667	0,2	-2,865896
1,380000	0,2	-2,854622
1,383333	0,2	-2,842994
1,386667	0,2	-2,830662
1,390000	0,2	-2,817584
1,393333	0,2	-2,803635
1,396667	0,2	-2,788866
1,400000	0,2	-2,773727
1,403333	0,2	-2,758871
1,406667	0,2	-2,744817
1,410000	0,2	-2,731667
1,413333	0,2	-2,719351
1,416667	0,2	-2,707898
1,420000	0,2	-2,697220
1,423333	0,2	-2,687023
1,426667	0,2	-2,677208
1,430000	0,2	-2,667995
1,433333	0,2	-2,659375
1,436667	0,2	-2,650811
1,440000	0,2	-2,641737
1,443333	0,2	-2,631914
1,446667	0,2	-2,621300
1,450000	0,2	-2,610095
1,453333	0,2	-2,598748
1,456667	0,2	-2,587693
1,460000	0,2	-2,577027
1,463333	0,2	-2,566391
1,466667	0,2	-2,555466
1,470000	0,2	-2,544450
1,473333	0,2	-2,533657
1,476667	0,2	-2,523014
1,480000	0,2	-2,512223
1,483333	0,2	-2,501248
1,486667	0,2	-2,490433
1,490000	0,2	-2,480138
1,493333	0,2	-2,470530
1,496667	0,2	-2,461589
1,500000	0,2	-2,453058
1,503333	0,2	-2,444692
1,506667	0,2	-2,436575
1,510000	0,2	-2,428900
1,513333	0,2	-2,421663
1,516667	0,2	-2,414701
1,520000	0,2	-2,407745
1,523333	0,2	-2,400426
1,526667	0,2	-2,392488
1,530000	0,2	-2,383945
1,533333	0,2	-2,374945
1,536667	0,2	-2,365589
1,540000	0,2	-2,355890
1,543333	0,2	-2,345853
1,546667	0,2	-2,335724
1,550000	0,2	-2,325892
1,553333	0,2	-2,316407
1,556667	0,2	-2,307016
1,560000	0,2	-2,297636
1,563333	0,2	-2,288363
1,566667	0,2	-2,279145
1,570000	0,2	-2,270047
1,573333	0,2	-2,261518
1,576667	0,2	-2,253872
1,580000	0,2	-2,246974
1,583333	0,2	-2,240535
1,586667	0,2	-2,234210
1,590000	0,2	-2,227558
1,593333	0,2	-2,220175
1,596667	0,2	-2,212047
1,600000	0,2	-2,203787
1,603333	0,2	-2,196204
1,606667	0,2	-2,189413
1,610000	0,2	-2,182547
1,613333	0,2	-2,174470
1,616667	0,2	-2,164824
1,620000	0,2	-2,154369
1,623333	0,2	-2,144289
1,626667	0,2	-2,135284
1,630000	0,2	-2,127218
1,633333	0,2	-2,119340
1,636667	0,2	-2,111047
1,640000	0,2	-2,102518
1,643333	0,2	-2,094286
1,646667	0,2	-2,086442
1,650000	0,2	-2,078863
1,653333	0,2	-2,071775
1,656667	0,2	-2,065592
1,660000	0,2	-2,060593
1,663333	0,2	-2,056883
1,666667	0,2	-2,054237
1,670000	0,2	-2,051973
1,673333	0,2	-2,049149
1,676667	0,2	-2,044962
1,680000	0,2	-2,039183
1,683333	0,2	-2,032310
1,686667	0,2	-2,025116
1,690000	0,2	-2,018202
1,693333	0,2	-2,011887
1,696667	0,2	-2,006082
1,700000	0,2	-2,000314
1,703333	0,2	-1,994162
1,706667	0,2	-1,987755
1,710000	0,2	-1,981643
1,713333	0,2	-1,976096
1,716667	0,2	-1,970816
1,720000	0,2	-1,965361
1,723333	0,2	-1,959620
1,726667	0,2	-1,953874
1,730000	0,2	-1,948464
1,733333	0,2	-1,943611
1,736667	0,2	-1,939373
1,740000	0,2	-1,935391
1,743333	0,2	-1,930953
1,746667	0,2	-1,925710
1,750000	0,2	-1,920068
1,753333	0,2	-1,914653
1,756667	0,2	-1,909769
1,760000	0,2	-1,905452
1,763333	0,2	-1,901560
1,766667	0,2	-1,897770
1,770000	0,2	-1,893795
1,773333	0,2	-1,889482
1,776667	0,2	-1,884585
1,780000	0,2	-1,878858
1,783333	0,2	-1,872519
1,786667	0,2	-1,866355
1,790000	0,2	-1,861215
1,793333	0,2	-1,857327
1,796667	0,2	-1,854093
1,800000	0,2	-1,850654
1,803333	0,2	-1,846416
1,806667	0,2	-1,841161
1,810000	0,2	-1,835051
1,813333	0,2	-1,828533
1,816667	0,2	-1,822257
1,820000	0,2	-1,817011
1,823333	0,2	-1,813384
1,826667	0,2	-1,811304
1,830000	0,2	-1,810095
1,833333	0,2	-1,808976
1,836667	0,2	-1,807357
1,840000	0,2	-1,805062
1,843333	0,2	-1,802427
1,846667	0,2	-1,799791
1,850000	0,2	-1,797094
1,853333	0,2	-1,793934
1,856667	0,2	-1,789818
1,860000	0,2	-1,784586
1,863333	0,2	-1,778701
1,866667	0,2	-1,773034
1,870000	0,2	-1,768315
1,873333	0,2	-1,764645
1,876667	0,2	-1,761609
1,880000	0,2	-1,758866
1,883333	0,2	-1,756494
1,886667	0,2	-1,754657
1,890000	0,2	-1,753215
1,893333	0,2	-1,751905
1,896667	0,2	-1,750573
1,900000	0,2	-1,749028
1,903333	0,2	-1,747008
1,906667	0,2	-1,744411
1,910000	0,2	-1,741347
1,913333	0,2	-1,738051
1,916667	0,2	-1,734805
1,920000	0,2	-1,731616
1,923333	0,2	-1,728090
1,926667	0,2	-1,723961
1,930000	0,2	-1,719439
1,933333	0,2	-1,714918
1,936667	0,2	-1,710652
1,940000	0,2	-1,706699
1,943333	0,2	-1,703066
1,946667	0,2	-1,699888
1,950000	0,2	-1,697252
1,953333	0,2	-1,694729
1,956667	0,2	-1,691494
1,960000	0,2	-1,687189
1,963333	0,2	-1,682392
1,966667	0,2	-1,678105
1,970000	0,2	-1,675060
1,973333	0,2	-1,673357
1,976667	0,2	-1,672383
1,980000	0,2	-1,671260
1,983333	0,2	-1,669530
1,986667	0,2	-1,667301
1,990000	0,2	-1,664819
1,993333	0,2	-1,662032
1,996667	0,2	-1,658722
2,000000	0,2	-1,654994
2,003333	0,2	-1,651428
2,006667	0,2	-1,648763
2,010000	0,2	-1,647295
2,013333	0,2	-1,646345
2,016667	0,2	-1,644812
2,020000	0,2	-1,642380
2,023333	0,2	-1,639512
2,026667	0,2	-1,636509
2,030000	0,2	-1,633424
2,033333	0,2	-1,630461
2,036667	0,2	-1,627911
2,040000	0,2	-1,626063
2,043333	0,2	-1,625075
2,046667	0,2	-1,624814
2,050000	0,2	-1,624990
2,053333	0,2	-1,625334
2,056667	0,2	-1,625472
2,060000	0,2	-1,624791
2,063333	0,2	-1,622658
2,066667	0,2	-1,618894
2,070000	0,2	-1,613941
2,073333	0,2	-1,608544
2,076667	0,2	-1,603370
2,080000	0,2	-1,598950
2,083333	0,2	-1,595607
2,086667	0,2	-1,593148
2,090000	0,2	-1,591028
2,093333	0,2	-1,589010
2,096667	0,2	-1,587337
2,100000	0,2	-1,586234
2,103333	0,2	-1,585474
2,106667	0,2	-1,584520
2,110000	0,2	-1,583025
2,113333	0,2	-1,581126
2,116667	0,2	-1,579383
2,120000	0,2	-1,578455
2,123333	0,2	-1,578495
2,126667	0,2	-1,578892
2,130000	0,2	-1,578849
2,133333	0,2	-1,578011
2,136667	0,2	-1,576484
2,140000	0,2	-1,574535
2,143333	0,2	-1,572568
2,146667	0,2	-1,571139
2,150000	0,2	-1,570531
2,153333	0,2	-1,570391
2,156667	0,2	-1,569967
2,160000	0,2	-1,568650
2,163333	0,2	-1,566273
2,166667	0,2	-1,563055
2,170000	0,2	-1,559570
2,173333	0,2	-1,556508
2,176667	0,2	-1,554175
2,180000	0,2	-1,552591
2,183333	0,2	-1,551945
2,186667	0,2	-1,552370
2,190000	0,2	-1,553444
2,193333	0,2	-1,554219
2,196667	0,2	-1,553793
2,200000	0,2	-1,552060
2,203333	0,2	-1,549914
2,206667	0,2	-1,548618
2,210000	0,2	-1,548802
2,213333	0,2	-1,549918
2,216667	0,2	-1,550817
2,220000	0,2	-1,550780
2,223333	0,2	-1,549974
2,226667	0,2	-1,548964
2,230000	0,2	-1,547925
2,233333	0,2	-1,546680
2,236667	0,2	-1,545315
2,240000	0,2	-1,544223
2,243333	0,2	-1,543660
2,246667	0,2	-1,543506
2,250000	0,2	-1,543481
2,253333	0,2	-1,543498
2,256667	0,2	-1,543567
2,260000	0,2	-1,543432
2,263333	0,2	-1,542719
2,266667	0,2	-1,541487
2,270000	0,2	-1,540171
2,273333	0,2	-1,538896
2,276667	0,2	-1,537219
2,280000	0,2	-1,534670
2,283333	0,2	-1,531326
2,286667	0,2	-1,527818
2,290000	0,2	-1,525031
2,293333	0,2	-1,523601
2,296667	0,2	-1,523422
2,300000	0,2	-1,523816
2,303333	0,2	-1,524180
2,306667	0,2	-1,524260
2,310000	0,2	-1,523963
2,313333	0,2	-1,523106
2,316667	0,2	-1,521457
2,320000	0,2	-1,519093
2,323333	0,2	-1,516447
2,326667	0,2	-1,513966
2,330000	0,2	-1,511939
2,333333	0,2	-1,510410
2,336667	0,2	-1,509252
2,340000	0,2	-1,508475
2,343333	0,2	-1,508234
2,346667	0,2	-1,508629
2,350000	0,2	-1,509732
2,353333	0,2	-1,511453
2,356667	0,2	-1,513080
2,360000	0,2	-1,513400
2,363333	0,2	-1,511771
2,366667	0,2	-1,508793
2,370000	0,2	-1,505644
2,373333	0,2	-1,503045
2,376667	0,2	-1,501055
2,380000	0,2	-1,499567
2,383333	0,2	-1,498513
2,386667	0,2	-1,497711
2,390000	0,2	-1,497023
2,393333	0,2	-1,496489
2,396667	0,2	-1,496112
2,400000	0,2	-1,495852
2,403333	0,2	-1,495748
2,406667	0,2	-1,495645
2,410000	0,2	-1,495072
2,413333	0,2	-1,493796
2,416667	0,2	-1,492305
2,420000	0,2	-1,491382
2,423333	0,2	-1,491239
2,426667	0,2	-1,491386
2,430000	0,2	-1,491322
2,433333	0,2	-1,490929
2,436667	0,2	-1,490142
2,440000	0,2	-1,488808
2,443333	0,2	-1,486956
2,446667	0,2	-1,484803
2,450000	0,2	-1,482587
2,453333	0,2	-1,480573
2,456667	0,2	-1,478996
2,460000	0,2	-1,477847
2,463333	0,2	-1,476923
2,466667	0,2	-1,476161
2,470000	0,2	-1,475740
2,473333	0,2	-1,475784
2,476667	0,2	-1,476257
2,480000	0,2	-1,477249
2,483333	0,2	-1,478996
2,486667	0,2	-1,481404
2,490000	0,2	-1,483729
2,493333	0,2	-1,484967
2,496667	0,2	-1,484555
2,500000	0,2	-1,482733
2,503333	0,2	-1,480283
2,506667	0,2	-1,477920
2,510000	0,2	-1,476063
2,513333	0,2	-1,474988
2,516667	0,2	-1,474592
2,520000	0,2	-1,474240
2,523333	0,2	-1,473327
2,526667	0,2	-1,471794
2,530000	0,2	-1,469995
2,533333	0,2	-1,468539
2,536667	0,2	-1,468118
2,540000	0,2	-1,468859
2,543333	0,2	-1,470108
2,546667	0,2	-1,471140
2,550000	0,2	-1,471761
2,553333	0,2	-1,472196
2,556667	0,2	-1,472673
2,560000	0,2	-1,473051
2,563333	0,2	-1,472881
2,566667	0,2	-1,471878
2,570000	0,2	-1,470094
2,573333	0,2	-1,467663
2,576667	0,2	-1,464854
2,580000	0,2	-1,462297
2,583333	0,2	-1,460684
2,586667	0,2	-1,460260
2,590000	0,2	-1,460786
2,593333	0,2	-1,461912
2,596667	0,2	-1,463453
2,600000	0,2	-1,465380
2,603333	0,2	-1,467572
2,606667	0,2	-1,469687
2,610000	0,2	-1,471348
2,613333	0,2	-1,472323
2,616667	0,2	-1,472636
2,620000	0,2	-1,472659
2,623333	0,2	-1,472911
2,626667	0,2	-1,473618
2,630000	0,2	-1,474526
2,633333	0,2	-1,475256
2,636667	0,2	-1,475723
2,640000	0,2	-1,475991
2,643333	0,2	-1,476030
2,646667	0,2	-1,475823
2,650000	0,2	-1,475335
2,653333	0,2	-1,474536
2,656667	0,2	-1,473634
2,660000	0,2	-1,472916
2,663333	0,2	-1,472393
2,666667	0,2	-1,471868
2,670000	0,2	-1,471204
2,673333	0,2	-1,470352
2,676667	0,2	-1,469278
2,680000	0,2	-1,468048
2,683333	0,2	-1,467008
2,686667	0,2	-1,466787
2,690000	0,2	-1,467905
2,693333	0,2	-1,470141
2,696667	0,2	-1,472451
2,700000	0,2	-1,473786
2,703333	0,2	-1,473938
2,706667	0,2	-1,473438
2,710000	0,2	-1,472800
2,713333	0,2	-1,472100
2,716667	0,2	-1,471228
2,720000	0,2	-1,470166
2,723333	0,2	-1,468958
2,726667	0,2	-1,467732
2,730000	0,2	-1,466737
2,733333	0,2	-1,466197
2,736667	0,2	-1,466131
2,740000	0,2	-1,466300
2,743333	0,2	-1,466331
2,746667	0,2	-1,465926
2,750000	0,2	-1,464893
2,753333	0,2	-1,463123
2,756667	0,2	-1,460823
2,760000	0,2	-1,458519
2,763333	0,2	-1,456650
2,766667	0,2	-1,455360
2,770000	0,2	-1,454785
2,773333	0,2	-1,455236
2,776667	0,2	-1,456814
2,780000	0,2	-1,458993
2,783333	0,2	-1,460735
2,786667	0,2	-1,461040
2,790000	0,2	-1,459800
2,793333	0,2	-1,458112
2,796667	0,2	-1,457252
2,800000	0,2	-1,457409
2,803333	0,2	-1,457752
2,806667	0,2	-1,457500
2,810000	0,2	-1,456577
2,813333	0,2	-1,455311
2,816667	0,2	-1,453948
2,820000	0,2	-1,452694
2,823333	0,2	-1,452020
2,826667	0,2	-1,452424
2,830000	0,2	-1,453845
2,833333	0,2	-1,455556
2,836667	0,2	-1,456668
2,840000	0,2	-1,456755
2,843333	0,2	-1,456035
2,846667	0,2	-1,455189
2,850000	0,2	-1,454984
2,853333	0,2	-1,455891
2,856667	0,2	-1,458015
2,860000	0,2	-1,460989
2,863333	0,2	-1,463794
2,866667	0,2	-1,465269
2,870000	0,2	-1,464939
2,873333	0,2	-1,463227
2,876667	0,2	-1,461031
2,880000	0,2	-1,459176
2,883333	0,2	-1,458090
2,886667	0,2	-1,457854
2,890000	0,2	-1,458309
2,893333	0,2	-1,459123
2,896667	0,2	-1,459917
2,900000	0,2	-1,460438
2,903333	0,2	-1,460760
2,906667	0,2	-1,461173
2,910000	0,2	-1,461716
2,913333	0,2	-1,462166
2,916667	0,2	-1,462437
2,920000	0,2	-1,462593
2,923333	0,2	-1,462678
2,926667	0,2	-1,462714
2,930000	0,2	-1,462664
2,933333	0,2	-1,462521
2,936667	0,2	-1,462470
2,940000	0,2	-1,462841
2,943333	0,2	-1,463930
2,946667	0,2	-1,465637
2,950000	0,2	-1,467179
2,953333	0,2	-1,467589
2,956667	0,2	-1,466630
2,960000	0,2	-1,465024
2,963333	0,2	-1,463869
2,966667	0,2	-1,463858
2,970000	0,2	-1,464872
2,973333	0,2	-1,466150
2,976667	0,2	-1,466753
2,980000	0,2	-1,466230
2,983333	0,2	-1,465046
2,986667	0,2	-1,464123
2,990000	0,2	-1,464061
2,993333	0,2	-1,464948
2,996667	0,2	-1,466466
3,000000	0,2	-1,467958
3,003333	0,2	-1,468656
3,006667	0,2	-1,468129
3,010000	0,2	-1,466797
3,013333	0,2	-1,465837
3,016667	0,2	-1,466310
3,020000	0,2	-1,468458
3,023333	0,2	-1,471580
3,026667	0,2	-1,474394
3,030000	0,2	-1,475932
3,033333	0,2	-1,476150
3,036667	0,2	-1,475490
3,040000	0,2	-1,474355
3,043333	0,2	-1,473321
3,046667	0,2	-1,473004
3,050000	0,2	-1,473475
3,053333	0,2	-1,474289
3,056667	0,2	-1,474933
3,060000	0,2	-1,475142
3,063333	0,2	-1,475097
3,066667	0,2	-1,475297
3,070000	0,2	-1,476019
3,073333	0,2	-1,477008
3,076667	0,2	-1,477788
3,080000	0,2	-1,478151
3,083333	0,2	-1,478311
3,086667	0,2	-1,478584
3,090000	0,2	-1,479039
3,093333	0,2	-1,479639
3,096667	0,2	-1,480567
3,100000	0,2	-1,482111
3,103333	0,2	-1,484129
3,106667	0,2	-1,485956
3,110000	0,2	-1,487263
3,113333	0,2	-1,488565
3,116667	0,2	-1,490371
3,120000	0,2	-1,492520
3,123333	0,2	-1,494731
3,126667	0,2	-1,497027
3,130000	0,2	-1,499651
3,133333	0,2	-1,503114
3,136667	0,2	-1,507921
3,140000	0,2	-1,514098
3,143333	0,2	-1,521220
3,146667	0,2	-1,528520
3,150000	0,2	-1,535069
3,153333	0,2	-1,540467
3,156667	0,2	-1,545083
3,160000	0,2	-1,549314
3,163333	0,2	-1,552981
3,166667	0,2	-1,555548
3,170000	0,2	-1,556633
3,173333	0,2	-1,556113
3,176667	0,2	-1,554006
3,180000	0,2	-1,550625
3,183333	0,2	-1,546686
3,186667	0,2	-1,542951
3,190000	0,2	-1,539567
3,193333	0,2	-1,535944
3,196667	0,2	-1,531379
3,200000	0,2	-1,525554
3,203333	0,2	-1,518613
3,206667	0,2	-1,511133
3,210000	0,2	-1,503895
3,213333	0,2	-1,497654
3,216667	0,2	-1,493052
3,220000	0,2	-1,490314
3,223333	0,2	-1,488945
3,226667	0,2	-1,488090
3,230000	0,2	-1,487329
3,233333	0,2	-1,486781
3,236667	0,2	-1,486431
3,240000	0,2	-1,486096
3,243333	0,2	-1,485980
3,246667	0,2	-1,486453
3,250000	0,2	-1,487483
3,253333	0,2	-1,488867
3,256667	0,2	-1,490448
3,260000	0,2	-1,491870
3,263333	0,2	-1,492746
3,266667	0,2	-1,493131
3,270000	0,2	-1,493453
3,273333	0,2	-1,494119
3,276667	0,2	-1,495441
3,280000	0,2	-1,497588
3,283333	0,2	-1,500315
3,286667	0,2	-1,503018
3,290000	0,2	-1,505194
3,293333	0,2	-1,506757
3,296667	0,2	-1,507794
3,300000	0,2	-1,508160
3,303333	0,2	-1,507592
3,306667	0,2	-1,506170
3,310000	0,2	-1,504488
3,313333	0,2	-1,503409
3,316667	0,2	-1,503493
3,320000	0,2	-1,504520
3,323333	0,2	-1,505803
3,326667	0,2	-1,506876
3,330000	0,2	-1,507535
3,333333	0,2	-1,507606
3,336667	0,2	-1,507145
3,340000	0,2	-1,506546
3,343333	0,2	-1,506134
3,346667	0,2	-1,505802
3,350000	0,2	-1,505289
3,353333	0,2	-1,504640
3,356667	0,2	-1,504167
3,360000	0,2	-1,504197
3,363333	0,2	-1,504953
3,366667	0,2	-1,506402
3,370000	0,2	-1,508200
3,373333	0,2	-1,509764
3,376667	0,2	-1,510456
3,380000	0,2	-1,509876
3,383333	0,2	-1,508048
3,386667	0,2	-1,505309
3,390000	0,2	-1,502331
3,393333	0,2	-1,500075
3,396667	0,2	-1,499297
3,400000	0,2	-1,500121
3,403333	0,2	-1,502099
3,406667	0,2	-1,504551
3,410000	0,2	-1,507060
3,413333	0,2	-1,509896
3,416667	0,2	-1,513782
3,420000	0,2	-1,519154
3,423333	0,2	-1,526066
3,426667	0,2	-1,534881
3,430000	0,2	-1,546557
3,433333	0,2	-1,562454
3,436667	0,2	-1,584049
3,440000	0,2	-1,612437
3,443333	0,2	-1,648191
3,446667	0,2	-1,691576
3,450000	0,2	-1,742071
3,453333	0,2	-1,797571
3,456667	0,2	-1,854581
3,460000	0,2	-1,908993
3,463333	0,2	-1,956222
3,466667	0,2	-1,991078
3,470000	0,2	-2,008588
3,473333	0,2	-2,005633
3,476667	0,2	-1,982230
3,480000	0,2	-1,941744
3,483333	0,2	-1,889984
3,486667	0,2	-1,833568
3,490000	0,2	-1,778408
3,493333	0,2	-1,728834
3,496667	0,2	-1,687244
3,500000	0,2	-1,654113
3,503333	0,2	-1,628446
3,506667	0,2	-1,608565
3,510000	0,2	-1,592854
3,513333	0,2	-1,580240
3,516667	0,2	-1,570404
3,520000	0,2	-1,563566
3,523333	0,2	-1,559648
3,526667	0,2	-1,557706
3,530000	0,2	-1,556351
3,533333	0,2	-1,554251
3,536667	0,2	-1,550294
3,540000	0,2	-1,543760
3,543333	0,2	-1,534182
3,546667	0,2	-1,521230
3,550000	0,2	-1,505182
3,553333	0,2	-1,487110
3,556667	0,2	-1,468182
3,560000	0,2	-1,449053
3,563333	0,2	-1,430214
3,566667	0,2	-1,412598
3,570000	0,2	-1,397406
3,573333	0,2	-1,385345
3,576667	0,2	-1,376208
3,580000	0,2	-1,369117
3,583333	0,2	-1,363048
3,586667	0,2	-1,357244
3,590000	0,2	-1,351438
3,593333	0,2	-1,345819
3,596667	0,2	-1,340603
3,600000	0,2	-1,335665
3,603333	0,2	-1,330903
3,606667	0,2	-1,326823
3,610000	0,2	-1,324194
3,613333	0,2	-1,323203
3,616667	0,2	-1,323280
3,620000	0,2	-1,323625
3,623333	0,2	-1,323930
3,626667	0,2	-1,324626
3,630000	0,2	-1,326484
3,633333	0,2	-1,330155
3,636667	0,2	-1,335790
3,640000	0,2	-1,342796
3,643333	0,2	-1,350166
3,646667	0,2	-1,357192
3,650000	0,2	-1,363712
3,653333	0,2	-1,369731
3,656667	0,2	-1,375164
3,660000	0,2	-1,380065
3,663333	0,2	-1,384911
3,666667	0,2	-1,390232
3,670000	0,2	-1,395933
3,673333	0,2	-1,401586
3,676667	0,2	-1,407310
3,680000	0,2	-1,413754
3,683333	0,2	-1,421326
3,686667	0,2	-1,429683
3,690000	0,2	-1,437892
3,693333	0,2	-1,444978
3,696667	0,2	-1,450467
3,700000	0,2	-1,454605
3,703333	0,2	-1,458031
3,706667	0,2	-1,461220
3,710000	0,2	-1,464283
3,713333	0,2	-1,467135
3,716667	0,2	-1,469640
3,720000	0,2	-1,471708
3,723333	0,2	-1,473481
3,726667	0,2	-1,475421
3,730000	0,2	-1,478053
3,733333	0,2	-1,481559
3,736667	0,2	-1,485675
3,740000	0,2	-1,489887
3,743333	0,2	-1,493477
3,746667	0,2	-1,495507
3,750000	0,2	-1,495456
3,753333	0,2	-1,493964
3,756667	0,2	-1,492406
3,760000	0,2	-1,491727
3,763333	0,2	-1,492086
3,766667	0,2	-1,493194
3,770000	0,2	-1,494559
3,773333	0,2	-1,495781
3,776667	0,2	-1,496822
3,780000	0,2	-1,497776
3,783333	0,2	-1,498553
3,786667	0,2	-1,499026
3,790000	0,2	-1,499224
3,793333	0,2	-1,499337
3,796667	0,2	-1,499574
3,800000	0,2	-1,499825
3,803333	0,2	-1,499707
3,806667	0,2	-1,499176
3,810000	0,2	-1,498871
3,813333	0,2	-1,499705
3,816667	0,2	-1,502321
3,820000	0,2	-1,506824
3,823333	0,2	-1,512841
3,826667	0,2	-1,520005
3,830000	0,2	-1,528454
3,833333	0,2	-1,538961
3,836667	0,2	-1,552526
3,840000	0,2	-1,569721
3,843333	0,2	-1,590727
3,846667	0,2	-1,616135
3,850000	0,2	-1,647317
3,853333	0,2	-1,685831
3,856667	0,2	-1,732451
3,860000	0,2	-1,786850
3,863333	0,2	-1,848288
3,866667	0,2	-1,916139
3,870000	0,2	-1,989661
3,873333	0,2	-2,068018
3,876667	0,2	-2,150466
3,880000	0,2	-2,236003
3,883333	0,2	-2,323194
3,886667	0,2	-2,410444
3,890000	0,2	-2,496065
3,893333	0,2	-2,578390
3,896667	0,2	-2,656077
3,900000	0,2	-2,728300
3,903333	0,2	-2,794598
3,906667	0,2	-2,854417
3,910000	0,2	-2,907226
3,913333	0,2	-2,953427
3,916667	0,2	-2,994516
3,920000	0,2	-3,031899
3,923333	0,2	-3,065852
3,926667	0,2	-3,095635
3,930000	0,2	-3,120302
3,933333	0,2	-3,139347
3,936667	0,2	-3,152756
3,940000	0,2	-3,160826
3,943333	0,2	-3,164218
3,946667	0,2	-3,164043
3,950000	0,2	-3,161532
3,953333	0,2	-3,157467
3,956667	0,2	-3,151986
3,960000	0,2	-3,145025
3,963333	0,2	-3,136923
3,966667	0,2	-3,128393
3,970000	0,2	-3,119992
3,973333	0,2	-3,111687
3,976667	0,2	-3,102757
3,980000	0,2	-3,092318
3,983333	0,2	-3,080075
3,986667	0,2	-3,066393
3,990000	0,2	-3,051879
3,993333	0,2	-3,037404
3,996667	0,2	-3,024063
4,000000	0,2	-3,012384
4,003333	0,2	-3,001893
4,006667	0,2	-2,991790
4,010000	0,2	-2,981651
4,013333	0,2	-2,971354
4,016667	0,2	-2,960769
4,020000	0,2	-2,949758
4,023333	0,2	-2,938200
4,026667	0,2	-2,926019
4,030000	0,2	-2,913449
4,033333	0,2	-2,900993
4,036667	0,2	-2,888769
4,040000	0,2	-2,876270
4,043333	0,2	-2,863063
4,046667	0,2	-2,849322
4,050000	0,2	-2,835648
4,053333	0,2	-2,822505
4,056667	0,2	-2,809724
4,060000	0,2	-2,796659
4,063333	0,2	-2,782900
4,066667	0,2	-2,768649
4,070000	0,2	-2,754720
4,073333	0,2	-2,742267
4,076667	0,2	-2,732001
4,080000	0,2	-2,723498
4,083333	0,2	-2,715423
4,086667	0,2	-2,706458
4,090000	0,2	-2,696095
4,093333	0,2	-2,684690
4,096667	0,2	-2,672895
4,100000	0,2	-2,661237
4,103333	0,2	-2,650098
4,106667	0,2	-2,639316
4,110000	0,2	-2,627716
4,113333	0,2	-2,613717
4,116667	0,2	-2,596062
4,120000	0,2	-2,573418
4,123333	0,2	-2,543565
4,126667	0,2	-2,502245
4,130000	0,2	-2,437614
4,133333	0,2	-2,306590
4,136667	0,2	-1,971102
4,140000	0,2	-1,120376
4,143333	0,2	0,677577
4,146667	0,2	3,675202
4,150000	0,2	7,579828
4,153333	0,2	11,512899
4,156667	0,2	14,407587
4,160000	0,2	15,533388
4,163333	0,2	14,776768
4,166667	0,2	12,572248
4,170000	0,2	9,623193
4,173333	0,2	6,609876
4,176667	0,2	4,007116
4,180000	0,2	2,034657
4,183333	0,2	0,702306
4,186667	0,2	-0,105060
4,190000	0,2	-0,546204
4,193333	0,2	-0,767976
4,196667	0,2	-0,879004
4,200000	0,2	-0,945796
4,203333	0,2	-1,001247
4,206667	0,2	-1,056787
4,210000	0,2	-1,112934
4,213333	0,2	-1,166354
4,216667	0,2	-1,213660
4,220000	0,2	-1,253088
4,223333	0,2	-1,284677
4,226667	0,2	-1,309585
4,230000	0,2	-1,329433
4,233333	0,2	-1,345784
4,236667	0,2	-1,359689
4,240000	0,2	-1,371663
4,243333	0,2	-1,382105
4,246667	0,2	-1,391594
4,250000	0,2	-1,400600
4,253333	0,2	-1,408997
4,256667	0,2	-1,416188
4,260000	0,2	-1,421747
4,263333	0,2	-1,425847
4,266667	0,2	-1,429189
4,270000	0,2	-1,432437
4,273333	0,2	-1,435659
4,276667	0,2	-1,438587
4,280000	0,2	-1,441291
4,283333	0,2	-1,444279
4,286667	0,2	-1,447808
4,290000	0,2	-1,451475
4,293333	0,2	-1,454724
4,296667	0,2	-1,457286
4,300000	0,2	-1,459165
4,303333	0,2	-1,460611
4,306667	0,2	-1,462015
4,310000	0,2	-1,463643
4,313333	0,2	-1,465328
4,316667	0,2	-1,466687
4,320000	0,2	-1,467792
4,323333	0,2	-1,469194
4,326667	0,2	-1,471346
4,330000	0,2	-1,474305
4,333333	0,2	-1,477648
4,336667	0,2	-1,480556
4,340000	0,2	-1,482292
4,343333	0,2	-1,482844
4,346667	0,2	-1,483017
4,350000	0,2	-1,483662
4,353333	0,2	-1,484910
4,356667	0,2	-1,486356
4,360000	0,2	-1,487652
4,363333	0,2	-1,488591
4,366667	0,2	-1,488974
4,370000	0,2	-1,488612
4,373333	0,2	-1,487445
4,376667	0,2	-1,485864
4,380000	0,2	-1,484691
4,383333	0,2	-1,484490
4,386667	0,2	-1,485284
4,390000	0,2	-1,486787
4,393333	0,2	-1,488528
4,396667	0,2	-1,490055
4,400000	0,2	-1,491124
4,403333	0,2	-1,491762
4,406667	0,2	-1,492354
4,410000	0,2	-1,493229
4,413333	0,2	-1,494122
4,416667	0,2	-1,494509
4,420000	0,2	-1,494280
4,423333	0,2	-1,493801
4,426667	0,2	-1,493514
4,430000	0,2	-1,493542
4,433333	0,2	-1,493671
4,436667	0,2	-1,493692
4,440000	0,2	-1,493797
4,443333	0,2	-1,494455
4,446667	0,2	-1,495643
4,450000	0,2	-1,496561
4,453333	0,2	-1,496569
4,456667	0,2	-1,495915
4,460000	0,2	-1,495120
4,463333	0,2	-1,494326
4,466667	0,2	-1,493648
4,470000	0,2	-1,493462
4,473333	0,2	-1,493989
4,476667	0,2	-1,495030
4,480000	0,2	-1,496265
4,483333	0,2	-1,497589
4,486667	0,2	-1,498943
4,490000	0,2	-1,500123
4,493333	0,2	-1,500975
4,496667	0,2	-1,501386
4,500000	0,2	-1,501227
4,503333	0,2	-1,500654
4,506667	0,2	-1,500141
4,510000	0,2	-1,500151
4,513333	0,2	-1,501011
4,516667	0,2	-1,502932
4,520000	0,2	-1,505933
4,523333	0,2	-1,509713
4,526667	0,2	-1,513684
4,530000	0,2	-1,517229
4,533333	0,2	-1,519866
4,536667	0,2	-1,521245
4,540000	0,2	-1,521442
4,543333	0,2	-1,521406
4,546667	0,2	-1,522489
4,550000	0,2	-1,525078
4,553333	0,2	-1,528178
4,556667	0,2	-1,530461
4,560000	0,2	-1,531271
4,563333	0,2	-1,530707
4,566667	0,2	-1,529425
4,570000	0,2	-1,528390
4,573333	0,2	-1,528455
4,576667	0,2	-1,530177
4,580000	0,2	-1,533610
4,583333	0,2	-1,537996
4,586667	0,2	-1,542171
4,590000	0,2	-1,545174
4,593333	0,2	-1,546420
4,596667	0,2	-1,546010
4,600000	0,2	-1,544895
4,603333	0,2	-1,544176
4,606667	0,2	-1,544191
4,610000	0,2	-1,544390
4,613333	0,2	-1,543937
4,616667	0,2	-1,542250
4,620000	0,2	-1,539273
4,623333	0,2	-1,535581
4,626667	0,2	-1,532140
4,630000	0,2	-1,529769
4,633333	0,2	-1,528753
4,636667	0,2	-1,528982
4,640000	0,2	-1,530247
4,643333	0,2	-1,532193
4,646667	0,2	-1,534061
4,650000	0,2	-1,534876
4,653333	0,2	-1,534096
4,656667	0,2	-1,532034
4,660000	0,2	-1,529720
4,663333	0,2	-1,528251
4,666667	0,2	-1,527969
4,670000	0,2	-1,528234
4,673333	0,2	-1,527964
4,676667	0,2	-1,526413
4,680000	0,2	-1,523556
4,683333	0,2	-1,519840
4,686667	0,2	-1,516003
4,690000	0,2	-1,513033
4,693333	0,2	-1,511626
4,696667	0,2	-1,511634
4,700000	0,2	-1,512101
4,703333	0,2	-1,511806
4,706667	0,2	-1,510187
4,710000	0,2	-1,507729
4,713333	0,2	-1,505359
4,716667	0,2	-1,503773
4,720000	0,2	-1,503089
4,723333	0,2	-1,502730
4,726667	0,2	-1,501800
4,730000	0,2	-1,499679
4,733333	0,2	-1,496549
4,736667	0,2	-1,493484
4,740000	0,2	-1,491558
4,743333	0,2	-1,490969
4,746667	0,2	-1,491318
4,750000	0,2	-1,492163
4,753333	0,2	-1,492987
4,756667	0,2	-1,493288
4,760000	0,2	-1,492983
4,763333	0,2	-1,492358
4,766667	0,2	-1,491671
4,770000	0,2	-1,490982
4,773333	0,2	-1,490178
4,776667	0,2	-1,489197
4,780000	0,2	-1,488238
4,783333	0,2	-1,487431
4,786667	0,2	-1,486434
4,790000	0,2	-1,484854
4,793333	0,2	-1,482869
4,796667	0,2	-1,481150
4,800000	0,2	-1,480281
4,803333	0,2	-1,480284
4,806667	0,2	-1,480570
4,810000	0,2	-1,480584
4,813333	0,2	-1,480462
4,816667	0,2	-1,480801
4,820000	0,2	-1,481940
4,823333	0,2	-1,483593
4,826667	0,2	-1,485031
4,830000	0,2	-1,485646
4,833333	0,2	-1,485547
4,836667	0,2	-1,485495
4,840000	0,2	-1,486011
4,843333	0,2	-1,486882
4,846667	0,2	-1,487539
4,850000	0,2	-1,487549
4,853333	0,2	-1,486971
4,856667	0,2	-1,486308
4,860000	0,2	-1,486014
4,863333	0,2	-1,486312
4,866667	0,2	-1,487290
4,870000	0,2	-1,488817
4,873333	0,2	-1,490457
4,876667	0,2	-1,491650
4,880000	0,2	-1,492225
4,883333	0,2	-1,492706
4,886667	0,2	-1,493744
4,890000	0,2	-1,495387
4,893333	0,2	-1,497226
4,896667	0,2	-1,498903
4,900000	0,2	-1,500323
4,903333	0,2	-1,501531
4,906667	0,2	-1,502442
4,910000	0,2	-1,502930
4,913333	0,2	-1,503092
4,916667	0,2	-1,503103
4,920000	0,2	-1,502983
4,923333	0,2	-1,502761
4,926667	0,2	-1,502714
4,930000	0,2	-1,503243
4,933333	0,2	-1,504378
4,936667	0,2	-1,505494
4,940000	0,2	-1,505926
4,943333	0,2	-1,505837
4,946667	0,2	-1,506012
4,950000	0,2	-1,506885
4,953333	0,2	-1,508272
4,956667	0,2	-1,509896
4,960000	0,2	-1,511566
4,963333	0,2	-1,512948
4,966667	0,2	-1,513708
4,970000	0,2	-1,513904
4,973333	0,2	-1,513989
4,976667	0,2	-1,514460
4,980000	0,2	-1,515588
4,983333	0,2	-1,517302
4,986667	0,2	-1,519181
4,990000	0,2	-1,520647
4,993333	0,2	-1,521317
4,996667	0,2	-1,521204
5,000000	0,2	-1,520644
5,003333	0,2	-1,520073
5,006667	0,2	-1,519819
5,010000	0,2	-1,519904
5,013333	0,2	-1,519968
5,016667	0,2	-1,519534
5,020000	0,2	-1,518539
5,023333	0,2	-1,517369
5,026667	0,2	-1,516369
5,030000	0,2	-1,515608
5,033333	0,2	-1,514960
5,036667	0,2	-1,514216
5,040000	0,2	-1,513263
5,043333	0,2	-1,512171
5,046667	0,2	-1,511121
5,050000	0,2	-1,510224
5,053333	0,2	-1,509461
5,056667	0,2	-1,508737
5,060000	0,2	-1,507980
5,063333	0,2	-1,507315
5,066667	0,2	-1,506971
5,070000	0,2	-1,506940
5,073333	0,2	-1,506887
5,076667	0,2	-1,506291
5,080000	0,2	-1,504876
5,083333	0,2	-1,502968
5,086667	0,2	-1,501144
5,090000	0,2	-1,499707
5,093333	0,2	-1,498632
5,096667	0,2	-1,497881
5,100000	0,2	-1,497525
5,103333	0,2	-1,497487
5,106667	0,2	-1,497463
5,110000	0,2	-1,497130
5,113333	0,2	-1,496431
5,116667	0,2	-1,495689
5,120000	0,2	-1,495261
5,123333	0,2	-1,495227
5,126667	0,2	-1,495410
5,130000	0,2	-1,495478
5,133333	0,2	-1,495143
5,136667	0,2	-1,494286
5,140000	0,2	-1,492885
5,143333	0,2	-1,490979
5,146667	0,2	-1,488714
5,150000	0,2	-1,486398
5,153333	0,2	-1,484485
5,156667	0,2	-1,483301
5,160000	0,2	-1,482887
5,163333	0,2	-1,483188
5,166667	0,2	-1,484236
5,170000	0,2	-1,485978
5,173333	0,2	-1,487977
5,176667	0,2	-1,489616
5,180000	0,2	-1,490650
5,183333	0,2	-1,491382
5,186667	0,2	-1,492242
5,190000	0,2	-1,493335
5,193333	0,2	-1,494458
5,196667	0,2	-1,495264
5,200000	0,2	-1,495196
5,203333	0,2	-1,493900
5,206667	0,2	-1,491900
5,210000	0,2	-1,490292
5,213333	0,2	-1,489765
5,216667	0,2	-1,490210
5,220000	0,2	-1,491199
5,223333	0,2	-1,492423
5,226667	0,2	-1,493597
5,230000	0,2	-1,494413
5,233333	0,2	-1,494822
5,236667	0,2	-1,495228
5,240000	0,2	-1,496177
5,243333	0,2	-1,497777
5,246667	0,2	-1,499789
5,250000	0,2	-1,502079
5,253333	0,2	-1,504527
5,256667	0,2	-1,506768
5,260000	0,2	-1,508266
5,263333	0,2	-1,508755
5,266667	0,2	-1,508566
5,270000	0,2	-1,508277
5,273333	0,2	-1,508288
5,276667	0,2	-1,508819
5,280000	0,2	-1,509866
5,283333	0,2	-1,511110
5,286667	0,2	-1,512044
5,290000	0,2	-1,512321
5,293333	0,2	-1,512191
5,296667	0,2	-1,512475
5,300000	0,2	-1,513800
5,303333	0,2	-1,516064
5,306667	0,2	-1,518625
5,310000	0,2	-1,520739
5,313333	0,2	-1,522008
5,316667	0,2	-1,522580
5,320000	0,2	-1,522980
5,323333	0,2	-1,523720
5,326667	0,2	-1,524950
5,330000	0,2	-1,526433
5,333333	0,2	-1,527761
5,336667	0,2	-1,528439
5,340000	0,2	-1,528127
5,343333	0,2	-1,527000
5,346667	0,2	-1,525796
5,350000	0,2	-1,525445
5,353333	0,2	-1,526328
5,356667	0,2	-1,527799
5,360000	0,2	-1,528928
5,363333	0,2	-1,529547
5,366667	0,2	-1,530065
5,370000	0,2	-1,530611
5,373333	0,2	-1,531051
5,376667	0,2	-1,531466
5,380000	0,2	-1,532064
5,383333	0,2	-1,532888
5,386667	0,2	-1,533747
5,390000	0,2	-1,534418
5,393333	0,2	-1,534948
5,396667	0,2	-1,535488
5,400000	0,2	-1,535886
5,403333	0,2	-1,535884
5,406667	0,2	-1,535429
5,410000	0,2	-1,534590
5,413333	0,2	-1,533660
5,416667	0,2	-1,533320
5,420000	0,2	-1,534140
5,423333	0,2	-1,535920
5,426667	0,2	-1,537982
5,430000	0,2	-1,539842
5,433333	0,2	-1,541275
5,436667	0,2	-1,542284
5,440000	0,2	-1,543110
5,443333	0,2	-1,543849
5,446667	0,2	-1,544458
5,450000	0,2	-1,545088
5,453333	0,2	-1,545724
5,456667	0,2	-1,545873
5,460000	0,2	-1,545207
5,463333	0,2	-1,544049
5,466667	0,2	-1,542953
5,470000	0,2	-1,542099
5,473333	0,2	-1,541246
5,476667	0,2	-1,540235
5,480000	0,2	-1,539326
5,483333	0,2	-1,538915
5,486667	0,2	-1,539078
5,490000	0,2	-1,539514
5,493333	0,2	-1,539834
5,496667	0,2	-1,539765
5,500000	0,2	-1,539244
5,503333	0,2	-1,538488
5,506667	0,2	-1,537829
5,510000	0,2	-1,537518
5,513333	0,2	-1,537629
5,516667	0,2	-1,537900
5,520000	0,2	-1,537763
5,523333	0,2	-1,536866
5,526667	0,2	-1,535580
5,530000	0,2	-1,534722
5,533333	0,2	-1,534669
5,536667	0,2	-1,534948
5,540000	0,2	-1,534839
5,543333	0,2	-1,534006
5,546667	0,2	-1,532450
5,550000	0,2	-1,530517
5,553333	0,2	-1,528946
5,556667	0,2	-1,528268
5,560000	0,2	-1,528357
5,563333	0,2	-1,528824
5,566667	0,2	-1,529402
5,570000	0,2	-1,529873
5,573333	0,2	-1,530069
5,576667	0,2	-1,529989
5,580000	0,2	-1,529729
5,583333	0,2	-1,529420
5,586667	0,2	-1,529178
5,590000	0,2	-1,528867
5,593333	0,2	-1,528147
5,596667	0,2	-1,526902
5,600000	0,2	-1,525461
5,603333	0,2	-1,524416
5,606667	0,2	-1,524199
5,610000	0,2	-1,524800
5,613333	0,2	-1,525888
5,616667	0,2	-1,527047
5,620000	0,2	-1,527834
5,623333	0,2	-1,527827
5,626667	0,2	-1,526960
5,630000	0,2	-1,525552
5,633333	0,2	-1,523892
5,636667	0,2	-1,522089
5,640000	0,2	-1,520289
5,643333	0,2	-1,518736
5,646667	0,2	-1,517541
5,650000	0,2	-1,516590
5,653333	0,2	-1,515791
5,656667	0,2	-1,515283
5,660000	0,2	-1,515251
5,663333	0,2	-1,515655
5,666667	0,2	-1,516260
5,670000	0,2	-1,516925
5,673333	0,2	-1,517748
5,676667	0,2	-1,518816
5,680000	0,2	-1,519999
5,683333	0,2	-1,521082
5,686667	0,2	-1,521886
5,690000	0,2	-1,522357
5,693333	0,2	-1,522659
5,696667	0,2	-1,523004
5,700000	0,2	-1,523272
5,703333	0,2	-1,523065
5,706667	0,2	-1,522138
5,710000	0,2	-1,520598
5,713333	0,2	-1,518979
5,716667	0,2	-1,518075
5,720000	0,2	-1,518233
5,723333	0,2	-1,518913
5,726667	0,2	-1,519325
5,730000	0,2	-1,519334
5,733333	0,2	-1,519262
5,736667	0,2	-1,519060
5,740000	0,2	-1,518152
5,743333	0,2	-1,516016
5,746667	0,2	-1,512833
5,750000	0,2	-1,509584
5,753333	0,2	-1,507296
5,756667	0,2	-1,506169
5,760000	0,2	-1,505627
5,763333	0,2	-1,505114
5,766667	0,2	-1,504494
5,770000	0,2	-1,503710
5,773333	0,2	-1,502490
5,776667	0,2	-1,500397
5,780000	0,2	-1,497008
5,783333	0,2	-1,492357
5,786667	0,2	-1,487118
5,790000	0,2	-1,481993
5,793333	0,2	-1,477143
5,796667	0,2	-1,472418
5,800000	0,2	-1,467808
5,803333	0,2	-1,463476
5,806667	0,2	-1,459666
5,810000	0,2	-1,456709
5,813333	0,2	-1,454914
5,816667	0,2	-1,454409
5,820000	0,2	-1,454990
5,823333	0,2	-1,456010
5,826667	0,2	-1,456659
5,830000	0,2	-1,456581
5,833333	0,2	-1,456036
5,836667	0,2	-1,455528
5,840000	0,2	-1,455436
5,843333	0,2	-1,455802
5,846667	0,2	-1,456487
5,850000	0,2	-1,457691
5,853333	0,2	-1,459935
5,856667	0,2	-1,463395
5,860000	0,2	-1,467619
5,863333	0,2	-1,471891
5,866667	0,2	-1,475664
5,870000	0,2	-1,478738
5,873333	0,2	-1,481177
5,876667	0,2	-1,483141
5,880000	0,2	-1,484786
5,883333	0,2	-1,486224
5,886667	0,2	-1,487626
5,890000	0,2	-1,489248
5,893333	0,2	-1,491195
5,896667	0,2	-1,493457
5,900000	0,2	-1,496151
5,903333	0,2	-1,499369
5,906667	0,2	-1,502870
5,910000	0,2	-1,506092
5,913333	0,2	-1,508561
5,916667	0,2	-1,510221
5,920000	0,2	-1,511317
5,923333	0,2	-1,512246
5,926667	0,2	-1,513459
5,930000	0,2	-1,515174
5,933333	0,2	-1,517174
5,936667	0,2	-1,518892
5,940000	0,2	-1,519773
5,943333	0,2	-1,519902
5,946667	0,2	-1,520089
5,950000	0,2	-1,520991
5,953333	0,2	-1,522437
5,956667	0,2	-1,523899
5,960000	0,2	-1,525036
5,963333	0,2	-1,525578
5,966667	0,2	-1,525478
5,970000	0,2	-1,525219
5,973333	0,2	-1,525358
5,976667	0,2	-1,525954
5,980000	0,2	-1,526833
5,983333	0,2	-1,527985
5,986667	0,2	-1,529282
5,990000	0,2	-1,530382
5,993333	0,2	-1,531137
5,996667	0,2	-1,531630
6,000000	0,2	-1,531993
6,003333	0,2	-1,532465
6,006667	0,2	-1,533312
6,010000	0,2	-1,534580
6,013333	0,2	-1,535913
6,016667	0,2	-1,536613
6,020000	0,2	-1,536134
6,023333	0,2	-1,534668
6,026667	0,2	-1,533077
6,030000	0,2	-1,532052
6,033333	0,2	-1,531460
6,036667	0,2	-1,530816
6,040000	0,2	-1,530029
6,043333	0,2	-1,529381
6,046667	0,2	-1,529139
6,050000	0,2	-1,529353
6,053333	0,2	-1,529929
6,056667	0,2	-1,530673
6,060000	0,2	-1,531206
6,063333	0,2	-1,531163
6,066667	0,2	-1,530605
6,070000	0,2	-1,529936
6,073333	0,2	-1,529529
6,076667	0,2	-1,529629
6,080000	0,2	-1,530349
6,083333	0,2	-1,531417
6,086667	0,2	-1,532056
6,090000	0,2	-1,531430
6,093333	0,2	-1,529308
6,096667	0,2	-1,526278
6,100000	0,2	-1,523447
6,103333	0,2	-1,521858
6,106667	0,2	-1,521997
6,110000	0,2	-1,523591
6,113333	0,2	-1,525692
6,116667	0,2	-1,527105
6,120000	0,2	-1,527137
6,123333	0,2	-1,526004
6,126667	0,2	-1,524494
6,130000	0,2	-1,523431
6,133333	0,2	-1,523126
6,136667	0,2	-1,523067
6,140000	0,2	-1,522570
6,143333	0,2	-1,521602
6,146667	0,2	-1,520564
6,150000	0,2	-1,519776
6,153333	0,2	-1,519491
6,156667	0,2	-1,519837
6,160000	0,2	-1,520511
6,163333	0,2	-1,520989
6,166667	0,2	-1,521096
6,170000	0,2	-1,520926
6,173333	0,2	-1,520452
6,176667	0,2	-1,519690
6,180000	0,2	-1,518956
6,183333	0,2	-1,518533
6,186667	0,2	-1,518290
6,190000	0,2	-1,517862
6,193333	0,2	-1,517016
6,196667	0,2	-1,515824
6,200000	0,2	-1,514707
6,203333	0,2	-1,514028
6,206667	0,2	-1,513563
6,210000	0,2	-1,512869
6,213333	0,2	-1,512202
6,216667	0,2	-1,512370
6,220000	0,2	-1,513685
6,223333	0,2	-1,515567
6,226667	0,2	-1,517297
6,230000	0,2	-1,518729
6,233333	0,2	-1,520154
6,236667	0,2	-1,521960
6,240000	0,2	-1,524427
6,243333	0,2	-1,527400
6,246667	0,2	-1,530163
6,250000	0,2	-1,531745
6,253333	0,2	-1,531666
6,256667	0,2	-1,530540
6,260000	0,2	-1,529536
6,263333	0,2	-1,529238
6,266667	0,2	-1,529352
6,270000	0,2	-1,529363
6,273333	0,2	-1,529143
6,276667	0,2	-1,528919
6,280000	0,2	-1,528965
6,283333	0,2	-1,529430
6,286667	0,2	-1,530314
6,290000	0,2	-1,531453
6,293333	0,2	-1,532489
6,296667	0,2	-1,532936
6,300000	0,2	-1,532576
6,303333	0,2	-1,531806
6,306667	0,2	-1,531372
6,310000	0,2	-1,531790
6,313333	0,2	-1,532962
6,316667	0,2	-1,534174
6,320000	0,2	-1,534720
6,323333	0,2	-1,534633
6,326667	0,2	-1,534467
6,330000	0,2	-1,534504
6,333333	0,2	-1,534678
6,336667	0,2	-1,535006
6,340000	0,2	-1,535626
6,343333	0,2	-1,536747
6,346667	0,2	-1,538551
6,350000	0,2	-1,540733
6,353333	0,2	-1,542551
6,356667	0,2	-1,543692
6,360000	0,2	-1,544465
6,363333	0,2	-1,545096
6,366667	0,2	-1,545442
6,370000	0,2	-1,545303
6,373333	0,2	-1,544626
6,376667	0,2	-1,543448
6,380000	0,2	-1,541954
6,383333	0,2	-1,540582
6,386667	0,2	-1,539658
6,390000	0,2	-1,539057
6,393333	0,2	-1,538575
6,396667	0,2	-1,538335
6,400000	0,2	-1,538459
6,403333	0,2	-1,538805
6,406667	0,2	-1,539300
6,410000	0,2	-1,539979
6,413333	0,2	-1,540644
6,416667	0,2	-1,541130
6,420000	0,2	-1,541596
6,423333	0,2	-1,542165
6,426667	0,2	-1,542742
6,430000	0,2	-1,543167
6,433333	0,2	-1,543330
6,436667	0,2	-1,543270
6,440000	0,2	-1,543100
6,443333	0,2	-1,542900
6,446667	0,2	-1,542745
6,450000	0,2	-1,542775
6,453333	0,2	-1,543128
6,456667	0,2	-1,543656
6,460000	0,2	-1,543924
6,463333	0,2	-1,543656
6,466667	0,2	-1,542972
6,470000	0,2	-1,542236
6,473333	0,2	-1,541758
6,476667	0,2	-1,541520
6,480000	0,2	-1,541252
6,483333	0,2	-1,540680
6,486667	0,2	-1,539648
6,490000	0,2	-1,538341
6,493333	0,2	-1,537227
6,496667	0,2	-1,536544
6,500000	0,2	-1,536052
6,503333	0,2	-1,535303
6,506667	0,2	-1,534158
6,510000	0,2	-1,533047
6,513333	0,2	-1,532543
6,516667	0,2	-1,532839
6,520000	0,2	-1,533782
6,523333	0,2	-1,535039
6,526667	0,2	-1,536183
6,530000	0,2	-1,537006
6,533333	0,2	-1,537571
6,536667	0,2	-1,537755
6,540000	0,2	-1,537189
6,543333	0,2	-1,535745
6,546667	0,2	-1,533741
6,550000	0,2	-1,531682
6,553333	0,2	-1,529984
6,556667	0,2	-1,528895
6,560000	0,2	-1,528428
6,563333	0,2	-1,528311
6,566667	0,2	-1,528166
6,570000	0,2	-1,527743
6,573333	0,2	-1,527054
6,576667	0,2	-1,526350
6,580000	0,2	-1,525878
6,583333	0,2	-1,525718
6,586667	0,2	-1,525846
6,590000	0,2	-1,526122
6,593333	0,2	-1,526284
6,596667	0,2	-1,526268
6,600000	0,2	-1,526555
6,603333	0,2	-1,527827
6,606667	0,2	-1,530072
6,610000	0,2	-1,532346
6,613333	0,2	-1,533744
6,616667	0,2	-1,534134
6,620000	0,2	-1,533735
6,623333	0,2	-1,532635
6,626667	0,2	-1,530996
6,630000	0,2	-1,529337
6,633333	0,2	-1,528207
6,636667	0,2	-1,527746
6,640000	0,2	-1,527744
6,643333	0,2	-1,527862
6,646667	0,2	-1,527856
6,650000	0,2	-1,527717
6,653333	0,2	-1,527347
6,656667	0,2	-1,526349
6,660000	0,2	-1,524498
6,663333	0,2	-1,522260
6,666667	0,2	-1,520578
6,670000	0,2	-1,520144
6,673333	0,2	-1,520870
6,676667	0,2	-1,522060
6,680000	0,2	-1,522987
6,683333	0,2	-1,523176
6,686667	0,2	-1,522471
6,690000	0,2	-1,521174
6,693333	0,2	-1,519930
6,696667	0,2	-1,519152
6,700000	0,2	-1,518775
6,703333	0,2	-1,518573
6,706667	0,2	-1,518343
6,710000	0,2	-1,517963
6,713333	0,2	-1,517450
6,716667	0,2	-1,516855
6,720000	0,2	-1,516289
6,723333	0,2	-1,516102
6,726667	0,2	-1,516782
6,730000	0,2	-1,518542
6,733333	0,2	-1,521049
6,736667	0,2	-1,523582
6,740000	0,2	-1,525521
6,743333	0,2	-1,526632
6,746667	0,2	-1,526857
6,750000	0,2	-1,526012
6,753333	0,2	-1,524099
6,756667	0,2	-1,521785
6,760000	0,2	-1,520086
6,763333	0,2	-1,519643
6,766667	0,2	-1,520409
6,770000	0,2	-1,521777
6,773333	0,2	-1,522944
6,776667	0,2	-1,523330
6,780000	0,2	-1,522906
6,783333	0,2	-1,522175
6,786667	0,2	-1,521793
6,790000	0,2	-1,522350
6,793333	0,2	-1,524025
6,796667	0,2	-1,526165
6,800000	0,2	-1,527788
6,803333	0,2	-1,528496
6,806667	0,2	-1,528467
6,810000	0,2	-1,527901
6,813333	0,2	-1,526891
6,816667	0,2	-1,525729
6,820000	0,2	-1,524929
6,823333	0,2	-1,524816
6,826667	0,2	-1,525361
6,830000	0,2	-1,526419
6,833333	0,2	-1,527920
6,836667	0,2	-1,529845
6,840000	0,2	-1,532015
6,843333	0,2	-1,533882
6,846667	0,2	-1,534780
6,850000	0,2	-1,534489
6,853333	0,2	-1,533436
6,856667	0,2	-1,532293
6,860000	0,2	-1,531450
6,863333	0,2	-1,530922
6,866667	0,2	-1,530659
6,870000	0,2	-1,530669
6,873333	0,2	-1,530840
6,876667	0,2	-1,530844
6,880000	0,2	-1,530429
6,883333	0,2	-1,529822
6,886667	0,2	-1,529560
6,890000	0,2	-1,529694
6,893333	0,2	-1,529604
6,896667	0,2	-1,528818
6,900000	0,2	-1,527533
6,903333	0,2	-1,526276
6,906667	0,2	-1,525420
6,910000	0,2	-1,524999
6,913333	0,2	-1,524847
6,916667	0,2	-1,524868
6,920000	0,2	-1,525130
6,923333	0,2	-1,525659
6,926667	0,2	-1,526259
6,930000	0,2	-1,526712
6,933333	0,2	-1,527029
6,936667	0,2	-1,527333
6,940000	0,2	-1,527651
6,943333	0,2	-1,527911
6,946667	0,2	-1,528018
6,950000	0,2	-1,527940
6,953333	0,2	-1,527694
6,956667	0,2	-1,527360
6,960000	0,2	-1,527226
6,963333	0,2	-1,527572
6,966667	0,2	-1,528254
6,970000	0,2	-1,528915
6,973333	0,2	-1,529484
6,976667	0,2	-1,530100
6,980000	0,2	-1,530768
6,983333	0,2	-1,531426
6,986667	0,2	-1,532130
6,990000	0,2	-1,533038
6,993333	0,2	-1,534204
6,996667	0,2	-1,535359
7,000000	0,2	-1,535956
7,003333	0,2	-1,535504
7,006667	0,2	-1,534059
7,010000	0,2	-1,532472
7,013333	0,2	-1,531774
7,016667	0,2	-1,532178
7,020000	0,2	-1,533091
7,023333	0,2	-1,533884
7,026667	0,2	-1,534135
7,030000	0,2	-1,533643
7,033333	0,2	-1,532710
7,036667	0,2	-1,531965
7,040000	0,2	-1,531780
7,043333	0,2	-1,532058
7,046667	0,2	-1,532448
7,050000	0,2	-1,532649
7,053333	0,2	-1,532527
7,056667	0,2	-1,532114
7,060000	0,2	-1,531622
7,063333	0,2	-1,531247
7,066667	0,2	-1,531117
7,070000	0,2	-1,531455
7,073333	0,2	-1,532441
7,076667	0,2	-1,533956
7,080000	0,2	-1,535646
7,083333	0,2	-1,537190
7,086667	0,2	-1,538345
7,090000	0,2	-1,538860
7,093333	0,2	-1,538652
7,096667	0,2	-1,538200
7,100000	0,2	-1,538457
7,103333	0,2	-1,539888
7,106667	0,2	-1,541826
7,110000	0,2	-1,543167
7,113333	0,2	-1,543420
7,116667	0,2	-1,542891
7,120000	0,2	-1,542190
7,123333	0,2	-1,541664
7,126667	0,2	-1,541284
7,130000	0,2	-1,540996
7,133333	0,2	-1,540929
7,136667	0,2	-1,541317
7,140000	0,2	-1,542341
7,143333	0,2	-1,543930
7,146667	0,2	-1,545689
7,150000	0,2	-1,547120
7,153333	0,2	-1,548010
7,156667	0,2	-1,548631
7,160000	0,2	-1,549549
7,163333	0,2	-1,551166
7,166667	0,2	-1,553389
7,170000	0,2	-1,555635
7,173333	0,2	-1,557240
7,176667	0,2	-1,557901
7,180000	0,2	-1,557786
7,183333	0,2	-1,557483
7,186667	0,2	-1,557670
7,190000	0,2	-1,558498
7,193333	0,2	-1,559516
7,196667	0,2	-1,560277
7,200000	0,2	-1,560744
7,203333	0,2	-1,561258
7,206667	0,2	-1,562270
7,210000	0,2	-1,563804
7,213333	0,2	-1,565279
7,216667	0,2	-1,566226
7,220000	0,2	-1,566882
7,223333	0,2	-1,567703
7,226667	0,2	-1,568713
7,230000	0,2	-1,569673
7,233333	0,2	-1,570533
7,236667	0,2	-1,571399
7,240000	0,2	-1,572382
7,243333	0,2	-1,573677
7,246667	0,2	-1,575298
7,250000	0,2	-1,576771
7,253333	0,2	-1,577557
7,256667	0,2	-1,577507
7,260000	0,2	-1,576666
7,263333	0,2	-1,575118
7,266667	0,2	-1,573104
7,270000	0,2	-1,571088
7,273333	0,2	-1,569549
7,276667	0,2	-1,568622
7,280000	0,2	-1,568123
7,283333	0,2	-1,567916
7,286667	0,2	-1,567958
7,290000	0,2	-1,568039
7,293333	0,2	-1,567821
7,296667	0,2	-1,567251
7,300000	0,2	-1,566559
7,303333	0,2	-1,565730
7,306667	0,2	-1,564519
7,310000	0,2	-1,563074
7,313333	0,2	-1,561830
7,316667	0,2	-1,560613
7,320000	0,2	-1,558708
7,323333	0,2	-1,555898
7,326667	0,2	-1,552753
7,330000	0,2	-1,550171
7,333333	0,2	-1,548914
7,336667	0,2	-1,549121
7,340000	0,2	-1,550123
7,343333	0,2	-1,550933
7,346667	0,2	-1,550989
7,350000	0,2	-1,550306
7,353333	0,2	-1,549004
7,356667	0,2	-1,547088
7,360000	0,2	-1,544661
7,363333	0,2	-1,542055
7,366667	0,2	-1,539644
7,370000	0,2	-1,537534
7,373333	0,2	-1,535522
7,376667	0,2	-1,533507
7,380000	0,2	-1,531723
7,383333	0,2	-1,530464
7,386667	0,2	-1,529928
7,390000	0,2	-1,530104
7,393333	0,2	-1,530381
7,396667	0,2	-1,529781
7,400000	0,2	-1,527988
7,403333	0,2	-1,525525
7,406667	0,2	-1,522952
7,410000	0,2	-1,520542
7,413333	0,2	-1,518401
7,416667	0,2	-1,516354
7,420000	0,2	-1,513962
7,423333	0,2	-1,510987
7,426667	0,2	-1,507688
7,430000	0,2	-1,504497
7,433333	0,2	-1,501583
7,436667	0,2	-1,498822
7,440000	0,2	-1,496067
7,443333	0,2	-1,493583
7,446667	0,2	-1,492064
7,450000	0,2	-1,491879
7,453333	0,2	-1,492447
7,456667	0,2	-1,492681
7,460000	0,2	-1,491943
7,463333	0,2	-1,490230
7,466667	0,2	-1,487757
7,470000	0,2	-1,484913
7,473333	0,2	-1,482328
7,476667	0,2	-1,480447
7,480000	0,2	-1,479171
7,483333	0,2	-1,478001
7,486667	0,2	-1,476561
7,490000	0,2	-1,475128
7,493333	0,2	-1,474437
7,496667	0,2	-1,474777
7,500000	0,2	-1,475688
7,503333	0,2	-1,476643
7,506667	0,2	-1,477585
7,510000	0,2	-1,478654
7,513333	0,2	-1,479730
7,516667	0,2	-1,480548
7,520000	0,2	-1,480897
7,523333	0,2	-1,480648
7,526667	0,2	-1,480075
7,530000	0,2	-1,479898
7,533333	0,2	-1,480670
7,536667	0,2	-1,482307
7,540000	0,2	-1,484198
7,543333	0,2	-1,485757
7,546667	0,2	-1,486859
7,550000	0,2	-1,487587
7,553333	0,2	-1,487844
7,556667	0,2	-1,487596
7,560000	0,2	-1,487320
7,563333	0,2	-1,487765
7,566667	0,2	-1,489190
7,570000	0,2	-1,491031
7,573333	0,2	-1,492454
7,576667	0,2	-1,493089
7,580000	0,2	-1,493140
7,583333	0,2	-1,493059
7,586667	0,2	-1,493437
7,590000	0,2	-1,494842
7,593333	0,2	-1,497224
7,596667	0,2	-1,499704
7,600000	0,2	-1,501358
7,603333	0,2	-1,502019
7,606667	0,2	-1,502148
7,610000	0,2	-1,502268
7,613333	0,2	-1,502729
7,616667	0,2	-1,503831
7,620000	0,2	-1,505756
7,623333	0,2	-1,508073
7,626667	0,2	-1,509892
7,630000	0,2	-1,510733
7,633333	0,2	-1,510766
7,636667	0,2	-1,510483
7,640000	0,2	-1,510429
7,643333	0,2	-1,510778
7,646667	0,2	-1,511155
7,650000	0,2	-1,511173
7,653333	0,2	-1,510973
7,656667	0,2	-1,510881
7,660000	0,2	-1,510858
7,663333	0,2	-1,510702
7,666667	0,2	-1,510351
7,670000	0,2	-1,509794
7,673333	0,2	-1,509080
7,676667	0,2	-1,508349
7,680000	0,2	-1,507871
7,683333	0,2	-1,508025
7,686667	0,2	-1,508965
7,690000	0,2	-1,510479
7,693333	0,2	-1,512182
7,696667	0,2	-1,513624
7,700000	0,2	-1,514521
7,703333	0,2	-1,514875
7,706667	0,2	-1,514793
7,710000	0,2	-1,514408
7,713333	0,2	-1,513891
7,716667	0,2	-1,513451
7,720000	0,2	-1,513305
7,723333	0,2	-1,513442
7,726667	0,2	-1,513653
7,730000	0,2	-1,513863
7,733333	0,2	-1,513991
7,736667	0,2	-1,513661
7,740000	0,2	-1,512607
7,743333	0,2	-1,511184
7,746667	0,2	-1,510069
7,750000	0,2	-1,509533
7,753333	0,2	-1,509380
7,756667	0,2	-1,509455
7,760000	0,2	-1,509892
7,763333	0,2	-1,510869
7,766667	0,2	-1,512446
7,770000	0,2	-1,514642
7,773333	0,2	-1,517262
7,776667	0,2	-1,519666
7,780000	0,2	-1,521099
7,783333	0,2	-1,521399
7,786667	0,2	-1,521243
7,790000	0,2	-1,521411
7,793333	0,2	-1,521979
7,796667	0,2	-1,522543
7,800000	0,2	-1,522898
7,803333	0,2	-1,523176
7,806667	0,2	-1,523671
7,810000	0,2	-1,524697
7,813333	0,2	-1,526450
7,816667	0,2	-1,528924
7,820000	0,2	-1,531824
7,823333	0,2	-1,534494
7,826667	0,2	-1,536159
7,830000	0,2	-1,536619
7,833333	0,2	-1,536636
7,836667	0,2	-1,537145
7,840000	0,2	-1,538331
7,843333	0,2	-1,539881
7,846667	0,2	-1,541583
7,850000	0,2	-1,543313
7,853333	0,2	-1,544857
7,856667	0,2	-1,545984
7,860000	0,2	-1,546572
7,863333	0,2	-1,546781
7,866667	0,2	-1,547175
7,870000	0,2	-1,548341
7,873333	0,2	-1,550342
7,876667	0,2	-1,552707
7,880000	0,2	-1,554875
7,883333	0,2	-1,556493
7,886667	0,2	-1,557385
7,890000	0,2	-1,557521
7,893333	0,2	-1,557124
7,896667	0,2	-1,556604
7,900000	0,2	-1,556365
7,903333	0,2	-1,556773
7,906667	0,2	-1,558075
7,910000	0,2	-1,560256
7,913333	0,2	-1,563116
7,916667	0,2	-1,566438
7,920000	0,2	-1,569988
7,923333	0,2	-1,573365
7,926667	0,2	-1,575995
7,930000	0,2	-1,577385
7,933333	0,2	-1,577421
7,936667	0,2	-1,576541
7,940000	0,2	-1,575616
7,943333	0,2	-1,575433
7,946667	0,2	-1,576121
7,950000	0,2	-1,577186
7,953333	0,2	-1,578116
7,956667	0,2	-1,578771
7,960000	0,2	-1,579285
7,963333	0,2	-1,579763
7,966667	0,2	-1,580157
7,970000	0,2	-1,580469
7,973333	0,2	-1,580938
7,976667	0,2	-1,581854
7,980000	0,2	-1,583188
7,983333	0,2	-1,584655
7,986667	0,2	-1,586117
7,990000	0,2	-1,587500
7,993333	0,2	-1,588472
7,996667	0,2	-1,588666
8,000000	0,2	-1,587956
8,003333	0,2	-1,586451
8,006667	0,2	-1,584601
8,010000	0,2	-1,583035
8,013333	0,2	-1,581966
8,016667	0,2	-1,581077
8,020000	0,2	-1,580133
8,023333	0,2	-1,579353
8,026667	0,2	-1,579054
8,030000	0,2	-1,579177
8,033333	0,2	-1,579416
8,036667	0,2	-1,579648
8,040000	0,2	-1,579931
8,043333	0,2	-1,580291
8,046667	0,2	-1,580709
8,050000	0,2	-1,580965
8,053333	0,2	-1,580588
8,056667	0,2	-1,579382
8,060000	0,2	-1,577769
8,063333	0,2	-1,576331
8,066667	0,2	-1,575233
8,070000	0,2	-1,574391
8,073333	0,2	-1,573816
8,076667	0,2	-1,573393
8,080000	0,2	-1,572640
8,083333	0,2	-1,571173
8,086667	0,2	-1,569256
8,090000	0,2	-1,567512
8,093333	0,2	-1,566265
8,096667	0,2	-1,565466
8,100000	0,2	-1,564847
8,103333	0,2	-1,563886
8,106667	0,2	-1,562041
8,110000	0,2	-1,559289
8,113333	0,2	-1,556340
8,116667	0,2	-1,554196
8,120000	0,2	-1,553319
8,123333	0,2	-1,553303
8,126667	0,2	-1,553441
8,130000	0,2	-1,553362
8,133333	0,2	-1,553045
8,136667	0,2	-1,552529
8,140000	0,2	-1,551824
8,143333	0,2	-1,551023
8,146667	0,2	-1,550219
8,150000	0,2	-1,549239
8,153333	0,2	-1,547705
8,156667	0,2	-1,545480
8,160000	0,2	-1,543082
8,163333	0,2	-1,541408
8,166667	0,2	-1,540927
8,170000	0,2	-1,541392
8,173333	0,2	-1,542255
8,176667	0,2	-1,543044
8,180000	0,2	-1,543383
8,183333	0,2	-1,543008
8,186667	0,2	-1,542019
8,190000	0,2	-1,540800
8,193333	0,2	-1,539590
8,196667	0,2	-1,538408
8,200000	0,2	-1,537229
8,203333	0,2	-1,536085
8,206667	0,2	-1,535008
8,210000	0,2	-1,533947
8,213333	0,2	-1,532946
8,216667	0,2	-1,532293
8,220000	0,2	-1,532231
8,223333	0,2	-1,532578
8,226667	0,2	-1,532863
8,230000	0,2	-1,532804
8,233333	0,2	-1,532526
8,236667	0,2	-1,532311
8,240000	0,2	-1,532266
8,243333	0,2	-1,532360
8,246667	0,2	-1,532758
8,250000	0,2	-1,533880
8,253333	0,2	-1,536089
8,256667	0,2	-1,539161
8,260000	0,2	-1,542063
8,263333	0,2	-1,543608
8,266667	0,2	-1,543281
8,270000	0,2	-1,541469
8,273333	0,2	-1,539076
8,276667	0,2	-1,536781
8,280000	0,2	-1,534728
8,283333	0,2	-1,532952
8,286667	0,2	-1,531743
8,290000	0,2	-1,531463
8,293333	0,2	-1,531980
8,296667	0,2	-1,532448
8,300000	0,2	-1,532041
8,303333	0,2	-1,530748
8,306667	0,2	-1,529342
8,310000	0,2	-1,528786
8,313333	0,2	-1,529513
8,316667	0,2	-1,531077
8,320000	0,2	-1,532554
8,323333	0,2	-1,533193
8,326667	0,2	-1,532861
8,330000	0,2	-1,531981
8,333333	0,2	-1,531095
8,336667	0,2	-1,530597
8,340000	0,2	-1,530598
8,343333	0,2	-1,530759
8,346667	0,2	-1,530576
8,350000	0,2	-1,529963
8,353333	0,2	-1,529265
8,356667	0,2	-1,528801
8,360000	0,2	-1,528638
8,363333	0,2	-1,528608
8,366667	0,2	-1,528486
8,370000	0,2	-1,528223
8,373333	0,2	-1,527940
8,376667	0,2	-1,527829
8,380000	0,2	-1,527986
8,383333	0,2	-1,528018
8,386667	0,2	-1,527213
8,390000	0,2	-1,525457
8,393333	0,2	-1,523414
8,396667	0,2	-1,521821
8,400000	0,2	-1,521124
8,403333	0,2	-1,521350
8,406667	0,2	-1,522032
8,410000	0,2	-1,522714
8,413333	0,2	-1,523366
8,416667	0,2	-1,524116
8,420000	0,2	-1,524928
8,423333	0,2	-1,525612
8,426667	0,2	-1,525994
8,430000	0,2	-1,526036
8,433333	0,2	-1,525854
8,436667	0,2	-1,525709
8,440000	0,2	-1,525749
8,443333	0,2	-1,525720
8,446667	0,2	-1,525269
8,450000	0,2	-1,524412
8,453333	0,2	-1,523377
8,456667	0,2	-1,522312
8,460000	0,2	-1,521433
8,463333	0,2	-1,521024
8,466667	0,2	-1,521078
8,470000	0,2	-1,521332
8,473333	0,2	-1,521620
8,476667	0,2	-1,521800
8,480000	0,2	-1,521644
8,483333	0,2	-1,521035
8,486667	0,2	-1,520083
8,490000	0,2	-1,519311
8,493333	0,2	-1,519557
8,496667	0,2	-1,521118
8,500000	0,2	-1,523281
8,503333	0,2	-1,524985
8,506667	0,2	-1,525705
8,510000	0,2	-1,525651
8,513333	0,2	-1,525332
8,516667	0,2	-1,525203
8,520000	0,2	-1,525692
8,523333	0,2	-1,527163
8,526667	0,2	-1,529686
8,530000	0,2	-1,532871
8,533333	0,2	-1,535952
8,536667	0,2	-1,538318
8,540000	0,2	-1,539873
8,543333	0,2	-1,540861
8,546667	0,2	-1,541596
8,550000	0,2	-1,542321
8,553333	0,2	-1,543042
8,556667	0,2	-1,543533
8,560000	0,2	-1,543565
8,563333	0,2	-1,543053
8,566667	0,2	-1,542126
8,570000	0,2	-1,541148
8,573333	0,2	-1,540522
8,576667	0,2	-1,540556
8,580000	0,2	-1,541539
8,583333	0,2	-1,543621
8,586667	0,2	-1,546564
8,590000	0,2	-1,549739
8,593333	0,2	-1,552424
8,596667	0,2	-1,554220
8,600000	0,2	-1,555288
8,603333	0,2	-1,556207
8,606667	0,2	-1,557556
8,610000	0,2	-1,559549
8,613333	0,2	-1,562007
8,616667	0,2	-1,564595
8,620000	0,2	-1,566969
8,623333	0,2	-1,568884
8,626667	0,2	-1,570307
8,630000	0,2	-1,571166
8,633333	0,2	-1,571278
8,636667	0,2	-1,570820
8,640000	0,2	-1,570440
8,643333	0,2	-1,570785
8,646667	0,2	-1,572137
8,650000	0,2	-1,574218
8,653333	0,2	-1,576287
8,656667	0,2	-1,577824
8,660000	0,2	-1,578997
8,663333	0,2	-1,580127
8,666667	0,2	-1,581225
8,670000	0,2	-1,582288
8,673333	0,2	-1,583431
8,676667	0,2	-1,584504
8,680000	0,2	-1,585117
8,683333	0,2	-1,585214
8,686667	0,2	-1,585130
8,690000	0,2	-1,585119
8,693333	0,2	-1,585202
8,696667	0,2	-1,585210
8,700000	0,2	-1,584833
8,703333	0,2	-1,583975
8,706667	0,2	-1,582955
8,710000	0,2	-1,582055
8,713333	0,2	-1,581223
8,716667	0,2	-1,580474
8,720000	0,2	-1,580063
8,723333	0,2	-1,580193
8,726667	0,2	-1,580910
8,730000	0,2	-1,582059
8,733333	0,2	-1,583247
8,736667	0,2	-1,584121
8,740000	0,2	-1,584397
8,743333	0,2	-1,583686
8,746667	0,2	-1,581912
8,750000	0,2	-1,579744
8,753333	0,2	-1,578207
8,756667	0,2	-1,577919
8,760000	0,2	-1,578644
8,763333	0,2	-1,579528
8,766667	0,2	-1,579874
8,770000	0,2	-1,579602
8,773333	0,2	-1,578933
8,776667	0,2	-1,577952
8,780000	0,2	-1,576630
8,783333	0,2	-1,574972
8,786667	0,2	-1,573067
8,790000	0,2	-1,571287
8,793333	0,2	-1,570322
8,796667	0,2	-1,570488
8,800000	0,2	-1,571317
8,803333	0,2	-1,572195
8,806667	0,2	-1,572838
8,810000	0,2	-1,573150
8,813333	0,2	-1,572987
8,816667	0,2	-1,572100
8,820000	0,2	-1,570438
8,823333	0,2	-1,568373
8,826667	0,2	-1,566564
8,830000	0,2	-1,565739
8,833333	0,2	-1,566172
8,836667	0,2	-1,567293
8,840000	0,2	-1,568225
8,843333	0,2	-1,568529
8,846667	0,2	-1,568225
8,850000	0,2	-1,567346
8,853333	0,2	-1,565863
8,856667	0,2	-1,563960
8,860000	0,2	-1,561916
8,863333	0,2	-1,559905
8,866667	0,2	-1,558149
8,870000	0,2	-1,556861
8,873333	0,2	-1,556054
8,876667	0,2	-1,555638
8,880000	0,2	-1,555259
8,883333	0,2	-1,554257
8,886667	0,2	-1,552432
8,890000	0,2	-1,550401
8,893333	0,2	-1,548882
8,896667	0,2	-1,548080
8,900000	0,2	-1,547770
8,903333	0,2	-1,547637
8,906667	0,2	-1,547486
8,910000	0,2	-1,547221
8,913333	0,2	-1,546768
8,916667	0,2	-1,546066
8,920000	0,2	-1,545087
8,923333	0,2	-1,544113
8,926667	0,2	-1,543762
8,930000	0,2	-1,544332
8,933333	0,2	-1,545251
8,936667	0,2	-1,545620
8,940000	0,2	-1,545186
8,943333	0,2	-1,544434
8,946667	0,2	-1,543855
8,950000	0,2	-1,543430
8,953333	0,2	-1,542839
8,956667	0,2	-1,542017
8,960000	0,2	-1,541191
8,963333	0,2	-1,540455
8,966667	0,2	-1,539654
8,970000	0,2	-1,538668
8,973333	0,2	-1,537688
8,976667	0,2	-1,537023
8,980000	0,2	-1,536751
8,983333	0,2	-1,536840
8,986667	0,2	-1,537262
8,990000	0,2	-1,537700
8,993333	0,2	-1,537565
8,996667	0,2	-1,536555
9,000000	0,2	-1,535042
9,003333	0,2	-1,533726
9,006667	0,2	-1,532946
9,010000	0,2	-1,532603
9,013333	0,2	-1,532655
9,016667	0,2	-1,533231
9,020000	0,2	-1,534270
9,023333	0,2	-1,535396
9,026667	0,2	-1,536197
9,030000	0,2	-1,536475
9,033333	0,2	-1,536288
9,036667	0,2	-1,535759
9,040000	0,2	-1,534908
9,043333	0,2	-1,533846
9,046667	0,2	-1,532865
9,050000	0,2	-1,532141
9,053333	0,2	-1,531657
9,056667	0,2	-1,531334
9,060000	0,2	-1,531108
9,063333	0,2	-1,531071
9,066667	0,2	-1,531358
9,070000	0,2	-1,531821
9,073333	0,2	-1,532053
9,076667	0,2	-1,531788
9,080000	0,2	-1,531249
9,083333	0,2	-1,530892
9,086667	0,2	-1,530932
9,090000	0,2	-1,531171
9,093333	0,2	-1,531248
9,096667	0,2	-1,531100
9,100000	0,2	-1,531029
9,103333	0,2	-1,531372
9,106667	0,2	-1,532251
9,110000	0,2	-1,533493
9,113333	0,2	-1,534699
9,116667	0,2	-1,535365
9,120000	0,2	-1,535096
9,123333	0,2	-1,533981
9,126667	0,2	-1,532821
9,130000	0,2	-1,532672
9,133333	0,2	-1,533813
9,136667	0,2	-1,535447
9,140000	0,2	-1,536568
9,143333	0,2	-1,536732
9,146667	0,2	-1,536081
9,150000	0,2	-1,535051
9,153333	0,2	-1,534176
9,156667	0,2	-1,533981
9,160000	0,2	-1,534879
9,163333	0,2	-1,537054
9,166667	0,2	-1,540170
9,170000	0,2	-1,543355
9,173333	0,2	-1,545788
9,176667	0,2	-1,547193
9,180000	0,2	-1,547845
9,183333	0,2	-1,548210
9,186667	0,2	-1,548479
9,190000	0,2	-1,548489
9,193333	0,2	-1,548011
9,196667	0,2	-1,547007
9,200000	0,2	-1,545603
9,203333	0,2	-1,543912
9,206667	0,2	-1,542225
9,210000	0,2	-1,541190
9,213333	0,2	-1,541250
9,216667	0,2	-1,542019
9,220000	0,2	-1,542607
9,223333	0,2	-1,542590
9,226667	0,2	-1,542467
9,230000	0,2	-1,543032
9,233333	0,2	-1,544405
9,236667	0,2	-1,545892
9,240000	0,2	-1,546796
9,243333	0,2	-1,546935
9,246667	0,2	-1,546536
9,250000	0,2	-1,546114
9,253333	0,2	-1,546237
9,256667	0,2	-1,547047
9,260000	0,2	-1,548172
9,263333	0,2	-1,549201
9,266667	0,2	-1,550036
9,270000	0,2	-1,550805
9,273333	0,2	-1,551556
9,276667	0,2	-1,552156
9,280000	0,2	-1,552472
9,283333	0,2	-1,552349
9,286667	0,2	-1,551511
9,290000	0,2	-1,549979
9,293333	0,2	-1,548463
9,296667	0,2	-1,547852
9,300000	0,2	-1,548376
9,303333	0,2	-1,549473
9,306667	0,2	-1,550148
9,310000	0,2	-1,549541
9,313333	0,2	-1,547704
9,316667	0,2	-1,545721
9,320000	0,2	-1,544862
9,323333	0,2	-1,545596
9,326667	0,2	-1,547192
9,330000	0,2	-1,548244
9,333333	0,2	-1,547868
9,336667	0,2	-1,546445
9,340000	0,2	-1,545196
9,343333	0,2	-1,545093
9,346667	0,2	-1,545973
9,350000	0,2	-1,546737
9,353333	0,2	-1,546623
9,356667	0,2	-1,545971
9,360000	0,2	-1,545526
9,363333	0,2	-1,545447
9,366667	0,2	-1,545317
9,370000	0,2	-1,544880
9,373333	0,2	-1,544264
9,376667	0,2	-1,543574
9,380000	0,2	-1,542823
9,383333	0,2	-1,542141
9,386667	0,2	-1,541573
9,390000	0,2	-1,540842
9,393333	0,2	-1,539579
9,396667	0,2	-1,537727
9,400000	0,2	-1,535627
9,403333	0,2	-1,533732
9,406667	0,2	-1,532364
9,410000	0,2	-1,531572
9,413333	0,2	-1,531100
9,416667	0,2	-1,530737
9,420000	0,2	-1,530554
9,423333	0,2	-1,530495
9,426667	0,2	-1,530255
9,430000	0,2	-1,529681
9,433333	0,2	-1,528731
9,436667	0,2	-1,527236
9,440000	0,2	-1,525221
9,443333	0,2	-1,523043
9,446667	0,2	-1,520935
9,450000	0,2	-1,518927
9,453333	0,2	-1,517291
9,456667	0,2	-1,516561
9,460000	0,2	-1,516934
9,463333	0,2	-1,517916
9,466667	0,2	-1,518669
9,470000	0,2	-1,518585
9,473333	0,2	-1,517605
9,476667	0,2	-1,516171
9,480000	0,2	-1,514933
9,483333	0,2	-1,514331
9,486667	0,2	-1,514296
9,490000	0,2	-1,514410
9,493333	0,2	-1,514267
9,496667	0,2	-1,513588
9,500000	0,2	-1,512264
9,503333	0,2	-1,510438
9,506667	0,2	-1,508682
9,510000	0,2	-1,507865
9,513333	0,2	-1,508367
9,516667	0,2	-1,509519
9,520000	0,2	-1,510222
9,523333	0,2	-1,510043
9,526667	0,2	-1,509511
9,530000	0,2	-1,509305
9,533333	0,2	-1,509432
9,536667	0,2	-1,509580
9,540000	0,2	-1,509865
9,543333	0,2	-1,510587
9,546667	0,2	-1,511608
9,550000	0,2	-1,512518
9,553333	0,2	-1,513101
9,556667	0,2	-1,513418
9,560000	0,2	-1,513820
9,563333	0,2	-1,514846
9,566667	0,2	-1,516766
9,570000	0,2	-1,519367
9,573333	0,2	-1,522098
9,576667	0,2	-1,524232
9,580000	0,2	-1,525117
9,583333	0,2	-1,524445
9,586667	0,2	-1,522538
9,590000	0,2	-1,520418
9,593333	0,2	-1,519087
9,596667	0,2	-1,518792
9,600000	0,2	-1,519273
9,603333	0,2	-1,520206
9,606667	0,2	-1,521316
9,610000	0,2	-1,522467
9,613333	0,2	-1,523625
9,616667	0,2	-1,524740
9,620000	0,2	-1,525750
9,623333	0,2	-1,526721
9,626667	0,2	-1,527806
9,630000	0,2	-1,528935
9,633333	0,2	-1,529679
9,636667	0,2	-1,529745
9,640000	0,2	-1,529553
9,643333	0,2	-1,529852
9,646667	0,2	-1,530841
9,650000	0,2	-1,532146
9,653333	0,2	-1,533441
9,656667	0,2	-1,534686
9,660000	0,2	-1,535999
9,663333	0,2	-1,537565
9,666667	0,2	-1,539536
9,670000	0,2	-1,541904
9,673333	0,2	-1,544453
9,676667	0,2	-1,546895
9,680000	0,2	-1,548994
9,683333	0,2	-1,550397
9,686667	0,2	-1,550640
9,690000	0,2	-1,549630
9,693333	0,2	-1,547921
9,696667	0,2	-1,546377
9,700000	0,2	-1,545588
9,703333	0,2	-1,545626
9,706667	0,2	-1,546396
9,710000	0,2	-1,547953
9,713333	0,2	-1,550085
9,716667	0,2	-1,552036
9,720000	0,2	-1,553094
9,723333	0,2	-1,553187
9,726667	0,2	-1,552798
9,730000	0,2	-1,552453
9,733333	0,2	-1,552434
9,736667	0,2	-1,552930
9,740000	0,2	-1,554007
9,743333	0,2	-1,555446
9,746667	0,2	-1,556891
9,750000	0,2	-1,558168
9,753333	0,2	-1,559372
9,756667	0,2	-1,560635
9,760000	0,2	-1,561951
9,763333	0,2	-1,563295
9,766667	0,2	-1,564620
9,770000	0,2	-1,565685
9,773333	0,2	-1,566192
9,776667	0,2	-1,566090
9,780000	0,2	-1,565589
9,783333	0,2	-1,564916
9,786667	0,2	-1,564179
9,790000	0,2	-1,563334
9,793333	0,2	-1,562254
9,796667	0,2	-1,561129
9,800000	0,2	-1,560509
9,803333	0,2	-1,560581
9,806667	0,2	-1,560909
9,810000	0,2	-1,561050
9,813333	0,2	-1,560927
9,816667	0,2	-1,560617
9,820000	0,2	-1,560147
9,823333	0,2	-1,559342
9,826667	0,2	-1,557853
9,830000	0,2	-1,555621
9,833333	0,2	-1,553099
9,836667	0,2	-1,550838
9,840000	0,2	-1,549114
9,843333	0,2	-1,548071
9,846667	0,2	-1,547948
9,850000	0,2	-1,548754
9,853333	0,2	-1,549838
9,856667	0,2	-1,550370
9,860000	0,2	-1,550154
9,863333	0,2	-1,549609
9,866667	0,2	-1,549221
9,870000	0,2	-1,549231
9,873333	0,2	-1,549579
9,876667	0,2	-1,549959
9,880000	0,2	-1,550092
9,883333	0,2	-1,549941
9,886667	0,2	-1,549546
9,890000	0,2	-1,548900
9,893333	0,2	-1,548173
9,896667	0,2	-1,547652
9,900000	0,2	-1,547441
9,903333	0,2	-1,547479
9,906667	0,2	-1,547648
9,910000	0,2	-1,547903
9,913333	0,2	-1,548424
9,916667	0,2	-1,549156
9,920000	0,2	-1,549414
9,923333	0,2	-1,548558
9,926667	0,2	-1,546821
9,930000	0,2	-1,545172
9,933333	0,2	-1,544610
9,936667	0,2	-1,545504
9,940000	0,2	-1,547210
9,943333	0,2	-1,548478
9,946667	0,2	-1,548554
9,950000	0,2	-1,547677
9,953333	0,2	-1,546494
9,956667	0,2	-1,545384
9,960000	0,2	-1,544418
9,963333	0,2	-1,543730
9,966667	0,2	-1,543577
9,970000	0,2	-1,543920
9,973333	0,2	-1,544272
9,976667	0,2	-1,544185
9,980000	0,2	-1,543733
9,983333	0,2	-1,543383
9,986667	0,2	-1,543415
9,990000	0,2	-1,543750
9,993333	0,2	-1,544322
9,996667	0,2	-1,545126
10,000000	0,2	-1,545829
10,003333	0,2	-1,545880
10,006667	0,2	-1,545202
10,010000	0,2	-1,544399
10,013333	0,2	-1,544132
10,016667	0,2	-1,544412
10,020000	0,2	-1,544666
10,023333	0,2	-1,544522
10,026667	0,2	-1,544210
10,030000	0,2	-1,544216
10,033333	0,2	-1,544784
10,036667	0,2	-1,545606
10,040000	0,2	-1,545947
10,043333	0,2	-1,545327
10,046667	0,2	-1,544116
10,050000	0,2	-1,543161
10,053333	0,2	-1,542857
10,056667	0,2	-1,543017
10,060000	0,2	-1,543404
10,063333	0,2	-1,543846
10,066667	0,2	-1,544075
10,070000	0,2	-1,543944
10,073333	0,2	-1,543625
10,076667	0,2	-1,543455
10,080000	0,2	-1,543758
10,083333	0,2	-1,544549
10,086667	0,2	-1,545417
10,090000	0,2	-1,545943
10,093333	0,2	-1,546190
10,096667	0,2	-1,546738
10,100000	0,2	-1,548299
10,103333	0,2	-1,551075
10,106667	0,2	-1,554398
10,110000	0,2	-1,557117
10,113333	0,2	-1,558430
10,116667	0,2	-1,558390
10,120000	0,2	-1,557769
10,123333	0,2	-1,557381
10,126667	0,2	-1,557347
10,130000	0,2	-1,557087
10,133333	0,2	-1,556193
10,136667	0,2	-1,555008
10,140000	0,2	-1,554164
10,143333	0,2	-1,553984
10,146667	0,2	-1,554400
10,150000	0,2	-1,555084
10,153333	0,2	-1,555483
10,156667	0,2	-1,554976
10,160000	0,2	-1,553545
10,163333	0,2	-1,552055
10,166667	0,2	-1,551533
10,170000	0,2	-1,552537
10,173333	0,2	-1,555074
10,176667	0,2	-1,558508
10,180000	0,2	-1,561703
10,183333	0,2	-1,563637
10,186667	0,2	-1,563994
10,190000	0,2	-1,563205
10,193333	0,2	-1,561901
10,196667	0,2	-1,560336
10,200000	0,2	-1,558661
10,203333	0,2	-1,557519
10,206667	0,2	-1,557581
10,210000	0,2	-1,558684
10,213333	0,2	-1,559989
10,216667	0,2	-1,560767
10,220000	0,2	-1,560844
10,223333	0,2	-1,560547
10,226667	0,2	-1,560272
10,230000	0,2	-1,560040
10,233333	0,2	-1,559661
10,236667	0,2	-1,559178
10,240000	0,2	-1,558904
10,243333	0,2	-1,559135
10,246667	0,2	-1,559896
10,250000	0,2	-1,560738
10,253333	0,2	-1,560843
10,256667	0,2	-1,559716
10,260000	0,2	-1,557734
10,263333	0,2	-1,555951
10,266667	0,2	-1,555408
10,270000	0,2	-1,556445
10,273333	0,2	-1,558485
10,276667	0,2	-1,560450
10,280000	0,2	-1,561461
10,283333	0,2	-1,561317
10,286667	0,2	-1,560255
10,290000	0,2	-1,558402
10,293333	0,2	-1,555989
10,296667	0,2	-1,553759
10,300000	0,2	-1,552345
10,303333	0,2	-1,551641
10,306667	0,2	-1,551161
10,310000	0,2	-1,550655
10,313333	0,2	-1,550320
10,316667	0,2	-1,550484
10,320000	0,2	-1,551000
10,323333	0,2	-1,551195
10,326667	0,2	-1,550599
10,330000	0,2	-1,549395
10,333333	0,2	-1,548068
10,336667	0,2	-1,546979
10,340000	0,2	-1,546167
10,343333	0,2	-1,545315
10,346667	0,2	-1,544195
10,350000	0,2	-1,543138
10,353333	0,2	-1,542798
10,356667	0,2	-1,543608
10,360000	0,2	-1,545503
10,363333	0,2	-1,547787
10,366667	0,2	-1,549377
10,370000	0,2	-1,549616
10,373333	0,2	-1,548767
10,376667	0,2	-1,547601
10,380000	0,2	-1,546710
10,383333	0,2	-1,546214
10,386667	0,2	-1,545940
10,390000	0,2	-1,545766
10,393333	0,2	-1,545637
10,396667	0,2	-1,545521
10,400000	0,2	-1,545667
10,403333	0,2	-1,546480
10,406667	0,2	-1,547715
10,410000	0,2	-1,548324
10,413333	0,2	-1,547669
10,416667	0,2	-1,546204
10,420000	0,2	-1,544640
10,423333	0,2	-1,543384
10,426667	0,2	-1,542841
10,430000	0,2	-1,543291
10,433333	0,2	-1,544551
10,436667	0,2	-1,546084
10,440000	0,2	-1,547325
10,443333	0,2	-1,548062
10,446667	0,2	-1,548554
10,450000	0,2	-1,549079
10,453333	0,2	-1,549558
10,456667	0,2	-1,549763
10,460000	0,2	-1,549688
10,463333	0,2	-1,549578
10,466667	0,2	-1,549635
10,470000	0,2	-1,549845
10,473333	0,2	-1,550194
10,476667	0,2	-1,550817
10,480000	0,2	-1,551750
10,483333	0,2	-1,552735
10,486667	0,2	-1,553416
10,490000	0,2	-1,553577
10,493333	0,2	-1,553310
10,496667	0,2	-1,553205
10,500000	0,2	-1,553966
10,503333	0,2	-1,555524
10,506667	0,2	-1,556942
10,510000	0,2	-1,557375
10,513333	0,2	-1,556834
10,516667	0,2	-1,556039
10,520000	0,2	-1,555686
10,523333	0,2	-1,555939
10,526667	0,2	-1,556553
10,530000	0,2	-1,557211
10,533333	0,2	-1,557824
10,536667	0,2	-1,558491
10,540000	0,2	-1,559059
10,543333	0,2	-1,559246
10,546667	0,2	-1,559233
10,550000	0,2	-1,559454
10,553333	0,2	-1,559933
10,556667	0,2	-1,560350
10,560000	0,2	-1,560623
10,563333	0,2	-1,561071
10,566667	0,2	-1,562115
10,570000	0,2	-1,563921
10,573333	0,2	-1,566296
10,576667	0,2	-1,568897
10,580000	0,2	-1,571486
10,583333	0,2	-1,573945
10,586667	0,2	-1,575998
10,590000	0,2	-1,577120
10,593333	0,2	-1,577064
10,596667	0,2	-1,576423
10,600000	0,2	-1,576220
10,603333	0,2	-1,576890
10,606667	0,2	-1,577963
10,610000	0,2	-1,578611
10,613333	0,2	-1,578391
10,616667	0,2	-1,577587
10,620000	0,2	-1,576739
10,623333	0,2	-1,576004
10,626667	0,2	-1,575327
10,630000	0,2	-1,575013
10,633333	0,2	-1,575635
10,636667	0,2	-1,577422
10,640000	0,2	-1,579902
10,643333	0,2	-1,582145
10,646667	0,2	-1,583309
10,650000	0,2	-1,583005
10,653333	0,2	-1,581292
10,656667	0,2	-1,578537
10,660000	0,2	-1,575333
10,663333	0,2	-1,572342
10,666667	0,2	-1,570258
10,670000	0,2	-1,569635
10,673333	0,2	-1,570313
10,676667	0,2	-1,571515
10,680000	0,2	-1,572753
10,683333	0,2	-1,574319
10,686667	0,2	-1,576754
10,690000	0,2	-1,579944
10,693333	0,2	-1,583030
10,696667	0,2	-1,585205
10,700000	0,2	-1,586351
10,703333	0,2	-1,586822
10,706667	0,2	-1,586929
10,710000	0,2	-1,586838
10,713333	0,2	-1,586731
10,716667	0,2	-1,586712
10,720000	0,2	-1,586549
10,723333	0,2	-1,585883
10,726667	0,2	-1,584703
10,730000	0,2	-1,583335
10,733333	0,2	-1,582151
10,736667	0,2	-1,581328
10,740000	0,2	-1,580699
10,743333	0,2	-1,579931
10,746667	0,2	-1,578950
10,750000	0,2	-1,577990
10,753333	0,2	-1,577414
10,756667	0,2	-1,577675
10,760000	0,2	-1,578928
10,763333	0,2	-1,580570
10,766667	0,2	-1,581646
10,770000	0,2	-1,581637
10,773333	0,2	-1,580736
10,776667	0,2	-1,579586
10,780000	0,2	-1,578842
10,783333	0,2	-1,578768
10,786667	0,2	-1,579077
10,790000	0,2	-1,579184
10,793333	0,2	-1,578463
10,796667	0,2	-1,576446
10,800000	0,2	-1,573388
10,803333	0,2	-1,570293
10,806667	0,2	-1,567920
10,810000	0,2	-1,566276
10,813333	0,2	-1,565198
10,816667	0,2	-1,564681
10,820000	0,2	-1,564617
10,823333	0,2	-1,564724
10,826667	0,2	-1,564735
10,830000	0,2	-1,564496
10,833333	0,2	-1,563831
10,836667	0,2	-1,562620
10,840000	0,2	-1,561077
10,843333	0,2	-1,559609
10,846667	0,2	-1,558453
10,850000	0,2	-1,557599
10,853333	0,2	-1,556718
10,856667	0,2	-1,555299
10,860000	0,2	-1,553260
10,863333	0,2	-1,551054
10,866667	0,2	-1,549190
10,870000	0,2	-1,548018
10,873333	0,2	-1,547592
10,876667	0,2	-1,547646
10,880000	0,2	-1,547835
10,883333	0,2	-1,547802
10,886667	0,2	-1,547270
10,890000	0,2	-1,546344
10,893333	0,2	-1,545405
10,896667	0,2	-1,544706
10,900000	0,2	-1,544283
10,903333	0,2	-1,544144
10,906667	0,2	-1,544231
10,910000	0,2	-1,544191
10,913333	0,2	-1,543647
10,916667	0,2	-1,542669
10,920000	0,2	-1,541671
10,923333	0,2	-1,540865
10,926667	0,2	-1,540089
10,930000	0,2	-1,539287
10,933333	0,2	-1,538773
10,936667	0,2	-1,538683
10,940000	0,2	-1,538542
10,943333	0,2	-1,537757
10,946667	0,2	-1,536315
10,950000	0,2	-1,534705
10,953333	0,2	-1,533259
10,956667	0,2	-1,531927
10,960000	0,2	-1,530745
10,963333	0,2	-1,530173
10,966667	0,2	-1,530641
10,970000	0,2	-1,531968
10,973333	0,2	-1,533450
10,976667	0,2	-1,534350
10,980000	0,2	-1,534314
10,983333	0,2	-1,533547
10,986667	0,2	-1,532633
10,990000	0,2	-1,532102
10,993333	0,2	-1,532127
10,996667	0,2	-1,532500
11,000000	0,2	-1,532845
11,003333	0,2	-1,532954
11,006667	0,2	-1,533000
11,010000	0,2	-1,533379
11,013333	0,2	-1,534357
11,016667	0,2	-1,535893
11,020000	0,2	-1,537710
11,023333	0,2	-1,539483
11,026667	0,2	-1,541020
11,030000	0,2	-1,542273
11,033333	0,2	-1,543298
11,036667	0,2	-1,544290
11,040000	0,2	-1,545405
11,043333	0,2	-1,546377
11,046667	0,2	-1,546614
11,050000	0,2	-1,545850
11,053333	0,2	-1,544652
11,056667	0,2	-1,544011
11,060000	0,2	-1,544358
11,063333	0,2	-1,545357
11,066667	0,2	-1,546673
11,070000	0,2	-1,548289
11,073333	0,2	-1,549923
11,076667	0,2	-1,550778
11,080000	0,2	-1,550278
11,083333	0,2	-1,548726
11,086667	0,2	-1,546895
11,090000	0,2	-1,545308
11,093333	0,2	-1,544137
11,096667	0,2	-1,543366
11,100000	0,2	-1,542829
11,103333	0,2	-1,542382
11,106667	0,2	-1,542118
11,110000	0,2	-1,542268
11,113333	0,2	-1,542891
11,116667	0,2	-1,543791
11,120000	0,2	-1,544729
11,123333	0,2	-1,545488
11,126667	0,2	-1,545820
11,130000	0,2	-1,545759
11,133333	0,2	-1,545658
11,136667	0,2	-1,545543
11,140000	0,2	-1,544966
11,143333	0,2	-1,543644
11,146667	0,2	-1,541783
11,150000	0,2	-1,539890
11,153333	0,2	-1,538499
11,156667	0,2	-1,537833
11,160000	0,2	-1,537742
11,163333	0,2	-1,537918
11,166667	0,2	-1,537838
11,170000	0,2	-1,536854
11,173333	0,2	-1,534751
11,176667	0,2	-1,531969
11,180000	0,2	-1,529135
11,183333	0,2	-1,526651
11,186667	0,2	-1,524789
11,190000	0,2	-1,523714
11,193333	0,2	-1,523144
11,196667	0,2	-1,522404
11,200000	0,2	-1,521047
11,203333	0,2	-1,519294
11,206667	0,2	-1,517854
11,210000	0,2	-1,517354
11,213333	0,2	-1,517835
11,216667	0,2	-1,518807
11,220000	0,2	-1,519771
11,223333	0,2	-1,520380
11,226667	0,2	-1,520395
11,230000	0,2	-1,520047
11,233333	0,2	-1,520048
11,236667	0,2	-1,520757
11,240000	0,2	-1,521595
11,243333	0,2	-1,521687
11,246667	0,2	-1,520799
11,250000	0,2	-1,519299
11,253333	0,2	-1,517574
11,256667	0,2	-1,515857
11,260000	0,2	-1,514435
11,263333	0,2	-1,513725
11,266667	0,2	-1,513912
11,270000	0,2	-1,514600
11,273333	0,2	-1,515161
11,276667	0,2	-1,515370
11,280000	0,2	-1,515504
11,283333	0,2	-1,516019
11,286667	0,2	-1,517054
11,290000	0,2	-1,518008
11,293333	0,2	-1,517962
11,296667	0,2	-1,516760
11,300000	0,2	-1,515338
11,303333	0,2	-1,514833
11,306667	0,2	-1,515548
11,310000	0,2	-1,516997
11,313333	0,2	-1,518639
11,316667	0,2	-1,520138
11,320000	0,2	-1,521385
11,323333	0,2	-1,522551
11,326667	0,2	-1,523737
11,330000	0,2	-1,524757
11,333333	0,2	-1,525285
11,336667	0,2	-1,525083
11,340000	0,2	-1,524371
11,343333	0,2	-1,523751
11,346667	0,2	-1,523601
11,350000	0,2	-1,523907
11,353333	0,2	-1,524606
11,356667	0,2	-1,525753
11,360000	0,2	-1,527300
11,363333	0,2	-1,528811
11,366667	0,2	-1,529715
11,370000	0,2	-1,529993
11,373333	0,2	-1,530385
11,376667	0,2	-1,531621
11,380000	0,2	-1,533598
11,383333	0,2	-1,535616
11,386667	0,2	-1,537295
11,390000	0,2	-1,538687
11,393333	0,2	-1,539685
11,396667	0,2	-1,540092
11,400000	0,2	-1,540040
11,403333	0,2	-1,539772
11,406667	0,2	-1,539549
11,410000	0,2	-1,540049
11,413333	0,2	-1,542061
11,416667	0,2	-1,545505
11,420000	0,2	-1,549303
11,423333	0,2	-1,552305
11,426667	0,2	-1,553890
11,430000	0,2	-1,553845
11,433333	0,2	-1,552309
11,436667	0,2	-1,549993
11,440000	0,2	-1,548109
11,443333	0,2	-1,547666
11,446667	0,2	-1,548878
11,450000	0,2	-1,551331
11,453333	0,2	-1,554311
11,456667	0,2	-1,557050
11,460000	0,2	-1,559135
11,463333	0,2	-1,560616
11,466667	0,2	-1,561564
11,470000	0,2	-1,561735
11,473333	0,2	-1,560836
11,476667	0,2	-1,559112
11,480000	0,2	-1,557405
11,483333	0,2	-1,556423
11,486667	0,2	-1,556205
11,490000	0,2	-1,556307
11,493333	0,2	-1,556063
11,496667	0,2	-1,554950
11,500000	0,2	-1,553190
11,503333	0,2	-1,551676
11,506667	0,2	-1,551122
11,510000	0,2	-1,551432
11,513333	0,2	-1,551986
11,516667	0,2	-1,552499
11,520000	0,2	-1,553248
11,523333	0,2	-1,554325
11,526667	0,2	-1,555139
11,530000	0,2	-1,555037
11,533333	0,2	-1,554038
11,536667	0,2	-1,552718
11,540000	0,2	-1,551642
11,543333	0,2	-1,550956
11,546667	0,2	-1,550442
11,550000	0,2	-1,549902
11,553333	0,2	-1,549295
11,556667	0,2	-1,548590
11,560000	0,2	-1,547762
11,563333	0,2	-1,546830
11,566667	0,2	-1,545840
11,570000	0,2	-1,544979
11,573333	0,2	-1,544425
11,576667	0,2	-1,544048
11,580000	0,2	-1,543576
11,583333	0,2	-1,543007
11,586667	0,2	-1,542647
11,590000	0,2	-1,542753
11,593333	0,2	-1,543323
11,596667	0,2	-1,544216
11,600000	0,2	-1,545164
11,603333	0,2	-1,545629
11,606667	0,2	-1,545118
11,610000	0,2	-1,543712
11,613333	0,2	-1,541931
11,616667	0,2	-1,540288
11,620000	0,2	-1,539184
11,623333	0,2	-1,538650
11,626667	0,2	-1,538184
11,630000	0,2	-1,537279
11,633333	0,2	-1,535979
11,636667	0,2	-1,534731
11,640000	0,2	-1,533917
11,643333	0,2	-1,533713
11,646667	0,2	-1,534074
11,650000	0,2	-1,534664
11,653333	0,2	-1,535122
11,656667	0,2	-1,535362
11,660000	0,2	-1,535417
11,663333	0,2	-1,535497
11,666667	0,2	-1,536164
11,670000	0,2	-1,537858
11,673333	0,2	-1,540338
11,676667	0,2	-1,542806
11,680000	0,2	-1,544320
11,683333	0,2	-1,544195
11,686667	0,2	-1,542440
11,690000	0,2	-1,539776
11,693333	0,2	-1,537107
11,696667	0,2	-1,535081
11,700000	0,2	-1,533968
11,703333	0,2	-1,533701
11,706667	0,2	-1,534062
11,710000	0,2	-1,535028
11,713333	0,2	-1,536736
11,716667	0,2	-1,538851
11,720000	0,2	-1,540465
11,723333	0,2	-1,540911
11,726667	0,2	-1,540319
11,730000	0,2	-1,539373
11,733333	0,2	-1,538782
11,736667	0,2	-1,538897
11,740000	0,2	-1,539585
11,743333	0,2	-1,540416
11,746667	0,2	-1,541145
11,750000	0,2	-1,541914
11,753333	0,2	-1,542791
11,756667	0,2	-1,543480
11,760000	0,2	-1,543732
11,763333	0,2	-1,543679
11,766667	0,2	-1,543638
11,770000	0,2	-1,543856
11,773333	0,2	-1,544405
11,776667	0,2	-1,545174
11,780000	0,2	-1,545964
11,783333	0,2	-1,546516
11,786667	0,2	-1,546633
11,790000	0,2	-1,546391
11,793333	0,2	-1,546067
11,796667	0,2	-1,545833
11,800000	0,2	-1,545741
11,803333	0,2	-1,546008
11,806667	0,2	-1,546900
11,810000	0,2	-1,548244
11,813333	0,2	-1,549372
11,816667	0,2	-1,549752
11,820000	0,2	-1,549591
11,823333	0,2	-1,549583
11,826667	0,2	-1,550165
11,830000	0,2	-1,551258
11,833333	0,2	-1,552445
11,836667	0,2	-1,553169
11,840000	0,2	-1,553011
11,843333	0,2	-1,551966
11,846667	0,2	-1,550364
11,850000	0,2	-1,548594
11,853333	0,2	-1,547077
11,856667	0,2	-1,546256
11,860000	0,2	-1,546367
11,863333	0,2	-1,547299
11,866667	0,2	-1,548706
11,870000	0,2	-1,550154
11,873333	0,2	-1,551316
11,876667	0,2	-1,552278
11,880000	0,2	-1,553505
11,883333	0,2	-1,555117
11,886667	0,2	-1,556486
11,890000	0,2	-1,556936
11,893333	0,2	-1,556529
11,896667	0,2	-1,555812
11,900000	0,2	-1,555183
11,903333	0,2	-1,554822
11,906667	0,2	-1,554704
11,910000	0,2	-1,554621
11,913333	0,2	-1,554490
11,916667	0,2	-1,554342
11,920000	0,2	-1,553921
11,923333	0,2	-1,552858
11,926667	0,2	-1,551352
11,930000	0,2	-1,550218
11,933333	0,2	-1,550136
11,936667	0,2	-1,551159
11,940000	0,2	-1,552874
11,943333	0,2	-1,554637
11,946667	0,2	-1,555842
11,950000	0,2	-1,556308
11,953333	0,2	-1,556212
11,956667	0,2	-1,555745
11,960000	0,2	-1,555066
11,963333	0,2	-1,554364
11,966667	0,2	-1,553777
11,970000	0,2	-1,553404
11,973333	0,2	-1,553365
11,976667	0,2	-1,553632
11,980000	0,2	-1,553952
11,983333	0,2	-1,554217
11,986667	0,2	-1,554756
11,990000	0,2	-1,555957
11,993333	0,2	-1,557676
11,996667	0,2	-1,559406
12,000000	0,2	-1,560764
12,003333	0,2	-1,561600
12,006667	0,2	-1,562021
12,010000	0,2	-1,562323
12,013333	0,2	-1,562706
12,016667	0,2	-1,563089
12,020000	0,2	-1,563193
12,023333	0,2	-1,562888
12,026667	0,2	-1,562501
12,030000	0,2	-1,562507
12,033333	0,2	-1,562930
12,036667	0,2	-1,563328
12,040000	0,2	-1,563354
12,043333	0,2	-1,562969
12,046667	0,2	-1,562131
12,050000	0,2	-1,560759
12,053333	0,2	-1,559113
12,056667	0,2	-1,557779
12,060000	0,2	-1,557250
12,063333	0,2	-1,557630
12,066667	0,2	-1,558562
12,070000	0,2	-1,559400
12,073333	0,2	-1,559702
12,076667	0,2	-1,559655
12,080000	0,2	-1,559837
12,083333	0,2	-1,560481
12,086667	0,2	-1,561345
12,090000	0,2	-1,562282
12,093333	0,2	-1,563369
12,096667	0,2	-1,564615
12,100000	0,2	-1,565782
12,103333	0,2	-1,566436
12,106667	0,2	-1,566333
12,110000	0,2	-1,565579
12,113333	0,2	-1,564244
12,116667	0,2	-1,562337
12,120000	0,2	-1,560326
12,123333	0,2	-1,559128
12,126667	0,2	-1,559249
12,130000	0,2	-1,560292
12,133333	0,2	-1,561506
12,136667	0,2	-1,562468
12,140000	0,2	-1,563218
12,143333	0,2	-1,563968
12,146667	0,2	-1,564629
12,150000	0,2	-1,564837
12,153333	0,2	-1,564407
12,156667	0,2	-1,563393
12,160000	0,2	-1,561907
12,163333	0,2	-1,560129
12,166667	0,2	-1,558230
12,170000	0,2	-1,556190
12,173333	0,2	-1,553989
12,176667	0,2	-1,551974
12,180000	0,2	-1,550587
12,183333	0,2	-1,549774
12,186667	0,2	-1,549030
12,190000	0,2	-1,547905
12,193333	0,2	-1,546309
12,196667	0,2	-1,544459
12,200000	0,2	-1,542445
12,203333	0,2	-1,540054
12,206667	0,2	-1,537338
12,210000	0,2	-1,534797
12,213333	0,2	-1,532858
12,216667	0,2	-1,531628
12,220000	0,2	-1,530951
12,223333	0,2	-1,530348
12,226667	0,2	-1,529117
12,230000	0,2	-1,526777
12,233333	0,2	-1,523396
12,236667	0,2	-1,519417
12,240000	0,2	-1,515439
12,243333	0,2	-1,512120
12,246667	0,2	-1,509762
12,250000	0,2	-1,507945
12,253333	0,2	-1,505842
12,256667	0,2	-1,503045
12,260000	0,2	-1,500072
12,263333	0,2	-1,497818
12,266667	0,2	-1,496496
12,270000	0,2	-1,495373
12,273333	0,2	-1,493534
12,276667	0,2	-1,490709
12,280000	0,2	-1,487357
12,283333	0,2	-1,484025
12,286667	0,2	-1,480845
12,290000	0,2	-1,477587
12,293333	0,2	-1,474051
12,296667	0,2	-1,470475
12,300000	0,2	-1,467356
12,303333	0,2	-1,464923
12,306667	0,2	-1,463151
12,310000	0,2	-1,462039
12,313333	0,2	-1,461461
12,316667	0,2	-1,460880
12,320000	0,2	-1,459505
12,323333	0,2	-1,456966
12,326667	0,2	-1,453944
12,330000	0,2	-1,451688
12,333333	0,2	-1,450686
12,336667	0,2	-1,450353
12,340000	0,2	-1,449918
12,343333	0,2	-1,448990
12,346667	0,2	-1,447399
12,350000	0,2	-1,445002
12,353333	0,2	-1,441820
12,356667	0,2	-1,438093
12,360000	0,2	-1,434145
12,363333	0,2	-1,430383
12,366667	0,2	-1,427119
12,370000	0,2	-1,424358
12,373333	0,2	-1,422075
12,376667	0,2	-1,420339
12,380000	0,2	-1,418877
12,383333	0,2	-1,417155
12,386667	0,2	-1,415043
12,390000	0,2	-1,412845
12,393333	0,2	-1,410814
12,396667	0,2	-1,409130
12,400000	0,2	-1,408003
12,403333	0,2	-1,407425
12,406667	0,2	-1,407060
12,410000	0,2	-1,406482
12,413333	0,2	-1,405299
12,416667	0,2	-1,403061
12,420000	0,2	-1,399553
12,423333	0,2	-1,395271
12,426667	0,2	-1,391029
12,430000	0,2	-1,387336
12,433333	0,2	-1,384656
12,436667	0,2	-1,383500
12,440000	0,2	-1,383893
12,443333	0,2	-1,385276
12,446667	0,2	-1,386829
12,450000	0,2	-1,387659
12,453333	0,2	-1,387039
12,456667	0,2	-1,384812
12,460000	0,2	-1,381571
12,463333	0,2	-1,378365
12,466667	0,2	-1,376076
12,470000	0,2	-1,374892
12,473333	0,2	-1,374311
12,476667	0,2	-1,373635
12,480000	0,2	-1,372527
12,483333	0,2	-1,371224
12,486667	0,2	-1,370150
12,490000	0,2	-1,369286
12,493333	0,2	-1,368014
12,496667	0,2	-1,365737
12,500000	0,2	-1,362490
12,503333	0,2	-1,358829
12,506667	0,2	-1,355434
12,510000	0,2	-1,352760
12,513333	0,2	-1,350773
12,516667	0,2	-1,349263
12,520000	0,2	-1,348236
12,523333	0,2	-1,347669
12,526667	0,2	-1,347244
12,530000	0,2	-1,346532
12,533333	0,2	-1,345365
12,536667	0,2	-1,343918
12,540000	0,2	-1,342198
12,543333	0,2	-1,339751
12,546667	0,2	-1,336363
12,550000	0,2	-1,332715
12,553333	0,2	-1,329751
12,556667	0,2	-1,327593
12,560000	0,2	-1,325483
12,563333	0,2	-1,322765
12,566667	0,2	-1,319687
12,570000	0,2	-1,317198
12,573333	0,2	-1,316077
12,576667	0,2	-1,316254
12,580000	0,2	-1,316891
12,583333	0,2	-1,317221
12,586667	0,2	-1,317057
12,590000	0,2	-1,316469
12,593333	0,2	-1,315495
12,596667	0,2	-1,313983
12,600000	0,2	-1,311541
12,603333	0,2	-1,308120
12,606667	0,2	-1,304397
12,610000	0,2	-1,301236
12,613333	0,2	-1,299014
12,616667	0,2	-1,297527
12,620000	0,2	-1,296445
12,623333	0,2	-1,295690
12,626667	0,2	-1,295254
12,630000	0,2	-1,294786
12,633333	0,2	-1,293556
12,636667	0,2	-1,290981
12,640000	0,2	-1,287247
12,643333	0,2	-1,283347
12,646667	0,2	-1,280353
12,650000	0,2	-1,278666
12,653333	0,2	-1,277924
12,656667	0,2	-1,277446
12,660000	0,2	-1,276762
12,663333	0,2	-1,275760
12,666667	0,2	-1,274435
12,670000	0,2	-1,272698
12,673333	0,2	-1,270519
12,676667	0,2	-1,268148
12,680000	0,2	-1,265981
12,683333	0,2	-1,264140
12,686667	0,2	-1,262348
12,690000	0,2	-1,260286
12,693333	0,2	-1,257868
12,696667	0,2	-1,255205
12,700000	0,2	-1,252496
12,703333	0,2	-1,249892
12,706667	0,2	-1,247340
12,710000	0,2	-1,244688
12,713333	0,2	-1,242000
12,716667	0,2	-1,239586
12,720000	0,2	-1,237617
12,723333	0,2	-1,236045
12,726667	0,2	-1,234746
12,730000	0,2	-1,233433
12,733333	0,2	-1,231788
12,736667	0,2	-1,229755
12,740000	0,2	-1,227406
12,743333	0,2	-1,224851
12,746667	0,2	-1,222332
12,750000	0,2	-1,219967
12,753333	0,2	-1,217622
12,756667	0,2	-1,215249
12,760000	0,2	-1,212984
12,763333	0,2	-1,210923
12,766667	0,2	-1,208876
12,770000	0,2	-1,206449
12,773333	0,2	-1,203595
12,776667	0,2	-1,200852
12,780000	0,2	-1,198854
12,783333	0,2	-1,197635
12,786667	0,2	-1,196516
12,790000	0,2	-1,194917
12,793333	0,2	-1,192997
12,796667	0,2	-1,191223
12,800000	0,2	-1,189662
12,803333	0,2	-1,187887
12,806667	0,2	-1,185585
12,810000	0,2	-1,183168
12,813333	0,2	-1,181351
12,816667	0,2	-1,180209
12,820000	0,2	-1,179210
12,823333	0,2	-1,178074
12,826667	0,2	-1,176974
12,830000	0,2	-1,175978
12,833333	0,2	-1,174863
12,836667	0,2	-1,173365
12,840000	0,2	-1,171303
12,843333	0,2	-1,168719
12,846667	0,2	-1,165903
12,850000	0,2	-1,163116
12,853333	0,2	-1,160524
12,856667	0,2	-1,158267
12,860000	0,2	-1,156377
12,863333	0,2	-1,154812
12,866667	0,2	-1,153429
12,870000	0,2	-1,151910
12,873333	0,2	-1,150254
12,876667	0,2	-1,149035
12,880000	0,2	-1,148649
12,883333	0,2	-1,148803
12,886667	0,2	-1,148826
12,890000	0,2	-1,148213
12,893333	0,2	-1,146888
12,896667	0,2	-1,145029
12,900000	0,2	-1,142847
12,903333	0,2	-1,140561
12,906667	0,2	-1,138437
12,910000	0,2	-1,136766
12,913333	0,2	-1,135747
12,916667	0,2	-1,135413
12,920000	0,2	-1,135691
12,923333	0,2	-1,136438
12,926667	0,2	-1,137350
12,930000	0,2	-1,137920
12,933333	0,2	-1,137681
12,936667	0,2	-1,136528
12,940000	0,2	-1,134648
12,943333	0,2	-1,132262
12,946667	0,2	-1,129624
12,950000	0,2	-1,127161
12,953333	0,2	-1,125473
12,956667	0,2	-1,125099
12,960000	0,2	-1,126020
12,963333	0,2	-1,127397
12,966667	0,2	-1,128192
12,970000	0,2	-1,128028
12,973333	0,2	-1,127273
12,976667	0,2	-1,126493
12,980000	0,2	-1,125961
12,983333	0,2	-1,125610
12,986667	0,2	-1,125298
12,990000	0,2	-1,125135
12,993333	0,2	-1,125487
12,996667	0,2	-1,126570
13,000000	0,2	-1,128204
13,003333	0,2	-1,129896
13,006667	0,2	-1,130927
13,010000	0,2	-1,130784
13,013333	0,2	-1,129776
13,016667	0,2	-1,128625
13,020000	0,2	-1,127575
13,023333	0,2	-1,126380
13,026667	0,2	-1,124784
13,030000	0,2	-1,122827
13,033333	0,2	-1,120842
13,036667	0,2	-1,119279
13,040000	0,2	-1,118515
13,043333	0,2	-1,118592
13,046667	0,2	-1,119281
13,050000	0,2	-1,120444
13,053333	0,2	-1,122023
13,056667	0,2	-1,123774
13,060000	0,2	-1,125102
13,063333	0,2	-1,125155
13,066667	0,2	-1,123460
13,070000	0,2	-1,120524
13,073333	0,2	-1,117612
13,076667	0,2	-1,115907
13,080000	0,2	-1,115742
13,083333	0,2	-1,116512
13,086667	0,2	-1,117345
13,090000	0,2	-1,117898
13,093333	0,2	-1,118335
13,096667	0,2	-1,118597
13,100000	0,2	-1,118222
13,103333	0,2	-1,116882
13,106667	0,2	-1,114718
13,110000	0,2	-1,112308
13,113333	0,2	-1,110425
13,116667	0,2	-1,109628
13,120000	0,2	-1,110044
13,123333	0,2	-1,111501
13,126667	0,2	-1,113578
13,130000	0,2	-1,115643
13,133333	0,2	-1,117288
13,136667	0,2	-1,118470
13,140000	0,2	-1,119118
13,143333	0,2	-1,119033
13,146667	0,2	-1,118138
13,150000	0,2	-1,116574
13,153333	0,2	-1,114671
13,156667	0,2	-1,112760
13,160000	0,2	-1,110881
13,163333	0,2	-1,108971
13,166667	0,2	-1,107354
13,170000	0,2	-1,106722
13,173333	0,2	-1,107645
13,176667	0,2	-1,110004
13,180000	0,2	-1,112853
13,183333	0,2	-1,114871
13,186667	0,2	-1,115075
13,190000	0,2	-1,113446
13,193333	0,2	-1,111003
13,196667	0,2	-1,108900
13,200000	0,2	-1,107463
13,203333	0,2	-1,106545
13,206667	0,2	-1,106268
13,210000	0,2	-1,106758
13,213333	0,2	-1,107739
13,216667	0,2	-1,108698
13,220000	0,2	-1,109222
13,223333	0,2	-1,109207
13,226667	0,2	-1,108772
13,230000	0,2	-1,108123
13,233333	0,2	-1,107349
13,236667	0,2	-1,106226
13,240000	0,2	-1,104490
13,243333	0,2	-1,102314
13,246667	0,2	-1,100243
13,250000	0,2	-1,098718
13,253333	0,2	-1,097750
13,256667	0,2	-1,097166
13,260000	0,2	-1,096851
13,263333	0,2	-1,096492
13,266667	0,2	-1,095628
13,270000	0,2	-1,094221
13,273333	0,2	-1,092755
13,276667	0,2	-1,091709
13,280000	0,2	-1,091307
13,283333	0,2	-1,091639
13,286667	0,2	-1,092510
13,290000	0,2	-1,093336
13,293333	0,2	-1,093495
13,296667	0,2	-1,092639
13,300000	0,2	-1,090880
13,303333	0,2	-1,088875
13,306667	0,2	-1,087478
13,310000	0,2	-1,087095
13,313333	0,2	-1,087359
13,316667	0,2	-1,087472
13,320000	0,2	-1,086869
13,323333	0,2	-1,085478
13,326667	0,2	-1,083499
13,330000	0,2	-1,081041
13,333333	0,2	-1,077979
13,336667	0,2	-1,074403
13,340000	0,2	-1,071065
13,343333	0,2	-1,068918
13,346667	0,2	-1,068267
13,350000	0,2	-1,068627
13,353333	0,2	-1,069269
13,356667	0,2	-1,069704
13,360000	0,2	-1,069680
13,363333	0,2	-1,069043
13,366667	0,2	-1,067674
13,370000	0,2	-1,065504
13,373333	0,2	-1,062710
13,376667	0,2	-1,059866
13,380000	0,2	-1,057689
13,383333	0,2	-1,056489
13,386667	0,2	-1,055932
13,390000	0,2	-1,055390
13,393333	0,2	-1,054301
13,396667	0,2	-1,052279
13,400000	0,2	-1,049324
13,403333	0,2	-1,045921
13,406667	0,2	-1,042633
13,410000	0,2	-1,039699
13,413333	0,2	-1,037080
13,416667	0,2	-1,034737
13,420000	0,2	-1,032812
13,423333	0,2	-1,031570
13,426667	0,2	-1,031183
13,430000	0,2	-1,031557
13,433333	0,2	-1,032228
13,436667	0,2	-1,032516
13,440000	0,2	-1,032091
13,443333	0,2	-1,031364
13,446667	0,2	-1,030953
13,450000	0,2	-1,030909
13,453333	0,2	-1,030859
13,456667	0,2	-1,030534
13,460000	0,2	-1,029699
13,463333	0,2	-1,027921
13,466667	0,2	-1,024868
13,470000	0,2	-1,020789
13,473333	0,2	-1,016445
13,476667	0,2	-1,012650
13,480000	0,2	-1,009991
13,483333	0,2	-1,008627
13,486667	0,2	-1,008138
13,490000	0,2	-1,008015
13,493333	0,2	-1,008266
13,496667	0,2	-1,009066
13,500000	0,2	-1,010025
13,503333	0,2	-1,010380
13,506667	0,2	-1,009884
13,510000	0,2	-1,009046
13,513333	0,2	-1,008527
13,516667	0,2	-1,008553
13,520000	0,2	-1,008892
13,523333	0,2	-1,009180
13,526667	0,2	-1,009238
13,530000	0,2	-1,009134
13,533333	0,2	-1,008998
13,536667	0,2	-1,008961
13,540000	0,2	-1,009239
13,543333	0,2	-1,010041
13,546667	0,2	-1,011207
13,550000	0,2	-1,012121
13,553333	0,2	-1,012253
13,556667	0,2	-1,011589
13,560000	0,2	-1,010413
13,563333	0,2	-1,009024
13,566667	0,2	-1,007668
13,570000	0,2	-1,006390
13,573333	0,2	-1,005003
13,576667	0,2	-1,003350
13,580000	0,2	-1,001665
13,583333	0,2	-1,000530
13,586667	0,2	-1,000328
13,590000	0,2	-1,000958
13,593333	0,2	-1,002081
13,596667	0,2	-1,003350
13,600000	0,2	-1,004562
13,603333	0,2	-1,005844
13,606667	0,2	-1,007415
13,610000	0,2	-1,009126
13,613333	0,2	-1,010471
13,616667	0,2	-1,010860
13,620000	0,2	-1,009862
13,623333	0,2	-1,007554
13,626667	0,2	-1,004741
13,630000	0,2	-1,002572
13,633333	0,2	-1,001598
13,636667	0,2	-1,001319
13,640000	0,2	-1,000863
13,643333	0,2	-0,999850
13,646667	0,2	-0,998524
13,650000	0,2	-0,997402
13,653333	0,2	-0,996785
13,656667	0,2	-0,996504
13,660000	0,2	-0,996255
13,663333	0,2	-0,996028
13,666667	0,2	-0,996031
13,670000	0,2	-0,996308
13,673333	0,2	-0,996644
13,676667	0,2	-0,996812
13,680000	0,2	-0,996693
13,683333	0,2	-0,996285
13,686667	0,2	-0,995880
13,690000	0,2	-0,996088
13,693333	0,2	-0,997301
13,696667	0,2	-0,999204
13,700000	0,2	-1,000938
13,703333	0,2	-1,001698
13,706667	0,2	-1,001267
13,710000	0,2	-1,000062
13,713333	0,2	-0,998662
13,716667	0,2	-0,997293
13,720000	0,2	-0,995859
13,723333	0,2	-0,994443
13,726667	0,2	-0,993298
13,730000	0,2	-0,992522
13,733333	0,2	-0,992216
13,736667	0,2	-0,992409
13,740000	0,2	-0,992679
13,743333	0,2	-0,992623
13,746667	0,2	-0,992440
13,750000	0,2	-0,992611
13,753333	0,2	-0,993425
13,756667	0,2	-0,994800
13,760000	0,2	-0,996369
13,763333	0,2	-0,997693
13,766667	0,2	-0,998315
13,770000	0,2	-0,997963
13,773333	0,2	-0,996832
13,776667	0,2	-0,995274
13,780000	0,2	-0,993345
13,783333	0,2	-0,990995
13,786667	0,2	-0,988421
13,790000	0,2	-0,985899
13,793333	0,2	-0,983435
13,796667	0,2	-0,980905
13,800000	0,2	-0,978426
13,803333	0,2	-0,976345
13,806667	0,2	-0,974983
13,810000	0,2	-0,974372
13,813333	0,2	-0,974072
13,816667	0,2	-0,973414
13,820000	0,2	-0,972163
13,823333	0,2	-0,970978
13,826667	0,2	-0,970956
13,830000	0,2	-0,972477
13,833333	0,2	-0,974789
13,836667	0,2	-0,976741
13,840000	0,2	-0,977509
13,843333	0,2	-0,976733
13,846667	0,2	-0,974478
13,850000	0,2	-0,971088
13,853333	0,2	-0,967196
13,856667	0,2	-0,963696
13,860000	0,2	-0,961136
13,863333	0,2	-0,959285
13,866667	0,2	-0,957594
13,870000	0,2	-0,955896
13,873333	0,2	-0,954398
13,876667	0,2	-0,953093
13,880000	0,2	-0,951608
13,883333	0,2	-0,949563
13,886667	0,2	-0,946987
13,890000	0,2	-0,944445
13,893333	0,2	-0,942513
13,896667	0,2	-0,941314
13,900000	0,2	-0,940642
13,903333	0,2	-0,940180
13,906667	0,2	-0,939639
13,910000	0,2	-0,938928
13,913333	0,2	-0,937912
13,916667	0,2	-0,936119
13,920000	0,2	-0,933160
13,923333	0,2	-0,929277
13,926667	0,2	-0,925171
13,930000	0,2	-0,921456
13,933333	0,2	-0,918379
13,936667	0,2	-0,916026
13,940000	0,2	-0,914561
13,943333	0,2	-0,914025
13,946667	0,2	-0,914042
13,950000	0,2	-0,913996
13,953333	0,2	-0,913717
13,956667	0,2	-0,913735
13,960000	0,2	-0,914514
13,963333	0,2	-0,915937
13,966667	0,2	-0,917657
13,970000	0,2	-0,919322
13,973333	0,2	-0,920561
13,976667	0,2	-0,921150
13,980000	0,2	-0,921093
13,983333	0,2	-0,920651
13,986667	0,2	-0,920390
13,990000	0,2	-0,920850
13,993333	0,2	-0,922188
13,996667	0,2	-0,924298
14,000000	0,2	-0,926994
14,003333	0,2	-0,929936
14,006667	0,2	-0,932610
14,010000	0,2	-0,934506
14,013333	0,2	-0,935427
14,016667	0,2	-0,935634
14,020000	0,2	-0,935691
14,023333	0,2	-0,936226
14,026667	0,2	-0,937502
14,030000	0,2	-0,939051
14,033333	0,2	-0,940120
14,036667	0,2	-0,940498
14,040000	0,2	-0,940563
14,043333	0,2	-0,940639
14,046667	0,2	-0,940598
14,050000	0,2	-0,940119
14,053333	0,2	-0,939129
14,056667	0,2	-0,937846
14,060000	0,2	-0,936332
14,063333	0,2	-0,934178
14,066667	0,2	-0,930902
14,070000	0,2	-0,926512
14,073333	0,2	-0,921409
14,076667	0,2	-0,915819
14,080000	0,2	-0,909493
14,083333	0,2	-0,901900
14,086667	0,2	-0,892704
14,090000	0,2	-0,881845
14,093333	0,2	-0,869187
14,096667	0,2	-0,854658
14,100000	0,2	-0,838770
14,103333	0,2	-0,822565
14,106667	0,2	-0,806938
14,110000	0,2	-0,792016
14,113333	0,2	-0,777332
14,116667	0,2	-0,762764
14,120000	0,2	-0,748957
14,123333	0,2	-0,736860
14,126667	0,2	-0,727315
14,130000	0,2	-0,720802
14,133333	0,2	-0,717308
14,136667	0,2	-0,716780
14,140000	0,2	-0,719401
14,143333	0,2	-0,725085
14,146667	0,2	-0,733481
14,150000	0,2	-0,744484
14,153333	0,2	-0,757987
14,156667	0,2	-0,773473
14,160000	0,2	-0,790129
14,163333	0,2	-0,806957
14,166667	0,2	-0,823038
14,170000	0,2	-0,838118
14,173333	0,2	-0,852531
14,176667	0,2	-0,866403
14,180000	0,2	-0,879375
14,183333	0,2	-0,891123
14,186667	0,2	-0,901721
14,190000	0,2	-0,911427
14,193333	0,2	-0,920254
14,196667	0,2	-0,927877
14,200000	0,2	-0,933910
14,203333	0,2	-0,938130
14,206667	0,2	-0,940576
14,210000	0,2	-0,941747
14,213333	0,2	-0,942553
14,216667	0,2	-0,943734
14,220000	0,2	-0,945328
14,223333	0,2	-0,946665
14,226667	0,2	-0,947096
14,230000	0,2	-0,946911
14,233333	0,2	-0,947076
14,236667	0,2	-0,948011
14,240000	0,2	-0,949153
14,243333	0,2	-0,949716
14,246667	0,2	-0,949430
14,250000	0,2	-0,948516
14,253333	0,2	-0,947431
14,256667	0,2	-0,946635
14,260000	0,2	-0,946193
14,263333	0,2	-0,945791
14,266667	0,2	-0,945252
14,270000	0,2	-0,944707
14,273333	0,2	-0,944325
14,276667	0,2	-0,944188
14,280000	0,2	-0,944320
14,283333	0,2	-0,944582
14,286667	0,2	-0,944699
14,290000	0,2	-0,944563
14,293333	0,2	-0,944341
14,296667	0,2	-0,944355
14,300000	0,2	-0,944767
14,303333	0,2	-0,945236
14,306667	0,2	-0,945080
14,310000	0,2	-0,943822
14,313333	0,2	-0,941491
14,316667	0,2	-0,938581
14,320000	0,2	-0,935974
14,323333	0,2	-0,934476
14,326667	0,2	-0,934154
14,330000	0,2	-0,934508
14,333333	0,2	-0,935105
14,336667	0,2	-0,935725
14,340000	0,2	-0,936179
14,343333	0,2	-0,936320
14,346667	0,2	-0,936159
14,350000	0,2	-0,935875
14,353333	0,2	-0,935633
14,356667	0,2	-0,935361
14,360000	0,2	-0,934826
14,363333	0,2	-0,934026
14,366667	0,2	-0,933245
14,370000	0,2	-0,932630
14,373333	0,2	-0,931960
14,376667	0,2	-0,930887
14,380000	0,2	-0,929390
14,383333	0,2	-0,927943
14,386667	0,2	-0,927185
14,390000	0,2	-0,927414
14,393333	0,2	-0,928349
14,396667	0,2	-0,929269
14,400000	0,2	-0,929409
14,403333	0,2	-0,928254
14,406667	0,2	-0,925734
14,410000	0,2	-0,922388
14,413333	0,2	-0,918902
14,416667	0,2	-0,915395
14,420000	0,2	-0,911513
14,423333	0,2	-0,907044
14,426667	0,2	-0,902119
14,430000	0,2	-0,896999
14,433333	0,2	-0,891875
14,436667	0,2	-0,886808
14,440000	0,2	-0,881718
14,443333	0,2	-0,876282
14,446667	0,2	-0,870038
14,450000	0,2	-0,862935
14,453333	0,2	-0,855548
14,456667	0,2	-0,848531
14,460000	0,2	-0,842274
14,463333	0,2	-0,837128
14,466667	0,2	-0,833360
14,470000	0,2	-0,830736
14,473333	0,2	-0,828420
14,476667	0,2	-0,825523
14,480000	0,2	-0,821933
14,483333	0,2	-0,818489
14,486667	0,2	-0,816175
14,490000	0,2	-0,815281
14,493333	0,2	-0,815399
14,496667	0,2	-0,816004
14,500000	0,2	-0,816837
14,503333	0,2	-0,817836
14,506667	0,2	-0,819034
14,510000	0,2	-0,820631
14,513333	0,2	-0,822978
14,516667	0,2	-0,826293
14,520000	0,2	-0,830473
14,523333	0,2	-0,835156
14,526667	0,2	-0,839748
14,530000	0,2	-0,843670
14,533333	0,2	-0,846830
14,536667	0,2	-0,849636
14,540000	0,2	-0,852566
14,543333	0,2	-0,855859
14,546667	0,2	-0,859372
14,550000	0,2	-0,862603
14,553333	0,2	-0,864997
14,556667	0,2	-0,866273
14,560000	0,2	-0,866569
14,563333	0,2	-0,866397
14,566667	0,2	-0,866320
14,570000	0,2	-0,866665
14,573333	0,2	-0,867504
14,576667	0,2	-0,868719
14,580000	0,2	-0,870171
14,583333	0,2	-0,871858
14,586667	0,2	-0,873669
14,590000	0,2	-0,875047
14,593333	0,2	-0,875349
14,596667	0,2	-0,874515
14,600000	0,2	-0,873136
14,603333	0,2	-0,871892
14,606667	0,2	-0,871035
14,610000	0,2	-0,870497
14,613333	0,2	-0,870299
14,616667	0,2	-0,870506
14,620000	0,2	-0,871029
14,623333	0,2	-0,871771
14,626667	0,2	-0,872566
14,630000	0,2	-0,872888
14,633333	0,2	-0,872099
14,636667	0,2	-0,870066
14,640000	0,2	-0,867376
14,643333	0,2	-0,865027
14,646667	0,2	-0,863792
14,650000	0,2	-0,863797
14,653333	0,2	-0,864792
14,656667	0,2	-0,866642
14,660000	0,2	-0,869153
14,663333	0,2	-0,871609
14,666667	0,2	-0,873194
14,670000	0,2	-0,873902
14,673333	0,2	-0,874244
14,676667	0,2	-0,874271
14,680000	0,2	-0,873752
14,683333	0,2	-0,873002
14,686667	0,2	-0,872727
14,690000	0,2	-0,873268
14,693333	0,2	-0,874325
14,696667	0,2	-0,875252
14,700000	0,2	-0,875561
14,703333	0,2	-0,875291
14,706667	0,2	-0,874767
14,710000	0,2	-0,874214
14,713333	0,2	-0,873891
14,716667	0,2	-0,874189
14,720000	0,2	-0,875203
14,723333	0,2	-0,876618
14,726667	0,2	-0,878120
14,730000	0,2	-0,879477
14,733333	0,2	-0,880306
14,736667	0,2	-0,880299
14,740000	0,2	-0,879711
14,743333	0,2	-0,879040
14,746667	0,2	-0,878349
14,750000	0,2	-0,877462
14,753333	0,2	-0,876478
14,756667	0,2	-0,875646
14,760000	0,2	-0,874969
14,763333	0,2	-0,874247
14,766667	0,2	-0,873573
14,770000	0,2	-0,873465
14,773333	0,2	-0,874326
14,776667	0,2	-0,876167
14,780000	0,2	-0,878829
14,783333	0,2	-0,882022
14,786667	0,2	-0,885158
14,790000	0,2	-0,887461
14,793333	0,2	-0,888464
14,796667	0,2	-0,888288
14,800000	0,2	-0,887347
14,803333	0,2	-0,886135
14,806667	0,2	-0,885199
14,810000	0,2	-0,884856
14,813333	0,2	-0,885061
14,816667	0,2	-0,885659
14,820000	0,2	-0,886614
14,823333	0,2	-0,887996
14,826667	0,2	-0,889709
14,830000	0,2	-0,891201
14,833333	0,2	-0,891788
14,836667	0,2	-0,891375
14,840000	0,2	-0,890533
14,843333	0,2	-0,889790
14,846667	0,2	-0,889245
14,850000	0,2	-0,888973
14,853333	0,2	-0,889166
14,856667	0,2	-0,889851
14,860000	0,2	-0,890907
14,863333	0,2	-0,892083
14,866667	0,2	-0,892942
14,870000	0,2	-0,893080
14,873333	0,2	-0,892496
14,876667	0,2	-0,891694
14,880000	0,2	-0,891209
14,883333	0,2	-0,891150
14,886667	0,2	-0,891369
14,890000	0,2	-0,891713
14,893333	0,2	-0,892006
14,896667	0,2	-0,892096
14,900000	0,2	-0,891864
14,903333	0,2	-0,891256
14,906667	0,2	-0,890512
14,910000	0,2	-0,889931
14,913333	0,2	-0,889360
14,916667	0,2	-0,888486
14,920000	0,2	-0,887379
14,923333	0,2	-0,886232
14,926667	0,2	-0,884917
14,930000	0,2	-0,883290
14,933333	0,2	-0,881716
14,936667	0,2	-0,880752
14,940000	0,2	-0,880566
14,943333	0,2	-0,880927
14,946667	0,2	-0,881330
14,950000	0,2	-0,881269
14,953333	0,2	-0,880765
14,956667	0,2	-0,880309
14,960000	0,2	-0,880153
14,963333	0,2	-0,879880
14,966667	0,2	-0,878805
14,970000	0,2	-0,876763
14,973333	0,2	-0,874313
14,976667	0,2	-0,872203
14,980000	0,2	-0,870829
14,983333	0,2	-0,870115
14,986667	0,2	-0,869778
14,990000	0,2	-0,869584
14,993333	0,2	-0,869443
14,996667	0,2	-0,869455
15,000000	0,2	-0,869568
15,003333	0,2	-0,869275
15,006667	0,2	-0,868127
15,010000	0,2	-0,866329
15,013333	0,2	-0,864546
15,016667	0,2	-0,863392
15,020000	0,2	-0,863064
15,023333	0,2	-0,863171
15,026667	0,2	-0,863045
15,030000	0,2	-0,862298
15,033333	0,2	-0,860777
15,036667	0,2	-0,858248
15,040000	0,2	-0,854865
15,043333	0,2	-0,851723
15,046667	0,2	-0,850150
15,050000	0,2	-0,850533
15,053333	0,2	-0,852188
15,056667	0,2	-0,854066
15,060000	0,2	-0,855314
15,063333	0,2	-0,855502
15,066667	0,2	-0,854691
15,070000	0,2	-0,853305
15,073333	0,2	-0,851774
15,076667	0,2	-0,850135
15,080000	0,2	-0,848070
15,083333	0,2	-0,845474
15,086667	0,2	-0,842605
15,090000	0,2	-0,839665
15,093333	0,2	-0,836603
15,096667	0,2	-0,833125
15,100000	0,2	-0,828905
15,103333	0,2	-0,823875
15,106667	0,2	-0,818032
15,110000	0,2	-0,811183
15,113333	0,2	-0,803205
15,116667	0,2	-0,794434
15,120000	0,2	-0,785805
15,123333	0,2	-0,778531
15,126667	0,2	-0,773310
15,130000	0,2	-0,769943
15,133333	0,2	-0,767875
15,136667	0,2	-0,766759
15,140000	0,2	-0,766481
15,143333	0,2	-0,767189
15,146667	0,2	-0,769332
15,150000	0,2	-0,773252
15,153333	0,2	-0,778688
15,156667	0,2	-0,784846
15,160000	0,2	-0,790985
15,163333	0,2	-0,796908
15,166667	0,2	-0,802798
15,170000	0,2	-0,808574
15,173333	0,2	-0,813635
15,176667	0,2	-0,817475
15,180000	0,2	-0,820343
15,183333	0,2	-0,822953
15,186667	0,2	-0,825786
15,190000	0,2	-0,828788
15,193333	0,2	-0,831505
15,196667	0,2	-0,833425
15,200000	0,2	-0,834406
15,203333	0,2	-0,834789
15,206667	0,2	-0,834985
15,210000	0,2	-0,835111
15,213333	0,2	-0,835053
15,216667	0,2	-0,834619
15,220000	0,2	-0,833716
15,223333	0,2	-0,832638
15,226667	0,2	-0,831793
15,230000	0,2	-0,830987
15,233333	0,2	-0,829666
15,236667	0,2	-0,827795
15,240000	0,2	-0,825809
15,243333	0,2	-0,824099
15,246667	0,2	-0,822872
15,250000	0,2	-0,821951
15,253333	0,2	-0,820830
15,256667	0,2	-0,819329
15,260000	0,2	-0,817753
15,263333	0,2	-0,816308
15,266667	0,2	-0,814973
15,270000	0,2	-0,813930
15,273333	0,2	-0,813456
15,276667	0,2	-0,813484
15,280000	0,2	-0,813786
15,283333	0,2	-0,814141
15,286667	0,2	-0,814139
15,290000	0,2	-0,813490
15,293333	0,2	-0,812493
15,296667	0,2	-0,811773
15,300000	0,2	-0,811821
15,303333	0,2	-0,812797
15,306667	0,2	-0,814369
15,310000	0,2	-0,815868
15,313333	0,2	-0,816818
15,316667	0,2	-0,817143
15,320000	0,2	-0,816960
15,323333	0,2	-0,816391
15,326667	0,2	-0,815541
15,330000	0,2	-0,814601
15,333333	0,2	-0,813769
15,336667	0,2	-0,812948
15,340000	0,2	-0,811897
15,343333	0,2	-0,810814
15,346667	0,2	-0,810280
15,350000	0,2	-0,810591
15,353333	0,2	-0,811358
15,356667	0,2	-0,811915
15,360000	0,2	-0,812188
15,363333	0,2	-0,812777
15,366667	0,2	-0,814008
15,370000	0,2	-0,815479
15,373333	0,2	-0,816725
15,376667	0,2	-0,817918
15,380000	0,2	-0,819692
15,383333	0,2	-0,822378
15,386667	0,2	-0,825697
15,390000	0,2	-0,829130
15,393333	0,2	-0,832020
15,396667	0,2	-0,833709
15,400000	0,2	-0,834223
15,403333	0,2	-0,834279
15,406667	0,2	-0,834493
15,410000	0,2	-0,835053
15,413333	0,2	-0,835865
15,416667	0,2	-0,836671
15,420000	0,2	-0,837160
15,423333	0,2	-0,837043
15,426667	0,2	-0,836115
15,430000	0,2	-0,834513
15,433333	0,2	-0,832872
15,436667	0,2	-0,832061
15,440000	0,2	-0,832669
15,443333	0,2	-0,834614
15,446667	0,2	-0,837176
15,450000	0,2	-0,839576
15,453333	0,2	-0,841508
15,456667	0,2	-0,843038
15,460000	0,2	-0,844339
15,463333	0,2	-0,845590
15,466667	0,2	-0,846867
15,470000	0,2	-0,848167
15,473333	0,2	-0,849435
15,476667	0,2	-0,850537
15,480000	0,2	-0,851299
15,483333	0,2	-0,851484
15,486667	0,2	-0,850798
15,490000	0,2	-0,849161
15,493333	0,2	-0,846925
15,496667	0,2	-0,844767
15,500000	0,2	-0,843322
15,503333	0,2	-0,842718
15,506667	0,2	-0,842438
15,510000	0,2	-0,841736
15,513333	0,2	-0,840205
15,516667	0,2	-0,838181
15,520000	0,2	-0,836495
15,523333	0,2	-0,835675
15,526667	0,2	-0,835594
15,530000	0,2	-0,835733
15,533333	0,2	-0,835505
15,536667	0,2	-0,834513
15,540000	0,2	-0,832675
15,543333	0,2	-0,830064
15,546667	0,2	-0,826664
15,550000	0,2	-0,822384
15,553333	0,2	-0,817169
15,556667	0,2	-0,810834
15,560000	0,2	-0,802553
15,563333	0,2	-0,790263
15,566667	0,2	-0,770878
15,570000	0,2	-0,740895
15,573333	0,2	-0,695830
15,576667	0,2	-0,628726
15,580000	0,2	-0,528636
15,583333	0,2	-0,378738
15,586667	0,2	-0,154213
15,590000	0,2	0,179919
15,593333	0,2	0,671423
15,596667	0,2	1,383016
15,600000	0,2	2,392776
15,603333	0,2	3,792367
15,606667	0,2	5,681977
15,610000	0,2	8,160850
15,613333	0,2	11,313780
15,616667	0,2	15,195305
15,620000	0,2	19,814133
15,623333	0,2	25,119925
15,626667	0,2	30,995177
15,630000	0,2	37,256681
15,633333	0,2	43,668569
15,636667	0,2	49,963496
15,640000	0,2	55,867599
15,643333	0,2	61,126343
15,646667	0,2	65,527812
15,650000	0,2	68,919655
15,653333	0,2	71,217363
15,656667	0,2	72,403547
15,660000	0,2	72,519949
15,663333	0,2	71,655099
15,666667	0,2	69,930308
15,670000	0,2	67,486379
15,673333	0,2	64,472216
15,676667	0,2	61,034898
15,680000	0,2	57,311897
15,683333	0,2	53,426383
15,686667	0,2	49,484647
15,690000	0,2	45,575092
15,693333	0,2	41,768869
15,696667	0,2	38,120902
15,700000	0,2	34,670810
15,703333	0,2	31,444486
15,706667	0,2	28,456329
15,710000	0,2	25,711715
15,713333	0,2	23,209201
15,716667	0,2	20,942116
15,720000	0,2	18,899762
15,723333	0,2	17,068119
15,726667	0,2	15,430541
15,730000	0,2	13,969239
15,733333	0,2	12,666725
15,736667	0,2	11,506364
15,740000	0,2	10,472469
15,743333	0,2	9,550259
15,746667	0,2	8,725841
15,750000	0,2	7,986651
15,753333	0,2	7,322111
15,756667	0,2	6,723637
15,760000	0,2	6,183903
15,763333	0,2	5,696517
15,766667	0,2	5,256177
15,770000	0,2	4,858270
15,773333	0,2	4,498161
15,776667	0,2	4,171010
15,780000	0,2	3,872179
15,783333	0,2	3,597848
15,786667	0,2	3,345346
15,790000	0,2	3,112926
15,793333	0,2	2,899125
15,796667	0,2	2,702311
15,800000	0,2	2,520775
15,803333	0,2	2,352890
15,806667	0,2	2,197110
15,810000	0,2	2,052160
15,813333	0,2	1,917095
15,816667	0,2	1,791026
15,820000	0,2	1,673128
15,823333	0,2	1,562932
15,826667	0,2	1,460188
15,830000	0,2	1,364403
15,833333	0,2	1,274737
15,836667	0,2	1,190306
15,840000	0,2	1,110409
15,843333	0,2	1,034527
15,846667	0,2	0,962400
15,850000	0,2	0,894060
15,853333	0,2	0,829504
15,856667	0,2	0,768440
15,860000	0,2	0,710715
15,863333	0,2	0,656563
15,866667	0,2	0,606020
15,870000	0,2	0,558649
15,873333	0,2	0,514072
15,876667	0,2	0,472005
15,880000	0,2	0,431638
15,883333	0,2	0,392012
15,886667	0,2	0,353108
15,890000	0,2	0,315733
15,893333	0,2	0,280545
15,896667	0,2	0,247643
15,900000	0,2	0,216690
15,903333	0,2	0,187264
15,906667	0,2	0,159173
15,910000	0,2	0,132295
15,913333	0,2	0,106357
15,916667	0,2	0,081146
15,920000	0,2	0,056678
15,923333	0,2	0,033126
15,926667	0,2	0,010644
15,930000	0,2	-0,010812
15,933333	0,2	-0,031433
15,936667	0,2	-0,051356
15,940000	0,2	-0,070712
15,943333	0,2	-0,089675
15,946667	0,2	-0,108174
15,950000	0,2	-0,125790
15,953333	0,2	-0,142180
15,956667	0,2	-0,157430
15,960000	0,2	-0,171972
15,963333	0,2	-0,186277
15,966667	0,2	-0,200558
15,970000	0,2	-0,214697
15,973333	0,2	-0,228382
15,976667	0,2	-0,241261
15,980000	0,2	-0,253049
15,983333	0,2	-0,263769
15,986667	0,2	-0,273979
15,990000	0,2	-0,284358
15,993333	0,2	-0,295027
15,996667	0,2	-0,305577
16,000000	0,2	-0,315684
16,003333	0,2	-0,325460
16,006667	0,2	-0,335181
16,010000	0,2	-0,344808
16,013333	0,2	-0,353953
16,016667	0,2	-0,362221
16,020000	0,2	-0,369700
16,023333	0,2	-0,377234
16,026667	0,2	-0,385697
16,030000	0,2	-0,394919
16,033333	0,2	-0,403744
16,036667	0,2	-0,411306
16,040000	0,2	-0,418002
16,043333	0,2	-0,424826
16,046667	0,2	-0,432023
16,050000	0,2	-0,438903
16,053333	0,2	-0,444844
16,056667	0,2	-0,449943
16,060000	0,2	-0,454716
16,063333	0,2	-0,459605
16,066667	0,2	-0,464787
16,070000	0,2	-0,470049
16,073333	0,2	-0,474852
16,076667	0,2	-0,478847
16,080000	0,2	-0,482432
16,083333	0,2	-0,486546
16,086667	0,2	-0,491733
16,090000	0,2	-0,497720
16,093333	0,2	-0,503919
16,096667	0,2	-0,509919
16,100000	0,2	-0,515644
16,103333	0,2	-0,521264
16,106667	0,2	-0,527014
16,110000	0,2	-0,533043
16,113333	0,2	-0,539153
16,116667	0,2	-0,544793
16,120000	0,2	-0,549679
16,123333	0,2	-0,554119
16,126667	0,2	-0,558522
16,130000	0,2	-0,562892
16,133333	0,2	-0,566953
16,136667	0,2	-0,570616
16,140000	0,2	-0,574179
16,143333	0,2	-0,577969
16,146667	0,2	-0,581953
16,150000	0,2	-0,585954
16,153333	0,2	-0,589901
16,156667	0,2	-0,593557
16,160000	0,2	-0,596464
16,163333	0,2	-0,598549
16,166667	0,2	-0,600388
16,170000	0,2	-0,602476
16,173333	0,2	-0,604648
16,176667	0,2	-0,606524
16,180000	0,2	-0,608250
16,183333	0,2	-0,610344
16,186667	0,2	-0,612876
16,190000	0,2	-0,615375
16,193333	0,2	-0,617465
16,196667	0,2	-0,619108
16,200000	0,2	-0,620375
16,203333	0,2	-0,621316
16,206667	0,2	-0,621997
16,210000	0,2	-0,622454
16,213333	0,2	-0,622648
16,216667	0,2	-0,622575
16,220000	0,2	-0,622428
16,223333	0,2	-0,622592
16,226667	0,2	-0,623472
16,230000	0,2	-0,625218
16,233333	0,2	-0,627544
16,236667	0,2	-0,629954
16,240000	0,2	-0,632159
16,243333	0,2	-0,634091
16,246667	0,2	-0,635649
16,250000	0,2	-0,636684
16,253333	0,2	-0,637109
16,256667	0,2	-0,636952
16,260000	0,2	-0,636469
16,263333	0,2	-0,636157
16,266667	0,2	-0,636513
16,270000	0,2	-0,637834
16,273333	0,2	-0,640117
16,276667	0,2	-0,642892
16,280000	0,2	-0,645275
16,283333	0,2	-0,646500
16,286667	0,2	-0,646483
16,290000	0,2	-0,645766
16,293333	0,2	-0,644907
16,296667	0,2	-0,644060
16,300000	0,2	-0,643269
16,303333	0,2	-0,642842
16,306667	0,2	-0,643118
16,310000	0,2	-0,644052
16,313333	0,2	-0,645298
16,316667	0,2	-0,646599
16,320000	0,2	-0,648083
16,323333	0,2	-0,650106
16,326667	0,2	-0,652567
16,330000	0,2	-0,654669
16,333333	0,2	-0,655731
16,336667	0,2	-0,655977
16,340000	0,2	-0,656435
16,343333	0,2	-0,658034
16,346667	0,2	-0,660649
16,350000	0,2	-0,663182
16,353333	0,2	-0,664472
16,356667	0,2	-0,664201
16,360000	0,2	-0,663091
16,363333	0,2	-0,662075
16,366667	0,2	-0,661440
16,370000	0,2	-0,660995
16,373333	0,2	-0,660672
16,376667	0,2	-0,660670
16,380000	0,2	-0,661241
16,383333	0,2	-0,662444
16,386667	0,2	-0,664051
16,390000	0,2	-0,665733
16,393333	0,2	-0,667408
16,396667	0,2	-0,669236
16,400000	0,2	-0,671155
16,403333	0,2	-0,672759
16,406667	0,2	-0,673827
16,410000	0,2	-0,674669
16,413333	0,2	-0,675806
16,416667	0,2	-0,677465
16,420000	0,2	-0,679440
16,423333	0,2	-0,681320
16,426667	0,2	-0,682689
16,430000	0,2	-0,683312
16,433333	0,2	-0,683286
16,436667	0,2	-0,682953
16,440000	0,2	-0,682612
16,443333	0,2	-0,682299
16,446667	0,2	-0,681788
16,450000	0,2	-0,680993
16,453333	0,2	-0,680403
16,456667	0,2	-0,680875
16,460000	0,2	-0,682952
16,463333	0,2	-0,686424
16,466667	0,2	-0,690514
16,470000	0,2	-0,694357
16,473333	0,2	-0,697314
16,476667	0,2	-0,699112
16,480000	0,2	-0,699753
16,483333	0,2	-0,699264
16,486667	0,2	-0,697800
16,490000	0,2	-0,695911
16,493333	0,2	-0,694315
16,496667	0,2	-0,693584
16,500000	0,2	-0,694134
16,503333	0,2	-0,696063
16,506667	0,2	-0,698955
16,510000	0,2	-0,701982
16,513333	0,2	-0,704235
16,516667	0,2	-0,705243
16,520000	0,2	-0,705113
16,523333	0,2	-0,704256
16,526667	0,2	-0,703264
16,530000	0,2	-0,702651
16,533333	0,2	-0,702456
16,536667	0,2	-0,702461
16,540000	0,2	-0,702696
16,543333	0,2	-0,703485
16,546667	0,2	-0,705030
16,550000	0,2	-0,707152
16,553333	0,2	-0,709430
16,556667	0,2	-0,711464
16,560000	0,2	-0,713125
16,563333	0,2	-0,714725
16,566667	0,2	-0,716730
16,570000	0,2	-0,719126
16,573333	0,2	-0,721300
16,576667	0,2	-0,722581
16,580000	0,2	-0,722754
16,583333	0,2	-0,722119
16,586667	0,2	-0,721138
16,590000	0,2	-0,720143
16,593333	0,2	-0,719224
16,596667	0,2	-0,718105
16,600000	0,2	-0,716525
16,603333	0,2	-0,714922
16,606667	0,2	-0,714277
16,610000	0,2	-0,715224
16,613333	0,2	-0,717518
16,616667	0,2	-0,720384
16,620000	0,2	-0,723085
16,623333	0,2	-0,725049
16,626667	0,2	-0,725920
16,630000	0,2	-0,725591
16,633333	0,2	-0,724084
16,636667	0,2	-0,721749
16,640000	0,2	-0,719412
16,643333	0,2	-0,717874
16,646667	0,2	-0,717337
16,650000	0,2	-0,717503
16,653333	0,2	-0,718035
16,656667	0,2	-0,718870
16,660000	0,2	-0,720158
16,663333	0,2	-0,721807
16,666667	0,2	-0,723291
16,670000	0,2	-0,724053
16,673333	0,2	-0,723890
16,676667	0,2	-0,723072
16,680000	0,2	-0,722272
16,683333	0,2	-0,722205
16,686667	0,2	-0,723210
16,690000	0,2	-0,725054
16,693333	0,2	-0,727026
16,696667	0,2	-0,728386
16,700000	0,2	-0,728864
16,703333	0,2	-0,728832
16,706667	0,2	-0,728922
16,710000	0,2	-0,729454
16,713333	0,2	-0,730319
16,716667	0,2	-0,731351
16,720000	0,2	-0,732363
16,723333	0,2	-0,732933
16,726667	0,2	-0,732683
16,730000	0,2	-0,731630
16,733333	0,2	-0,730021
16,736667	0,2	-0,728098
16,740000	0,2	-0,726132
16,743333	0,2	-0,724541
16,746667	0,2	-0,723808
16,750000	0,2	-0,724192
16,753333	0,2	-0,725509
16,756667	0,2	-0,727116
16,760000	0,2	-0,728231
16,763333	0,2	-0,728426
16,766667	0,2	-0,727753
16,770000	0,2	-0,726565
16,773333	0,2	-0,725430
16,776667	0,2	-0,724940
16,780000	0,2	-0,725271
16,783333	0,2	-0,725987
16,786667	0,2	-0,726421
16,790000	0,2	-0,726196
16,793333	0,2	-0,725326
16,796667	0,2	-0,724083
16,800000	0,2	-0,722836
16,803333	0,2	-0,721873
16,806667	0,2	-0,721358
16,810000	0,2	-0,721362
16,813333	0,2	-0,721922
16,816667	0,2	-0,722996
16,820000	0,2	-0,724341
16,823333	0,2	-0,725483
16,826667	0,2	-0,725802
16,830000	0,2	-0,724864
16,833333	0,2	-0,722870
16,836667	0,2	-0,720607
16,840000	0,2	-0,718830
16,843333	0,2	-0,717800
16,846667	0,2	-0,717321
16,850000	0,2	-0,717003
16,853333	0,2	-0,716370
16,856667	0,2	-0,714871
16,860000	0,2	-0,712282
16,863333	0,2	-0,709261
16,866667	0,2	-0,707041
16,870000	0,2	-0,706365
16,873333	0,2	-0,706919
16,876667	0,2	-0,707861
16,880000	0,2	-0,708695
16,883333	0,2	-0,709288
16,886667	0,2	-0,709358
16,890000	0,2	-0,708476
16,893333	0,2	-0,706541
16,896667	0,2	-0,703961
16,900000	0,2	-0,701350
16,903333	0,2	-0,699126
16,906667	0,2	-0,697344
16,910000	0,2	-0,695899
16,913333	0,2	-0,694910
16,916667	0,2	-0,694676
16,920000	0,2	-0,695103
16,923333	0,2	-0,695513
16,926667	0,2	-0,695342
16,930000	0,2	-0,694662
16,933333	0,2	-0,693791
16,936667	0,2	-0,692720
16,940000	0,2	-0,691113
16,943333	0,2	-0,688843
16,946667	0,2	-0,686231
16,950000	0,2	-0,683817
16,953333	0,2	-0,682155
16,956667	0,2	-0,681689
16,960000	0,2	-0,682482
16,963333	0,2	-0,684005
16,966667	0,2	-0,685436
16,970000	0,2	-0,686283
16,973333	0,2	-0,686471
16,976667	0,2	-0,686050
16,980000	0,2	-0,685209
16,983333	0,2	-0,684288
16,986667	0,2	-0,683601
16,990000	0,2	-0,683409
16,993333	0,2	-0,683766
16,996667	0,2	-0,684183
17,000000	0,2	-0,683913
17,003333	0,2	-0,682702
17,006667	0,2	-0,681038
17,010000	0,2	-0,679804
17,013333	0,2	-0,679699
17,016667	0,2	-0,680695
17,020000	0,2	-0,682119
17,023333	0,2	-0,683279
17,026667	0,2	-0,683896
17,030000	0,2	-0,683910
17,033333	0,2	-0,683021
17,036667	0,2	-0,680918
17,040000	0,2	-0,678035
17,043333	0,2	-0,675464
17,046667	0,2	-0,673999
17,050000	0,2	-0,673537
17,053333	0,2	-0,673493
17,056667	0,2	-0,673648
17,060000	0,2	-0,674317
17,063333	0,2	-0,675642
17,066667	0,2	-0,677112
17,070000	0,2	-0,678027
17,073333	0,2	-0,678175
17,076667	0,2	-0,677869
17,080000	0,2	-0,677641
17,083333	0,2	-0,677925
17,086667	0,2	-0,678757
17,090000	0,2	-0,679764
17,093333	0,2	-0,680415
17,096667	0,2	-0,680382
17,100000	0,2	-0,679903
17,103333	0,2	-0,679729
17,106667	0,2	-0,680425
17,110000	0,2	-0,681771
17,113333	0,2	-0,683077
17,116667	0,2	-0,683925
17,120000	0,2	-0,684378
17,123333	0,2	-0,684626
17,126667	0,2	-0,684714
17,130000	0,2	-0,684677
17,133333	0,2	-0,684784
17,136667	0,2	-0,685354
17,140000	0,2	-0,686328
17,143333	0,2	-0,687258
17,146667	0,2	-0,687560
17,150000	0,2	-0,686874
17,153333	0,2	-0,685517
17,156667	0,2	-0,684264
17,160000	0,2	-0,683607
17,163333	0,2	-0,683643
17,166667	0,2	-0,684286
17,170000	0,2	-0,685241
17,173333	0,2	-0,686060
17,176667	0,2	-0,686412
17,180000	0,2	-0,686255
17,183333	0,2	-0,685738
17,186667	0,2	-0,684957
17,190000	0,2	-0,683811
17,193333	0,2	-0,682144
17,196667	0,2	-0,680119
17,200000	0,2	-0,678262
17,203333	0,2	-0,676895
17,206667	0,2	-0,675708
17,210000	0,2	-0,674258
17,213333	0,2	-0,672777
17,216667	0,2	-0,671946
17,220000	0,2	-0,671892
17,223333	0,2	-0,671877
17,226667	0,2	-0,671066
17,230000	0,2	-0,669334
17,233333	0,2	-0,667284
17,236667	0,2	-0,665593
17,240000	0,2	-0,664431
17,243333	0,2	-0,663572
17,246667	0,2	-0,662854
17,250000	0,2	-0,662287
17,253333	0,2	-0,661935
17,256667	0,2	-0,661763
17,260000	0,2	-0,661575
17,263333	0,2	-0,661216
17,266667	0,2	-0,660830
17,270000	0,2	-0,660737
17,273333	0,2	-0,661101
17,276667	0,2	-0,661822
17,280000	0,2	-0,662662
17,283333	0,2	-0,663411
17,286667	0,2	-0,663988
17,290000	0,2	-0,664409
17,293333	0,2	-0,664652
17,296667	0,2	-0,664652
17,300000	0,2	-0,664360
17,303333	0,2	-0,663653
17,306667	0,2	-0,662506
17,310000	0,2	-0,661149
17,313333	0,2	-0,659844
17,316667	0,2	-0,658883
17,320000	0,2	-0,658618
17,323333	0,2	-0,659089
17,326667	0,2	-0,659933
17,330000	0,2	-0,660698
17,333333	0,2	-0,660991
17,336667	0,2	-0,660535
17,340000	0,2	-0,659348
17,343333	0,2	-0,657697
17,346667	0,2	-0,655839
17,350000	0,2	-0,653997
17,353333	0,2	-0,652420
17,356667	0,2	-0,651391
17,360000	0,2	-0,651185
17,363333	0,2	-0,651709
17,366667	0,2	-0,652217
17,370000	0,2	-0,651866
17,373333	0,2	-0,650582
17,376667	0,2	-0,648938
17,380000	0,2	-0,647474
17,383333	0,2	-0,646622
17,386667	0,2	-0,646671
17,390000	0,2	-0,647449
17,393333	0,2	-0,648530
17,396667	0,2	-0,649564
17,400000	0,2	-0,650158
17,403333	0,2	-0,649968
17,406667	0,2	-0,649123
17,410000	0,2	-0,648357
17,413333	0,2	-0,648575
17,416667	0,2	-0,650055
17,420000	0,2	-0,652092
17,423333	0,2	-0,653617
17,426667	0,2	-0,654043
17,430000	0,2	-0,653479
17,433333	0,2	-0,652479
17,436667	0,2	-0,651736
17,440000	0,2	-0,651716
17,443333	0,2	-0,652471
17,446667	0,2	-0,653883
17,450000	0,2	-0,655676
17,453333	0,2	-0,657175
17,456667	0,2	-0,657691
17,460000	0,2	-0,657142
17,463333	0,2	-0,656059
17,466667	0,2	-0,655238
17,470000	0,2	-0,655178
17,473333	0,2	-0,655606
17,476667	0,2	-0,655825
17,480000	0,2	-0,655456
17,483333	0,2	-0,654678
17,486667	0,2	-0,653928
17,490000	0,2	-0,653419
17,493333	0,2	-0,652971
17,496667	0,2	-0,652366
17,500000	0,2	-0,651712
17,503333	0,2	-0,651329
17,506667	0,2	-0,651395
17,510000	0,2	-0,651703
17,513333	0,2	-0,651763
17,516667	0,2	-0,651214
17,520000	0,2	-0,650114
17,523333	0,2	-0,648917
17,526667	0,2	-0,648235
17,530000	0,2	-0,648320
17,533333	0,2	-0,648776
17,536667	0,2	-0,648926
17,540000	0,2	-0,648256
17,543333	0,2	-0,646695
17,546667	0,2	-0,644706
17,550000	0,2	-0,642939
17,553333	0,2	-0,641872
17,556667	0,2	-0,641837
17,560000	0,2	-0,642905
17,563333	0,2	-0,644658
17,566667	0,2	-0,646492
17,570000	0,2	-0,648139
17,573333	0,2	-0,649714
17,576667	0,2	-0,651414
17,580000	0,2	-0,653177
17,583333	0,2	-0,654652
17,586667	0,2	-0,655824
17,590000	0,2	-0,657235
17,593333	0,2	-0,659112
17,596667	0,2	-0,660921
17,600000	0,2	-0,662094
17,603333	0,2	-0,662507
17,606667	0,2	-0,662085
17,610000	0,2	-0,660619
17,613333	0,2	-0,658210
17,616667	0,2	-0,655371
17,620000	0,2	-0,652662
17,623333	0,2	-0,650677
17,626667	0,2	-0,650174
17,630000	0,2	-0,651596
17,633333	0,2	-0,654438
17,636667	0,2	-0,657351
17,640000	0,2	-0,659025
17,643333	0,2	-0,659059
17,646667	0,2	-0,657926
17,650000	0,2	-0,656156
17,653333	0,2	-0,653933
17,656667	0,2	-0,651616
17,660000	0,2	-0,650069
17,663333	0,2	-0,649965
17,666667	0,2	-0,651067
17,670000	0,2	-0,652538
17,673333	0,2	-0,653674
17,676667	0,2	-0,654248
17,680000	0,2	-0,654418
17,683333	0,2	-0,654434
17,686667	0,2	-0,654407
17,690000	0,2	-0,654313
17,693333	0,2	-0,653966
17,696667	0,2	-0,653066
17,700000	0,2	-0,651713
17,703333	0,2	-0,650565
17,706667	0,2	-0,650077
17,710000	0,2	-0,649970
17,713333	0,2	-0,649645
17,716667	0,2	-0,648768
17,720000	0,2	-0,647273
17,723333	0,2	-0,645142
17,726667	0,2	-0,642455
17,730000	0,2	-0,639528
17,733333	0,2	-0,636832
17,736667	0,2	-0,634809
17,740000	0,2	-0,633775
17,743333	0,2	-0,633766
17,746667	0,2	-0,634357
17,750000	0,2	-0,634851
17,753333	0,2	-0,634743
17,756667	0,2	-0,633949
17,760000	0,2	-0,632612
17,763333	0,2	-0,630914
17,766667	0,2	-0,629310
17,770000	0,2	-0,628580
17,773333	0,2	-0,629126
17,776667	0,2	-0,630653
17,780000	0,2	-0,632721
17,783333	0,2	-0,634997
17,786667	0,2	-0,637046
17,790000	0,2	-0,638327
17,793333	0,2	-0,638530
17,796667	0,2	-0,637946
17,800000	0,2	-0,637207
17,803333	0,2	-0,636689
17,806667	0,2	-0,636404
17,810000	0,2	-0,636389
17,813333	0,2	-0,636941
17,816667	0,2	-0,638218
17,820000	0,2	-0,639844
17,823333	0,2	-0,641247
17,826667	0,2	-0,642138
17,830000	0,2	-0,642556
17,833333	0,2	-0,642757
17,836667	0,2	-0,642951
17,840000	0,2	-0,643037
17,843333	0,2	-0,642843
17,846667	0,2	-0,642510
17,850000	0,2	-0,642339
17,853333	0,2	-0,642395
17,856667	0,2	-0,642463
17,860000	0,2	-0,642338
17,863333	0,2	-0,642191
17,866667	0,2	-0,642666
17,870000	0,2	-0,644246
17,873333	0,2	-0,646624
17,876667	0,2	-0,649021
17,880000	0,2	-0,650790
17,883333	0,2	-0,651605
17,886667	0,2	-0,651431
17,890000	0,2	-0,650412
17,893333	0,2	-0,648817
17,896667	0,2	-0,647046
17,900000	0,2	-0,645486
17,903333	0,2	-0,644455
17,906667	0,2	-0,644180
17,910000	0,2	-0,644724
17,913333	0,2	-0,646010
17,916667	0,2	-0,647741
17,920000	0,2	-0,649401
17,923333	0,2	-0,650701
17,926667	0,2	-0,651795
17,930000	0,2	-0,652921
17,933333	0,2	-0,654106
17,936667	0,2	-0,654983
17,940000	0,2	-0,654979
17,943333	0,2	-0,653973
17,946667	0,2	-0,652434
17,950000	0,2	-0,650989
17,953333	0,2	-0,650255
17,956667	0,2	-0,650759
17,960000	0,2	-0,652575
17,963333	0,2	-0,655231
17,966667	0,2	-0,658049
17,970000	0,2	-0,660407
17,973333	0,2	-0,661847
17,976667	0,2	-0,662191
17,980000	0,2	-0,661617
17,983333	0,2	-0,660614
17,986667	0,2	-0,659797
17,990000	0,2	-0,659656
17,993333	0,2	-0,660339
17,996667	0,2	-0,661780
18,000000	0,2	-0,663923
18,003333	0,2	-0,666374
18,006667	0,2	-0,668162
18,010000	0,2	-0,668523
18,013333	0,2	-0,667551
18,016667	0,2	-0,665921
18,020000	0,2	-0,664341
18,023333	0,2	-0,663118
18,026667	0,2	-0,662193
18,030000	0,2	-0,661516
18,033333	0,2	-0,661266
18,036667	0,2	-0,661792
18,040000	0,2	-0,663109
18,043333	0,2	-0,664497
18,046667	0,2	-0,665143
18,050000	0,2	-0,664926
18,053333	0,2	-0,664374
18,056667	0,2	-0,664233
18,060000	0,2	-0,664926
18,063333	0,2	-0,666238
18,066667	0,2	-0,667603
18,070000	0,2	-0,668544
18,073333	0,2	-0,668936
18,076667	0,2	-0,669003
18,080000	0,2	-0,669069
18,083333	0,2	-0,669326
18,086667	0,2	-0,669676
18,090000	0,2	-0,669737
18,093333	0,2	-0,669139
18,096667	0,2	-0,667803
18,100000	0,2	-0,666023
18,103333	0,2	-0,664251
18,106667	0,2	-0,662674
18,110000	0,2	-0,661188
18,113333	0,2	-0,659776
18,116667	0,2	-0,658728
18,120000	0,2	-0,658338
18,123333	0,2	-0,658475
18,126667	0,2	-0,658818
18,130000	0,2	-0,659237
18,133333	0,2	-0,659493
18,136667	0,2	-0,659002
18,140000	0,2	-0,657505
18,143333	0,2	-0,655591
18,146667	0,2	-0,654083
18,150000	0,2	-0,653210
18,153333	0,2	-0,652529
18,156667	0,2	-0,651467
18,160000	0,2	-0,649992
18,163333	0,2	-0,648649
18,166667	0,2	-0,647752
18,170000	0,2	-0,646934
18,173333	0,2	-0,645701
18,176667	0,2	-0,643943
18,180000	0,2	-0,641851
18,183333	0,2	-0,639810
18,186667	0,2	-0,638274
18,190000	0,2	-0,637422
18,193333	0,2	-0,637020
18,196667	0,2	-0,636744
18,200000	0,2	-0,636368
18,203333	0,2	-0,635580
18,206667	0,2	-0,634107
18,210000	0,2	-0,632209
18,213333	0,2	-0,630630
18,216667	0,2	-0,629957
18,220000	0,2	-0,630224
18,223333	0,2	-0,630999
18,226667	0,2	-0,631738
18,230000	0,2	-0,632092
18,233333	0,2	-0,631941
18,236667	0,2	-0,631236
18,240000	0,2	-0,629972
18,243333	0,2	-0,628331
18,246667	0,2	-0,626558
18,250000	0,2	-0,624644
18,253333	0,2	-0,622456
18,256667	0,2	-0,620083
18,260000	0,2	-0,617805
18,263333	0,2	-0,615744
18,266667	0,2	-0,613851
18,270000	0,2	-0,612223
18,273333	0,2	-0,610927
18,276667	0,2	-0,609628
18,280000	0,2	-0,607967
18,283333	0,2	-0,606058
18,286667	0,2	-0,604272
18,290000	0,2	-0,602824
18,293333	0,2	-0,601810
18,296667	0,2	-0,601310
18,300000	0,2	-0,601174
18,303333	0,2	-0,601060
18,306667	0,2	-0,600916
18,310000	0,2	-0,601169
18,313333	0,2	-0,602120
18,316667	0,2	-0,603408
18,320000	0,2	-0,604435
18,323333	0,2	-0,604858
18,326667	0,2	-0,604537
18,330000	0,2	-0,603515
18,333333	0,2	-0,602056
18,336667	0,2	-0,600613
18,340000	0,2	-0,599667
18,343333	0,2	-0,599522
18,346667	0,2	-0,600383
18,350000	0,2	-0,602307
18,353333	0,2	-0,604816
18,356667	0,2	-0,607007
18,360000	0,2	-0,608188
18,363333	0,2	-0,608275
18,366667	0,2	-0,607644
18,370000	0,2	-0,606747
18,373333	0,2	-0,605843
18,376667	0,2	-0,605025
18,380000	0,2	-0,604479
18,383333	0,2	-0,604537
18,386667	0,2	-0,605404
18,390000	0,2	-0,606961
18,393333	0,2	-0,608801
18,396667	0,2	-0,610585
18,400000	0,2	-0,612319
18,403333	0,2	-0,614070
18,406667	0,2	-0,615646
18,410000	0,2	-0,616818
18,413333	0,2	-0,617615
18,416667	0,2	-0,618190
18,420000	0,2	-0,618567
18,423333	0,2	-0,618756
18,426667	0,2	-0,618872
18,430000	0,2	-0,618922
18,433333	0,2	-0,618778
18,436667	0,2	-0,618438
18,440000	0,2	-0,618184
18,443333	0,2	-0,618402
18,446667	0,2	-0,619261
18,450000	0,2	-0,620496
18,453333	0,2	-0,621357
18,456667	0,2	-0,621121
18,460000	0,2	-0,619887
18,463333	0,2	-0,618479
18,466667	0,2	-0,617612
18,470000	0,2	-0,617437
18,473333	0,2	-0,617609
18,476667	0,2	-0,617625
18,480000	0,2	-0,617259
18,483333	0,2	-0,616680
18,486667	0,2	-0,616198
18,490000	0,2	-0,615991
18,493333	0,2	-0,615873
18,496667	0,2	-0,615309
18,500000	0,2	-0,614031
18,503333	0,2	-0,612632
18,506667	0,2	-0,612107
18,510000	0,2	-0,612686
18,513333	0,2	-0,613535
18,516667	0,2	-0,613623
18,520000	0,2	-0,612522
18,523333	0,2	-0,610481
18,526667	0,2	-0,608072
18,530000	0,2	-0,605734
18,533333	0,2	-0,603582
18,536667	0,2	-0,601607
18,540000	0,2	-0,599974
18,543333	0,2	-0,598996
18,546667	0,2	-0,598752
18,550000	0,2	-0,598970
18,553333	0,2	-0,599183
18,556667	0,2	-0,598924
18,560000	0,2	-0,597972
18,563333	0,2	-0,596544
18,566667	0,2	-0,595334
18,570000	0,2	-0,595073
18,573333	0,2	-0,595987
18,576667	0,2	-0,597817
18,580000	0,2	-0,599916
18,583333	0,2	-0,601242
18,586667	0,2	-0,600895
18,590000	0,2	-0,598886
18,593333	0,2	-0,596207
18,596667	0,2	-0,594148
18,600000	0,2	-0,593532
18,603333	0,2	-0,594347
18,606667	0,2	-0,595744
18,610000	0,2	-0,596525
18,613333	0,2	-0,595962
18,616667	0,2	-0,593991
18,620000	0,2	-0,590858
18,623333	0,2	-0,587199
18,626667	0,2	-0,583930
18,630000	0,2	-0,581446
18,633333	0,2	-0,579330
18,636667	0,2	-0,577039
18,640000	0,2	-0,574548
18,643333	0,2	-0,572257
18,646667	0,2	-0,570502
18,650000	0,2	-0,569374
18,653333	0,2	-0,568958
18,656667	0,2	-0,569414
18,660000	0,2	-0,570612
18,663333	0,2	-0,571914
18,666667	0,2	-0,572514
18,670000	0,2	-0,571962
18,673333	0,2	-0,570434
18,676667	0,2	-0,568508
18,680000	0,2	-0,566639
18,683333	0,2	-0,565004
18,686667	0,2	-0,563759
18,690000	0,2	-0,562937
18,693333	0,2	-0,562215
18,696667	0,2	-0,561360
18,700000	0,2	-0,560607
18,703333	0,2	-0,560135
18,706667	0,2	-0,559671
18,710000	0,2	-0,558948
18,713333	0,2	-0,558178
18,716667	0,2	-0,557867
18,720000	0,2	-0,558457
18,723333	0,2	-0,560140
18,726667	0,2	-0,562703
18,730000	0,2	-0,565563
18,733333	0,2	-0,567997
18,736667	0,2	-0,569401
18,740000	0,2	-0,569700
18,743333	0,2	-0,569556
18,746667	0,2	-0,569827
18,750000	0,2	-0,570822
18,753333	0,2	-0,572319
18,756667	0,2	-0,574070
18,760000	0,2	-0,575989
18,763333	0,2	-0,577953
18,766667	0,2	-0,579670
18,770000	0,2	-0,580832
18,773333	0,2	-0,581210
18,776667	0,2	-0,580660
18,780000	0,2	-0,579285
18,783333	0,2	-0,577581
18,786667	0,2	-0,576350
18,790000	0,2	-0,576379
18,793333	0,2	-0,577950
18,796667	0,2	-0,580594
18,800000	0,2	-0,583391
18,803333	0,2	-0,585462
18,806667	0,2	-0,586433
18,810000	0,2	-0,586638
18,813333	0,2	-0,586747
18,816667	0,2	-0,587235
18,820000	0,2	-0,588093
18,823333	0,2	-0,588734
18,826667	0,2	-0,588487
18,830000	0,2	-0,587516
18,833333	0,2	-0,586825
18,836667	0,2	-0,587222
18,840000	0,2	-0,588588
18,843333	0,2	-0,590140
18,846667	0,2	-0,591269
18,850000	0,2	-0,591846
18,853333	0,2	-0,591672
18,856667	0,2	-0,590345
18,860000	0,2	-0,588032
18,863333	0,2	-0,585720
18,866667	0,2	-0,584395
18,870000	0,2	-0,584353
18,873333	0,2	-0,585207
18,876667	0,2	-0,586200
18,880000	0,2	-0,586767
18,883333	0,2	-0,586910
18,886667	0,2	-0,586936
18,890000	0,2	-0,586960
18,893333	0,2	-0,586856
18,896667	0,2	-0,586450
18,900000	0,2	-0,585550
18,903333	0,2	-0,584159
18,906667	0,2	-0,582791
18,910000	0,2	-0,582092
18,913333	0,2	-0,582200
18,916667	0,2	-0,582861
18,920000	0,2	-0,583894
18,923333	0,2	-0,585181
18,926667	0,2	-0,586456
18,930000	0,2	-0,587327
18,933333	0,2	-0,587383
18,936667	0,2	-0,586429
18,940000	0,2	-0,584790
18,943333	0,2	-0,583314
18,946667	0,2	-0,582739
18,950000	0,2	-0,582946
18,953333	0,2	-0,582996
18,956667	0,2	-0,581939
18,960000	0,2	-0,579574
18,963333	0,2	-0,576537
18,966667	0,2	-0,573810
18,970000	0,2	-0,572014
18,973333	0,2	-0,570984
18,976667	0,2	-0,570161
18,980000	0,2	-0,569290
18,983333	0,2	-0,568366
18,986667	0,2	-0,567199
18,990000	0,2	-0,565630
18,993333	0,2	-0,563921
18,996667	0,2	-0,562396
19,000000	0,2	-0,560897
19,003333	0,2	-0,559014
19,006667	0,2	-0,556673
19,010000	0,2	-0,554138
19,013333	0,2	-0,551711
19,016667	0,2	-0,549748
19,020000	0,2	-0,548760
19,023333	0,2	-0,549144
19,026667	0,2	-0,550764
19,030000	0,2	-0,553024
19,033333	0,2	-0,555359
19,036667	0,2	-0,557638
19,040000	0,2	-0,560200
19,043333	0,2	-0,563259
19,046667	0,2	-0,566368
19,050000	0,2	-0,568880
19,053333	0,2	-0,570539
19,056667	0,2	-0,571307
19,060000	0,2	-0,571194
19,063333	0,2	-0,570547
19,066667	0,2	-0,570106
19,070000	0,2	-0,570381
19,073333	0,2	-0,571107
19,076667	0,2	-0,571837
19,080000	0,2	-0,572754
19,083333	0,2	-0,574219
19,086667	0,2	-0,575911
19,090000	0,2	-0,576965
19,093333	0,2	-0,576861
19,096667	0,2	-0,575928
19,100000	0,2	-0,574781
19,103333	0,2	-0,573651
19,106667	0,2	-0,572635
19,110000	0,2	-0,572012
19,113333	0,2	-0,571869
19,116667	0,2	-0,571942
19,120000	0,2	-0,572173
19,123333	0,2	-0,572755
19,126667	0,2	-0,573399
19,130000	0,2	-0,573328
19,133333	0,2	-0,572128
19,136667	0,2	-0,570102
19,140000	0,2	-0,567878
19,143333	0,2	-0,566059
19,146667	0,2	-0,565057
19,150000	0,2	-0,564855
19,153333	0,2	-0,564984
19,156667	0,2	-0,565048
19,160000	0,2	-0,565058
19,163333	0,2	-0,565152
19,166667	0,2	-0,565341
19,170000	0,2	-0,565675
19,173333	0,2	-0,566434
19,176667	0,2	-0,567979
19,180000	0,2	-0,570297
19,183333	0,2	-0,572796
19,186667	0,2	-0,574672
19,190000	0,2	-0,575454
19,193333	0,2	-0,575272
19,196667	0,2	-0,574706
19,200000	0,2	-0,574135
19,203333	0,2	-0,573253
19,206667	0,2	-0,571630
19,210000	0,2	-0,569470
19,213333	0,2	-0,567398
19,216667	0,2	-0,565902
19,220000	0,2	-0,565207
19,223333	0,2	-0,565362
19,226667	0,2	-0,566132
19,230000	0,2	-0,566999
19,233333	0,2	-0,567588
19,236667	0,2	-0,567885
19,240000	0,2	-0,567925
19,243333	0,2	-0,567745
19,246667	0,2	-0,567526
19,250000	0,2	-0,567307
19,253333	0,2	-0,566735
19,256667	0,2	-0,565414
19,260000	0,2	-0,563395
19,263333	0,2	-0,561146
19,266667	0,2	-0,559068
19,270000	0,2	-0,557350
19,273333	0,2	-0,556117
19,276667	0,2	-0,555195
19,280000	0,2	-0,553938
19,283333	0,2	-0,551754
19,286667	0,2	-0,548547
19,290000	0,2	-0,544274
19,293333	0,2	-0,538518
19,296667	0,2	-0,530950
19,300000	0,2	-0,521796
19,303333	0,2	-0,511609
19,306667	0,2	-0,500832
19,310000	0,2	-0,489623
19,313333	0,2	-0,477715
19,316667	0,2	-0,464520
19,320000	0,2	-0,449816
19,323333	0,2	-0,434163
19,326667	0,2	-0,418507
19,330000	0,2	-0,403624
19,333333	0,2	-0,389947
19,336667	0,2	-0,377899
19,340000	0,2	-0,368080
19,343333	0,2	-0,360790
19,346667	0,2	-0,355808
19,350000	0,2	-0,352986
19,353333	0,2	-0,352619
19,356667	0,2	-0,354929
19,360000	0,2	-0,359665
19,363333	0,2	-0,366421
19,366667	0,2	-0,374858
19,370000	0,2	-0,384557
19,373333	0,2	-0,395035
19,376667	0,2	-0,406027
19,380000	0,2	-0,417538
19,383333	0,2	-0,429603
19,386667	0,2	-0,442181
19,390000	0,2	-0,455157
19,393333	0,2	-0,468111
19,396667	0,2	-0,480160
19,400000	0,2	-0,490287
19,403333	0,2	-0,497865
19,406667	0,2	-0,503106
19,410000	0,2	-0,507188
19,413333	0,2	-0,511528
19,416667	0,2	-0,516555
19,420000	0,2	-0,521475
19,423333	0,2	-0,525373
19,426667	0,2	-0,528171
19,430000	0,2	-0,530417
19,433333	0,2	-0,532674
19,436667	0,2	-0,535237
19,440000	0,2	-0,537865
19,443333	0,2	-0,539795
19,446667	0,2	-0,540507
19,450000	0,2	-0,540283
19,453333	0,2	-0,539773
19,456667	0,2	-0,539426
19,460000	0,2	-0,539609
19,463333	0,2	-0,540626
19,466667	0,2	-0,542297
19,470000	0,2	-0,543961
19,473333	0,2	-0,544964
19,476667	0,2	-0,545072
19,480000	0,2	-0,544600
19,483333	0,2	-0,544103
19,486667	0,2	-0,543845
19,490000	0,2	-0,543630
19,493333	0,2	-0,543109
19,496667	0,2	-0,542218
19,500000	0,2	-0,541227
19,503333	0,2	-0,540420
19,506667	0,2	-0,539902
19,510000	0,2	-0,539690
19,513333	0,2	-0,539802
19,516667	0,2	-0,540195
19,520000	0,2	-0,540748
19,523333	0,2	-0,541275
19,526667	0,2	-0,541510
19,530000	0,2	-0,541214
19,533333	0,2	-0,540394
19,536667	0,2	-0,539367
19,540000	0,2	-0,538650
19,543333	0,2	-0,538689
19,546667	0,2	-0,539469
19,550000	0,2	-0,540354
19,553333	0,2	-0,540583
19,556667	0,2	-0,539959
19,560000	0,2	-0,538934
19,563333	0,2	-0,538076
19,566667	0,2	-0,537588
19,570000	0,2	-0,537324
19,573333	0,2	-0,537056
19,576667	0,2	-0,536709
19,580000	0,2	-0,536526
19,583333	0,2	-0,536787
19,586667	0,2	-0,537344
19,590000	0,2	-0,537765
19,593333	0,2	-0,537862
19,596667	0,2	-0,537791
19,600000	0,2	-0,537702
19,603333	0,2	-0,537546
19,606667	0,2	-0,537320
19,610000	0,2	-0,537192
19,613333	0,2	-0,537331
19,616667	0,2	-0,537798
19,620000	0,2	-0,538505
19,623333	0,2	-0,539283
19,626667	0,2	-0,540094
19,630000	0,2	-0,540939
19,633333	0,2	-0,541537
19,636667	0,2	-0,541450
19,640000	0,2	-0,540466
19,643333	0,2	-0,538770
19,646667	0,2	-0,536936
19,650000	0,2	-0,535722
19,653333	0,2	-0,535464
19,656667	0,2	-0,535689
19,660000	0,2	-0,535609
19,663333	0,2	-0,534957
19,666667	0,2	-0,534246
19,670000	0,2	-0,534133
19,673333	0,2	-0,534512
19,676667	0,2	-0,534603
19,680000	0,2	-0,533927
19,683333	0,2	-0,532679
19,686667	0,2	-0,531189
19,690000	0,2	-0,529498
19,693333	0,2	-0,527593
19,696667	0,2	-0,525766
19,700000	0,2	-0,524448
19,703333	0,2	-0,523759
19,706667	0,2	-0,523539
19,710000	0,2	-0,523729
19,713333	0,2	-0,524454
19,716667	0,2	-0,525787
19,720000	0,2	-0,527518
19,723333	0,2	-0,529123
19,726667	0,2	-0,530009
19,730000	0,2	-0,529896
19,733333	0,2	-0,528903
19,736667	0,2	-0,527430
19,740000	0,2	-0,525958
19,743333	0,2	-0,524813
19,746667	0,2	-0,524163
19,750000	0,2	-0,524044
19,753333	0,2	-0,524134
19,756667	0,2	-0,523802
19,760000	0,2	-0,522631
19,763333	0,2	-0,520865
19,766667	0,2	-0,519211
19,770000	0,2	-0,518200
19,773333	0,2	-0,517857
19,776667	0,2	-0,517900
19,780000	0,2	-0,518197
19,783333	0,2	-0,518819
19,786667	0,2	-0,519562
19,790000	0,2	-0,519951
19,793333	0,2	-0,519783
19,796667	0,2	-0,519150
19,800000	0,2	-0,518293
19,803333	0,2	-0,517779
19,806667	0,2	-0,518069
19,810000	0,2	-0,518883
19,813333	0,2	-0,519605
19,816667	0,2	-0,519926
19,820000	0,2	-0,519955
19,823333	0,2	-0,520095
19,826667	0,2	-0,520751
19,830000	0,2	-0,521969
19,833333	0,2	-0,523381
19,836667	0,2	-0,524541
19,840000	0,2	-0,525347
19,843333	0,2	-0,526016
19,846667	0,2	-0,526753
19,850000	0,2	-0,527523
19,853333	0,2	-0,528263
19,856667	0,2	-0,529079
19,860000	0,2	-0,529886
19,863333	0,2	-0,530247
19,866667	0,2	-0,529824
19,870000	0,2	-0,528727
19,873333	0,2	-0,527398
19,876667	0,2	-0,526230
19,880000	0,2	-0,525334
19,883333	0,2	-0,524558
19,886667	0,2	-0,523722
19,890000	0,2	-0,522952
19,893333	0,2	-0,522615
19,896667	0,2	-0,522913
19,900000	0,2	-0,523797
19,903333	0,2	-0,525190
19,906667	0,2	-0,526798
19,910000	0,2	-0,528038
19,913333	0,2	-0,528692
19,916667	0,2	-0,529141
19,920000	0,2	-0,529606
19,923333	0,2	-0,529835
19,926667	0,2	-0,529759
19,930000	0,2	-0,529761
19,933333	0,2	-0,530073
19,936667	0,2	-0,530579
19,940000	0,2	-0,531224
19,943333	0,2	-0,531964
19,946667	0,2	-0,532326
19,950000	0,2	-0,531712
19,953333	0,2	-0,530252
19,956667	0,2	-0,528741
19,960000	0,2	-0,527845
19,963333	0,2	-0,527790
19,966667	0,2	-0,528385
19,970000	0,2	-0,529143
19,973333	0,2	-0,529564
19,976667	0,2	-0,529319
19,980000	0,2	-0,528329
19,983333	0,2	-0,526791
19,986667	0,2	-0,525098
19,990000	0,2	-0,523759
19,993333	0,2	-0,523281
19,996667	0,2	-0,523924
20,000000	0,2	-0,525529
20,003333	0,2	-0,527436
20,006667	0,2	-0,528545
20,010000	0,2	-0,527945
20,013333	0,2	-0,525684
20,016667	0,2	-0,522654
20,020000	0,2	-0,519945
20,023333	0,2	-0,518438
20,026667	0,2	-0,518408
20,030000	0,2	-0,519378
20,033333	0,2	-0,520654
20,036667	0,2	-0,521843
20,040000	0,2	-0,522695
20,043333	0,2	-0,522955
20,046667	0,2	-0,522564
20,050000	0,2	-0,521878
20,053333	0,2	-0,521540
20,056667	0,2	-0,521912
20,060000	0,2	-0,522826
20,063333	0,2	-0,523917
20,066667	0,2	-0,524700
20,070000	0,2	-0,524612
20,073333	0,2	-0,523529
20,076667	0,2	-0,522011
20,080000	0,2	-0,520831
20,083333	0,2	-0,520432
20,086667	0,2	-0,520789
20,090000	0,2	-0,521606
20,093333	0,2	-0,522464
20,096667	0,2	-0,522939
20,100000	0,2	-0,522932
20,103333	0,2	-0,522736
20,106667	0,2	-0,522451
20,110000	0,2	-0,521645
20,113333	0,2	-0,519950
20,116667	0,2	-0,517558
20,120000	0,2	-0,514904
20,123333	0,2	-0,512409
20,126667	0,2	-0,510624
20,130000	0,2	-0,510059
20,133333	0,2	-0,510757
20,136667	0,2	-0,512138
20,140000	0,2	-0,513236
20,143333	0,2	-0,513317
20,146667	0,2	-0,512361
20,150000	0,2	-0,510896
20,153333	0,2	-0,509596
20,156667	0,2	-0,508902
20,160000	0,2	-0,508644
20,163333	0,2	-0,508308
20,166667	0,2	-0,507672
20,170000	0,2	-0,506855
20,173333	0,2	-0,506053
20,176667	0,2	-0,505378
20,180000	0,2	-0,504771
20,183333	0,2	-0,504130
20,186667	0,2	-0,503452
20,190000	0,2	-0,502902
20,193333	0,2	-0,502764
20,196667	0,2	-0,503025
20,200000	0,2	-0,503276
20,203333	0,2	-0,503122
20,206667	0,2	-0,502300
20,210000	0,2	-0,500891
20,213333	0,2	-0,499579
20,216667	0,2	-0,499080
20,220000	0,2	-0,499522
20,223333	0,2	-0,500607
20,226667	0,2	-0,502028
20,230000	0,2	-0,503530
20,233333	0,2	-0,504729
20,236667	0,2	-0,505179
20,240000	0,2	-0,504681
20,243333	0,2	-0,503435
20,246667	0,2	-0,501977
20,250000	0,2	-0,501046
20,253333	0,2	-0,501224
20,256667	0,2	-0,502373
20,260000	0,2	-0,503712
20,263333	0,2	-0,504539
20,266667	0,2	-0,504609
20,270000	0,2	-0,504080
20,273333	0,2	-0,503310
20,276667	0,2	-0,502526
20,280000	0,2	-0,501777
20,283333	0,2	-0,501257
20,286667	0,2	-0,501343
20,290000	0,2	-0,502134
20,293333	0,2	-0,503223
20,296667	0,2	-0,504180
20,300000	0,2	-0,504922
20,303333	0,2	-0,505433
20,306667	0,2	-0,505516
20,310000	0,2	-0,504957
20,313333	0,2	-0,503823
20,316667	0,2	-0,502589
20,320000	0,2	-0,501914
20,323333	0,2	-0,502116
20,326667	0,2	-0,502891
20,330000	0,2	-0,503811
20,333333	0,2	-0,504761
20,336667	0,2	-0,505645
20,340000	0,2	-0,506193
20,343333	0,2	-0,506305
20,346667	0,2	-0,506145
20,350000	0,2	-0,505848
20,353333	0,2	-0,505307
20,356667	0,2	-0,504326
20,360000	0,2	-0,502955
20,363333	0,2	-0,501568
20,366667	0,2	-0,500528
20,370000	0,2	-0,499855
20,373333	0,2	-0,499322
20,376667	0,2	-0,498661
20,380000	0,2	-0,497658
20,383333	0,2	-0,496445
20,386667	0,2	-0,495485
20,390000	0,2	-0,495088
20,393333	0,2	-0,495131
20,396667	0,2	-0,495195
20,400000	0,2	-0,494959
20,403333	0,2	-0,494546
20,406667	0,2	-0,494337
20,410000	0,2	-0,494571
20,413333	0,2	-0,495234
20,416667	0,2	-0,496133
20,420000	0,2	-0,497065
20,423333	0,2	-0,497947
20,426667	0,2	-0,498699
20,430000	0,2	-0,499118
20,433333	0,2	-0,498984
20,436667	0,2	-0,498210
20,440000	0,2	-0,496997
20,443333	0,2	-0,495834
20,446667	0,2	-0,495157
20,450000	0,2	-0,495055
20,453333	0,2	-0,495422
20,456667	0,2	-0,496167
20,460000	0,2	-0,497140
20,463333	0,2	-0,498004
20,466667	0,2	-0,498363
20,470000	0,2	-0,498177
20,473333	0,2	-0,497889
20,476667	0,2	-0,497859
20,480000	0,2	-0,497885
20,483333	0,2	-0,497491
20,486667	0,2	-0,496357
20,490000	0,2	-0,494518
20,493333	0,2	-0,492401
20,496667	0,2	-0,490623
20,500000	0,2	-0,489559
20,503333	0,2	-0,489149
20,506667	0,2	-0,489160
20,510000	0,2	-0,489307
20,513333	0,2	-0,489173
20,516667	0,2	-0,488458
20,520000	0,2	-0,487281
20,523333	0,2	-0,485949
20,526667	0,2	-0,484512
20,530000	0,2	-0,482890
20,533333	0,2	-0,481359
20,536667	0,2	-0,480451
20,540000	0,2	-0,480430
20,543333	0,2	-0,481226
20,546667	0,2	-0,482542
20,550000	0,2	-0,483698
20,553333	0,2	-0,483989
20,556667	0,2	-0,483341
20,560000	0,2	-0,482157
20,563333	0,2	-0,480721
20,566667	0,2	-0,479117
20,570000	0,2	-0,477579
20,573333	0,2	-0,476586
20,576667	0,2	-0,476366
20,580000	0,2	-0,476523
20,583333	0,2	-0,476450
20,586667	0,2	-0,475896
20,590000	0,2	-0,475049
20,593333	0,2	-0,474291
20,596667	0,2	-0,474018
20,600000	0,2	-0,474537
20,603333	0,2	-0,475654
20,606667	0,2	-0,476518
20,610000	0,2	-0,476495
20,613333	0,2	-0,475891
20,616667	0,2	-0,475427
20,620000	0,2	-0,475603
20,623333	0,2	-0,476663
20,626667	0,2	-0,478490
20,630000	0,2	-0,480533
20,633333	0,2	-0,482087
20,636667	0,2	-0,482686
20,640000	0,2	-0,482332
20,643333	0,2	-0,481453
20,646667	0,2	-0,480566
20,650000	0,2	-0,479949
20,653333	0,2	-0,479668
20,656667	0,2	-0,479723
20,660000	0,2	-0,480039
20,663333	0,2	-0,480512
20,666667	0,2	-0,481047
20,670000	0,2	-0,481533
20,673333	0,2	-0,481891
20,676667	0,2	-0,482134
20,680000	0,2	-0,482375
20,683333	0,2	-0,482730
20,686667	0,2	-0,483232
20,690000	0,2	-0,483871
20,693333	0,2	-0,484697
20,696667	0,2	-0,485715
20,700000	0,2	-0,486595
20,703333	0,2	-0,486773
20,706667	0,2	-0,486005
20,710000	0,2	-0,484619
20,713333	0,2	-0,483398
20,716667	0,2	-0,483215
20,720000	0,2	-0,484368
20,723333	0,2	-0,486395
20,726667	0,2	-0,488579
20,730000	0,2	-0,490407
20,733333	0,2	-0,491575
20,736667	0,2	-0,491893
20,740000	0,2	-0,491324
20,743333	0,2	-0,489905
20,746667	0,2	-0,487834
20,750000	0,2	-0,485708
20,753333	0,2	-0,484308
20,756667	0,2	-0,484164
20,760000	0,2	-0,485283
20,763333	0,2	-0,487107
20,766667	0,2	-0,488917
20,770000	0,2	-0,490335
20,773333	0,2	-0,491362
20,776667	0,2	-0,492140
20,780000	0,2	-0,492706
20,783333	0,2	-0,492923
20,786667	0,2	-0,492718
20,790000	0,2	-0,492174
20,793333	0,2	-0,491368
20,796667	0,2	-0,490514
20,800000	0,2	-0,490008
20,803333	0,2	-0,490017
20,806667	0,2	-0,490537
20,810000	0,2	-0,491683
20,813333	0,2	-0,493356
20,816667	0,2	-0,495065
20,820000	0,2	-0,496331
20,823333	0,2	-0,496906
20,826667	0,2	-0,496718
20,830000	0,2	-0,495780
20,833333	0,2	-0,494189
20,836667	0,2	-0,492376
20,840000	0,2	-0,491043
20,843333	0,2	-0,490618
20,846667	0,2	-0,491087
20,850000	0,2	-0,492291
20,853333	0,2	-0,493955
20,856667	0,2	-0,495463
20,860000	0,2	-0,496189
20,863333	0,2	-0,496097
20,866667	0,2	-0,495623
20,870000	0,2	-0,495175
20,873333	0,2	-0,494805
20,876667	0,2	-0,494166
20,880000	0,2	-0,492854
20,883333	0,2	-0,490865
20,886667	0,2	-0,488667
20,890000	0,2	-0,486815
20,893333	0,2	-0,485650
20,896667	0,2	-0,485312
20,900000	0,2	-0,485806
20,903333	0,2	-0,486847
20,906667	0,2	-0,487665
20,910000	0,2	-0,487392
20,913333	0,2	-0,485883
20,916667	0,2	-0,483965
20,920000	0,2	-0,482698
20,923333	0,2	-0,482439
20,926667	0,2	-0,482784
20,930000	0,2	-0,483301
20,933333	0,2	-0,483791
20,936667	0,2	-0,483988
20,940000	0,2	-0,483779
20,943333	0,2	-0,483578
20,946667	0,2	-0,483828
20,950000	0,2	-0,484336
20,953333	0,2	-0,484543
20,956667	0,2	-0,484219
20,960000	0,2	-0,483552
20,963333	0,2	-0,482886
20,966667	0,2	-0,482483
20,970000	0,2	-0,482218
20,973333	0,2	-0,481685
20,976667	0,2	-0,480806
20,980000	0,2	-0,479939
20,983333	0,2	-0,479338
20,986667	0,2	-0,478870
20,990000	0,2	-0,478282
20,993333	0,2	-0,477550
20,996667	0,2	-0,476889
21,000000	0,2	-0,476507
21,003333	0,2	-0,476476
21,006667	0,2	-0,476746
21,010000	0,2	-0,477168
21,013333	0,2	-0,477448
21,016667	0,2	-0,477095
21,020000	0,2	-0,475734
21,023333	0,2	-0,473519
21,026667	0,2	-0,471003
21,030000	0,2	-0,468773
21,033333	0,2	-0,467434
21,036667	0,2	-0,467580
21,040000	0,2	-0,469276
21,043333	0,2	-0,471688
21,046667	0,2	-0,473662
21,050000	0,2	-0,474559
21,053333	0,2	-0,474394
21,056667	0,2	-0,473514
21,060000	0,2	-0,472408
21,063333	0,2	-0,471621
21,066667	0,2	-0,471642
21,070000	0,2	-0,472665
21,073333	0,2	-0,474290
21,076667	0,2	-0,475634
21,080000	0,2	-0,476054
21,083333	0,2	-0,475719
21,086667	0,2	-0,475246
21,090000	0,2	-0,474939
21,093333	0,2	-0,474573
21,096667	0,2	-0,473776
21,100000	0,2	-0,472632
21,103333	0,2	-0,471796
21,106667	0,2	-0,471859
21,110000	0,2	-0,472853
21,113333	0,2	-0,474311
21,116667	0,2	-0,475466
21,120000	0,2	-0,475579
21,123333	0,2	-0,474375
21,126667	0,2	-0,472210
21,130000	0,2	-0,469989
21,133333	0,2	-0,468740
21,136667	0,2	-0,468809
21,140000	0,2	-0,469712
21,143333	0,2	-0,470903
21,146667	0,2	-0,472169
21,150000	0,2	-0,473392
21,153333	0,2	-0,474504
21,156667	0,2	-0,475591
21,160000	0,2	-0,476793
21,163333	0,2	-0,477878
21,166667	0,2	-0,478103
21,170000	0,2	-0,477069
21,173333	0,2	-0,475441
21,176667	0,2	-0,474410
21,180000	0,2	-0,474693
21,183333	0,2	-0,476072
21,186667	0,2	-0,477728
21,190000	0,2	-0,478868
21,193333	0,2	-0,478969
21,196667	0,2	-0,477943
21,200000	0,2	-0,476313
21,203333	0,2	-0,474963
21,206667	0,2	-0,474571
21,210000	0,2	-0,475322
21,213333	0,2	-0,477000
21,216667	0,2	-0,479179
21,220000	0,2	-0,481367
21,223333	0,2	-0,483011
21,226667	0,2	-0,483557
21,230000	0,2	-0,482843
21,233333	0,2	-0,481354
21,236667	0,2	-0,480009
21,240000	0,2	-0,479615
21,243333	0,2	-0,480311
21,246667	0,2	-0,481559
21,250000	0,2	-0,482642
21,253333	0,2	-0,483133
21,256667	0,2	-0,483027
21,260000	0,2	-0,482528
21,263333	0,2	-0,481861
21,266667	0,2	-0,481261
21,270000	0,2	-0,480865
21,273333	0,2	-0,480768
21,276667	0,2	-0,481116
21,280000	0,2	-0,481874
21,283333	0,2	-0,482624
21,286667	0,2	-0,482836
21,290000	0,2	-0,482334
21,293333	0,2	-0,481367
21,296667	0,2	-0,480247
21,300000	0,2	-0,479093
21,303333	0,2	-0,477940
21,306667	0,2	-0,476974
21,310000	0,2	-0,476469
21,313333	0,2	-0,476348
21,316667	0,2	-0,476032
21,320000	0,2	-0,474918
21,323333	0,2	-0,473006
21,326667	0,2	-0,470977
21,330000	0,2	-0,469514
21,333333	0,2	-0,468693
21,336667	0,2	-0,468218
21,340000	0,2	-0,467855
21,343333	0,2	-0,467412
21,346667	0,2	-0,466878
21,350000	0,2	-0,466573
21,353333	0,2	-0,466746
21,356667	0,2	-0,467235
21,360000	0,2	-0,467643
21,363333	0,2	-0,467696
21,366667	0,2	-0,467411
21,370000	0,2	-0,466967
21,373333	0,2	-0,466502
21,376667	0,2	-0,466083
21,380000	0,2	-0,465809
21,383333	0,2	-0,465754
21,386667	0,2	-0,465857
21,390000	0,2	-0,466064
21,393333	0,2	-0,466421
21,396667	0,2	-0,467079
21,400000	0,2	-0,468313
21,403333	0,2	-0,470181
21,406667	0,2	-0,472218
21,410000	0,2	-0,473776
21,413333	0,2	-0,474383
21,416667	0,2	-0,473657
21,420000	0,2	-0,471556
21,423333	0,2	-0,468823
21,426667	0,2	-0,466591
21,430000	0,2	-0,465474
21,433333	0,2	-0,465265
21,436667	0,2	-0,465431
21,440000	0,2	-0,465575
21,443333	0,2	-0,465507
21,446667	0,2	-0,465213
21,450000	0,2	-0,464695
21,453333	0,2	-0,463905
21,456667	0,2	-0,462991
21,460000	0,2	-0,462391
21,463333	0,2	-0,462477
21,466667	0,2	-0,463164
21,470000	0,2	-0,463902
21,473333	0,2	-0,464054
21,476667	0,2	-0,463310
21,480000	0,2	-0,461755
21,483333	0,2	-0,459676
21,486667	0,2	-0,457561
21,490000	0,2	-0,456217
21,493333	0,2	-0,456257
21,496667	0,2	-0,457330
21,500000	0,2	-0,458357
21,503333	0,2	-0,458557
21,506667	0,2	-0,458059
21,510000	0,2	-0,457685
21,513333	0,2	-0,458161
21,516667	0,2	-0,459390
21,520000	0,2	-0,460609
21,523333	0,2	-0,461163
21,526667	0,2	-0,460828
21,530000	0,2	-0,459749
21,533333	0,2	-0,458351
21,536667	0,2	-0,456970
21,540000	0,2	-0,455634
21,543333	0,2	-0,454408
21,546667	0,2	-0,453431
21,550000	0,2	-0,452669
21,553333	0,2	-0,452048
21,556667	0,2	-0,451614
21,560000	0,2	-0,451610
21,563333	0,2	-0,452244
21,566667	0,2	-0,453041
21,570000	0,2	-0,452959
21,573333	0,2	-0,451408
21,576667	0,2	-0,448738
21,580000	0,2	-0,445762
21,583333	0,2	-0,443185
21,586667	0,2	-0,441446
21,590000	0,2	-0,440681
21,593333	0,2	-0,440520
21,596667	0,2	-0,440177
21,600000	0,2	-0,439070
21,603333	0,2	-0,437340
21,606667	0,2	-0,435731
21,610000	0,2	-0,434966
21,613333	0,2	-0,435253
21,616667	0,2	-0,436200
21,620000	0,2	-0,436996
21,623333	0,2	-0,436898
21,626667	0,2	-0,435841
21,630000	0,2	-0,434384
21,633333	0,2	-0,433189
21,636667	0,2	-0,432782
21,640000	0,2	-0,433161
21,643333	0,2	-0,433590
21,646667	0,2	-0,433506
21,650000	0,2	-0,433267
21,653333	0,2	-0,433337
21,656667	0,2	-0,433449
21,660000	0,2	-0,433236
21,663333	0,2	-0,432843
21,666667	0,2	-0,432518
21,670000	0,2	-0,432377
21,673333	0,2	-0,432548
21,676667	0,2	-0,433053
21,680000	0,2	-0,433803
21,683333	0,2	-0,434846
21,686667	0,2	-0,436223
21,690000	0,2	-0,437579
21,693333	0,2	-0,438321
21,696667	0,2	-0,438272
21,700000	0,2	-0,437926
21,703333	0,2	-0,437848
21,706667	0,2	-0,438070
21,710000	0,2	-0,438392
21,713333	0,2	-0,438924
21,716667	0,2	-0,439848
21,720000	0,2	-0,440851
21,723333	0,2	-0,441339
21,726667	0,2	-0,441141
21,730000	0,2	-0,440622
21,733333	0,2	-0,440203
21,736667	0,2	-0,440064
21,740000	0,2	-0,440141
21,743333	0,2	-0,440157
21,746667	0,2	-0,439760
21,750000	0,2	-0,438671
21,753333	0,2	-0,436961
21,756667	0,2	-0,435236
21,760000	0,2	-0,434321
21,763333	0,2	-0,434692
21,766667	0,2	-0,436054
21,770000	0,2	-0,437559
21,773333	0,2	-0,438659
21,776667	0,2	-0,439459
21,780000	0,2	-0,440154
21,783333	0,2	-0,440539
21,786667	0,2	-0,440373
21,790000	0,2	-0,439924
21,793333	0,2	-0,439582
21,796667	0,2	-0,439258
21,800000	0,2	-0,438755
21,803333	0,2	-0,438199
21,806667	0,2	-0,437781
21,810000	0,2	-0,437570
21,813333	0,2	-0,437631
21,816667	0,2	-0,438010
21,820000	0,2	-0,438593
21,823333	0,2	-0,439128
21,826667	0,2	-0,439423
21,830000	0,2	-0,439343
21,833333	0,2	-0,438636
21,836667	0,2	-0,437127
21,840000	0,2	-0,435206
21,843333	0,2	-0,433721
21,846667	0,2	-0,433182
21,850000	0,2	-0,433414
21,853333	0,2	-0,434027
21,856667	0,2	-0,434733
21,860000	0,2	-0,435242
21,863333	0,2	-0,435185
21,866667	0,2	-0,434333
21,870000	0,2	-0,432923
21,873333	0,2	-0,431471
21,876667	0,2	-0,430222
21,880000	0,2	-0,429085
21,883333	0,2	-0,427901
21,886667	0,2	-0,426675
21,890000	0,2	-0,425773
21,893333	0,2	-0,425669
21,896667	0,2	-0,426312
21,900000	0,2	-0,427085
21,903333	0,2	-0,427567
21,906667	0,2	-0,428064
21,910000	0,2	-0,429001
21,913333	0,2	-0,430189
21,916667	0,2	-0,431066
21,920000	0,2	-0,431227
21,923333	0,2	-0,430600
21,926667	0,2	-0,429511
21,930000	0,2	-0,428612
21,933333	0,2	-0,428451
21,936667	0,2	-0,429026
21,940000	0,2	-0,429944
21,943333	0,2	-0,430759
21,946667	0,2	-0,431104
21,950000	0,2	-0,430832
21,953333	0,2	-0,430131
21,956667	0,2	-0,429383
21,960000	0,2	-0,428899
21,963333	0,2	-0,428763
21,966667	0,2	-0,428762
21,970000	0,2	-0,428594
21,973333	0,2	-0,428338
21,976667	0,2	-0,428227
21,980000	0,2	-0,428071
21,983333	0,2	-0,427468
21,986667	0,2	-0,426369
21,990000	0,2	-0,425359
21,993333	0,2	-0,425429
21,996667	0,2	-0,427044
22,000000	0,2	-0,429629
22,003333	0,2	-0,432277
22,006667	0,2	-0,434392
22,010000	0,2	-0,435635
22,013333	0,2	-0,435862
22,016667	0,2	-0,435207
22,020000	0,2	-0,434000
22,023333	0,2	-0,432692
22,026667	0,2	-0,431729
22,030000	0,2	-0,431200
22,033333	0,2	-0,430838
22,036667	0,2	-0,430472
22,040000	0,2	-0,430226
22,043333	0,2	-0,430212
22,046667	0,2	-0,430280
22,050000	0,2	-0,430282
22,053333	0,2	-0,430384
22,056667	0,2	-0,430790
22,060000	0,2	-0,431209
22,063333	0,2	-0,430994
22,066667	0,2	-0,429928
22,070000	0,2	-0,428635
22,073333	0,2	-0,427961
22,076667	0,2	-0,428055
22,080000	0,2	-0,428277
22,083333	0,2	-0,427880
22,086667	0,2	-0,426656
22,090000	0,2	-0,425006
22,093333	0,2	-0,423503
22,096667	0,2	-0,422470
22,100000	0,2	-0,422025
22,103333	0,2	-0,422187
22,106667	0,2	-0,422697
22,110000	0,2	-0,423058
22,113333	0,2	-0,422861
22,116667	0,2	-0,422021
22,120000	0,2	-0,420829
22,123333	0,2	-0,419855
22,126667	0,2	-0,419542
22,130000	0,2	-0,419649
22,133333	0,2	-0,419560
22,136667	0,2	-0,419246
22,140000	0,2	-0,419122
22,143333	0,2	-0,419291
22,146667	0,2	-0,419708
22,150000	0,2	-0,420461
22,153333	0,2	-0,421479
22,156667	0,2	-0,422435
22,160000	0,2	-0,422957
22,163333	0,2	-0,422917
22,166667	0,2	-0,422533
22,170000	0,2	-0,422023
22,173333	0,2	-0,421363
22,176667	0,2	-0,420536
22,180000	0,2	-0,419770
22,183333	0,2	-0,419388
22,186667	0,2	-0,419420
22,190000	0,2	-0,419519
22,193333	0,2	-0,419494
22,196667	0,2	-0,419654
22,200000	0,2	-0,420315
22,203333	0,2	-0,421119
22,206667	0,2	-0,421220
22,210000	0,2	-0,420278
22,213333	0,2	-0,418897
22,216667	0,2	-0,417938
22,220000	0,2	-0,417796
22,223333	0,2	-0,418365
22,226667	0,2	-0,419365
22,230000	0,2	-0,420533
22,233333	0,2	-0,421554
22,236667	0,2	-0,421997
22,240000	0,2	-0,421580
22,243333	0,2	-0,420450
22,246667	0,2	-0,418986
22,250000	0,2	-0,417459
22,253333	0,2	-0,416100
22,256667	0,2	-0,415226
22,260000	0,2	-0,415091
22,263333	0,2	-0,415601
22,266667	0,2	-0,416290
22,270000	0,2	-0,416751
22,273333	0,2	-0,416977
22,276667	0,2	-0,417173
22,280000	0,2	-0,417404
22,283333	0,2	-0,417435
22,286667	0,2	-0,417013
22,290000	0,2	-0,416260
22,293333	0,2	-0,415380
22,296667	0,2	-0,414278
22,300000	0,2	-0,412877
22,303333	0,2	-0,411496
22,306667	0,2	-0,410664
22,310000	0,2	-0,410584
22,313333	0,2	-0,410886
22,316667	0,2	-0,411088
22,320000	0,2	-0,411156
22,323333	0,2	-0,411289
22,326667	0,2	-0,411463
22,330000	0,2	-0,411664
22,333333	0,2	-0,412137
22,336667	0,2	-0,413005
22,340000	0,2	-0,414006
22,343333	0,2	-0,414766
22,346667	0,2	-0,415105
22,350000	0,2	-0,415035
22,353333	0,2	-0,414569
22,356667	0,2	-0,413787
22,360000	0,2	-0,412978
22,363333	0,2	-0,412426
22,366667	0,2	-0,412141
22,370000	0,2	-0,412030
22,373333	0,2	-0,412242
22,376667	0,2	-0,413012
22,380000	0,2	-0,414178
22,383333	0,2	-0,415222
22,386667	0,2	-0,415746
22,390000	0,2	-0,415866
22,393333	0,2	-0,416232
22,396667	0,2	-0,417413
22,400000	0,2	-0,419089
22,403333	0,2	-0,420217
22,406667	0,2	-0,420106
22,410000	0,2	-0,418975
22,413333	0,2	-0,417526
22,416667	0,2	-0,416403
22,420000	0,2	-0,415951
22,423333	0,2	-0,416278
22,426667	0,2	-0,417405
22,430000	0,2	-0,419051
22,433333	0,2	-0,420541
22,436667	0,2	-0,421282
22,440000	0,2	-0,421044
22,443333	0,2	-0,419878
22,446667	0,2	-0,418155
22,450000	0,2	-0,416566
22,453333	0,2	-0,415754
22,456667	0,2	-0,415875
22,460000	0,2	-0,416624
22,463333	0,2	-0,417629
22,466667	0,2	-0,418642
22,470000	0,2	-0,419472
22,473333	0,2	-0,419934
22,476667	0,2	-0,419973
22,480000	0,2	-0,419766
22,483333	0,2	-0,419495
22,486667	0,2	-0,419124
22,490000	0,2	-0,418528
22,493333	0,2	-0,417767
22,496667	0,2	-0,417106
22,500000	0,2	-0,416733
22,503333	0,2	-0,416568
22,506667	0,2	-0,416344
22,510000	0,2	-0,415864
22,513333	0,2	-0,415097
22,516667	0,2	-0,414050
22,520000	0,2	-0,412755
22,523333	0,2	-0,411539
22,526667	0,2	-0,411093
22,530000	0,2	-0,412019
22,533333	0,2	-0,414214
22,536667	0,2	-0,416818
22,540000	0,2	-0,418810
22,543333	0,2	-0,419601
22,546667	0,2	-0,419095
22,550000	0,2	-0,417453
22,553333	0,2	-0,414953
22,556667	0,2	-0,412023
22,560000	0,2	-0,409273
22,563333	0,2	-0,407292
22,566667	0,2	-0,406301
22,570000	0,2	-0,406075
22,573333	0,2	-0,406306
22,576667	0,2	-0,407000
22,580000	0,2	-0,408365
22,583333	0,2	-0,410373
22,586667	0,2	-0,412667
22,590000	0,2	-0,414699
22,593333	0,2	-0,415823
22,596667	0,2	-0,415797
22,600000	0,2	-0,415143
22,603333	0,2	-0,414449
22,606667	0,2	-0,413773
22,610000	0,2	-0,413051
22,613333	0,2	-0,412326
22,616667	0,2	-0,411539
22,620000	0,2	-0,410782
22,623333	0,2	-0,410465
22,626667	0,2	-0,410929
22,630000	0,2	-0,412276
22,633333	0,2	-0,414323
22,636667	0,2	-0,416546
22,640000	0,2	-0,418382
22,643333	0,2	-0,419543
22,646667	0,2	-0,419982
22,650000	0,2	-0,419653
22,653333	0,2	-0,418369
22,656667	0,2	-0,416215
22,660000	0,2	-0,413988
22,663333	0,2	-0,412721
22,666667	0,2	-0,412795
22,670000	0,2	-0,413688
22,673333	0,2	-0,414413
22,676667	0,2	-0,414216
22,680000	0,2	-0,413079
22,683333	0,2	-0,411508
22,686667	0,2	-0,409922
22,690000	0,2	-0,408547
22,693333	0,2	-0,407642
22,696667	0,2	-0,407455
22,700000	0,2	-0,407945
22,703333	0,2	-0,408756
22,706667	0,2	-0,409506
22,710000	0,2	-0,409813
22,713333	0,2	-0,409224
22,716667	0,2	-0,407611
22,720000	0,2	-0,405526
22,723333	0,2	-0,403853
22,726667	0,2	-0,403169
22,730000	0,2	-0,403626
22,733333	0,2	-0,405111
22,736667	0,2	-0,407181
22,740000	0,2	-0,409104
22,743333	0,2	-0,410272
22,746667	0,2	-0,410552
22,750000	0,2	-0,410171
22,753333	0,2	-0,409437
22,756667	0,2	-0,408610
22,760000	0,2	-0,407851
22,763333	0,2	-0,407285
22,766667	0,2	-0,407112
22,770000	0,2	-0,407530
22,773333	0,2	-0,408442
22,776667	0,2	-0,409329
22,780000	0,2	-0,409643
22,783333	0,2	-0,409279
22,786667	0,2	-0,408522
22,790000	0,2	-0,407664
22,793333	0,2	-0,406809
22,796667	0,2	-0,405943
22,800000	0,2	-0,404990
22,803333	0,2	-0,403868
22,806667	0,2	-0,402799
22,810000	0,2	-0,402256
22,813333	0,2	-0,402355
22,816667	0,2	-0,402756
22,820000	0,2	-0,403170
22,823333	0,2	-0,403434
22,826667	0,2	-0,403244
22,830000	0,2	-0,402191
22,833333	0,2	-0,400176
22,836667	0,2	-0,397670
22,840000	0,2	-0,395534
22,843333	0,2	-0,394645
22,846667	0,2	-0,395424
22,850000	0,2	-0,397470
22,853333	0,2	-0,399811
22,856667	0,2	-0,401783
22,860000	0,2	-0,403538
22,863333	0,2	-0,405510
22,866667	0,2	-0,407675
22,870000	0,2	-0,409613
22,873333	0,2	-0,410944
22,876667	0,2	-0,411472
22,880000	0,2	-0,411065
22,883333	0,2	-0,409762
22,886667	0,2	-0,408076
22,890000	0,2	-0,406800
22,893333	0,2	-0,406432
22,896667	0,2	-0,406979
22,900000	0,2	-0,407998
22,903333	0,2	-0,408707
22,906667	0,2	-0,408377
22,910000	0,2	-0,406848
22,913333	0,2	-0,404646
22,916667	0,2	-0,402471
22,920000	0,2	-0,400721
22,923333	0,2	-0,399489
22,926667	0,2	-0,398579
22,930000	0,2	-0,397617
22,933333	0,2	-0,396437
22,936667	0,2	-0,395453
22,940000	0,2	-0,395457
22,943333	0,2	-0,396821
22,946667	0,2	-0,399165
22,950000	0,2	-0,401719
22,953333	0,2	-0,403607
22,956667	0,2	-0,404233
22,960000	0,2	-0,403646
22,963333	0,2	-0,402244
22,966667	0,2	-0,400514
22,970000	0,2	-0,399132
22,973333	0,2	-0,398750
22,976667	0,2	-0,399535
22,980000	0,2	-0,400917
22,983333	0,2	-0,401909
22,986667	0,2	-0,401909
22,990000	0,2	-0,400992
22,993333	0,2	-0,399560
22,996667	0,2	-0,398059
23,000000	0,2	-0,396845
23,003333	0,2	-0,396154
23,006667	0,2	-0,396137
23,010000	0,2	-0,396779
23,013333	0,2	-0,397870
23,016667	0,2	-0,399161
23,020000	0,2	-0,400432
23,023333	0,2	-0,401410
23,026667	0,2	-0,401817
23,030000	0,2	-0,401434
23,033333	0,2	-0,400174
23,036667	0,2	-0,398305
23,040000	0,2	-0,396336
23,043333	0,2	-0,394603
23,046667	0,2	-0,393202
23,050000	0,2	-0,392162
23,053333	0,2	-0,391497
23,056667	0,2	-0,391304
23,060000	0,2	-0,391852
23,063333	0,2	-0,393252
23,066667	0,2	-0,395067
23,070000	0,2	-0,396494
23,073333	0,2	-0,396856
23,076667	0,2	-0,395932
23,080000	0,2	-0,393936
23,083333	0,2	-0,391197
23,086667	0,2	-0,388038
23,090000	0,2	-0,384963
23,093333	0,2	-0,382594
23,096667	0,2	-0,381289
23,100000	0,2	-0,380911
23,103333	0,2	-0,381011
23,106667	0,2	-0,381168
23,110000	0,2	-0,381216
23,113333	0,2	-0,381253
23,116667	0,2	-0,381478
23,120000	0,2	-0,381962
23,123333	0,2	-0,382493
23,126667	0,2	-0,382691
23,130000	0,2	-0,382485
23,133333	0,2	-0,382206
23,136667	0,2	-0,382007
23,140000	0,2	-0,381744
23,143333	0,2	-0,381464
23,146667	0,2	-0,381474
23,150000	0,2	-0,382033
23,153333	0,2	-0,383112
23,156667	0,2	-0,384286
23,160000	0,2	-0,384943
23,163333	0,2	-0,384621
23,166667	0,2	-0,383278
23,170000	0,2	-0,381265
23,173333	0,2	-0,378922
23,176667	0,2	-0,376435
23,180000	0,2	-0,374193
23,183333	0,2	-0,372719
23,186667	0,2	-0,372055
23,190000	0,2	-0,371780
23,193333	0,2	-0,371610
23,196667	0,2	-0,371607
23,200000	0,2	-0,371892
23,203333	0,2	-0,372492
23,206667	0,2	-0,373332
23,210000	0,2	-0,374158
23,213333	0,2	-0,374624
23,216667	0,2	-0,374566
23,220000	0,2	-0,374104
23,223333	0,2	-0,373559
23,226667	0,2	-0,373266
23,230000	0,2	-0,373415
23,233333	0,2	-0,374003
23,236667	0,2	-0,374826
23,240000	0,2	-0,375532
23,243333	0,2	-0,375744
23,246667	0,2	-0,375288
23,250000	0,2	-0,374366
23,253333	0,2	-0,373362
23,256667	0,2	-0,372559
23,260000	0,2	-0,372252
23,263333	0,2	-0,372763
23,266667	0,2	-0,374033
23,270000	0,2	-0,375583
23,273333	0,2	-0,376972
23,276667	0,2	-0,377892
23,280000	0,2	-0,378089
23,283333	0,2	-0,377617
23,286667	0,2	-0,376945
23,290000	0,2	-0,376663
23,293333	0,2	-0,376913
23,296667	0,2	-0,376973
23,300000	0,2	-0,375867
23,303333	0,2	-0,373479
23,306667	0,2	-0,370650
23,310000	0,2	-0,368375
23,313333	0,2	-0,367187
23,316667	0,2	-0,367116
23,320000	0,2	-0,367931
23,323333	0,2	-0,369312
23,326667	0,2	-0,370863
23,330000	0,2	-0,372018
23,333333	0,2	-0,372126
23,336667	0,2	-0,370948
23,340000	0,2	-0,369061
23,343333	0,2	-0,367289
23,346667	0,2	-0,365801
23,350000	0,2	-0,364341
23,353333	0,2	-0,363085
23,356667	0,2	-0,362692
23,360000	0,2	-0,363584
23,363333	0,2	-0,365474
23,366667	0,2	-0,367655
23,370000	0,2	-0,369600
23,373333	0,2	-0,371111
23,376667	0,2	-0,372002
23,380000	0,2	-0,371960
23,383333	0,2	-0,370875
23,386667	0,2	-0,369276
23,390000	0,2	-0,368124
23,393333	0,2	-0,367952
23,396667	0,2	-0,368476
23,400000	0,2	-0,369067
23,403333	0,2	-0,369266
23,406667	0,2	-0,368908
23,410000	0,2	-0,368102
23,413333	0,2	-0,367153
23,416667	0,2	-0,366293
23,420000	0,2	-0,365452
23,423333	0,2	-0,364402
23,426667	0,2	-0,363082
23,430000	0,2	-0,361753
23,433333	0,2	-0,360779
23,436667	0,2	-0,360218
23,440000	0,2	-0,359869
23,443333	0,2	-0,359609
23,446667	0,2	-0,359541
23,450000	0,2	-0,359870
23,453333	0,2	-0,360788
23,456667	0,2	-0,362329
23,460000	0,2	-0,364208
23,463333	0,2	-0,366002
23,466667	0,2	-0,367430
23,470000	0,2	-0,368360
23,473333	0,2	-0,368678
23,476667	0,2	-0,368309
23,480000	0,2	-0,367298
23,483333	0,2	-0,365760
23,486667	0,2	-0,363887
23,490000	0,2	-0,362070
23,493333	0,2	-0,360782
23,496667	0,2	-0,360162
23,500000	0,2	-0,359880
23,503333	0,2	-0,359605
23,506667	0,2	-0,359317
23,510000	0,2	-0,359046
23,513333	0,2	-0,358762
23,516667	0,2	-0,358494
23,520000	0,2	-0,358217
23,523333	0,2	-0,357848
23,526667	0,2	-0,357491
23,530000	0,2	-0,357325
23,533333	0,2	-0,357255
23,536667	0,2	-0,357071
23,540000	0,2	-0,356903
23,543333	0,2	-0,357137
23,546667	0,2	-0,357878
23,550000	0,2	-0,358746
23,553333	0,2	-0,359259
23,556667	0,2	-0,359168
23,560000	0,2	-0,358400
23,563333	0,2	-0,357044
23,566667	0,2	-0,355447
23,570000	0,2	-0,354078
23,573333	0,2	-0,353339
23,576667	0,2	-0,353394
23,580000	0,2	-0,354004
23,583333	0,2	-0,354518
23,586667	0,2	-0,354231
23,590000	0,2	-0,353084
23,593333	0,2	-0,351728
23,596667	0,2	-0,350630
23,600000	0,2	-0,349808
23,603333	0,2	-0,349354
23,606667	0,2	-0,349348
23,610000	0,2	-0,349642
23,613333	0,2	-0,350136
23,616667	0,2	-0,350745
23,620000	0,2	-0,351078
23,623333	0,2	-0,350556
23,626667	0,2	-0,349006
23,630000	0,2	-0,346959
23,633333	0,2	-0,345267
23,636667	0,2	-0,344583
23,640000	0,2	-0,345026
23,643333	0,2	-0,346093
23,646667	0,2	-0,347090
23,650000	0,2	-0,347578
23,653333	0,2	-0,347362
23,656667	0,2	-0,346489
23,660000	0,2	-0,345210
23,663333	0,2	-0,343643
23,666667	0,2	-0,341824
23,670000	0,2	-0,340004
23,673333	0,2	-0,338363
23,676667	0,2	-0,336814
23,680000	0,2	-0,335325
23,683333	0,2	-0,333892
23,686667	0,2	-0,332308
23,690000	0,2	-0,330544
23,693333	0,2	-0,329197
23,696667	0,2	-0,329085
23,700000	0,2	-0,330219
23,703333	0,2	-0,331668
23,706667	0,2	-0,332654
23,710000	0,2	-0,333115
23,713333	0,2	-0,333138
23,716667	0,2	-0,332602
23,720000	0,2	-0,331472
23,723333	0,2	-0,330050
23,726667	0,2	-0,328778
23,730000	0,2	-0,327963
23,733333	0,2	-0,327848
23,736667	0,2	-0,328637
23,740000	0,2	-0,330232
23,743333	0,2	-0,332088
23,746667	0,2	-0,333520
23,750000	0,2	-0,334206
23,753333	0,2	-0,334233
23,756667	0,2	-0,333753
23,760000	0,2	-0,332892
23,763333	0,2	-0,331714
23,766667	0,2	-0,330142
23,770000	0,2	-0,328255
23,773333	0,2	-0,326615
23,776667	0,2	-0,325888
23,780000	0,2	-0,326228
23,783333	0,2	-0,327186
23,786667	0,2	-0,327980
23,790000	0,2	-0,328044
23,793333	0,2	-0,327603
23,796667	0,2	-0,327464
23,800000	0,2	-0,328154
23,803333	0,2	-0,329349
23,806667	0,2	-0,330112
23,810000	0,2	-0,329661
23,813333	0,2	-0,327912
23,816667	0,2	-0,325430
23,820000	0,2	-0,323161
23,823333	0,2	-0,322127
23,826667	0,2	-0,323020
23,830000	0,2	-0,325680
23,833333	0,2	-0,328959
23,836667	0,2	-0,331549
23,840000	0,2	-0,333032
23,843333	0,2	-0,333806
23,846667	0,2	-0,334155
23,850000	0,2	-0,333775
23,853333	0,2	-0,332304
23,856667	0,2	-0,330042
23,860000	0,2	-0,327921
23,863333	0,2	-0,326900
23,866667	0,2	-0,327320
23,870000	0,2	-0,328689
23,873333	0,2	-0,330193
23,876667	0,2	-0,331215
23,880000	0,2	-0,331361
23,883333	0,2	-0,330588
23,886667	0,2	-0,329350
23,890000	0,2	-0,328260
23,893333	0,2	-0,327722
23,896667	0,2	-0,327701
23,900000	0,2	-0,327650
23,903333	0,2	-0,326973
23,906667	0,2	-0,325590
23,910000	0,2	-0,323810
23,913333	0,2	-0,321979
23,916667	0,2	-0,320527
23,920000	0,2	-0,319829
23,923333	0,2	-0,319718
23,926667	0,2	-0,319549
23,930000	0,2	-0,318920
23,933333	0,2	-0,317972
23,936667	0,2	-0,317057
23,940000	0,2	-0,316421
23,943333	0,2	-0,316123
23,946667	0,2	-0,316143
23,950000	0,2	-0,316531
23,953333	0,2	-0,317400
23,956667	0,2	-0,318775
23,960000	0,2	-0,320401
23,963333	0,2	-0,321789
23,966667	0,2	-0,322535
23,970000	0,2	-0,322657
23,973333	0,2	-0,322538
23,976667	0,2	-0,322359
23,980000	0,2	-0,321967
23,983333	0,2	-0,321336
23,986667	0,2	-0,320700
23,990000	0,2	-0,320292
23,993333	0,2	-0,320167
23,996667	0,2	-0,320227
24,000000	0,2	-0,320349
24,003333	0,2	-0,320554
24,006667	0,2	-0,321035
24,010000	0,2	-0,321882
24,013333	0,2	-0,322920
24,016667	0,2	-0,323921
24,020000	0,2	-0,324728
24,023333	0,2	-0,325268
24,026667	0,2	-0,325679
24,030000	0,2	-0,326202
24,033333	0,2	-0,326832
24,036667	0,2	-0,327386
24,040000	0,2	-0,327893
24,043333	0,2	-0,328509
24,046667	0,2	-0,329227
24,050000	0,2	-0,329938
24,053333	0,2	-0,330500
24,056667	0,2	-0,330769
24,060000	0,2	-0,330691
24,063333	0,2	-0,330411
24,066667	0,2	-0,330408
24,070000	0,2	-0,331270
24,073333	0,2	-0,333076
24,076667	0,2	-0,335113
24,080000	0,2	-0,336322
24,083333	0,2	-0,336067
24,086667	0,2	-0,334556
24,090000	0,2	-0,332631
24,093333	0,2	-0,331224
24,096667	0,2	-0,330881
24,100000	0,2	-0,331522
24,103333	0,2	-0,332541
24,106667	0,2	-0,333240
24,110000	0,2	-0,333294
24,113333	0,2	-0,332918
24,116667	0,2	-0,332554
24,120000	0,2	-0,332311
24,123333	0,2	-0,331854
24,126667	0,2	-0,330882
24,130000	0,2	-0,329511
24,133333	0,2	-0,328199
24,136667	0,2	-0,327371
24,140000	0,2	-0,327028
24,143333	0,2	-0,326813
24,146667	0,2	-0,326465
24,150000	0,2	-0,326114
24,153333	0,2	-0,326175
24,156667	0,2	-0,326877
24,160000	0,2	-0,327906
24,163333	0,2	-0,328617
24,166667	0,2	-0,328595
24,170000	0,2	-0,328003
24,173333	0,2	-0,327332
24,176667	0,2	-0,326977
24,180000	0,2	-0,327113
24,183333	0,2	-0,327685
24,186667	0,2	-0,328320
24,190000	0,2	-0,328487
24,193333	0,2	-0,327955
24,196667	0,2	-0,326965
24,200000	0,2	-0,325960
24,203333	0,2	-0,325327
24,206667	0,2	-0,325171
24,210000	0,2	-0,325169
24,213333	0,2	-0,324853
24,216667	0,2	-0,324036
24,220000	0,2	-0,322816
24,223333	0,2	-0,321310
24,226667	0,2	-0,319739
24,230000	0,2	-0,318460
24,233333	0,2	-0,317495
24,236667	0,2	-0,316436
24,240000	0,2	-0,315147
24,243333	0,2	-0,313955
24,246667	0,2	-0,313105
24,250000	0,2	-0,312638
24,253333	0,2	-0,312665
24,256667	0,2	-0,313246
24,260000	0,2	-0,313959
24,263333	0,2	-0,314085
24,266667	0,2	-0,313462
24,270000	0,2	-0,312729
24,273333	0,2	-0,312566
24,276667	0,2	-0,313014
24,280000	0,2	-0,313550
24,283333	0,2	-0,313680
24,286667	0,2	-0,313308
24,290000	0,2	-0,312564
24,293333	0,2	-0,311615
24,296667	0,2	-0,310750
24,300000	0,2	-0,310276
24,303333	0,2	-0,310252
24,306667	0,2	-0,310465
24,310000	0,2	-0,310532
24,313333	0,2	-0,310152
24,316667	0,2	-0,309489
24,320000	0,2	-0,309025
24,323333	0,2	-0,308862
24,326667	0,2	-0,308434
24,330000	0,2	-0,306981
24,333333	0,2	-0,304274
24,336667	0,2	-0,300808
24,340000	0,2	-0,297292
24,343333	0,2	-0,294273
24,346667	0,2	-0,292289
24,350000	0,2	-0,291848
24,353333	0,2	-0,293028
24,356667	0,2	-0,295347
24,360000	0,2	-0,298089
24,363333	0,2	-0,300716
24,366667	0,2	-0,302890
24,370000	0,2	-0,304290
24,373333	0,2	-0,304758
24,376667	0,2	-0,304430
24,380000	0,2	-0,303443
24,383333	0,2	-0,301738
24,386667	0,2	-0,299279
24,390000	0,2	-0,296257
24,393333	0,2	-0,293146
24,396667	0,2	-0,290568
24,400000	0,2	-0,288927
24,403333	0,2	-0,288241
24,406667	0,2	-0,288239
24,410000	0,2	-0,288301
24,413333	0,2	-0,287604
24,416667	0,2	-0,285783
24,420000	0,2	-0,283187
24,423333	0,2	-0,280264
24,426667	0,2	-0,277123
24,430000	0,2	-0,273799
24,433333	0,2	-0,270568
24,436667	0,2	-0,267825
24,440000	0,2	-0,265571
24,443333	0,2	-0,263096
24,446667	0,2	-0,259516
24,450000	0,2	-0,254528
24,453333	0,2	-0,248469
24,456667	0,2	-0,241831
24,460000	0,2	-0,234892
24,463333	0,2	-0,227785
24,466667	0,2	-0,220538
24,470000	0,2	-0,212829
24,473333	0,2	-0,204001
24,476667	0,2	-0,193417
24,480000	0,2	-0,180674
24,483333	0,2	-0,165505
24,486667	0,2	-0,147788
24,490000	0,2	-0,127607
24,493333	0,2	-0,105047
24,496667	0,2	-0,079836
24,500000	0,2	-0,051138
24,503333	0,2	-0,017521
24,506667	0,2	0,022835
24,510000	0,2	0,071545
24,513333	0,2	0,129538
24,516667	0,2	0,197609
24,520000	0,2	0,277533
24,523333	0,2	0,372139
24,526667	0,2	0,484566
24,530000	0,2	0,617994
24,533333	0,2	0,775923
24,536667	0,2	0,962779
24,540000	0,2	1,184540
24,543333	0,2	1,448545
24,546667	0,2	1,762771
24,550000	0,2	2,135796
24,553333	0,2	2,577086
24,556667	0,2	3,096674
24,560000	0,2	3,704960
24,563333	0,2	4,412965
24,566667	0,2	5,231914
24,570000	0,2	6,172444
24,573333	0,2	7,244331
24,576667	0,2	8,455892
24,580000	0,2	9,813011
24,583333	0,2	11,318746
24,586667	0,2	12,972840
24,590000	0,2	14,770578
24,593333	0,2	16,702101
24,596667	0,2	18,752615
24,600000	0,2	20,902530
24,603333	0,2	23,127143
24,606667	0,2	25,396851
24,610000	0,2	27,678093
24,613333	0,2	29,933742
24,616667	0,2	32,123115
24,620000	0,2	34,203285
24,623333	0,2	36,131234
24,626667	0,2	37,865495
24,630000	0,2	39,367512
24,633333	0,2	40,603131
24,636667	0,2	41,544002
24,640000	0,2	42,168591
24,643333	0,2	42,462921
24,646667	0,2	42,421272
24,650000	0,2	42,046431
24,653333	0,2	41,349189
24,656667	0,2	40,347643
24,660000	0,2	39,066679
24,663333	0,2	37,537411
24,666667	0,2	35,796078
24,670000	0,2	33,882269
24,673333	0,2	31,836865
24,676667	0,2	29,700302
24,680000	0,2	27,511636
24,683333	0,2	25,307966
24,686667	0,2	23,123548
24,690000	0,2	20,988823
24,693333	0,2	18,929698
24,696667	0,2	16,967134
24,700000	0,2	15,117164
24,703333	0,2	13,391171
24,706667	0,2	11,796270
24,710000	0,2	10,335856
24,713333	0,2	9,010247
24,716667	0,2	7,816976
24,720000	0,2	6,750857
24,723333	0,2	5,804641
24,726667	0,2	4,970033
24,730000	0,2	4,238166
24,733333	0,2	3,599711
24,736667	0,2	3,045453
24,740000	0,2	2,566748
24,743333	0,2	2,155137
24,746667	0,2	1,802011
24,750000	0,2	1,499081
24,753333	0,2	1,239058
24,756667	0,2	1,016038
24,760000	0,2	0,825463
24,763333	0,2	0,663487
24,766667	0,2	0,526335
24,770000	0,2	0,410396
24,773333	0,2	0,312607
24,776667	0,2	0,230369
24,780000	0,2	0,161153
24,783333	0,2	0,102461
24,786667	0,2	0,052310
24,790000	0,2	0,009479
24,793333	0,2	-0,026929
24,796667	0,2	-0,058013
24,800000	0,2	-0,085112
24,803333	0,2	-0,109411
24,806667	0,2	-0,131446
24,810000	0,2	-0,151041
24,813333	0,2	-0,167831
24,816667	0,2	-0,181734
24,820000	0,2	-0,192999
24,823333	0,2	-0,201910
24,826667	0,2	-0,208720
24,830000	0,2	-0,214073
24,833333	0,2	-0,218958
24,836667	0,2	-0,223909
24,840000	0,2	-0,228662
24,843333	0,2	-0,232781
24,846667	0,2	-0,236345
24,850000	0,2	-0,239771
24,853333	0,2	-0,243095
24,856667	0,2	-0,245789
24,860000	0,2	-0,247252
24,863333	0,2	-0,247441
24,866667	0,2	-0,247078
24,870000	0,2	-0,247176
24,873333	0,2	-0,248393
24,876667	0,2	-0,250724
24,880000	0,2	-0,253530
24,883333	0,2	-0,255893
24,886667	0,2	-0,257136
24,890000	0,2	-0,257263
24,893333	0,2	-0,256913
24,896667	0,2	-0,256706
24,900000	0,2	-0,256905
24,903333	0,2	-0,257697
24,906667	0,2	-0,259277
24,910000	0,2	-0,261543
24,913333	0,2	-0,263889
24,916667	0,2	-0,265501
24,920000	0,2	-0,266079
24,923333	0,2	-0,266081
24,926667	0,2	-0,266120
24,930000	0,2	-0,266413
24,933333	0,2	-0,266868
24,936667	0,2	-0,267398
24,940000	0,2	-0,267988
24,943333	0,2	-0,268612
24,946667	0,2	-0,269201
24,950000	0,2	-0,269843
24,953333	0,2	-0,270912
24,956667	0,2	-0,272579
24,960000	0,2	-0,274386
24,963333	0,2	-0,275626
24,966667	0,2	-0,275948
24,970000	0,2	-0,275471
24,973333	0,2	-0,274461
24,976667	0,2	-0,273123
24,980000	0,2	-0,271770
24,983333	0,2	-0,270907
24,986667	0,2	-0,270915
24,990000	0,2	-0,271720
24,993333	0,2	-0,272787
24,996667	0,2	-0,273495
25,000000	0,2	-0,273551
25,003333	0,2	-0,273132
25,006667	0,2	-0,272658
25,010000	0,2	-0,272353
25,013333	0,2	-0,272049
25,016667	0,2	-0,271496
25,020000	0,2	-0,270530
25,023333	0,2	-0,268959
25,026667	0,2	-0,266825
25,030000	0,2	-0,264542
25,033333	0,2	-0,262484
25,036667	0,2	-0,260797
25,040000	0,2	-0,259486
25,043333	0,2	-0,258372
25,046667	0,2	-0,257293
25,050000	0,2	-0,256539
25,053333	0,2	-0,256677
25,056667	0,2	-0,257824
25,060000	0,2	-0,259628
25,063333	0,2	-0,261767
25,066667	0,2	-0,263947
25,070000	0,2	-0,265765
25,073333	0,2	-0,266839
25,076667	0,2	-0,267011
25,080000	0,2	-0,266389
25,083333	0,2	-0,265121
25,086667	0,2	-0,263423
25,090000	0,2	-0,261790
25,093333	0,2	-0,260640
25,096667	0,2	-0,259871
25,100000	0,2	-0,259073
25,103333	0,2	-0,258032
25,106667	0,2	-0,256982
25,110000	0,2	-0,256439
25,113333	0,2	-0,256573
25,116667	0,2	-0,256967
25,120000	0,2	-0,257252
25,123333	0,2	-0,257558
25,126667	0,2	-0,258133
25,130000	0,2	-0,258942
25,133333	0,2	-0,259698
25,136667	0,2	-0,260028
25,140000	0,2	-0,259629
25,143333	0,2	-0,258525
25,146667	0,2	-0,257174
25,150000	0,2	-0,256214
25,153333	0,2	-0,256116
25,156667	0,2	-0,257064
25,160000	0,2	-0,258853
25,163333	0,2	-0,260888
25,166667	0,2	-0,262490
25,170000	0,2	-0,263126
25,173333	0,2	-0,262580
25,176667	0,2	-0,261132
25,180000	0,2	-0,259407
25,183333	0,2	-0,257929
25,186667	0,2	-0,256842
25,190000	0,2	-0,255968
25,193333	0,2	-0,255063
25,196667	0,2	-0,254168
25,200000	0,2	-0,253677
25,203333	0,2	-0,253916
25,206667	0,2	-0,254824
25,210000	0,2	-0,256161
25,213333	0,2	-0,257701
25,216667	0,2	-0,259041
25,220000	0,2	-0,259683
25,223333	0,2	-0,259500
25,226667	0,2	-0,258705
25,230000	0,2	-0,257384
25,233333	0,2	-0,255621
25,236667	0,2	-0,253771
25,240000	0,2	-0,252266
25,243333	0,2	-0,251468
25,246667	0,2	-0,251607
25,250000	0,2	-0,252433
25,253333	0,2	-0,253113
25,256667	0,2	-0,252923
25,260000	0,2	-0,251809
25,263333	0,2	-0,250134
25,266667	0,2	-0,248312
25,270000	0,2	-0,246759
25,273333	0,2	-0,245988
25,276667	0,2	-0,246568
25,280000	0,2	-0,248648
25,283333	0,2	-0,251368
25,286667	0,2	-0,253126
25,290000	0,2	-0,252894
25,293333	0,2	-0,251160
25,296667	0,2	-0,249323
25,300000	0,2	-0,248385
25,303333	0,2	-0,248282
25,306667	0,2	-0,248326
25,310000	0,2	-0,247987
25,313333	0,2	-0,247101
25,316667	0,2	-0,245638
25,320000	0,2	-0,243566
25,323333	0,2	-0,241116
25,326667	0,2	-0,238928
25,330000	0,2	-0,237545
25,333333	0,2	-0,236846
25,336667	0,2	-0,236438
25,340000	0,2	-0,236319
25,343333	0,2	-0,236598
25,346667	0,2	-0,237120
25,350000	0,2	-0,237822
25,353333	0,2	-0,238812
25,356667	0,2	-0,239985
25,360000	0,2	-0,241062
25,363333	0,2	-0,241881
25,366667	0,2	-0,242371
25,370000	0,2	-0,242332
25,373333	0,2	-0,241583
25,376667	0,2	-0,240299
25,380000	0,2	-0,238853
25,383333	0,2	-0,237571
25,386667	0,2	-0,236807
25,390000	0,2	-0,236780
25,393333	0,2	-0,237328
25,396667	0,2	-0,238142
25,400000	0,2	-0,239107
25,403333	0,2	-0,240190
25,406667	0,2	-0,241018
25,410000	0,2	-0,240910
25,413333	0,2	-0,239517
25,416667	0,2	-0,237214
25,420000	0,2	-0,234828
25,423333	0,2	-0,233197
25,426667	0,2	-0,232815
25,430000	0,2	-0,233526
25,433333	0,2	-0,234599
25,436667	0,2	-0,235308
25,440000	0,2	-0,235370
25,443333	0,2	-0,234838
25,446667	0,2	-0,233986
25,450000	0,2	-0,233327
25,453333	0,2	-0,233279
25,456667	0,2	-0,233879
25,460000	0,2	-0,234873
25,463333	0,2	-0,235822
25,466667	0,2	-0,236187
25,470000	0,2	-0,235661
25,473333	0,2	-0,234625
25,476667	0,2	-0,233974
25,480000	0,2	-0,234190
25,483333	0,2	-0,235017
25,486667	0,2	-0,236060
25,490000	0,2	-0,237103
25,493333	0,2	-0,237920
25,496667	0,2	-0,238201
25,500000	0,2	-0,237695
25,503333	0,2	-0,236448
25,506667	0,2	-0,234934
25,510000	0,2	-0,233769
25,513333	0,2	-0,233309
25,516667	0,2	-0,233478
25,520000	0,2	-0,233859
25,523333	0,2	-0,234036
25,526667	0,2	-0,233913
25,530000	0,2	-0,233708
25,533333	0,2	-0,233589
25,536667	0,2	-0,233464
25,540000	0,2	-0,233335
25,543333	0,2	-0,233345
25,546667	0,2	-0,233333
25,550000	0,2	-0,233124
25,553333	0,2	-0,233022
25,556667	0,2	-0,233330
25,560000	0,2	-0,233775
25,563333	0,2	-0,233810
25,566667	0,2	-0,233362
25,570000	0,2	-0,232925
25,573333	0,2	-0,232857
25,576667	0,2	-0,233138
25,580000	0,2	-0,233776
25,583333	0,2	-0,234825
25,586667	0,2	-0,236159
25,590000	0,2	-0,237621
25,593333	0,2	-0,239265
25,596667	0,2	-0,241234
25,600000	0,2	-0,243306
25,603333	0,2	-0,244891
25,606667	0,2	-0,245623
25,610000	0,2	-0,245587
25,613333	0,2	-0,245089
25,616667	0,2	-0,244436
25,620000	0,2	-0,243799
25,623333	0,2	-0,243245
25,626667	0,2	-0,242836
25,630000	0,2	-0,242509
25,633333	0,2	-0,242053
25,636667	0,2	-0,241438
25,640000	0,2	-0,240824
25,643333	0,2	-0,240174
25,646667	0,2	-0,239366
25,650000	0,2	-0,238623
25,653333	0,2	-0,238305
25,656667	0,2	-0,238279
25,660000	0,2	-0,237893
25,663333	0,2	-0,236706
25,666667	0,2	-0,235115
25,670000	0,2	-0,233964
25,673333	0,2	-0,233477
25,676667	0,2	-0,233160
25,680000	0,2	-0,232680
25,683333	0,2	-0,232068
25,686667	0,2	-0,231438
25,690000	0,2	-0,231078
25,693333	0,2	-0,231335
25,696667	0,2	-0,232217
25,700000	0,2	-0,233457
25,703333	0,2	-0,234749
25,706667	0,2	-0,235730
25,710000	0,2	-0,236280
25,713333	0,2	-0,236705
25,716667	0,2	-0,237160
25,720000	0,2	-0,237579
25,723333	0,2	-0,238100
25,726667	0,2	-0,238842
25,730000	0,2	-0,239658
25,733333	0,2	-0,240370
25,736667	0,2	-0,240938
25,740000	0,2	-0,241359
25,743333	0,2	-0,241456
25,746667	0,2	-0,240980
25,750000	0,2	-0,239890
25,753333	0,2	-0,238377
25,756667	0,2	-0,236801
25,760000	0,2	-0,235571
25,763333	0,2	-0,234844
25,766667	0,2	-0,234546
25,770000	0,2	-0,234758
25,773333	0,2	-0,235594
25,776667	0,2	-0,236778
25,780000	0,2	-0,237756
25,783333	0,2	-0,238156
25,786667	0,2	-0,238049
25,790000	0,2	-0,237692
25,793333	0,2	-0,236952
25,796667	0,2	-0,235567
25,800000	0,2	-0,233900
25,803333	0,2	-0,232538
25,806667	0,2	-0,231590
25,810000	0,2	-0,230939
25,813333	0,2	-0,230644
25,816667	0,2	-0,230979
25,820000	0,2	-0,232264
25,823333	0,2	-0,234326
25,826667	0,2	-0,236290
25,830000	0,2	-0,237212
25,833333	0,2	-0,236729
25,836667	0,2	-0,235110
25,840000	0,2	-0,233036
25,843333	0,2	-0,231424
25,846667	0,2	-0,231004
25,850000	0,2	-0,231766
25,853333	0,2	-0,233029
25,856667	0,2	-0,234179
25,860000	0,2	-0,235129
25,863333	0,2	-0,236141
25,866667	0,2	-0,237366
25,870000	0,2	-0,238502
25,873333	0,2	-0,238902
25,876667	0,2	-0,238198
25,880000	0,2	-0,236791
25,883333	0,2	-0,235408
25,886667	0,2	-0,234438
25,890000	0,2	-0,233931
25,893333	0,2	-0,233796
25,896667	0,2	-0,233990
25,900000	0,2	-0,234696
25,903333	0,2	-0,236143
25,906667	0,2	-0,238212
25,910000	0,2	-0,240346
25,913333	0,2	-0,241861
25,916667	0,2	-0,242334
25,920000	0,2	-0,241742
25,923333	0,2	-0,240400
25,926667	0,2	-0,238830
25,930000	0,2	-0,237675
25,933333	0,2	-0,237496
25,936667	0,2	-0,238303
25,940000	0,2	-0,239275
25,943333	0,2	-0,239256
25,946667	0,2	-0,237612
25,950000	0,2	-0,234672
25,953333	0,2	-0,231664
25,956667	0,2	-0,230027
25,960000	0,2	-0,230332
25,963333	0,2	-0,231943
25,966667	0,2	-0,233699
25,970000	0,2	-0,234652
25,973333	0,2	-0,234450
25,976667	0,2	-0,233513
25,980000	0,2	-0,232657
25,983333	0,2	-0,232378
25,986667	0,2	-0,232639
25,990000	0,2	-0,233192
25,993333	0,2	-0,233788
25,996667	0,2	-0,234060
26,000000	0,2	-0,233520
26,003333	0,2	-0,231895
26,006667	0,2	-0,229420
26,010000	0,2	-0,226647
26,013333	0,2	-0,223980
26,016667	0,2	-0,221501
26,020000	0,2	-0,219195
26,023333	0,2	-0,217175
26,026667	0,2	-0,215617
26,030000	0,2	-0,214471
26,033333	0,2	-0,213279
26,036667	0,2	-0,211331
26,040000	0,2	-0,208198
26,043333	0,2	-0,204316
26,046667	0,2	-0,200833
26,050000	0,2	-0,198691
26,053333	0,2	-0,197932
26,056667	0,2	-0,197978
26,060000	0,2	-0,198322
26,063333	0,2	-0,198645
26,066667	0,2	-0,198626
26,070000	0,2	-0,198267
26,073333	0,2	-0,198173
26,076667	0,2	-0,198946
26,080000	0,2	-0,200477
26,083333	0,2	-0,202094
26,086667	0,2	-0,203206
26,090000	0,2	-0,203773
26,093333	0,2	-0,204332
26,096667	0,2	-0,205411
26,100000	0,2	-0,206825
26,103333	0,2	-0,208030
26,106667	0,2	-0,208988
26,110000	0,2	-0,209945
26,113333	0,2	-0,210869
26,116667	0,2	-0,211763
26,120000	0,2	-0,212773
26,123333	0,2	-0,213688
26,126667	0,2	-0,214095
26,130000	0,2	-0,214009
26,133333	0,2	-0,213706
26,136667	0,2	-0,213099
26,140000	0,2	-0,211848
26,143333	0,2	-0,210034
26,146667	0,2	-0,208329
26,150000	0,2	-0,207423
26,153333	0,2	-0,207543
26,156667	0,2	-0,208395
26,160000	0,2	-0,209542
26,163333	0,2	-0,210992
26,166667	0,2	-0,212985
26,170000	0,2	-0,215194
26,173333	0,2	-0,216908
26,176667	0,2	-0,218094
26,180000	0,2	-0,219491
26,183333	0,2	-0,221428
26,186667	0,2	-0,223397
26,190000	0,2	-0,224863
26,193333	0,2	-0,225632
26,196667	0,2	-0,225589
26,200000	0,2	-0,224691
26,203333	0,2	-0,223245
26,206667	0,2	-0,222015
26,210000	0,2	-0,221708
26,213333	0,2	-0,222413
26,216667	0,2	-0,223741
26,220000	0,2	-0,225248
26,223333	0,2	-0,226522
26,226667	0,2	-0,227030
26,230000	0,2	-0,226397
26,233333	0,2	-0,225053
26,236667	0,2	-0,224084
26,240000	0,2	-0,224166
26,243333	0,2	-0,225114
26,246667	0,2	-0,226341
26,250000	0,2	-0,227218
26,253333	0,2	-0,227209
26,256667	0,2	-0,226182
26,260000	0,2	-0,224789
26,263333	0,2	-0,224221
26,266667	0,2	-0,225099
26,270000	0,2	-0,226782
26,273333	0,2	-0,228130
26,276667	0,2	-0,228727
26,280000	0,2	-0,228937
26,283333	0,2	-0,229154
26,286667	0,2	-0,229523
26,290000	0,2	-0,229933
26,293333	0,2	-0,230036
26,296667	0,2	-0,229735
26,300000	0,2	-0,229482
26,303333	0,2	-0,229825
26,306667	0,2	-0,230879
26,310000	0,2	-0,232328
26,313333	0,2	-0,233623
26,316667	0,2	-0,234097
26,320000	0,2	-0,233283
26,323333	0,2	-0,231309
26,326667	0,2	-0,228798
26,330000	0,2	-0,226462
26,333333	0,2	-0,224895
26,336667	0,2	-0,224327
26,340000	0,2	-0,224388
26,343333	0,2	-0,224440
26,346667	0,2	-0,224189
26,350000	0,2	-0,223763
26,353333	0,2	-0,223525
26,356667	0,2	-0,223837
26,360000	0,2	-0,224787
26,363333	0,2	-0,226166
26,366667	0,2	-0,227590
26,370000	0,2	-0,228589
26,373333	0,2	-0,228728
26,376667	0,2	-0,227809
26,380000	0,2	-0,226051
26,383333	0,2	-0,224075
26,386667	0,2	-0,222599
26,390000	0,2	-0,222061
26,393333	0,2	-0,222601
26,396667	0,2	-0,224121
26,400000	0,2	-0,226025
26,403333	0,2	-0,227327
26,406667	0,2	-0,227515
26,410000	0,2	-0,226837
26,413333	0,2	-0,225668
26,416667	0,2	-0,224201
26,420000	0,2	-0,222623
26,423333	0,2	-0,221175
26,426667	0,2	-0,220024
26,430000	0,2	-0,219185
26,433333	0,2	-0,218683
26,436667	0,2	-0,218662
26,440000	0,2	-0,219136
26,443333	0,2	-0,219745
26,446667	0,2	-0,220034
26,450000	0,2	-0,219977
26,453333	0,2	-0,219794
26,456667	0,2	-0,219218
26,460000	0,2	-0,217555
26,463333	0,2	-0,214705
26,466667	0,2	-0,211679
26,470000	0,2	-0,209906
26,473333	0,2	-0,210170
26,476667	0,2	-0,212148
26,480000	0,2	-0,214808
26,483333	0,2	-0,217053
26,486667	0,2	-0,218019
26,490000	0,2	-0,217233
26,493333	0,2	-0,214870
26,496667	0,2	-0,211849
26,500000	0,2	-0,209378
26,503333	0,2	-0,208138
26,506667	0,2	-0,208053
26,510000	0,2	-0,208815
26,513333	0,2	-0,210184
26,516667	0,2	-0,211712
26,520000	0,2	-0,212656
26,523333	0,2	-0,212554
26,526667	0,2	-0,211647
26,530000	0,2	-0,210525
26,533333	0,2	-0,209741
26,536667	0,2	-0,209674
26,540000	0,2	-0,210274
26,543333	0,2	-0,211160
26,546667	0,2	-0,212221
26,550000	0,2	-0,213694
26,553333	0,2	-0,215557
26,556667	0,2	-0,217447
26,560000	0,2	-0,219228
26,563333	0,2	-0,221018
26,566667	0,2	-0,222529
26,570000	0,2	-0,223113
26,573333	0,2	-0,222681
26,576667	0,2	-0,222070
26,580000	0,2	-0,222330
26,583333	0,2	-0,223666
26,586667	0,2	-0,225193
26,590000	0,2	-0,225924
26,593333	0,2	-0,225755
26,596667	0,2	-0,225291
26,600000	0,2	-0,225009
26,603333	0,2	-0,224907
26,606667	0,2	-0,224966
26,610000	0,2	-0,225345
26,613333	0,2	-0,225889
26,616667	0,2	-0,226207
26,620000	0,2	-0,226254
26,623333	0,2	-0,226225
26,626667	0,2	-0,226237
26,630000	0,2	-0,226443
26,633333	0,2	-0,226875
26,636667	0,2	-0,227231
26,640000	0,2	-0,227367
26,643333	0,2	-0,227451
26,646667	0,2	-0,227437
26,650000	0,2	-0,227203
26,653333	0,2	-0,226963
26,656667	0,2	-0,226915
26,660000	0,2	-0,226918
26,663333	0,2	-0,226653
26,666667	0,2	-0,225857
26,670000	0,2	-0,224712
26,673333	0,2	-0,223877
26,676667	0,2	-0,223777
26,680000	0,2	-0,224290
26,683333	0,2	-0,225110
26,686667	0,2	-0,225904
26,690000	0,2	-0,226260
26,693333	0,2	-0,225927
26,696667	0,2	-0,225184
26,700000	0,2	-0,224745
26,703333	0,2	-0,224971
26,706667	0,2	-0,225526
26,710000	0,2	-0,226033
26,713333	0,2	-0,226476
26,716667	0,2	-0,226877
26,720000	0,2	-0,227087
26,723333	0,2	-0,227008
26,726667	0,2	-0,226764
26,730000	0,2	-0,226541
26,733333	0,2	-0,226402
26,736667	0,2	-0,226211
26,740000	0,2	-0,225631
26,743333	0,2	-0,224445
26,746667	0,2	-0,223061
26,750000	0,2	-0,222299
26,753333	0,2	-0,222558
26,756667	0,2	-0,223575
26,760000	0,2	-0,224909
26,763333	0,2	-0,226131
26,766667	0,2	-0,226863
26,770000	0,2	-0,227023
26,773333	0,2	-0,226784
26,776667	0,2	-0,226248
26,780000	0,2	-0,225470
26,783333	0,2	-0,224634
26,786667	0,2	-0,223859
26,790000	0,2	-0,223025
26,793333	0,2	-0,222025
26,796667	0,2	-0,221003
26,800000	0,2	-0,220188
26,803333	0,2	-0,219624
26,806667	0,2	-0,219216
26,810000	0,2	-0,218833
26,813333	0,2	-0,218252
26,816667	0,2	-0,217468
26,820000	0,2	-0,216909
26,823333	0,2	-0,216955
26,826667	0,2	-0,217488
26,830000	0,2	-0,218018
26,833333	0,2	-0,218228
26,836667	0,2	-0,218204
26,840000	0,2	-0,217976
26,843333	0,2	-0,217459
26,846667	0,2	-0,216781
26,850000	0,2	-0,216155
26,853333	0,2	-0,215757
26,856667	0,2	-0,215585
26,860000	0,2	-0,215299
26,863333	0,2	-0,214664
26,866667	0,2	-0,213967
26,870000	0,2	-0,213696
26,873333	0,2	-0,214104
26,876667	0,2	-0,215136
26,880000	0,2	-0,216556
26,883333	0,2	-0,218082
26,886667	0,2	-0,219446
26,890000	0,2	-0,220417
26,893333	0,2	-0,220892
26,896667	0,2	-0,220912
26,900000	0,2	-0,220422
26,903333	0,2	-0,219212
26,906667	0,2	-0,217394
26,910000	0,2	-0,215602
26,913333	0,2	-0,214512
26,916667	0,2	-0,214527
26,920000	0,2	-0,215794
26,923333	0,2	-0,218013
26,926667	0,2	-0,220330
26,930000	0,2	-0,221713
26,933333	0,2	-0,221470
26,936667	0,2	-0,219578
26,940000	0,2	-0,216873
26,943333	0,2	-0,214570
26,946667	0,2	-0,213304
26,950000	0,2	-0,213039
26,953333	0,2	-0,213497
26,956667	0,2	-0,214217
26,960000	0,2	-0,214732
26,963333	0,2	-0,214959
26,966667	0,2	-0,215052
26,970000	0,2	-0,214998
26,973333	0,2	-0,214830
26,976667	0,2	-0,214835
26,980000	0,2	-0,215157
26,983333	0,2	-0,215699
26,986667	0,2	-0,216522
26,990000	0,2	-0,217872
26,993333	0,2	-0,219859
26,996667	0,2	-0,222308
27,000000	0,2	-0,224690
27,003333	0,2	-0,226153
27,006667	0,2	-0,226020
27,010000	0,2	-0,224326
27,013333	0,2	-0,221873
27,016667	0,2	-0,219912
27,020000	0,2	-0,219348
27,023333	0,2	-0,219989
27,026667	0,2	-0,220897
27,030000	0,2	-0,221392
27,033333	0,2	-0,221503
27,036667	0,2	-0,221575
27,040000	0,2	-0,221743
27,043333	0,2	-0,222002
27,046667	0,2	-0,222394
27,050000	0,2	-0,222818
27,053333	0,2	-0,223025
27,056667	0,2	-0,222857
27,060000	0,2	-0,222277
27,063333	0,2	-0,221488
27,066667	0,2	-0,221077
27,070000	0,2	-0,221620
27,073333	0,2	-0,222440
27,076667	0,2	-0,220812
27,080000	0,2	-0,214234
27,083333	0,2	-0,204100
27,086667	0,2	-0,195267
27,090000	0,2	-0,191804
27,093333	0,2	-0,194344
27,096667	0,2	-0,200736
27,100000	0,2	-0,208082
27,103333	0,2	-0,214348
27,106667	0,2	-0,218754
27,110000	0,2	-0,221336
27,113333	0,2	-0,222395
27,116667	0,2	-0,222288
27,120000	0,2	-0,221537
27,123333	0,2	-0,220737
27,126667	0,2	-0,220219
27,130000	0,2	-0,220022
27,133333	0,2	-0,220130
27,136667	0,2	-0,220483
27,140000	0,2	-0,220895
27,143333	0,2	-0,221356
27,146667	0,2	-0,222103
27,150000	0,2	-0,223169
27,153333	0,2	-0,224274
27,156667	0,2	-0,225095
27,160000	0,2	-0,225326
27,163333	0,2	-0,224708
27,166667	0,2	-0,223275
27,170000	0,2	-0,221501
27,173333	0,2	-0,220171
27,176667	0,2	-0,220138
27,180000	0,2	-0,221710
27,183333	0,2	-0,224044
27,186667	0,2	-0,225780
27,190000	0,2	-0,226252
27,193333	0,2	-0,225739
27,196667	0,2	-0,225002
27,200000	0,2	-0,224750
27,203333	0,2	-0,225276
27,206667	0,2	-0,226324
27,210000	0,2	-0,227070
27,213333	0,2	-0,226592
27,216667	0,2	-0,224709
27,220000	0,2	-0,222283
27,223333	0,2	-0,220489
27,226667	0,2	-0,219672
27,230000	0,2	-0,219284
27,233333	0,2	-0,218863
27,236667	0,2	-0,218439
27,240000	0,2	-0,218274
27,243333	0,2	-0,218736
27,246667	0,2	-0,220025
27,250000	0,2	-0,221674
27,253333	0,2	-0,222852
27,256667	0,2	-0,223190
27,260000	0,2	-0,222662
27,263333	0,2	-0,221126
27,266667	0,2	-0,218754
27,270000	0,2	-0,216330
27,273333	0,2	-0,214602
27,276667	0,2	-0,213793
27,280000	0,2	-0,213851
27,283333	0,2	-0,214555
27,286667	0,2	-0,215291
27,290000	0,2	-0,215383
27,293333	0,2	-0,214773
27,296667	0,2	-0,213919
27,300000	0,2	-0,213087
27,303333	0,2	-0,212206
27,306667	0,2	-0,211216
27,310000	0,2	-0,210226
27,313333	0,2	-0,209567
27,316667	0,2	-0,209778
27,320000	0,2	-0,211053
27,323333	0,2	-0,212837
27,326667	0,2	-0,214359
27,330000	0,2	-0,215229
27,333333	0,2	-0,215416
27,336667	0,2	-0,215017
27,340000	0,2	-0,214139
27,343333	0,2	-0,213082
27,346667	0,2	-0,212450
27,350000	0,2	-0,212656
27,353333	0,2	-0,213399
27,356667	0,2	-0,213955
27,360000	0,2	-0,213818
27,363333	0,2	-0,212941
27,366667	0,2	-0,211607
27,370000	0,2	-0,210186
27,373333	0,2	-0,208822
27,376667	0,2	-0,207103
27,380000	0,2	-0,204291
27,383333	0,2	-0,200506
27,386667	0,2	-0,197391
27,390000	0,2	-0,196758
27,393333	0,2	-0,198843
27,396667	0,2	-0,202364
27,400000	0,2	-0,205736
27,403333	0,2	-0,208084
27,406667	0,2	-0,209459
27,410000	0,2	-0,210345
27,413333	0,2	-0,211032
27,416667	0,2	-0,211357
27,420000	0,2	-0,210989
27,423333	0,2	-0,209936
27,426667	0,2	-0,208576
27,430000	0,2	-0,207258
27,433333	0,2	-0,206082
27,436667	0,2	-0,204979
27,440000	0,2	-0,204040
27,443333	0,2	-0,203780
27,446667	0,2	-0,204719
27,450000	0,2	-0,206557
27,453333	0,2	-0,208062
27,456667	0,2	-0,208017
27,460000	0,2	-0,206201
27,463333	0,2	-0,203454
27,466667	0,2	-0,201000
27,470000	0,2	-0,199733
27,473333	0,2	-0,199852
27,476667	0,2	-0,200960
27,480000	0,2	-0,202650
27,483333	0,2	-0,204870
27,486667	0,2	-0,207436
27,490000	0,2	-0,209655
27,493333	0,2	-0,210879
27,496667	0,2	-0,211130
27,500000	0,2	-0,210916
27,503333	0,2	-0,210758
27,506667	0,2	-0,210938
27,510000	0,2	-0,211385
27,513333	0,2	-0,211709
27,516667	0,2	-0,211496
27,520000	0,2	-0,210730
27,523333	0,2	-0,209906
27,526667	0,2	-0,209555
27,530000	0,2	-0,209796
27,533333	0,2	-0,210407
27,536667	0,2	-0,211138
27,540000	0,2	-0,211862
27,543333	0,2	-0,212480
27,546667	0,2	-0,212780
27,550000	0,2	-0,212556
27,553333	0,2	-0,211874
27,556667	0,2	-0,211187
27,560000	0,2	-0,211067
27,563333	0,2	-0,211575
27,566667	0,2	-0,212087
27,570000	0,2	-0,211995
27,573333	0,2	-0,211321
27,576667	0,2	-0,210551
27,580000	0,2	-0,210154
27,583333	0,2	-0,210282
27,586667	0,2	-0,210719
27,590000	0,2	-0,211106
27,593333	0,2	-0,211260
27,596667	0,2	-0,211091
27,600000	0,2	-0,210389
27,603333	0,2	-0,209105
27,606667	0,2	-0,207707
27,610000	0,2	-0,206849
27,613333	0,2	-0,206873
27,616667	0,2	-0,207747
27,620000	0,2	-0,209266
27,623333	0,2	-0,211160
27,626667	0,2	-0,213034
27,630000	0,2	-0,214412
27,633333	0,2	-0,215048
27,636667	0,2	-0,215087
27,640000	0,2	-0,214963
27,643333	0,2	-0,215276
27,646667	0,2	-0,216415
27,650000	0,2	-0,218106
27,653333	0,2	-0,219490
27,656667	0,2	-0,219643
27,660000	0,2	-0,218267
27,663333	0,2	-0,216130
27,666667	0,2	-0,214442
27,670000	0,2	-0,213598
27,673333	0,2	-0,213001
27,676667	0,2	-0,212169
27,680000	0,2	-0,211348
27,683333	0,2	-0,210957
27,686667	0,2	-0,211039
27,690000	0,2	-0,211406
27,693333	0,2	-0,211800
27,696667	0,2	-0,211851
27,700000	0,2	-0,211319
27,703333	0,2	-0,210496
27,706667	0,2	-0,210092
27,710000	0,2	-0,210593
27,713333	0,2	-0,211762
27,716667	0,2	-0,212889
27,720000	0,2	-0,213467
27,723333	0,2	-0,213411
27,726667	0,2	-0,212680
27,730000	0,2	-0,211148
27,733333	0,2	-0,208950
27,736667	0,2	-0,206729
27,740000	0,2	-0,205474
27,743333	0,2	-0,205900
27,746667	0,2	-0,207936
27,750000	0,2	-0,210920
27,753333	0,2	-0,214098
27,756667	0,2	-0,216818
27,760000	0,2	-0,218545
27,763333	0,2	-0,219106
27,766667	0,2	-0,218853
27,770000	0,2	-0,218354
27,773333	0,2	-0,217929
27,776667	0,2	-0,217468
27,780000	0,2	-0,216711
27,783333	0,2	-0,215649
27,786667	0,2	-0,214531
27,790000	0,2	-0,213576
27,793333	0,2	-0,212777
27,796667	0,2	-0,211977
27,800000	0,2	-0,211096
27,803333	0,2	-0,210231
27,806667	0,2	-0,209625
27,810000	0,2	-0,209688
27,813333	0,2	-0,210792
27,816667	0,2	-0,212646
27,820000	0,2	-0,214237
27,823333	0,2	-0,214744
27,826667	0,2	-0,214222
27,830000	0,2	-0,213369
27,833333	0,2	-0,212936
27,836667	0,2	-0,213355
27,840000	0,2	-0,214565
27,843333	0,2	-0,215962
27,846667	0,2	-0,216798
27,850000	0,2	-0,216805
27,853333	0,2	-0,216330
27,856667	0,2	-0,215902
27,860000	0,2	-0,215815
27,863333	0,2	-0,216059
27,866667	0,2	-0,216480
27,870000	0,2	-0,216893
27,873333	0,2	-0,217064
27,876667	0,2	-0,216932
27,880000	0,2	-0,216878
27,883333	0,2	-0,217252
27,886667	0,2	-0,217738
27,890000	0,2	-0,217751
27,893333	0,2	-0,217187
27,896667	0,2	-0,216459
27,900000	0,2	-0,216084
27,903333	0,2	-0,216409
27,906667	0,2	-0,217508
27,910000	0,2	-0,219111
27,913333	0,2	-0,220575
27,916667	0,2	-0,221133
27,920000	0,2	-0,220168
27,923333	0,2	-0,217375
27,926667	0,2	-0,213319
27,930000	0,2	-0,209801
27,933333	0,2	-0,208760
27,936667	0,2	-0,210555
27,940000	0,2	-0,213701
27,943333	0,2	-0,216281
27,946667	0,2	-0,217490
27,950000	0,2	-0,217851
27,953333	0,2	-0,218237
27,956667	0,2	-0,218991
27,960000	0,2	-0,219832
27,963333	0,2	-0,220187
27,966667	0,2	-0,219678
27,970000	0,2	-0,218549
27,973333	0,2	-0,217453
27,976667	0,2	-0,216820
27,980000	0,2	-0,216718
27,983333	0,2	-0,217026
27,986667	0,2	-0,217629
27,990000	0,2	-0,218535
27,993333	0,2	-0,219466
27,996667	0,2	-0,219634
28,000000	0,2	-0,218563
28,003333	0,2	-0,216805
28,006667	0,2	-0,215396
28,010000	0,2	-0,214927
28,013333	0,2	-0,215208
28,016667	0,2	-0,215536
28,020000	0,2	-0,215404
28,023333	0,2	-0,214847
28,026667	0,2	-0,213987
28,030000	0,2	-0,212959
28,033333	0,2	-0,212297
28,036667	0,2	-0,212634
28,040000	0,2	-0,213927
28,043333	0,2	-0,215398
28,046667	0,2	-0,216350
28,050000	0,2	-0,216646
28,053333	0,2	-0,216435
28,056667	0,2	-0,215960
28,060000	0,2	-0,215593
28,063333	0,2	-0,215648
28,066667	0,2	-0,216063
28,070000	0,2	-0,216341
28,073333	0,2	-0,216122
28,076667	0,2	-0,215741
28,080000	0,2	-0,215750
28,083333	0,2	-0,216157
28,086667	0,2	-0,216605
28,090000	0,2	-0,216733
28,093333	0,2	-0,216144
28,096667	0,2	-0,214669
28,100000	0,2	-0,212721
28,103333	0,2	-0,211123
28,106667	0,2	-0,210619
28,110000	0,2	-0,211282
28,113333	0,2	-0,212305
28,116667	0,2	-0,212689
28,120000	0,2	-0,212227
28,123333	0,2	-0,211593
28,126667	0,2	-0,211479
28,130000	0,2	-0,212026
28,133333	0,2	-0,212984
28,136667	0,2	-0,213931
28,140000	0,2	-0,214477
28,143333	0,2	-0,214590
28,146667	0,2	-0,214554
28,150000	0,2	-0,214436
28,153333	0,2	-0,213952
28,156667	0,2	-0,213038
28,160000	0,2	-0,212173
28,163333	0,2	-0,211927
28,166667	0,2	-0,212502
28,170000	0,2	-0,213796
28,173333	0,2	-0,215401
28,176667	0,2	-0,216504
28,180000	0,2	-0,216353
28,183333	0,2	-0,214945
28,186667	0,2	-0,213169
28,190000	0,2	-0,212194
28,193333	0,2	-0,212577
28,196667	0,2	-0,213940
28,200000	0,2	-0,215481
28,203333	0,2	-0,216428
28,206667	0,2	-0,216218
28,210000	0,2	-0,214864
28,213333	0,2	-0,212981
28,216667	0,2	-0,211303
28,220000	0,2	-0,210425
28,223333	0,2	-0,210579
28,226667	0,2	-0,211354
28,230000	0,2	-0,212066
28,233333	0,2	-0,212463
28,236667	0,2	-0,212853
28,240000	0,2	-0,213596
28,243333	0,2	-0,214648
28,246667	0,2	-0,215704
28,250000	0,2	-0,216553
28,253333	0,2	-0,217188
28,256667	0,2	-0,217694
28,260000	0,2	-0,218026
28,263333	0,2	-0,218049
28,266667	0,2	-0,217765
28,270000	0,2	-0,217272
28,273333	0,2	-0,216699
28,276667	0,2	-0,216331
28,280000	0,2	-0,216582
28,283333	0,2	-0,217708
28,286667	0,2	-0,219474
28,290000	0,2	-0,221211
28,293333	0,2	-0,222386
28,296667	0,2	-0,223015
28,300000	0,2	-0,223411
28,303333	0,2	-0,223702
28,306667	0,2	-0,223724
28,310000	0,2	-0,223309
28,313333	0,2	-0,222519
28,316667	0,2	-0,221525
28,320000	0,2	-0,220454
28,323333	0,2	-0,219361
28,326667	0,2	-0,218206
28,330000	0,2	-0,216976
28,333333	0,2	-0,215882
28,336667	0,2	-0,215091
28,340000	0,2	-0,214530
28,343333	0,2	-0,214314
28,346667	0,2	-0,214776
28,350000	0,2	-0,215840
28,353333	0,2	-0,217034
28,356667	0,2	-0,218156
28,360000	0,2	-0,219233
28,363333	0,2	-0,220056
28,366667	0,2	-0,220369
28,370000	0,2	-0,220321
28,373333	0,2	-0,220255
28,376667	0,2	-0,220256
28,380000	0,2	-0,220228
28,383333	0,2	-0,220190
28,386667	0,2	-0,220237
28,390000	0,2	-0,220278
28,393333	0,2	-0,220015
28,396667	0,2	-0,219225
28,400000	0,2	-0,218006
28,403333	0,2	-0,216730
28,406667	0,2	-0,215927
28,410000	0,2	-0,216013
28,413333	0,2	-0,216864
28,416667	0,2	-0,218040
28,420000	0,2	-0,219350
28,423333	0,2	-0,220628
28,426667	0,2	-0,221500
28,430000	0,2	-0,221900
28,433333	0,2	-0,222066
28,436667	0,2	-0,221979
28,440000	0,2	-0,221512
28,443333	0,2	-0,220935
28,446667	0,2	-0,220753
28,450000	0,2	-0,221223
28,453333	0,2	-0,222233
28,456667	0,2	-0,223338
28,460000	0,2	-0,223937
28,463333	0,2	-0,223816
28,466667	0,2	-0,223371
28,470000	0,2	-0,223192
28,473333	0,2	-0,223729
28,476667	0,2	-0,225113
28,480000	0,2	-0,226865
28,483333	0,2	-0,228127
28,486667	0,2	-0,228413
28,490000	0,2	-0,227891
28,493333	0,2	-0,226947
28,496667	0,2	-0,225664
28,500000	0,2	-0,223928
28,503333	0,2	-0,221916
28,506667	0,2	-0,220017
28,510000	0,2	-0,218455
28,513333	0,2	-0,217312
28,516667	0,2	-0,216630
28,520000	0,2	-0,216338
28,523333	0,2	-0,216300
28,526667	0,2	-0,216484
28,530000	0,2	-0,216951
28,533333	0,2	-0,217666
28,536667	0,2	-0,218514
28,540000	0,2	-0,219382
28,543333	0,2	-0,220091
28,546667	0,2	-0,220450
28,550000	0,2	-0,220436
28,553333	0,2	-0,220207
28,556667	0,2	-0,219933
28,560000	0,2	-0,219534
28,563333	0,2	-0,218661
28,566667	0,2	-0,217271
28,570000	0,2	-0,215999
28,573333	0,2	-0,215738
28,576667	0,2	-0,216937
28,580000	0,2	-0,219157
28,583333	0,2	-0,221258
28,586667	0,2	-0,222210
28,590000	0,2	-0,221687
28,593333	0,2	-0,220063
28,596667	0,2	-0,218197
28,600000	0,2	-0,217021
28,603333	0,2	-0,216921
28,606667	0,2	-0,217528
28,610000	0,2	-0,218061
28,613333	0,2	-0,217922
28,616667	0,2	-0,217199
28,620000	0,2	-0,216604
28,623333	0,2	-0,216851
28,626667	0,2	-0,218066
28,630000	0,2	-0,219711
28,633333	0,2	-0,221086
28,636667	0,2	-0,221805
28,640000	0,2	-0,221917
28,643333	0,2	-0,221685
28,646667	0,2	-0,221327
28,650000	0,2	-0,221019
28,653333	0,2	-0,220923
28,656667	0,2	-0,220909
28,660000	0,2	-0,220510
28,663333	0,2	-0,219428
28,666667	0,2	-0,217995
28,670000	0,2	-0,216878
28,673333	0,2	-0,216372
28,676667	0,2	-0,216361
28,680000	0,2	-0,216792
28,683333	0,2	-0,217584
28,686667	0,2	-0,218348
28,690000	0,2	-0,218729
28,693333	0,2	-0,218734
28,696667	0,2	-0,218431
28,700000	0,2	-0,217712
28,703333	0,2	-0,216766
28,706667	0,2	-0,216326
28,710000	0,2	-0,216794
28,713333	0,2	-0,217731
28,716667	0,2	-0,218560
28,720000	0,2	-0,219083
28,723333	0,2	-0,219346
28,726667	0,2	-0,219430
28,730000	0,2	-0,219405
28,733333	0,2	-0,219546
28,736667	0,2	-0,220408
28,740000	0,2	-0,222280
28,743333	0,2	-0,224613
28,746667	0,2	-0,226265
28,750000	0,2	-0,226395
28,753333	0,2	-0,225125
28,756667	0,2	-0,223285
28,760000	0,2	-0,221777
28,763333	0,2	-0,221247
28,766667	0,2	-0,221768
28,770000	0,2	-0,222651
28,773333	0,2	-0,222982
28,776667	0,2	-0,222329
28,780000	0,2	-0,220858
28,783333	0,2	-0,219009
28,786667	0,2	-0,217139
28,790000	0,2	-0,215470
28,793333	0,2	-0,214226
28,796667	0,2	-0,213583
28,800000	0,2	-0,213532
28,803333	0,2	-0,213953
28,806667	0,2	-0,214787
28,810000	0,2	-0,216088
28,813333	0,2	-0,217856
28,816667	0,2	-0,219895
28,820000	0,2	-0,221899
28,823333	0,2	-0,223667
28,826667	0,2	-0,225148
28,830000	0,2	-0,226187
28,833333	0,2	-0,226402
28,836667	0,2	-0,225572
28,840000	0,2	-0,224032
28,843333	0,2	-0,222642
28,846667	0,2	-0,222372
28,850000	0,2	-0,223613
28,853333	0,2	-0,225813
28,856667	0,2	-0,227956
28,860000	0,2	-0,229308
28,863333	0,2	-0,229605
28,866667	0,2	-0,228834
28,870000	0,2	-0,227212
28,873333	0,2	-0,225297
28,876667	0,2	-0,223818
28,880000	0,2	-0,223342
28,883333	0,2	-0,223917
28,886667	0,2	-0,224971
28,890000	0,2	-0,225801
28,893333	0,2	-0,226058
28,896667	0,2	-0,225783
28,900000	0,2	-0,225226
28,903333	0,2	-0,224658
28,906667	0,2	-0,224441
28,910000	0,2	-0,224839
28,913333	0,2	-0,225445
28,916667	0,2	-0,225405
28,920000	0,2	-0,224320
28,923333	0,2	-0,222533
28,926667	0,2	-0,220851
28,930000	0,2	-0,220094
28,933333	0,2	-0,220578
28,936667	0,2	-0,221959
28,940000	0,2	-0,223557
28,943333	0,2	-0,224879
28,946667	0,2	-0,225975
28,950000	0,2	-0,227128
28,953333	0,2	-0,228194
28,956667	0,2	-0,228637
28,960000	0,2	-0,228085
28,963333	0,2	-0,226590
28,966667	0,2	-0,224573
28,970000	0,2	-0,222658
28,973333	0,2	-0,221468
28,976667	0,2	-0,221330
28,980000	0,2	-0,222057
28,983333	0,2	-0,223103
28,986667	0,2	-0,223937
28,990000	0,2	-0,224285
28,993333	0,2	-0,224094
28,996667	0,2	-0,223418
29,000000	0,2	-0,222384
29,003333	0,2	-0,221248
29,006667	0,2	-0,220425
29,010000	0,2	-0,220219
29,013333	0,2	-0,220533
29,016667	0,2	-0,221052
29,020000	0,2	-0,221510
29,023333	0,2	-0,221774
29,026667	0,2	-0,221908
29,030000	0,2	-0,222060
29,033333	0,2	-0,222316
29,036667	0,2	-0,222713
29,040000	0,2	-0,223178
29,043333	0,2	-0,223461
29,046667	0,2	-0,223381
29,050000	0,2	-0,223286
29,053333	0,2	-0,223837
29,056667	0,2	-0,225190
29,060000	0,2	-0,226850
29,063333	0,2	-0,228138
29,066667	0,2	-0,228458
29,070000	0,2	-0,227633
29,073333	0,2	-0,226160
29,076667	0,2	-0,224805
29,080000	0,2	-0,224058
29,083333	0,2	-0,223964
29,086667	0,2	-0,224156
29,090000	0,2	-0,223965
29,093333	0,2	-0,222842
29,096667	0,2	-0,220925
29,100000	0,2	-0,219088
29,103333	0,2	-0,218249
29,106667	0,2	-0,218582
29,110000	0,2	-0,219538
29,113333	0,2	-0,220447
29,116667	0,2	-0,220794
29,120000	0,2	-0,220317
29,123333	0,2	-0,219444
29,126667	0,2	-0,219277
29,130000	0,2	-0,220543
29,133333	0,2	-0,222932
29,136667	0,2	-0,225684
29,140000	0,2	-0,228272
29,143333	0,2	-0,230344
29,146667	0,2	-0,231556
29,150000	0,2	-0,231725
29,153333	0,2	-0,231013
29,156667	0,2	-0,229945
29,160000	0,2	-0,229198
29,163333	0,2	-0,229131
29,166667	0,2	-0,229385
29,170000	0,2	-0,229196
29,173333	0,2	-0,228132
29,176667	0,2	-0,226397
29,180000	0,2	-0,224527
29,183333	0,2	-0,222945
29,186667	0,2	-0,221689
29,190000	0,2	-0,220579
29,193333	0,2	-0,219760
29,196667	0,2	-0,219740
29,200000	0,2	-0,220705
29,203333	0,2	-0,222099
29,206667	0,2	-0,223075
29,210000	0,2	-0,223418
29,213333	0,2	-0,223888
29,216667	0,2	-0,225338
29,220000	0,2	-0,227739
29,223333	0,2	-0,230272
29,226667	0,2	-0,232077
29,230000	0,2	-0,232814
29,233333	0,2	-0,232753
29,236667	0,2	-0,232208
29,240000	0,2	-0,230914
29,243333	0,2	-0,228563
29,246667	0,2	-0,225705
29,250000	0,2	-0,223440
29,253333	0,2	-0,222532
29,256667	0,2	-0,222939
29,260000	0,2	-0,223944
29,263333	0,2	-0,224864
29,266667	0,2	-0,225518
29,270000	0,2	-0,226014
29,273333	0,2	-0,226533
29,276667	0,2	-0,227268
29,280000	0,2	-0,228226
29,283333	0,2	-0,229069
29,286667	0,2	-0,229411
29,290000	0,2	-0,229399
29,293333	0,2	-0,229641
29,296667	0,2	-0,230260
29,300000	0,2	-0,230621
29,303333	0,2	-0,230222
29,306667	0,2	-0,229206
29,310000	0,2	-0,228118
29,313333	0,2	-0,227561
29,316667	0,2	-0,227826
29,320000	0,2	-0,228797
29,323333	0,2	-0,230114
29,326667	0,2	-0,231152
29,330000	0,2	-0,231161
29,333333	0,2	-0,229772
29,336667	0,2	-0,227315
29,340000	0,2	-0,224674
29,343333	0,2	-0,222926
29,346667	0,2	-0,222753
29,350000	0,2	-0,223790
29,353333	0,2	-0,224841
29,356667	0,2	-0,225003
29,360000	0,2	-0,224429
29,363333	0,2	-0,223975
29,366667	0,2	-0,224280
29,370000	0,2	-0,225183
29,373333	0,2	-0,225892
29,376667	0,2	-0,225754
29,380000	0,2	-0,224782
29,383333	0,2	-0,223328
29,386667	0,2	-0,221612
29,390000	0,2	-0,219807
29,393333	0,2	-0,218345
29,396667	0,2	-0,217686
29,400000	0,2	-0,217834
29,403333	0,2	-0,218342
29,406667	0,2	-0,218686
29,410000	0,2	-0,218628
29,413333	0,2	-0,218376
29,416667	0,2	-0,218314
29,420000	0,2	-0,218524
29,423333	0,2	-0,218797
29,426667	0,2	-0,219005
29,430000	0,2	-0,219126
29,433333	0,2	-0,219107
29,436667	0,2	-0,218981
29,440000	0,2	-0,218928
29,443333	0,2	-0,219213
29,446667	0,2	-0,220076
29,450000	0,2	-0,221356
29,453333	0,2	-0,222478
29,456667	0,2	-0,223136
29,460000	0,2	-0,223585
29,463333	0,2	-0,224196
29,466667	0,2	-0,224980
29,470000	0,2	-0,225581
29,473333	0,2	-0,225653
29,476667	0,2	-0,225132
29,480000	0,2	-0,224271
29,483333	0,2	-0,223552
29,486667	0,2	-0,223341
29,490000	0,2	-0,223456
29,493333	0,2	-0,223287
29,496667	0,2	-0,222531
29,500000	0,2	-0,221550
29,503333	0,2	-0,220825
29,506667	0,2	-0,220512
29,510000	0,2	-0,220590
29,513333	0,2	-0,221058
29,516667	0,2	-0,221949
29,520000	0,2	-0,223173
29,523333	0,2	-0,224358
29,526667	0,2	-0,225042
29,530000	0,2	-0,224999
29,533333	0,2	-0,224389
29,536667	0,2	-0,223660
29,540000	0,2	-0,223190
29,543333	0,2	-0,223092
29,546667	0,2	-0,223385
29,550000	0,2	-0,224065
29,553333	0,2	-0,225059
29,556667	0,2	-0,226224
29,560000	0,2	-0,227446
29,563333	0,2	-0,228818
29,566667	0,2	-0,230491
29,570000	0,2	-0,232316
29,573333	0,2	-0,233912
29,576667	0,2	-0,234898
29,580000	0,2	-0,235080
29,583333	0,2	-0,234698
29,586667	0,2	-0,234306
29,590000	0,2	-0,234190
29,593333	0,2	-0,234281
29,596667	0,2	-0,234544
29,600000	0,2	-0,234831
29,603333	0,2	-0,234627
29,606667	0,2	-0,233523
29,610000	0,2	-0,231668
29,613333	0,2	-0,229589
29,616667	0,2	-0,227876
29,620000	0,2	-0,227018
29,623333	0,2	-0,227180
29,626667	0,2	-0,227980
29,630000	0,2	-0,228768
29,633333	0,2	-0,229285
29,636667	0,2	-0,229965
29,640000	0,2	-0,231435
29,643333	0,2	-0,233607
29,646667	0,2	-0,235523
29,650000	0,2	-0,236296
29,653333	0,2	-0,235805
29,656667	0,2	-0,234493
29,660000	0,2	-0,232984
29,663333	0,2	-0,231830
29,666667	0,2	-0,231240
29,670000	0,2	-0,231079
29,673333	0,2	-0,231171
29,676667	0,2	-0,231480
29,680000	0,2	-0,231967
29,683333	0,2	-0,232440
29,686667	0,2	-0,232711
29,690000	0,2	-0,232818
29,693333	0,2	-0,232893
29,696667	0,2	-0,232973
29,700000	0,2	-0,233104
29,703333	0,2	-0,233333
29,706667	0,2	-0,233514
29,710000	0,2	-0,233345
29,713333	0,2	-0,232614
29,716667	0,2	-0,231391
29,720000	0,2	-0,230051
29,723333	0,2	-0,229014
29,726667	0,2	-0,228437
29,730000	0,2	-0,228315
29,733333	0,2	-0,228656
29,736667	0,2	-0,229324
29,740000	0,2	-0,230056
29,743333	0,2	-0,230705
29,746667	0,2	-0,231201
29,750000	0,2	-0,231380
29,753333	0,2	-0,231149
29,756667	0,2	-0,230801
29,760000	0,2	-0,230954
29,763333	0,2	-0,231980
29,766667	0,2	-0,233520
29,770000	0,2	-0,234603
29,773333	0,2	-0,234335
29,776667	0,2	-0,232621
29,780000	0,2	-0,230282
29,783333	0,2	-0,228433
29,786667	0,2	-0,227747
29,790000	0,2	-0,228162
29,793333	0,2	-0,229014
29,796667	0,2	-0,229627
29,800000	0,2	-0,229958
29,803333	0,2	-0,230500
29,806667	0,2	-0,231587
29,810000	0,2	-0,233016
29,813333	0,2	-0,234214
29,816667	0,2	-0,234742
29,820000	0,2	-0,234721
29,823333	0,2	-0,234715
29,826667	0,2	-0,235219
29,830000	0,2	-0,236246
29,833333	0,2	-0,237301
29,836667	0,2	-0,237864
29,840000	0,2	-0,237892
29,843333	0,2	-0,237825
29,846667	0,2	-0,238124
29,850000	0,2	-0,238811
29,853333	0,2	-0,239618
29,856667	0,2	-0,240300
29,860000	0,2	-0,240564
29,863333	0,2	-0,240222
29,866667	0,2	-0,239420
29,870000	0,2	-0,238425
29,873333	0,2	-0,237460
29,876667	0,2	-0,236804
29,880000	0,2	-0,236831
29,883333	0,2	-0,237692
29,886667	0,2	-0,238848
29,890000	0,2	-0,239402
29,893333	0,2	-0,239033
29,896667	0,2	-0,238308
29,900000	0,2	-0,238074
29,903333	0,2	-0,238674
29,906667	0,2	-0,239727
29,910000	0,2	-0,240470
29,913333	0,2	-0,240388
29,916667	0,2	-0,239707
29,920000	0,2	-0,239139
29,923333	0,2	-0,239026
29,926667	0,2	-0,239060
29,930000	0,2	-0,238900
29,933333	0,2	-0,238619
29,936667	0,2	-0,238485
29,940000	0,2	-0,238662
29,943333	0,2	-0,239034
29,946667	0,2	-0,239245
29,950000	0,2	-0,238996
29,953333	0,2	-0,238142
29,956667	0,2	-0,236693
29,960000	0,2	-0,234866
29,963333	0,2	-0,233001
29,966667	0,2	-0,231575
29,970000	0,2	-0,231226
29,973333	0,2	-0,232294
29,976667	0,2	-0,234274
29,980000	0,2	-0,236188
29,983333	0,2	-0,237576
29,986667	0,2	-0,238566
29,990000	0,2	-0,239136
29,993333	0,2	-0,239033
29,996667	0,2	-0,238283
30,000000	0,2	-0,237346
30,003333	0,2	-0,236820
30,006667	0,2	-0,237079
30,010000	0,2	-0,238044
30,013333	0,2	-0,239205
30,016667	0,2	-0,239892
30,020000	0,2	-0,239745
30,023333	0,2	-0,239094
30,026667	0,2	-0,238690
30,030000	0,2	-0,238921
30,033333	0,2	-0,239445
30,036667	0,2	-0,239774
30,040000	0,2	-0,239949
30,043333	0,2	-0,240423
30,046667	0,2	-0,241479
30,050000	0,2	-0,242790
30,053333	0,2	-0,243705
30,056667	0,2	-0,244009
30,060000	0,2	-0,244074
30,063333	0,2	-0,244288
30,066667	0,2	-0,244760
30,070000	0,2	-0,245489
30,073333	0,2	-0,246339
30,076667	0,2	-0,246904
30,080000	0,2	-0,246732
30,083333	0,2	-0,245661
30,086667	0,2	-0,243897
30,090000	0,2	-0,241918
30,093333	0,2	-0,240266
30,096667	0,2	-0,239329
30,100000	0,2	-0,239294
30,103333	0,2	-0,240051
30,106667	0,2	-0,241165
30,110000	0,2	-0,242227
30,113333	0,2	-0,243029
30,116667	0,2	-0,243374
30,120000	0,2	-0,243072
30,123333	0,2	-0,242098
30,126667	0,2	-0,240779
30,130000	0,2	-0,239773
30,133333	0,2	-0,239543
30,136667	0,2	-0,239931
30,140000	0,2	-0,240464
30,143333	0,2	-0,240877
30,146667	0,2	-0,241269
30,150000	0,2	-0,241871
30,153333	0,2	-0,242788
30,156667	0,2	-0,243950
30,160000	0,2	-0,245167
30,163333	0,2	-0,246314
30,166667	0,2	-0,247372
30,170000	0,2	-0,248296
30,173333	0,2	-0,248984
30,176667	0,2	-0,249218
30,180000	0,2	-0,248736
30,183333	0,2	-0,247606
30,186667	0,2	-0,246321
30,190000	0,2	-0,245308
30,193333	0,2	-0,244498
30,196667	0,2	-0,243650
30,200000	0,2	-0,242941
30,203333	0,2	-0,242764
30,206667	0,2	-0,243106
30,210000	0,2	-0,243599
30,213333	0,2	-0,243956
30,216667	0,2	-0,244115
30,220000	0,2	-0,244090
30,223333	0,2	-0,243800
30,226667	0,2	-0,243187
30,230000	0,2	-0,242430
30,233333	0,2	-0,241782
30,236667	0,2	-0,241424
30,240000	0,2	-0,241493
30,243333	0,2	-0,241786
30,246667	0,2	-0,241736
30,250000	0,2	-0,241130
30,253333	0,2	-0,240444
30,256667	0,2	-0,240173
30,260000	0,2	-0,240203
30,263333	0,2	-0,239962
30,266667	0,2	-0,239126
30,270000	0,2	-0,238119
30,273333	0,2	-0,237802
30,276667	0,2	-0,238816
30,280000	0,2	-0,241146
30,283333	0,2	-0,244228
30,286667	0,2	-0,247399
30,290000	0,2	-0,250046
30,293333	0,2	-0,251616
30,296667	0,2	-0,251909
30,300000	0,2	-0,251109
30,303333	0,2	-0,249427
30,306667	0,2	-0,247144
30,310000	0,2	-0,244842
30,313333	0,2	-0,243111
30,316667	0,2	-0,242143
30,320000	0,2	-0,241867
30,323333	0,2	-0,242182
30,326667	0,2	-0,242917
30,330000	0,2	-0,243753
30,333333	0,2	-0,244326
30,336667	0,2	-0,244450
30,340000	0,2	-0,244277
30,343333	0,2	-0,244107
30,346667	0,2	-0,243864
30,350000	0,2	-0,243108
30,353333	0,2	-0,241772
30,356667	0,2	-0,240419
30,360000	0,2	-0,239750
30,363333	0,2	-0,240133
30,366667	0,2	-0,241521
30,370000	0,2	-0,243556
30,373333	0,2	-0,245617
30,376667	0,2	-0,246958
30,380000	0,2	-0,247147
30,383333	0,2	-0,246440
30,386667	0,2	-0,245672
30,390000	0,2	-0,245644
30,393333	0,2	-0,246352
30,396667	0,2	-0,246976
30,400000	0,2	-0,246832
30,403333	0,2	-0,245835
30,406667	0,2	-0,244137
30,410000	0,2	-0,242008
30,413333	0,2	-0,239971
30,416667	0,2	-0,238519
30,420000	0,2	-0,237706
30,423333	0,2	-0,237232
30,426667	0,2	-0,236811
30,430000	0,2	-0,236395
30,433333	0,2	-0,236238
30,436667	0,2	-0,236644
30,440000	0,2	-0,237474
30,443333	0,2	-0,238252
30,446667	0,2	-0,238795
30,450000	0,2	-0,239258
30,453333	0,2	-0,239693
30,456667	0,2	-0,240077
30,460000	0,2	-0,240551
30,463333	0,2	-0,241257
30,466667	0,2	-0,242149
30,470000	0,2	-0,243020
30,473333	0,2	-0,243553
30,476667	0,2	-0,243576
30,480000	0,2	-0,243205
30,483333	0,2	-0,242563
30,486667	0,2	-0,241792
30,490000	0,2	-0,241297
30,493333	0,2	-0,241374
30,496667	0,2	-0,241748
30,500000	0,2	-0,241908
30,503333	0,2	-0,241791
30,506667	0,2	-0,241805
30,510000	0,2	-0,242338
30,513333	0,2	-0,243547
30,516667	0,2	-0,245265
30,520000	0,2	-0,246924
30,523333	0,2	-0,247982
30,526667	0,2	-0,248305
30,530000	0,2	-0,248048
30,533333	0,2	-0,247678
30,536667	0,2	-0,247869
30,540000	0,2	-0,248666
30,543333	0,2	-0,249221
30,546667	0,2	-0,248793
30,550000	0,2	-0,247476
30,553333	0,2	-0,245890
30,556667	0,2	-0,244600
30,560000	0,2	-0,243847
30,563333	0,2	-0,243511
30,566667	0,2	-0,243293
30,570000	0,2	-0,243087
30,573333	0,2	-0,243073
30,576667	0,2	-0,243538
30,580000	0,2	-0,244637
30,583333	0,2	-0,246076
30,586667	0,2	-0,247160
30,590000	0,2	-0,247480
30,593333	0,2	-0,247332
30,596667	0,2	-0,247209
30,600000	0,2	-0,247234
30,603333	0,2	-0,247297
30,606667	0,2	-0,247376
30,610000	0,2	-0,247669
30,613333	0,2	-0,248581
30,616667	0,2	-0,250281
30,620000	0,2	-0,252275
30,623333	0,2	-0,253710
30,626667	0,2	-0,254002
30,630000	0,2	-0,253092
30,633333	0,2	-0,251367
30,636667	0,2	-0,249551
30,640000	0,2	-0,248437
30,643333	0,2	-0,248409
30,646667	0,2	-0,249304
30,650000	0,2	-0,250729
30,653333	0,2	-0,252229
30,656667	0,2	-0,253271
30,660000	0,2	-0,253389
30,663333	0,2	-0,252348
30,666667	0,2	-0,250457
30,670000	0,2	-0,248794
30,673333	0,2	-0,248566
30,676667	0,2	-0,249915
30,680000	0,2	-0,251656
30,683333	0,2	-0,252388
30,686667	0,2	-0,251718
30,690000	0,2	-0,250486
30,693333	0,2	-0,250073
30,696667	0,2	-0,251353
30,700000	0,2	-0,253951
30,703333	0,2	-0,256547
30,706667	0,2	-0,258000
30,710000	0,2	-0,258059
30,713333	0,2	-0,257155
30,716667	0,2	-0,255912
30,720000	0,2	-0,254831
30,723333	0,2	-0,254150
30,726667	0,2	-0,253923
30,730000	0,2	-0,254165
30,733333	0,2	-0,254660
30,736667	0,2	-0,254860
30,740000	0,2	-0,254483
30,743333	0,2	-0,253908
30,746667	0,2	-0,253610
30,750000	0,2	-0,253602
30,753333	0,2	-0,253654
30,756667	0,2	-0,253667
30,760000	0,2	-0,253588
30,763333	0,2	-0,253282
30,766667	0,2	-0,252839
30,770000	0,2	-0,252758
30,773333	0,2	-0,253543
30,776667	0,2	-0,255203
30,780000	0,2	-0,257213
30,783333	0,2	-0,258802
30,786667	0,2	-0,259343
30,790000	0,2	-0,258778
30,793333	0,2	-0,257612
30,796667	0,2	-0,256436
30,800000	0,2	-0,255587
30,803333	0,2	-0,254965
30,806667	0,2	-0,254010
30,810000	0,2	-0,252386
30,813333	0,2	-0,250670
30,816667	0,2	-0,249756
30,820000	0,2	-0,249922
30,823333	0,2	-0,250982
30,826667	0,2	-0,252713
30,830000	0,2	-0,254707
30,833333	0,2	-0,256328
30,836667	0,2	-0,257159
30,840000	0,2	-0,257381
30,843333	0,2	-0,257453
30,846667	0,2	-0,257469
30,850000	0,2	-0,257078
30,853333	0,2	-0,255929
30,856667	0,2	-0,254043
30,860000	0,2	-0,251902
30,863333	0,2	-0,250165
30,866667	0,2	-0,249174
30,870000	0,2	-0,248707
30,873333	0,2	-0,248226
30,876667	0,2	-0,247411
30,880000	0,2	-0,246474
30,883333	0,2	-0,245901
30,886667	0,2	-0,245912
30,890000	0,2	-0,246346
30,893333	0,2	-0,246990
30,896667	0,2	-0,247690
30,900000	0,2	-0,248215
30,903333	0,2	-0,248406
30,906667	0,2	-0,248464
30,910000	0,2	-0,248776
30,913333	0,2	-0,249394
30,916667	0,2	-0,249922
30,920000	0,2	-0,250019
30,923333	0,2	-0,249727
30,926667	0,2	-0,249244
30,930000	0,2	-0,248694
30,933333	0,2	-0,248199
30,936667	0,2	-0,247984
30,940000	0,2	-0,248165
30,943333	0,2	-0,248541
30,946667	0,2	-0,248801
30,950000	0,2	-0,248768
30,953333	0,2	-0,248365
30,956667	0,2	-0,247590
30,960000	0,2	-0,246739
30,963333	0,2	-0,246291
30,966667	0,2	-0,246189
30,970000	0,2	-0,245732
30,973333	0,2	-0,244582
30,976667	0,2	-0,243292
30,980000	0,2	-0,242638
30,983333	0,2	-0,243069
30,986667	0,2	-0,244683
30,990000	0,2	-0,246889
30,993333	0,2	-0,248507
30,996667	0,2	-0,248859
31,000000	0,2	-0,248336
31,003333	0,2	-0,247773
31,006667	0,2	-0,247835
31,010000	0,2	-0,248762
31,013333	0,2	-0,250275
31,016667	0,2	-0,251817
31,020000	0,2	-0,252926
31,023333	0,2	-0,253381
31,026667	0,2	-0,253160
31,030000	0,2	-0,252521
31,033333	0,2	-0,251989
31,036667	0,2	-0,251872
31,040000	0,2	-0,251967
31,043333	0,2	-0,251974
31,046667	0,2	-0,251806
31,050000	0,2	-0,251656
31,053333	0,2	-0,251961
31,056667	0,2	-0,252972
31,060000	0,2	-0,254449
31,063333	0,2	-0,255873
31,066667	0,2	-0,256876
31,070000	0,2	-0,257529
31,073333	0,2	-0,258197
31,076667	0,2	-0,259170
31,080000	0,2	-0,260570
31,083333	0,2	-0,262341
31,086667	0,2	-0,264161
31,090000	0,2	-0,265707
31,093333	0,2	-0,266876
31,096667	0,2	-0,267465
31,100000	0,2	-0,267067
31,103333	0,2	-0,265500
31,106667	0,2	-0,263235
31,110000	0,2	-0,261282
31,113333	0,2	-0,260403
31,116667	0,2	-0,260529
31,120000	0,2	-0,261131
31,123333	0,2	-0,261840
31,126667	0,2	-0,262568
31,130000	0,2	-0,263333
31,133333	0,2	-0,264088
31,136667	0,2	-0,264834
31,140000	0,2	-0,265830
31,143333	0,2	-0,267216
31,146667	0,2	-0,268551
31,150000	0,2	-0,269204
31,153333	0,2	-0,268916
31,156667	0,2	-0,267823
31,160000	0,2	-0,266290
31,163333	0,2	-0,264854
31,166667	0,2	-0,264069
31,170000	0,2	-0,264185
31,173333	0,2	-0,264964
31,176667	0,2	-0,265802
31,180000	0,2	-0,266094
31,183333	0,2	-0,265703
31,186667	0,2	-0,265110
31,190000	0,2	-0,264896
31,193333	0,2	-0,265142
31,196667	0,2	-0,265572
31,200000	0,2	-0,266016
31,203333	0,2	-0,266444
31,206667	0,2	-0,266760
31,210000	0,2	-0,266806
31,213333	0,2	-0,266726
31,216667	0,2	-0,267132
31,220000	0,2	-0,268449
31,223333	0,2	-0,270371
31,226667	0,2	-0,272306
31,230000	0,2	-0,273905
31,233333	0,2	-0,274812
31,236667	0,2	-0,274479
31,240000	0,2	-0,272714
31,243333	0,2	-0,270144
31,246667	0,2	-0,267912
31,250000	0,2	-0,267081
31,253333	0,2	-0,268051
31,256667	0,2	-0,270284
31,260000	0,2	-0,272700
31,263333	0,2	-0,274275
31,266667	0,2	-0,274450
31,270000	0,2	-0,273360
31,273333	0,2	-0,271733
31,276667	0,2	-0,270419
31,280000	0,2	-0,269779
31,283333	0,2	-0,269491
31,286667	0,2	-0,268917
31,290000	0,2	-0,267643
31,293333	0,2	-0,265875
31,296667	0,2	-0,264388
31,300000	0,2	-0,263841
31,303333	0,2	-0,264173
31,306667	0,2	-0,264818
31,310000	0,2	-0,265374
31,313333	0,2	-0,265910
31,316667	0,2	-0,266701
31,320000	0,2	-0,267814
31,323333	0,2	-0,269087
31,326667	0,2	-0,270313
31,330000	0,2	-0,271372
31,333333	0,2	-0,272441
31,336667	0,2	-0,273842
31,340000	0,2	-0,275484
31,343333	0,2	-0,276794
31,346667	0,2	-0,277229
31,350000	0,2	-0,276664
31,353333	0,2	-0,275328
31,356667	0,2	-0,273457
31,360000	0,2	-0,271297
31,363333	0,2	-0,269448
31,366667	0,2	-0,268509
31,370000	0,2	-0,268339
31,373333	0,2	-0,268192
31,376667	0,2	-0,267527
31,380000	0,2	-0,266568
31,383333	0,2	-0,266058
31,386667	0,2	-0,266426
31,390000	0,2	-0,267371
31,393333	0,2	-0,268226
31,396667	0,2	-0,268515
31,400000	0,2	-0,268297
31,403333	0,2	-0,268013
31,406667	0,2	-0,268050
31,410000	0,2	-0,268611
31,413333	0,2	-0,269747
31,416667	0,2	-0,271234
31,420000	0,2	-0,272552
31,423333	0,2	-0,273195
31,426667	0,2	-0,273084
31,430000	0,2	-0,272505
31,433333	0,2	-0,271615
31,436667	0,2	-0,270393
31,440000	0,2	-0,268887
31,443333	0,2	-0,267215
31,446667	0,2	-0,265742
31,450000	0,2	-0,265077
31,453333	0,2	-0,265326
31,456667	0,2	-0,265818
31,460000	0,2	-0,266042
31,463333	0,2	-0,266303
31,466667	0,2	-0,267126
31,470000	0,2	-0,268545
31,473333	0,2	-0,270291
31,476667	0,2	-0,272199
31,480000	0,2	-0,274028
31,483333	0,2	-0,275358
31,486667	0,2	-0,275946
31,490000	0,2	-0,275734
31,493333	0,2	-0,274504
31,496667	0,2	-0,272193
31,500000	0,2	-0,269439
31,503333	0,2	-0,267256
31,506667	0,2	-0,266300
31,510000	0,2	-0,266596
31,513333	0,2	-0,267741
31,516667	0,2	-0,269150
31,520000	0,2	-0,270186
31,523333	0,2	-0,270401
31,526667	0,2	-0,269838
31,530000	0,2	-0,268954
31,533333	0,2	-0,268205
31,536667	0,2	-0,267781
31,540000	0,2	-0,267723
31,543333	0,2	-0,268208
31,546667	0,2	-0,269462
31,550000	0,2	-0,271274
31,553333	0,2	-0,272894
31,556667	0,2	-0,273611
31,560000	0,2	-0,273318
31,563333	0,2	-0,272352
31,566667	0,2	-0,271023
31,570000	0,2	-0,269542
31,573333	0,2	-0,268191
31,576667	0,2	-0,267194
31,580000	0,2	-0,266520
31,583333	0,2	-0,266043
31,586667	0,2	-0,265688
31,590000	0,2	-0,265307
31,593333	0,2	-0,264789
31,596667	0,2	-0,264273
31,600000	0,2	-0,263814
31,603333	0,2	-0,263106
31,606667	0,2	-0,261994
31,610000	0,2	-0,260783
31,613333	0,2	-0,259813
31,616667	0,2	-0,259173
31,620000	0,2	-0,258939
31,623333	0,2	-0,259367
31,626667	0,2	-0,260702
31,630000	0,2	-0,262805
31,633333	0,2	-0,265126
31,636667	0,2	-0,267029
31,640000	0,2	-0,268155
31,643333	0,2	-0,268753
31,646667	0,2	-0,269361
31,650000	0,2	-0,269880
31,653333	0,2	-0,269571
31,656667	0,2	-0,268019
31,660000	0,2	-0,265578
31,663333	0,2	-0,262969
31,666667	0,2	-0,260774
31,670000	0,2	-0,259193
31,673333	0,2	-0,258081
31,676667	0,2	-0,257203
31,680000	0,2	-0,256600
31,683333	0,2	-0,256569
31,686667	0,2	-0,257233
31,690000	0,2	-0,258304
31,693333	0,2	-0,259294
31,696667	0,2	-0,259959
31,700000	0,2	-0,260477
31,703333	0,2	-0,261091
31,706667	0,2	-0,261742
31,710000	0,2	-0,262296
31,713333	0,2	-0,263054
31,716667	0,2	-0,264601
31,720000	0,2	-0,266836
31,723333	0,2	-0,268771
31,726667	0,2	-0,269744
31,730000	0,2	-0,270042
31,733333	0,2	-0,270250
31,736667	0,2	-0,270710
31,740000	0,2	-0,271299
31,743333	0,2	-0,271561
31,746667	0,2	-0,271342
31,750000	0,2	-0,270915
31,753333	0,2	-0,270378
31,756667	0,2	-0,269445
31,760000	0,2	-0,267964
31,763333	0,2	-0,266173
31,766667	0,2	-0,264385
31,770000	0,2	-0,262915
31,773333	0,2	-0,262251
31,776667	0,2	-0,262816
31,780000	0,2	-0,264478
31,783333	0,2	-0,266494
31,786667	0,2	-0,268011
31,790000	0,2	-0,268556
31,793333	0,2	-0,268246
31,796667	0,2	-0,267769
31,800000	0,2	-0,267814
31,803333	0,2	-0,268318
31,806667	0,2	-0,268575
31,810000	0,2	-0,267903
31,813333	0,2	-0,266219
31,816667	0,2	-0,264130
31,820000	0,2	-0,262394
31,823333	0,2	-0,261330
31,826667	0,2	-0,260657
31,830000	0,2	-0,259824
31,833333	0,2	-0,258683
31,836667	0,2	-0,257670
31,840000	0,2	-0,257328
31,843333	0,2	-0,257908
31,846667	0,2	-0,259236
31,850000	0,2	-0,260830
31,853333	0,2	-0,262297
31,856667	0,2	-0,263619
31,860000	0,2	-0,264964
31,863333	0,2	-0,266400
31,866667	0,2	-0,267906
31,870000	0,2	-0,269224
31,873333	0,2	-0,269769
31,876667	0,2	-0,269246
31,880000	0,2	-0,268110
31,883333	0,2	-0,267071
31,886667	0,2	-0,266339
31,890000	0,2	-0,265570
31,893333	0,2	-0,264580
31,896667	0,2	-0,263772
31,900000	0,2	-0,263525
31,903333	0,2	-0,263636
31,906667	0,2	-0,263708
31,910000	0,2	-0,263620
31,913333	0,2	-0,263536
31,916667	0,2	-0,263764
31,920000	0,2	-0,264472
31,923333	0,2	-0,265394
31,926667	0,2	-0,266069
31,930000	0,2	-0,266323
31,933333	0,2	-0,266244
31,936667	0,2	-0,265796
31,940000	0,2	-0,264915
31,943333	0,2	-0,263993
31,946667	0,2	-0,263661
31,950000	0,2	-0,264077
31,953333	0,2	-0,264976
31,956667	0,2	-0,266250
31,960000	0,2	-0,267831
31,963333	0,2	-0,269240
31,966667	0,2	-0,269976
31,970000	0,2	-0,270150
31,973333	0,2	-0,270234
31,976667	0,2	-0,270500
31,980000	0,2	-0,270945
31,983333	0,2	-0,271366
31,986667	0,2	-0,271304
31,990000	0,2	-0,270309
31,993333	0,2	-0,268418
31,996667	0,2	-0,266063
32,000000	0,2	-0,263623
32,003333	0,2	-0,261418
32,006667	0,2	-0,259843
32,010000	0,2	-0,259090
32,013333	0,2	-0,258961
32,016667	0,2	-0,259176
32,020000	0,2	-0,259604
32,023333	0,2	-0,260117
32,026667	0,2	-0,260588
32,030000	0,2	-0,261141
32,033333	0,2	-0,262019
32,036667	0,2	-0,263155
32,040000	0,2	-0,264235
32,043333	0,2	-0,265170
32,046667	0,2	-0,266156
32,050000	0,2	-0,267219
32,053333	0,2	-0,267986
32,056667	0,2	-0,268056
32,060000	0,2	-0,267341
32,063333	0,2	-0,265935
32,066667	0,2	-0,263964
32,070000	0,2	-0,261815
32,073333	0,2	-0,260245
32,076667	0,2	-0,259826
32,080000	0,2	-0,260393
32,083333	0,2	-0,261377
32,086667	0,2	-0,262467
32,090000	0,2	-0,263558
32,093333	0,2	-0,264465
32,096667	0,2	-0,265091
32,100000	0,2	-0,265584
32,103333	0,2	-0,266136
32,106667	0,2	-0,266735
32,110000	0,2	-0,267097
32,113333	0,2	-0,266910
32,116667	0,2	-0,266132
32,120000	0,2	-0,265004
32,123333	0,2	-0,263782
32,126667	0,2	-0,262579
32,130000	0,2	-0,261576
32,133333	0,2	-0,261083
32,136667	0,2	-0,261053
32,140000	0,2	-0,260911
32,143333	0,2	-0,260273
32,146667	0,2	-0,259374
32,150000	0,2	-0,258559
32,153333	0,2	-0,258013
32,156667	0,2	-0,257999
32,160000	0,2	-0,258594
32,163333	0,2	-0,259433
32,166667	0,2	-0,260189
32,170000	0,2	-0,260815
32,173333	0,2	-0,261101
32,176667	0,2	-0,260830
32,180000	0,2	-0,260333
32,183333	0,2	-0,260203
32,186667	0,2	-0,260594
32,190000	0,2	-0,261224
32,193333	0,2	-0,261794
32,196667	0,2	-0,262127
32,200000	0,2	-0,262070
32,203333	0,2	-0,261470
32,206667	0,2	-0,260390
32,210000	0,2	-0,259338
32,213333	0,2	-0,258912
32,216667	0,2	-0,259218
32,220000	0,2	-0,259881
32,223333	0,2	-0,260415
32,226667	0,2	-0,260502
32,230000	0,2	-0,260270
32,233333	0,2	-0,260073
32,236667	0,2	-0,259867
32,240000	0,2	-0,259354
32,243333	0,2	-0,258591
32,246667	0,2	-0,258028
32,250000	0,2	-0,258119
32,253333	0,2	-0,258906
32,256667	0,2	-0,260090
32,260000	0,2	-0,261566
32,263333	0,2	-0,263364
32,266667	0,2	-0,265210
32,270000	0,2	-0,266690
32,273333	0,2	-0,267528
32,276667	0,2	-0,267499
32,280000	0,2	-0,266514
32,283333	0,2	-0,264796
32,286667	0,2	-0,262749
32,290000	0,2	-0,260772
32,293333	0,2	-0,259163
32,296667	0,2	-0,257967
32,300000	0,2	-0,257047
32,303333	0,2	-0,256312
32,306667	0,2	-0,255680
32,310000	0,2	-0,255138
32,313333	0,2	-0,254948
32,316667	0,2	-0,255458
32,320000	0,2	-0,256779
32,323333	0,2	-0,258724
32,326667	0,2	-0,260805
32,330000	0,2	-0,262326
32,333333	0,2	-0,262857
32,336667	0,2	-0,262667
32,340000	0,2	-0,262456
32,343333	0,2	-0,262638
32,346667	0,2	-0,263068
32,350000	0,2	-0,263238
32,353333	0,2	-0,262617
32,356667	0,2	-0,261047
32,360000	0,2	-0,258854
32,363333	0,2	-0,256529
32,366667	0,2	-0,254396
32,370000	0,2	-0,252764
32,373333	0,2	-0,252071
32,376667	0,2	-0,252422
32,380000	0,2	-0,253179
32,383333	0,2	-0,253320
32,386667	0,2	-0,252384
32,390000	0,2	-0,251020
32,393333	0,2	-0,250334
32,396667	0,2	-0,250878
32,400000	0,2	-0,252430
32,403333	0,2	-0,254340
32,406667	0,2	-0,255978
32,410000	0,2	-0,257098
32,413333	0,2	-0,257948
32,416667	0,2	-0,259054
32,420000	0,2	-0,260649
32,423333	0,2	-0,262229
32,426667	0,2	-0,262882
32,430000	0,2	-0,262104
32,433333	0,2	-0,260231
32,436667	0,2	-0,258180
32,440000	0,2	-0,256901
32,443333	0,2	-0,256888
32,446667	0,2	-0,257873
32,450000	0,2	-0,259084
32,453333	0,2	-0,259864
32,456667	0,2	-0,259901
32,460000	0,2	-0,259185
32,463333	0,2	-0,257982
32,466667	0,2	-0,256685
32,470000	0,2	-0,255642
32,473333	0,2	-0,254972
32,476667	0,2	-0,254651
32,480000	0,2	-0,254831
32,483333	0,2	-0,255651
32,486667	0,2	-0,256849
32,490000	0,2	-0,257970
32,493333	0,2	-0,258756
32,496667	0,2	-0,259246
32,500000	0,2	-0,259706
32,503333	0,2	-0,260280
32,506667	0,2	-0,260689
32,510000	0,2	-0,260591
32,513333	0,2	-0,260030
32,516667	0,2	-0,259319
32,520000	0,2	-0,258882
32,523333	0,2	-0,259174
32,526667	0,2	-0,260289
32,530000	0,2	-0,261654
32,533333	0,2	-0,262391
32,536667	0,2	-0,262021
32,540000	0,2	-0,260839
32,543333	0,2	-0,259579
32,546667	0,2	-0,258650
32,550000	0,2	-0,258065
32,553333	0,2	-0,258091
32,556667	0,2	-0,259202
32,560000	0,2	-0,261349
32,563333	0,2	-0,263888
32,566667	0,2	-0,266175
32,570000	0,2	-0,267850
32,573333	0,2	-0,268595
32,576667	0,2	-0,268134
32,580000	0,2	-0,266721
32,583333	0,2	-0,265154
32,586667	0,2	-0,264005
32,590000	0,2	-0,263289
32,593333	0,2	-0,262890
32,596667	0,2	-0,262721
32,600000	0,2	-0,262603
32,603333	0,2	-0,262323
32,606667	0,2	-0,261686
32,610000	0,2	-0,260613
32,613333	0,2	-0,259300
32,616667	0,2	-0,257997
32,620000	0,2	-0,256851
32,623333	0,2	-0,256206
32,626667	0,2	-0,256481
32,630000	0,2	-0,257664
32,633333	0,2	-0,259453
32,636667	0,2	-0,261539
32,640000	0,2	-0,263420
32,643333	0,2	-0,264539
32,646667	0,2	-0,264914
32,650000	0,2	-0,265211
32,653333	0,2	-0,266014
32,656667	0,2	-0,267246
32,660000	0,2	-0,268272
32,663333	0,2	-0,268489
32,666667	0,2	-0,267928
32,670000	0,2	-0,267067
32,673333	0,2	-0,266131
32,676667	0,2	-0,264972
32,680000	0,2	-0,263465
32,683333	0,2	-0,261742
32,686667	0,2	-0,260221
32,690000	0,2	-0,259393
32,693333	0,2	-0,259317
32,696667	0,2	-0,259587
32,700000	0,2	-0,259764
32,703333	0,2	-0,259620
32,706667	0,2	-0,259217
32,710000	0,2	-0,258884
32,713333	0,2	-0,258932
32,716667	0,2	-0,259494
32,720000	0,2	-0,260607
32,723333	0,2	-0,262074
32,726667	0,2	-0,263357
32,730000	0,2	-0,263918
32,733333	0,2	-0,263620
32,736667	0,2	-0,262711
32,740000	0,2	-0,261503
32,743333	0,2	-0,260242
32,746667	0,2	-0,259268
32,750000	0,2	-0,258894
32,753333	0,2	-0,259056
32,756667	0,2	-0,259377
32,760000	0,2	-0,259455
32,763333	0,2	-0,259069
32,766667	0,2	-0,258489
32,770000	0,2	-0,258295
32,773333	0,2	-0,258579
32,776667	0,2	-0,258754
32,780000	0,2	-0,258167
32,783333	0,2	-0,256578
32,786667	0,2	-0,254304
32,790000	0,2	-0,252279
32,793333	0,2	-0,251568
32,796667	0,2	-0,252402
32,800000	0,2	-0,253993
32,803333	0,2	-0,255404
32,806667	0,2	-0,256283
32,810000	0,2	-0,256813
32,813333	0,2	-0,257299
32,816667	0,2	-0,257826
32,820000	0,2	-0,258227
32,823333	0,2	-0,258349
32,826667	0,2	-0,258252
32,830000	0,2	-0,258061
32,833333	0,2	-0,257937
32,836667	0,2	-0,258282
32,840000	0,2	-0,259386
32,843333	0,2	-0,260825
32,846667	0,2	-0,261764
32,850000	0,2	-0,261585
32,853333	0,2	-0,260130
32,856667	0,2	-0,258004
32,860000	0,2	-0,256509
32,863333	0,2	-0,256597
32,866667	0,2	-0,257934
32,870000	0,2	-0,259442
32,873333	0,2	-0,260577
32,876667	0,2	-0,261461
32,880000	0,2	-0,262181
32,883333	0,2	-0,262663
32,886667	0,2	-0,262880
32,890000	0,2	-0,262781
32,893333	0,2	-0,262271
32,896667	0,2	-0,261421
32,900000	0,2	-0,260482
32,903333	0,2	-0,259697
32,906667	0,2	-0,259143
32,910000	0,2	-0,258459
32,913333	0,2	-0,257071
32,916667	0,2	-0,254963
32,920000	0,2	-0,252842
32,923333	0,2	-0,251623
32,926667	0,2	-0,251835
32,930000	0,2	-0,253147
32,933333	0,2	-0,254665
32,936667	0,2	-0,255857
32,940000	0,2	-0,256712
32,943333	0,2	-0,257172
32,946667	0,2	-0,257252
32,950000	0,2	-0,257371
32,953333	0,2	-0,257917
32,956667	0,2	-0,258806
32,960000	0,2	-0,259628
32,963333	0,2	-0,259940
32,966667	0,2	-0,259478
32,970000	0,2	-0,258307
32,973333	0,2	-0,256901
32,976667	0,2	-0,255860
32,980000	0,2	-0,255329
32,983333	0,2	-0,254888
32,986667	0,2	-0,254014
32,990000	0,2	-0,252453
32,993333	0,2	-0,250474
32,996667	0,2	-0,248933
33,000000	0,2	-0,248724
33,003333	0,2	-0,250044
33,006667	0,2	-0,252286
33,010000	0,2	-0,254338
33,013333	0,2	-0,255135
33,016667	0,2	-0,254531
33,020000	0,2	-0,253396
33,023333	0,2	-0,252536
33,026667	0,2	-0,252074
33,030000	0,2	-0,251861
33,033333	0,2	-0,251871
33,036667	0,2	-0,252166
33,040000	0,2	-0,252782
33,043333	0,2	-0,253670
33,046667	0,2	-0,254653
33,050000	0,2	-0,255470
33,053333	0,2	-0,255998
33,056667	0,2	-0,256349
33,060000	0,2	-0,256675
33,063333	0,2	-0,256982
33,066667	0,2	-0,257025
33,070000	0,2	-0,256484
33,073333	0,2	-0,255408
33,076667	0,2	-0,254215
33,080000	0,2	-0,253175
33,083333	0,2	-0,252244
33,086667	0,2	-0,251380
33,090000	0,2	-0,250553
33,093333	0,2	-0,249548
33,096667	0,2	-0,248219
33,100000	0,2	-0,246918
33,103333	0,2	-0,246404
33,106667	0,2	-0,247064
33,110000	0,2	-0,248387
33,113333	0,2	-0,249569
33,116667	0,2	-0,250456
33,120000	0,2	-0,251547
33,123333	0,2	-0,253247
33,126667	0,2	-0,255366
33,130000	0,2	-0,257308
33,133333	0,2	-0,258654
33,136667	0,2	-0,259428
33,140000	0,2	-0,259777
33,143333	0,2	-0,259616
33,146667	0,2	-0,258823
33,150000	0,2	-0,257546
33,153333	0,2	-0,256050
33,156667	0,2	-0,254465
33,160000	0,2	-0,252915
33,163333	0,2	-0,251751
33,166667	0,2	-0,251372
33,170000	0,2	-0,251899
33,173333	0,2	-0,253219
33,176667	0,2	-0,255098
33,180000	0,2	-0,257063
33,183333	0,2	-0,258469
33,186667	0,2	-0,258972
33,190000	0,2	-0,258791
33,193333	0,2	-0,258283
33,196667	0,2	-0,257533
33,200000	0,2	-0,256502
33,203333	0,2	-0,255347
33,206667	0,2	-0,254369
33,210000	0,2	-0,253706
33,213333	0,2	-0,253219
33,216667	0,2	-0,252587
33,220000	0,2	-0,251443
33,223333	0,2	-0,249714
33,226667	0,2	-0,247877
33,230000	0,2	-0,246725
33,233333	0,2	-0,246867
33,236667	0,2	-0,248340
33,240000	0,2	-0,250599
33,243333	0,2	-0,252962
33,246667	0,2	-0,255068
33,250000	0,2	-0,256877
33,253333	0,2	-0,258385
33,256667	0,2	-0,259566
33,260000	0,2	-0,260517
33,263333	0,2	-0,261226
33,266667	0,2	-0,261468
33,270000	0,2	-0,261176
33,273333	0,2	-0,260502
33,276667	0,2	-0,259698
33,280000	0,2	-0,259145
33,283333	0,2	-0,259020
33,286667	0,2	-0,258997
33,290000	0,2	-0,258647
33,293333	0,2	-0,257736
33,296667	0,2	-0,256076
33,300000	0,2	-0,253675
33,303333	0,2	-0,251000
33,306667	0,2	-0,248852
33,310000	0,2	-0,247968
33,313333	0,2	-0,248474
33,316667	0,2	-0,249799
33,320000	0,2	-0,251263
33,323333	0,2	-0,252450
33,326667	0,2	-0,253039
33,330000	0,2	-0,252925
33,333333	0,2	-0,252579
33,336667	0,2	-0,252595
33,340000	0,2	-0,252915
33,343333	0,2	-0,253030
33,346667	0,2	-0,252693
33,350000	0,2	-0,252023
33,353333	0,2	-0,251387
33,356667	0,2	-0,251265
33,360000	0,2	-0,251657
33,363333	0,2	-0,251878
33,366667	0,2	-0,251363
33,370000	0,2	-0,250276
33,373333	0,2	-0,249268
33,376667	0,2	-0,248958
33,380000	0,2	-0,249478
33,383333	0,2	-0,250333
33,386667	0,2	-0,250882
33,390000	0,2	-0,250810
33,393333	0,2	-0,250206
33,396667	0,2	-0,249422
33,400000	0,2	-0,248688
33,403333	0,2	-0,247995
33,406667	0,2	-0,247510
33,410000	0,2	-0,247619
33,413333	0,2	-0,248504
33,416667	0,2	-0,250067
33,420000	0,2	-0,252069
33,423333	0,2	-0,253993
33,426667	0,2	-0,255099
33,430000	0,2	-0,255091
33,433333	0,2	-0,254410
33,436667	0,2	-0,253631
33,440000	0,2	-0,252896
33,443333	0,2	-0,252051
33,446667	0,2	-0,251114
33,450000	0,2	-0,250399
33,453333	0,2	-0,250138
33,456667	0,2	-0,250184
33,460000	0,2	-0,250284
33,463333	0,2	-0,250383
33,466667	0,2	-0,250501
33,470000	0,2	-0,250486
33,473333	0,2	-0,250138
33,476667	0,2	-0,249691
33,480000	0,2	-0,249926
33,483333	0,2	-0,251447
33,486667	0,2	-0,253937
33,490000	0,2	-0,256559
33,493333	0,2	-0,258803
33,496667	0,2	-0,260453
33,500000	0,2	-0,261227
33,503333	0,2	-0,261035
33,506667	0,2	-0,260280
33,510000	0,2	-0,259584
33,513333	0,2	-0,259494
33,516667	0,2	-0,260505
33,520000	0,2	-0,262696
33,523333	0,2	-0,265208
33,526667	0,2	-0,266779
33,530000	0,2	-0,266892
33,533333	0,2	-0,265906
33,536667	0,2	-0,264243
33,540000	0,2	-0,261952
33,543333	0,2	-0,259063
33,546667	0,2	-0,256038
33,550000	0,2	-0,253664
33,553333	0,2	-0,252381
33,556667	0,2	-0,251925
33,560000	0,2	-0,251882
33,563333	0,2	-0,252192
33,566667	0,2	-0,252826
33,570000	0,2	-0,253527
33,573333	0,2	-0,254078
33,576667	0,2	-0,254560
33,580000	0,2	-0,255209
33,583333	0,2	-0,256094
33,586667	0,2	-0,256999
33,590000	0,2	-0,257511
33,593333	0,2	-0,257374
33,596667	0,2	-0,256991
33,600000	0,2	-0,257203
33,603333	0,2	-0,258331
33,606667	0,2	-0,259749
33,610000	0,2	-0,260495
33,613333	0,2	-0,260049
33,616667	0,2	-0,258600
33,620000	0,2	-0,256843
33,623333	0,2	-0,255517
33,626667	0,2	-0,254997
33,630000	0,2	-0,255267
33,633333	0,2	-0,256049
33,636667	0,2	-0,256899
33,640000	0,2	-0,257454
33,643333	0,2	-0,257845
33,646667	0,2	-0,258668
33,650000	0,2	-0,260308
33,653333	0,2	-0,262331
33,656667	0,2	-0,263714
33,660000	0,2	-0,263698
33,663333	0,2	-0,262396
33,666667	0,2	-0,260552
33,670000	0,2	-0,258969
33,673333	0,2	-0,258292
33,676667	0,2	-0,258837
33,680000	0,2	-0,260254
33,683333	0,2	-0,261662
33,686667	0,2	-0,262382
33,690000	0,2	-0,262465
33,693333	0,2	-0,262463
33,696667	0,2	-0,262743
33,700000	0,2	-0,263128
33,703333	0,2	-0,263070
33,706667	0,2	-0,262208
33,710000	0,2	-0,260889
33,713333	0,2	-0,260023
33,716667	0,2	-0,260197
33,720000	0,2	-0,261156
33,723333	0,2	-0,262219
33,726667	0,2	-0,262840
33,730000	0,2	-0,262795
33,733333	0,2	-0,262244
33,736667	0,2	-0,261862
33,740000	0,2	-0,262554
33,743333	0,2	-0,264588
33,746667	0,2	-0,267258
33,750000	0,2	-0,269512
33,753333	0,2	-0,270765
33,756667	0,2	-0,271179
33,760000	0,2	-0,271180
33,763333	0,2	-0,270858
33,766667	0,2	-0,270077
33,770000	0,2	-0,269035
33,773333	0,2	-0,268484
33,776667	0,2	-0,269103
33,780000	0,2	-0,270765
33,783333	0,2	-0,272610
33,786667	0,2	-0,273797
33,790000	0,2	-0,274228
33,793333	0,2	-0,274571
33,796667	0,2	-0,275556
33,800000	0,2	-0,277325
33,803333	0,2	-0,279407
33,806667	0,2	-0,281132
33,810000	0,2	-0,282089
33,813333	0,2	-0,282332
33,816667	0,2	-0,282247
33,820000	0,2	-0,282330
33,823333	0,2	-0,283127
33,826667	0,2	-0,285145
33,830000	0,2	-0,288328
33,833333	0,2	-0,291752
33,836667	0,2	-0,294402
33,840000	0,2	-0,296145
33,843333	0,2	-0,297511
33,846667	0,2	-0,298725
33,850000	0,2	-0,299381
33,853333	0,2	-0,299123
33,856667	0,2	-0,298267
33,860000	0,2	-0,297518
33,863333	0,2	-0,297409
33,866667	0,2	-0,298191
33,870000	0,2	-0,299850
33,873333	0,2	-0,302047
33,876667	0,2	-0,304278
33,880000	0,2	-0,306307
33,883333	0,2	-0,308349
33,886667	0,2	-0,310819
33,890000	0,2	-0,314043
33,893333	0,2	-0,318013
33,896667	0,2	-0,322164
33,900000	0,2	-0,325734
33,903333	0,2	-0,328452
33,906667	0,2	-0,330631
33,910000	0,2	-0,332659
33,913333	0,2	-0,334640
33,916667	0,2	-0,336498
33,920000	0,2	-0,338216
33,923333	0,2	-0,339907
33,926667	0,2	-0,341719
33,930000	0,2	-0,343639
33,933333	0,2	-0,345473
33,936667	0,2	-0,347069
33,940000	0,2	-0,348393
33,943333	0,2	-0,349573
33,946667	0,2	-0,350997
33,950000	0,2	-0,353007
33,953333	0,2	-0,355611
33,956667	0,2	-0,358741
33,960000	0,2	-0,362535
33,963333	0,2	-0,367119
33,966667	0,2	-0,372229
33,970000	0,2	-0,377216
33,973333	0,2	-0,381440
33,976667	0,2	-0,384755
33,980000	0,2	-0,387515
33,983333	0,2	-0,390175
33,986667	0,2	-0,393115
33,990000	0,2	-0,396496
33,993333	0,2	-0,399960
33,996667	0,2	-0,402862
34,000000	0,2	-0,404930
34,003333	0,2	-0,406526
34,006667	0,2	-0,408324
34,010000	0,2	-0,410671
34,013333	0,2	-0,413213
34,016667	0,2	-0,415253
34,020000	0,2	-0,416328
34,023333	0,2	-0,416489
34,026667	0,2	-0,415943
34,030000	0,2	-0,414143
34,033333	0,2	-0,410266
34,036667	0,2	-0,405374
34,040000	0,2	-0,402507
34,043333	0,2	-0,403944
34,046667	0,2	-0,409692
34,050000	0,2	-0,418342
34,053333	0,2	-0,427923
34,056667	0,2	-0,436404
34,060000	0,2	-0,442528
34,063333	0,2	-0,446327
34,066667	0,2	-0,448734
34,070000	0,2	-0,450763
34,073333	0,2	-0,452767
34,076667	0,2	-0,454290
34,080000	0,2	-0,454642
34,083333	0,2	-0,453629
34,086667	0,2	-0,451757
34,090000	0,2	-0,449785
34,093333	0,2	-0,448200
34,096667	0,2	-0,447235
34,100000	0,2	-0,447018
34,103333	0,2	-0,447441
34,106667	0,2	-0,448147
34,110000	0,2	-0,448783
34,113333	0,2	-0,449271
34,116667	0,2	-0,449887
34,120000	0,2	-0,451098
34,123333	0,2	-0,453234
34,126667	0,2	-0,456234
34,130000	0,2	-0,459563
34,133333	0,2	-0,462335
34,136667	0,2	-0,463912
34,140000	0,2	-0,464468
34,143333	0,2	-0,464807
34,146667	0,2	-0,465784
34,150000	0,2	-0,467710
34,153333	0,2	-0,469911
34,156667	0,2	-0,471100
34,160000	0,2	-0,470497
34,163333	0,2	-0,468470
34,166667	0,2	-0,465998
34,170000	0,2	-0,463682
34,173333	0,2	-0,461377
34,176667	0,2	-0,458653
34,180000	0,2	-0,455473
34,183333	0,2	-0,452277
34,186667	0,2	-0,449589
34,190000	0,2	-0,447824
34,193333	0,2	-0,447225
34,196667	0,2	-0,447728
34,200000	0,2	-0,449059
34,203333	0,2	-0,451031
34,206667	0,2	-0,453377
34,210000	0,2	-0,455449
34,213333	0,2	-0,456763
34,216667	0,2	-0,457594
34,220000	0,2	-0,458412
34,223333	0,2	-0,459156
34,226667	0,2	-0,459158
34,230000	0,2	-0,457622
34,233333	0,2	-0,454411
34,236667	0,2	-0,450180
34,240000	0,2	-0,445598
34,243333	0,2	-0,440945
34,246667	0,2	-0,436290
34,250000	0,2	-0,431658
34,253333	0,2	-0,427179
34,256667	0,2	-0,423142
34,260000	0,2	-0,419771
34,263333	0,2	-0,417031
34,266667	0,2	-0,414659
34,270000	0,2	-0,412389
34,273333	0,2	-0,410372
34,276667	0,2	-0,409315
34,280000	0,2	-0,410057
34,283333	0,2	-0,412845
34,286667	0,2	-0,416816
34,290000	0,2	-0,420296
34,293333	0,2	-0,422022
34,296667	0,2	-0,421993
34,300000	0,2	-0,420991
34,303333	0,2	-0,419748
34,306667	0,2	-0,418607
34,310000	0,2	-0,417352
34,313333	0,2	-0,415403
34,316667	0,2	-0,412395
34,320000	0,2	-0,408406
34,323333	0,2	-0,403820
34,326667	0,2	-0,399168
34,330000	0,2	-0,394788
34,333333	0,2	-0,390607
34,336667	0,2	-0,386437
34,340000	0,2	-0,382267
34,343333	0,2	-0,378085
34,346667	0,2	-0,373656
34,350000	0,2	-0,368861
34,353333	0,2	-0,364187
34,356667	0,2	-0,360486
34,360000	0,2	-0,358334
34,363333	0,2	-0,357649
34,366667	0,2	-0,357686
34,370000	0,2	-0,357662
34,373333	0,2	-0,357396
34,376667	0,2	-0,356991
34,380000	0,2	-0,356356
34,383333	0,2	-0,355251
34,386667	0,2	-0,353307
34,390000	0,2	-0,350174
34,393333	0,2	-0,345754
34,396667	0,2	-0,340122
34,400000	0,2	-0,333522
34,403333	0,2	-0,326464
34,406667	0,2	-0,319438
34,410000	0,2	-0,312613
34,413333	0,2	-0,305875
34,416667	0,2	-0,299009
34,420000	0,2	-0,292134
34,423333	0,2	-0,286018
34,426667	0,2	-0,281496
34,430000	0,2	-0,278785
34,433333	0,2	-0,277630
34,436667	0,2	-0,277658
34,440000	0,2	-0,278412
34,443333	0,2	-0,279161
34,446667	0,2	-0,278886
34,450000	0,2	-0,277021
34,453333	0,2	-0,274039
34,456667	0,2	-0,270836
34,460000	0,2	-0,267776
34,463333	0,2	-0,264476
34,466667	0,2	-0,260210
34,470000	0,2	-0,254645
34,473333	0,2	-0,248275
34,476667	0,2	-0,241923
34,480000	0,2	-0,235793
34,483333	0,2	-0,229359
34,486667	0,2	-0,222125
34,490000	0,2	-0,214226
34,493333	0,2	-0,206250
34,496667	0,2	-0,198481
34,500000	0,2	-0,190657
34,503333	0,2	-0,182745
34,506667	0,2	-0,175439
34,510000	0,2	-0,169766
34,513333	0,2	-0,166669
34,516667	0,2	-0,166713
34,520000	0,2	-0,169499
34,523333	0,2	-0,173212
34,526667	0,2	-0,175220
34,530000	0,2	-0,173775
34,533333	0,2	-0,169127
34,536667	0,2	-0,162746
34,540000	0,2	-0,156019
34,543333	0,2	-0,149976
34,546667	0,2	-0,145349
34,550000	0,2	-0,142126
34,553333	0,2	-0,139367
34,556667	0,2	-0,135969
34,560000	0,2	-0,131491
34,563333	0,2	-0,126043
34,566667	0,2	-0,119796
34,570000	0,2	-0,113013
34,573333	0,2	-0,106112
34,576667	0,2	-0,099585
34,580000	0,2	-0,094204
34,583333	0,2	-0,090935
34,586667	0,2	-0,090086
34,590000	0,2	-0,090739
34,593333	0,2	-0,091458
34,596667	0,2	-0,091330
34,600000	0,2	-0,090175
34,603333	0,2	-0,088282
34,606667	0,2	-0,086081
34,610000	0,2	-0,083955
34,613333	0,2	-0,082240
34,616667	0,2	-0,080960
34,620000	0,2	-0,079506
34,623333	0,2	-0,076977
34,626667	0,2	-0,072961
34,630000	0,2	-0,067754
34,633333	0,2	-0,061873
34,636667	0,2	-0,055647
34,640000	0,2	-0,049151
34,643333	0,2	-0,042450
34,646667	0,2	-0,035836
34,650000	0,2	-0,029508
34,653333	0,2	-0,023379
34,656667	0,2	-0,017620
34,660000	0,2	-0,012883
34,663333	0,2	-0,009823
34,666667	0,2	-0,008819
34,670000	0,2	-0,010027
34,673333	0,2	-0,013178
34,676667	0,2	-0,017224
34,680000	0,2	-0,020495
34,683333	0,2	-0,021643
34,686667	0,2	-0,020445
34,690000	0,2	-0,017579
34,693333	0,2	-0,013965
34,696667	0,2	-0,010408
34,700000	0,2	-0,007264
34,703333	0,2	-0,004237
34,706667	0,2	-0,000773
34,710000	0,2	0,003459
34,713333	0,2	0,008642
34,716667	0,2	0,014921
34,720000	0,2	0,021991
34,723333	0,2	0,028986
34,726667	0,2	0,035084
34,730000	0,2	0,040023
34,733333	0,2	0,044074
34,736667	0,2	0,047495
34,740000	0,2	0,050005
34,743333	0,2	0,051238
34,746667	0,2	0,051329
34,750000	0,2	0,050603
34,753333	0,2	0,049321
34,756667	0,2	0,047977
34,760000	0,2	0,047343
34,763333	0,2	0,047890
34,766667	0,2	0,049363
34,770000	0,2	0,051249
34,773333	0,2	0,053364
34,776667	0,2	0,055489
34,780000	0,2	0,057003
34,783333	0,2	0,057695
34,786667	0,2	0,058490
34,790000	0,2	0,060805
34,793333	0,2	0,065462
34,796667	0,2	0,072152
34,800000	0,2	0,079741
34,803333	0,2	0,087107
34,806667	0,2	0,093560
34,810000	0,2	0,098761
34,813333	0,2	0,102753
34,816667	0,2	0,105768
34,820000	0,2	0,107684
34,823333	0,2	0,108094
34,826667	0,2	0,106909
34,830000	0,2	0,104490
34,833333	0,2	0,101557
34,836667	0,2	0,099179
34,840000	0,2	0,098391
34,843333	0,2	0,099539
34,846667	0,2	0,102072
34,850000	0,2	0,105021
34,853333	0,2	0,107809
34,856667	0,2	0,110576
34,860000	0,2	0,113741
34,863333	0,2	0,117564
34,866667	0,2	0,122165
34,870000	0,2	0,127434
34,873333	0,2	0,133005
34,876667	0,2	0,138488
34,880000	0,2	0,143405
34,883333	0,2	0,146961
34,886667	0,2	0,148442
34,890000	0,2	0,147947
34,893333	0,2	0,146496
34,896667	0,2	0,145084
34,900000	0,2	0,143786
34,903333	0,2	0,142109
34,906667	0,2	0,139736
34,910000	0,2	0,136549
34,913333	0,2	0,132570
34,916667	0,2	0,128137
34,920000	0,2	0,123899
34,923333	0,2	0,120839
34,926667	0,2	0,119954
34,930000	0,2	0,121426
34,933333	0,2	0,124562
34,936667	0,2	0,128712
34,940000	0,2	0,133787
34,943333	0,2	0,140048
34,946667	0,2	0,147628
34,950000	0,2	0,156100
34,953333	0,2	0,164810
34,956667	0,2	0,173557
34,960000	0,2	0,182351
34,963333	0,2	0,190909
34,966667	0,2	0,198832
34,970000	0,2	0,205675
34,973333	0,2	0,210743
34,976667	0,2	0,213411
34,980000	0,2	0,213725
34,983333	0,2	0,212564
34,986667	0,2	0,211202
34,990000	0,2	0,210599
34,993333	0,2	0,211064
34,996667	0,2	0,212422
35,000000	0,2	0,214270
35,003333	0,2	0,216317
35,006667	0,2	0,218577
35,010000	0,2	0,221145
35,013333	0,2	0,224030
35,016667	0,2	0,227353
35,020000	0,2	0,231306
35,023333	0,2	0,235910
35,026667	0,2	0,241147
35,030000	0,2	0,247037
35,033333	0,2	0,253271
35,036667	0,2	0,259188
35,040000	0,2	0,264293
35,043333	0,2	0,268692
35,046667	0,2	0,273046
35,050000	0,2	0,277863
35,053333	0,2	0,282761
35,056667	0,2	0,286710
35,060000	0,2	0,289119
35,063333	0,2	0,290301
35,066667	0,2	0,290823
35,070000	0,2	0,291020
35,073333	0,2	0,291260
35,076667	0,2	0,292087
35,080000	0,2	0,293842
35,083333	0,2	0,296382
35,086667	0,2	0,299331
35,090000	0,2	0,302448
35,093333	0,2	0,305667
35,096667	0,2	0,309043
35,100000	0,2	0,312844
35,103333	0,2	0,317398
35,106667	0,2	0,322649
35,110000	0,2	0,328163
35,113333	0,2	0,333756
35,116667	0,2	0,339660
35,120000	0,2	0,345930
35,123333	0,2	0,351998
35,126667	0,2	0,356903
35,130000	0,2	0,359896
35,133333	0,2	0,360874
35,136667	0,2	0,360297
35,140000	0,2	0,358945
35,143333	0,2	0,357614
35,146667	0,2	0,356616
35,150000	0,2	0,355699
35,153333	0,2	0,354820
35,156667	0,2	0,354699
35,160000	0,2	0,356252
35,163333	0,2	0,359935
35,166667	0,2	0,366126
35,170000	0,2	0,375739
35,173333	0,2	0,390024
35,176667	0,2	0,410024
35,180000	0,2	0,436233
35,183333	0,2	0,468665
35,186667	0,2	0,507193
35,190000	0,2	0,551456
35,193333	0,2	0,600396
35,196667	0,2	0,652232
35,200000	0,2	0,704672
35,203333	0,2	0,754951
35,206667	0,2	0,799999
35,210000	0,2	0,836565
35,213333	0,2	0,861407
35,216667	0,2	0,872382
35,220000	0,2	0,869686
35,223333	0,2	0,855629
35,226667	0,2	0,833210
35,230000	0,2	0,804964
35,233333	0,2	0,772702
35,236667	0,2	0,737744
35,240000	0,2	0,701124
35,243333	0,2	0,663835
35,246667	0,2	0,627359
35,250000	0,2	0,593852
35,253333	0,2	0,565276
35,256667	0,2	0,542448
35,260000	0,2	0,525084
35,263333	0,2	0,512403
35,266667	0,2	0,503417
35,270000	0,2	0,496935
35,273333	0,2	0,491894
35,276667	0,2	0,487788
35,280000	0,2	0,484501
35,283333	0,2	0,481919
35,286667	0,2	0,479839
35,290000	0,2	0,477882
35,293333	0,2	0,475423
35,296667	0,2	0,471900
35,300000	0,2	0,467048
35,303333	0,2	0,460690
35,306667	0,2	0,452764
35,310000	0,2	0,443865
35,313333	0,2	0,435283
35,316667	0,2	0,428183
35,320000	0,2	0,422835
35,323333	0,2	0,418667
35,326667	0,2	0,415082
35,330000	0,2	0,412154
35,333333	0,2	0,410377
35,336667	0,2	0,409939
35,340000	0,2	0,410689
35,343333	0,2	0,412531
35,346667	0,2	0,415249
35,350000	0,2	0,418259
35,353333	0,2	0,420880
35,356667	0,2	0,422676
35,360000	0,2	0,423484
35,363333	0,2	0,423271
35,366667	0,2	0,421965
35,370000	0,2	0,419447
35,373333	0,2	0,415768
35,376667	0,2	0,411378
35,380000	0,2	0,407126
35,383333	0,2	0,403832
35,386667	0,2	0,401730
35,390000	0,2	0,400314
35,393333	0,2	0,398746
35,396667	0,2	0,396544
35,400000	0,2	0,393934
35,403333	0,2	0,391654
35,406667	0,2	0,390514
35,410000	0,2	0,390971
35,413333	0,2	0,392893
35,416667	0,2	0,395570
35,420000	0,2	0,398182
35,423333	0,2	0,400390
35,426667	0,2	0,402268
35,430000	0,2	0,403817
35,433333	0,2	0,404900
35,436667	0,2	0,405520
35,440000	0,2	0,405832
35,443333	0,2	0,405855
35,446667	0,2	0,405394
35,450000	0,2	0,404210
35,453333	0,2	0,402014
35,456667	0,2	0,398441
35,460000	0,2	0,393564
35,463333	0,2	0,388305
35,466667	0,2	0,383942
35,470000	0,2	0,381376
35,473333	0,2	0,380753
35,476667	0,2	0,381386
35,480000	0,2	0,382214
35,483333	0,2	0,382519
35,486667	0,2	0,382236
35,490000	0,2	0,381813
35,493333	0,2	0,381789
35,496667	0,2	0,382353
35,500000	0,2	0,383276
35,503333	0,2	0,384161
35,506667	0,2	0,384669
35,510000	0,2	0,384561
35,513333	0,2	0,383531
35,516667	0,2	0,381164
35,520000	0,2	0,377208
35,523333	0,2	0,371560
35,526667	0,2	0,364189
35,530000	0,2	0,355607
35,533333	0,2	0,346908
35,536667	0,2	0,339008
35,540000	0,2	0,332236
35,543333	0,2	0,326542
35,546667	0,2	0,321726
35,550000	0,2	0,317511
35,553333	0,2	0,313595
35,556667	0,2	0,309621
35,560000	0,2	0,305055
35,563333	0,2	0,299573
35,566667	0,2	0,293734
35,570000	0,2	0,288837
35,573333	0,2	0,285944
35,576667	0,2	0,285196
35,580000	0,2	0,285962
35,583333	0,2	0,287374
35,586667	0,2	0,288714
35,590000	0,2	0,289649
35,593333	0,2	0,290236
35,596667	0,2	0,290624
35,600000	0,2	0,290509
35,603333	0,2	0,288824
35,606667	0,2	0,284495
35,610000	0,2	0,277626
35,613333	0,2	0,269595
35,616667	0,2	0,261979
35,620000	0,2	0,255637
35,623333	0,2	0,250814
35,626667	0,2	0,247403
35,630000	0,2	0,244756
35,633333	0,2	0,241686
35,636667	0,2	0,237099
35,640000	0,2	0,230845
35,643333	0,2	0,223888
35,646667	0,2	0,217578
35,650000	0,2	0,212779
35,653333	0,2	0,209611
35,656667	0,2	0,207800
35,660000	0,2	0,206939
35,663333	0,2	0,206444
35,666667	0,2	0,205684
35,670000	0,2	0,204317
35,673333	0,2	0,202316
35,676667	0,2	0,199715
35,680000	0,2	0,196600
35,683333	0,2	0,193162
35,686667	0,2	0,189549
35,690000	0,2	0,185807
35,693333	0,2	0,181873
35,696667	0,2	0,177585
35,700000	0,2	0,172904
35,703333	0,2	0,168277
35,706667	0,2	0,164662
35,710000	0,2	0,162752
35,713333	0,2	0,162202
35,716667	0,2	0,162024
35,720000	0,2	0,161546
35,723333	0,2	0,160638
35,726667	0,2	0,159366
35,730000	0,2	0,157657
35,733333	0,2	0,155189
35,736667	0,2	0,151559
35,740000	0,2	0,146605
35,743333	0,2	0,140622
35,746667	0,2	0,134357
35,750000	0,2	0,128563
35,753333	0,2	0,123424
35,756667	0,2	0,118440
35,760000	0,2	0,112728
35,763333	0,2	0,105558
35,766667	0,2	0,096858
35,770000	0,2	0,087205
35,773333	0,2	0,077532
35,776667	0,2	0,068658
35,780000	0,2	0,060755
35,783333	0,2	0,053444
35,786667	0,2	0,046276
35,790000	0,2	0,038778
35,793333	0,2	0,030664
35,796667	0,2	0,022408
35,800000	0,2	0,015141
35,803333	0,2	0,009660
35,806667	0,2	0,005885
35,810000	0,2	0,003314
35,813333	0,2	0,001584
35,816667	0,2	0,000647
35,820000	0,2	0,000500
35,823333	0,2	0,000658
35,826667	0,2	0,000062
35,830000	0,2	-0,002057
35,833333	0,2	-0,005394
35,836667	0,2	-0,009293
35,840000	0,2	-0,013913
35,843333	0,2	-0,019982
35,846667	0,2	-0,027752
35,850000	0,2	-0,036541
35,853333	0,2	-0,045221
35,856667	0,2	-0,053177
35,860000	0,2	-0,060479
35,863333	0,2	-0,067072
35,866667	0,2	-0,072584
35,870000	0,2	-0,076991
35,873333	0,2	-0,080816
35,876667	0,2	-0,084562
35,880000	0,2	-0,088279
35,883333	0,2	-0,091660
35,886667	0,2	-0,094434
35,890000	0,2	-0,096593
35,893333	0,2	-0,098112
35,896667	0,2	-0,098700
35,900000	0,2	-0,098158
35,903333	0,2	-0,096835
35,906667	0,2	-0,095491
35,910000	0,2	-0,094747
35,913333	0,2	-0,094809
35,916667	0,2	-0,095784
35,920000	0,2	-0,097928
35,923333	0,2	-0,101411
35,926667	0,2	-0,106024
35,930000	0,2	-0,111195
35,933333	0,2	-0,116332
35,936667	0,2	-0,121229
35,940000	0,2	-0,125951
35,943333	0,2	-0,130440
35,946667	0,2	-0,134542
35,950000	0,2	-0,138282
35,953333	0,2	-0,141848
35,956667	0,2	-0,145375
35,960000	0,2	-0,148886
35,963333	0,2	-0,152362
35,966667	0,2	-0,155706
35,970000	0,2	-0,158923
35,973333	0,2	-0,162474
35,976667	0,2	-0,167024
35,980000	0,2	-0,172735
35,983333	0,2	-0,178998
35,986667	0,2	-0,184993
35,990000	0,2	-0,190530
35,993333	0,2	-0,196065
35,996667	0,2	-0,202000
36,000000	0,2	-0,208255
36,003333	0,2	-0,214449
36,006667	0,2	-0,220224
36,010000	0,2	-0,225280
36,013333	0,2	-0,229349
36,016667	0,2	-0,232456
36,020000	0,2	-0,235090
36,023333	0,2	-0,238045
36,026667	0,2	-0,242129
36,030000	0,2	-0,247652
36,033333	0,2	-0,253916
36,036667	0,2	-0,259581
36,040000	0,2	-0,263707
36,043333	0,2	-0,266207
36,046667	0,2	-0,267542
36,050000	0,2	-0,268402
36,053333	0,2	-0,269425
36,056667	0,2	-0,270882
36,060000	0,2	-0,272650
36,063333	0,2	-0,274518
36,066667	0,2	-0,276234
36,070000	0,2	-0,277385
36,073333	0,2	-0,277851
36,076667	0,2	-0,278080
36,080000	0,2	-0,278444
36,083333	0,2	-0,279013
36,086667	0,2	-0,280043
36,090000	0,2	-0,281835
36,093333	0,2	-0,284274
36,096667	0,2	-0,286822
36,100000	0,2	-0,288821
36,103333	0,2	-0,290055
36,106667	0,2	-0,291117
36,110000	0,2	-0,292839
36,113333	0,2	-0,295600
36,116667	0,2	-0,299409
36,120000	0,2	-0,304170
36,123333	0,2	-0,309634
36,126667	0,2	-0,315425
36,130000	0,2	-0,321429
36,133333	0,2	-0,327754
36,136667	0,2	-0,334055
36,140000	0,2	-0,339541
36,143333	0,2	-0,343826
36,146667	0,2	-0,347249
36,150000	0,2	-0,350418
36,153333	0,2	-0,353900
36,156667	0,2	-0,358198
36,160000	0,2	-0,363553
36,163333	0,2	-0,369641
36,166667	0,2	-0,375634
36,170000	0,2	-0,380761
36,173333	0,2	-0,384822
36,176667	0,2	-0,388062
36,180000	0,2	-0,390872
36,183333	0,2	-0,393785
36,186667	0,2	-0,397317
36,190000	0,2	-0,401658
36,193333	0,2	-0,406618
36,196667	0,2	-0,411564
36,200000	0,2	-0,415502
36,203333	0,2	-0,417857
36,206667	0,2	-0,419057
36,210000	0,2	-0,419941
36,213333	0,2	-0,421060
36,216667	0,2	-0,422703
36,220000	0,2	-0,424974
36,223333	0,2	-0,427724
36,226667	0,2	-0,430756
36,230000	0,2	-0,433969
36,233333	0,2	-0,437133
36,236667	0,2	-0,439843
36,240000	0,2	-0,441987
36,243333	0,2	-0,444079
36,246667	0,2	-0,446932
36,250000	0,2	-0,450919
36,253333	0,2	-0,455604
36,256667	0,2	-0,460032
36,260000	0,2	-0,463396
36,263333	0,2	-0,465662
36,266667	0,2	-0,467480
36,270000	0,2	-0,469357
36,273333	0,2	-0,471093
36,276667	0,2	-0,472227
36,280000	0,2	-0,472665
36,283333	0,2	-0,472709
36,286667	0,2	-0,472823
36,290000	0,2	-0,473431
36,293333	0,2	-0,474649
36,296667	0,2	-0,476178
36,300000	0,2	-0,477712
36,303333	0,2	-0,479493
36,306667	0,2	-0,482007
36,310000	0,2	-0,485130
36,313333	0,2	-0,488128
36,316667	0,2	-0,490420
36,320000	0,2	-0,491936
36,323333	0,2	-0,492971
36,326667	0,2	-0,494045
36,330000	0,2	-0,495789
36,333333	0,2	-0,498615
36,336667	0,2	-0,502347
36,340000	0,2	-0,506305
36,343333	0,2	-0,509753
36,346667	0,2	-0,512328
36,350000	0,2	-0,514197
36,353333	0,2	-0,515849
36,356667	0,2	-0,517666
36,360000	0,2	-0,519670
36,363333	0,2	-0,521710
36,366667	0,2	-0,523776
36,370000	0,2	-0,525945
36,373333	0,2	-0,527989
36,376667	0,2	-0,529271
36,380000	0,2	-0,529274
36,383333	0,2	-0,528163
36,386667	0,2	-0,526745
36,390000	0,2	-0,525939
36,393333	0,2	-0,526213
36,396667	0,2	-0,527492
36,400000	0,2	-0,529497
36,403333	0,2	-0,531978
36,406667	0,2	-0,534741
36,410000	0,2	-0,537535
36,413333	0,2	-0,539906
36,416667	0,2	-0,541513
36,420000	0,2	-0,542590
36,423333	0,2	-0,543755
36,426667	0,2	-0,545328
36,430000	0,2	-0,547116
36,433333	0,2	-0,548875
36,436667	0,2	-0,550590
36,440000	0,2	-0,552248
36,443333	0,2	-0,553729
36,446667	0,2	-0,554957
36,450000	0,2	-0,555903
36,453333	0,2	-0,556621
36,456667	0,2	-0,557399
36,460000	0,2	-0,558664
36,463333	0,2	-0,560673
36,466667	0,2	-0,563280
36,470000	0,2	-0,566134
36,473333	0,2	-0,568990
36,476667	0,2	-0,571688
36,480000	0,2	-0,574086
36,483333	0,2	-0,576149
36,486667	0,2	-0,578019
36,490000	0,2	-0,579887
36,493333	0,2	-0,581829
36,496667	0,2	-0,583713
36,500000	0,2	-0,585136
36,503333	0,2	-0,585768
36,506667	0,2	-0,585843
36,510000	0,2	-0,585885
36,513333	0,2	-0,586121
36,516667	0,2	-0,586434
36,520000	0,2	-0,586564
36,523333	0,2	-0,586353
36,526667	0,2	-0,585975
36,530000	0,2	-0,585685
36,533333	0,2	-0,585475
36,536667	0,2	-0,585269
36,540000	0,2	-0,585209
36,543333	0,2	-0,585586
36,546667	0,2	-0,586613
36,550000	0,2	-0,588229
36,553333	0,2	-0,590191
36,556667	0,2	-0,592329
36,560000	0,2	-0,594521
36,563333	0,2	-0,596577
36,566667	0,2	-0,598387
36,570000	0,2	-0,600021
36,573333	0,2	-0,601620
36,576667	0,2	-0,603186
36,580000	0,2	-0,604459
36,583333	0,2	-0,605342
36,586667	0,2	-0,606362
36,590000	0,2	-0,608017
36,593333	0,2	-0,609945
36,596667	0,2	-0,611236
36,600000	0,2	-0,611264
36,603333	0,2	-0,609998
36,606667	0,2	-0,607773
36,610000	0,2	-0,605162
36,613333	0,2	-0,602883
36,616667	0,2	-0,601530
36,620000	0,2	-0,601458
36,623333	0,2	-0,602741
36,626667	0,2	-0,605121
36,630000	0,2	-0,608225
36,633333	0,2	-0,611637
36,636667	0,2	-0,614739
36,640000	0,2	-0,616982
36,643333	0,2	-0,618365
36,646667	0,2	-0,619351
36,650000	0,2	-0,620416
36,653333	0,2	-0,621820
36,656667	0,2	-0,623604
36,660000	0,2	-0,625701
36,663333	0,2	-0,628053
36,666667	0,2	-0,630521
36,670000	0,2	-0,632547
36,673333	0,2	-0,633155
36,676667	0,2	-0,631845
36,680000	0,2	-0,629256
36,683333	0,2	-0,626405
36,686667	0,2	-0,623661
36,690000	0,2	-0,620935
36,693333	0,2	-0,618270
36,696667	0,2	-0,615822
36,700000	0,2	-0,613732
36,703333	0,2	-0,612196
36,706667	0,2	-0,611271
36,710000	0,2	-0,610383
36,713333	0,2	-0,608342
36,716667	0,2	-0,604092
36,720000	0,2	-0,597366
36,723333	0,2	-0,588636
36,726667	0,2	-0,578520
36,730000	0,2	-0,567258
36,733333	0,2	-0,554740
36,736667	0,2	-0,540854
36,740000	0,2	-0,525667
36,743333	0,2	-0,509351
36,746667	0,2	-0,492182
36,750000	0,2	-0,474626
36,753333	0,2	-0,457174
36,756667	0,2	-0,440174
36,760000	0,2	-0,424205
36,763333	0,2	-0,410512
36,766667	0,2	-0,400571
36,770000	0,2	-0,395206
36,773333	0,2	-0,394198
36,776667	0,2	-0,396515
36,780000	0,2	-0,400988
36,783333	0,2	-0,407141
36,786667	0,2	-0,415382
36,790000	0,2	-0,426212
36,793333	0,2	-0,439384
36,796667	0,2	-0,453936
36,800000	0,2	-0,468705
36,803333	0,2	-0,482699
36,806667	0,2	-0,495311
36,810000	0,2	-0,506622
36,813333	0,2	-0,517430
36,816667	0,2	-0,528530
36,820000	0,2	-0,540000
36,823333	0,2	-0,551169
36,826667	0,2	-0,561021
36,830000	0,2	-0,568798
36,833333	0,2	-0,574433
36,836667	0,2	-0,578451
36,840000	0,2	-0,581492
36,843333	0,2	-0,583980
36,846667	0,2	-0,586221
36,850000	0,2	-0,588552
36,853333	0,2	-0,591321
36,856667	0,2	-0,594725
36,860000	0,2	-0,598649
36,863333	0,2	-0,602623
36,866667	0,2	-0,605993
36,870000	0,2	-0,608516
36,873333	0,2	-0,610470
36,876667	0,2	-0,611797
36,880000	0,2	-0,612223
36,883333	0,2	-0,612268
36,886667	0,2	-0,613004
36,890000	0,2	-0,615015
36,893333	0,2	-0,618023
36,896667	0,2	-0,621272
36,900000	0,2	-0,624173
36,903333	0,2	-0,626518
36,906667	0,2	-0,628153
36,910000	0,2	-0,629020
36,913333	0,2	-0,629560
36,916667	0,2	-0,630391
36,920000	0,2	-0,631585
36,923333	0,2	-0,632666
36,926667	0,2	-0,633119
36,930000	0,2	-0,632742
36,933333	0,2	-0,631629
36,936667	0,2	-0,630218
36,940000	0,2	-0,629369
36,943333	0,2	-0,629739
36,946667	0,2	-0,631164
36,950000	0,2	-0,633017
36,953333	0,2	-0,634781
36,956667	0,2	-0,636145
36,960000	0,2	-0,636942
36,963333	0,2	-0,637253
36,966667	0,2	-0,637370
36,970000	0,2	-0,637464
36,973333	0,2	-0,637516
36,976667	0,2	-0,637567
36,980000	0,2	-0,637672
36,983333	0,2	-0,637576
36,986667	0,2	-0,637001
36,990000	0,2	-0,636182
36,993333	0,2	-0,635537
36,996667	0,2	-0,635156
37,000000	0,2	-0,635044
37,003333	0,2	-0,635316
37,006667	0,2	-0,635984
37,010000	0,2	-0,636952
37,013333	0,2	-0,638242
37,016667	0,2	-0,639989
37,020000	0,2	-0,642105
37,023333	0,2	-0,644093
37,026667	0,2	-0,645352
37,030000	0,2	-0,645589
37,033333	0,2	-0,645069
37,036667	0,2	-0,644560
37,040000	0,2	-0,644693
37,043333	0,2	-0,645324
37,046667	0,2	-0,645833
37,050000	0,2	-0,646083
37,053333	0,2	-0,646686
37,056667	0,2	-0,648155
37,060000	0,2	-0,650203
37,063333	0,2	-0,652075
37,066667	0,2	-0,653336
37,070000	0,2	-0,654169
37,073333	0,2	-0,654826
37,076667	0,2	-0,655166
37,080000	0,2	-0,655055
37,083333	0,2	-0,654846
37,086667	0,2	-0,655045
37,090000	0,2	-0,655656
37,093333	0,2	-0,656255
37,096667	0,2	-0,656738
37,100000	0,2	-0,657525
37,103333	0,2	-0,658953
37,106667	0,2	-0,660852
37,110000	0,2	-0,662686
37,113333	0,2	-0,664055
37,116667	0,2	-0,665199
37,120000	0,2	-0,666803
37,123333	0,2	-0,669120
37,126667	0,2	-0,671677
37,130000	0,2	-0,673889
37,133333	0,2	-0,675456
37,136667	0,2	-0,676281
37,140000	0,2	-0,676504
37,143333	0,2	-0,676582
37,146667	0,2	-0,676998
37,150000	0,2	-0,677903
37,153333	0,2	-0,679047
37,156667	0,2	-0,679929
37,160000	0,2	-0,680144
37,163333	0,2	-0,679749
37,166667	0,2	-0,679243
37,170000	0,2	-0,679176
37,173333	0,2	-0,679807
37,176667	0,2	-0,681114
37,180000	0,2	-0,682886
37,183333	0,2	-0,684632
37,186667	0,2	-0,685715
37,190000	0,2	-0,685987
37,193333	0,2	-0,686038
37,196667	0,2	-0,686519
37,200000	0,2	-0,687498
37,203333	0,2	-0,688648
37,206667	0,2	-0,689815
37,210000	0,2	-0,691025
37,213333	0,2	-0,692110
37,216667	0,2	-0,692719
37,220000	0,2	-0,692584
37,223333	0,2	-0,691732
37,226667	0,2	-0,690503
37,230000	0,2	-0,689208
37,233333	0,2	-0,687917
37,236667	0,2	-0,686671
37,240000	0,2	-0,685682
37,243333	0,2	-0,685129
37,246667	0,2	-0,684884
37,250000	0,2	-0,684552
37,253333	0,2	-0,683828
37,256667	0,2	-0,682835
37,260000	0,2	-0,681919
37,263333	0,2	-0,681334
37,266667	0,2	-0,681313
37,270000	0,2	-0,681976
37,273333	0,2	-0,683117
37,276667	0,2	-0,684529
37,280000	0,2	-0,686386
37,283333	0,2	-0,688842
37,286667	0,2	-0,691549
37,290000	0,2	-0,694100
37,293333	0,2	-0,696477
37,296667	0,2	-0,698683
37,300000	0,2	-0,700387
37,303333	0,2	-0,701063
37,306667	0,2	-0,700468
37,310000	0,2	-0,699033
37,313333	0,2	-0,697476
37,316667	0,2	-0,696092
37,320000	0,2	-0,694778
37,323333	0,2	-0,693407
37,326667	0,2	-0,692004
37,330000	0,2	-0,690855
37,333333	0,2	-0,690262
37,336667	0,2	-0,690204
37,340000	0,2	-0,690561
37,343333	0,2	-0,691391
37,346667	0,2	-0,692689
37,350000	0,2	-0,694041
37,353333	0,2	-0,694846
37,356667	0,2	-0,694838
37,360000	0,2	-0,694158
37,363333	0,2	-0,693235
37,366667	0,2	-0,692769
37,370000	0,2	-0,693362
37,373333	0,2	-0,694989
37,376667	0,2	-0,696976
37,380000	0,2	-0,698441
37,383333	0,2	-0,698861
37,386667	0,2	-0,698341
37,390000	0,2	-0,697302
37,393333	0,2	-0,696002
37,396667	0,2	-0,694462
37,400000	0,2	-0,692638
37,403333	0,2	-0,690616
37,406667	0,2	-0,688867
37,410000	0,2	-0,688194
37,413333	0,2	-0,689080
37,416667	0,2	-0,691231
37,420000	0,2	-0,693885
37,423333	0,2	-0,696310
37,426667	0,2	-0,698079
37,430000	0,2	-0,699120
37,433333	0,2	-0,699517
37,436667	0,2	-0,699261
37,440000	0,2	-0,698355
37,443333	0,2	-0,697102
37,446667	0,2	-0,696196
37,450000	0,2	-0,696455
37,453333	0,2	-0,698186
37,456667	0,2	-0,700698
37,460000	0,2	-0,702632
37,463333	0,2	-0,702953
37,466667	0,2	-0,701724
37,470000	0,2	-0,699890
37,473333	0,2	-0,698226
37,476667	0,2	-0,696797
37,480000	0,2	-0,695502
37,483333	0,2	-0,694505
37,486667	0,2	-0,693888
37,490000	0,2	-0,693454
37,493333	0,2	-0,693045
37,496667	0,2	-0,692729
37,500000	0,2	-0,692646
37,503333	0,2	-0,692875
37,506667	0,2	-0,693429
37,510000	0,2	-0,694236
37,513333	0,2	-0,695145
37,516667	0,2	-0,695879
37,520000	0,2	-0,696079
37,523333	0,2	-0,695704
37,526667	0,2	-0,695189
37,530000	0,2	-0,694952
37,533333	0,2	-0,694957
37,536667	0,2	-0,694746
37,540000	0,2	-0,693914
37,543333	0,2	-0,692616
37,546667	0,2	-0,691403
37,550000	0,2	-0,690562
37,553333	0,2	-0,689858
37,556667	0,2	-0,688890
37,560000	0,2	-0,687565
37,563333	0,2	-0,686205
37,566667	0,2	-0,685254
37,570000	0,2	-0,685027
37,573333	0,2	-0,685768
37,576667	0,2	-0,687635
37,580000	0,2	-0,690264
37,583333	0,2	-0,692635
37,586667	0,2	-0,693705
37,590000	0,2	-0,693142
37,593333	0,2	-0,691570
37,596667	0,2	-0,690275
37,600000	0,2	-0,690392
37,603333	0,2	-0,692080
37,606667	0,2	-0,694562
37,610000	0,2	-0,696765
37,613333	0,2	-0,697783
37,616667	0,2	-0,697278
37,620000	0,2	-0,695836
37,623333	0,2	-0,694495
37,626667	0,2	-0,693784
37,630000	0,2	-0,693504
37,633333	0,2	-0,693194
37,636667	0,2	-0,692582
37,640000	0,2	-0,691683
37,643333	0,2	-0,690598
37,646667	0,2	-0,689515
37,650000	0,2	-0,688874
37,653333	0,2	-0,689037
37,656667	0,2	-0,689707
37,660000	0,2	-0,690146
37,663333	0,2	-0,690038
37,666667	0,2	-0,689743
37,670000	0,2	-0,689862
37,673333	0,2	-0,690965
37,676667	0,2	-0,693284
37,680000	0,2	-0,696299
37,683333	0,2	-0,698968
37,686667	0,2	-0,700378
37,690000	0,2	-0,700171
37,693333	0,2	-0,698664
37,696667	0,2	-0,696559
37,700000	0,2	-0,694408
37,703333	0,2	-0,692524
37,706667	0,2	-0,691186
37,710000	0,2	-0,690581
37,713333	0,2	-0,690677
37,716667	0,2	-0,691242
37,720000	0,2	-0,691905
37,723333	0,2	-0,692305
37,726667	0,2	-0,692310
37,730000	0,2	-0,692164
37,733333	0,2	-0,692305
37,736667	0,2	-0,692905
37,740000	0,2	-0,693667
37,743333	0,2	-0,694223
37,746667	0,2	-0,694586
37,750000	0,2	-0,695000
37,753333	0,2	-0,695485
37,756667	0,2	-0,695780
37,760000	0,2	-0,695664
37,763333	0,2	-0,695214
37,766667	0,2	-0,694819
37,770000	0,2	-0,694956
37,773333	0,2	-0,695802
37,776667	0,2	-0,697052
37,780000	0,2	-0,698152
37,783333	0,2	-0,698704
37,786667	0,2	-0,698706
37,790000	0,2	-0,698476
37,793333	0,2	-0,698249
37,796667	0,2	-0,697750
37,800000	0,2	-0,696366
37,803333	0,2	-0,693935
37,806667	0,2	-0,691078
37,810000	0,2	-0,688734
37,813333	0,2	-0,687753
37,816667	0,2	-0,688617
37,820000	0,2	-0,691048
37,823333	0,2	-0,694064
37,826667	0,2	-0,696566
37,830000	0,2	-0,697792
37,833333	0,2	-0,697519
37,836667	0,2	-0,696036
37,840000	0,2	-0,694042
37,843333	0,2	-0,692504
37,846667	0,2	-0,692070
37,850000	0,2	-0,692564
37,853333	0,2	-0,693311
37,856667	0,2	-0,693753
37,860000	0,2	-0,693614
37,863333	0,2	-0,692865
37,866667	0,2	-0,691697
37,870000	0,2	-0,690621
37,873333	0,2	-0,690377
37,876667	0,2	-0,691229
37,880000	0,2	-0,692666
37,883333	0,2	-0,694089
37,886667	0,2	-0,695318
37,890000	0,2	-0,696442
37,893333	0,2	-0,697387
37,896667	0,2	-0,697706
37,900000	0,2	-0,697093
37,903333	0,2	-0,695770
37,906667	0,2	-0,694050
37,910000	0,2	-0,692111
37,913333	0,2	-0,690353
37,916667	0,2	-0,689370
37,920000	0,2	-0,689320
37,923333	0,2	-0,689703
37,926667	0,2	-0,689900
37,930000	0,2	-0,689572
37,933333	0,2	-0,688566
37,936667	0,2	-0,686942
37,940000	0,2	-0,685126
37,943333	0,2	-0,683664
37,946667	0,2	-0,682900
37,950000	0,2	-0,682915
37,953333	0,2	-0,683393
37,956667	0,2	-0,683820
37,960000	0,2	-0,684012
37,963333	0,2	-0,684120
37,966667	0,2	-0,684433
37,970000	0,2	-0,685343
37,973333	0,2	-0,686999
37,976667	0,2	-0,689132
37,980000	0,2	-0,691206
37,983333	0,2	-0,692471
37,986667	0,2	-0,692233
37,990000	0,2	-0,690535
37,993333	0,2	-0,688412
37,996667	0,2	-0,687086
38,000000	0,2	-0,686914
38,003333	0,2	-0,687370
38,006667	0,2	-0,687843
38,010000	0,2	-0,688087
38,013333	0,2	-0,688214
38,016667	0,2	-0,688455
38,020000	0,2	-0,688813
38,023333	0,2	-0,689106
38,026667	0,2	-0,689186
38,030000	0,2	-0,688876
38,033333	0,2	-0,688163
38,036667	0,2	-0,687600
38,040000	0,2	-0,687877
38,043333	0,2	-0,688922
38,046667	0,2	-0,689852
38,050000	0,2	-0,689888
38,053333	0,2	-0,689034
38,056667	0,2	-0,687853
38,060000	0,2	-0,686875
38,063333	0,2	-0,686332
38,066667	0,2	-0,686159
38,070000	0,2	-0,686159
38,073333	0,2	-0,686042
38,076667	0,2	-0,685484
38,080000	0,2	-0,684492
38,083333	0,2	-0,683502
38,086667	0,2	-0,682901
38,090000	0,2	-0,682706
38,093333	0,2	-0,682615
38,096667	0,2	-0,682089
38,100000	0,2	-0,680506
38,103333	0,2	-0,677590
38,106667	0,2	-0,673804
38,110000	0,2	-0,670061
38,113333	0,2	-0,666995
38,116667	0,2	-0,664767
38,120000	0,2	-0,663397
38,123333	0,2	-0,662863
38,126667	0,2	-0,662859
38,130000	0,2	-0,662811
38,133333	0,2	-0,662186
38,136667	0,2	-0,660608
38,140000	0,2	-0,657788
38,143333	0,2	-0,653570
38,146667	0,2	-0,648185
38,150000	0,2	-0,642340
38,153333	0,2	-0,636820
38,156667	0,2	-0,632018
38,160000	0,2	-0,627905
38,163333	0,2	-0,624259
38,166667	0,2	-0,620791
38,170000	0,2	-0,617383
38,173333	0,2	-0,614345
38,176667	0,2	-0,612237
38,180000	0,2	-0,611357
38,183333	0,2	-0,611530
38,186667	0,2	-0,612306
38,190000	0,2	-0,613175
38,193333	0,2	-0,613717
38,196667	0,2	-0,613812
38,200000	0,2	-0,613840
38,203333	0,2	-0,614435
38,206667	0,2	-0,615851
38,210000	0,2	-0,617902
38,213333	0,2	-0,620524
38,216667	0,2	-0,623786
38,220000	0,2	-0,627386
38,223333	0,2	-0,630921
38,226667	0,2	-0,634629
38,230000	0,2	-0,639038
38,233333	0,2	-0,644024
38,236667	0,2	-0,648832
38,240000	0,2	-0,652665
38,243333	0,2	-0,655078
38,246667	0,2	-0,656096
38,250000	0,2	-0,656089
38,253333	0,2	-0,655641
38,256667	0,2	-0,655445
38,260000	0,2	-0,656033
38,263333	0,2	-0,657396
38,266667	0,2	-0,659071
38,270000	0,2	-0,660693
38,273333	0,2	-0,662132
38,276667	0,2	-0,663274
38,280000	0,2	-0,664078
38,283333	0,2	-0,664638
38,286667	0,2	-0,665042
38,290000	0,2	-0,665380
38,293333	0,2	-0,665865
38,296667	0,2	-0,666803
38,300000	0,2	-0,668461
38,303333	0,2	-0,670741
38,306667	0,2	-0,672948
38,310000	0,2	-0,674196
38,313333	0,2	-0,674120
38,316667	0,2	-0,673040
38,320000	0,2	-0,671654
38,323333	0,2	-0,670804
38,326667	0,2	-0,670932
38,330000	0,2	-0,671679
38,333333	0,2	-0,672484
38,336667	0,2	-0,673221
38,340000	0,2	-0,674059
38,343333	0,2	-0,675128
38,346667	0,2	-0,676465
38,350000	0,2	-0,678050
38,353333	0,2	-0,679698
38,356667	0,2	-0,681098
38,360000	0,2	-0,682064
38,363333	0,2	-0,682594
38,366667	0,2	-0,682659
38,370000	0,2	-0,682149
38,373333	0,2	-0,681111
38,376667	0,2	-0,679798
38,380000	0,2	-0,678474
38,383333	0,2	-0,677416
38,386667	0,2	-0,676902
38,390000	0,2	-0,676945
38,393333	0,2	-0,677246
38,396667	0,2	-0,677427
38,400000	0,2	-0,677336
38,403333	0,2	-0,677055
38,406667	0,2	-0,676592
38,410000	0,2	-0,675769
38,413333	0,2	-0,674395
38,416667	0,2	-0,672461
38,420000	0,2	-0,670287
38,423333	0,2	-0,668431
38,426667	0,2	-0,667335
38,430000	0,2	-0,666972
38,433333	0,2	-0,667095
38,436667	0,2	-0,667811
38,440000	0,2	-0,669416
38,443333	0,2	-0,671746
38,446667	0,2	-0,674196
38,450000	0,2	-0,676224
38,453333	0,2	-0,677472
38,456667	0,2	-0,677665
38,460000	0,2	-0,676768
38,463333	0,2	-0,674944
38,466667	0,2	-0,672509
38,470000	0,2	-0,670272
38,473333	0,2	-0,669265
38,476667	0,2	-0,669719
38,480000	0,2	-0,670776
38,483333	0,2	-0,671467
38,486667	0,2	-0,671534
38,490000	0,2	-0,671007
38,493333	0,2	-0,669835
38,496667	0,2	-0,668290
38,500000	0,2	-0,666940
38,503333	0,2	-0,666095
38,506667	0,2	-0,665758
38,510000	0,2	-0,665978
38,513333	0,2	-0,666963
38,516667	0,2	-0,668784
38,520000	0,2	-0,671092
38,523333	0,2	-0,673367
38,526667	0,2	-0,675160
38,530000	0,2	-0,676072
38,533333	0,2	-0,675960
38,536667	0,2	-0,675068
38,540000	0,2	-0,673722
38,543333	0,2	-0,672113
38,546667	0,2	-0,670477
38,550000	0,2	-0,669177
38,553333	0,2	-0,668338
38,556667	0,2	-0,667740
38,560000	0,2	-0,667155
38,563333	0,2	-0,666462
38,566667	0,2	-0,665576
38,570000	0,2	-0,664411
38,573333	0,2	-0,662918
38,576667	0,2	-0,661343
38,580000	0,2	-0,660300
38,583333	0,2	-0,660343
38,586667	0,2	-0,661435
38,590000	0,2	-0,662968
38,593333	0,2	-0,664335
38,596667	0,2	-0,665362
38,600000	0,2	-0,666247
38,603333	0,2	-0,667135
38,606667	0,2	-0,667853
38,610000	0,2	-0,668219
38,613333	0,2	-0,668397
38,616667	0,2	-0,668681
38,620000	0,2	-0,669147
38,623333	0,2	-0,669719
38,626667	0,2	-0,670368
38,630000	0,2	-0,671055
38,633333	0,2	-0,671521
38,636667	0,2	-0,671307
38,640000	0,2	-0,670121
38,643333	0,2	-0,668118
38,646667	0,2	-0,665654
38,650000	0,2	-0,662916
38,653333	0,2	-0,660071
38,656667	0,2	-0,657663
38,660000	0,2	-0,656314
38,663333	0,2	-0,656053
38,666667	0,2	-0,656482
38,670000	0,2	-0,657257
38,673333	0,2	-0,658124
38,676667	0,2	-0,659049
38,680000	0,2	-0,660216
38,683333	0,2	-0,661542
38,686667	0,2	-0,662492
38,690000	0,2	-0,662497
38,693333	0,2	-0,661565
38,696667	0,2	-0,660456
38,700000	0,2	-0,660131
38,703333	0,2	-0,661008
38,706667	0,2	-0,662742
38,710000	0,2	-0,664643
38,713333	0,2	-0,666143
38,716667	0,2	-0,667012
38,720000	0,2	-0,667273
38,723333	0,2	-0,666916
38,726667	0,2	-0,665950
38,730000	0,2	-0,664674
38,733333	0,2	-0,663534
38,736667	0,2	-0,662770
38,740000	0,2	-0,662259
38,743333	0,2	-0,661565
38,746667	0,2	-0,660240
38,750000	0,2	-0,658384
38,753333	0,2	-0,656882
38,756667	0,2	-0,656697
38,760000	0,2	-0,657940
38,763333	0,2	-0,659869
38,766667	0,2	-0,661577
38,770000	0,2	-0,662447
38,773333	0,2	-0,662277
38,776667	0,2	-0,661158
38,780000	0,2	-0,659283
38,783333	0,2	-0,657096
38,786667	0,2	-0,655395
38,790000	0,2	-0,654860
38,793333	0,2	-0,655713
38,796667	0,2	-0,657754
38,800000	0,2	-0,660331
38,803333	0,2	-0,662472
38,806667	0,2	-0,663446
38,810000	0,2	-0,663228
38,813333	0,2	-0,662274
38,816667	0,2	-0,661099
38,820000	0,2	-0,660132
38,823333	0,2	-0,659520
38,826667	0,2	-0,658955
38,830000	0,2	-0,657957
38,833333	0,2	-0,656480
38,836667	0,2	-0,655082
38,840000	0,2	-0,654391
38,843333	0,2	-0,654655
38,846667	0,2	-0,655776
38,850000	0,2	-0,657423
38,853333	0,2	-0,659065
38,856667	0,2	-0,660142
38,860000	0,2	-0,660435
38,863333	0,2	-0,660196
38,866667	0,2	-0,659749
38,870000	0,2	-0,659101
38,873333	0,2	-0,658030
38,876667	0,2	-0,656575
38,880000	0,2	-0,655365
38,883333	0,2	-0,655171
38,886667	0,2	-0,656064
38,890000	0,2	-0,657286
38,893333	0,2	-0,658097
38,896667	0,2	-0,658435
38,900000	0,2	-0,658686
38,903333	0,2	-0,659178
38,906667	0,2	-0,659928
38,910000	0,2	-0,660665
38,913333	0,2	-0,661053
38,916667	0,2	-0,660922
38,920000	0,2	-0,660331
38,923333	0,2	-0,659424
38,926667	0,2	-0,658350
38,930000	0,2	-0,657444
38,933333	0,2	-0,657178
38,936667	0,2	-0,657639
38,940000	0,2	-0,658407
38,943333	0,2	-0,659043
38,946667	0,2	-0,659389
38,950000	0,2	-0,659432
38,953333	0,2	-0,659127
38,956667	0,2	-0,658493
38,960000	0,2	-0,657752
38,963333	0,2	-0,657064
38,966667	0,2	-0,656342
38,970000	0,2	-0,655491
38,973333	0,2	-0,654574
38,976667	0,2	-0,653788
38,980000	0,2	-0,653357
38,983333	0,2	-0,653266
38,986667	0,2	-0,653199
38,990000	0,2	-0,653063
38,993333	0,2	-0,653311
38,996667	0,2	-0,654353
39,000000	0,2	-0,655977
39,003333	0,2	-0,657613
39,006667	0,2	-0,658720
39,010000	0,2	-0,658915
39,013333	0,2	-0,658276
39,016667	0,2	-0,657473
39,020000	0,2	-0,657201
39,023333	0,2	-0,657663
39,026667	0,2	-0,658615
39,030000	0,2	-0,659559
39,033333	0,2	-0,659971
39,036667	0,2	-0,659696
39,040000	0,2	-0,659077
39,043333	0,2	-0,658546
39,046667	0,2	-0,658250
39,050000	0,2	-0,658063
39,053333	0,2	-0,657859
39,056667	0,2	-0,657657
39,060000	0,2	-0,657387
39,063333	0,2	-0,656833
39,066667	0,2	-0,656037
39,070000	0,2	-0,655462
39,073333	0,2	-0,655557
39,076667	0,2	-0,656319
39,080000	0,2	-0,657426
39,083333	0,2	-0,658512
39,086667	0,2	-0,659244
39,090000	0,2	-0,659384
39,093333	0,2	-0,658927
39,096667	0,2	-0,658190
39,100000	0,2	-0,657553
39,103333	0,2	-0,657131
39,106667	0,2	-0,656766
39,110000	0,2	-0,656105
39,113333	0,2	-0,654871
39,116667	0,2	-0,653232
39,120000	0,2	-0,651703
39,123333	0,2	-0,650762
39,126667	0,2	-0,650601
39,130000	0,2	-0,651033
39,133333	0,2	-0,651586
39,136667	0,2	-0,651914
39,140000	0,2	-0,652117
39,143333	0,2	-0,652589
39,146667	0,2	-0,653654
39,150000	0,2	-0,655303
39,153333	0,2	-0,657161
39,156667	0,2	-0,658673
39,160000	0,2	-0,659452
39,163333	0,2	-0,659461
39,166667	0,2	-0,658799
39,170000	0,2	-0,657508
39,173333	0,2	-0,655885
39,176667	0,2	-0,654734
39,180000	0,2	-0,654680
39,183333	0,2	-0,655350
39,186667	0,2	-0,655727
39,190000	0,2	-0,655206
39,193333	0,2	-0,653972
39,196667	0,2	-0,652508
39,200000	0,2	-0,651190
39,203333	0,2	-0,650299
39,206667	0,2	-0,650089
39,210000	0,2	-0,650670
39,213333	0,2	-0,651820
39,216667	0,2	-0,653048
39,220000	0,2	-0,653937
39,223333	0,2	-0,654409
39,226667	0,2	-0,654741
39,230000	0,2	-0,655316
39,233333	0,2	-0,656245
39,236667	0,2	-0,657269
39,240000	0,2	-0,657870
39,243333	0,2	-0,657452
39,246667	0,2	-0,655833
39,250000	0,2	-0,653636
39,253333	0,2	-0,651854
39,256667	0,2	-0,651152
39,260000	0,2	-0,651643
39,263333	0,2	-0,652793
39,266667	0,2	-0,653518
39,270000	0,2	-0,653117
39,273333	0,2	-0,651935
39,276667	0,2	-0,650672
39,280000	0,2	-0,649690
39,283333	0,2	-0,649064
39,286667	0,2	-0,648655
39,290000	0,2	-0,648267
39,293333	0,2	-0,647926
39,296667	0,2	-0,647886
39,300000	0,2	-0,648446
39,303333	0,2	-0,649708
39,306667	0,2	-0,651452
39,310000	0,2	-0,653197
39,313333	0,2	-0,654334
39,316667	0,2	-0,654502
39,320000	0,2	-0,653865
39,323333	0,2	-0,652750
39,326667	0,2	-0,651318
39,330000	0,2	-0,649889
39,333333	0,2	-0,649103
39,336667	0,2	-0,649358
39,340000	0,2	-0,650422
39,343333	0,2	-0,651803
39,346667	0,2	-0,653150
39,350000	0,2	-0,654079
39,353333	0,2	-0,654108
39,356667	0,2	-0,653074
39,360000	0,2	-0,651239
39,363333	0,2	-0,649114
39,366667	0,2	-0,647326
39,370000	0,2	-0,646344
39,373333	0,2	-0,646135
39,376667	0,2	-0,646291
39,380000	0,2	-0,646607
39,383333	0,2	-0,647182
39,386667	0,2	-0,647896
39,390000	0,2	-0,648313
39,393333	0,2	-0,648208
39,396667	0,2	-0,647917
39,400000	0,2	-0,647931
39,403333	0,2	-0,648296
39,406667	0,2	-0,648756
39,410000	0,2	-0,649204
39,413333	0,2	-0,649589
39,416667	0,2	-0,649655
39,420000	0,2	-0,649176
39,423333	0,2	-0,648328
39,426667	0,2	-0,647525
39,430000	0,2	-0,647112
39,433333	0,2	-0,647356
39,436667	0,2	-0,648339
39,440000	0,2	-0,649706
39,443333	0,2	-0,650817
39,446667	0,2	-0,651183
39,450000	0,2	-0,650654
39,453333	0,2	-0,649436
39,456667	0,2	-0,647983
39,460000	0,2	-0,646624
39,463333	0,2	-0,645392
39,466667	0,2	-0,644395
39,470000	0,2	-0,643947
39,473333	0,2	-0,644043
39,476667	0,2	-0,644174
39,480000	0,2	-0,643970
39,483333	0,2	-0,643738
39,486667	0,2	-0,644203
39,490000	0,2	-0,645703
39,493333	0,2	-0,647689
39,496667	0,2	-0,649148
39,500000	0,2	-0,649553
39,503333	0,2	-0,649218
39,506667	0,2	-0,648667
39,510000	0,2	-0,648043
39,513333	0,2	-0,647250
39,516667	0,2	-0,646279
39,520000	0,2	-0,645146
39,523333	0,2	-0,643735
39,526667	0,2	-0,642086
39,530000	0,2	-0,640640
39,533333	0,2	-0,639809
39,536667	0,2	-0,639673
39,540000	0,2	-0,640222
39,543333	0,2	-0,641350
39,546667	0,2	-0,642742
39,550000	0,2	-0,643997
39,553333	0,2	-0,644676
39,556667	0,2	-0,644370
39,560000	0,2	-0,643151
39,563333	0,2	-0,641816
39,566667	0,2	-0,641263
39,570000	0,2	-0,641641
39,573333	0,2	-0,642382
39,576667	0,2	-0,642909
39,580000	0,2	-0,643190
39,583333	0,2	-0,643571
39,586667	0,2	-0,644160
39,590000	0,2	-0,644647
39,593333	0,2	-0,644719
39,596667	0,2	-0,644475
39,600000	0,2	-0,644376
39,603333	0,2	-0,644698
39,606667	0,2	-0,645143
39,610000	0,2	-0,645197
39,613333	0,2	-0,644663
39,616667	0,2	-0,643561
39,620000	0,2	-0,641947
39,623333	0,2	-0,640271
39,626667	0,2	-0,639494
39,630000	0,2	-0,640244
39,633333	0,2	-0,642044
39,636667	0,2	-0,643877
39,640000	0,2	-0,645278
39,643333	0,2	-0,646402
39,646667	0,2	-0,647378
39,650000	0,2	-0,648018
39,653333	0,2	-0,648083
39,656667	0,2	-0,647745
39,660000	0,2	-0,647405
39,663333	0,2	-0,647103
39,666667	0,2	-0,646554
39,670000	0,2	-0,645545
39,673333	0,2	-0,644139
39,676667	0,2	-0,642741
39,680000	0,2	-0,641924
39,683333	0,2	-0,642061
39,686667	0,2	-0,643006
39,690000	0,2	-0,644112
39,693333	0,2	-0,644753
39,696667	0,2	-0,644732
39,700000	0,2	-0,644212
39,703333	0,2	-0,643687
39,706667	0,2	-0,643832
39,710000	0,2	-0,644871
39,713333	0,2	-0,646339
39,716667	0,2	-0,647579
39,720000	0,2	-0,648182
39,723333	0,2	-0,648022
39,726667	0,2	-0,647198
39,730000	0,2	-0,645845
39,733333	0,2	-0,644071
39,736667	0,2	-0,642205
39,740000	0,2	-0,640710
39,743333	0,2	-0,639781
39,746667	0,2	-0,639284
39,750000	0,2	-0,638993
39,753333	0,2	-0,638786
39,756667	0,2	-0,638667
39,760000	0,2	-0,638714
39,763333	0,2	-0,638935
39,766667	0,2	-0,639278
39,770000	0,2	-0,639868
39,773333	0,2	-0,640835
39,776667	0,2	-0,642002
39,780000	0,2	-0,643114
39,783333	0,2	-0,644120
39,786667	0,2	-0,645045
39,790000	0,2	-0,645798
39,793333	0,2	-0,646190
39,796667	0,2	-0,645874
39,800000	0,2	-0,644464
39,803333	0,2	-0,642108
39,806667	0,2	-0,639639
39,810000	0,2	-0,638015
39,813333	0,2	-0,637851
39,816667	0,2	-0,639163
39,820000	0,2	-0,641346
39,823333	0,2	-0,643560
39,826667	0,2	-0,645007
39,830000	0,2	-0,645147
39,833333	0,2	-0,644061
39,836667	0,2	-0,642434
39,840000	0,2	-0,641040
39,843333	0,2	-0,640206
39,846667	0,2	-0,639820
39,850000	0,2	-0,639678
39,853333	0,2	-0,639463
39,856667	0,2	-0,638830
39,860000	0,2	-0,637796
39,863333	0,2	-0,636713
39,866667	0,2	-0,635978
39,870000	0,2	-0,635858
39,873333	0,2	-0,636286
39,876667	0,2	-0,636962
39,880000	0,2	-0,637703
39,883333	0,2	-0,638513
39,886667	0,2	-0,639376
39,890000	0,2	-0,640143
39,893333	0,2	-0,640577
39,896667	0,2	-0,640408
39,900000	0,2	-0,639387
39,903333	0,2	-0,637558
39,906667	0,2	-0,635528
39,910000	0,2	-0,634023
39,913333	0,2	-0,633128
39,916667	0,2	-0,632506
39,920000	0,2	-0,632203
39,923333	0,2	-0,632606
39,926667	0,2	-0,633785
39,930000	0,2	-0,635353
39,933333	0,2	-0,636962
39,936667	0,2	-0,638502
39,940000	0,2	-0,639694
39,943333	0,2	-0,640019
39,946667	0,2	-0,639192
39,950000	0,2	-0,637467
39,953333	0,2	-0,635597
39,956667	0,2	-0,634551
39,960000	0,2	-0,634792
39,963333	0,2	-0,635764
39,966667	0,2	-0,636542
39,970000	0,2	-0,636817
39,973333	0,2	-0,636775
39,976667	0,2	-0,636420
39,980000	0,2	-0,635668
39,983333	0,2	-0,634854
39,986667	0,2	-0,634557
39,990000	0,2	-0,634989
39,993333	0,2	-0,635738
39,996667	0,2	-0,636091
40,000000	0,2	-0,635718
