# Supplementary material for: Dynamics of the compartmentalized Streptomyces chromosome during metabolic differentiation
Source: Nat Commun. 2021 Sep 1;12:5221. doi: 10.1038/s41467-021-25462-1 (PMC8410849; doi:10.1038/s41467-021-25462-1)
Supplement: Supplementary file 9 — Source Data [file 41467_2021_25462_MOESM9_ESM.zip › Source Data/Source_data_Supplementary-Fig_2C/Congo_2.txt]

File Path	chrom://actine-inst-00/ChromeleonLocal/Instrument Data/U3000/utilisateurs/Herve/stephanie congo 30-04-2021/05-05-21-congoSteph-insert-1.seq/525.smp/UV_VIS_2.channel/UV_VIS_2.chm
Channel	UV_VIS_2

Injection Information:
Data Vault	ChromeleonLocal
Injection	97-CONGO 5 µg/ml
Injection Number	97
Position	BC1
Comment	
Processing Method	Basic Quantitative
Instrument Method	Meth Congo40min
Type	Unknown
Status	Finished
Injection Date	13/05/2021
Injection Time	10:15:04
Injection Volume (µl)	80,000
Dilution Factor	1,0000
Weight	1,0000

Chromatogram Data Information:
Time Min. (min)	0,000000
Time Max. (min)	40,000000
Data Points	12001
Detector	UV
Generating Data System	Chromeleon 7.2.9.11323
Exporting Data System	Chromeleon 7.2.9.0
Operator	Instrument Controller
Signal Quantity	Absorbance
Signal Unit	mAU
Signal Min.	-2,934493
Signal Max.	46,022972
Channel	UV_VIS_2
Driver Name	DAD3000.dll
Channel Type	Evaluation
Min. Step (s)	0,2
Max. Step (s)	0,2
Average Step (s)	0,2

Signal Parameter Information:
Signal Info	WVL:297 nm

Chromatogram Data:
Time (min)	Step (s)	Value (mAU)
0,000000	n.a.	0,000000
0,003333	0,2	-0,000509
0,006667	0,2	-0,004045
0,010000	0,2	-0,015502
0,013333	0,2	-0,038790
0,016667	0,2	-0,072442
0,020000	0,2	-0,109205
0,023333	0,2	-0,139967
0,026667	0,2	-0,158414
0,030000	0,2	-0,163436
0,033333	0,2	-0,158501
0,036667	0,2	-0,148963
0,040000	0,2	-0,139246
0,043333	0,2	-0,131680
0,046667	0,2	-0,126900
0,050000	0,2	-0,124512
0,053333	0,2	-0,123643
0,056667	0,2	-0,123555
0,060000	0,2	-0,123847
0,063333	0,2	-0,124271
0,066667	0,2	-0,124797
0,070000	0,2	-0,125531
0,073333	0,2	-0,126204
0,076667	0,2	-0,126111
0,080000	0,2	-0,124809
0,083333	0,2	-0,122665
0,086667	0,2	-0,120648
0,090000	0,2	-0,119634
0,093333	0,2	-0,119913
0,096667	0,2	-0,121190
0,100000	0,2	-0,122902
0,103333	0,2	-0,124615
0,106667	0,2	-0,126269
0,110000	0,2	-0,128021
0,113333	0,2	-0,130032
0,116667	0,2	-0,132564
0,120000	0,2	-0,135935
0,123333	0,2	-0,140188
0,126667	0,2	-0,145131
0,130000	0,2	-0,150605
0,133333	0,2	-0,156484
0,136667	0,2	-0,162569
0,140000	0,2	-0,168504
0,143333	0,2	-0,173885
0,146667	0,2	-0,178558
0,150000	0,2	-0,182657
0,153333	0,2	-0,186310
0,156667	0,2	-0,189616
0,160000	0,2	-0,192846
0,163333	0,2	-0,196349
0,166667	0,2	-0,200305
0,170000	0,2	-0,204552
0,173333	0,2	-0,208610
0,176667	0,2	-0,212150
0,180000	0,2	-0,215277
0,183333	0,2	-0,218208
0,186667	0,2	-0,221140
0,190000	0,2	-0,224546
0,193333	0,2	-0,228907
0,196667	0,2	-0,234175
0,200000	0,2	-0,239837
0,203333	0,2	-0,245334
0,206667	0,2	-0,250456
0,210000	0,2	-0,255424
0,213333	0,2	-0,260502
0,216667	0,2	-0,265599
0,220000	0,2	-0,270414
0,223333	0,2	-0,274900
0,226667	0,2	-0,279361
0,230000	0,2	-0,284255
0,233333	0,2	-0,289869
0,236667	0,2	-0,295818
0,240000	0,2	-0,301150
0,243333	0,2	-0,305115
0,246667	0,2	-0,307606
0,250000	0,2	-0,309199
0,253333	0,2	-0,311044
0,256667	0,2	-0,314205
0,260000	0,2	-0,318790
0,263333	0,2	-0,324123
0,266667	0,2	-0,329827
0,270000	0,2	-0,335998
0,273333	0,2	-0,342506
0,276667	0,2	-0,348916
0,280000	0,2	-0,354940
0,283333	0,2	-0,360619
0,286667	0,2	-0,366243
0,290000	0,2	-0,372132
0,293333	0,2	-0,378330
0,296667	0,2	-0,384493
0,300000	0,2	-0,390336
0,303333	0,2	-0,395981
0,306667	0,2	-0,401562
0,310000	0,2	-0,406938
0,313333	0,2	-0,411998
0,316667	0,2	-0,416713
0,320000	0,2	-0,421036
0,323333	0,2	-0,425183
0,326667	0,2	-0,429692
0,330000	0,2	-0,434923
0,333333	0,2	-0,440797
0,336667	0,2	-0,446998
0,340000	0,2	-0,453112
0,343333	0,2	-0,458876
0,346667	0,2	-0,464488
0,350000	0,2	-0,470400
0,353333	0,2	-0,476854
0,356667	0,2	-0,483623
0,360000	0,2	-0,490093
0,363333	0,2	-0,495890
0,366667	0,2	-0,501464
0,370000	0,2	-0,507640
0,373333	0,2	-0,514714
0,376667	0,2	-0,522368
0,380000	0,2	-0,530048
0,383333	0,2	-0,537248
0,386667	0,2	-0,543852
0,390000	0,2	-0,550046
0,393333	0,2	-0,555820
0,396667	0,2	-0,561136
0,400000	0,2	-0,566286
0,403333	0,2	-0,571577
0,406667	0,2	-0,577104
0,410000	0,2	-0,582927
0,413333	0,2	-0,589049
0,416667	0,2	-0,595246
0,420000	0,2	-0,601175
0,423333	0,2	-0,606766
0,426667	0,2	-0,612560
0,430000	0,2	-0,619415
0,433333	0,2	-0,627731
0,436667	0,2	-0,637125
0,440000	0,2	-0,646781
0,443333	0,2	-0,655870
0,446667	0,2	-0,664006
0,450000	0,2	-0,671490
0,453333	0,2	-0,678929
0,456667	0,2	-0,686706
0,460000	0,2	-0,694757
0,463333	0,2	-0,702702
0,466667	0,2	-0,710268
0,470000	0,2	-0,717520
0,473333	0,2	-0,724554
0,476667	0,2	-0,731161
0,480000	0,2	-0,736979
0,483333	0,2	-0,742026
0,486667	0,2	-0,747081
0,490000	0,2	-0,753236
0,493333	0,2	-0,761014
0,496667	0,2	-0,769985
0,500000	0,2	-0,779126
0,503333	0,2	-0,787616
0,506667	0,2	-0,795508
0,510000	0,2	-0,803526
0,513333	0,2	-0,812188
0,516667	0,2	-0,821438
0,520000	0,2	-0,831202
0,523333	0,2	-0,841544
0,526667	0,2	-0,852227
0,530000	0,2	-0,862868
0,533333	0,2	-0,873347
0,536667	0,2	-0,883777
0,540000	0,2	-0,894395
0,543333	0,2	-0,905340
0,546667	0,2	-0,916368
0,550000	0,2	-0,926939
0,553333	0,2	-0,936613
0,556667	0,2	-0,945294
0,560000	0,2	-0,953214
0,563333	0,2	-0,960718
0,566667	0,2	-0,967974
0,570000	0,2	-0,974954
0,573333	0,2	-0,981713
0,576667	0,2	-0,988700
0,580000	0,2	-0,996809
0,583333	0,2	-1,006994
0,586667	0,2	-1,019672
0,590000	0,2	-1,034421
0,593333	0,2	-1,050006
0,596667	0,2	-1,064783
0,600000	0,2	-1,077575
0,603333	0,2	-1,088291
0,606667	0,2	-1,097762
0,610000	0,2	-1,107169
0,613333	0,2	-1,117545
0,616667	0,2	-1,129359
0,620000	0,2	-1,142195
0,623333	0,2	-1,154936
0,626667	0,2	-1,166699
0,630000	0,2	-1,177638
0,633333	0,2	-1,188487
0,636667	0,2	-1,199562
0,640000	0,2	-1,210629
0,643333	0,2	-1,221529
0,646667	0,2	-1,232495
0,650000	0,2	-1,243823
0,653333	0,2	-1,255446
0,656667	0,2	-1,267077
0,660000	0,2	-1,278789
0,663333	0,2	-1,291276
0,666667	0,2	-1,305250
0,670000	0,2	-1,320484
0,673333	0,2	-1,336089
0,676667	0,2	-1,351672
0,680000	0,2	-1,367197
0,683333	0,2	-1,382086
0,686667	0,2	-1,395631
0,690000	0,2	-1,408184
0,693333	0,2	-1,421193
0,696667	0,2	-1,435880
0,700000	0,2	-1,452188
0,703333	0,2	-1,469086
0,706667	0,2	-1,485535
0,710000	0,2	-1,501027
0,713333	0,2	-1,515598
0,716667	0,2	-1,529641
0,720000	0,2	-1,543512
0,723333	0,2	-1,557260
0,726667	0,2	-1,570800
0,730000	0,2	-1,584259
0,733333	0,2	-1,597975
0,736667	0,2	-1,612361
0,740000	0,2	-1,627899
0,743333	0,2	-1,644817
0,746667	0,2	-1,662660
0,750000	0,2	-1,680567
0,753333	0,2	-1,698037
0,756667	0,2	-1,715338
0,760000	0,2	-1,733222
0,763333	0,2	-1,752167
0,766667	0,2	-1,771919
0,770000	0,2	-1,791899
0,773333	0,2	-1,811690
0,776667	0,2	-1,830843
0,780000	0,2	-1,848752
0,783333	0,2	-1,865003
0,786667	0,2	-1,879590
0,790000	0,2	-1,892962
0,793333	0,2	-1,905866
0,796667	0,2	-1,919018
0,800000	0,2	-1,933064
0,803333	0,2	-1,948426
0,806667	0,2	-1,964731
0,810000	0,2	-1,980963
0,813333	0,2	-1,996719
0,816667	0,2	-2,012925
0,820000	0,2	-2,030920
0,823333	0,2	-2,051173
0,826667	0,2	-2,073120
0,830000	0,2	-2,095726
0,833333	0,2	-2,117767
0,836667	0,2	-2,138076
0,840000	0,2	-2,156277
0,843333	0,2	-2,173245
0,846667	0,2	-2,190504
0,850000	0,2	-2,209145
0,853333	0,2	-2,229038
0,856667	0,2	-2,248809
0,860000	0,2	-2,266821
0,863333	0,2	-2,282378
0,866667	0,2	-2,296054
0,870000	0,2	-2,309193
0,873333	0,2	-2,322985
0,876667	0,2	-2,337746
0,880000	0,2	-2,353045
0,883333	0,2	-2,368292
0,886667	0,2	-2,383041
0,890000	0,2	-2,397266
0,893333	0,2	-2,411641
0,896667	0,2	-2,427256
0,900000	0,2	-2,444848
0,903333	0,2	-2,464283
0,906667	0,2	-2,484769
0,910000	0,2	-2,505488
0,913333	0,2	-2,526027
0,916667	0,2	-2,546192
0,920000	0,2	-2,565472
0,923333	0,2	-2,583155
0,926667	0,2	-2,599040
0,930000	0,2	-2,613662
0,933333	0,2	-2,627892
0,936667	0,2	-2,642196
0,940000	0,2	-2,656067
0,943333	0,2	-2,668495
0,946667	0,2	-2,679035
0,950000	0,2	-2,688296
0,953333	0,2	-2,697513
0,956667	0,2	-2,707465
0,960000	0,2	-2,717776
0,963333	0,2	-2,727431
0,966667	0,2	-2,735853
0,970000	0,2	-2,743809
0,973333	0,2	-2,753584
0,976667	0,2	-2,767380
0,980000	0,2	-2,784921
0,983333	0,2	-2,803398
0,986667	0,2	-2,819842
0,990000	0,2	-2,832801
0,993333	0,2	-2,842200
0,996667	0,2	-2,848775
1,000000	0,2	-2,853793
1,003333	0,2	-2,858640
1,006667	0,2	-2,864269
1,010000	0,2	-2,870849
1,013333	0,2	-2,877784
1,016667	0,2	-2,884123
1,020000	0,2	-2,889011
1,023333	0,2	-2,891959
1,026667	0,2	-2,893056
1,030000	0,2	-2,893026
1,033333	0,2	-2,893055
1,036667	0,2	-2,894134
1,040000	0,2	-2,896225
1,043333	0,2	-2,898334
1,046667	0,2	-2,899437
1,050000	0,2	-2,899280
1,053333	0,2	-2,898698
1,056667	0,2	-2,899333
1,060000	0,2	-2,902662
1,063333	0,2	-2,908935
1,066667	0,2	-2,916955
1,070000	0,2	-2,924844
1,073333	0,2	-2,930944
1,076667	0,2	-2,934226
1,080000	0,2	-2,934493
1,083333	0,2	-2,932518
1,086667	0,2	-2,929752
1,090000	0,2	-2,927435
1,093333	0,2	-2,925748
1,096667	0,2	-2,923805
1,100000	0,2	-2,920361
1,103333	0,2	-2,914916
1,106667	0,2	-2,908143
1,110000	0,2	-2,901085
1,113333	0,2	-2,894371
1,116667	0,2	-2,888094
1,120000	0,2	-2,881970
1,123333	0,2	-2,875837
1,126667	0,2	-2,870255
1,130000	0,2	-2,866475
1,133333	0,2	-2,865439
1,136667	0,2	-2,866603
1,140000	0,2	-2,868141
1,143333	0,2	-2,868480
1,146667	0,2	-2,867139
1,150000	0,2	-2,863979
1,153333	0,2	-2,858635
1,156667	0,2	-2,851177
1,160000	0,2	-2,842408
1,163333	0,2	-2,833221
1,166667	0,2	-2,824244
1,170000	0,2	-2,815896
1,173333	0,2	-2,808413
1,176667	0,2	-2,801657
1,180000	0,2	-2,794909
1,183333	0,2	-2,787241
1,186667	0,2	-2,778156
1,190000	0,2	-2,767780
1,193333	0,2	-2,756517
1,196667	0,2	-2,744540
1,200000	0,2	-2,731944
1,203333	0,2	-2,719288
1,206667	0,2	-2,707667
1,210000	0,2	-2,698328
1,213333	0,2	-2,692005
1,216667	0,2	-2,688355
1,220000	0,2	-2,686075
1,223333	0,2	-2,683607
1,226667	0,2	-2,679765
1,230000	0,2	-2,673941
1,233333	0,2	-2,666084
1,236667	0,2	-2,656693
1,240000	0,2	-2,646661
1,243333	0,2	-2,636903
1,246667	0,2	-2,627866
1,250000	0,2	-2,619213
1,253333	0,2	-2,610111
1,256667	0,2	-2,600060
1,260000	0,2	-2,589296
1,263333	0,2	-2,578386
1,266667	0,2	-2,567646
1,270000	0,2	-2,556979
1,273333	0,2	-2,546241
1,276667	0,2	-2,535703
1,280000	0,2	-2,525790
1,283333	0,2	-2,516335
1,286667	0,2	-2,506744
1,290000	0,2	-2,496815
1,293333	0,2	-2,486865
1,296667	0,2	-2,477457
1,300000	0,2	-2,469413
1,303333	0,2	-2,463443
1,306667	0,2	-2,459390
1,310000	0,2	-2,456087
1,313333	0,2	-2,451996
1,316667	0,2	-2,446260
1,320000	0,2	-2,439447
1,323333	0,2	-2,432928
1,326667	0,2	-2,427370
1,330000	0,2	-2,421943
1,333333	0,2	-2,414965
1,336667	0,2	-2,405436
1,340000	0,2	-2,394003
1,343333	0,2	-2,382310
1,346667	0,2	-2,371659
1,350000	0,2	-2,362342
1,353333	0,2	-2,353850
1,356667	0,2	-2,345515
1,360000	0,2	-2,337130
1,363333	0,2	-2,329117
1,366667	0,2	-2,322213
1,370000	0,2	-2,316870
1,373333	0,2	-2,312817
1,376667	0,2	-2,309248
1,380000	0,2	-2,305289
1,383333	0,2	-2,300355
1,386667	0,2	-2,294447
1,390000	0,2	-2,288096
1,393333	0,2	-2,281752
1,396667	0,2	-2,275462
1,400000	0,2	-2,269104
1,403333	0,2	-2,262539
1,406667	0,2	-2,255597
1,410000	0,2	-2,248319
1,413333	0,2	-2,241083
1,416667	0,2	-2,234048
1,420000	0,2	-2,226770
1,423333	0,2	-2,218823
1,426667	0,2	-2,210506
1,430000	0,2	-2,202557
1,433333	0,2	-2,195100
1,436667	0,2	-2,187257
1,440000	0,2	-2,178273
1,443333	0,2	-2,168625
1,446667	0,2	-2,159623
1,450000	0,2	-2,152359
1,453333	0,2	-2,147212
1,456667	0,2	-2,143944
1,460000	0,2	-2,141919
1,463333	0,2	-2,140238
1,466667	0,2	-2,137834
1,470000	0,2	-2,133850
1,473333	0,2	-2,128336
1,476667	0,2	-2,122336
1,480000	0,2	-2,116893
1,483333	0,2	-2,112087
1,486667	0,2	-2,107271
1,490000	0,2	-2,101801
1,493333	0,2	-2,095372
1,496667	0,2	-2,088283
1,500000	0,2	-2,081425
1,503333	0,2	-2,075457
1,506667	0,2	-2,070120
1,510000	0,2	-2,064688
1,513333	0,2	-2,058864
1,516667	0,2	-2,053076
1,520000	0,2	-2,048131
1,523333	0,2	-2,044562
1,526667	0,2	-2,042097
1,530000	0,2	-2,039816
1,533333	0,2	-2,036785
1,536667	0,2	-2,032645
1,540000	0,2	-2,027758
1,543333	0,2	-2,022725
1,546667	0,2	-2,017865
1,550000	0,2	-2,013193
1,553333	0,2	-2,008547
1,556667	0,2	-2,003691
1,560000	0,2	-1,998520
1,563333	0,2	-1,993090
1,566667	0,2	-1,987415
1,570000	0,2	-1,981488
1,573333	0,2	-1,975429
1,576667	0,2	-1,969425
1,580000	0,2	-1,963583
1,583333	0,2	-1,957951
1,586667	0,2	-1,952453
1,590000	0,2	-1,946677
1,593333	0,2	-1,940287
1,596667	0,2	-1,933855
1,600000	0,2	-1,928601
1,603333	0,2	-1,925134
1,606667	0,2	-1,923035
1,610000	0,2	-1,921596
1,613333	0,2	-1,920299
1,616667	0,2	-1,918657
1,620000	0,2	-1,916236
1,623333	0,2	-1,912890
1,626667	0,2	-1,908814
1,630000	0,2	-1,904567
1,633333	0,2	-1,901003
1,636667	0,2	-1,898623
1,640000	0,2	-1,896894
1,643333	0,2	-1,894821
1,646667	0,2	-1,892108
1,650000	0,2	-1,889169
1,653333	0,2	-1,886234
1,656667	0,2	-1,882936
1,660000	0,2	-1,878763
1,663333	0,2	-1,873716
1,666667	0,2	-1,868261
1,670000	0,2	-1,862693
1,673333	0,2	-1,857058
1,676667	0,2	-1,851572
1,680000	0,2	-1,846634
1,683333	0,2	-1,842549
1,686667	0,2	-1,839485
1,690000	0,2	-1,837540
1,693333	0,2	-1,836729
1,696667	0,2	-1,836780
1,700000	0,2	-1,836951
1,703333	0,2	-1,836417
1,706667	0,2	-1,834781
1,710000	0,2	-1,832105
1,713333	0,2	-1,828734
1,716667	0,2	-1,825140
1,720000	0,2	-1,821712
1,723333	0,2	-1,818715
1,726667	0,2	-1,816379
1,730000	0,2	-1,814700
1,733333	0,2	-1,813232
1,736667	0,2	-1,811392
1,740000	0,2	-1,808862
1,743333	0,2	-1,805601
1,746667	0,2	-1,801700
1,750000	0,2	-1,797414
1,753333	0,2	-1,793243
1,756667	0,2	-1,789805
1,760000	0,2	-1,787419
1,763333	0,2	-1,785874
1,766667	0,2	-1,784751
1,770000	0,2	-1,783824
1,773333	0,2	-1,782979
1,776667	0,2	-1,781922
1,780000	0,2	-1,780158
1,783333	0,2	-1,777342
1,786667	0,2	-1,773719
1,790000	0,2	-1,770031
1,793333	0,2	-1,766802
1,796667	0,2	-1,763943
1,800000	0,2	-1,761115
1,803333	0,2	-1,758117
1,806667	0,2	-1,754868
1,810000	0,2	-1,751317
1,813333	0,2	-1,747523
1,816667	0,2	-1,743804
1,820000	0,2	-1,740729
1,823333	0,2	-1,738613
1,826667	0,2	-1,736999
1,830000	0,2	-1,735046
1,833333	0,2	-1,732470
1,836667	0,2	-1,729841
1,840000	0,2	-1,727942
1,843333	0,2	-1,726957
1,846667	0,2	-1,726344
1,850000	0,2	-1,725600
1,853333	0,2	-1,724797
1,856667	0,2	-1,724124
1,860000	0,2	-1,723351
1,863333	0,2	-1,722010
1,866667	0,2	-1,719895
1,870000	0,2	-1,717297
1,873333	0,2	-1,714833
1,876667	0,2	-1,712980
1,880000	0,2	-1,711555
1,883333	0,2	-1,709872
1,886667	0,2	-1,707569
1,890000	0,2	-1,705000
1,893333	0,2	-1,702622
1,896667	0,2	-1,700426
1,900000	0,2	-1,698280
1,903333	0,2	-1,696416
1,906667	0,2	-1,695105
1,910000	0,2	-1,694170
1,913333	0,2	-1,693263
1,916667	0,2	-1,692253
1,920000	0,2	-1,691069
1,923333	0,2	-1,689487
1,926667	0,2	-1,687352
1,930000	0,2	-1,684892
1,933333	0,2	-1,682606
1,936667	0,2	-1,680811
1,940000	0,2	-1,679381
1,943333	0,2	-1,677923
1,946667	0,2	-1,676098
1,950000	0,2	-1,673896
1,953333	0,2	-1,671661
1,956667	0,2	-1,669856
1,960000	0,2	-1,668872
1,963333	0,2	-1,668924
1,966667	0,2	-1,669800
1,970000	0,2	-1,670785
1,973333	0,2	-1,671172
1,976667	0,2	-1,670689
1,980000	0,2	-1,669342
1,983333	0,2	-1,667193
1,986667	0,2	-1,664306
1,990000	0,2	-1,660935
1,993333	0,2	-1,657944
1,996667	0,2	-1,656441
2,000000	0,2	-1,656632
2,003333	0,2	-1,657513
2,006667	0,2	-1,657924
2,010000	0,2	-1,657642
2,013333	0,2	-1,657298
2,016667	0,2	-1,657381
2,020000	0,2	-1,657628
2,023333	0,2	-1,657417
2,026667	0,2	-1,656464
2,030000	0,2	-1,655050
2,033333	0,2	-1,653713
2,036667	0,2	-1,652765
2,040000	0,2	-1,652187
2,043333	0,2	-1,651906
2,046667	0,2	-1,651969
2,050000	0,2	-1,652420
2,053333	0,2	-1,653104
2,056667	0,2	-1,653671
2,060000	0,2	-1,653822
2,063333	0,2	-1,653489
2,066667	0,2	-1,652706
2,070000	0,2	-1,651402
2,073333	0,2	-1,649514
2,076667	0,2	-1,647184
2,080000	0,2	-1,644650
2,083333	0,2	-1,642151
2,086667	0,2	-1,640034
2,090000	0,2	-1,638644
2,093333	0,2	-1,638062
2,096667	0,2	-1,638046
2,100000	0,2	-1,638198
2,103333	0,2	-1,638249
2,106667	0,2	-1,638200
2,110000	0,2	-1,638203
2,113333	0,2	-1,638253
2,116667	0,2	-1,638093
2,120000	0,2	-1,637596
2,123333	0,2	-1,636828
2,126667	0,2	-1,635654
2,130000	0,2	-1,633796
2,133333	0,2	-1,631307
2,136667	0,2	-1,628787
2,140000	0,2	-1,627026
2,143333	0,2	-1,626450
2,146667	0,2	-1,627022
2,150000	0,2	-1,628478
2,153333	0,2	-1,630409
2,156667	0,2	-1,632298
2,160000	0,2	-1,633582
2,163333	0,2	-1,633830
2,166667	0,2	-1,632935
2,170000	0,2	-1,631082
2,173333	0,2	-1,628638
2,176667	0,2	-1,626145
2,180000	0,2	-1,624276
2,183333	0,2	-1,623369
2,186667	0,2	-1,622967
2,190000	0,2	-1,622262
2,193333	0,2	-1,621030
2,196667	0,2	-1,619758
2,200000	0,2	-1,618882
2,203333	0,2	-1,618244
2,206667	0,2	-1,617514
2,210000	0,2	-1,616790
2,213333	0,2	-1,616301
2,216667	0,2	-1,615896
2,220000	0,2	-1,615226
2,223333	0,2	-1,614172
2,226667	0,2	-1,612914
2,230000	0,2	-1,611655
2,233333	0,2	-1,610379
2,236667	0,2	-1,608993
2,240000	0,2	-1,607584
2,243333	0,2	-1,606421
2,246667	0,2	-1,605698
2,250000	0,2	-1,605366
2,253333	0,2	-1,605178
2,256667	0,2	-1,604934
2,260000	0,2	-1,604882
2,263333	0,2	-1,605433
2,266667	0,2	-1,606344
2,270000	0,2	-1,606821
2,273333	0,2	-1,606491
2,276667	0,2	-1,605793
2,280000	0,2	-1,605395
2,283333	0,2	-1,605518
2,286667	0,2	-1,605949
2,290000	0,2	-1,606383
2,293333	0,2	-1,606480
2,296667	0,2	-1,605811
2,300000	0,2	-1,604255
2,303333	0,2	-1,602531
2,306667	0,2	-1,601676
2,310000	0,2	-1,601877
2,313333	0,2	-1,602355
2,316667	0,2	-1,602303
2,320000	0,2	-1,601624
2,323333	0,2	-1,600921
2,326667	0,2	-1,601007
2,330000	0,2	-1,602221
2,333333	0,2	-1,604097
2,336667	0,2	-1,605905
2,340000	0,2	-1,607174
2,343333	0,2	-1,607622
2,346667	0,2	-1,607172
2,350000	0,2	-1,606162
2,353333	0,2	-1,605196
2,356667	0,2	-1,604744
2,360000	0,2	-1,604885
2,363333	0,2	-1,605251
2,366667	0,2	-1,605286
2,370000	0,2	-1,604781
2,373333	0,2	-1,603965
2,376667	0,2	-1,602997
2,380000	0,2	-1,601776
2,383333	0,2	-1,600345
2,386667	0,2	-1,598923
2,390000	0,2	-1,597607
2,393333	0,2	-1,596638
2,396667	0,2	-1,596589
2,400000	0,2	-1,597714
2,403333	0,2	-1,599538
2,406667	0,2	-1,601244
2,410000	0,2	-1,602332
2,413333	0,2	-1,602912
2,416667	0,2	-1,603429
2,420000	0,2	-1,604128
2,423333	0,2	-1,604730
2,426667	0,2	-1,604697
2,430000	0,2	-1,603878
2,433333	0,2	-1,602609
2,436667	0,2	-1,601279
2,440000	0,2	-1,600112
2,443333	0,2	-1,599272
2,446667	0,2	-1,598884
2,450000	0,2	-1,598895
2,453333	0,2	-1,598895
2,456667	0,2	-1,598261
2,460000	0,2	-1,596705
2,463333	0,2	-1,594616
2,466667	0,2	-1,592803
2,470000	0,2	-1,592058
2,473333	0,2	-1,592817
2,476667	0,2	-1,594978
2,480000	0,2	-1,597862
2,483333	0,2	-1,600521
2,486667	0,2	-1,602390
2,490000	0,2	-1,603521
2,493333	0,2	-1,604060
2,496667	0,2	-1,603776
2,500000	0,2	-1,602429
2,503333	0,2	-1,600415
2,506667	0,2	-1,598472
2,510000	0,2	-1,596813
2,513333	0,2	-1,595166
2,516667	0,2	-1,593488
2,520000	0,2	-1,592226
2,523333	0,2	-1,591922
2,526667	0,2	-1,592599
2,530000	0,2	-1,593621
2,533333	0,2	-1,594348
2,536667	0,2	-1,594706
2,540000	0,2	-1,594891
2,543333	0,2	-1,594978
2,546667	0,2	-1,595086
2,550000	0,2	-1,595341
2,553333	0,2	-1,595622
2,556667	0,2	-1,595788
2,560000	0,2	-1,595980
2,563333	0,2	-1,596464
2,566667	0,2	-1,597176
2,570000	0,2	-1,597495
2,573333	0,2	-1,596701
2,576667	0,2	-1,594589
2,580000	0,2	-1,591622
2,583333	0,2	-1,588783
2,586667	0,2	-1,586907
2,590000	0,2	-1,586052
2,593333	0,2	-1,585698
2,596667	0,2	-1,585093
2,600000	0,2	-1,583513
2,603333	0,2	-1,580654
2,606667	0,2	-1,576681
2,610000	0,2	-1,572093
2,613333	0,2	-1,567632
2,616667	0,2	-1,564104
2,620000	0,2	-1,562165
2,623333	0,2	-1,562055
2,626667	0,2	-1,563621
2,630000	0,2	-1,566556
2,633333	0,2	-1,570339
2,636667	0,2	-1,574156
2,640000	0,2	-1,577313
2,643333	0,2	-1,579563
2,646667	0,2	-1,580858
2,650000	0,2	-1,581255
2,653333	0,2	-1,581241
2,656667	0,2	-1,581509
2,660000	0,2	-1,582317
2,663333	0,2	-1,583528
2,666667	0,2	-1,584986
2,670000	0,2	-1,586510
2,673333	0,2	-1,587849
2,676667	0,2	-1,588900
2,680000	0,2	-1,589763
2,683333	0,2	-1,590608
2,686667	0,2	-1,591672
2,690000	0,2	-1,593121
2,693333	0,2	-1,594702
2,696667	0,2	-1,595842
2,700000	0,2	-1,596216
2,703333	0,2	-1,596094
2,706667	0,2	-1,595986
2,710000	0,2	-1,595982
2,713333	0,2	-1,595698
2,716667	0,2	-1,595038
2,720000	0,2	-1,594647
2,723333	0,2	-1,595368
2,726667	0,2	-1,597575
2,730000	0,2	-1,601096
2,733333	0,2	-1,605182
2,736667	0,2	-1,608486
2,740000	0,2	-1,609785
2,743333	0,2	-1,608911
2,746667	0,2	-1,606713
2,750000	0,2	-1,604440
2,753333	0,2	-1,603229
2,756667	0,2	-1,603531
2,760000	0,2	-1,604853
2,763333	0,2	-1,606330
2,766667	0,2	-1,607457
2,770000	0,2	-1,608342
2,773333	0,2	-1,609423
2,776667	0,2	-1,611007
2,780000	0,2	-1,613030
2,783333	0,2	-1,615071
2,786667	0,2	-1,616584
2,790000	0,2	-1,617312
2,793333	0,2	-1,617413
2,796667	0,2	-1,617123
2,800000	0,2	-1,616533
2,803333	0,2	-1,615663
2,806667	0,2	-1,614416
2,810000	0,2	-1,612679
2,813333	0,2	-1,610615
2,816667	0,2	-1,608848
2,820000	0,2	-1,608278
2,823333	0,2	-1,609311
2,826667	0,2	-1,611463
2,830000	0,2	-1,613901
2,833333	0,2	-1,615943
2,836667	0,2	-1,617176
2,840000	0,2	-1,617497
2,843333	0,2	-1,617072
2,846667	0,2	-1,616257
2,850000	0,2	-1,615565
2,853333	0,2	-1,615458
2,856667	0,2	-1,616074
2,860000	0,2	-1,617356
2,863333	0,2	-1,619196
2,866667	0,2	-1,621241
2,870000	0,2	-1,622929
2,873333	0,2	-1,623993
2,876667	0,2	-1,624846
2,880000	0,2	-1,626122
2,883333	0,2	-1,627709
2,886667	0,2	-1,628631
2,890000	0,2	-1,628136
2,893333	0,2	-1,626591
2,896667	0,2	-1,625045
2,900000	0,2	-1,624128
2,903333	0,2	-1,623710
2,906667	0,2	-1,623489
2,910000	0,2	-1,623400
2,913333	0,2	-1,623507
2,916667	0,2	-1,623785
2,920000	0,2	-1,624017
2,923333	0,2	-1,623979
2,926667	0,2	-1,623671
2,930000	0,2	-1,623156
2,933333	0,2	-1,622358
2,936667	0,2	-1,621255
2,940000	0,2	-1,620158
2,943333	0,2	-1,619608
2,946667	0,2	-1,619818
2,950000	0,2	-1,620297
2,953333	0,2	-1,620288
2,956667	0,2	-1,619615
2,960000	0,2	-1,618777
2,963333	0,2	-1,618132
2,966667	0,2	-1,617484
2,970000	0,2	-1,616668
2,973333	0,2	-1,615893
2,976667	0,2	-1,615203
2,980000	0,2	-1,614167
2,983333	0,2	-1,612456
2,986667	0,2	-1,610260
2,990000	0,2	-1,607923
2,993333	0,2	-1,605526
2,996667	0,2	-1,602991
3,000000	0,2	-1,600415
3,003333	0,2	-1,598083
3,006667	0,2	-1,596330
3,010000	0,2	-1,595480
3,013333	0,2	-1,595577
3,016667	0,2	-1,596246
3,020000	0,2	-1,597000
3,023333	0,2	-1,597564
3,026667	0,2	-1,598015
3,030000	0,2	-1,598679
3,033333	0,2	-1,599670
3,036667	0,2	-1,600766
3,040000	0,2	-1,601798
3,043333	0,2	-1,602511
3,046667	0,2	-1,602241
3,050000	0,2	-1,600561
3,053333	0,2	-1,597963
3,056667	0,2	-1,595406
3,060000	0,2	-1,593633
3,063333	0,2	-1,592970
3,066667	0,2	-1,593283
3,070000	0,2	-1,594106
3,073333	0,2	-1,594944
3,076667	0,2	-1,595446
3,080000	0,2	-1,595468
3,083333	0,2	-1,595116
3,086667	0,2	-1,594638
3,090000	0,2	-1,594262
3,093333	0,2	-1,594099
3,096667	0,2	-1,594181
3,100000	0,2	-1,594774
3,103333	0,2	-1,596534
3,106667	0,2	-1,600012
3,110000	0,2	-1,605092
3,113333	0,2	-1,610973
3,116667	0,2	-1,616615
3,120000	0,2	-1,621352
3,123333	0,2	-1,625234
3,126667	0,2	-1,628908
3,130000	0,2	-1,633249
3,133333	0,2	-1,638701
3,136667	0,2	-1,645019
3,140000	0,2	-1,651948
3,143333	0,2	-1,659592
3,146667	0,2	-1,667807
3,150000	0,2	-1,675916
3,153333	0,2	-1,683195
3,156667	0,2	-1,689338
3,160000	0,2	-1,694405
3,163333	0,2	-1,698389
3,166667	0,2	-1,700994
3,170000	0,2	-1,701891
3,173333	0,2	-1,700934
3,176667	0,2	-1,698167
3,180000	0,2	-1,693848
3,183333	0,2	-1,688461
3,186667	0,2	-1,682586
3,190000	0,2	-1,676760
3,193333	0,2	-1,671394
3,196667	0,2	-1,666566
3,200000	0,2	-1,661863
3,203333	0,2	-1,656906
3,206667	0,2	-1,651984
3,210000	0,2	-1,647650
3,213333	0,2	-1,643953
3,216667	0,2	-1,640632
3,220000	0,2	-1,637708
3,223333	0,2	-1,635296
3,226667	0,2	-1,633209
3,230000	0,2	-1,631099
3,233333	0,2	-1,628836
3,236667	0,2	-1,626646
3,240000	0,2	-1,624956
3,243333	0,2	-1,624062
3,246667	0,2	-1,623964
3,250000	0,2	-1,624412
3,253333	0,2	-1,624978
3,256667	0,2	-1,625291
3,260000	0,2	-1,625332
3,263333	0,2	-1,625378
3,266667	0,2	-1,625681
3,270000	0,2	-1,626343
3,273333	0,2	-1,627321
3,276667	0,2	-1,628280
3,280000	0,2	-1,628722
3,283333	0,2	-1,628450
3,286667	0,2	-1,627595
3,290000	0,2	-1,626317
3,293333	0,2	-1,624891
3,296667	0,2	-1,623918
3,300000	0,2	-1,624079
3,303333	0,2	-1,625643
3,306667	0,2	-1,628181
3,310000	0,2	-1,630723
3,313333	0,2	-1,632206
3,316667	0,2	-1,632110
3,320000	0,2	-1,630873
3,323333	0,2	-1,629371
3,326667	0,2	-1,628128
3,330000	0,2	-1,627479
3,333333	0,2	-1,628037
3,336667	0,2	-1,630259
3,340000	0,2	-1,633787
3,343333	0,2	-1,637532
3,346667	0,2	-1,640121
3,350000	0,2	-1,640505
3,353333	0,2	-1,638702
3,356667	0,2	-1,635770
3,360000	0,2	-1,633014
3,363333	0,2	-1,631245
3,366667	0,2	-1,630657
3,370000	0,2	-1,631175
3,373333	0,2	-1,632461
3,376667	0,2	-1,633770
3,380000	0,2	-1,634533
3,383333	0,2	-1,634765
3,386667	0,2	-1,634561
3,390000	0,2	-1,633789
3,393333	0,2	-1,632520
3,396667	0,2	-1,631213
3,400000	0,2	-1,630464
3,403333	0,2	-1,630831
3,406667	0,2	-1,632659
3,410000	0,2	-1,635806
3,413333	0,2	-1,639851
3,416667	0,2	-1,644631
3,420000	0,2	-1,650258
3,423333	0,2	-1,656825
3,426667	0,2	-1,664446
3,430000	0,2	-1,673499
3,433333	0,2	-1,684790
3,436667	0,2	-1,699450
3,440000	0,2	-1,718453
3,443333	0,2	-1,742059
3,446667	0,2	-1,769866
3,450000	0,2	-1,801328
3,453333	0,2	-1,835812
3,456667	0,2	-1,872046
3,460000	0,2	-1,907486
3,463333	0,2	-1,938335
3,466667	0,2	-1,960353
3,470000	0,2	-1,969816
3,473333	0,2	-1,964433
3,476667	0,2	-1,944295
3,480000	0,2	-1,912215
3,483333	0,2	-1,872817
3,486667	0,2	-1,831070
3,490000	0,2	-1,791593
3,493333	0,2	-1,758312
3,496667	0,2	-1,733658
3,500000	0,2	-1,717925
3,503333	0,2	-1,709478
3,506667	0,2	-1,705703
3,510000	0,2	-1,704125
3,513333	0,2	-1,703026
3,516667	0,2	-1,701245
3,520000	0,2	-1,697573
3,523333	0,2	-1,690634
3,526667	0,2	-1,679367
3,530000	0,2	-1,663513
3,533333	0,2	-1,643931
3,536667	0,2	-1,622522
3,540000	0,2	-1,601676
3,543333	0,2	-1,583709
3,546667	0,2	-1,570373
3,550000	0,2	-1,562380
3,553333	0,2	-1,559294
3,556667	0,2	-1,559891
3,560000	0,2	-1,562664
3,563333	0,2	-1,566321
3,566667	0,2	-1,569958
3,570000	0,2	-1,572754
3,573333	0,2	-1,573936
3,576667	0,2	-1,573306
3,580000	0,2	-1,571312
3,583333	0,2	-1,568533
3,586667	0,2	-1,565530
3,590000	0,2	-1,562994
3,593333	0,2	-1,561497
3,596667	0,2	-1,561268
3,600000	0,2	-1,562248
3,603333	0,2	-1,564299
3,606667	0,2	-1,567560
3,610000	0,2	-1,572114
3,613333	0,2	-1,577156
3,616667	0,2	-1,581357
3,620000	0,2	-1,584094
3,623333	0,2	-1,585786
3,626667	0,2	-1,587226
3,630000	0,2	-1,588957
3,633333	0,2	-1,591218
3,636667	0,2	-1,594108
3,640000	0,2	-1,597629
3,643333	0,2	-1,601720
3,646667	0,2	-1,606168
3,650000	0,2	-1,610485
3,653333	0,2	-1,614142
3,656667	0,2	-1,616978
3,660000	0,2	-1,619154
3,663333	0,2	-1,620834
3,666667	0,2	-1,622212
3,670000	0,2	-1,623663
3,673333	0,2	-1,625360
3,676667	0,2	-1,626883
3,680000	0,2	-1,627758
3,683333	0,2	-1,628174
3,686667	0,2	-1,628617
3,690000	0,2	-1,629131
3,693333	0,2	-1,629301
3,696667	0,2	-1,628722
3,700000	0,2	-1,627320
3,703333	0,2	-1,625348
3,706667	0,2	-1,623253
3,710000	0,2	-1,621580
3,713333	0,2	-1,620696
3,716667	0,2	-1,620538
3,720000	0,2	-1,620844
3,723333	0,2	-1,621571
3,726667	0,2	-1,622886
3,730000	0,2	-1,624754
3,733333	0,2	-1,626757
3,736667	0,2	-1,628395
3,740000	0,2	-1,629394
3,743333	0,2	-1,629845
3,746667	0,2	-1,630130
3,750000	0,2	-1,630499
3,753333	0,2	-1,630854
3,756667	0,2	-1,631004
3,760000	0,2	-1,630786
3,763333	0,2	-1,630025
3,766667	0,2	-1,628758
3,770000	0,2	-1,627454
3,773333	0,2	-1,626712
3,776667	0,2	-1,626815
3,780000	0,2	-1,627687
3,783333	0,2	-1,629144
3,786667	0,2	-1,630945
3,790000	0,2	-1,632586
3,793333	0,2	-1,633317
3,796667	0,2	-1,632750
3,800000	0,2	-1,631468
3,803333	0,2	-1,630560
3,806667	0,2	-1,630682
3,810000	0,2	-1,632017
3,813333	0,2	-1,634603
3,816667	0,2	-1,638190
3,820000	0,2	-1,642278
3,823333	0,2	-1,646557
3,826667	0,2	-1,651043
3,830000	0,2	-1,655867
3,833333	0,2	-1,661342
3,836667	0,2	-1,668257
3,840000	0,2	-1,677744
3,843333	0,2	-1,690642
3,846667	0,2	-1,706984
3,850000	0,2	-1,726299
3,853333	0,2	-1,748427
3,856667	0,2	-1,773799
3,860000	0,2	-1,803159
3,863333	0,2	-1,837313
3,866667	0,2	-1,876814
3,870000	0,2	-1,921685
3,873333	0,2	-1,971497
3,876667	0,2	-2,025418
3,880000	0,2	-2,082043
3,883333	0,2	-2,139534
3,886667	0,2	-2,196360
3,890000	0,2	-2,251813
3,893333	0,2	-2,305625
3,896667	0,2	-2,357390
3,900000	0,2	-2,406400
3,903333	0,2	-2,451682
3,906667	0,2	-2,492446
3,910000	0,2	-2,528720
3,913333	0,2	-2,561055
3,916667	0,2	-2,589631
3,920000	0,2	-2,614101
3,923333	0,2	-2,634325
3,926667	0,2	-2,650769
3,930000	0,2	-2,663965
3,933333	0,2	-2,673980
3,936667	0,2	-2,680673
3,940000	0,2	-2,684352
3,943333	0,2	-2,686030
3,946667	0,2	-2,686890
3,950000	0,2	-2,687578
3,953333	0,2	-2,688146
3,956667	0,2	-2,688531
3,960000	0,2	-2,688775
3,963333	0,2	-2,688803
3,966667	0,2	-2,688197
3,970000	0,2	-2,686290
3,973333	0,2	-2,682663
3,976667	0,2	-2,677746
3,980000	0,2	-2,672664
3,983333	0,2	-2,668133
3,986667	0,2	-2,663780
3,990000	0,2	-2,658627
3,993333	0,2	-2,651814
3,996667	0,2	-2,643104
4,000000	0,2	-2,633079
4,003333	0,2	-2,622649
4,006667	0,2	-2,612540
4,010000	0,2	-2,603179
4,013333	0,2	-2,594595
4,016667	0,2	-2,586448
4,020000	0,2	-2,578149
4,023333	0,2	-2,569098
4,026667	0,2	-2,559107
4,030000	0,2	-2,548476
4,033333	0,2	-2,537769
4,036667	0,2	-2,527761
4,040000	0,2	-2,519243
4,043333	0,2	-2,512501
4,046667	0,2	-2,507102
4,050000	0,2	-2,502256
4,053333	0,2	-2,497257
4,056667	0,2	-2,491749
4,060000	0,2	-2,485848
4,063333	0,2	-2,479869
4,066667	0,2	-2,473686
4,070000	0,2	-2,466524
4,073333	0,2	-2,457574
4,076667	0,2	-2,446773
4,080000	0,2	-2,434860
4,083333	0,2	-2,422378
4,086667	0,2	-2,408415
4,090000	0,2	-2,390412
4,093333	0,2	-2,364839
4,096667	0,2	-2,326749
4,100000	0,2	-2,264070
4,103333	0,2	-2,137695
4,106667	0,2	-1,839417
4,110000	0,2	-1,156234
4,113333	0,2	0,171328
4,116667	0,2	2,250469
4,120000	0,2	4,833541
4,123333	0,2	7,334333
4,126667	0,2	9,096843
4,130000	0,2	9,709833
4,133333	0,2	9,151003
4,136667	0,2	7,718142
4,140000	0,2	5,848477
4,143333	0,2	3,947808
4,146667	0,2	2,293121
4,150000	0,2	1,011809
4,153333	0,2	0,111165
4,156667	0,2	-0,472401
4,160000	0,2	-0,827597
4,163333	0,2	-1,037357
4,166667	0,2	-1,164210
4,170000	0,2	-1,248130
4,173333	0,2	-1,311144
4,176667	0,2	-1,363513
4,180000	0,2	-1,408841
4,183333	0,2	-1,447775
4,186667	0,2	-1,480437
4,190000	0,2	-1,507220
4,193333	0,2	-1,528506
4,196667	0,2	-1,544917
4,200000	0,2	-1,557758
4,203333	0,2	-1,568466
4,206667	0,2	-1,577777
4,210000	0,2	-1,585823
4,213333	0,2	-1,592692
4,216667	0,2	-1,598516
4,220000	0,2	-1,603255
4,223333	0,2	-1,606977
4,226667	0,2	-1,610179
4,230000	0,2	-1,613394
4,233333	0,2	-1,616796
4,236667	0,2	-1,620272
4,240000	0,2	-1,623405
4,243333	0,2	-1,625661
4,246667	0,2	-1,627054
4,250000	0,2	-1,628360
4,253333	0,2	-1,630320
4,256667	0,2	-1,632884
4,260000	0,2	-1,635560
4,263333	0,2	-1,637887
4,266667	0,2	-1,639311
4,270000	0,2	-1,639404
4,273333	0,2	-1,638282
4,276667	0,2	-1,636402
4,280000	0,2	-1,634368
4,283333	0,2	-1,632838
4,286667	0,2	-1,632057
4,290000	0,2	-1,631784
4,293333	0,2	-1,631837
4,296667	0,2	-1,632206
4,300000	0,2	-1,632769
4,303333	0,2	-1,633402
4,306667	0,2	-1,634129
4,310000	0,2	-1,634928
4,313333	0,2	-1,635759
4,316667	0,2	-1,636706
4,320000	0,2	-1,637658
4,323333	0,2	-1,638171
4,326667	0,2	-1,638093
4,330000	0,2	-1,637773
4,333333	0,2	-1,637404
4,336667	0,2	-1,636772
4,340000	0,2	-1,635653
4,343333	0,2	-1,634139
4,346667	0,2	-1,632715
4,350000	0,2	-1,631832
4,353333	0,2	-1,631403
4,356667	0,2	-1,631071
4,360000	0,2	-1,630749
4,363333	0,2	-1,630572
4,366667	0,2	-1,630521
4,370000	0,2	-1,630347
4,373333	0,2	-1,629664
4,376667	0,2	-1,628054
4,380000	0,2	-1,625408
4,383333	0,2	-1,622203
4,386667	0,2	-1,619374
4,390000	0,2	-1,617827
4,393333	0,2	-1,617828
4,396667	0,2	-1,618744
4,400000	0,2	-1,619620
4,403333	0,2	-1,620117
4,406667	0,2	-1,620692
4,410000	0,2	-1,622006
4,413333	0,2	-1,624437
4,416667	0,2	-1,627811
4,420000	0,2	-1,631319
4,423333	0,2	-1,634041
4,426667	0,2	-1,635583
4,430000	0,2	-1,636128
4,433333	0,2	-1,636286
4,436667	0,2	-1,636980
4,440000	0,2	-1,638952
4,443333	0,2	-1,642221
4,446667	0,2	-1,646190
4,450000	0,2	-1,650106
4,453333	0,2	-1,653329
4,456667	0,2	-1,655529
4,460000	0,2	-1,656644
4,463333	0,2	-1,656664
4,466667	0,2	-1,655732
4,470000	0,2	-1,654331
4,473333	0,2	-1,653208
4,476667	0,2	-1,652940
4,480000	0,2	-1,653469
4,483333	0,2	-1,654389
4,486667	0,2	-1,655594
4,490000	0,2	-1,657154
4,493333	0,2	-1,658885
4,496667	0,2	-1,660473
4,500000	0,2	-1,661819
4,503333	0,2	-1,663078
4,506667	0,2	-1,664397
4,510000	0,2	-1,665656
4,513333	0,2	-1,666593
4,516667	0,2	-1,667035
4,520000	0,2	-1,666902
4,523333	0,2	-1,666270
4,526667	0,2	-1,665471
4,530000	0,2	-1,664846
4,533333	0,2	-1,664396
4,536667	0,2	-1,663839
4,540000	0,2	-1,662927
4,543333	0,2	-1,661606
4,546667	0,2	-1,660147
4,550000	0,2	-1,659133
4,553333	0,2	-1,658987
4,556667	0,2	-1,659592
4,560000	0,2	-1,660580
4,563333	0,2	-1,661835
4,566667	0,2	-1,663288
4,570000	0,2	-1,664385
4,573333	0,2	-1,664458
4,576667	0,2	-1,663577
4,580000	0,2	-1,662495
4,583333	0,2	-1,661938
4,586667	0,2	-1,662201
4,590000	0,2	-1,663103
4,593333	0,2	-1,664242
4,596667	0,2	-1,665311
4,600000	0,2	-1,666073
4,603333	0,2	-1,666269
4,606667	0,2	-1,665668
4,610000	0,2	-1,664367
4,613333	0,2	-1,663070
4,616667	0,2	-1,662637
4,620000	0,2	-1,663239
4,623333	0,2	-1,664301
4,626667	0,2	-1,665133
4,630000	0,2	-1,665173
4,633333	0,2	-1,664064
4,636667	0,2	-1,662067
4,640000	0,2	-1,660078
4,643333	0,2	-1,658911
4,646667	0,2	-1,658681
4,650000	0,2	-1,658967
4,653333	0,2	-1,659350
4,656667	0,2	-1,659663
4,660000	0,2	-1,659812
4,663333	0,2	-1,659492
4,666667	0,2	-1,658257
4,670000	0,2	-1,656049
4,673333	0,2	-1,653463
4,676667	0,2	-1,651141
4,680000	0,2	-1,649089
4,683333	0,2	-1,646910
4,686667	0,2	-1,644390
4,690000	0,2	-1,641481
4,693333	0,2	-1,638114
4,696667	0,2	-1,634414
4,700000	0,2	-1,630655
4,703333	0,2	-1,626868
4,706667	0,2	-1,622876
4,710000	0,2	-1,618614
4,713333	0,2	-1,614124
4,716667	0,2	-1,609351
4,720000	0,2	-1,604212
4,723333	0,2	-1,598863
4,726667	0,2	-1,593687
4,730000	0,2	-1,589141
4,733333	0,2	-1,585792
4,736667	0,2	-1,584192
4,740000	0,2	-1,584489
4,743333	0,2	-1,586280
4,746667	0,2	-1,588735
4,750000	0,2	-1,590967
4,753333	0,2	-1,592710
4,756667	0,2	-1,594556
4,760000	0,2	-1,597278
4,763333	0,2	-1,601123
4,766667	0,2	-1,605797
4,770000	0,2	-1,610758
4,773333	0,2	-1,615490
4,776667	0,2	-1,619798
4,780000	0,2	-1,623750
4,783333	0,2	-1,627355
4,786667	0,2	-1,630778
4,790000	0,2	-1,634550
4,793333	0,2	-1,638941
4,796667	0,2	-1,643512
4,800000	0,2	-1,647599
4,803333	0,2	-1,650832
4,806667	0,2	-1,653202
4,810000	0,2	-1,655020
4,813333	0,2	-1,656741
4,816667	0,2	-1,658688
4,820000	0,2	-1,661027
4,823333	0,2	-1,663765
4,826667	0,2	-1,666618
4,830000	0,2	-1,669109
4,833333	0,2	-1,670939
4,836667	0,2	-1,672110
4,840000	0,2	-1,672799
4,843333	0,2	-1,673408
4,846667	0,2	-1,674544
4,850000	0,2	-1,676590
4,853333	0,2	-1,679317
4,856667	0,2	-1,682192
4,860000	0,2	-1,684934
4,863333	0,2	-1,687417
4,866667	0,2	-1,689411
4,870000	0,2	-1,690721
4,873333	0,2	-1,691319
4,876667	0,2	-1,691371
4,880000	0,2	-1,691240
4,883333	0,2	-1,691336
4,886667	0,2	-1,691868
4,890000	0,2	-1,692721
4,893333	0,2	-1,693694
4,896667	0,2	-1,694711
4,900000	0,2	-1,695693
4,903333	0,2	-1,696549
4,906667	0,2	-1,697319
4,910000	0,2	-1,698071
4,913333	0,2	-1,698655
4,916667	0,2	-1,698738
4,920000	0,2	-1,698074
4,923333	0,2	-1,696721
4,926667	0,2	-1,695169
4,930000	0,2	-1,694092
4,933333	0,2	-1,693902
4,936667	0,2	-1,694580
4,940000	0,2	-1,695779
4,943333	0,2	-1,696955
4,946667	0,2	-1,697451
4,950000	0,2	-1,696749
4,953333	0,2	-1,694999
4,956667	0,2	-1,693075
4,960000	0,2	-1,691829
4,963333	0,2	-1,691479
4,966667	0,2	-1,691807
4,970000	0,2	-1,692415
4,973333	0,2	-1,692754
4,976667	0,2	-1,692502
4,980000	0,2	-1,691907
4,983333	0,2	-1,691356
4,986667	0,2	-1,690836
4,990000	0,2	-1,690148
4,993333	0,2	-1,689329
4,996667	0,2	-1,688566
5,000000	0,2	-1,687981
5,003333	0,2	-1,687537
5,006667	0,2	-1,687016
5,010000	0,2	-1,686240
5,013333	0,2	-1,685173
5,016667	0,2	-1,683715
5,020000	0,2	-1,681851
5,023333	0,2	-1,680055
5,026667	0,2	-1,679080
5,030000	0,2	-1,679192
5,033333	0,2	-1,679875
5,036667	0,2	-1,680383
5,040000	0,2	-1,680334
5,043333	0,2	-1,679728
5,046667	0,2	-1,678800
5,050000	0,2	-1,677924
5,053333	0,2	-1,677363
5,056667	0,2	-1,677249
5,060000	0,2	-1,677679
5,063333	0,2	-1,678430
5,066667	0,2	-1,678820
5,070000	0,2	-1,678297
5,073333	0,2	-1,677039
5,076667	0,2	-1,675759
5,080000	0,2	-1,675001
5,083333	0,2	-1,674888
5,086667	0,2	-1,675438
5,090000	0,2	-1,676612
5,093333	0,2	-1,677975
5,096667	0,2	-1,678667
5,100000	0,2	-1,678023
5,103333	0,2	-1,676267
5,106667	0,2	-1,674258
5,110000	0,2	-1,672695
5,113333	0,2	-1,671811
5,116667	0,2	-1,671498
5,120000	0,2	-1,671585
5,123333	0,2	-1,672120
5,126667	0,2	-1,673217
5,130000	0,2	-1,674625
5,133333	0,2	-1,675747
5,136667	0,2	-1,676103
5,140000	0,2	-1,675600
5,143333	0,2	-1,674472
5,146667	0,2	-1,672998
5,150000	0,2	-1,671258
5,153333	0,2	-1,669324
5,156667	0,2	-1,667600
5,160000	0,2	-1,666697
5,163333	0,2	-1,667025
5,166667	0,2	-1,668498
5,170000	0,2	-1,670474
5,173333	0,2	-1,672130
5,176667	0,2	-1,673078
5,180000	0,2	-1,673443
5,183333	0,2	-1,673419
5,186667	0,2	-1,673122
5,190000	0,2	-1,672724
5,193333	0,2	-1,672385
5,196667	0,2	-1,672141
5,200000	0,2	-1,672087
5,203333	0,2	-1,672489
5,206667	0,2	-1,673429
5,210000	0,2	-1,674658
5,213333	0,2	-1,676010
5,216667	0,2	-1,677607
5,220000	0,2	-1,679532
5,223333	0,2	-1,681608
5,226667	0,2	-1,683432
5,230000	0,2	-1,684508
5,233333	0,2	-1,684592
5,236667	0,2	-1,683960
5,240000	0,2	-1,683147
5,243333	0,2	-1,682439
5,246667	0,2	-1,681742
5,250000	0,2	-1,680931
5,253333	0,2	-1,680130
5,256667	0,2	-1,679592
5,260000	0,2	-1,679504
5,263333	0,2	-1,679994
5,266667	0,2	-1,681087
5,270000	0,2	-1,682535
5,273333	0,2	-1,683779
5,276667	0,2	-1,684151
5,280000	0,2	-1,683355
5,283333	0,2	-1,681852
5,286667	0,2	-1,680391
5,290000	0,2	-1,679105
5,293333	0,2	-1,677555
5,296667	0,2	-1,675629
5,300000	0,2	-1,673816
5,303333	0,2	-1,672672
5,306667	0,2	-1,672312
5,310000	0,2	-1,672376
5,313333	0,2	-1,672419
5,316667	0,2	-1,672372
5,320000	0,2	-1,672550
5,323333	0,2	-1,673202
5,326667	0,2	-1,674081
5,330000	0,2	-1,674387
5,333333	0,2	-1,673289
5,336667	0,2	-1,670728
5,340000	0,2	-1,667678
5,343333	0,2	-1,665429
5,346667	0,2	-1,664418
5,350000	0,2	-1,664008
5,353333	0,2	-1,663539
5,356667	0,2	-1,663155
5,360000	0,2	-1,663370
5,363333	0,2	-1,664198
5,366667	0,2	-1,665041
5,370000	0,2	-1,665481
5,373333	0,2	-1,665845
5,376667	0,2	-1,666637
5,380000	0,2	-1,667597
5,383333	0,2	-1,667864
5,386667	0,2	-1,666819
5,390000	0,2	-1,664442
5,393333	0,2	-1,661301
5,396667	0,2	-1,658367
5,400000	0,2	-1,656502
5,403333	0,2	-1,656173
5,406667	0,2	-1,657512
5,410000	0,2	-1,660180
5,413333	0,2	-1,663268
5,416667	0,2	-1,665741
5,420000	0,2	-1,667048
5,423333	0,2	-1,667309
5,426667	0,2	-1,667119
5,430000	0,2	-1,667086
5,433333	0,2	-1,667401
5,436667	0,2	-1,667915
5,440000	0,2	-1,668473
5,443333	0,2	-1,669046
5,446667	0,2	-1,669662
5,450000	0,2	-1,670393
5,453333	0,2	-1,671233
5,456667	0,2	-1,671902
5,460000	0,2	-1,672111
5,463333	0,2	-1,671910
5,466667	0,2	-1,671550
5,470000	0,2	-1,671376
5,473333	0,2	-1,671753
5,476667	0,2	-1,672889
5,480000	0,2	-1,674790
5,483333	0,2	-1,677128
5,486667	0,2	-1,679335
5,490000	0,2	-1,681014
5,493333	0,2	-1,682058
5,496667	0,2	-1,682626
5,500000	0,2	-1,683105
5,503333	0,2	-1,683818
5,506667	0,2	-1,684787
5,510000	0,2	-1,685877
5,513333	0,2	-1,687103
5,516667	0,2	-1,688585
5,520000	0,2	-1,690276
5,523333	0,2	-1,692012
5,526667	0,2	-1,693672
5,530000	0,2	-1,694886
5,533333	0,2	-1,694940
5,536667	0,2	-1,693564
5,540000	0,2	-1,691467
5,543333	0,2	-1,689762
5,546667	0,2	-1,689181
5,550000	0,2	-1,689763
5,553333	0,2	-1,691057
5,556667	0,2	-1,692655
5,560000	0,2	-1,694492
5,563333	0,2	-1,696636
5,566667	0,2	-1,698875
5,570000	0,2	-1,700786
5,573333	0,2	-1,702090
5,576667	0,2	-1,702662
5,580000	0,2	-1,702575
5,583333	0,2	-1,702184
5,586667	0,2	-1,701806
5,590000	0,2	-1,701601
5,593333	0,2	-1,701715
5,596667	0,2	-1,702101
5,600000	0,2	-1,702493
5,603333	0,2	-1,702749
5,606667	0,2	-1,702900
5,610000	0,2	-1,702921
5,613333	0,2	-1,702647
5,616667	0,2	-1,701950
5,620000	0,2	-1,701085
5,623333	0,2	-1,700726
5,626667	0,2	-1,701440
5,630000	0,2	-1,703186
5,633333	0,2	-1,705380
5,636667	0,2	-1,707360
5,640000	0,2	-1,708694
5,643333	0,2	-1,709179
5,646667	0,2	-1,708876
5,650000	0,2	-1,708243
5,653333	0,2	-1,707877
5,656667	0,2	-1,707879
5,660000	0,2	-1,707788
5,663333	0,2	-1,707231
5,666667	0,2	-1,706285
5,670000	0,2	-1,705209
5,673333	0,2	-1,704255
5,676667	0,2	-1,703769
5,680000	0,2	-1,703942
5,683333	0,2	-1,704500
5,686667	0,2	-1,704911
5,690000	0,2	-1,704728
5,693333	0,2	-1,703750
5,696667	0,2	-1,702068
5,700000	0,2	-1,700107
5,703333	0,2	-1,698532
5,706667	0,2	-1,697839
5,710000	0,2	-1,697988
5,713333	0,2	-1,698559
5,716667	0,2	-1,699277
5,720000	0,2	-1,700194
5,723333	0,2	-1,701170
5,726667	0,2	-1,701673
5,730000	0,2	-1,701445
5,733333	0,2	-1,700817
5,736667	0,2	-1,700221
5,740000	0,2	-1,699925
5,743333	0,2	-1,700046
5,746667	0,2	-1,700440
5,750000	0,2	-1,700917
5,753333	0,2	-1,701546
5,756667	0,2	-1,702345
5,760000	0,2	-1,702814
5,763333	0,2	-1,702244
5,766667	0,2	-1,700419
5,770000	0,2	-1,697668
5,773333	0,2	-1,694389
5,776667	0,2	-1,690808
5,780000	0,2	-1,687022
5,783333	0,2	-1,683117
5,786667	0,2	-1,679301
5,790000	0,2	-1,675821
5,793333	0,2	-1,672709
5,796667	0,2	-1,669839
5,800000	0,2	-1,667142
5,803333	0,2	-1,664445
5,806667	0,2	-1,661305
5,810000	0,2	-1,657282
5,813333	0,2	-1,652302
5,816667	0,2	-1,646587
5,820000	0,2	-1,640329
5,823333	0,2	-1,633634
5,826667	0,2	-1,626767
5,830000	0,2	-1,620169
5,833333	0,2	-1,614014
5,836667	0,2	-1,608045
5,840000	0,2	-1,602042
5,843333	0,2	-1,596159
5,846667	0,2	-1,590808
5,850000	0,2	-1,586380
5,853333	0,2	-1,583019
5,856667	0,2	-1,580605
5,860000	0,2	-1,578947
5,863333	0,2	-1,577962
5,866667	0,2	-1,577703
5,870000	0,2	-1,578189
5,873333	0,2	-1,579328
5,876667	0,2	-1,581090
5,880000	0,2	-1,583464
5,883333	0,2	-1,586205
5,886667	0,2	-1,589094
5,890000	0,2	-1,592434
5,893333	0,2	-1,596868
5,896667	0,2	-1,602652
5,900000	0,2	-1,609324
5,903333	0,2	-1,616016
5,906667	0,2	-1,622029
5,910000	0,2	-1,627285
5,913333	0,2	-1,632214
5,916667	0,2	-1,637329
5,920000	0,2	-1,642965
5,923333	0,2	-1,649146
5,926667	0,2	-1,655588
5,930000	0,2	-1,661918
5,933333	0,2	-1,667804
5,936667	0,2	-1,673020
5,940000	0,2	-1,677508
5,943333	0,2	-1,681300
5,946667	0,2	-1,684536
5,950000	0,2	-1,687552
5,953333	0,2	-1,690527
5,956667	0,2	-1,693115
5,960000	0,2	-1,694893
5,963333	0,2	-1,696001
5,966667	0,2	-1,697128
5,970000	0,2	-1,698917
5,973333	0,2	-1,701423
5,976667	0,2	-1,704188
5,980000	0,2	-1,706811
5,983333	0,2	-1,709258
5,986667	0,2	-1,711608
5,990000	0,2	-1,713797
5,993333	0,2	-1,715696
5,996667	0,2	-1,717248
6,000000	0,2	-1,718503
6,003333	0,2	-1,719582
6,006667	0,2	-1,720548
6,010000	0,2	-1,721223
6,013333	0,2	-1,721238
6,016667	0,2	-1,720606
6,020000	0,2	-1,719998
6,023333	0,2	-1,720057
6,026667	0,2	-1,720833
6,030000	0,2	-1,722043
6,033333	0,2	-1,723391
6,036667	0,2	-1,724571
6,040000	0,2	-1,725382
6,043333	0,2	-1,725926
6,046667	0,2	-1,726494
6,050000	0,2	-1,727294
6,053333	0,2	-1,728383
6,056667	0,2	-1,729562
6,060000	0,2	-1,730395
6,063333	0,2	-1,730673
6,066667	0,2	-1,730688
6,070000	0,2	-1,730797
6,073333	0,2	-1,731004
6,076667	0,2	-1,731099
6,080000	0,2	-1,730837
6,083333	0,2	-1,729949
6,086667	0,2	-1,728386
6,090000	0,2	-1,726605
6,093333	0,2	-1,725171
6,096667	0,2	-1,724205
6,100000	0,2	-1,723584
6,103333	0,2	-1,723327
6,106667	0,2	-1,723461
6,110000	0,2	-1,723915
6,113333	0,2	-1,724653
6,116667	0,2	-1,725511
6,120000	0,2	-1,726143
6,123333	0,2	-1,726342
6,126667	0,2	-1,726162
6,130000	0,2	-1,725724
6,133333	0,2	-1,725026
6,136667	0,2	-1,724049
6,140000	0,2	-1,722972
6,143333	0,2	-1,722077
6,146667	0,2	-1,721532
6,150000	0,2	-1,721330
6,153333	0,2	-1,721224
6,156667	0,2	-1,720750
6,160000	0,2	-1,719661
6,163333	0,2	-1,718292
6,166667	0,2	-1,717277
6,170000	0,2	-1,716948
6,173333	0,2	-1,717164
6,176667	0,2	-1,717595
6,180000	0,2	-1,717964
6,183333	0,2	-1,718079
6,186667	0,2	-1,717785
6,190000	0,2	-1,717051
6,193333	0,2	-1,716057
6,196667	0,2	-1,715095
6,200000	0,2	-1,714404
6,203333	0,2	-1,713916
6,206667	0,2	-1,713091
6,210000	0,2	-1,711497
6,213333	0,2	-1,709471
6,216667	0,2	-1,707649
6,220000	0,2	-1,706149
6,223333	0,2	-1,704740
6,226667	0,2	-1,703478
6,230000	0,2	-1,702716
6,233333	0,2	-1,702563
6,236667	0,2	-1,702688
6,240000	0,2	-1,702871
6,243333	0,2	-1,703303
6,246667	0,2	-1,704120
6,250000	0,2	-1,705031
6,253333	0,2	-1,705561
6,256667	0,2	-1,705501
6,260000	0,2	-1,704885
6,263333	0,2	-1,703722
6,266667	0,2	-1,702201
6,270000	0,2	-1,700794
6,273333	0,2	-1,699834
6,276667	0,2	-1,699373
6,280000	0,2	-1,699417
6,283333	0,2	-1,699875
6,286667	0,2	-1,700310
6,290000	0,2	-1,700187
6,293333	0,2	-1,699633
6,296667	0,2	-1,699477
6,300000	0,2	-1,700356
6,303333	0,2	-1,702182
6,306667	0,2	-1,704289
6,310000	0,2	-1,705802
6,313333	0,2	-1,706210
6,316667	0,2	-1,705756
6,320000	0,2	-1,705248
6,323333	0,2	-1,705415
6,326667	0,2	-1,706495
6,330000	0,2	-1,708434
6,333333	0,2	-1,711032
6,336667	0,2	-1,713669
6,340000	0,2	-1,715345
6,343333	0,2	-1,715447
6,346667	0,2	-1,714284
6,350000	0,2	-1,712652
6,353333	0,2	-1,711135
6,356667	0,2	-1,709979
6,360000	0,2	-1,709347
6,363333	0,2	-1,709557
6,366667	0,2	-1,711003
6,370000	0,2	-1,713623
6,373333	0,2	-1,716516
6,376667	0,2	-1,718394
6,380000	0,2	-1,718511
6,383333	0,2	-1,717100
6,386667	0,2	-1,714957
6,390000	0,2	-1,712890
6,393333	0,2	-1,711497
6,396667	0,2	-1,711036
6,400000	0,2	-1,711306
6,403333	0,2	-1,711805
6,406667	0,2	-1,712102
6,410000	0,2	-1,712062
6,413333	0,2	-1,711720
6,416667	0,2	-1,711092
6,420000	0,2	-1,710267
6,423333	0,2	-1,709446
6,426667	0,2	-1,708781
6,430000	0,2	-1,708328
6,433333	0,2	-1,708106
6,436667	0,2	-1,708176
6,440000	0,2	-1,708600
6,443333	0,2	-1,709233
6,446667	0,2	-1,709666
6,450000	0,2	-1,709541
6,453333	0,2	-1,708925
6,456667	0,2	-1,708078
6,460000	0,2	-1,706936
6,463333	0,2	-1,705427
6,466667	0,2	-1,703945
6,470000	0,2	-1,702896
6,473333	0,2	-1,702290
6,476667	0,2	-1,702080
6,480000	0,2	-1,702336
6,483333	0,2	-1,702891
6,486667	0,2	-1,703258
6,490000	0,2	-1,703014
6,493333	0,2	-1,702063
6,496667	0,2	-1,700682
6,500000	0,2	-1,699492
6,503333	0,2	-1,699152
6,506667	0,2	-1,699874
6,510000	0,2	-1,701269
6,513333	0,2	-1,702617
6,516667	0,2	-1,703284
6,520000	0,2	-1,703024
6,523333	0,2	-1,702107
6,526667	0,2	-1,701155
6,530000	0,2	-1,700623
6,533333	0,2	-1,700409
6,536667	0,2	-1,700169
6,540000	0,2	-1,699739
6,543333	0,2	-1,699048
6,546667	0,2	-1,697973
6,550000	0,2	-1,696549
6,553333	0,2	-1,695031
6,556667	0,2	-1,693590
6,560000	0,2	-1,692208
6,563333	0,2	-1,690990
6,566667	0,2	-1,690158
6,570000	0,2	-1,689717
6,573333	0,2	-1,689634
6,576667	0,2	-1,690097
6,580000	0,2	-1,691100
6,583333	0,2	-1,692160
6,586667	0,2	-1,692714
6,590000	0,2	-1,692609
6,593333	0,2	-1,692212
6,596667	0,2	-1,691995
6,600000	0,2	-1,692062
6,603333	0,2	-1,692336
6,606667	0,2	-1,692867
6,610000	0,2	-1,693550
6,613333	0,2	-1,693993
6,616667	0,2	-1,693901
6,620000	0,2	-1,693233
6,623333	0,2	-1,692062
6,626667	0,2	-1,690580
6,630000	0,2	-1,689110
6,633333	0,2	-1,687996
6,636667	0,2	-1,687450
6,640000	0,2	-1,687513
6,643333	0,2	-1,688162
6,646667	0,2	-1,689347
6,650000	0,2	-1,690912
6,653333	0,2	-1,692528
6,656667	0,2	-1,693727
6,660000	0,2	-1,694040
6,663333	0,2	-1,693279
6,666667	0,2	-1,691796
6,670000	0,2	-1,690258
6,673333	0,2	-1,689064
6,676667	0,2	-1,688239
6,680000	0,2	-1,687744
6,683333	0,2	-1,687546
6,686667	0,2	-1,687529
6,690000	0,2	-1,687578
6,693333	0,2	-1,687591
6,696667	0,2	-1,687399
6,700000	0,2	-1,687061
6,703333	0,2	-1,686913
6,706667	0,2	-1,687090
6,710000	0,2	-1,687441
6,713333	0,2	-1,687967
6,716667	0,2	-1,688793
6,720000	0,2	-1,689658
6,723333	0,2	-1,689957
6,726667	0,2	-1,689315
6,730000	0,2	-1,687886
6,733333	0,2	-1,686187
6,736667	0,2	-1,684675
6,740000	0,2	-1,683578
6,743333	0,2	-1,683045
6,746667	0,2	-1,683128
6,750000	0,2	-1,683764
6,753333	0,2	-1,684780
6,756667	0,2	-1,685741
6,760000	0,2	-1,686205
6,763333	0,2	-1,686226
6,766667	0,2	-1,686277
6,770000	0,2	-1,686752
6,773333	0,2	-1,687636
6,776667	0,2	-1,688579
6,780000	0,2	-1,689389
6,783333	0,2	-1,690249
6,786667	0,2	-1,691271
6,790000	0,2	-1,692284
6,793333	0,2	-1,693287
6,796667	0,2	-1,694592
6,800000	0,2	-1,696251
6,803333	0,2	-1,697757
6,806667	0,2	-1,698556
6,810000	0,2	-1,698523
6,813333	0,2	-1,697940
6,816667	0,2	-1,697433
6,820000	0,2	-1,697707
6,823333	0,2	-1,698934
6,826667	0,2	-1,700596
6,830000	0,2	-1,702130
6,833333	0,2	-1,703247
6,836667	0,2	-1,703616
6,840000	0,2	-1,702962
6,843333	0,2	-1,701576
6,846667	0,2	-1,700228
6,850000	0,2	-1,699636
6,853333	0,2	-1,700077
6,856667	0,2	-1,701254
6,860000	0,2	-1,702590
6,863333	0,2	-1,703780
6,866667	0,2	-1,704814
6,870000	0,2	-1,705651
6,873333	0,2	-1,706327
6,876667	0,2	-1,707024
6,880000	0,2	-1,707617
6,883333	0,2	-1,707721
6,886667	0,2	-1,707375
6,890000	0,2	-1,707103
6,893333	0,2	-1,707273
6,896667	0,2	-1,707778
6,900000	0,2	-1,708239
6,903333	0,2	-1,708337
6,906667	0,2	-1,708115
6,910000	0,2	-1,708016
6,913333	0,2	-1,708529
6,916667	0,2	-1,709750
6,920000	0,2	-1,711229
6,923333	0,2	-1,712268
6,926667	0,2	-1,712385
6,930000	0,2	-1,711430
6,933333	0,2	-1,709505
6,936667	0,2	-1,706920
6,940000	0,2	-1,704295
6,943333	0,2	-1,702584
6,946667	0,2	-1,702431
6,950000	0,2	-1,703333
6,953333	0,2	-1,703947
6,956667	0,2	-1,703436
6,960000	0,2	-1,702164
6,963333	0,2	-1,701026
6,966667	0,2	-1,700575
6,970000	0,2	-1,700890
6,973333	0,2	-1,701700
6,976667	0,2	-1,702451
6,980000	0,2	-1,702729
6,983333	0,2	-1,702731
6,986667	0,2	-1,703072
6,990000	0,2	-1,704107
6,993333	0,2	-1,705633
6,996667	0,2	-1,706955
7,000000	0,2	-1,707149
7,003333	0,2	-1,705930
7,006667	0,2	-1,704215
7,010000	0,2	-1,703241
7,013333	0,2	-1,703337
7,016667	0,2	-1,703862
7,020000	0,2	-1,704231
7,023333	0,2	-1,704553
7,026667	0,2	-1,705035
7,030000	0,2	-1,705420
7,033333	0,2	-1,705407
7,036667	0,2	-1,705139
7,040000	0,2	-1,704957
7,043333	0,2	-1,704998
7,046667	0,2	-1,705177
7,050000	0,2	-1,705485
7,053333	0,2	-1,706236
7,056667	0,2	-1,707737
7,060000	0,2	-1,709617
7,063333	0,2	-1,710974
7,066667	0,2	-1,711364
7,070000	0,2	-1,711124
7,073333	0,2	-1,710778
7,076667	0,2	-1,710611
7,080000	0,2	-1,710816
7,083333	0,2	-1,711676
7,086667	0,2	-1,713320
7,090000	0,2	-1,715460
7,093333	0,2	-1,717486
7,096667	0,2	-1,718842
7,100000	0,2	-1,719409
7,103333	0,2	-1,719385
7,106667	0,2	-1,718895
7,110000	0,2	-1,718044
7,113333	0,2	-1,717101
7,116667	0,2	-1,716344
7,120000	0,2	-1,715770
7,123333	0,2	-1,715092
7,126667	0,2	-1,714168
7,130000	0,2	-1,713259
7,133333	0,2	-1,712736
7,136667	0,2	-1,712798
7,140000	0,2	-1,713428
7,143333	0,2	-1,714390
7,146667	0,2	-1,715286
7,150000	0,2	-1,715683
7,153333	0,2	-1,715293
7,156667	0,2	-1,714105
7,160000	0,2	-1,712287
7,163333	0,2	-1,710141
7,166667	0,2	-1,708123
7,170000	0,2	-1,706577
7,173333	0,2	-1,705606
7,176667	0,2	-1,705336
7,180000	0,2	-1,705828
7,183333	0,2	-1,706672
7,186667	0,2	-1,707261
7,190000	0,2	-1,707487
7,193333	0,2	-1,707780
7,196667	0,2	-1,708474
7,200000	0,2	-1,709379
7,203333	0,2	-1,709956
7,206667	0,2	-1,709787
7,210000	0,2	-1,708977
7,213333	0,2	-1,708094
7,216667	0,2	-1,707528
7,220000	0,2	-1,707052
7,223333	0,2	-1,706330
7,226667	0,2	-1,705528
7,230000	0,2	-1,705074
7,233333	0,2	-1,705118
7,236667	0,2	-1,705403
7,240000	0,2	-1,705530
7,243333	0,2	-1,705351
7,246667	0,2	-1,705002
7,250000	0,2	-1,704610
7,253333	0,2	-1,704276
7,256667	0,2	-1,704139
7,260000	0,2	-1,704227
7,263333	0,2	-1,704330
7,266667	0,2	-1,704257
7,270000	0,2	-1,704058
7,273333	0,2	-1,703612
7,276667	0,2	-1,702493
7,280000	0,2	-1,700640
7,283333	0,2	-1,698562
7,286667	0,2	-1,696743
7,290000	0,2	-1,695437
7,293333	0,2	-1,694904
7,296667	0,2	-1,695281
7,300000	0,2	-1,696417
7,303333	0,2	-1,697955
7,306667	0,2	-1,699458
7,310000	0,2	-1,700605
7,313333	0,2	-1,701331
7,316667	0,2	-1,701635
7,320000	0,2	-1,701383
7,323333	0,2	-1,700530
7,326667	0,2	-1,699382
7,330000	0,2	-1,698377
7,333333	0,2	-1,697808
7,336667	0,2	-1,697810
7,340000	0,2	-1,698294
7,343333	0,2	-1,698925
7,346667	0,2	-1,699523
7,350000	0,2	-1,700304
7,353333	0,2	-1,701427
7,356667	0,2	-1,702564
7,360000	0,2	-1,703225
7,363333	0,2	-1,703240
7,366667	0,2	-1,702789
7,370000	0,2	-1,702276
7,373333	0,2	-1,702098
7,376667	0,2	-1,702173
7,380000	0,2	-1,701935
7,383333	0,2	-1,701019
7,386667	0,2	-1,699793
7,390000	0,2	-1,699046
7,393333	0,2	-1,699380
7,396667	0,2	-1,700911
7,400000	0,2	-1,703055
7,403333	0,2	-1,704685
7,406667	0,2	-1,704925
7,410000	0,2	-1,703768
7,413333	0,2	-1,702104
7,416667	0,2	-1,701081
7,420000	0,2	-1,701195
7,423333	0,2	-1,702383
7,426667	0,2	-1,704492
7,430000	0,2	-1,707004
7,433333	0,2	-1,709068
7,436667	0,2	-1,710104
7,440000	0,2	-1,709993
7,443333	0,2	-1,708960
7,446667	0,2	-1,707385
7,450000	0,2	-1,705638
7,453333	0,2	-1,704104
7,456667	0,2	-1,703163
7,460000	0,2	-1,702943
7,463333	0,2	-1,703105
7,466667	0,2	-1,703135
7,470000	0,2	-1,702997
7,473333	0,2	-1,703074
7,476667	0,2	-1,703433
7,480000	0,2	-1,703698
7,483333	0,2	-1,703569
7,486667	0,2	-1,702972
7,490000	0,2	-1,701925
7,493333	0,2	-1,700554
7,496667	0,2	-1,699076
7,500000	0,2	-1,697791
7,503333	0,2	-1,697093
7,506667	0,2	-1,697257
7,510000	0,2	-1,698176
7,513333	0,2	-1,699297
7,516667	0,2	-1,699726
7,520000	0,2	-1,698549
7,523333	0,2	-1,695420
7,526667	0,2	-1,690816
7,530000	0,2	-1,685660
7,533333	0,2	-1,680710
7,536667	0,2	-1,676222
7,540000	0,2	-1,672061
7,543333	0,2	-1,667947
7,546667	0,2	-1,663654
7,550000	0,2	-1,659139
7,553333	0,2	-1,654539
7,556667	0,2	-1,650022
7,560000	0,2	-1,645611
7,563333	0,2	-1,641062
7,566667	0,2	-1,635889
7,570000	0,2	-1,629769
7,573333	0,2	-1,623078
7,576667	0,2	-1,616756
7,580000	0,2	-1,611473
7,583333	0,2	-1,607055
7,586667	0,2	-1,602816
7,590000	0,2	-1,598400
7,593333	0,2	-1,594085
7,596667	0,2	-1,590196
7,600000	0,2	-1,586512
7,603333	0,2	-1,582392
7,606667	0,2	-1,577315
7,610000	0,2	-1,571391
7,613333	0,2	-1,565276
7,616667	0,2	-1,559404
7,620000	0,2	-1,553606
7,623333	0,2	-1,547640
7,626667	0,2	-1,541742
7,630000	0,2	-1,536527
7,633333	0,2	-1,532588
7,636667	0,2	-1,530077
7,640000	0,2	-1,528521
7,643333	0,2	-1,527221
7,646667	0,2	-1,525862
7,650000	0,2	-1,524619
7,653333	0,2	-1,523816
7,656667	0,2	-1,523528
7,660000	0,2	-1,523436
7,663333	0,2	-1,523258
7,666667	0,2	-1,523237
7,670000	0,2	-1,523875
7,673333	0,2	-1,525224
7,676667	0,2	-1,526881
7,680000	0,2	-1,528692
7,683333	0,2	-1,531010
7,686667	0,2	-1,534136
7,690000	0,2	-1,537584
7,693333	0,2	-1,540407
7,696667	0,2	-1,542254
7,700000	0,2	-1,543506
7,703333	0,2	-1,544793
7,706667	0,2	-1,546892
7,710000	0,2	-1,550454
7,713333	0,2	-1,555519
7,716667	0,2	-1,561517
7,720000	0,2	-1,567803
7,723333	0,2	-1,574128
7,726667	0,2	-1,580473
7,730000	0,2	-1,586657
7,733333	0,2	-1,592535
7,736667	0,2	-1,598374
7,740000	0,2	-1,604574
7,743333	0,2	-1,610959
7,746667	0,2	-1,616760
7,750000	0,2	-1,621378
7,753333	0,2	-1,624816
7,756667	0,2	-1,627576
7,760000	0,2	-1,630401
7,763333	0,2	-1,633789
7,766667	0,2	-1,637714
7,770000	0,2	-1,641858
7,773333	0,2	-1,645983
7,776667	0,2	-1,650032
7,780000	0,2	-1,653959
7,783333	0,2	-1,657765
7,786667	0,2	-1,661766
7,790000	0,2	-1,666249
7,793333	0,2	-1,670822
7,796667	0,2	-1,674648
7,800000	0,2	-1,677329
7,803333	0,2	-1,679181
7,806667	0,2	-1,680697
7,810000	0,2	-1,682005
7,813333	0,2	-1,683018
7,816667	0,2	-1,683938
7,820000	0,2	-1,685260
7,823333	0,2	-1,687234
7,826667	0,2	-1,689632
7,830000	0,2	-1,691970
7,833333	0,2	-1,693774
7,836667	0,2	-1,694832
7,840000	0,2	-1,695322
7,843333	0,2	-1,695630
7,846667	0,2	-1,696053
7,850000	0,2	-1,696464
7,853333	0,2	-1,696418
7,856667	0,2	-1,695920
7,860000	0,2	-1,695609
7,863333	0,2	-1,696069
7,866667	0,2	-1,697364
7,870000	0,2	-1,699165
7,873333	0,2	-1,701080
7,876667	0,2	-1,702860
7,880000	0,2	-1,704440
7,883333	0,2	-1,705781
7,886667	0,2	-1,706677
7,890000	0,2	-1,706864
7,893333	0,2	-1,706476
7,896667	0,2	-1,706181
7,900000	0,2	-1,706452
7,903333	0,2	-1,706971
7,906667	0,2	-1,707044
7,910000	0,2	-1,706220
7,913333	0,2	-1,704402
7,916667	0,2	-1,701978
7,920000	0,2	-1,700015
7,923333	0,2	-1,699634
7,926667	0,2	-1,701024
7,930000	0,2	-1,703431
7,933333	0,2	-1,705834
7,936667	0,2	-1,707502
7,940000	0,2	-1,708266
7,943333	0,2	-1,708299
7,946667	0,2	-1,707661
7,950000	0,2	-1,706390
7,953333	0,2	-1,704847
7,956667	0,2	-1,703434
7,960000	0,2	-1,702352
7,963333	0,2	-1,701841
7,966667	0,2	-1,702013
7,970000	0,2	-1,702572
7,973333	0,2	-1,703183
7,976667	0,2	-1,703792
7,980000	0,2	-1,704487
7,983333	0,2	-1,705283
7,986667	0,2	-1,706062
7,990000	0,2	-1,706676
7,993333	0,2	-1,707108
7,996667	0,2	-1,707586
8,000000	0,2	-1,708373
8,003333	0,2	-1,709532
8,006667	0,2	-1,711062
8,010000	0,2	-1,712740
8,013333	0,2	-1,713930
8,016667	0,2	-1,714254
8,020000	0,2	-1,714074
8,023333	0,2	-1,713895
8,026667	0,2	-1,713835
8,030000	0,2	-1,713956
8,033333	0,2	-1,714606
8,036667	0,2	-1,715937
8,040000	0,2	-1,717346
8,043333	0,2	-1,717894
8,046667	0,2	-1,717239
8,050000	0,2	-1,715926
8,053333	0,2	-1,714942
8,056667	0,2	-1,715132
8,060000	0,2	-1,716621
8,063333	0,2	-1,718737
8,066667	0,2	-1,720637
8,070000	0,2	-1,721736
8,073333	0,2	-1,721778
8,076667	0,2	-1,720950
8,080000	0,2	-1,719804
8,083333	0,2	-1,718874
8,086667	0,2	-1,718465
8,090000	0,2	-1,718710
8,093333	0,2	-1,719433
8,096667	0,2	-1,720101
8,100000	0,2	-1,720157
8,103333	0,2	-1,719302
8,106667	0,2	-1,717677
8,110000	0,2	-1,715984
8,113333	0,2	-1,715089
8,116667	0,2	-1,715337
8,120000	0,2	-1,716411
8,123333	0,2	-1,717792
8,126667	0,2	-1,719112
8,130000	0,2	-1,720252
8,133333	0,2	-1,721215
8,136667	0,2	-1,721873
8,140000	0,2	-1,721987
8,143333	0,2	-1,721427
8,146667	0,2	-1,720263
8,150000	0,2	-1,718785
8,153333	0,2	-1,717381
8,156667	0,2	-1,716226
8,160000	0,2	-1,715142
8,163333	0,2	-1,713741
8,166667	0,2	-1,711705
8,170000	0,2	-1,709141
8,173333	0,2	-1,706847
8,176667	0,2	-1,705893
8,180000	0,2	-1,706675
8,183333	0,2	-1,708514
8,186667	0,2	-1,710184
8,190000	0,2	-1,710700
8,193333	0,2	-1,709705
8,196667	0,2	-1,707396
8,200000	0,2	-1,704234
8,203333	0,2	-1,700516
8,206667	0,2	-1,696328
8,210000	0,2	-1,692050
8,213333	0,2	-1,688384
8,216667	0,2	-1,685680
8,220000	0,2	-1,683652
8,223333	0,2	-1,681779
8,226667	0,2	-1,679678
8,230000	0,2	-1,677195
8,233333	0,2	-1,674477
8,236667	0,2	-1,671735
8,240000	0,2	-1,668845
8,243333	0,2	-1,665538
8,246667	0,2	-1,661908
8,250000	0,2	-1,658465
8,253333	0,2	-1,655660
8,256667	0,2	-1,653491
8,260000	0,2	-1,651650
8,263333	0,2	-1,649865
8,266667	0,2	-1,648013
8,270000	0,2	-1,646172
8,273333	0,2	-1,644636
8,276667	0,2	-1,643654
8,280000	0,2	-1,643197
8,283333	0,2	-1,642982
8,286667	0,2	-1,642684
8,290000	0,2	-1,642279
8,293333	0,2	-1,641994
8,296667	0,2	-1,641849
8,300000	0,2	-1,641649
8,303333	0,2	-1,641368
8,306667	0,2	-1,641123
8,310000	0,2	-1,640923
8,313333	0,2	-1,640702
8,316667	0,2	-1,640435
8,320000	0,2	-1,640112
8,323333	0,2	-1,639804
8,326667	0,2	-1,639765
8,330000	0,2	-1,640269
8,333333	0,2	-1,641351
8,336667	0,2	-1,642840
8,340000	0,2	-1,644474
8,343333	0,2	-1,645995
8,346667	0,2	-1,647342
8,350000	0,2	-1,648672
8,353333	0,2	-1,650225
8,356667	0,2	-1,652357
8,360000	0,2	-1,655344
8,363333	0,2	-1,658816
8,366667	0,2	-1,661870
8,370000	0,2	-1,664038
8,373333	0,2	-1,665592
8,376667	0,2	-1,666855
8,380000	0,2	-1,667916
8,383333	0,2	-1,669109
8,386667	0,2	-1,671094
8,390000	0,2	-1,674232
8,393333	0,2	-1,678207
8,396667	0,2	-1,682212
8,400000	0,2	-1,685435
8,403333	0,2	-1,687491
8,406667	0,2	-1,688506
8,410000	0,2	-1,688967
8,413333	0,2	-1,689382
8,416667	0,2	-1,690117
8,420000	0,2	-1,691642
8,423333	0,2	-1,694422
8,426667	0,2	-1,698314
8,430000	0,2	-1,702480
8,433333	0,2	-1,706108
8,436667	0,2	-1,709092
8,440000	0,2	-1,711832
8,443333	0,2	-1,714547
8,446667	0,2	-1,717062
8,450000	0,2	-1,719096
8,453333	0,2	-1,720613
8,456667	0,2	-1,722015
8,460000	0,2	-1,723701
8,463333	0,2	-1,725510
8,466667	0,2	-1,727071
8,470000	0,2	-1,728261
8,473333	0,2	-1,729064
8,476667	0,2	-1,729535
8,480000	0,2	-1,730005
8,483333	0,2	-1,730753
8,486667	0,2	-1,731440
8,490000	0,2	-1,731474
8,493333	0,2	-1,730774
8,496667	0,2	-1,729830
8,500000	0,2	-1,729432
8,503333	0,2	-1,730427
8,506667	0,2	-1,733088
8,510000	0,2	-1,736674
8,513333	0,2	-1,740062
8,516667	0,2	-1,742578
8,520000	0,2	-1,744016
8,523333	0,2	-1,744439
8,526667	0,2	-1,744221
8,530000	0,2	-1,743919
8,533333	0,2	-1,743868
8,536667	0,2	-1,744086
8,540000	0,2	-1,744583
8,543333	0,2	-1,745395
8,546667	0,2	-1,746477
8,550000	0,2	-1,747805
8,553333	0,2	-1,749340
8,556667	0,2	-1,750640
8,560000	0,2	-1,750948
8,563333	0,2	-1,750040
8,566667	0,2	-1,748569
8,570000	0,2	-1,747451
8,573333	0,2	-1,747132
8,576667	0,2	-1,747369
8,580000	0,2	-1,747704
8,583333	0,2	-1,747989
8,586667	0,2	-1,748200
8,590000	0,2	-1,748238
8,593333	0,2	-1,748225
8,596667	0,2	-1,748506
8,600000	0,2	-1,749280
8,603333	0,2	-1,750357
8,606667	0,2	-1,751182
8,610000	0,2	-1,751073
8,613333	0,2	-1,749594
8,616667	0,2	-1,747091
8,620000	0,2	-1,744723
8,623333	0,2	-1,743461
8,626667	0,2	-1,743221
8,630000	0,2	-1,743274
8,633333	0,2	-1,743219
8,636667	0,2	-1,743229
8,640000	0,2	-1,743469
8,643333	0,2	-1,743673
8,646667	0,2	-1,743468
8,650000	0,2	-1,742984
8,653333	0,2	-1,742723
8,656667	0,2	-1,742794
8,660000	0,2	-1,742911
8,663333	0,2	-1,743070
8,666667	0,2	-1,743516
8,670000	0,2	-1,744254
8,673333	0,2	-1,745036
8,676667	0,2	-1,745747
8,680000	0,2	-1,746485
8,683333	0,2	-1,747130
8,686667	0,2	-1,747272
8,690000	0,2	-1,746724
8,693333	0,2	-1,745724
8,696667	0,2	-1,744663
8,700000	0,2	-1,743782
8,703333	0,2	-1,743083
8,706667	0,2	-1,742416
8,710000	0,2	-1,741536
8,713333	0,2	-1,740226
8,716667	0,2	-1,738595
8,720000	0,2	-1,737049
8,723333	0,2	-1,735889
8,726667	0,2	-1,735148
8,730000	0,2	-1,734812
8,733333	0,2	-1,734970
8,736667	0,2	-1,735623
8,740000	0,2	-1,736444
8,743333	0,2	-1,737036
8,746667	0,2	-1,737344
8,750000	0,2	-1,737636
8,753333	0,2	-1,738179
8,756667	0,2	-1,738909
8,760000	0,2	-1,739478
8,763333	0,2	-1,739712
8,766667	0,2	-1,739709
8,770000	0,2	-1,739487
8,773333	0,2	-1,739010
8,776667	0,2	-1,738425
8,780000	0,2	-1,737938
8,783333	0,2	-1,737646
8,786667	0,2	-1,737598
8,790000	0,2	-1,737767
8,793333	0,2	-1,737989
8,796667	0,2	-1,738019
8,800000	0,2	-1,737606
8,803333	0,2	-1,736670
8,806667	0,2	-1,735429
8,810000	0,2	-1,734219
8,813333	0,2	-1,733236
8,816667	0,2	-1,732580
8,820000	0,2	-1,732323
8,823333	0,2	-1,732348
8,826667	0,2	-1,732466
8,830000	0,2	-1,732721
8,833333	0,2	-1,733275
8,836667	0,2	-1,734196
8,840000	0,2	-1,735386
8,843333	0,2	-1,736458
8,846667	0,2	-1,736874
8,850000	0,2	-1,736448
8,853333	0,2	-1,735579
8,856667	0,2	-1,734774
8,860000	0,2	-1,734094
8,863333	0,2	-1,733305
8,866667	0,2	-1,732329
8,870000	0,2	-1,731359
8,873333	0,2	-1,730562
8,876667	0,2	-1,729746
8,880000	0,2	-1,728637
8,883333	0,2	-1,727264
8,886667	0,2	-1,725858
8,890000	0,2	-1,724689
8,893333	0,2	-1,724064
8,896667	0,2	-1,724145
8,900000	0,2	-1,724701
8,903333	0,2	-1,725190
8,906667	0,2	-1,725047
8,910000	0,2	-1,723824
8,913333	0,2	-1,721432
8,916667	0,2	-1,718446
8,920000	0,2	-1,715894
8,923333	0,2	-1,714607
8,926667	0,2	-1,714628
8,930000	0,2	-1,715207
8,933333	0,2	-1,715681
8,936667	0,2	-1,716301
8,940000	0,2	-1,717791
8,943333	0,2	-1,720216
8,946667	0,2	-1,722664
8,950000	0,2	-1,724039
8,953333	0,2	-1,723901
8,956667	0,2	-1,722514
8,960000	0,2	-1,720472
8,963333	0,2	-1,718377
8,966667	0,2	-1,716656
8,970000	0,2	-1,715564
8,973333	0,2	-1,715153
8,976667	0,2	-1,715101
8,980000	0,2	-1,714945
8,983333	0,2	-1,714607
8,986667	0,2	-1,714449
8,990000	0,2	-1,714945
8,993333	0,2	-1,716246
8,996667	0,2	-1,717841
9,000000	0,2	-1,718876
9,003333	0,2	-1,718855
9,006667	0,2	-1,717885
9,010000	0,2	-1,716551
9,013333	0,2	-1,715623
9,016667	0,2	-1,715547
9,020000	0,2	-1,716193
9,023333	0,2	-1,716942
9,026667	0,2	-1,717088
9,030000	0,2	-1,716543
9,033333	0,2	-1,715812
9,036667	0,2	-1,715134
9,040000	0,2	-1,714333
9,043333	0,2	-1,713466
9,046667	0,2	-1,712844
9,050000	0,2	-1,712437
9,053333	0,2	-1,711842
9,056667	0,2	-1,710909
9,060000	0,2	-1,709963
9,063333	0,2	-1,709516
9,066667	0,2	-1,710040
9,070000	0,2	-1,711628
9,073333	0,2	-1,713870
9,076667	0,2	-1,716227
9,080000	0,2	-1,718167
9,083333	0,2	-1,719113
9,086667	0,2	-1,718856
9,090000	0,2	-1,717888
9,093333	0,2	-1,717014
9,096667	0,2	-1,716651
9,100000	0,2	-1,716562
9,103333	0,2	-1,716329
9,106667	0,2	-1,715775
9,110000	0,2	-1,714863
9,113333	0,2	-1,713728
9,116667	0,2	-1,712974
9,120000	0,2	-1,713395
9,123333	0,2	-1,715158
9,126667	0,2	-1,717504
9,130000	0,2	-1,719433
9,133333	0,2	-1,720558
9,136667	0,2	-1,721064
9,140000	0,2	-1,721153
9,143333	0,2	-1,720895
9,146667	0,2	-1,720355
9,150000	0,2	-1,719735
9,153333	0,2	-1,719406
9,156667	0,2	-1,719611
9,160000	0,2	-1,720134
9,163333	0,2	-1,720442
9,166667	0,2	-1,720241
9,170000	0,2	-1,719726
9,173333	0,2	-1,719231
9,176667	0,2	-1,718805
9,180000	0,2	-1,718279
9,183333	0,2	-1,717615
9,186667	0,2	-1,717005
9,190000	0,2	-1,716728
9,193333	0,2	-1,716935
9,196667	0,2	-1,717441
9,200000	0,2	-1,717802
9,203333	0,2	-1,717798
9,206667	0,2	-1,717712
9,210000	0,2	-1,717920
9,213333	0,2	-1,718306
9,216667	0,2	-1,718462
9,220000	0,2	-1,718474
9,223333	0,2	-1,718993
9,226667	0,2	-1,720313
9,230000	0,2	-1,721769
9,233333	0,2	-1,722306
9,236667	0,2	-1,721534
9,240000	0,2	-1,720111
9,243333	0,2	-1,719059
9,246667	0,2	-1,718771
9,250000	0,2	-1,718801
9,253333	0,2	-1,718534
9,256667	0,2	-1,717739
9,260000	0,2	-1,716539
9,263333	0,2	-1,715137
9,266667	0,2	-1,713735
9,270000	0,2	-1,712561
9,273333	0,2	-1,711881
9,276667	0,2	-1,711957
9,280000	0,2	-1,712803
9,283333	0,2	-1,714060
9,286667	0,2	-1,715245
9,290000	0,2	-1,716083
9,293333	0,2	-1,716628
9,296667	0,2	-1,717176
9,300000	0,2	-1,717995
9,303333	0,2	-1,719069
9,306667	0,2	-1,720217
9,310000	0,2	-1,721235
9,313333	0,2	-1,721798
9,316667	0,2	-1,721521
9,320000	0,2	-1,720239
9,323333	0,2	-1,718284
9,326667	0,2	-1,716483
9,330000	0,2	-1,715533
9,333333	0,2	-1,715469
9,336667	0,2	-1,715974
9,340000	0,2	-1,716807
9,343333	0,2	-1,717845
9,346667	0,2	-1,719025
9,350000	0,2	-1,720193
9,353333	0,2	-1,721025
9,356667	0,2	-1,721290
9,360000	0,2	-1,721080
9,363333	0,2	-1,720654
9,366667	0,2	-1,720156
9,370000	0,2	-1,719702
9,373333	0,2	-1,719654
9,376667	0,2	-1,720214
9,380000	0,2	-1,721053
9,383333	0,2	-1,721916
9,386667	0,2	-1,723020
9,390000	0,2	-1,724542
9,393333	0,2	-1,726118
9,396667	0,2	-1,726955
9,400000	0,2	-1,726501
9,403333	0,2	-1,725091
9,406667	0,2	-1,723673
9,410000	0,2	-1,722829
9,413333	0,2	-1,722349
9,416667	0,2	-1,721905
9,420000	0,2	-1,721670
9,423333	0,2	-1,721915
9,426667	0,2	-1,722374
9,430000	0,2	-1,722548
9,433333	0,2	-1,722473
9,436667	0,2	-1,722754
9,440000	0,2	-1,723856
9,443333	0,2	-1,725450
9,446667	0,2	-1,726628
9,450000	0,2	-1,726864
9,453333	0,2	-1,726488
9,456667	0,2	-1,726226
9,460000	0,2	-1,726450
9,463333	0,2	-1,726839
9,466667	0,2	-1,726802
9,470000	0,2	-1,726018
9,473333	0,2	-1,724608
9,476667	0,2	-1,723081
9,480000	0,2	-1,721860
9,483333	0,2	-1,720866
9,486667	0,2	-1,719867
9,490000	0,2	-1,719048
9,493333	0,2	-1,718962
9,496667	0,2	-1,719875
9,500000	0,2	-1,721371
9,503333	0,2	-1,722683
9,506667	0,2	-1,723230
9,510000	0,2	-1,722747
9,513333	0,2	-1,721208
9,516667	0,2	-1,718676
9,520000	0,2	-1,715192
9,523333	0,2	-1,711167
9,526667	0,2	-1,707647
9,530000	0,2	-1,705675
9,533333	0,2	-1,705515
9,536667	0,2	-1,706571
9,540000	0,2	-1,707771
9,543333	0,2	-1,708043
9,546667	0,2	-1,706800
9,550000	0,2	-1,704217
9,553333	0,2	-1,701098
9,556667	0,2	-1,698310
9,560000	0,2	-1,696162
9,563333	0,2	-1,694425
9,566667	0,2	-1,692954
9,570000	0,2	-1,691888
9,573333	0,2	-1,691276
9,576667	0,2	-1,690837
9,580000	0,2	-1,690134
9,583333	0,2	-1,688854
9,586667	0,2	-1,687062
9,590000	0,2	-1,685392
9,593333	0,2	-1,684746
9,596667	0,2	-1,685362
9,600000	0,2	-1,686409
9,603333	0,2	-1,686817
9,606667	0,2	-1,686309
9,610000	0,2	-1,685477
9,613333	0,2	-1,685048
9,616667	0,2	-1,685308
9,620000	0,2	-1,686042
9,623333	0,2	-1,686773
9,626667	0,2	-1,687286
9,630000	0,2	-1,687753
9,633333	0,2	-1,688229
9,636667	0,2	-1,688558
9,640000	0,2	-1,688674
9,643333	0,2	-1,688595
9,646667	0,2	-1,688367
9,650000	0,2	-1,688335
9,653333	0,2	-1,689036
9,656667	0,2	-1,690505
9,660000	0,2	-1,692162
9,663333	0,2	-1,693534
9,666667	0,2	-1,694715
9,670000	0,2	-1,696139
9,673333	0,2	-1,698123
9,676667	0,2	-1,700619
9,680000	0,2	-1,703311
9,683333	0,2	-1,705955
9,686667	0,2	-1,708613
9,690000	0,2	-1,711396
9,693333	0,2	-1,714100
9,696667	0,2	-1,716417
9,700000	0,2	-1,718313
9,703333	0,2	-1,719949
9,706667	0,2	-1,721339
9,710000	0,2	-1,722329
9,713333	0,2	-1,723009
9,716667	0,2	-1,723884
9,720000	0,2	-1,725423
9,723333	0,2	-1,727704
9,726667	0,2	-1,730546
9,730000	0,2	-1,733582
9,733333	0,2	-1,736194
9,736667	0,2	-1,737669
9,740000	0,2	-1,737660
9,743333	0,2	-1,736610
9,746667	0,2	-1,735490
9,750000	0,2	-1,735056
9,753333	0,2	-1,735460
9,756667	0,2	-1,736337
9,760000	0,2	-1,737132
9,763333	0,2	-1,737563
9,766667	0,2	-1,737915
9,770000	0,2	-1,738735
9,773333	0,2	-1,740156
9,776667	0,2	-1,741792
9,780000	0,2	-1,743323
9,783333	0,2	-1,744712
9,786667	0,2	-1,745880
9,790000	0,2	-1,746699
9,793333	0,2	-1,747189
9,796667	0,2	-1,747322
9,800000	0,2	-1,746847
9,803333	0,2	-1,745583
9,806667	0,2	-1,743779
9,810000	0,2	-1,742007
9,813333	0,2	-1,740694
9,816667	0,2	-1,739909
9,820000	0,2	-1,739550
9,823333	0,2	-1,739546
9,826667	0,2	-1,739949
9,830000	0,2	-1,740728
9,833333	0,2	-1,741520
9,836667	0,2	-1,742034
9,840000	0,2	-1,742409
9,843333	0,2	-1,742674
9,846667	0,2	-1,742476
9,850000	0,2	-1,741704
9,853333	0,2	-1,740741
9,856667	0,2	-1,739972
9,860000	0,2	-1,739523
9,863333	0,2	-1,739376
9,866667	0,2	-1,739396
9,870000	0,2	-1,739332
9,873333	0,2	-1,739047
9,876667	0,2	-1,738752
9,880000	0,2	-1,738775
9,883333	0,2	-1,739054
9,886667	0,2	-1,739098
9,890000	0,2	-1,738598
9,893333	0,2	-1,737772
9,896667	0,2	-1,736919
9,900000	0,2	-1,736009
9,903333	0,2	-1,734958
9,906667	0,2	-1,733891
9,910000	0,2	-1,732799
9,913333	0,2	-1,731278
9,916667	0,2	-1,729127
9,920000	0,2	-1,726894
9,923333	0,2	-1,725413
9,926667	0,2	-1,725003
9,930000	0,2	-1,725354
9,933333	0,2	-1,726049
9,936667	0,2	-1,726891
9,940000	0,2	-1,727579
9,943333	0,2	-1,727700
9,946667	0,2	-1,727334
9,950000	0,2	-1,726971
9,953333	0,2	-1,726769
9,956667	0,2	-1,726497
9,960000	0,2	-1,726132
9,963333	0,2	-1,726057
9,966667	0,2	-1,726595
9,970000	0,2	-1,727685
9,973333	0,2	-1,728937
9,976667	0,2	-1,729816
9,980000	0,2	-1,730021
9,983333	0,2	-1,729733
9,986667	0,2	-1,729266
9,990000	0,2	-1,728784
9,993333	0,2	-1,728409
9,996667	0,2	-1,728233
10,000000	0,2	-1,728359
10,003333	0,2	-1,728988
10,006667	0,2	-1,730145
10,010000	0,2	-1,731440
10,013333	0,2	-1,732267
10,016667	0,2	-1,732264
10,020000	0,2	-1,731629
10,023333	0,2	-1,730902
10,026667	0,2	-1,730452
10,030000	0,2	-1,730342
10,033333	0,2	-1,730530
10,036667	0,2	-1,730972
10,040000	0,2	-1,731551
10,043333	0,2	-1,732058
10,046667	0,2	-1,732308
10,050000	0,2	-1,732245
10,053333	0,2	-1,731868
10,056667	0,2	-1,731227
10,060000	0,2	-1,730505
10,063333	0,2	-1,729976
10,066667	0,2	-1,729946
10,070000	0,2	-1,730723
10,073333	0,2	-1,732236
10,076667	0,2	-1,733685
10,080000	0,2	-1,734178
10,083333	0,2	-1,733599
10,086667	0,2	-1,732498
10,090000	0,2	-1,731614
10,093333	0,2	-1,731681
10,096667	0,2	-1,733035
10,100000	0,2	-1,735243
10,103333	0,2	-1,737511
10,106667	0,2	-1,739320
10,110000	0,2	-1,740526
10,113333	0,2	-1,741182
10,116667	0,2	-1,741368
10,120000	0,2	-1,741012
10,123333	0,2	-1,739945
10,126667	0,2	-1,738219
10,130000	0,2	-1,736206
10,133333	0,2	-1,734398
10,136667	0,2	-1,733205
10,140000	0,2	-1,732845
10,143333	0,2	-1,733344
10,146667	0,2	-1,734611
10,150000	0,2	-1,736459
10,153333	0,2	-1,738552
10,156667	0,2	-1,740444
10,160000	0,2	-1,741802
10,163333	0,2	-1,742440
10,166667	0,2	-1,742154
10,170000	0,2	-1,740899
10,173333	0,2	-1,738930
10,176667	0,2	-1,736553
10,180000	0,2	-1,734197
10,183333	0,2	-1,732572
10,186667	0,2	-1,732210
10,190000	0,2	-1,732950
10,193333	0,2	-1,734205
10,196667	0,2	-1,735563
10,200000	0,2	-1,736882
10,203333	0,2	-1,738010
10,206667	0,2	-1,738758
10,210000	0,2	-1,739043
10,213333	0,2	-1,738879
10,216667	0,2	-1,738325
10,220000	0,2	-1,737574
10,223333	0,2	-1,736975
10,226667	0,2	-1,736749
10,230000	0,2	-1,736732
10,233333	0,2	-1,736600
10,236667	0,2	-1,736256
10,240000	0,2	-1,735908
10,243333	0,2	-1,735956
10,246667	0,2	-1,736785
10,250000	0,2	-1,738424
10,253333	0,2	-1,740463
10,256667	0,2	-1,742414
10,260000	0,2	-1,744038
10,263333	0,2	-1,745211
10,266667	0,2	-1,745673
10,270000	0,2	-1,745151
10,273333	0,2	-1,743603
10,276667	0,2	-1,741215
10,280000	0,2	-1,738391
10,283333	0,2	-1,735733
10,286667	0,2	-1,733886
10,290000	0,2	-1,733327
10,293333	0,2	-1,734082
10,296667	0,2	-1,735640
10,300000	0,2	-1,737213
10,303333	0,2	-1,738189
10,306667	0,2	-1,738567
10,310000	0,2	-1,738734
10,313333	0,2	-1,738768
10,316667	0,2	-1,738490
10,320000	0,2	-1,737909
10,323333	0,2	-1,737236
10,326667	0,2	-1,736888
10,330000	0,2	-1,737363
10,333333	0,2	-1,738731
10,336667	0,2	-1,740423
10,340000	0,2	-1,741758
10,343333	0,2	-1,742501
10,346667	0,2	-1,742829
10,350000	0,2	-1,743000
10,353333	0,2	-1,743243
10,356667	0,2	-1,743794
10,360000	0,2	-1,744761
10,363333	0,2	-1,745814
10,366667	0,2	-1,746194
10,370000	0,2	-1,745308
10,373333	0,2	-1,743322
10,376667	0,2	-1,741120
10,380000	0,2	-1,739674
10,383333	0,2	-1,739404
10,386667	0,2	-1,740018
10,390000	0,2	-1,740871
10,393333	0,2	-1,741435
10,396667	0,2	-1,741412
10,400000	0,2	-1,740711
10,403333	0,2	-1,739655
10,406667	0,2	-1,738949
10,410000	0,2	-1,739097
10,413333	0,2	-1,739915
10,416667	0,2	-1,740802
10,420000	0,2	-1,741309
10,423333	0,2	-1,741319
10,426667	0,2	-1,740955
10,430000	0,2	-1,740409
10,433333	0,2	-1,739741
10,436667	0,2	-1,738966
10,440000	0,2	-1,738096
10,443333	0,2	-1,737072
10,446667	0,2	-1,736031
10,450000	0,2	-1,735399
10,453333	0,2	-1,735414
10,456667	0,2	-1,735827
10,460000	0,2	-1,736152
10,463333	0,2	-1,736061
10,466667	0,2	-1,735606
10,470000	0,2	-1,735054
10,473333	0,2	-1,734515
10,476667	0,2	-1,733894
10,480000	0,2	-1,733110
10,483333	0,2	-1,732190
10,486667	0,2	-1,731171
10,490000	0,2	-1,729979
10,493333	0,2	-1,728511
10,496667	0,2	-1,726870
10,500000	0,2	-1,725513
10,503333	0,2	-1,725062
10,506667	0,2	-1,725690
10,510000	0,2	-1,726867
10,513333	0,2	-1,728012
10,516667	0,2	-1,728981
10,520000	0,2	-1,729777
10,523333	0,2	-1,730370
10,526667	0,2	-1,730840
10,530000	0,2	-1,731283
10,533333	0,2	-1,731692
10,536667	0,2	-1,731977
10,540000	0,2	-1,731877
10,543333	0,2	-1,731218
10,546667	0,2	-1,730524
10,550000	0,2	-1,730791
10,553333	0,2	-1,732308
10,556667	0,2	-1,734126
10,560000	0,2	-1,734959
10,563333	0,2	-1,734303
10,566667	0,2	-1,732722
10,570000	0,2	-1,731378
10,573333	0,2	-1,731152
10,576667	0,2	-1,732113
10,580000	0,2	-1,733910
10,583333	0,2	-1,736298
10,586667	0,2	-1,739005
10,590000	0,2	-1,741187
10,593333	0,2	-1,741569
10,596667	0,2	-1,739673
10,600000	0,2	-1,736547
10,603333	0,2	-1,733888
10,606667	0,2	-1,732822
10,610000	0,2	-1,733321
10,613333	0,2	-1,734420
10,616667	0,2	-1,735136
10,620000	0,2	-1,735178
10,623333	0,2	-1,734731
10,626667	0,2	-1,733962
10,630000	0,2	-1,732953
10,633333	0,2	-1,731900
10,636667	0,2	-1,731118
10,640000	0,2	-1,730894
10,643333	0,2	-1,731353
10,646667	0,2	-1,732421
10,650000	0,2	-1,733949
10,653333	0,2	-1,735748
10,656667	0,2	-1,737387
10,660000	0,2	-1,738271
10,663333	0,2	-1,738135
10,666667	0,2	-1,737219
10,670000	0,2	-1,736005
10,673333	0,2	-1,735035
10,676667	0,2	-1,734726
10,680000	0,2	-1,735036
10,683333	0,2	-1,735591
10,686667	0,2	-1,736156
10,690000	0,2	-1,736792
10,693333	0,2	-1,737737
10,696667	0,2	-1,739201
10,700000	0,2	-1,741093
10,703333	0,2	-1,742915
10,706667	0,2	-1,744080
10,710000	0,2	-1,744466
10,713333	0,2	-1,744377
10,716667	0,2	-1,744066
10,720000	0,2	-1,743691
10,723333	0,2	-1,743458
10,726667	0,2	-1,743465
10,730000	0,2	-1,743636
10,733333	0,2	-1,743813
10,736667	0,2	-1,743865
10,740000	0,2	-1,743929
10,743333	0,2	-1,744268
10,746667	0,2	-1,744719
10,750000	0,2	-1,744801
10,753333	0,2	-1,744507
10,756667	0,2	-1,744380
10,760000	0,2	-1,744621
10,763333	0,2	-1,744841
10,766667	0,2	-1,744729
10,770000	0,2	-1,744280
10,773333	0,2	-1,743525
10,776667	0,2	-1,742607
10,780000	0,2	-1,741992
10,783333	0,2	-1,742106
10,786667	0,2	-1,742877
10,790000	0,2	-1,743878
10,793333	0,2	-1,744664
10,796667	0,2	-1,744880
10,800000	0,2	-1,744381
10,803333	0,2	-1,743357
10,806667	0,2	-1,742189
10,810000	0,2	-1,741372
10,813333	0,2	-1,741448
10,816667	0,2	-1,742466
10,820000	0,2	-1,743738
10,823333	0,2	-1,744467
10,826667	0,2	-1,744312
10,830000	0,2	-1,743506
10,833333	0,2	-1,742671
10,836667	0,2	-1,742226
10,840000	0,2	-1,742149
10,843333	0,2	-1,742413
10,846667	0,2	-1,743027
10,850000	0,2	-1,743803
10,853333	0,2	-1,744481
10,856667	0,2	-1,744860
10,860000	0,2	-1,744809
10,863333	0,2	-1,744258
10,866667	0,2	-1,743125
10,870000	0,2	-1,741392
10,873333	0,2	-1,739282
10,876667	0,2	-1,737362
10,880000	0,2	-1,736288
10,883333	0,2	-1,736288
10,886667	0,2	-1,736997
10,890000	0,2	-1,737868
10,893333	0,2	-1,738545
10,896667	0,2	-1,738952
10,900000	0,2	-1,739151
10,903333	0,2	-1,739104
10,906667	0,2	-1,738818
10,910000	0,2	-1,738715
10,913333	0,2	-1,739217
10,916667	0,2	-1,739985
10,920000	0,2	-1,740267
10,923333	0,2	-1,739835
10,926667	0,2	-1,738993
10,930000	0,2	-1,737932
10,933333	0,2	-1,736618
10,936667	0,2	-1,735181
10,940000	0,2	-1,734047
10,943333	0,2	-1,733569
10,946667	0,2	-1,733600
10,950000	0,2	-1,733577
10,953333	0,2	-1,733049
10,956667	0,2	-1,731898
10,960000	0,2	-1,730170
10,963333	0,2	-1,727994
10,966667	0,2	-1,725772
10,970000	0,2	-1,724232
10,973333	0,2	-1,723993
10,976667	0,2	-1,725090
10,980000	0,2	-1,726998
10,983333	0,2	-1,728807
10,986667	0,2	-1,729533
10,990000	0,2	-1,728873
10,993333	0,2	-1,727494
10,996667	0,2	-1,726159
11,000000	0,2	-1,724967
11,003333	0,2	-1,723730
11,006667	0,2	-1,722539
11,010000	0,2	-1,721608
11,013333	0,2	-1,720851
11,016667	0,2	-1,719971
11,020000	0,2	-1,718944
11,023333	0,2	-1,718042
11,026667	0,2	-1,717404
11,030000	0,2	-1,716828
11,033333	0,2	-1,715974
11,036667	0,2	-1,714791
11,040000	0,2	-1,713527
11,043333	0,2	-1,712401
11,046667	0,2	-1,711603
11,050000	0,2	-1,711361
11,053333	0,2	-1,711717
11,056667	0,2	-1,712374
11,060000	0,2	-1,712733
11,063333	0,2	-1,711978
11,066667	0,2	-1,709410
11,070000	0,2	-1,705309
11,073333	0,2	-1,701277
11,076667	0,2	-1,699023
11,080000	0,2	-1,698972
11,083333	0,2	-1,700383
11,086667	0,2	-1,702203
11,090000	0,2	-1,703500
11,093333	0,2	-1,703749
11,096667	0,2	-1,703123
11,100000	0,2	-1,702161
11,103333	0,2	-1,701269
11,106667	0,2	-1,700601
11,110000	0,2	-1,699986
11,113333	0,2	-1,699111
11,116667	0,2	-1,698064
11,120000	0,2	-1,697314
11,123333	0,2	-1,697093
11,126667	0,2	-1,697216
11,130000	0,2	-1,697392
11,133333	0,2	-1,697312
11,136667	0,2	-1,696685
11,140000	0,2	-1,695457
11,143333	0,2	-1,693966
11,146667	0,2	-1,692744
11,150000	0,2	-1,692112
11,153333	0,2	-1,692053
11,156667	0,2	-1,692385
11,160000	0,2	-1,692847
11,163333	0,2	-1,693145
11,166667	0,2	-1,693003
11,170000	0,2	-1,692194
11,173333	0,2	-1,690740
11,176667	0,2	-1,689058
11,180000	0,2	-1,687642
11,183333	0,2	-1,686738
11,186667	0,2	-1,686395
11,190000	0,2	-1,686567
11,193333	0,2	-1,687113
11,196667	0,2	-1,687802
11,200000	0,2	-1,688287
11,203333	0,2	-1,688266
11,206667	0,2	-1,687835
11,210000	0,2	-1,687503
11,213333	0,2	-1,687700
11,216667	0,2	-1,688349
11,220000	0,2	-1,689012
11,223333	0,2	-1,689378
11,226667	0,2	-1,689448
11,230000	0,2	-1,689310
11,233333	0,2	-1,688915
11,236667	0,2	-1,688278
11,240000	0,2	-1,687822
11,243333	0,2	-1,688128
11,246667	0,2	-1,689379
11,250000	0,2	-1,691277
11,253333	0,2	-1,693264
11,256667	0,2	-1,694768
11,260000	0,2	-1,695607
11,263333	0,2	-1,696085
11,266667	0,2	-1,696533
11,270000	0,2	-1,697029
11,273333	0,2	-1,697533
11,276667	0,2	-1,697966
11,280000	0,2	-1,698300
11,283333	0,2	-1,698687
11,286667	0,2	-1,699225
11,290000	0,2	-1,699888
11,293333	0,2	-1,700921
11,296667	0,2	-1,702770
11,300000	0,2	-1,705335
11,303333	0,2	-1,707738
11,306667	0,2	-1,709020
11,310000	0,2	-1,708725
11,313333	0,2	-1,706942
11,316667	0,2	-1,704320
11,320000	0,2	-1,702044
11,323333	0,2	-1,701187
11,326667	0,2	-1,701842
11,330000	0,2	-1,703191
11,333333	0,2	-1,704463
11,336667	0,2	-1,705589
11,340000	0,2	-1,706960
11,343333	0,2	-1,708890
11,346667	0,2	-1,711351
11,350000	0,2	-1,713936
11,353333	0,2	-1,716203
11,356667	0,2	-1,718066
11,360000	0,2	-1,719604
11,363333	0,2	-1,720897
11,366667	0,2	-1,722222
11,370000	0,2	-1,723791
11,373333	0,2	-1,725267
11,376667	0,2	-1,726159
11,380000	0,2	-1,726492
11,383333	0,2	-1,726454
11,386667	0,2	-1,725959
11,390000	0,2	-1,725262
11,393333	0,2	-1,725289
11,396667	0,2	-1,726706
11,400000	0,2	-1,728967
11,403333	0,2	-1,730902
11,406667	0,2	-1,732128
11,410000	0,2	-1,733178
11,413333	0,2	-1,734431
11,416667	0,2	-1,735760
11,420000	0,2	-1,737007
11,423333	0,2	-1,738032
11,426667	0,2	-1,738435
11,430000	0,2	-1,737840
11,433333	0,2	-1,736359
11,436667	0,2	-1,734533
11,440000	0,2	-1,733129
11,443333	0,2	-1,732793
11,446667	0,2	-1,733529
11,450000	0,2	-1,734980
11,453333	0,2	-1,736910
11,456667	0,2	-1,738887
11,460000	0,2	-1,740290
11,463333	0,2	-1,740971
11,466667	0,2	-1,741166
11,470000	0,2	-1,740913
11,473333	0,2	-1,740207
11,476667	0,2	-1,739465
11,480000	0,2	-1,739291
11,483333	0,2	-1,739861
11,486667	0,2	-1,740761
11,490000	0,2	-1,741439
11,493333	0,2	-1,741558
11,496667	0,2	-1,740998
11,500000	0,2	-1,740046
11,503333	0,2	-1,739409
11,506667	0,2	-1,739553
11,510000	0,2	-1,740132
11,513333	0,2	-1,740325
11,516667	0,2	-1,739650
11,520000	0,2	-1,738370
11,523333	0,2	-1,737121
11,526667	0,2	-1,736233
11,530000	0,2	-1,735493
11,533333	0,2	-1,734674
11,536667	0,2	-1,734008
11,540000	0,2	-1,733810
11,543333	0,2	-1,734138
11,546667	0,2	-1,735001
11,550000	0,2	-1,736442
11,553333	0,2	-1,738389
11,556667	0,2	-1,740324
11,560000	0,2	-1,741292
11,563333	0,2	-1,740833
11,566667	0,2	-1,739565
11,570000	0,2	-1,738392
11,573333	0,2	-1,737621
11,576667	0,2	-1,737097
11,580000	0,2	-1,736618
11,583333	0,2	-1,736024
11,586667	0,2	-1,735321
11,590000	0,2	-1,734653
11,593333	0,2	-1,733951
11,596667	0,2	-1,732943
11,600000	0,2	-1,731572
11,603333	0,2	-1,729996
11,606667	0,2	-1,728411
11,610000	0,2	-1,727214
11,613333	0,2	-1,726942
11,616667	0,2	-1,727692
11,620000	0,2	-1,728853
11,623333	0,2	-1,729609
11,626667	0,2	-1,729483
11,630000	0,2	-1,728463
11,633333	0,2	-1,727035
11,636667	0,2	-1,725885
11,640000	0,2	-1,725241
11,643333	0,2	-1,724807
11,646667	0,2	-1,724394
11,650000	0,2	-1,724157
11,653333	0,2	-1,724367
11,656667	0,2	-1,725182
11,660000	0,2	-1,726415
11,663333	0,2	-1,727484
11,666667	0,2	-1,727812
11,670000	0,2	-1,727378
11,673333	0,2	-1,726775
11,676667	0,2	-1,726585
11,680000	0,2	-1,726821
11,683333	0,2	-1,727103
11,686667	0,2	-1,727272
11,690000	0,2	-1,727529
11,693333	0,2	-1,728033
11,696667	0,2	-1,728761
11,700000	0,2	-1,729677
11,703333	0,2	-1,730635
11,706667	0,2	-1,731154
11,710000	0,2	-1,730751
11,713333	0,2	-1,729613
11,716667	0,2	-1,728478
11,720000	0,2	-1,727760
11,723333	0,2	-1,727118
11,726667	0,2	-1,726032
11,730000	0,2	-1,724610
11,733333	0,2	-1,723653
11,736667	0,2	-1,723935
11,740000	0,2	-1,725462
11,743333	0,2	-1,727331
11,746667	0,2	-1,728477
11,750000	0,2	-1,728513
11,753333	0,2	-1,727659
11,756667	0,2	-1,726370
11,760000	0,2	-1,725233
11,763333	0,2	-1,724688
11,766667	0,2	-1,724879
11,770000	0,2	-1,725805
11,773333	0,2	-1,727248
11,776667	0,2	-1,728851
11,780000	0,2	-1,730401
11,783333	0,2	-1,731753
11,786667	0,2	-1,732625
11,790000	0,2	-1,732760
11,793333	0,2	-1,732306
11,796667	0,2	-1,731625
11,800000	0,2	-1,730867
11,803333	0,2	-1,730328
11,806667	0,2	-1,730496
11,810000	0,2	-1,731219
11,813333	0,2	-1,731647
11,816667	0,2	-1,731156
11,820000	0,2	-1,729986
11,823333	0,2	-1,728949
11,826667	0,2	-1,728497
11,830000	0,2	-1,728438
11,833333	0,2	-1,728640
11,836667	0,2	-1,729458
11,840000	0,2	-1,731342
11,843333	0,2	-1,734244
11,846667	0,2	-1,737484
11,850000	0,2	-1,740176
11,853333	0,2	-1,741826
11,856667	0,2	-1,742433
11,860000	0,2	-1,742207
11,863333	0,2	-1,741549
11,866667	0,2	-1,740971
11,870000	0,2	-1,740707
11,873333	0,2	-1,740727
11,876667	0,2	-1,741009
11,880000	0,2	-1,741368
11,883333	0,2	-1,741332
11,886667	0,2	-1,740686
11,890000	0,2	-1,739908
11,893333	0,2	-1,739760
11,896667	0,2	-1,740818
11,900000	0,2	-1,743301
11,903333	0,2	-1,746855
11,906667	0,2	-1,750482
11,910000	0,2	-1,752982
11,913333	0,2	-1,753589
11,916667	0,2	-1,752184
11,920000	0,2	-1,749326
11,923333	0,2	-1,746248
11,926667	0,2	-1,744327
11,930000	0,2	-1,744337
11,933333	0,2	-1,746161
11,936667	0,2	-1,748909
11,940000	0,2	-1,751474
11,943333	0,2	-1,753413
11,946667	0,2	-1,755161
11,950000	0,2	-1,757193
11,953333	0,2	-1,759236
11,956667	0,2	-1,760537
11,960000	0,2	-1,760666
11,963333	0,2	-1,759873
11,966667	0,2	-1,758848
11,970000	0,2	-1,758137
11,973333	0,2	-1,757878
11,976667	0,2	-1,758153
11,980000	0,2	-1,759154
11,983333	0,2	-1,760753
11,986667	0,2	-1,762277
11,990000	0,2	-1,762994
11,993333	0,2	-1,762625
11,996667	0,2	-1,761383
12,000000	0,2	-1,759734
12,003333	0,2	-1,758114
12,006667	0,2	-1,756834
12,010000	0,2	-1,756112
12,013333	0,2	-1,756054
12,016667	0,2	-1,756705
12,020000	0,2	-1,758068
12,023333	0,2	-1,759916
12,026667	0,2	-1,761755
12,030000	0,2	-1,763037
12,033333	0,2	-1,763433
12,036667	0,2	-1,763015
12,040000	0,2	-1,762174
12,043333	0,2	-1,761320
12,046667	0,2	-1,760783
12,050000	0,2	-1,760902
12,053333	0,2	-1,761805
12,056667	0,2	-1,763048
12,060000	0,2	-1,763808
12,063333	0,2	-1,763374
12,066667	0,2	-1,761428
12,070000	0,2	-1,758307
12,073333	0,2	-1,755076
12,076667	0,2	-1,752906
12,080000	0,2	-1,752124
12,083333	0,2	-1,751976
12,086667	0,2	-1,751496
12,090000	0,2	-1,750509
12,093333	0,2	-1,749461
12,096667	0,2	-1,748680
12,100000	0,2	-1,748232
12,103333	0,2	-1,748077
12,106667	0,2	-1,748104
12,110000	0,2	-1,748127
12,113333	0,2	-1,747926
12,116667	0,2	-1,747400
12,120000	0,2	-1,746756
12,123333	0,2	-1,746436
12,126667	0,2	-1,746664
12,130000	0,2	-1,747194
12,133333	0,2	-1,747534
12,136667	0,2	-1,747354
12,140000	0,2	-1,746659
12,143333	0,2	-1,745710
12,146667	0,2	-1,744915
12,150000	0,2	-1,744538
12,153333	0,2	-1,744420
12,156667	0,2	-1,744134
12,160000	0,2	-1,743409
12,163333	0,2	-1,742348
12,166667	0,2	-1,741163
12,170000	0,2	-1,739891
12,173333	0,2	-1,738579
12,176667	0,2	-1,737426
12,180000	0,2	-1,736678
12,183333	0,2	-1,736450
12,186667	0,2	-1,736510
12,190000	0,2	-1,736371
12,193333	0,2	-1,735586
12,196667	0,2	-1,733987
12,200000	0,2	-1,731865
12,203333	0,2	-1,729879
12,206667	0,2	-1,728520
12,210000	0,2	-1,727626
12,213333	0,2	-1,726644
12,216667	0,2	-1,725325
12,220000	0,2	-1,723931
12,223333	0,2	-1,722851
12,226667	0,2	-1,722139
12,230000	0,2	-1,721513
12,233333	0,2	-1,720829
12,236667	0,2	-1,720233
12,240000	0,2	-1,719731
12,243333	0,2	-1,719085
12,246667	0,2	-1,718099
12,250000	0,2	-1,716719
12,253333	0,2	-1,715183
12,256667	0,2	-1,714140
12,260000	0,2	-1,713962
12,263333	0,2	-1,714100
12,266667	0,2	-1,713598
12,270000	0,2	-1,712053
12,273333	0,2	-1,709859
12,276667	0,2	-1,707702
12,280000	0,2	-1,705965
12,283333	0,2	-1,704672
12,286667	0,2	-1,703776
12,290000	0,2	-1,703162
12,293333	0,2	-1,702527
12,296667	0,2	-1,701581
12,300000	0,2	-1,700323
12,303333	0,2	-1,699033
12,306667	0,2	-1,697838
12,310000	0,2	-1,696499
12,313333	0,2	-1,694787
12,316667	0,2	-1,692804
12,320000	0,2	-1,690813
12,323333	0,2	-1,688956
12,326667	0,2	-1,687173
12,330000	0,2	-1,685391
12,333333	0,2	-1,683679
12,336667	0,2	-1,682203
12,340000	0,2	-1,681059
12,343333	0,2	-1,680084
12,346667	0,2	-1,678877
12,350000	0,2	-1,677082
12,353333	0,2	-1,674697
12,356667	0,2	-1,671990
12,360000	0,2	-1,669121
12,363333	0,2	-1,666224
12,366667	0,2	-1,663729
12,370000	0,2	-1,662193
12,373333	0,2	-1,661785
12,376667	0,2	-1,662150
12,380000	0,2	-1,662732
12,383333	0,2	-1,662987
12,386667	0,2	-1,662355
12,390000	0,2	-1,660567
12,393333	0,2	-1,658049
12,396667	0,2	-1,655615
12,400000	0,2	-1,653773
12,403333	0,2	-1,652476
12,406667	0,2	-1,651264
12,410000	0,2	-1,649614
12,413333	0,2	-1,647374
12,416667	0,2	-1,644781
12,420000	0,2	-1,642067
12,423333	0,2	-1,639285
12,426667	0,2	-1,636371
12,430000	0,2	-1,633217
12,433333	0,2	-1,629907
12,436667	0,2	-1,626852
12,440000	0,2	-1,624538
12,443333	0,2	-1,623234
12,446667	0,2	-1,622732
12,450000	0,2	-1,622281
12,453333	0,2	-1,621174
12,456667	0,2	-1,619335
12,460000	0,2	-1,617147
12,463333	0,2	-1,614929
12,466667	0,2	-1,612663
12,470000	0,2	-1,610319
12,473333	0,2	-1,608222
12,476667	0,2	-1,606781
12,480000	0,2	-1,606078
12,483333	0,2	-1,605921
12,486667	0,2	-1,606030
12,490000	0,2	-1,606053
12,493333	0,2	-1,605595
12,496667	0,2	-1,604407
12,500000	0,2	-1,602534
12,503333	0,2	-1,600345
12,506667	0,2	-1,598274
12,510000	0,2	-1,596457
12,513333	0,2	-1,594849
12,516667	0,2	-1,593424
12,520000	0,2	-1,592000
12,523333	0,2	-1,590373
12,526667	0,2	-1,588713
12,530000	0,2	-1,587423
12,533333	0,2	-1,586579
12,536667	0,2	-1,585837
12,540000	0,2	-1,584909
12,543333	0,2	-1,583816
12,546667	0,2	-1,582699
12,550000	0,2	-1,581562
12,553333	0,2	-1,580154
12,556667	0,2	-1,578298
12,560000	0,2	-1,576220
12,563333	0,2	-1,574210
12,566667	0,2	-1,572260
12,570000	0,2	-1,570297
12,573333	0,2	-1,568394
12,576667	0,2	-1,566621
12,580000	0,2	-1,565000
12,583333	0,2	-1,563813
12,586667	0,2	-1,563457
12,590000	0,2	-1,563732
12,593333	0,2	-1,563826
12,596667	0,2	-1,563090
12,600000	0,2	-1,561467
12,603333	0,2	-1,559294
12,606667	0,2	-1,556912
12,610000	0,2	-1,554509
12,613333	0,2	-1,552317
12,616667	0,2	-1,550538
12,620000	0,2	-1,548905
12,623333	0,2	-1,546987
12,626667	0,2	-1,544960
12,630000	0,2	-1,543365
12,633333	0,2	-1,542375
12,636667	0,2	-1,541726
12,640000	0,2	-1,540907
12,643333	0,2	-1,539448
12,646667	0,2	-1,537453
12,650000	0,2	-1,535518
12,653333	0,2	-1,533891
12,656667	0,2	-1,532184
12,660000	0,2	-1,530118
12,663333	0,2	-1,528084
12,666667	0,2	-1,526594
12,670000	0,2	-1,525436
12,673333	0,2	-1,523903
12,676667	0,2	-1,521653
12,680000	0,2	-1,518967
12,683333	0,2	-1,516511
12,686667	0,2	-1,514842
12,690000	0,2	-1,513864
12,693333	0,2	-1,512981
12,696667	0,2	-1,511810
12,700000	0,2	-1,510441
12,703333	0,2	-1,509093
12,706667	0,2	-1,507880
12,710000	0,2	-1,506894
12,713333	0,2	-1,506147
12,716667	0,2	-1,505267
12,720000	0,2	-1,503540
12,723333	0,2	-1,500538
12,726667	0,2	-1,496585
12,730000	0,2	-1,492487
12,733333	0,2	-1,488939
12,736667	0,2	-1,486283
12,740000	0,2	-1,484567
12,743333	0,2	-1,483651
12,746667	0,2	-1,483328
12,750000	0,2	-1,483347
12,753333	0,2	-1,483365
12,756667	0,2	-1,483004
12,760000	0,2	-1,481956
12,763333	0,2	-1,480271
12,766667	0,2	-1,478661
12,770000	0,2	-1,477924
12,773333	0,2	-1,477986
12,776667	0,2	-1,477932
12,780000	0,2	-1,476939
12,783333	0,2	-1,474932
12,786667	0,2	-1,472309
12,790000	0,2	-1,469369
12,793333	0,2	-1,466491
12,796667	0,2	-1,464486
12,800000	0,2	-1,464124
12,803333	0,2	-1,465330
12,806667	0,2	-1,467148
12,810000	0,2	-1,468515
12,813333	0,2	-1,468848
12,816667	0,2	-1,467927
12,820000	0,2	-1,465854
12,823333	0,2	-1,463114
12,826667	0,2	-1,460175
12,830000	0,2	-1,457262
12,833333	0,2	-1,454539
12,836667	0,2	-1,452098
12,840000	0,2	-1,449795
12,843333	0,2	-1,447360
12,846667	0,2	-1,444787
12,850000	0,2	-1,442557
12,853333	0,2	-1,441366
12,856667	0,2	-1,441618
12,860000	0,2	-1,443010
12,863333	0,2	-1,444567
12,866667	0,2	-1,445418
12,870000	0,2	-1,445386
12,873333	0,2	-1,444583
12,876667	0,2	-1,442973
12,880000	0,2	-1,440649
12,883333	0,2	-1,438032
12,886667	0,2	-1,435576
12,890000	0,2	-1,433636
12,893333	0,2	-1,432522
12,896667	0,2	-1,432234
12,900000	0,2	-1,432304
12,903333	0,2	-1,432162
12,906667	0,2	-1,431515
12,910000	0,2	-1,430287
12,913333	0,2	-1,428446
12,916667	0,2	-1,426368
12,920000	0,2	-1,424908
12,923333	0,2	-1,424527
12,926667	0,2	-1,424869
12,930000	0,2	-1,425291
12,933333	0,2	-1,425362
12,936667	0,2	-1,425075
12,940000	0,2	-1,424841
12,943333	0,2	-1,425125
12,946667	0,2	-1,426020
12,950000	0,2	-1,427147
12,953333	0,2	-1,427819
12,956667	0,2	-1,427401
12,960000	0,2	-1,425783
12,963333	0,2	-1,423545
12,966667	0,2	-1,421583
12,970000	0,2	-1,420330
12,973333	0,2	-1,419367
12,976667	0,2	-1,418132
12,980000	0,2	-1,416685
12,983333	0,2	-1,415352
12,986667	0,2	-1,414109
12,990000	0,2	-1,412905
12,993333	0,2	-1,412108
12,996667	0,2	-1,412061
13,000000	0,2	-1,412545
13,003333	0,2	-1,412897
13,006667	0,2	-1,412547
13,010000	0,2	-1,411632
13,013333	0,2	-1,410927
13,016667	0,2	-1,410997
13,020000	0,2	-1,411651
13,023333	0,2	-1,412329
13,026667	0,2	-1,412775
13,030000	0,2	-1,413106
13,033333	0,2	-1,413384
13,036667	0,2	-1,413424
13,040000	0,2	-1,412928
13,043333	0,2	-1,411700
13,046667	0,2	-1,409814
13,050000	0,2	-1,407558
13,053333	0,2	-1,405374
13,056667	0,2	-1,403811
13,060000	0,2	-1,403014
13,063333	0,2	-1,402472
13,066667	0,2	-1,401669
13,070000	0,2	-1,400578
13,073333	0,2	-1,399383
13,076667	0,2	-1,398099
13,080000	0,2	-1,396639
13,083333	0,2	-1,395013
13,086667	0,2	-1,393364
13,090000	0,2	-1,391935
13,093333	0,2	-1,390952
13,096667	0,2	-1,390411
13,100000	0,2	-1,390224
13,103333	0,2	-1,390421
13,106667	0,2	-1,390865
13,110000	0,2	-1,391115
13,113333	0,2	-1,390938
13,116667	0,2	-1,390606
13,120000	0,2	-1,390364
13,123333	0,2	-1,390046
13,126667	0,2	-1,389548
13,130000	0,2	-1,389111
13,133333	0,2	-1,388930
13,136667	0,2	-1,388843
13,140000	0,2	-1,388417
13,143333	0,2	-1,387325
13,146667	0,2	-1,385604
13,150000	0,2	-1,383525
13,153333	0,2	-1,381417
13,156667	0,2	-1,379548
13,160000	0,2	-1,378114
13,163333	0,2	-1,377361
13,166667	0,2	-1,377479
13,170000	0,2	-1,378243
13,173333	0,2	-1,379159
13,176667	0,2	-1,380094
13,180000	0,2	-1,381170
13,183333	0,2	-1,382111
13,186667	0,2	-1,382379
13,190000	0,2	-1,381769
13,193333	0,2	-1,380567
13,196667	0,2	-1,379369
13,200000	0,2	-1,378598
13,203333	0,2	-1,377979
13,206667	0,2	-1,376913
13,210000	0,2	-1,375209
13,213333	0,2	-1,373028
13,216667	0,2	-1,370616
13,220000	0,2	-1,368228
13,223333	0,2	-1,365836
13,226667	0,2	-1,363217
13,230000	0,2	-1,360635
13,233333	0,2	-1,358824
13,236667	0,2	-1,358243
13,240000	0,2	-1,358678
13,243333	0,2	-1,359409
13,246667	0,2	-1,359712
13,250000	0,2	-1,359210
13,253333	0,2	-1,357861
13,256667	0,2	-1,355979
13,260000	0,2	-1,354080
13,263333	0,2	-1,352426
13,266667	0,2	-1,351010
13,270000	0,2	-1,349879
13,273333	0,2	-1,348923
13,276667	0,2	-1,347603
13,280000	0,2	-1,345559
13,283333	0,2	-1,343162
13,286667	0,2	-1,341094
13,290000	0,2	-1,339762
13,293333	0,2	-1,339209
13,296667	0,2	-1,339198
13,300000	0,2	-1,339277
13,303333	0,2	-1,338888
13,306667	0,2	-1,337504
13,310000	0,2	-1,334852
13,313333	0,2	-1,331246
13,316667	0,2	-1,327502
13,320000	0,2	-1,324339
13,323333	0,2	-1,322076
13,326667	0,2	-1,320758
13,330000	0,2	-1,320310
13,333333	0,2	-1,320611
13,336667	0,2	-1,321287
13,340000	0,2	-1,321614
13,343333	0,2	-1,321054
13,346667	0,2	-1,319630
13,350000	0,2	-1,317638
13,353333	0,2	-1,315456
13,356667	0,2	-1,313469
13,360000	0,2	-1,311778
13,363333	0,2	-1,310103
13,366667	0,2	-1,308143
13,370000	0,2	-1,306064
13,373333	0,2	-1,304414
13,376667	0,2	-1,303552
13,380000	0,2	-1,303436
13,383333	0,2	-1,303926
13,386667	0,2	-1,304908
13,390000	0,2	-1,306063
13,393333	0,2	-1,306711
13,396667	0,2	-1,306266
13,400000	0,2	-1,304973
13,403333	0,2	-1,303837
13,406667	0,2	-1,303798
13,410000	0,2	-1,305006
13,413333	0,2	-1,306719
13,416667	0,2	-1,308064
13,420000	0,2	-1,308659
13,423333	0,2	-1,308410
13,426667	0,2	-1,307376
13,430000	0,2	-1,306020
13,433333	0,2	-1,305083
13,436667	0,2	-1,304963
13,440000	0,2	-1,305370
13,443333	0,2	-1,305607
13,446667	0,2	-1,305120
13,450000	0,2	-1,303953
13,453333	0,2	-1,302727
13,456667	0,2	-1,302062
13,460000	0,2	-1,302046
13,463333	0,2	-1,302377
13,466667	0,2	-1,302776
13,470000	0,2	-1,302996
13,473333	0,2	-1,302848
13,476667	0,2	-1,302378
13,480000	0,2	-1,301640
13,483333	0,2	-1,300436
13,486667	0,2	-1,298710
13,490000	0,2	-1,296907
13,493333	0,2	-1,295629
13,496667	0,2	-1,295282
13,500000	0,2	-1,296110
13,503333	0,2	-1,298077
13,506667	0,2	-1,300610
13,510000	0,2	-1,302771
13,513333	0,2	-1,303840
13,516667	0,2	-1,303686
13,520000	0,2	-1,302748
13,523333	0,2	-1,301764
13,526667	0,2	-1,301252
13,530000	0,2	-1,301147
13,533333	0,2	-1,301049
13,536667	0,2	-1,300730
13,540000	0,2	-1,300221
13,543333	0,2	-1,299466
13,546667	0,2	-1,298311
13,550000	0,2	-1,296827
13,553333	0,2	-1,295183
13,556667	0,2	-1,293497
13,560000	0,2	-1,292095
13,563333	0,2	-1,291384
13,566667	0,2	-1,291431
13,570000	0,2	-1,292048
13,573333	0,2	-1,292883
13,576667	0,2	-1,293445
13,580000	0,2	-1,293479
13,583333	0,2	-1,293066
13,586667	0,2	-1,292379
13,590000	0,2	-1,291536
13,593333	0,2	-1,290516
13,596667	0,2	-1,289262
13,600000	0,2	-1,287816
13,603333	0,2	-1,286215
13,606667	0,2	-1,284477
13,610000	0,2	-1,282745
13,613333	0,2	-1,281269
13,616667	0,2	-1,280140
13,620000	0,2	-1,279029
13,623333	0,2	-1,277463
13,626667	0,2	-1,275486
13,630000	0,2	-1,273717
13,633333	0,2	-1,272604
13,636667	0,2	-1,271841
13,640000	0,2	-1,270717
13,643333	0,2	-1,268981
13,646667	0,2	-1,267124
13,650000	0,2	-1,265905
13,653333	0,2	-1,265770
13,656667	0,2	-1,266430
13,660000	0,2	-1,267058
13,663333	0,2	-1,267033
13,666667	0,2	-1,266164
13,670000	0,2	-1,264399
13,673333	0,2	-1,261892
13,676667	0,2	-1,259178
13,680000	0,2	-1,256899
13,683333	0,2	-1,255545
13,686667	0,2	-1,255339
13,690000	0,2	-1,256115
13,693333	0,2	-1,257327
13,696667	0,2	-1,258255
13,700000	0,2	-1,258410
13,703333	0,2	-1,257819
13,706667	0,2	-1,256806
13,710000	0,2	-1,255632
13,713333	0,2	-1,254237
13,716667	0,2	-1,252170
13,720000	0,2	-1,249141
13,723333	0,2	-1,245548
13,726667	0,2	-1,242126
13,730000	0,2	-1,239412
13,733333	0,2	-1,237648
13,736667	0,2	-1,236728
13,740000	0,2	-1,236324
13,743333	0,2	-1,236172
13,746667	0,2	-1,236072
13,750000	0,2	-1,235807
13,753333	0,2	-1,235325
13,756667	0,2	-1,234718
13,760000	0,2	-1,233885
13,763333	0,2	-1,232603
13,766667	0,2	-1,231038
13,770000	0,2	-1,229846
13,773333	0,2	-1,229717
13,776667	0,2	-1,230864
13,780000	0,2	-1,232918
13,783333	0,2	-1,235160
13,786667	0,2	-1,236874
13,790000	0,2	-1,237695
13,793333	0,2	-1,237668
13,796667	0,2	-1,236989
13,800000	0,2	-1,235853
13,803333	0,2	-1,234423
13,806667	0,2	-1,232894
13,810000	0,2	-1,231763
13,813333	0,2	-1,231604
13,816667	0,2	-1,232406
13,820000	0,2	-1,233436
13,823333	0,2	-1,233695
13,826667	0,2	-1,232549
13,830000	0,2	-1,230222
13,833333	0,2	-1,227652
13,836667	0,2	-1,225729
13,840000	0,2	-1,224706
13,843333	0,2	-1,224278
13,846667	0,2	-1,224020
13,850000	0,2	-1,223645
13,853333	0,2	-1,223009
13,856667	0,2	-1,222056
13,860000	0,2	-1,220827
13,863333	0,2	-1,219528
13,866667	0,2	-1,218607
13,870000	0,2	-1,218561
13,873333	0,2	-1,219525
13,876667	0,2	-1,221095
13,880000	0,2	-1,222681
13,883333	0,2	-1,223994
13,886667	0,2	-1,225193
13,890000	0,2	-1,226582
13,893333	0,2	-1,228076
13,896667	0,2	-1,229080
13,900000	0,2	-1,229128
13,903333	0,2	-1,228367
13,906667	0,2	-1,227403
13,910000	0,2	-1,226921
13,913333	0,2	-1,227208
13,916667	0,2	-1,227827
13,920000	0,2	-1,227892
13,923333	0,2	-1,226914
13,926667	0,2	-1,225305
13,930000	0,2	-1,223753
13,933333	0,2	-1,222507
13,936667	0,2	-1,221527
13,940000	0,2	-1,220827
13,943333	0,2	-1,220478
13,946667	0,2	-1,220540
13,950000	0,2	-1,220977
13,953333	0,2	-1,221687
13,956667	0,2	-1,222518
13,960000	0,2	-1,223165
13,963333	0,2	-1,223298
13,966667	0,2	-1,222792
13,970000	0,2	-1,221766
13,973333	0,2	-1,220507
13,976667	0,2	-1,219294
13,980000	0,2	-1,218138
13,983333	0,2	-1,216802
13,986667	0,2	-1,215071
13,990000	0,2	-1,212973
13,993333	0,2	-1,210825
13,996667	0,2	-1,208943
14,000000	0,2	-1,207432
14,003333	0,2	-1,206452
14,006667	0,2	-1,206076
14,010000	0,2	-1,206037
14,013333	0,2	-1,206179
14,016667	0,2	-1,206570
14,020000	0,2	-1,206988
14,023333	0,2	-1,206935
14,026667	0,2	-1,206153
14,030000	0,2	-1,204855
14,033333	0,2	-1,203554
14,036667	0,2	-1,202762
14,040000	0,2	-1,202645
14,043333	0,2	-1,202801
14,046667	0,2	-1,202578
14,050000	0,2	-1,201625
14,053333	0,2	-1,200075
14,056667	0,2	-1,198373
14,060000	0,2	-1,196951
14,063333	0,2	-1,196128
14,066667	0,2	-1,196082
14,070000	0,2	-1,196598
14,073333	0,2	-1,197083
14,076667	0,2	-1,196962
14,080000	0,2	-1,195913
14,083333	0,2	-1,193971
14,086667	0,2	-1,191600
14,090000	0,2	-1,189502
14,093333	0,2	-1,188221
14,096667	0,2	-1,187874
14,100000	0,2	-1,188312
14,103333	0,2	-1,189284
14,106667	0,2	-1,190350
14,110000	0,2	-1,191147
14,113333	0,2	-1,191649
14,116667	0,2	-1,191921
14,120000	0,2	-1,192029
14,123333	0,2	-1,192143
14,126667	0,2	-1,192359
14,130000	0,2	-1,192562
14,133333	0,2	-1,192461
14,136667	0,2	-1,191453
14,140000	0,2	-1,188900
14,143333	0,2	-1,184958
14,146667	0,2	-1,180445
14,150000	0,2	-1,175814
14,153333	0,2	-1,171002
14,156667	0,2	-1,165976
14,160000	0,2	-1,160935
14,163333	0,2	-1,156112
14,166667	0,2	-1,151600
14,170000	0,2	-1,147293
14,173333	0,2	-1,142810
14,176667	0,2	-1,137652
14,180000	0,2	-1,131692
14,183333	0,2	-1,125408
14,186667	0,2	-1,119579
14,190000	0,2	-1,114886
14,193333	0,2	-1,111722
14,196667	0,2	-1,110042
14,200000	0,2	-1,109413
14,203333	0,2	-1,109432
14,206667	0,2	-1,109943
14,210000	0,2	-1,110871
14,213333	0,2	-1,112322
14,216667	0,2	-1,114752
14,220000	0,2	-1,118522
14,223333	0,2	-1,123366
14,226667	0,2	-1,128554
14,230000	0,2	-1,133492
14,233333	0,2	-1,138135
14,236667	0,2	-1,142849
14,240000	0,2	-1,147958
14,243333	0,2	-1,153296
14,246667	0,2	-1,158138
14,250000	0,2	-1,161743
14,253333	0,2	-1,163947
14,256667	0,2	-1,165251
14,260000	0,2	-1,166526
14,263333	0,2	-1,168484
14,266667	0,2	-1,171008
14,270000	0,2	-1,173104
14,273333	0,2	-1,173926
14,276667	0,2	-1,173720
14,280000	0,2	-1,173360
14,283333	0,2	-1,173209
14,286667	0,2	-1,172978
14,290000	0,2	-1,172456
14,293333	0,2	-1,171699
14,296667	0,2	-1,170558
14,300000	0,2	-1,168811
14,303333	0,2	-1,166826
14,306667	0,2	-1,165358
14,310000	0,2	-1,164595
14,313333	0,2	-1,163979
14,316667	0,2	-1,162950
14,320000	0,2	-1,161347
14,323333	0,2	-1,159245
14,326667	0,2	-1,156994
14,330000	0,2	-1,155296
14,333333	0,2	-1,154726
14,336667	0,2	-1,155105
14,340000	0,2	-1,155630
14,343333	0,2	-1,155611
14,346667	0,2	-1,154688
14,350000	0,2	-1,152607
14,353333	0,2	-1,149489
14,356667	0,2	-1,146177
14,360000	0,2	-1,143826
14,363333	0,2	-1,143013
14,366667	0,2	-1,143344
14,370000	0,2	-1,143956
14,373333	0,2	-1,144206
14,376667	0,2	-1,143835
14,380000	0,2	-1,142868
14,383333	0,2	-1,141589
14,386667	0,2	-1,140480
14,390000	0,2	-1,139959
14,393333	0,2	-1,140031
14,396667	0,2	-1,140390
14,400000	0,2	-1,140903
14,403333	0,2	-1,141633
14,406667	0,2	-1,142593
14,410000	0,2	-1,143819
14,413333	0,2	-1,145435
14,416667	0,2	-1,147516
14,420000	0,2	-1,150162
14,423333	0,2	-1,153391
14,426667	0,2	-1,156614
14,430000	0,2	-1,158972
14,433333	0,2	-1,160436
14,436667	0,2	-1,161675
14,440000	0,2	-1,162948
14,443333	0,2	-1,163915
14,446667	0,2	-1,164389
14,450000	0,2	-1,164624
14,453333	0,2	-1,164789
14,456667	0,2	-1,164648
14,460000	0,2	-1,163918
14,463333	0,2	-1,162556
14,466667	0,2	-1,160727
14,470000	0,2	-1,158932
14,473333	0,2	-1,157895
14,476667	0,2	-1,157990
14,480000	0,2	-1,158958
14,483333	0,2	-1,160198
14,486667	0,2	-1,161243
14,490000	0,2	-1,162026
14,493333	0,2	-1,162648
14,496667	0,2	-1,163236
14,500000	0,2	-1,164021
14,503333	0,2	-1,164961
14,506667	0,2	-1,165457
14,510000	0,2	-1,165092
14,513333	0,2	-1,164215
14,516667	0,2	-1,163420
14,520000	0,2	-1,162955
14,523333	0,2	-1,162770
14,526667	0,2	-1,162698
14,530000	0,2	-1,162459
14,533333	0,2	-1,161740
14,536667	0,2	-1,160503
14,540000	0,2	-1,159092
14,543333	0,2	-1,157848
14,546667	0,2	-1,156843
14,550000	0,2	-1,156083
14,553333	0,2	-1,155687
14,556667	0,2	-1,155816
14,560000	0,2	-1,156461
14,563333	0,2	-1,157307
14,566667	0,2	-1,157813
14,570000	0,2	-1,157401
14,573333	0,2	-1,155884
14,576667	0,2	-1,153821
14,580000	0,2	-1,152096
14,583333	0,2	-1,151165
14,586667	0,2	-1,150830
14,590000	0,2	-1,150607
14,593333	0,2	-1,150308
14,596667	0,2	-1,150210
14,600000	0,2	-1,150481
14,603333	0,2	-1,150706
14,606667	0,2	-1,150272
14,610000	0,2	-1,148917
14,613333	0,2	-1,146753
14,616667	0,2	-1,143994
14,620000	0,2	-1,140846
14,623333	0,2	-1,137624
14,626667	0,2	-1,134797
14,630000	0,2	-1,132738
14,633333	0,2	-1,131568
14,636667	0,2	-1,131311
14,640000	0,2	-1,131971
14,643333	0,2	-1,133275
14,646667	0,2	-1,134531
14,650000	0,2	-1,135065
14,653333	0,2	-1,134726
14,656667	0,2	-1,133900
14,660000	0,2	-1,133203
14,663333	0,2	-1,133012
14,666667	0,2	-1,133271
14,670000	0,2	-1,133742
14,673333	0,2	-1,134133
14,676667	0,2	-1,134199
14,680000	0,2	-1,134036
14,683333	0,2	-1,134029
14,686667	0,2	-1,134362
14,690000	0,2	-1,134718
14,693333	0,2	-1,134700
14,696667	0,2	-1,134393
14,700000	0,2	-1,134109
14,703333	0,2	-1,133800
14,706667	0,2	-1,133287
14,710000	0,2	-1,132643
14,713333	0,2	-1,131850
14,716667	0,2	-1,130699
14,720000	0,2	-1,129311
14,723333	0,2	-1,128225
14,726667	0,2	-1,127981
14,730000	0,2	-1,128663
14,733333	0,2	-1,129699
14,736667	0,2	-1,130418
14,740000	0,2	-1,130792
14,743333	0,2	-1,131114
14,746667	0,2	-1,131264
14,750000	0,2	-1,130935
14,753333	0,2	-1,130215
14,756667	0,2	-1,129485
14,760000	0,2	-1,129035
14,763333	0,2	-1,128926
14,766667	0,2	-1,129068
14,770000	0,2	-1,129458
14,773333	0,2	-1,130283
14,776667	0,2	-1,131701
14,780000	0,2	-1,133438
14,783333	0,2	-1,134725
14,786667	0,2	-1,134811
14,790000	0,2	-1,133503
14,793333	0,2	-1,131165
14,796667	0,2	-1,128413
14,800000	0,2	-1,125943
14,803333	0,2	-1,124486
14,806667	0,2	-1,124535
14,810000	0,2	-1,125824
14,813333	0,2	-1,127308
14,816667	0,2	-1,127898
14,820000	0,2	-1,127212
14,823333	0,2	-1,125737
14,826667	0,2	-1,124336
14,830000	0,2	-1,123429
14,833333	0,2	-1,122752
14,836667	0,2	-1,121950
14,840000	0,2	-1,121131
14,843333	0,2	-1,120731
14,846667	0,2	-1,120931
14,850000	0,2	-1,121420
14,853333	0,2	-1,121722
14,856667	0,2	-1,121585
14,860000	0,2	-1,121024
14,863333	0,2	-1,120177
14,866667	0,2	-1,119252
14,870000	0,2	-1,118501
14,873333	0,2	-1,118135
14,876667	0,2	-1,118290
14,880000	0,2	-1,118943
14,883333	0,2	-1,120025
14,886667	0,2	-1,121635
14,890000	0,2	-1,123671
14,893333	0,2	-1,125559
14,896667	0,2	-1,126787
14,900000	0,2	-1,127224
14,903333	0,2	-1,126978
14,906667	0,2	-1,126355
14,910000	0,2	-1,125640
14,913333	0,2	-1,124883
14,916667	0,2	-1,124034
14,920000	0,2	-1,123001
14,923333	0,2	-1,121656
14,926667	0,2	-1,120165
14,930000	0,2	-1,119055
14,933333	0,2	-1,118846
14,936667	0,2	-1,119629
14,940000	0,2	-1,120734
14,943333	0,2	-1,121105
14,946667	0,2	-1,120174
14,950000	0,2	-1,118175
14,953333	0,2	-1,115883
14,956667	0,2	-1,114274
14,960000	0,2	-1,113995
14,963333	0,2	-1,114911
14,966667	0,2	-1,116410
14,970000	0,2	-1,118093
14,973333	0,2	-1,119870
14,976667	0,2	-1,121649
14,980000	0,2	-1,123176
14,983333	0,2	-1,124044
14,986667	0,2	-1,123885
14,990000	0,2	-1,122791
14,993333	0,2	-1,121466
14,996667	0,2	-1,120565
15,000000	0,2	-1,120103
15,003333	0,2	-1,119655
15,006667	0,2	-1,118717
15,010000	0,2	-1,116929
15,013333	0,2	-1,114245
15,016667	0,2	-1,110902
15,020000	0,2	-1,107346
15,023333	0,2	-1,104070
15,026667	0,2	-1,101256
15,030000	0,2	-1,098679
15,033333	0,2	-1,096157
15,036667	0,2	-1,093912
15,040000	0,2	-1,092240
15,043333	0,2	-1,091098
15,046667	0,2	-1,090212
15,050000	0,2	-1,089246
15,053333	0,2	-1,087929
15,056667	0,2	-1,086303
15,060000	0,2	-1,084652
15,063333	0,2	-1,083191
15,066667	0,2	-1,082069
15,070000	0,2	-1,081371
15,073333	0,2	-1,080899
15,076667	0,2	-1,080225
15,080000	0,2	-1,079088
15,083333	0,2	-1,077623
15,086667	0,2	-1,076221
15,090000	0,2	-1,075290
15,093333	0,2	-1,075288
15,096667	0,2	-1,076497
15,100000	0,2	-1,078489
15,103333	0,2	-1,080248
15,106667	0,2	-1,081039
15,110000	0,2	-1,080782
15,113333	0,2	-1,079774
15,116667	0,2	-1,078524
15,120000	0,2	-1,077615
15,123333	0,2	-1,077336
15,126667	0,2	-1,077470
15,130000	0,2	-1,077605
15,133333	0,2	-1,077490
15,136667	0,2	-1,076935
15,140000	0,2	-1,075789
15,143333	0,2	-1,074316
15,146667	0,2	-1,073210
15,150000	0,2	-1,073029
15,153333	0,2	-1,073626
15,156667	0,2	-1,074275
15,160000	0,2	-1,074442
15,163333	0,2	-1,074122
15,166667	0,2	-1,073548
15,170000	0,2	-1,072978
15,173333	0,2	-1,072554
15,176667	0,2	-1,072223
15,180000	0,2	-1,071799
15,183333	0,2	-1,071173
15,186667	0,2	-1,070533
15,190000	0,2	-1,070211
15,193333	0,2	-1,070354
15,196667	0,2	-1,070757
15,200000	0,2	-1,070959
15,203333	0,2	-1,070769
15,206667	0,2	-1,070546
15,210000	0,2	-1,070745
15,213333	0,2	-1,071636
15,216667	0,2	-1,073262
15,220000	0,2	-1,075112
15,223333	0,2	-1,076197
15,226667	0,2	-1,075677
15,230000	0,2	-1,073189
15,233333	0,2	-1,068915
15,236667	0,2	-1,063568
15,240000	0,2	-1,058079
15,243333	0,2	-1,053190
15,246667	0,2	-1,049358
15,250000	0,2	-1,046733
15,253333	0,2	-1,044776
15,256667	0,2	-1,042159
15,260000	0,2	-1,037582
15,263333	0,2	-1,030536
15,266667	0,2	-1,021106
15,270000	0,2	-1,009565
15,273333	0,2	-0,996313
15,276667	0,2	-0,981674
15,280000	0,2	-0,965749
15,283333	0,2	-0,948777
15,286667	0,2	-0,931207
15,290000	0,2	-0,913286
15,293333	0,2	-0,895153
15,296667	0,2	-0,877298
15,300000	0,2	-0,860554
15,303333	0,2	-0,845697
15,306667	0,2	-0,833194
15,310000	0,2	-0,823389
15,313333	0,2	-0,816833
15,316667	0,2	-0,814201
15,320000	0,2	-0,815807
15,323333	0,2	-0,821432
15,326667	0,2	-0,830711
15,330000	0,2	-0,843309
15,333333	0,2	-0,858604
15,336667	0,2	-0,875579
15,340000	0,2	-0,893200
15,343333	0,2	-0,910751
15,346667	0,2	-0,927840
15,350000	0,2	-0,944160
15,353333	0,2	-0,959436
15,356667	0,2	-0,973554
15,360000	0,2	-0,986464
15,363333	0,2	-0,997957
15,366667	0,2	-1,007798
15,370000	0,2	-1,016046
15,373333	0,2	-1,022908
15,376667	0,2	-1,028355
15,380000	0,2	-1,032236
15,383333	0,2	-1,034664
15,386667	0,2	-1,036021
15,390000	0,2	-1,036710
15,393333	0,2	-1,037097
15,396667	0,2	-1,037382
15,400000	0,2	-1,037354
15,403333	0,2	-1,036706
15,406667	0,2	-1,035565
15,410000	0,2	-1,034383
15,413333	0,2	-1,033553
15,416667	0,2	-1,033221
15,420000	0,2	-1,033205
15,423333	0,2	-1,033093
15,426667	0,2	-1,032591
15,430000	0,2	-1,031717
15,433333	0,2	-1,030742
15,436667	0,2	-1,030120
15,440000	0,2	-1,030374
15,443333	0,2	-1,031819
15,446667	0,2	-1,034336
15,450000	0,2	-1,037409
15,453333	0,2	-1,040412
15,456667	0,2	-1,042862
15,460000	0,2	-1,044604
15,463333	0,2	-1,045874
15,466667	0,2	-1,046984
15,470000	0,2	-1,047992
15,473333	0,2	-1,048783
15,476667	0,2	-1,049212
15,480000	0,2	-1,049293
15,483333	0,2	-1,049409
15,486667	0,2	-1,049965
15,490000	0,2	-1,050823
15,493333	0,2	-1,051419
15,496667	0,2	-1,051424
15,500000	0,2	-1,051103
15,503333	0,2	-1,050934
15,506667	0,2	-1,051123
15,510000	0,2	-1,051578
15,513333	0,2	-1,051962
15,516667	0,2	-1,051826
15,520000	0,2	-1,050888
15,523333	0,2	-1,049135
15,526667	0,2	-1,046748
15,530000	0,2	-1,044135
15,533333	0,2	-1,041865
15,536667	0,2	-1,040395
15,540000	0,2	-1,039727
15,543333	0,2	-1,039151
15,546667	0,2	-1,037501
15,550000	0,2	-1,033912
15,553333	0,2	-1,028119
15,556667	0,2	-1,020197
15,560000	0,2	-1,010451
15,563333	0,2	-0,999406
15,566667	0,2	-0,987283
15,570000	0,2	-0,973345
15,573333	0,2	-0,956138
15,576667	0,2	-0,934297
15,580000	0,2	-0,906825
15,583333	0,2	-0,872742
15,586667	0,2	-0,830585
15,590000	0,2	-0,778088
15,593333	0,2	-0,712161
15,596667	0,2	-0,628775
15,600000	0,2	-0,522466
15,603333	0,2	-0,385530
15,606667	0,2	-0,206896
15,610000	0,2	0,028889
15,613333	0,2	0,342473
15,616667	0,2	0,760763
15,620000	0,2	1,317985
15,623333	0,2	2,056053
15,626667	0,2	3,023741
15,630000	0,2	4,274299
15,633333	0,2	5,861249
15,636667	0,2	7,832097
15,640000	0,2	10,220442
15,643333	0,2	13,037641
15,646667	0,2	16,264830
15,650000	0,2	19,846827
15,653333	0,2	23,690341
15,656667	0,2	27,667222
15,660000	0,2	31,622103
15,663333	0,2	35,384028
15,666667	0,2	38,780872
15,670000	0,2	41,654359
15,673333	0,2	43,873637
15,676667	0,2	45,345902
15,680000	0,2	46,022972
15,683333	0,2	45,902590
15,686667	0,2	45,024669
15,690000	0,2	43,464420
15,693333	0,2	41,323702
15,696667	0,2	38,721048
15,700000	0,2	35,781663
15,703333	0,2	32,628906
15,706667	0,2	29,377761
15,710000	0,2	26,129977
15,713333	0,2	22,970796
15,716667	0,2	19,967437
15,720000	0,2	17,169085
15,723333	0,2	14,607927
15,726667	0,2	12,301227
15,730000	0,2	10,254162
15,733333	0,2	8,462492
15,736667	0,2	6,914778
15,740000	0,2	5,594251
15,743333	0,2	4,480113
15,746667	0,2	3,548827
15,750000	0,2	2,776061
15,753333	0,2	2,138765
15,756667	0,2	1,616220
15,760000	0,2	1,189667
15,763333	0,2	0,841876
15,766667	0,2	0,557841
15,770000	0,2	0,325460
15,773333	0,2	0,135130
15,776667	0,2	-0,020827
15,780000	0,2	-0,148609
15,783333	0,2	-0,253763
15,786667	0,2	-0,341270
15,790000	0,2	-0,414767
15,793333	0,2	-0,476622
15,796667	0,2	-0,528859
15,800000	0,2	-0,573524
15,803333	0,2	-0,612268
15,806667	0,2	-0,646109
15,810000	0,2	-0,675795
15,813333	0,2	-0,701943
15,816667	0,2	-0,724854
15,820000	0,2	-0,744751
15,823333	0,2	-0,762094
15,826667	0,2	-0,777420
15,830000	0,2	-0,791064
15,833333	0,2	-0,803130
15,836667	0,2	-0,813678
15,840000	0,2	-0,822838
15,843333	0,2	-0,830817
15,846667	0,2	-0,837816
15,850000	0,2	-0,843884
15,853333	0,2	-0,849109
15,856667	0,2	-0,853741
15,860000	0,2	-0,857698
15,863333	0,2	-0,860471
15,866667	0,2	-0,861866
15,870000	0,2	-0,862359
15,873333	0,2	-0,862663
15,876667	0,2	-0,862981
15,880000	0,2	-0,862695
15,883333	0,2	-0,861049
15,886667	0,2	-0,858088
15,890000	0,2	-0,854796
15,893333	0,2	-0,852333
15,896667	0,2	-0,851049
15,900000	0,2	-0,850333
15,903333	0,2	-0,849360
15,906667	0,2	-0,847777
15,910000	0,2	-0,845638
15,913333	0,2	-0,843026
15,916667	0,2	-0,840188
15,920000	0,2	-0,837675
15,923333	0,2	-0,835793
15,926667	0,2	-0,834347
15,930000	0,2	-0,833254
15,933333	0,2	-0,832838
15,936667	0,2	-0,833333
15,940000	0,2	-0,834566
15,943333	0,2	-0,836178
15,946667	0,2	-0,837976
15,950000	0,2	-0,840150
15,953333	0,2	-0,843069
15,956667	0,2	-0,846861
15,960000	0,2	-0,851352
15,963333	0,2	-0,856227
15,966667	0,2	-0,861187
15,970000	0,2	-0,866078
15,973333	0,2	-0,870971
15,976667	0,2	-0,875951
15,980000	0,2	-0,880821
15,983333	0,2	-0,885394
15,986667	0,2	-0,890020
15,990000	0,2	-0,895294
15,993333	0,2	-0,901383
15,996667	0,2	-0,907822
16,000000	0,2	-0,913829
16,003333	0,2	-0,918855
16,006667	0,2	-0,922866
16,010000	0,2	-0,926153
16,013333	0,2	-0,929058
16,016667	0,2	-0,931909
16,020000	0,2	-0,935112
16,023333	0,2	-0,939100
16,026667	0,2	-0,943870
16,030000	0,2	-0,948767
16,033333	0,2	-0,953112
16,036667	0,2	-0,956809
16,040000	0,2	-0,960032
16,043333	0,2	-0,962784
16,046667	0,2	-0,965069
16,050000	0,2	-0,966931
16,053333	0,2	-0,968259
16,056667	0,2	-0,968969
16,060000	0,2	-0,969225
16,063333	0,2	-0,969264
16,066667	0,2	-0,969177
16,070000	0,2	-0,968959
16,073333	0,2	-0,968763
16,076667	0,2	-0,969047
16,080000	0,2	-0,970328
16,083333	0,2	-0,972723
16,086667	0,2	-0,975803
16,090000	0,2	-0,978857
16,093333	0,2	-0,981357
16,096667	0,2	-0,983354
16,100000	0,2	-0,985334
16,103333	0,2	-0,987628
16,106667	0,2	-0,990082
16,110000	0,2	-0,992327
16,113333	0,2	-0,994210
16,116667	0,2	-0,995751
16,120000	0,2	-0,996659
16,123333	0,2	-0,996413
16,126667	0,2	-0,995120
16,130000	0,2	-0,993738
16,133333	0,2	-0,993274
16,136667	0,2	-0,994187
16,140000	0,2	-0,996379
16,143333	0,2	-0,999251
16,146667	0,2	-1,001860
16,150000	0,2	-1,003486
16,153333	0,2	-1,004076
16,156667	0,2	-1,004156
16,160000	0,2	-1,004467
16,163333	0,2	-1,005444
16,166667	0,2	-1,006800
16,170000	0,2	-1,007762
16,173333	0,2	-1,007686
16,176667	0,2	-1,006390
16,180000	0,2	-1,004286
16,183333	0,2	-1,002267
16,186667	0,2	-1,001026
16,190000	0,2	-1,000490
16,193333	0,2	-1,000260
16,196667	0,2	-1,000198
16,200000	0,2	-1,000151
16,203333	0,2	-0,999725
16,206667	0,2	-0,998798
16,210000	0,2	-0,997764
16,213333	0,2	-0,997008
16,216667	0,2	-0,996492
16,220000	0,2	-0,996043
16,223333	0,2	-0,995829
16,226667	0,2	-0,996117
16,230000	0,2	-0,996794
16,233333	0,2	-0,997649
16,236667	0,2	-0,998657
16,240000	0,2	-0,999646
16,243333	0,2	-1,000382
16,246667	0,2	-1,000992
16,250000	0,2	-1,001778
16,253333	0,2	-1,002743
16,256667	0,2	-1,003505
16,260000	0,2	-1,003576
16,263333	0,2	-1,002556
16,266667	0,2	-1,000373
16,270000	0,2	-0,997557
16,273333	0,2	-0,995098
16,276667	0,2	-0,993750
16,280000	0,2	-0,993413
16,283333	0,2	-0,993392
16,286667	0,2	-0,993155
16,290000	0,2	-0,992559
16,293333	0,2	-0,991656
16,296667	0,2	-0,990633
16,300000	0,2	-0,989724
16,303333	0,2	-0,989066
16,306667	0,2	-0,988656
16,310000	0,2	-0,988345
16,313333	0,2	-0,987921
16,316667	0,2	-0,987295
16,320000	0,2	-0,986506
16,323333	0,2	-0,985556
16,326667	0,2	-0,984376
16,330000	0,2	-0,983021
16,333333	0,2	-0,981692
16,336667	0,2	-0,980388
16,340000	0,2	-0,978817
16,343333	0,2	-0,976948
16,346667	0,2	-0,975374
16,350000	0,2	-0,974725
16,353333	0,2	-0,974817
16,356667	0,2	-0,974600
16,360000	0,2	-0,973106
16,363333	0,2	-0,970473
16,366667	0,2	-0,967828
16,370000	0,2	-0,966270
16,373333	0,2	-0,966187
16,376667	0,2	-0,967226
16,380000	0,2	-0,968614
16,383333	0,2	-0,969761
16,386667	0,2	-0,970789
16,390000	0,2	-0,972359
16,393333	0,2	-0,974975
16,396667	0,2	-0,978506
16,400000	0,2	-0,982104
16,403333	0,2	-0,984621
16,406667	0,2	-0,985568
16,410000	0,2	-0,985482
16,413333	0,2	-0,985232
16,416667	0,2	-0,985390
16,420000	0,2	-0,986096
16,423333	0,2	-0,987102
16,426667	0,2	-0,987984
16,430000	0,2	-0,988412
16,433333	0,2	-0,988273
16,436667	0,2	-0,987758
16,440000	0,2	-0,987405
16,443333	0,2	-0,987765
16,446667	0,2	-0,988919
16,450000	0,2	-0,990466
16,453333	0,2	-0,991937
16,456667	0,2	-0,993118
16,460000	0,2	-0,993961
16,463333	0,2	-0,994392
16,466667	0,2	-0,994290
16,470000	0,2	-0,993568
16,473333	0,2	-0,992319
16,476667	0,2	-0,990819
16,480000	0,2	-0,989242
16,483333	0,2	-0,987534
16,486667	0,2	-0,985838
16,490000	0,2	-0,984697
16,493333	0,2	-0,984439
16,496667	0,2	-0,984793
16,500000	0,2	-0,985164
16,503333	0,2	-0,984862
16,506667	0,2	-0,983434
16,510000	0,2	-0,981303
16,513333	0,2	-0,979643
16,516667	0,2	-0,979273
16,520000	0,2	-0,980168
16,523333	0,2	-0,982028
16,526667	0,2	-0,984687
16,530000	0,2	-0,987908
16,533333	0,2	-0,991071
16,536667	0,2	-0,993258
16,540000	0,2	-0,993908
16,543333	0,2	-0,993256
16,546667	0,2	-0,991873
16,550000	0,2	-0,990034
16,553333	0,2	-0,987737
16,556667	0,2	-0,985141
16,560000	0,2	-0,982616
16,563333	0,2	-0,980445
16,566667	0,2	-0,978858
16,570000	0,2	-0,978129
16,573333	0,2	-0,978117
16,576667	0,2	-0,978040
16,580000	0,2	-0,977270
16,583333	0,2	-0,976025
16,586667	0,2	-0,974894
16,590000	0,2	-0,974097
16,593333	0,2	-0,973439
16,596667	0,2	-0,972666
16,600000	0,2	-0,971697
16,603333	0,2	-0,970578
16,606667	0,2	-0,969507
16,610000	0,2	-0,968798
16,613333	0,2	-0,968548
16,616667	0,2	-0,968634
16,620000	0,2	-0,968950
16,623333	0,2	-0,969319
16,626667	0,2	-0,969356
16,630000	0,2	-0,968771
16,633333	0,2	-0,967782
16,636667	0,2	-0,967007
16,640000	0,2	-0,966856
16,643333	0,2	-0,967105
16,646667	0,2	-0,967256
16,650000	0,2	-0,967222
16,653333	0,2	-0,967296
16,656667	0,2	-0,967658
16,660000	0,2	-0,968290
16,663333	0,2	-0,969045
16,666667	0,2	-0,969634
16,670000	0,2	-0,969750
16,673333	0,2	-0,969300
16,676667	0,2	-0,968545
16,680000	0,2	-0,967872
16,683333	0,2	-0,967394
16,686667	0,2	-0,967165
16,690000	0,2	-0,967436
16,693333	0,2	-0,968142
16,696667	0,2	-0,968665
16,700000	0,2	-0,968600
16,703333	0,2	-0,968109
16,706667	0,2	-0,967384
16,710000	0,2	-0,966508
16,713333	0,2	-0,965840
16,716667	0,2	-0,966058
16,720000	0,2	-0,967599
16,723333	0,2	-0,970022
16,726667	0,2	-0,972246
16,730000	0,2	-0,973436
16,733333	0,2	-0,973504
16,736667	0,2	-0,972976
16,740000	0,2	-0,972503
16,743333	0,2	-0,972460
16,746667	0,2	-0,972888
16,750000	0,2	-0,973591
16,753333	0,2	-0,974333
16,756667	0,2	-0,974944
16,760000	0,2	-0,975317
16,763333	0,2	-0,975524
16,766667	0,2	-0,975620
16,770000	0,2	-0,975276
16,773333	0,2	-0,974220
16,776667	0,2	-0,972897
16,780000	0,2	-0,972048
16,783333	0,2	-0,971870
16,786667	0,2	-0,971979
16,790000	0,2	-0,972026
16,793333	0,2	-0,972118
16,796667	0,2	-0,972620
16,800000	0,2	-0,973565
16,803333	0,2	-0,974480
16,806667	0,2	-0,974886
16,810000	0,2	-0,974761
16,813333	0,2	-0,974525
16,816667	0,2	-0,974720
16,820000	0,2	-0,975450
16,823333	0,2	-0,976230
16,826667	0,2	-0,976574
16,830000	0,2	-0,976405
16,833333	0,2	-0,975950
16,836667	0,2	-0,975655
16,840000	0,2	-0,975949
16,843333	0,2	-0,976747
16,846667	0,2	-0,977504
16,850000	0,2	-0,977869
16,853333	0,2	-0,978010
16,856667	0,2	-0,978209
16,860000	0,2	-0,978443
16,863333	0,2	-0,978475
16,866667	0,2	-0,978058
16,870000	0,2	-0,977113
16,873333	0,2	-0,975958
16,876667	0,2	-0,975126
16,880000	0,2	-0,974916
16,883333	0,2	-0,975171
16,886667	0,2	-0,975351
16,890000	0,2	-0,975037
16,893333	0,2	-0,974442
16,896667	0,2	-0,974140
16,900000	0,2	-0,974384
16,903333	0,2	-0,974883
16,906667	0,2	-0,975145
16,910000	0,2	-0,974976
16,913333	0,2	-0,974587
16,916667	0,2	-0,974374
16,920000	0,2	-0,974739
16,923333	0,2	-0,975759
16,926667	0,2	-0,976812
16,930000	0,2	-0,976804
16,933333	0,2	-0,975097
16,936667	0,2	-0,972228
16,940000	0,2	-0,969427
16,943333	0,2	-0,967686
16,946667	0,2	-0,967428
16,950000	0,2	-0,968360
16,953333	0,2	-0,969577
16,956667	0,2	-0,970176
16,960000	0,2	-0,969656
16,963333	0,2	-0,968024
16,966667	0,2	-0,965869
16,970000	0,2	-0,963985
16,973333	0,2	-0,962656
16,976667	0,2	-0,961567
16,980000	0,2	-0,960354
16,983333	0,2	-0,958900
16,986667	0,2	-0,957378
16,990000	0,2	-0,956170
16,993333	0,2	-0,955433
16,996667	0,2	-0,954860
17,000000	0,2	-0,954048
17,003333	0,2	-0,952998
17,006667	0,2	-0,952102
17,010000	0,2	-0,951560
17,013333	0,2	-0,951070
17,016667	0,2	-0,950301
17,020000	0,2	-0,949287
17,023333	0,2	-0,948245
17,026667	0,2	-0,947118
17,030000	0,2	-0,945483
17,033333	0,2	-0,943033
17,036667	0,2	-0,939954
17,040000	0,2	-0,936658
17,043333	0,2	-0,933394
17,046667	0,2	-0,930267
17,050000	0,2	-0,927337
17,053333	0,2	-0,924600
17,056667	0,2	-0,922128
17,060000	0,2	-0,920256
17,063333	0,2	-0,919380
17,066667	0,2	-0,919415
17,070000	0,2	-0,919611
17,073333	0,2	-0,919070
17,076667	0,2	-0,917399
17,080000	0,2	-0,914932
17,083333	0,2	-0,912545
17,086667	0,2	-0,910972
17,090000	0,2	-0,910223
17,093333	0,2	-0,909896
17,096667	0,2	-0,909737
17,100000	0,2	-0,909667
17,103333	0,2	-0,909649
17,106667	0,2	-0,909709
17,110000	0,2	-0,909901
17,113333	0,2	-0,910238
17,116667	0,2	-0,910766
17,120000	0,2	-0,911431
17,123333	0,2	-0,911772
17,126667	0,2	-0,911255
17,130000	0,2	-0,910025
17,133333	0,2	-0,909003
17,136667	0,2	-0,909192
17,140000	0,2	-0,910844
17,143333	0,2	-0,913150
17,146667	0,2	-0,914845
17,150000	0,2	-0,915248
17,153333	0,2	-0,914634
17,156667	0,2	-0,913681
17,160000	0,2	-0,912861
17,163333	0,2	-0,912289
17,166667	0,2	-0,911805
17,170000	0,2	-0,911020
17,173333	0,2	-0,909300
17,176667	0,2	-0,906026
17,180000	0,2	-0,901013
17,183333	0,2	-0,894527
17,186667	0,2	-0,886869
17,190000	0,2	-0,878000
17,193333	0,2	-0,867571
17,196667	0,2	-0,855287
17,200000	0,2	-0,841169
17,203333	0,2	-0,825441
17,206667	0,2	-0,808158
17,210000	0,2	-0,789068
17,213333	0,2	-0,767766
17,216667	0,2	-0,743794
17,220000	0,2	-0,716737
17,223333	0,2	-0,686352
17,226667	0,2	-0,652502
17,230000	0,2	-0,615131
17,233333	0,2	-0,574397
17,236667	0,2	-0,530664
17,240000	0,2	-0,484579
17,243333	0,2	-0,437343
17,246667	0,2	-0,390735
17,250000	0,2	-0,346789
17,253333	0,2	-0,307418
17,256667	0,2	-0,274295
17,260000	0,2	-0,248926
17,263333	0,2	-0,232446
17,266667	0,2	-0,225242
17,270000	0,2	-0,227045
17,273333	0,2	-0,237384
17,276667	0,2	-0,255674
17,280000	0,2	-0,281398
17,283333	0,2	-0,314425
17,286667	0,2	-0,354573
17,290000	0,2	-0,400923
17,293333	0,2	-0,451513
17,296667	0,2	-0,503525
17,300000	0,2	-0,554169
17,303333	0,2	-0,601472
17,306667	0,2	-0,644359
17,310000	0,2	-0,682489
17,313333	0,2	-0,716158
17,316667	0,2	-0,746080
17,320000	0,2	-0,772948
17,323333	0,2	-0,796960
17,326667	0,2	-0,817711
17,330000	0,2	-0,834617
17,333333	0,2	-0,847590
17,336667	0,2	-0,857350
17,340000	0,2	-0,864991
17,343333	0,2	-0,871306
17,346667	0,2	-0,876633
17,350000	0,2	-0,881272
17,353333	0,2	-0,885638
17,356667	0,2	-0,889853
17,360000	0,2	-0,893586
17,363333	0,2	-0,896541
17,366667	0,2	-0,898769
17,370000	0,2	-0,900441
17,373333	0,2	-0,901733
17,376667	0,2	-0,902772
17,380000	0,2	-0,903375
17,383333	0,2	-0,903235
17,386667	0,2	-0,902438
17,390000	0,2	-0,901438
17,393333	0,2	-0,900799
17,396667	0,2	-0,900919
17,400000	0,2	-0,901692
17,403333	0,2	-0,902574
17,406667	0,2	-0,903151
17,410000	0,2	-0,903570
17,413333	0,2	-0,904250
17,416667	0,2	-0,905191
17,420000	0,2	-0,906119
17,423333	0,2	-0,907163
17,426667	0,2	-0,908570
17,430000	0,2	-0,909985
17,433333	0,2	-0,910807
17,436667	0,2	-0,910938
17,440000	0,2	-0,910626
17,443333	0,2	-0,910086
17,446667	0,2	-0,909672
17,450000	0,2	-0,909644
17,453333	0,2	-0,909654
17,456667	0,2	-0,909219
17,460000	0,2	-0,908458
17,463333	0,2	-0,907848
17,466667	0,2	-0,907617
17,470000	0,2	-0,907670
17,473333	0,2	-0,907696
17,476667	0,2	-0,907231
17,480000	0,2	-0,906022
17,483333	0,2	-0,904320
17,486667	0,2	-0,902604
17,490000	0,2	-0,901178
17,493333	0,2	-0,900202
17,496667	0,2	-0,899795
17,500000	0,2	-0,899820
17,503333	0,2	-0,899706
17,506667	0,2	-0,898915
17,510000	0,2	-0,897571
17,513333	0,2	-0,896301
17,516667	0,2	-0,895640
17,520000	0,2	-0,895642
17,523333	0,2	-0,895978
17,526667	0,2	-0,896388
17,530000	0,2	-0,896824
17,533333	0,2	-0,897134
17,536667	0,2	-0,896870
17,540000	0,2	-0,895665
17,543333	0,2	-0,893754
17,546667	0,2	-0,891878
17,550000	0,2	-0,890779
17,553333	0,2	-0,890929
17,556667	0,2	-0,892466
17,560000	0,2	-0,895034
17,563333	0,2	-0,897731
17,566667	0,2	-0,899603
17,570000	0,2	-0,900216
17,573333	0,2	-0,899661
17,576667	0,2	-0,898314
17,580000	0,2	-0,896746
17,583333	0,2	-0,895578
17,586667	0,2	-0,895187
17,590000	0,2	-0,895456
17,593333	0,2	-0,895768
17,596667	0,2	-0,895532
17,600000	0,2	-0,894766
17,603333	0,2	-0,893910
17,606667	0,2	-0,893187
17,610000	0,2	-0,892475
17,613333	0,2	-0,891777
17,616667	0,2	-0,891488
17,620000	0,2	-0,892040
17,623333	0,2	-0,893338
17,626667	0,2	-0,894774
17,630000	0,2	-0,895839
17,633333	0,2	-0,896434
17,636667	0,2	-0,896805
17,640000	0,2	-0,897456
17,643333	0,2	-0,898732
17,646667	0,2	-0,900500
17,650000	0,2	-0,902448
17,653333	0,2	-0,904344
17,656667	0,2	-0,905991
17,660000	0,2	-0,907356
17,663333	0,2	-0,908546
17,666667	0,2	-0,909435
17,670000	0,2	-0,909798
17,673333	0,2	-0,909688
17,676667	0,2	-0,909456
17,680000	0,2	-0,909591
17,683333	0,2	-0,910391
17,686667	0,2	-0,911639
17,690000	0,2	-0,912866
17,693333	0,2	-0,913748
17,696667	0,2	-0,914111
17,700000	0,2	-0,913870
17,703333	0,2	-0,913047
17,706667	0,2	-0,911726
17,710000	0,2	-0,910153
17,713333	0,2	-0,908686
17,716667	0,2	-0,907411
17,720000	0,2	-0,906180
17,723333	0,2	-0,904962
17,726667	0,2	-0,903849
17,730000	0,2	-0,903079
17,733333	0,2	-0,903034
17,736667	0,2	-0,903744
17,740000	0,2	-0,904676
17,743333	0,2	-0,905269
17,746667	0,2	-0,905431
17,750000	0,2	-0,905466
17,753333	0,2	-0,905622
17,756667	0,2	-0,905869
17,760000	0,2	-0,906048
17,763333	0,2	-0,905955
17,766667	0,2	-0,905382
17,770000	0,2	-0,904287
17,773333	0,2	-0,902960
17,776667	0,2	-0,901869
17,780000	0,2	-0,901227
17,783333	0,2	-0,900885
17,786667	0,2	-0,900662
17,790000	0,2	-0,900571
17,793333	0,2	-0,900707
17,796667	0,2	-0,900999
17,800000	0,2	-0,901159
17,803333	0,2	-0,900945
17,806667	0,2	-0,900307
17,810000	0,2	-0,899201
17,813333	0,2	-0,897446
17,816667	0,2	-0,894875
17,820000	0,2	-0,891567
17,823333	0,2	-0,888003
17,826667	0,2	-0,884753
17,830000	0,2	-0,881906
17,833333	0,2	-0,879166
17,836667	0,2	-0,876457
17,840000	0,2	-0,873937
17,843333	0,2	-0,871497
17,846667	0,2	-0,868678
17,850000	0,2	-0,865128
17,853333	0,2	-0,861032
17,856667	0,2	-0,856943
17,860000	0,2	-0,853276
17,863333	0,2	-0,850164
17,866667	0,2	-0,847677
17,870000	0,2	-0,845968
17,873333	0,2	-0,845156
17,876667	0,2	-0,845189
17,880000	0,2	-0,845930
17,883333	0,2	-0,847222
17,886667	0,2	-0,848836
17,890000	0,2	-0,850605
17,893333	0,2	-0,852555
17,896667	0,2	-0,854862
17,900000	0,2	-0,857741
17,903333	0,2	-0,861143
17,906667	0,2	-0,864673
17,910000	0,2	-0,868100
17,913333	0,2	-0,871584
17,916667	0,2	-0,875095
17,920000	0,2	-0,878122
17,923333	0,2	-0,880267
17,926667	0,2	-0,881610
17,930000	0,2	-0,882450
17,933333	0,2	-0,883106
17,936667	0,2	-0,883744
17,940000	0,2	-0,884164
17,943333	0,2	-0,884026
17,946667	0,2	-0,883330
17,950000	0,2	-0,882545
17,953333	0,2	-0,882234
17,956667	0,2	-0,882516
17,960000	0,2	-0,882809
17,963333	0,2	-0,882193
17,966667	0,2	-0,880297
17,970000	0,2	-0,877630
17,973333	0,2	-0,874977
17,976667	0,2	-0,872861
17,980000	0,2	-0,871684
17,983333	0,2	-0,871711
17,986667	0,2	-0,872580
17,990000	0,2	-0,873314
17,993333	0,2	-0,873183
17,996667	0,2	-0,872389
18,000000	0,2	-0,871745
18,003333	0,2	-0,871952
18,006667	0,2	-0,873120
18,010000	0,2	-0,874682
18,013333	0,2	-0,875909
18,016667	0,2	-0,876517
18,020000	0,2	-0,876665
18,023333	0,2	-0,876630
18,026667	0,2	-0,876634
18,030000	0,2	-0,876765
18,033333	0,2	-0,877019
18,036667	0,2	-0,877439
18,040000	0,2	-0,877991
18,043333	0,2	-0,878344
18,046667	0,2	-0,878139
18,050000	0,2	-0,877482
18,053333	0,2	-0,877052
18,056667	0,2	-0,877719
18,060000	0,2	-0,879984
18,063333	0,2	-0,883478
18,066667	0,2	-0,886905
18,070000	0,2	-0,888857
18,073333	0,2	-0,888827
18,076667	0,2	-0,887322
18,080000	0,2	-0,885347
18,083333	0,2	-0,883906
18,086667	0,2	-0,883555
18,090000	0,2	-0,884080
18,093333	0,2	-0,884568
18,096667	0,2	-0,884062
18,100000	0,2	-0,882461
18,103333	0,2	-0,880609
18,106667	0,2	-0,879380
18,110000	0,2	-0,879073
18,113333	0,2	-0,879528
18,116667	0,2	-0,880304
18,120000	0,2	-0,880821
18,123333	0,2	-0,880600
18,126667	0,2	-0,879442
18,130000	0,2	-0,877666
18,133333	0,2	-0,876102
18,136667	0,2	-0,875361
18,140000	0,2	-0,875187
18,143333	0,2	-0,874833
18,146667	0,2	-0,873829
18,150000	0,2	-0,872125
18,153333	0,2	-0,869861
18,156667	0,2	-0,867425
18,160000	0,2	-0,865534
18,163333	0,2	-0,864792
18,166667	0,2	-0,865188
18,170000	0,2	-0,866127
18,173333	0,2	-0,866943
18,176667	0,2	-0,867303
18,180000	0,2	-0,867228
18,183333	0,2	-0,866957
18,186667	0,2	-0,866713
18,190000	0,2	-0,866611
18,193333	0,2	-0,866796
18,196667	0,2	-0,867335
18,200000	0,2	-0,868064
18,203333	0,2	-0,868993
18,206667	0,2	-0,870559
18,210000	0,2	-0,872985
18,213333	0,2	-0,875675
18,216667	0,2	-0,877628
18,220000	0,2	-0,878335
18,223333	0,2	-0,878018
18,226667	0,2	-0,877201
18,230000	0,2	-0,876344
18,233333	0,2	-0,875766
18,236667	0,2	-0,875601
18,240000	0,2	-0,875675
18,243333	0,2	-0,875737
18,246667	0,2	-0,876032
18,250000	0,2	-0,877011
18,253333	0,2	-0,878441
18,256667	0,2	-0,879586
18,260000	0,2	-0,880065
18,263333	0,2	-0,880064
18,266667	0,2	-0,879905
18,270000	0,2	-0,879692
18,273333	0,2	-0,879370
18,276667	0,2	-0,878924
18,280000	0,2	-0,878370
18,283333	0,2	-0,877498
18,286667	0,2	-0,875863
18,290000	0,2	-0,873433
18,293333	0,2	-0,870934
18,296667	0,2	-0,869175
18,300000	0,2	-0,868275
18,303333	0,2	-0,867806
18,306667	0,2	-0,867362
18,310000	0,2	-0,866683
18,313333	0,2	-0,865644
18,316667	0,2	-0,864448
18,320000	0,2	-0,863674
18,323333	0,2	-0,863952
18,326667	0,2	-0,865475
18,330000	0,2	-0,867838
18,333333	0,2	-0,870248
18,336667	0,2	-0,871926
18,340000	0,2	-0,872662
18,343333	0,2	-0,872824
18,346667	0,2	-0,872654
18,350000	0,2	-0,871934
18,353333	0,2	-0,870598
18,356667	0,2	-0,869347
18,360000	0,2	-0,869037
18,363333	0,2	-0,869712
18,366667	0,2	-0,871013
18,370000	0,2	-0,872847
18,373333	0,2	-0,874926
18,376667	0,2	-0,876579
18,380000	0,2	-0,877495
18,383333	0,2	-0,877892
18,386667	0,2	-0,878068
18,390000	0,2	-0,878149
18,393333	0,2	-0,878038
18,396667	0,2	-0,877667
18,400000	0,2	-0,877248
18,403333	0,2	-0,877014
18,406667	0,2	-0,876880
18,410000	0,2	-0,876597
18,413333	0,2	-0,876197
18,416667	0,2	-0,876092
18,420000	0,2	-0,876643
18,423333	0,2	-0,877749
18,426667	0,2	-0,878956
18,430000	0,2	-0,879838
18,433333	0,2	-0,880015
18,436667	0,2	-0,879056
18,440000	0,2	-0,876870
18,443333	0,2	-0,874076
18,446667	0,2	-0,871546
18,450000	0,2	-0,869666
18,453333	0,2	-0,868296
18,456667	0,2	-0,867156
18,460000	0,2	-0,866008
18,463333	0,2	-0,864774
18,466667	0,2	-0,863586
18,470000	0,2	-0,862601
18,473333	0,2	-0,861855
18,476667	0,2	-0,861331
18,480000	0,2	-0,861097
18,483333	0,2	-0,861252
18,486667	0,2	-0,861541
18,490000	0,2	-0,861401
18,493333	0,2	-0,860513
18,496667	0,2	-0,858910
18,500000	0,2	-0,856878
18,503333	0,2	-0,854957
18,506667	0,2	-0,853687
18,510000	0,2	-0,853341
18,513333	0,2	-0,853861
18,516667	0,2	-0,855008
18,520000	0,2	-0,856586
18,523333	0,2	-0,858289
18,526667	0,2	-0,859583
18,530000	0,2	-0,860114
18,533333	0,2	-0,859922
18,536667	0,2	-0,858970
18,540000	0,2	-0,856960
18,543333	0,2	-0,853936
18,546667	0,2	-0,850636
18,550000	0,2	-0,847964
18,553333	0,2	-0,846416
18,556667	0,2	-0,846003
18,560000	0,2	-0,846377
18,563333	0,2	-0,847059
18,566667	0,2	-0,847697
18,570000	0,2	-0,848109
18,573333	0,2	-0,848319
18,576667	0,2	-0,848644
18,580000	0,2	-0,849412
18,583333	0,2	-0,850643
18,586667	0,2	-0,852204
18,590000	0,2	-0,853911
18,593333	0,2	-0,855327
18,596667	0,2	-0,855839
18,600000	0,2	-0,855061
18,603333	0,2	-0,853227
18,606667	0,2	-0,851113
18,610000	0,2	-0,849392
18,613333	0,2	-0,848275
18,616667	0,2	-0,847714
18,620000	0,2	-0,847499
18,623333	0,2	-0,847368
18,626667	0,2	-0,847271
18,630000	0,2	-0,847182
18,633333	0,2	-0,846922
18,636667	0,2	-0,846488
18,640000	0,2	-0,846314
18,643333	0,2	-0,846985
18,646667	0,2	-0,848442
18,650000	0,2	-0,849709
18,653333	0,2	-0,849976
18,656667	0,2	-0,849393
18,660000	0,2	-0,848405
18,663333	0,2	-0,847106
18,666667	0,2	-0,845443
18,670000	0,2	-0,843540
18,673333	0,2	-0,841621
18,676667	0,2	-0,839808
18,680000	0,2	-0,838098
18,683333	0,2	-0,836501
18,686667	0,2	-0,835249
18,690000	0,2	-0,834719
18,693333	0,2	-0,835073
18,696667	0,2	-0,836062
18,700000	0,2	-0,837116
18,703333	0,2	-0,837799
18,706667	0,2	-0,838226
18,710000	0,2	-0,838787
18,713333	0,2	-0,839631
18,716667	0,2	-0,840558
18,720000	0,2	-0,841197
18,723333	0,2	-0,841221
18,726667	0,2	-0,840496
18,730000	0,2	-0,839204
18,733333	0,2	-0,837968
18,736667	0,2	-0,837473
18,740000	0,2	-0,837813
18,743333	0,2	-0,838599
18,746667	0,2	-0,839600
18,750000	0,2	-0,840720
18,753333	0,2	-0,841607
18,756667	0,2	-0,841933
18,760000	0,2	-0,841909
18,763333	0,2	-0,841984
18,766667	0,2	-0,842266
18,770000	0,2	-0,842628
18,773333	0,2	-0,843072
18,776667	0,2	-0,843613
18,780000	0,2	-0,844037
18,783333	0,2	-0,844008
18,786667	0,2	-0,843298
18,790000	0,2	-0,841949
18,793333	0,2	-0,840413
18,796667	0,2	-0,839354
18,800000	0,2	-0,839016
18,803333	0,2	-0,838978
18,806667	0,2	-0,838732
18,810000	0,2	-0,838333
18,813333	0,2	-0,838479
18,816667	0,2	-0,839749
18,820000	0,2	-0,841643
18,823333	0,2	-0,842995
18,826667	0,2	-0,843312
18,830000	0,2	-0,843038
18,833333	0,2	-0,842773
18,836667	0,2	-0,842674
18,840000	0,2	-0,842437
18,843333	0,2	-0,841770
18,846667	0,2	-0,840812
18,850000	0,2	-0,839970
18,853333	0,2	-0,839448
18,856667	0,2	-0,839236
18,860000	0,2	-0,839503
18,863333	0,2	-0,840442
18,866667	0,2	-0,841710
18,870000	0,2	-0,842416
18,873333	0,2	-0,841795
18,876667	0,2	-0,839827
18,880000	0,2	-0,837232
18,883333	0,2	-0,835049
18,886667	0,2	-0,834100
18,890000	0,2	-0,834348
18,893333	0,2	-0,835024
18,896667	0,2	-0,835466
18,900000	0,2	-0,835364
18,903333	0,2	-0,834608
18,906667	0,2	-0,833306
18,910000	0,2	-0,831633
18,913333	0,2	-0,829723
18,916667	0,2	-0,827790
18,920000	0,2	-0,825970
18,923333	0,2	-0,824174
18,926667	0,2	-0,822298
18,930000	0,2	-0,820361
18,933333	0,2	-0,818483
18,936667	0,2	-0,816738
18,940000	0,2	-0,815115
18,943333	0,2	-0,813755
18,946667	0,2	-0,812916
18,950000	0,2	-0,812499
18,953333	0,2	-0,811867
18,956667	0,2	-0,810443
18,960000	0,2	-0,808294
18,963333	0,2	-0,805843
18,966667	0,2	-0,803290
18,970000	0,2	-0,800691
18,973333	0,2	-0,798334
18,976667	0,2	-0,796754
18,980000	0,2	-0,796523
18,983333	0,2	-0,797815
18,986667	0,2	-0,800133
18,990000	0,2	-0,802601
18,993333	0,2	-0,804280
18,996667	0,2	-0,804524
19,000000	0,2	-0,803411
19,003333	0,2	-0,801545
19,006667	0,2	-0,799589
19,010000	0,2	-0,798148
19,013333	0,2	-0,797524
19,016667	0,2	-0,797441
19,020000	0,2	-0,797370
19,023333	0,2	-0,797303
19,026667	0,2	-0,797860
19,030000	0,2	-0,799273
19,033333	0,2	-0,800723
19,036667	0,2	-0,800994
19,040000	0,2	-0,799556
19,043333	0,2	-0,797043
19,046667	0,2	-0,794706
19,050000	0,2	-0,793309
19,053333	0,2	-0,792576
19,056667	0,2	-0,791727
19,060000	0,2	-0,790423
19,063333	0,2	-0,789087
19,066667	0,2	-0,788404
19,070000	0,2	-0,788723
19,073333	0,2	-0,789927
19,076667	0,2	-0,791628
19,080000	0,2	-0,793314
19,083333	0,2	-0,794644
19,086667	0,2	-0,795752
19,090000	0,2	-0,796910
19,093333	0,2	-0,798040
19,096667	0,2	-0,798832
19,100000	0,2	-0,799010
19,103333	0,2	-0,798437
19,106667	0,2	-0,797200
19,110000	0,2	-0,795750
19,113333	0,2	-0,794779
19,116667	0,2	-0,794673
19,120000	0,2	-0,795298
19,123333	0,2	-0,796275
19,126667	0,2	-0,797191
19,130000	0,2	-0,797687
19,133333	0,2	-0,797400
19,136667	0,2	-0,796057
19,140000	0,2	-0,793820
19,143333	0,2	-0,791320
19,146667	0,2	-0,789203
19,150000	0,2	-0,787630
19,153333	0,2	-0,786361
19,156667	0,2	-0,785288
19,160000	0,2	-0,784582
19,163333	0,2	-0,784428
19,166667	0,2	-0,784731
19,170000	0,2	-0,785092
19,173333	0,2	-0,785223
19,176667	0,2	-0,785281
19,180000	0,2	-0,785707
19,183333	0,2	-0,786851
19,186667	0,2	-0,788537
19,190000	0,2	-0,790041
19,193333	0,2	-0,790698
19,196667	0,2	-0,790268
19,200000	0,2	-0,788814
19,203333	0,2	-0,786768
19,206667	0,2	-0,785119
19,210000	0,2	-0,784883
19,213333	0,2	-0,786169
19,216667	0,2	-0,788121
19,220000	0,2	-0,789752
19,223333	0,2	-0,790563
19,226667	0,2	-0,790759
19,230000	0,2	-0,791073
19,233333	0,2	-0,791983
19,236667	0,2	-0,793163
19,240000	0,2	-0,794020
19,243333	0,2	-0,794516
19,246667	0,2	-0,795028
19,250000	0,2	-0,795526
19,253333	0,2	-0,795522
19,256667	0,2	-0,794872
19,260000	0,2	-0,794156
19,263333	0,2	-0,794107
19,266667	0,2	-0,794863
19,270000	0,2	-0,795879
19,273333	0,2	-0,796456
19,276667	0,2	-0,796335
19,280000	0,2	-0,795690
19,283333	0,2	-0,794500
19,286667	0,2	-0,792307
19,290000	0,2	-0,788701
19,293333	0,2	-0,783708
19,296667	0,2	-0,777508
19,300000	0,2	-0,769985
19,303333	0,2	-0,760814
19,306667	0,2	-0,749796
19,310000	0,2	-0,736670
19,313333	0,2	-0,720891
19,316667	0,2	-0,702084
19,320000	0,2	-0,680421
19,323333	0,2	-0,656368
19,326667	0,2	-0,630457
19,330000	0,2	-0,603322
19,333333	0,2	-0,575518
19,336667	0,2	-0,547223
19,340000	0,2	-0,518426
19,343333	0,2	-0,489381
19,346667	0,2	-0,460891
19,350000	0,2	-0,434453
19,353333	0,2	-0,412039
19,356667	0,2	-0,395217
19,360000	0,2	-0,384419
19,363333	0,2	-0,379169
19,366667	0,2	-0,378794
19,370000	0,2	-0,382871
19,373333	0,2	-0,391459
19,376667	0,2	-0,404953
19,380000	0,2	-0,423451
19,383333	0,2	-0,446276
19,386667	0,2	-0,472217
19,390000	0,2	-0,499967
19,393333	0,2	-0,528279
19,396667	0,2	-0,556085
19,400000	0,2	-0,582782
19,403333	0,2	-0,608223
19,406667	0,2	-0,632335
19,410000	0,2	-0,654874
19,413333	0,2	-0,675514
19,416667	0,2	-0,694093
19,420000	0,2	-0,710748
19,423333	0,2	-0,725619
19,426667	0,2	-0,738604
19,430000	0,2	-0,749661
19,433333	0,2	-0,758903
19,436667	0,2	-0,766340
19,440000	0,2	-0,772013
19,443333	0,2	-0,776253
19,446667	0,2	-0,779486
19,450000	0,2	-0,781984
19,453333	0,2	-0,783943
19,456667	0,2	-0,785458
19,460000	0,2	-0,786412
19,463333	0,2	-0,786830
19,466667	0,2	-0,787186
19,470000	0,2	-0,787904
19,473333	0,2	-0,788838
19,476667	0,2	-0,789634
19,480000	0,2	-0,790194
19,483333	0,2	-0,790528
19,486667	0,2	-0,790571
19,490000	0,2	-0,790258
19,493333	0,2	-0,789571
19,496667	0,2	-0,788685
19,500000	0,2	-0,787901
19,503333	0,2	-0,787187
19,506667	0,2	-0,786138
19,510000	0,2	-0,784512
19,513333	0,2	-0,782585
19,516667	0,2	-0,780907
19,520000	0,2	-0,779663
19,523333	0,2	-0,778474
19,526667	0,2	-0,776849
19,530000	0,2	-0,774656
19,533333	0,2	-0,772222
19,536667	0,2	-0,769896
19,540000	0,2	-0,767559
19,543333	0,2	-0,764843
19,546667	0,2	-0,761772
19,550000	0,2	-0,759004
19,553333	0,2	-0,757352
19,556667	0,2	-0,756873
19,560000	0,2	-0,756541
19,563333	0,2	-0,755183
19,566667	0,2	-0,752814
19,570000	0,2	-0,750662
19,573333	0,2	-0,749763
19,576667	0,2	-0,750106
19,580000	0,2	-0,751077
19,583333	0,2	-0,752144
19,586667	0,2	-0,753174
19,590000	0,2	-0,754333
19,593333	0,2	-0,755649
19,596667	0,2	-0,756930
19,600000	0,2	-0,758161
19,603333	0,2	-0,759546
19,606667	0,2	-0,761193
19,610000	0,2	-0,763001
19,613333	0,2	-0,764777
19,616667	0,2	-0,766291
19,620000	0,2	-0,767341
19,623333	0,2	-0,768087
19,626667	0,2	-0,769098
19,630000	0,2	-0,770706
19,633333	0,2	-0,772675
19,636667	0,2	-0,774488
19,640000	0,2	-0,775683
19,643333	0,2	-0,776141
19,646667	0,2	-0,776182
19,650000	0,2	-0,776266
19,653333	0,2	-0,776541
19,656667	0,2	-0,776853
19,660000	0,2	-0,777183
19,663333	0,2	-0,777779
19,666667	0,2	-0,778869
19,670000	0,2	-0,780330
19,673333	0,2	-0,781705
19,676667	0,2	-0,782662
19,680000	0,2	-0,783175
19,683333	0,2	-0,783314
19,686667	0,2	-0,783276
19,690000	0,2	-0,783327
19,693333	0,2	-0,783370
19,696667	0,2	-0,783094
19,700000	0,2	-0,782752
19,703333	0,2	-0,783139
19,706667	0,2	-0,784459
19,710000	0,2	-0,785773
19,713333	0,2	-0,785951
19,716667	0,2	-0,784740
19,720000	0,2	-0,782762
19,723333	0,2	-0,780912
19,726667	0,2	-0,779902
19,730000	0,2	-0,780000
19,733333	0,2	-0,780974
19,736667	0,2	-0,782307
19,740000	0,2	-0,783545
19,743333	0,2	-0,784610
19,746667	0,2	-0,785624
19,750000	0,2	-0,786514
19,753333	0,2	-0,787169
19,756667	0,2	-0,787670
19,760000	0,2	-0,788061
19,763333	0,2	-0,788323
19,766667	0,2	-0,788512
19,770000	0,2	-0,788601
19,773333	0,2	-0,788353
19,776667	0,2	-0,787485
19,780000	0,2	-0,785927
19,783333	0,2	-0,783974
19,786667	0,2	-0,782231
19,790000	0,2	-0,781256
19,793333	0,2	-0,781031
19,796667	0,2	-0,781009
19,800000	0,2	-0,780737
19,803333	0,2	-0,780250
19,806667	0,2	-0,779851
19,810000	0,2	-0,779695
19,813333	0,2	-0,779701
19,816667	0,2	-0,779600
19,820000	0,2	-0,779031
19,823333	0,2	-0,777852
19,826667	0,2	-0,776344
19,830000	0,2	-0,775045
19,833333	0,2	-0,774596
19,836667	0,2	-0,775404
19,840000	0,2	-0,777047
19,843333	0,2	-0,778446
19,846667	0,2	-0,778894
19,850000	0,2	-0,778408
19,853333	0,2	-0,777256
19,856667	0,2	-0,775677
19,860000	0,2	-0,773849
19,863333	0,2	-0,771906
19,866667	0,2	-0,770027
19,870000	0,2	-0,768418
19,873333	0,2	-0,767170
19,876667	0,2	-0,766184
19,880000	0,2	-0,765351
19,883333	0,2	-0,764753
19,886667	0,2	-0,764586
19,890000	0,2	-0,764971
19,893333	0,2	-0,765848
19,896667	0,2	-0,766931
19,900000	0,2	-0,767813
19,903333	0,2	-0,768207
19,906667	0,2	-0,768257
19,910000	0,2	-0,768622
19,913333	0,2	-0,769884
19,916667	0,2	-0,771888
19,920000	0,2	-0,773980
19,923333	0,2	-0,775646
19,926667	0,2	-0,776547
19,930000	0,2	-0,776404
19,933333	0,2	-0,775314
19,936667	0,2	-0,773850
19,940000	0,2	-0,772757
19,943333	0,2	-0,772721
19,946667	0,2	-0,774067
19,950000	0,2	-0,776419
19,953333	0,2	-0,778778
19,956667	0,2	-0,780004
19,960000	0,2	-0,779444
19,963333	0,2	-0,777428
19,966667	0,2	-0,775018
19,970000	0,2	-0,773091
19,973333	0,2	-0,771912
19,976667	0,2	-0,771365
19,980000	0,2	-0,771153
19,983333	0,2	-0,771000
19,986667	0,2	-0,770996
19,990000	0,2	-0,771483
19,993333	0,2	-0,772429
19,996667	0,2	-0,773289
20,000000	0,2	-0,773431
20,003333	0,2	-0,772542
20,006667	0,2	-0,770908
20,010000	0,2	-0,769317
20,013333	0,2	-0,768545
20,016667	0,2	-0,768867
20,020000	0,2	-0,769817
20,023333	0,2	-0,770646
20,026667	0,2	-0,771184
20,030000	0,2	-0,771803
20,033333	0,2	-0,772527
20,036667	0,2	-0,772742
20,040000	0,2	-0,771715
20,043333	0,2	-0,769159
20,046667	0,2	-0,765613
20,050000	0,2	-0,762229
20,053333	0,2	-0,760022
20,056667	0,2	-0,759308
20,060000	0,2	-0,759555
20,063333	0,2	-0,759820
20,066667	0,2	-0,759640
20,070000	0,2	-0,759214
20,073333	0,2	-0,758893
20,076667	0,2	-0,758774
20,080000	0,2	-0,758602
20,083333	0,2	-0,758191
20,086667	0,2	-0,757823
20,090000	0,2	-0,757871
20,093333	0,2	-0,758155
20,096667	0,2	-0,758087
20,100000	0,2	-0,757468
20,103333	0,2	-0,756733
20,106667	0,2	-0,756150
20,110000	0,2	-0,755230
20,113333	0,2	-0,753505
20,116667	0,2	-0,751403
20,120000	0,2	-0,749647
20,123333	0,2	-0,748404
20,126667	0,2	-0,747572
20,130000	0,2	-0,747181
20,133333	0,2	-0,747175
20,136667	0,2	-0,747390
20,140000	0,2	-0,747778
20,143333	0,2	-0,748260
20,146667	0,2	-0,748530
20,150000	0,2	-0,748277
20,153333	0,2	-0,747546
20,156667	0,2	-0,746673
20,160000	0,2	-0,745857
20,163333	0,2	-0,745105
20,166667	0,2	-0,744501
20,170000	0,2	-0,744087
20,173333	0,2	-0,743641
20,176667	0,2	-0,742959
20,180000	0,2	-0,742192
20,183333	0,2	-0,741579
20,186667	0,2	-0,741008
20,190000	0,2	-0,740175
20,193333	0,2	-0,739049
20,196667	0,2	-0,737914
20,200000	0,2	-0,737057
20,203333	0,2	-0,736602
20,206667	0,2	-0,736515
20,210000	0,2	-0,736561
20,213333	0,2	-0,736462
20,216667	0,2	-0,736218
20,220000	0,2	-0,735992
20,223333	0,2	-0,735677
20,226667	0,2	-0,735031
20,230000	0,2	-0,734252
20,233333	0,2	-0,734010
20,236667	0,2	-0,734679
20,240000	0,2	-0,735681
20,243333	0,2	-0,735927
20,246667	0,2	-0,734940
20,250000	0,2	-0,733189
20,253333	0,2	-0,731491
20,256667	0,2	-0,730455
20,260000	0,2	-0,730174
20,263333	0,2	-0,730250
20,266667	0,2	-0,730269
20,270000	0,2	-0,730214
20,273333	0,2	-0,730309
20,276667	0,2	-0,730551
20,280000	0,2	-0,730620
20,283333	0,2	-0,730245
20,286667	0,2	-0,729398
20,290000	0,2	-0,728203
20,293333	0,2	-0,727091
20,296667	0,2	-0,726813
20,300000	0,2	-0,727739
20,303333	0,2	-0,729211
20,306667	0,2	-0,730088
20,310000	0,2	-0,729900
20,313333	0,2	-0,729114
20,316667	0,2	-0,728484
20,320000	0,2	-0,728438
20,323333	0,2	-0,728836
20,326667	0,2	-0,729264
20,330000	0,2	-0,729545
20,333333	0,2	-0,729748
20,336667	0,2	-0,730048
20,340000	0,2	-0,730711
20,343333	0,2	-0,731881
20,346667	0,2	-0,733438
20,350000	0,2	-0,735224
20,353333	0,2	-0,737169
20,356667	0,2	-0,739098
20,360000	0,2	-0,740604
20,363333	0,2	-0,741298
20,366667	0,2	-0,741175
20,370000	0,2	-0,740556
20,373333	0,2	-0,739708
20,376667	0,2	-0,738875
20,380000	0,2	-0,738429
20,383333	0,2	-0,738527
20,386667	0,2	-0,738881
20,390000	0,2	-0,739118
20,393333	0,2	-0,739110
20,396667	0,2	-0,738929
20,400000	0,2	-0,738671
20,403333	0,2	-0,738289
20,406667	0,2	-0,737616
20,410000	0,2	-0,736630
20,413333	0,2	-0,735602
20,416667	0,2	-0,734761
20,420000	0,2	-0,733983
20,423333	0,2	-0,733152
20,426667	0,2	-0,732460
20,430000	0,2	-0,732111
20,433333	0,2	-0,732118
20,436667	0,2	-0,732356
20,440000	0,2	-0,732624
20,443333	0,2	-0,732747
20,446667	0,2	-0,732720
20,450000	0,2	-0,732796
20,453333	0,2	-0,733232
20,456667	0,2	-0,733839
20,460000	0,2	-0,734023
20,463333	0,2	-0,733387
20,466667	0,2	-0,732172
20,470000	0,2	-0,731045
20,473333	0,2	-0,730471
20,476667	0,2	-0,730342
20,480000	0,2	-0,730063
20,483333	0,2	-0,728974
20,486667	0,2	-0,726915
20,490000	0,2	-0,724419
20,493333	0,2	-0,722231
20,496667	0,2	-0,720778
20,500000	0,2	-0,719963
20,503333	0,2	-0,719283
20,506667	0,2	-0,718320
20,510000	0,2	-0,717044
20,513333	0,2	-0,715568
20,516667	0,2	-0,713973
20,520000	0,2	-0,712406
20,523333	0,2	-0,711109
20,526667	0,2	-0,710385
20,530000	0,2	-0,710420
20,533333	0,2	-0,710985
20,536667	0,2	-0,711435
20,540000	0,2	-0,711115
20,543333	0,2	-0,709816
20,546667	0,2	-0,707938
20,550000	0,2	-0,706210
20,553333	0,2	-0,705049
20,556667	0,2	-0,704333
20,560000	0,2	-0,703937
20,563333	0,2	-0,704023
20,566667	0,2	-0,704673
20,570000	0,2	-0,705671
20,573333	0,2	-0,706851
20,576667	0,2	-0,708368
20,580000	0,2	-0,710424
20,583333	0,2	-0,712913
20,586667	0,2	-0,715378
20,590000	0,2	-0,717342
20,593333	0,2	-0,718798
20,596667	0,2	-0,720124
20,600000	0,2	-0,721456
20,603333	0,2	-0,722485
20,606667	0,2	-0,722834
20,610000	0,2	-0,722330
20,613333	0,2	-0,721139
20,616667	0,2	-0,719878
20,620000	0,2	-0,719344
20,623333	0,2	-0,719919
20,626667	0,2	-0,721268
20,630000	0,2	-0,722696
20,633333	0,2	-0,723736
20,636667	0,2	-0,724268
20,640000	0,2	-0,724244
20,643333	0,2	-0,723566
20,646667	0,2	-0,722251
20,650000	0,2	-0,720651
20,653333	0,2	-0,719440
20,656667	0,2	-0,719136
20,660000	0,2	-0,719634
20,663333	0,2	-0,720358
20,666667	0,2	-0,720740
20,670000	0,2	-0,720456
20,673333	0,2	-0,719481
20,676667	0,2	-0,718199
20,680000	0,2	-0,717363
20,683333	0,2	-0,717690
20,686667	0,2	-0,719280
20,690000	0,2	-0,721416
20,693333	0,2	-0,723099
20,696667	0,2	-0,723690
20,700000	0,2	-0,723154
20,703333	0,2	-0,722012
20,706667	0,2	-0,721045
20,710000	0,2	-0,720778
20,713333	0,2	-0,721141
20,716667	0,2	-0,721677
20,720000	0,2	-0,722107
20,723333	0,2	-0,722569
20,726667	0,2	-0,723417
20,730000	0,2	-0,724723
20,733333	0,2	-0,725931
20,736667	0,2	-0,726269
20,740000	0,2	-0,725437
20,743333	0,2	-0,723817
20,746667	0,2	-0,722126
20,750000	0,2	-0,720822
20,753333	0,2	-0,719927
20,756667	0,2	-0,719410
20,760000	0,2	-0,719511
20,763333	0,2	-0,720511
20,766667	0,2	-0,722271
20,770000	0,2	-0,724183
20,773333	0,2	-0,725503
20,776667	0,2	-0,725728
20,780000	0,2	-0,724849
20,783333	0,2	-0,723269
20,786667	0,2	-0,721602
20,790000	0,2	-0,720398
20,793333	0,2	-0,719833
20,796667	0,2	-0,719862
20,800000	0,2	-0,720443
20,803333	0,2	-0,721230
20,806667	0,2	-0,721611
20,810000	0,2	-0,721354
20,813333	0,2	-0,720864
20,816667	0,2	-0,720762
20,820000	0,2	-0,721221
20,823333	0,2	-0,721867
20,826667	0,2	-0,722365
20,830000	0,2	-0,722829
20,833333	0,2	-0,723599
20,836667	0,2	-0,724600
20,840000	0,2	-0,725223
20,843333	0,2	-0,725134
20,846667	0,2	-0,724656
20,850000	0,2	-0,724226
20,853333	0,2	-0,724073
20,856667	0,2	-0,724405
20,860000	0,2	-0,725394
20,863333	0,2	-0,726992
20,866667	0,2	-0,728937
20,870000	0,2	-0,730782
20,873333	0,2	-0,731939
20,876667	0,2	-0,731931
20,880000	0,2	-0,730689
20,883333	0,2	-0,728607
20,886667	0,2	-0,726406
20,890000	0,2	-0,724806
20,893333	0,2	-0,724103
20,896667	0,2	-0,724192
20,900000	0,2	-0,724955
20,903333	0,2	-0,726302
20,906667	0,2	-0,728007
20,910000	0,2	-0,729748
20,913333	0,2	-0,731016
20,916667	0,2	-0,731213
20,920000	0,2	-0,730228
20,923333	0,2	-0,728648
20,926667	0,2	-0,727344
20,930000	0,2	-0,726921
20,933333	0,2	-0,727304
20,936667	0,2	-0,727916
20,940000	0,2	-0,728266
20,943333	0,2	-0,728052
20,946667	0,2	-0,726950
20,950000	0,2	-0,724933
20,953333	0,2	-0,722650
20,956667	0,2	-0,720993
20,960000	0,2	-0,720341
20,963333	0,2	-0,720376
20,966667	0,2	-0,720456
20,970000	0,2	-0,720198
20,973333	0,2	-0,719912
20,976667	0,2	-0,720326
20,980000	0,2	-0,721775
20,983333	0,2	-0,723864
20,986667	0,2	-0,725989
20,990000	0,2	-0,727918
20,993333	0,2	-0,729619
20,996667	0,2	-0,730661
21,000000	0,2	-0,730290
21,003333	0,2	-0,728254
21,006667	0,2	-0,725206
21,010000	0,2	-0,722294
21,013333	0,2	-0,720545
21,016667	0,2	-0,720377
21,020000	0,2	-0,721393
21,023333	0,2	-0,722720
21,026667	0,2	-0,723647
21,030000	0,2	-0,723830
21,033333	0,2	-0,723064
21,036667	0,2	-0,721387
21,040000	0,2	-0,719270
21,043333	0,2	-0,717333
21,046667	0,2	-0,715890
21,050000	0,2	-0,714696
21,053333	0,2	-0,713274
21,056667	0,2	-0,711582
21,060000	0,2	-0,709929
21,063333	0,2	-0,708513
21,066667	0,2	-0,707574
21,070000	0,2	-0,707453
21,073333	0,2	-0,708054
21,076667	0,2	-0,708745
21,080000	0,2	-0,708931
21,083333	0,2	-0,708602
21,086667	0,2	-0,708408
21,090000	0,2	-0,709023
21,093333	0,2	-0,710394
21,096667	0,2	-0,711656
21,100000	0,2	-0,711720
21,103333	0,2	-0,710160
21,106667	0,2	-0,707579
21,110000	0,2	-0,705013
21,113333	0,2	-0,703186
21,116667	0,2	-0,702326
21,120000	0,2	-0,702225
21,123333	0,2	-0,702324
21,126667	0,2	-0,702086
21,130000	0,2	-0,701453
21,133333	0,2	-0,700805
21,136667	0,2	-0,700540
21,140000	0,2	-0,700810
21,143333	0,2	-0,701613
21,146667	0,2	-0,702981
21,150000	0,2	-0,704943
21,153333	0,2	-0,707308
21,156667	0,2	-0,709611
21,160000	0,2	-0,711412
21,163333	0,2	-0,712507
21,166667	0,2	-0,712843
21,170000	0,2	-0,712364
21,173333	0,2	-0,710924
21,176667	0,2	-0,708582
21,180000	0,2	-0,705930
21,183333	0,2	-0,703822
21,186667	0,2	-0,702716
21,190000	0,2	-0,702391
21,193333	0,2	-0,702468
21,196667	0,2	-0,702945
21,200000	0,2	-0,703885
21,203333	0,2	-0,704974
21,206667	0,2	-0,705754
21,210000	0,2	-0,705973
21,213333	0,2	-0,705578
21,216667	0,2	-0,704769
21,220000	0,2	-0,704091
21,223333	0,2	-0,704039
21,226667	0,2	-0,704660
21,230000	0,2	-0,705739
21,233333	0,2	-0,707102
21,236667	0,2	-0,708559
21,240000	0,2	-0,709807
21,243333	0,2	-0,710630
21,246667	0,2	-0,711049
21,250000	0,2	-0,711046
21,253333	0,2	-0,710383
21,256667	0,2	-0,709063
21,260000	0,2	-0,707603
21,263333	0,2	-0,706563
21,266667	0,2	-0,705941
21,270000	0,2	-0,705409
21,273333	0,2	-0,704988
21,276667	0,2	-0,704910
21,280000	0,2	-0,705131
21,283333	0,2	-0,705509
21,286667	0,2	-0,706126
21,290000	0,2	-0,707093
21,293333	0,2	-0,708191
21,296667	0,2	-0,709033
21,300000	0,2	-0,709534
21,303333	0,2	-0,709867
21,306667	0,2	-0,710028
21,310000	0,2	-0,709850
21,313333	0,2	-0,709311
21,316667	0,2	-0,708511
21,320000	0,2	-0,707554
21,323333	0,2	-0,706705
21,326667	0,2	-0,706446
21,330000	0,2	-0,707007
21,333333	0,2	-0,708107
21,336667	0,2	-0,709285
21,340000	0,2	-0,710102
21,343333	0,2	-0,710230
21,346667	0,2	-0,709664
21,350000	0,2	-0,708755
21,353333	0,2	-0,708082
21,356667	0,2	-0,708194
21,360000	0,2	-0,709247
21,363333	0,2	-0,710923
21,366667	0,2	-0,712845
21,370000	0,2	-0,714833
21,373333	0,2	-0,716754
21,376667	0,2	-0,718367
21,380000	0,2	-0,719283
21,383333	0,2	-0,719086
21,386667	0,2	-0,717535
21,390000	0,2	-0,714872
21,393333	0,2	-0,712176
21,396667	0,2	-0,710920
21,400000	0,2	-0,711713
21,403333	0,2	-0,713632
21,406667	0,2	-0,715037
21,410000	0,2	-0,714967
21,413333	0,2	-0,713630
21,416667	0,2	-0,711738
21,420000	0,2	-0,709872
21,423333	0,2	-0,708453
21,426667	0,2	-0,707732
21,430000	0,2	-0,707634
21,433333	0,2	-0,707891
21,436667	0,2	-0,708405
21,440000	0,2	-0,709315
21,443333	0,2	-0,710570
21,446667	0,2	-0,711685
21,450000	0,2	-0,712211
21,453333	0,2	-0,712279
21,456667	0,2	-0,712411
21,460000	0,2	-0,712789
21,463333	0,2	-0,713000
21,466667	0,2	-0,712645
21,470000	0,2	-0,711910
21,473333	0,2	-0,711210
21,476667	0,2	-0,710523
21,480000	0,2	-0,709451
21,483333	0,2	-0,707839
21,486667	0,2	-0,706114
21,490000	0,2	-0,704932
21,493333	0,2	-0,704562
21,496667	0,2	-0,704730
21,500000	0,2	-0,704936
21,503333	0,2	-0,704836
21,506667	0,2	-0,704460
21,510000	0,2	-0,704134
21,513333	0,2	-0,704126
21,516667	0,2	-0,704457
21,520000	0,2	-0,705163
21,523333	0,2	-0,706338
21,526667	0,2	-0,707870
21,530000	0,2	-0,709486
21,533333	0,2	-0,710746
21,536667	0,2	-0,711111
21,540000	0,2	-0,710412
21,543333	0,2	-0,708992
21,546667	0,2	-0,707286
21,550000	0,2	-0,705558
21,553333	0,2	-0,704060
21,556667	0,2	-0,703197
21,560000	0,2	-0,703212
21,563333	0,2	-0,703790
21,566667	0,2	-0,704232
21,570000	0,2	-0,703920
21,573333	0,2	-0,702739
21,576667	0,2	-0,701301
21,580000	0,2	-0,700441
21,583333	0,2	-0,700513
21,586667	0,2	-0,701443
21,590000	0,2	-0,703002
21,593333	0,2	-0,704728
21,596667	0,2	-0,706032
21,600000	0,2	-0,706623
21,603333	0,2	-0,706775
21,606667	0,2	-0,707086
21,610000	0,2	-0,707885
21,613333	0,2	-0,709049
21,616667	0,2	-0,710188
21,620000	0,2	-0,710718
21,623333	0,2	-0,710163
21,626667	0,2	-0,708596
21,630000	0,2	-0,706573
21,633333	0,2	-0,704726
21,636667	0,2	-0,703508
21,640000	0,2	-0,703016
21,643333	0,2	-0,703026
21,646667	0,2	-0,703266
21,650000	0,2	-0,703522
21,653333	0,2	-0,703557
21,656667	0,2	-0,703111
21,660000	0,2	-0,702162
21,663333	0,2	-0,701132
21,666667	0,2	-0,700588
21,670000	0,2	-0,700837
21,673333	0,2	-0,701862
21,676667	0,2	-0,703472
21,680000	0,2	-0,705311
21,683333	0,2	-0,706883
21,686667	0,2	-0,707692
21,690000	0,2	-0,707348
21,693333	0,2	-0,705852
21,696667	0,2	-0,703745
21,700000	0,2	-0,701785
21,703333	0,2	-0,700640
21,706667	0,2	-0,700580
21,710000	0,2	-0,701182
21,713333	0,2	-0,701662
21,716667	0,2	-0,701634
21,720000	0,2	-0,701266
21,723333	0,2	-0,700774
21,726667	0,2	-0,700250
21,730000	0,2	-0,699841
21,733333	0,2	-0,699654
21,736667	0,2	-0,699595
21,740000	0,2	-0,699516
21,743333	0,2	-0,699403
21,746667	0,2	-0,699222
21,750000	0,2	-0,698717
21,753333	0,2	-0,697596
21,756667	0,2	-0,695841
21,760000	0,2	-0,693773
21,763333	0,2	-0,691870
21,766667	0,2	-0,690473
21,770000	0,2	-0,689589
21,773333	0,2	-0,688956
21,776667	0,2	-0,688373
21,780000	0,2	-0,687934
21,783333	0,2	-0,687691
21,786667	0,2	-0,687314
21,790000	0,2	-0,686417
21,793333	0,2	-0,684920
21,796667	0,2	-0,682966
21,800000	0,2	-0,680853
21,803333	0,2	-0,679141
21,806667	0,2	-0,678390
21,810000	0,2	-0,678569
21,813333	0,2	-0,679020
21,816667	0,2	-0,679065
21,820000	0,2	-0,678401
21,823333	0,2	-0,677028
21,826667	0,2	-0,675146
21,830000	0,2	-0,673145
21,833333	0,2	-0,671498
21,836667	0,2	-0,670514
21,840000	0,2	-0,670150
21,843333	0,2	-0,670063
21,846667	0,2	-0,669690
21,850000	0,2	-0,668396
21,853333	0,2	-0,665828
21,856667	0,2	-0,662084
21,860000	0,2	-0,657562
21,863333	0,2	-0,652671
21,866667	0,2	-0,647581
21,870000	0,2	-0,642262
21,873333	0,2	-0,636708
21,876667	0,2	-0,631072
21,880000	0,2	-0,625544
21,883333	0,2	-0,620064
21,886667	0,2	-0,614314
21,890000	0,2	-0,608080
21,893333	0,2	-0,601470
21,896667	0,2	-0,594765
21,900000	0,2	-0,588257
21,903333	0,2	-0,582298
21,906667	0,2	-0,577126
21,910000	0,2	-0,572523
21,913333	0,2	-0,568134
21,916667	0,2	-0,564002
21,920000	0,2	-0,560513
21,923333	0,2	-0,558007
21,926667	0,2	-0,556411
21,930000	0,2	-0,555321
21,933333	0,2	-0,554667
21,936667	0,2	-0,554937
21,940000	0,2	-0,556578
21,943333	0,2	-0,559528
21,946667	0,2	-0,563391
21,950000	0,2	-0,567740
21,953333	0,2	-0,572233
21,956667	0,2	-0,576697
21,960000	0,2	-0,581025
21,963333	0,2	-0,585054
21,966667	0,2	-0,588694
21,970000	0,2	-0,592143
21,973333	0,2	-0,595883
21,976667	0,2	-0,600377
21,980000	0,2	-0,605705
21,983333	0,2	-0,611581
21,986667	0,2	-0,617634
21,990000	0,2	-0,623535
21,993333	0,2	-0,628964
21,996667	0,2	-0,633718
22,000000	0,2	-0,637857
22,003333	0,2	-0,641568
22,006667	0,2	-0,645074
22,010000	0,2	-0,648563
22,013333	0,2	-0,651970
22,016667	0,2	-0,654981
22,020000	0,2	-0,657226
22,023333	0,2	-0,658384
22,026667	0,2	-0,658446
22,030000	0,2	-0,657919
22,033333	0,2	-0,657406
22,036667	0,2	-0,657113
22,040000	0,2	-0,657020
22,043333	0,2	-0,657228
22,046667	0,2	-0,657865
22,050000	0,2	-0,658894
22,053333	0,2	-0,660227
22,056667	0,2	-0,661891
22,060000	0,2	-0,663900
22,063333	0,2	-0,665950
22,066667	0,2	-0,667484
22,070000	0,2	-0,668130
22,073333	0,2	-0,667812
22,076667	0,2	-0,666663
22,080000	0,2	-0,665104
22,083333	0,2	-0,663722
22,086667	0,2	-0,662908
22,090000	0,2	-0,662816
22,093333	0,2	-0,663573
22,096667	0,2	-0,665197
22,100000	0,2	-0,667303
22,103333	0,2	-0,669202
22,106667	0,2	-0,670579
22,110000	0,2	-0,671767
22,113333	0,2	-0,673068
22,116667	0,2	-0,674250
22,120000	0,2	-0,674862
22,123333	0,2	-0,674589
22,126667	0,2	-0,673498
22,130000	0,2	-0,672137
22,133333	0,2	-0,671117
22,136667	0,2	-0,670771
22,140000	0,2	-0,671242
22,143333	0,2	-0,672337
22,146667	0,2	-0,673573
22,150000	0,2	-0,674768
22,153333	0,2	-0,675914
22,156667	0,2	-0,676612
22,160000	0,2	-0,676442
22,163333	0,2	-0,675610
22,166667	0,2	-0,674719
22,170000	0,2	-0,674040
22,173333	0,2	-0,673368
22,176667	0,2	-0,672519
22,180000	0,2	-0,671508
22,183333	0,2	-0,670322
22,186667	0,2	-0,669080
22,190000	0,2	-0,668186
22,193333	0,2	-0,667973
22,196667	0,2	-0,668321
22,200000	0,2	-0,668727
22,203333	0,2	-0,668737
22,206667	0,2	-0,668351
22,210000	0,2	-0,667908
22,213333	0,2	-0,667595
22,216667	0,2	-0,667262
22,220000	0,2	-0,666754
22,223333	0,2	-0,666350
22,226667	0,2	-0,666715
22,230000	0,2	-0,668096
22,233333	0,2	-0,669855
22,236667	0,2	-0,671219
22,240000	0,2	-0,671949
22,243333	0,2	-0,672092
22,246667	0,2	-0,671766
22,250000	0,2	-0,671322
22,253333	0,2	-0,671081
22,256667	0,2	-0,670797
22,260000	0,2	-0,669936
22,263333	0,2	-0,668382
22,266667	0,2	-0,666497
22,270000	0,2	-0,664807
22,273333	0,2	-0,663766
22,276667	0,2	-0,663493
22,280000	0,2	-0,663619
22,283333	0,2	-0,663674
22,286667	0,2	-0,663662
22,290000	0,2	-0,663834
22,293333	0,2	-0,664113
22,296667	0,2	-0,664176
22,300000	0,2	-0,663868
22,303333	0,2	-0,663192
22,306667	0,2	-0,662265
22,310000	0,2	-0,661597
22,313333	0,2	-0,661926
22,316667	0,2	-0,663451
22,320000	0,2	-0,665674
22,323333	0,2	-0,667849
22,326667	0,2	-0,669181
22,330000	0,2	-0,669043
22,333333	0,2	-0,667478
22,336667	0,2	-0,665230
22,340000	0,2	-0,663075
22,343333	0,2	-0,661406
22,346667	0,2	-0,660301
22,350000	0,2	-0,659659
22,353333	0,2	-0,659337
22,356667	0,2	-0,659099
22,360000	0,2	-0,658680
22,363333	0,2	-0,658114
22,366667	0,2	-0,657617
22,370000	0,2	-0,657299
22,373333	0,2	-0,657189
22,376667	0,2	-0,657224
22,380000	0,2	-0,657117
22,383333	0,2	-0,656540
22,386667	0,2	-0,655510
22,390000	0,2	-0,654330
22,393333	0,2	-0,653137
22,396667	0,2	-0,651861
22,400000	0,2	-0,650689
22,403333	0,2	-0,650294
22,406667	0,2	-0,651314
22,410000	0,2	-0,653587
22,413333	0,2	-0,656171
22,416667	0,2	-0,658112
22,420000	0,2	-0,658993
22,423333	0,2	-0,658881
22,426667	0,2	-0,657915
22,430000	0,2	-0,656164
22,433333	0,2	-0,653727
22,436667	0,2	-0,650688
22,440000	0,2	-0,647190
22,443333	0,2	-0,643761
22,446667	0,2	-0,641189
22,450000	0,2	-0,639960
22,453333	0,2	-0,639893
22,456667	0,2	-0,640200
22,460000	0,2	-0,640021
22,463333	0,2	-0,639080
22,466667	0,2	-0,637693
22,470000	0,2	-0,636197
22,473333	0,2	-0,634560
22,476667	0,2	-0,632433
22,480000	0,2	-0,629619
22,483333	0,2	-0,626342
22,486667	0,2	-0,622946
22,490000	0,2	-0,619825
22,493333	0,2	-0,617516
22,496667	0,2	-0,616299
22,500000	0,2	-0,615743
22,503333	0,2	-0,615134
22,506667	0,2	-0,614383
22,510000	0,2	-0,613933
22,513333	0,2	-0,613972
22,516667	0,2	-0,614381
22,520000	0,2	-0,615153
22,523333	0,2	-0,616327
22,526667	0,2	-0,617806
22,530000	0,2	-0,619508
22,533333	0,2	-0,621451
22,536667	0,2	-0,623456
22,540000	0,2	-0,625086
22,543333	0,2	-0,626089
22,546667	0,2	-0,626744
22,550000	0,2	-0,627742
22,553333	0,2	-0,629645
22,556667	0,2	-0,632264
22,560000	0,2	-0,634768
22,563333	0,2	-0,636524
22,566667	0,2	-0,637712
22,570000	0,2	-0,639100
22,573333	0,2	-0,641268
22,576667	0,2	-0,644059
22,580000	0,2	-0,646785
22,583333	0,2	-0,648791
22,586667	0,2	-0,649851
22,590000	0,2	-0,650280
22,593333	0,2	-0,650586
22,596667	0,2	-0,651027
22,600000	0,2	-0,651800
22,603333	0,2	-0,653162
22,606667	0,2	-0,654954
22,610000	0,2	-0,656563
22,613333	0,2	-0,657575
22,616667	0,2	-0,658023
22,620000	0,2	-0,658054
22,623333	0,2	-0,657770
22,626667	0,2	-0,657192
22,630000	0,2	-0,656253
22,633333	0,2	-0,655142
22,636667	0,2	-0,654415
22,640000	0,2	-0,654361
22,643333	0,2	-0,654635
22,646667	0,2	-0,654691
22,650000	0,2	-0,654318
22,653333	0,2	-0,653750
22,656667	0,2	-0,653349
22,660000	0,2	-0,653137
22,663333	0,2	-0,652841
22,666667	0,2	-0,652342
22,670000	0,2	-0,651809
22,673333	0,2	-0,651566
22,676667	0,2	-0,651872
22,680000	0,2	-0,652645
22,683333	0,2	-0,653639
22,686667	0,2	-0,654717
22,690000	0,2	-0,655769
22,693333	0,2	-0,656744
22,696667	0,2	-0,657692
22,700000	0,2	-0,658377
22,703333	0,2	-0,658249
22,706667	0,2	-0,657073
22,710000	0,2	-0,655261
22,713333	0,2	-0,653514
22,716667	0,2	-0,652435
22,720000	0,2	-0,652424
22,723333	0,2	-0,653509
22,726667	0,2	-0,655251
22,730000	0,2	-0,657084
22,733333	0,2	-0,658733
22,736667	0,2	-0,660171
22,740000	0,2	-0,661217
22,743333	0,2	-0,661503
22,746667	0,2	-0,661127
22,750000	0,2	-0,660770
22,753333	0,2	-0,660870
22,756667	0,2	-0,661292
22,760000	0,2	-0,661615
22,763333	0,2	-0,661338
22,766667	0,2	-0,660304
22,770000	0,2	-0,658939
22,773333	0,2	-0,657743
22,776667	0,2	-0,656816
22,780000	0,2	-0,656029
22,783333	0,2	-0,655554
22,786667	0,2	-0,655879
22,790000	0,2	-0,657138
22,793333	0,2	-0,658838
22,796667	0,2	-0,660236
22,800000	0,2	-0,660769
22,803333	0,2	-0,660333
22,806667	0,2	-0,659088
22,810000	0,2	-0,657205
22,813333	0,2	-0,655006
22,816667	0,2	-0,652976
22,820000	0,2	-0,651559
22,823333	0,2	-0,650999
22,826667	0,2	-0,651188
22,830000	0,2	-0,651626
22,833333	0,2	-0,651694
22,836667	0,2	-0,651074
22,840000	0,2	-0,649933
22,843333	0,2	-0,648683
22,846667	0,2	-0,647620
22,850000	0,2	-0,646957
22,853333	0,2	-0,647008
22,856667	0,2	-0,647926
22,860000	0,2	-0,649492
22,863333	0,2	-0,651375
22,866667	0,2	-0,653314
22,870000	0,2	-0,655159
22,873333	0,2	-0,656803
22,876667	0,2	-0,657830
22,880000	0,2	-0,657522
22,883333	0,2	-0,655679
22,886667	0,2	-0,653008
22,890000	0,2	-0,650533
22,893333	0,2	-0,648996
22,896667	0,2	-0,648596
22,900000	0,2	-0,648876
22,903333	0,2	-0,648907
22,906667	0,2	-0,647944
22,910000	0,2	-0,646070
22,913333	0,2	-0,644112
22,916667	0,2	-0,642932
22,920000	0,2	-0,642951
22,923333	0,2	-0,644103
22,926667	0,2	-0,645960
22,930000	0,2	-0,648104
22,933333	0,2	-0,650365
22,936667	0,2	-0,652555
22,940000	0,2	-0,654241
22,943333	0,2	-0,654888
22,946667	0,2	-0,654197
22,950000	0,2	-0,652337
22,953333	0,2	-0,649864
22,956667	0,2	-0,647329
22,960000	0,2	-0,644996
22,963333	0,2	-0,642979
22,966667	0,2	-0,641528
22,970000	0,2	-0,640934
22,973333	0,2	-0,641178
22,976667	0,2	-0,641823
22,980000	0,2	-0,642369
22,983333	0,2	-0,642735
22,986667	0,2	-0,643246
22,990000	0,2	-0,644095
22,993333	0,2	-0,645054
22,996667	0,2	-0,645633
23,000000	0,2	-0,645426
23,003333	0,2	-0,644494
23,006667	0,2	-0,643300
23,010000	0,2	-0,642243
23,013333	0,2	-0,641490
23,016667	0,2	-0,641049
23,020000	0,2	-0,640748
23,023333	0,2	-0,640318
23,026667	0,2	-0,639774
23,030000	0,2	-0,639507
23,033333	0,2	-0,639682
23,036667	0,2	-0,640070
23,040000	0,2	-0,640612
23,043333	0,2	-0,641488
23,046667	0,2	-0,642609
23,050000	0,2	-0,643565
23,053333	0,2	-0,644010
23,056667	0,2	-0,643793
23,060000	0,2	-0,642990
23,063333	0,2	-0,641925
23,066667	0,2	-0,641040
23,070000	0,2	-0,640776
23,073333	0,2	-0,641383
23,076667	0,2	-0,642635
23,080000	0,2	-0,643854
23,083333	0,2	-0,644312
23,086667	0,2	-0,643699
23,090000	0,2	-0,642332
23,093333	0,2	-0,640891
23,096667	0,2	-0,639751
23,100000	0,2	-0,638727
23,103333	0,2	-0,637675
23,106667	0,2	-0,636970
23,110000	0,2	-0,637115
23,113333	0,2	-0,638131
23,116667	0,2	-0,639467
23,120000	0,2	-0,640399
23,123333	0,2	-0,640434
23,126667	0,2	-0,639471
23,130000	0,2	-0,637885
23,133333	0,2	-0,636519
23,136667	0,2	-0,636147
23,140000	0,2	-0,636831
23,143333	0,2	-0,638053
23,146667	0,2	-0,639255
23,150000	0,2	-0,640111
23,153333	0,2	-0,640615
23,156667	0,2	-0,641091
23,160000	0,2	-0,641914
23,163333	0,2	-0,643181
23,166667	0,2	-0,644551
23,170000	0,2	-0,645238
23,173333	0,2	-0,644517
23,176667	0,2	-0,642477
23,180000	0,2	-0,639916
23,183333	0,2	-0,637471
23,186667	0,2	-0,635100
23,190000	0,2	-0,632421
23,193333	0,2	-0,629447
23,196667	0,2	-0,626779
23,200000	0,2	-0,625019
23,203333	0,2	-0,624274
23,206667	0,2	-0,624408
23,210000	0,2	-0,625433
23,213333	0,2	-0,627297
23,216667	0,2	-0,629527
23,220000	0,2	-0,631295
23,223333	0,2	-0,631757
23,226667	0,2	-0,630549
23,230000	0,2	-0,628180
23,233333	0,2	-0,625733
23,236667	0,2	-0,624059
23,240000	0,2	-0,623428
23,243333	0,2	-0,623683
23,246667	0,2	-0,624336
23,250000	0,2	-0,624648
23,253333	0,2	-0,624091
23,256667	0,2	-0,622889
23,260000	0,2	-0,621878
23,263333	0,2	-0,621691
23,266667	0,2	-0,622269
23,270000	0,2	-0,623235
23,273333	0,2	-0,624390
23,276667	0,2	-0,625644
23,280000	0,2	-0,626839
23,283333	0,2	-0,627753
23,286667	0,2	-0,628102
23,290000	0,2	-0,627794
23,293333	0,2	-0,627145
23,296667	0,2	-0,626714
23,300000	0,2	-0,627075
23,303333	0,2	-0,628586
23,306667	0,2	-0,631067
23,310000	0,2	-0,633731
23,313333	0,2	-0,635760
23,316667	0,2	-0,636981
23,320000	0,2	-0,637807
23,323333	0,2	-0,638688
23,326667	0,2	-0,639826
23,330000	0,2	-0,641226
23,333333	0,2	-0,642659
23,336667	0,2	-0,643696
23,340000	0,2	-0,644057
23,343333	0,2	-0,643887
23,346667	0,2	-0,643638
23,350000	0,2	-0,643618
23,353333	0,2	-0,643756
23,356667	0,2	-0,643715
23,360000	0,2	-0,643095
23,363333	0,2	-0,641858
23,366667	0,2	-0,640450
23,370000	0,2	-0,639102
23,373333	0,2	-0,637537
23,376667	0,2	-0,635608
23,380000	0,2	-0,633659
23,383333	0,2	-0,632072
23,386667	0,2	-0,630776
23,390000	0,2	-0,629477
23,393333	0,2	-0,628216
23,396667	0,2	-0,627414
23,400000	0,2	-0,627404
23,403333	0,2	-0,627879
23,406667	0,2	-0,628101
23,410000	0,2	-0,627880
23,413333	0,2	-0,627639
23,416667	0,2	-0,627385
23,420000	0,2	-0,626648
23,423333	0,2	-0,625588
23,426667	0,2	-0,625094
23,430000	0,2	-0,625697
23,433333	0,2	-0,627119
23,436667	0,2	-0,628723
23,440000	0,2	-0,630018
23,443333	0,2	-0,630902
23,446667	0,2	-0,631588
23,450000	0,2	-0,632311
23,453333	0,2	-0,633113
23,456667	0,2	-0,633814
23,460000	0,2	-0,634252
23,463333	0,2	-0,634565
23,466667	0,2	-0,635060
23,470000	0,2	-0,635879
23,473333	0,2	-0,636945
23,476667	0,2	-0,637983
23,480000	0,2	-0,638622
23,483333	0,2	-0,638764
23,486667	0,2	-0,638771
23,490000	0,2	-0,638993
23,493333	0,2	-0,639297
23,496667	0,2	-0,639262
23,500000	0,2	-0,638644
23,503333	0,2	-0,637659
23,506667	0,2	-0,636764
23,510000	0,2	-0,636005
23,513333	0,2	-0,635040
23,516667	0,2	-0,633868
23,520000	0,2	-0,632909
23,523333	0,2	-0,632540
23,526667	0,2	-0,632916
23,530000	0,2	-0,633858
23,533333	0,2	-0,634720
23,536667	0,2	-0,634832
23,540000	0,2	-0,634238
23,543333	0,2	-0,633774
23,546667	0,2	-0,634295
23,550000	0,2	-0,635825
23,553333	0,2	-0,637596
23,556667	0,2	-0,638725
23,560000	0,2	-0,638774
23,563333	0,2	-0,638068
23,566667	0,2	-0,637312
23,570000	0,2	-0,636802
23,573333	0,2	-0,636461
23,576667	0,2	-0,636448
23,580000	0,2	-0,637046
23,583333	0,2	-0,638079
23,586667	0,2	-0,639103
23,590000	0,2	-0,640008
23,593333	0,2	-0,640964
23,596667	0,2	-0,641999
23,600000	0,2	-0,642824
23,603333	0,2	-0,642939
23,606667	0,2	-0,641994
23,610000	0,2	-0,640118
23,613333	0,2	-0,637871
23,616667	0,2	-0,635888
23,620000	0,2	-0,634600
23,623333	0,2	-0,634150
23,626667	0,2	-0,634294
23,630000	0,2	-0,634478
23,633333	0,2	-0,634369
23,636667	0,2	-0,634194
23,640000	0,2	-0,634305
23,643333	0,2	-0,634660
23,646667	0,2	-0,635058
23,650000	0,2	-0,635393
23,653333	0,2	-0,635538
23,656667	0,2	-0,635340
23,660000	0,2	-0,634674
23,663333	0,2	-0,633496
23,666667	0,2	-0,632063
23,670000	0,2	-0,630787
23,673333	0,2	-0,629884
23,676667	0,2	-0,629482
23,680000	0,2	-0,629751
23,683333	0,2	-0,630624
23,686667	0,2	-0,631684
23,690000	0,2	-0,632481
23,693333	0,2	-0,632853
23,696667	0,2	-0,632930
23,700000	0,2	-0,632929
23,703333	0,2	-0,632984
23,706667	0,2	-0,633132
23,710000	0,2	-0,633358
23,713333	0,2	-0,633592
23,716667	0,2	-0,633711
23,720000	0,2	-0,633685
23,723333	0,2	-0,633600
23,726667	0,2	-0,633326
23,730000	0,2	-0,632458
23,733333	0,2	-0,630751
23,736667	0,2	-0,628349
23,740000	0,2	-0,625684
23,743333	0,2	-0,623400
23,746667	0,2	-0,621969
23,750000	0,2	-0,621104
23,753333	0,2	-0,620061
23,756667	0,2	-0,618567
23,760000	0,2	-0,616901
23,763333	0,2	-0,615345
23,766667	0,2	-0,614148
23,770000	0,2	-0,613597
23,773333	0,2	-0,613793
23,776667	0,2	-0,614518
23,780000	0,2	-0,615365
23,783333	0,2	-0,616095
23,786667	0,2	-0,616852
23,790000	0,2	-0,618014
23,793333	0,2	-0,619691
23,796667	0,2	-0,621395
23,800000	0,2	-0,622452
23,803333	0,2	-0,622531
23,806667	0,2	-0,621759
23,810000	0,2	-0,620537
23,813333	0,2	-0,619221
23,816667	0,2	-0,617881
23,820000	0,2	-0,616260
23,823333	0,2	-0,614136
23,826667	0,2	-0,611814
23,830000	0,2	-0,609950
23,833333	0,2	-0,608785
23,836667	0,2	-0,608001
23,840000	0,2	-0,607342
23,843333	0,2	-0,606767
23,846667	0,2	-0,606053
23,850000	0,2	-0,604774
23,853333	0,2	-0,602699
23,856667	0,2	-0,600230
23,860000	0,2	-0,598314
23,863333	0,2	-0,597603
23,866667	0,2	-0,597834
23,870000	0,2	-0,598361
23,873333	0,2	-0,598943
23,876667	0,2	-0,599533
23,880000	0,2	-0,599770
23,883333	0,2	-0,599420
23,886667	0,2	-0,598930
23,890000	0,2	-0,599055
23,893333	0,2	-0,600208
23,896667	0,2	-0,602236
23,900000	0,2	-0,604631
23,903333	0,2	-0,607079
23,906667	0,2	-0,609594
23,910000	0,2	-0,612014
23,913333	0,2	-0,613890
23,916667	0,2	-0,614856
23,920000	0,2	-0,614766
23,923333	0,2	-0,613737
23,926667	0,2	-0,612097
23,930000	0,2	-0,610221
23,933333	0,2	-0,608492
23,936667	0,2	-0,607289
23,940000	0,2	-0,606980
23,943333	0,2	-0,607979
23,946667	0,2	-0,610395
23,950000	0,2	-0,613486
23,953333	0,2	-0,616036
23,956667	0,2	-0,617358
23,960000	0,2	-0,617608
23,963333	0,2	-0,617244
23,966667	0,2	-0,616516
23,970000	0,2	-0,615504
23,973333	0,2	-0,614358
23,976667	0,2	-0,613427
23,980000	0,2	-0,613168
23,983333	0,2	-0,613721
23,986667	0,2	-0,614691
23,990000	0,2	-0,615458
23,993333	0,2	-0,615620
23,996667	0,2	-0,615291
24,000000	0,2	-0,615018
24,003333	0,2	-0,615329
24,006667	0,2	-0,616209
24,010000	0,2	-0,617097
24,013333	0,2	-0,617429
24,016667	0,2	-0,617000
24,020000	0,2	-0,615932
24,023333	0,2	-0,614561
24,026667	0,2	-0,613243
24,030000	0,2	-0,612151
24,033333	0,2	-0,611357
24,036667	0,2	-0,611026
24,040000	0,2	-0,611277
24,043333	0,2	-0,611923
24,046667	0,2	-0,612586
24,050000	0,2	-0,612954
24,053333	0,2	-0,612869
24,056667	0,2	-0,612437
24,060000	0,2	-0,611835
24,063333	0,2	-0,610879
24,066667	0,2	-0,609272
24,070000	0,2	-0,607174
24,073333	0,2	-0,604925
24,076667	0,2	-0,602709
24,080000	0,2	-0,600896
24,083333	0,2	-0,600131
24,086667	0,2	-0,600613
24,090000	0,2	-0,601728
24,093333	0,2	-0,602729
24,096667	0,2	-0,603303
24,100000	0,2	-0,603307
24,103333	0,2	-0,602589
24,106667	0,2	-0,601175
24,110000	0,2	-0,599202
24,113333	0,2	-0,596926
24,116667	0,2	-0,594954
24,120000	0,2	-0,593966
24,123333	0,2	-0,594213
24,126667	0,2	-0,595516
24,130000	0,2	-0,597384
24,133333	0,2	-0,599082
24,136667	0,2	-0,600034
24,140000	0,2	-0,600116
24,143333	0,2	-0,599409
24,146667	0,2	-0,598056
24,150000	0,2	-0,596522
24,153333	0,2	-0,595495
24,156667	0,2	-0,595302
24,160000	0,2	-0,595630
24,163333	0,2	-0,595984
24,166667	0,2	-0,596432
24,170000	0,2	-0,597571
24,173333	0,2	-0,599593
24,176667	0,2	-0,601848
24,180000	0,2	-0,603444
24,183333	0,2	-0,604003
24,186667	0,2	-0,603859
24,190000	0,2	-0,603657
24,193333	0,2	-0,603768
24,196667	0,2	-0,604059
24,200000	0,2	-0,604191
24,203333	0,2	-0,603992
24,206667	0,2	-0,603472
24,210000	0,2	-0,602715
24,213333	0,2	-0,601899
24,216667	0,2	-0,601193
24,220000	0,2	-0,600595
24,223333	0,2	-0,599977
24,226667	0,2	-0,599286
24,230000	0,2	-0,598654
24,233333	0,2	-0,598250
24,236667	0,2	-0,598036
24,240000	0,2	-0,597801
24,243333	0,2	-0,597448
24,246667	0,2	-0,597162
24,250000	0,2	-0,597372
24,253333	0,2	-0,598470
24,256667	0,2	-0,600372
24,260000	0,2	-0,602435
24,263333	0,2	-0,603834
24,266667	0,2	-0,604046
24,270000	0,2	-0,603204
24,273333	0,2	-0,601998
24,276667	0,2	-0,601010
24,280000	0,2	-0,600234
24,283333	0,2	-0,599537
24,286667	0,2	-0,599306
24,290000	0,2	-0,599962
24,293333	0,2	-0,601157
24,296667	0,2	-0,602099
24,300000	0,2	-0,602442
24,303333	0,2	-0,602648
24,306667	0,2	-0,603572
24,310000	0,2	-0,605638
24,313333	0,2	-0,608386
24,316667	0,2	-0,610798
24,320000	0,2	-0,612018
24,323333	0,2	-0,612002
24,326667	0,2	-0,611483
24,330000	0,2	-0,611131
24,333333	0,2	-0,611095
24,336667	0,2	-0,611409
24,340000	0,2	-0,612141
24,343333	0,2	-0,613026
24,346667	0,2	-0,613546
24,350000	0,2	-0,613445
24,353333	0,2	-0,612801
24,356667	0,2	-0,611790
24,360000	0,2	-0,610773
24,363333	0,2	-0,610281
24,366667	0,2	-0,610545
24,370000	0,2	-0,611165
24,373333	0,2	-0,611392
24,376667	0,2	-0,610703
24,380000	0,2	-0,609111
24,383333	0,2	-0,607064
24,386667	0,2	-0,605146
24,390000	0,2	-0,603754
24,393333	0,2	-0,602987
24,396667	0,2	-0,602532
24,400000	0,2	-0,601726
24,403333	0,2	-0,600209
24,406667	0,2	-0,598285
24,410000	0,2	-0,596367
24,413333	0,2	-0,594645
24,416667	0,2	-0,593350
24,420000	0,2	-0,592707
24,423333	0,2	-0,592706
24,426667	0,2	-0,593015
24,430000	0,2	-0,592908
24,433333	0,2	-0,591699
24,436667	0,2	-0,589525
24,440000	0,2	-0,587235
24,443333	0,2	-0,585438
24,446667	0,2	-0,584046
24,450000	0,2	-0,582637
24,453333	0,2	-0,581030
24,456667	0,2	-0,579436
24,460000	0,2	-0,578006
24,463333	0,2	-0,576463
24,466667	0,2	-0,574427
24,470000	0,2	-0,571750
24,473333	0,2	-0,568241
24,476667	0,2	-0,563504
24,480000	0,2	-0,557419
24,483333	0,2	-0,550277
24,486667	0,2	-0,542243
24,490000	0,2	-0,533367
24,493333	0,2	-0,524098
24,496667	0,2	-0,514972
24,500000	0,2	-0,505799
24,503333	0,2	-0,495668
24,506667	0,2	-0,483651
24,510000	0,2	-0,469157
24,513333	0,2	-0,451720
24,516667	0,2	-0,430952
24,520000	0,2	-0,406592
24,523333	0,2	-0,378213
24,526667	0,2	-0,345022
24,530000	0,2	-0,306166
24,533333	0,2	-0,260995
24,536667	0,2	-0,208901
24,540000	0,2	-0,149069
24,543333	0,2	-0,080427
24,546667	0,2	-0,001418
24,550000	0,2	0,090427
24,553333	0,2	0,198379
24,556667	0,2	0,325857
24,560000	0,2	0,476148
24,563333	0,2	0,652759
24,566667	0,2	0,859724
24,570000	0,2	1,101789
24,573333	0,2	1,384801
24,576667	0,2	1,715781
24,580000	0,2	2,102570
24,583333	0,2	2,553545
24,586667	0,2	3,077361
24,590000	0,2	3,682869
24,593333	0,2	4,379009
24,596667	0,2	5,174299
24,600000	0,2	6,076369
24,603333	0,2	7,091660
24,606667	0,2	8,225013
24,610000	0,2	9,479127
24,613333	0,2	10,853887
24,616667	0,2	12,345620
24,620000	0,2	13,946453
24,623333	0,2	15,644275
24,626667	0,2	17,423289
24,630000	0,2	19,264191
24,633333	0,2	21,143673
24,636667	0,2	23,034497
24,640000	0,2	24,906185
24,643333	0,2	26,725566
24,646667	0,2	28,457822
24,650000	0,2	30,068202
24,653333	0,2	31,523280
24,656667	0,2	32,791616
24,660000	0,2	33,844796
24,663333	0,2	34,658788
24,666667	0,2	35,214720
24,670000	0,2	35,499278
24,673333	0,2	35,505300
24,676667	0,2	35,232396
24,680000	0,2	34,687203
24,683333	0,2	33,883153
24,686667	0,2	32,839707
24,690000	0,2	31,581361
24,693333	0,2	30,136798
24,696667	0,2	28,537848
24,700000	0,2	26,818102
24,703333	0,2	25,011852
24,706667	0,2	23,153213
24,710000	0,2	21,274750
24,713333	0,2	19,406155
24,716667	0,2	17,573761
24,720000	0,2	15,800589
24,723333	0,2	14,106182
24,726667	0,2	12,506055
24,730000	0,2	11,011319
24,733333	0,2	9,629098
24,736667	0,2	8,363309
24,740000	0,2	7,214849
24,743333	0,2	6,181649
24,746667	0,2	5,259345
24,750000	0,2	4,442101
24,753333	0,2	3,723028
24,756667	0,2	3,094270
24,760000	0,2	2,547378
24,763333	0,2	2,074142
24,766667	0,2	1,667172
24,770000	0,2	1,319675
24,773333	0,2	1,024941
24,776667	0,2	0,776294
24,780000	0,2	0,567330
24,783333	0,2	0,392088
24,786667	0,2	0,245228
24,790000	0,2	0,122048
24,793333	0,2	0,018361
24,796667	0,2	-0,069349
24,800000	0,2	-0,143597
24,803333	0,2	-0,206053
24,806667	0,2	-0,258365
24,810000	0,2	-0,302534
24,813333	0,2	-0,340200
24,816667	0,2	-0,372190
24,820000	0,2	-0,399070
24,823333	0,2	-0,421665
24,826667	0,2	-0,440950
24,830000	0,2	-0,457740
24,833333	0,2	-0,472574
24,836667	0,2	-0,485653
24,840000	0,2	-0,496850
24,843333	0,2	-0,506018
24,846667	0,2	-0,513447
24,850000	0,2	-0,520109
24,853333	0,2	-0,527124
24,856667	0,2	-0,534739
24,860000	0,2	-0,542147
24,863333	0,2	-0,548449
24,866667	0,2	-0,553602
24,870000	0,2	-0,558278
24,873333	0,2	-0,562888
24,876667	0,2	-0,567176
24,880000	0,2	-0,570879
24,883333	0,2	-0,574219
24,886667	0,2	-0,577437
24,890000	0,2	-0,580232
24,893333	0,2	-0,582079
24,896667	0,2	-0,582889
24,900000	0,2	-0,583145
24,903333	0,2	-0,583556
24,906667	0,2	-0,584532
24,910000	0,2	-0,585989
24,913333	0,2	-0,587623
24,916667	0,2	-0,589106
24,920000	0,2	-0,590219
24,923333	0,2	-0,590907
24,926667	0,2	-0,591164
24,930000	0,2	-0,590962
24,933333	0,2	-0,590292
24,936667	0,2	-0,589248
24,940000	0,2	-0,588016
24,943333	0,2	-0,586824
24,946667	0,2	-0,586076
24,950000	0,2	-0,586251
24,953333	0,2	-0,587409
24,956667	0,2	-0,589211
24,960000	0,2	-0,591456
24,963333	0,2	-0,594059
24,966667	0,2	-0,596648
24,970000	0,2	-0,598610
24,973333	0,2	-0,599371
24,976667	0,2	-0,598727
24,980000	0,2	-0,597137
24,983333	0,2	-0,595500
24,986667	0,2	-0,594477
24,990000	0,2	-0,594137
24,993333	0,2	-0,594091
24,996667	0,2	-0,593756
25,000000	0,2	-0,592797
25,003333	0,2	-0,591476
25,006667	0,2	-0,590398
25,010000	0,2	-0,589928
25,013333	0,2	-0,590037
25,016667	0,2	-0,590523
25,020000	0,2	-0,591103
25,023333	0,2	-0,591372
25,026667	0,2	-0,591044
25,030000	0,2	-0,590287
25,033333	0,2	-0,589537
25,036667	0,2	-0,589017
25,040000	0,2	-0,588698
25,043333	0,2	-0,588550
25,046667	0,2	-0,588516
25,050000	0,2	-0,588362
25,053333	0,2	-0,587795
25,056667	0,2	-0,586761
25,060000	0,2	-0,585535
25,063333	0,2	-0,584506
25,066667	0,2	-0,584003
25,070000	0,2	-0,584218
25,073333	0,2	-0,585053
25,076667	0,2	-0,586139
25,080000	0,2	-0,586945
25,083333	0,2	-0,586949
25,086667	0,2	-0,585985
25,090000	0,2	-0,584353
25,093333	0,2	-0,582707
25,096667	0,2	-0,581895
25,100000	0,2	-0,582395
25,103333	0,2	-0,583961
25,106667	0,2	-0,585994
25,110000	0,2	-0,587898
25,113333	0,2	-0,589062
25,116667	0,2	-0,589089
25,120000	0,2	-0,588238
25,123333	0,2	-0,587219
25,126667	0,2	-0,586559
25,130000	0,2	-0,586365
25,133333	0,2	-0,586466
25,136667	0,2	-0,586496
25,140000	0,2	-0,586134
25,143333	0,2	-0,585491
25,146667	0,2	-0,584907
25,150000	0,2	-0,584330
25,153333	0,2	-0,583224
25,156667	0,2	-0,581178
25,160000	0,2	-0,578404
25,163333	0,2	-0,575297
25,166667	0,2	-0,571871
25,170000	0,2	-0,568033
25,173333	0,2	-0,564110
25,176667	0,2	-0,560867
25,180000	0,2	-0,558941
25,183333	0,2	-0,558196
25,186667	0,2	-0,557822
25,190000	0,2	-0,557090
25,193333	0,2	-0,555770
25,196667	0,2	-0,554122
25,200000	0,2	-0,552764
25,203333	0,2	-0,552205
25,206667	0,2	-0,552355
25,210000	0,2	-0,552660
25,213333	0,2	-0,552583
25,216667	0,2	-0,552068
25,220000	0,2	-0,551699
25,223333	0,2	-0,552285
25,226667	0,2	-0,554235
25,230000	0,2	-0,557380
25,233333	0,2	-0,561306
25,236667	0,2	-0,565595
25,240000	0,2	-0,569678
25,243333	0,2	-0,572965
25,246667	0,2	-0,575361
25,250000	0,2	-0,577407
25,253333	0,2	-0,579820
25,256667	0,2	-0,582772
25,260000	0,2	-0,585607
25,263333	0,2	-0,587464
25,266667	0,2	-0,588075
25,270000	0,2	-0,587804
25,273333	0,2	-0,587280
25,276667	0,2	-0,587156
25,280000	0,2	-0,587711
25,283333	0,2	-0,588568
25,286667	0,2	-0,589163
25,290000	0,2	-0,589288
25,293333	0,2	-0,589012
25,296667	0,2	-0,588477
25,300000	0,2	-0,587854
25,303333	0,2	-0,587169
25,306667	0,2	-0,586302
25,310000	0,2	-0,585328
25,313333	0,2	-0,584515
25,316667	0,2	-0,583893
25,320000	0,2	-0,583174
25,323333	0,2	-0,582214
25,326667	0,2	-0,581365
25,330000	0,2	-0,581237
25,333333	0,2	-0,582120
25,336667	0,2	-0,583707
25,340000	0,2	-0,585371
25,343333	0,2	-0,586624
25,346667	0,2	-0,587143
25,350000	0,2	-0,586656
25,353333	0,2	-0,585278
25,356667	0,2	-0,583637
25,360000	0,2	-0,582449
25,363333	0,2	-0,582216
25,366667	0,2	-0,583020
25,370000	0,2	-0,584360
25,373333	0,2	-0,585379
25,376667	0,2	-0,585438
25,380000	0,2	-0,584530
25,383333	0,2	-0,583062
25,386667	0,2	-0,581413
25,390000	0,2	-0,579944
25,393333	0,2	-0,579092
25,396667	0,2	-0,579062
25,400000	0,2	-0,579463
25,403333	0,2	-0,579507
25,406667	0,2	-0,578694
25,410000	0,2	-0,577218
25,413333	0,2	-0,575585
25,416667	0,2	-0,574038
25,420000	0,2	-0,572643
25,423333	0,2	-0,571638
25,426667	0,2	-0,571249
25,430000	0,2	-0,571294
25,433333	0,2	-0,571390
25,436667	0,2	-0,571409
25,440000	0,2	-0,571417
25,443333	0,2	-0,571445
25,446667	0,2	-0,571570
25,450000	0,2	-0,572059
25,453333	0,2	-0,573135
25,456667	0,2	-0,574410
25,460000	0,2	-0,574852
25,463333	0,2	-0,573737
25,466667	0,2	-0,571425
25,470000	0,2	-0,568920
25,473333	0,2	-0,566958
25,476667	0,2	-0,565768
25,480000	0,2	-0,565455
25,483333	0,2	-0,566210
25,486667	0,2	-0,568073
25,490000	0,2	-0,570645
25,493333	0,2	-0,573118
25,496667	0,2	-0,574810
25,500000	0,2	-0,575710
25,503333	0,2	-0,576339
25,506667	0,2	-0,577089
25,510000	0,2	-0,577937
25,513333	0,2	-0,578864
25,516667	0,2	-0,580066
25,520000	0,2	-0,581588
25,523333	0,2	-0,583210
25,526667	0,2	-0,584703
25,530000	0,2	-0,585854
25,533333	0,2	-0,586417
25,536667	0,2	-0,586317
25,540000	0,2	-0,585718
25,543333	0,2	-0,584904
25,546667	0,2	-0,584273
25,550000	0,2	-0,584162
25,553333	0,2	-0,584533
25,556667	0,2	-0,585042
25,560000	0,2	-0,585435
25,563333	0,2	-0,585522
25,566667	0,2	-0,584946
25,570000	0,2	-0,583570
25,573333	0,2	-0,581971
25,576667	0,2	-0,581034
25,580000	0,2	-0,581061
25,583333	0,2	-0,581489
25,586667	0,2	-0,581620
25,590000	0,2	-0,581495
25,593333	0,2	-0,581705
25,596667	0,2	-0,582345
25,600000	0,2	-0,582834
25,603333	0,2	-0,582882
25,606667	0,2	-0,582883
25,610000	0,2	-0,583195
25,613333	0,2	-0,583733
25,616667	0,2	-0,584377
25,620000	0,2	-0,585224
25,623333	0,2	-0,586320
25,626667	0,2	-0,587479
25,630000	0,2	-0,588391
25,633333	0,2	-0,588772
25,636667	0,2	-0,588400
25,640000	0,2	-0,587252
25,643333	0,2	-0,585687
25,646667	0,2	-0,584298
25,650000	0,2	-0,583579
25,653333	0,2	-0,583752
25,656667	0,2	-0,584567
25,660000	0,2	-0,585381
25,663333	0,2	-0,585678
25,666667	0,2	-0,585394
25,670000	0,2	-0,584879
25,673333	0,2	-0,584677
25,676667	0,2	-0,585060
25,680000	0,2	-0,585635
25,683333	0,2	-0,585673
25,686667	0,2	-0,584881
25,690000	0,2	-0,583564
25,693333	0,2	-0,582400
25,696667	0,2	-0,582189
25,700000	0,2	-0,583127
25,703333	0,2	-0,584476
25,706667	0,2	-0,585444
25,710000	0,2	-0,585806
25,713333	0,2	-0,585526
25,716667	0,2	-0,584530
25,720000	0,2	-0,582991
25,723333	0,2	-0,581353
25,726667	0,2	-0,580031
25,730000	0,2	-0,579223
25,733333	0,2	-0,578875
25,736667	0,2	-0,578733
25,740000	0,2	-0,578535
25,743333	0,2	-0,578340
25,746667	0,2	-0,578583
25,750000	0,2	-0,579636
25,753333	0,2	-0,581223
25,756667	0,2	-0,582517
25,760000	0,2	-0,582898
25,763333	0,2	-0,582290
25,766667	0,2	-0,580942
25,770000	0,2	-0,579246
25,773333	0,2	-0,577602
25,776667	0,2	-0,576390
25,780000	0,2	-0,575919
25,783333	0,2	-0,576125
25,786667	0,2	-0,576594
25,790000	0,2	-0,576879
25,793333	0,2	-0,576694
25,796667	0,2	-0,576051
25,800000	0,2	-0,575192
25,803333	0,2	-0,574293
25,806667	0,2	-0,573543
25,810000	0,2	-0,573360
25,813333	0,2	-0,574075
25,816667	0,2	-0,575462
25,820000	0,2	-0,576811
25,823333	0,2	-0,577653
25,826667	0,2	-0,578214
25,830000	0,2	-0,578924
25,833333	0,2	-0,579663
25,836667	0,2	-0,579817
25,840000	0,2	-0,579097
25,843333	0,2	-0,577994
25,846667	0,2	-0,577200
25,850000	0,2	-0,576802
25,853333	0,2	-0,576397
25,856667	0,2	-0,575922
25,860000	0,2	-0,575779
25,863333	0,2	-0,576201
25,866667	0,2	-0,577065
25,870000	0,2	-0,578195
25,873333	0,2	-0,579426
25,876667	0,2	-0,580483
25,880000	0,2	-0,580977
25,883333	0,2	-0,580690
25,886667	0,2	-0,579792
25,890000	0,2	-0,578530
25,893333	0,2	-0,577018
25,896667	0,2	-0,575578
25,900000	0,2	-0,574679
25,903333	0,2	-0,574343
25,906667	0,2	-0,574221
25,910000	0,2	-0,574160
25,913333	0,2	-0,574276
25,916667	0,2	-0,574842
25,920000	0,2	-0,576078
25,923333	0,2	-0,577655
25,926667	0,2	-0,578748
25,930000	0,2	-0,579018
25,933333	0,2	-0,579003
25,936667	0,2	-0,579253
25,940000	0,2	-0,579598
25,943333	0,2	-0,579360
25,946667	0,2	-0,578094
25,950000	0,2	-0,576188
25,953333	0,2	-0,574676
25,956667	0,2	-0,574469
25,960000	0,2	-0,575693
25,963333	0,2	-0,577684
25,966667	0,2	-0,579572
25,970000	0,2	-0,580695
25,973333	0,2	-0,580794
25,976667	0,2	-0,580163
25,980000	0,2	-0,579405
25,983333	0,2	-0,579014
25,986667	0,2	-0,579154
25,990000	0,2	-0,579589
25,993333	0,2	-0,579704
25,996667	0,2	-0,578910
26,000000	0,2	-0,577311
26,003333	0,2	-0,575661
26,006667	0,2	-0,574433
26,010000	0,2	-0,573269
26,013333	0,2	-0,571571
26,016667	0,2	-0,569415
26,020000	0,2	-0,567489
26,023333	0,2	-0,566239
26,026667	0,2	-0,565401
26,030000	0,2	-0,564272
26,033333	0,2	-0,562414
26,036667	0,2	-0,560078
26,040000	0,2	-0,557784
26,043333	0,2	-0,555682
26,046667	0,2	-0,553448
26,050000	0,2	-0,550716
26,053333	0,2	-0,547556
26,056667	0,2	-0,544425
26,060000	0,2	-0,541791
26,063333	0,2	-0,539832
26,066667	0,2	-0,538372
26,070000	0,2	-0,537005
26,073333	0,2	-0,535338
26,076667	0,2	-0,533342
26,080000	0,2	-0,531596
26,083333	0,2	-0,530889
26,086667	0,2	-0,531324
26,090000	0,2	-0,532018
26,093333	0,2	-0,531907
26,096667	0,2	-0,530684
26,100000	0,2	-0,528860
26,103333	0,2	-0,527167
26,106667	0,2	-0,526149
26,110000	0,2	-0,526140
26,113333	0,2	-0,527227
26,116667	0,2	-0,529093
26,120000	0,2	-0,530977
26,123333	0,2	-0,532067
26,126667	0,2	-0,532153
26,130000	0,2	-0,531837
26,133333	0,2	-0,531989
26,136667	0,2	-0,532998
26,140000	0,2	-0,534641
26,143333	0,2	-0,536624
26,146667	0,2	-0,538811
26,150000	0,2	-0,540761
26,153333	0,2	-0,541675
26,156667	0,2	-0,541111
26,160000	0,2	-0,539394
26,163333	0,2	-0,537242
26,166667	0,2	-0,535328
26,170000	0,2	-0,534204
26,173333	0,2	-0,534206
26,176667	0,2	-0,535250
26,180000	0,2	-0,536873
26,183333	0,2	-0,538580
26,186667	0,2	-0,540036
26,190000	0,2	-0,540981
26,193333	0,2	-0,541307
26,196667	0,2	-0,541293
26,200000	0,2	-0,541668
26,203333	0,2	-0,543189
26,206667	0,2	-0,545886
26,210000	0,2	-0,548923
26,213333	0,2	-0,551480
26,216667	0,2	-0,553428
26,220000	0,2	-0,555039
26,223333	0,2	-0,556464
26,226667	0,2	-0,557624
26,230000	0,2	-0,558378
26,233333	0,2	-0,558705
26,236667	0,2	-0,558694
26,240000	0,2	-0,558422
26,243333	0,2	-0,558025
26,246667	0,2	-0,557770
26,250000	0,2	-0,557797
26,253333	0,2	-0,557957
26,256667	0,2	-0,558002
26,260000	0,2	-0,557711
26,263333	0,2	-0,556972
26,266667	0,2	-0,555972
26,270000	0,2	-0,555240
26,273333	0,2	-0,555327
26,276667	0,2	-0,556335
26,280000	0,2	-0,557817
26,283333	0,2	-0,559249
26,286667	0,2	-0,560459
26,290000	0,2	-0,561367
26,293333	0,2	-0,561718
26,296667	0,2	-0,561535
26,300000	0,2	-0,561272
26,303333	0,2	-0,561106
26,306667	0,2	-0,560629
26,310000	0,2	-0,559440
26,313333	0,2	-0,557745
26,316667	0,2	-0,556259
26,320000	0,2	-0,555585
26,323333	0,2	-0,555773
26,326667	0,2	-0,556480
26,330000	0,2	-0,557327
26,333333	0,2	-0,558026
26,336667	0,2	-0,558380
26,340000	0,2	-0,558418
26,343333	0,2	-0,558433
26,346667	0,2	-0,558545
26,350000	0,2	-0,558478
26,353333	0,2	-0,558120
26,356667	0,2	-0,557817
26,360000	0,2	-0,557870
26,363333	0,2	-0,558163
26,366667	0,2	-0,558497
26,370000	0,2	-0,559010
26,373333	0,2	-0,559936
26,376667	0,2	-0,561031
26,380000	0,2	-0,561570
26,383333	0,2	-0,561087
26,386667	0,2	-0,559897
26,390000	0,2	-0,558648
26,393333	0,2	-0,557643
26,396667	0,2	-0,556798
26,400000	0,2	-0,555947
26,403333	0,2	-0,555101
26,406667	0,2	-0,554353
26,410000	0,2	-0,553627
26,413333	0,2	-0,552914
26,416667	0,2	-0,552658
26,420000	0,2	-0,553297
26,423333	0,2	-0,554495
26,426667	0,2	-0,555374
26,430000	0,2	-0,555349
26,433333	0,2	-0,554430
26,436667	0,2	-0,553047
26,440000	0,2	-0,551756
26,443333	0,2	-0,550894
26,446667	0,2	-0,550523
26,450000	0,2	-0,550769
26,453333	0,2	-0,551978
26,456667	0,2	-0,554253
26,460000	0,2	-0,556936
26,463333	0,2	-0,559047
26,466667	0,2	-0,560160
26,470000	0,2	-0,560481
26,473333	0,2	-0,560347
26,476667	0,2	-0,559854
26,480000	0,2	-0,558869
26,483333	0,2	-0,557409
26,486667	0,2	-0,555831
26,490000	0,2	-0,554512
26,493333	0,2	-0,553561
26,496667	0,2	-0,553049
26,500000	0,2	-0,553333
26,503333	0,2	-0,554814
26,506667	0,2	-0,557249
26,510000	0,2	-0,559682
26,513333	0,2	-0,561286
26,516667	0,2	-0,561926
26,520000	0,2	-0,561814
26,523333	0,2	-0,561069
26,526667	0,2	-0,559770
26,530000	0,2	-0,558265
26,533333	0,2	-0,557244
26,536667	0,2	-0,557245
26,540000	0,2	-0,558081
26,543333	0,2	-0,559081
26,546667	0,2	-0,559714
26,550000	0,2	-0,559574
26,553333	0,2	-0,558206
26,556667	0,2	-0,555397
26,560000	0,2	-0,551527
26,563333	0,2	-0,547451
26,566667	0,2	-0,543958
26,570000	0,2	-0,541358
26,573333	0,2	-0,539580
26,576667	0,2	-0,538505
26,580000	0,2	-0,538136
26,583333	0,2	-0,538384
26,586667	0,2	-0,538940
26,590000	0,2	-0,539547
26,593333	0,2	-0,540122
26,596667	0,2	-0,540537
26,600000	0,2	-0,540625
26,603333	0,2	-0,540312
26,606667	0,2	-0,539593
26,610000	0,2	-0,538653
26,613333	0,2	-0,537907
26,616667	0,2	-0,537505
26,620000	0,2	-0,537157
26,623333	0,2	-0,536735
26,626667	0,2	-0,536549
26,630000	0,2	-0,536983
26,633333	0,2	-0,538250
26,636667	0,2	-0,540373
26,640000	0,2	-0,542942
26,643333	0,2	-0,544974
26,646667	0,2	-0,545633
26,650000	0,2	-0,545093
26,653333	0,2	-0,544297
26,656667	0,2	-0,543999
26,660000	0,2	-0,544294
26,663333	0,2	-0,544834
26,666667	0,2	-0,545199
26,670000	0,2	-0,545196
26,673333	0,2	-0,544991
26,676667	0,2	-0,544893
26,680000	0,2	-0,545110
26,683333	0,2	-0,545662
26,686667	0,2	-0,546219
26,690000	0,2	-0,546253
26,693333	0,2	-0,545706
26,696667	0,2	-0,545223
26,700000	0,2	-0,545451
26,703333	0,2	-0,546363
26,706667	0,2	-0,547447
26,710000	0,2	-0,548301
26,713333	0,2	-0,548853
26,716667	0,2	-0,549151
26,720000	0,2	-0,549135
26,723333	0,2	-0,548755
26,726667	0,2	-0,548296
26,730000	0,2	-0,548127
26,733333	0,2	-0,548179
26,736667	0,2	-0,548124
26,740000	0,2	-0,547993
26,743333	0,2	-0,548192
26,746667	0,2	-0,548969
26,750000	0,2	-0,550180
26,753333	0,2	-0,551607
26,756667	0,2	-0,553176
26,760000	0,2	-0,554827
26,763333	0,2	-0,556321
26,766667	0,2	-0,557391
26,770000	0,2	-0,558153
26,773333	0,2	-0,558976
26,776667	0,2	-0,559869
26,780000	0,2	-0,560436
26,783333	0,2	-0,560370
26,786667	0,2	-0,559599
26,790000	0,2	-0,558095
26,793333	0,2	-0,555996
26,796667	0,2	-0,553798
26,800000	0,2	-0,552095
26,803333	0,2	-0,551248
26,806667	0,2	-0,551352
26,810000	0,2	-0,552271
26,813333	0,2	-0,553705
26,816667	0,2	-0,555286
26,820000	0,2	-0,556564
26,823333	0,2	-0,557303
26,826667	0,2	-0,557818
26,830000	0,2	-0,558690
26,833333	0,2	-0,560154
26,836667	0,2	-0,561954
26,840000	0,2	-0,563836
26,843333	0,2	-0,565719
26,846667	0,2	-0,567294
26,850000	0,2	-0,568103
26,853333	0,2	-0,568040
26,856667	0,2	-0,567363
26,860000	0,2	-0,566450
26,863333	0,2	-0,565500
26,866667	0,2	-0,564306
26,870000	0,2	-0,562536
26,873333	0,2	-0,560293
26,876667	0,2	-0,558144
26,880000	0,2	-0,556618
26,883333	0,2	-0,555903
26,886667	0,2	-0,555949
26,890000	0,2	-0,556500
26,893333	0,2	-0,557148
26,896667	0,2	-0,557669
26,900000	0,2	-0,558034
26,903333	0,2	-0,557995
26,906667	0,2	-0,557176
26,910000	0,2	-0,555555
26,913333	0,2	-0,553609
26,916667	0,2	-0,552042
26,920000	0,2	-0,551337
26,923333	0,2	-0,551427
26,926667	0,2	-0,551795
26,930000	0,2	-0,552014
26,933333	0,2	-0,551934
26,936667	0,2	-0,551540
26,940000	0,2	-0,550900
26,943333	0,2	-0,550013
26,946667	0,2	-0,548783
26,950000	0,2	-0,547219
26,953333	0,2	-0,545503
26,956667	0,2	-0,543859
26,960000	0,2	-0,542425
26,963333	0,2	-0,541071
26,966667	0,2	-0,539516
26,970000	0,2	-0,537853
26,973333	0,2	-0,536605
26,976667	0,2	-0,536180
26,980000	0,2	-0,536712
26,983333	0,2	-0,538143
26,986667	0,2	-0,540156
26,990000	0,2	-0,542226
26,993333	0,2	-0,543903
26,996667	0,2	-0,544993
27,000000	0,2	-0,545562
27,003333	0,2	-0,545942
27,006667	0,2	-0,546542
27,010000	0,2	-0,547375
27,013333	0,2	-0,548016
27,016667	0,2	-0,548124
27,020000	0,2	-0,547717
27,023333	0,2	-0,547188
27,026667	0,2	-0,547326
27,030000	0,2	-0,548814
27,033333	0,2	-0,551415
27,036667	0,2	-0,554065
27,040000	0,2	-0,555927
27,043333	0,2	-0,557073
27,046667	0,2	-0,557994
27,050000	0,2	-0,558823
27,053333	0,2	-0,559331
27,056667	0,2	-0,559312
27,060000	0,2	-0,558699
27,063333	0,2	-0,557547
27,066667	0,2	-0,556134
27,070000	0,2	-0,554956
27,073333	0,2	-0,554322
27,076667	0,2	-0,554050
27,080000	0,2	-0,553823
27,083333	0,2	-0,553591
27,086667	0,2	-0,553468
27,090000	0,2	-0,553534
27,093333	0,2	-0,553803
27,096667	0,2	-0,554161
27,100000	0,2	-0,554353
27,103333	0,2	-0,554200
27,106667	0,2	-0,553843
27,110000	0,2	-0,553485
27,113333	0,2	-0,552969
27,116667	0,2	-0,551905
27,120000	0,2	-0,550080
27,123333	0,2	-0,547592
27,126667	0,2	-0,545005
27,130000	0,2	-0,543322
27,133333	0,2	-0,543122
27,136667	0,2	-0,543919
27,140000	0,2	-0,544801
27,143333	0,2	-0,545214
27,146667	0,2	-0,544972
27,150000	0,2	-0,544138
27,153333	0,2	-0,543063
27,156667	0,2	-0,542084
27,160000	0,2	-0,541196
27,163333	0,2	-0,540128
27,166667	0,2	-0,538530
27,170000	0,2	-0,536227
27,173333	0,2	-0,533417
27,176667	0,2	-0,530537
27,180000	0,2	-0,528005
27,183333	0,2	-0,526117
27,186667	0,2	-0,524919
27,190000	0,2	-0,524095
27,193333	0,2	-0,523162
27,196667	0,2	-0,521786
27,200000	0,2	-0,520045
27,203333	0,2	-0,518506
27,206667	0,2	-0,517827
27,210000	0,2	-0,518313
27,213333	0,2	-0,519828
27,216667	0,2	-0,521780
27,220000	0,2	-0,523376
27,223333	0,2	-0,524227
27,226667	0,2	-0,524532
27,230000	0,2	-0,524663
27,233333	0,2	-0,524880
27,236667	0,2	-0,525342
27,240000	0,2	-0,526152
27,243333	0,2	-0,527442
27,246667	0,2	-0,529230
27,250000	0,2	-0,531234
27,253333	0,2	-0,533016
27,256667	0,2	-0,534247
27,260000	0,2	-0,534971
27,263333	0,2	-0,535686
27,266667	0,2	-0,536878
27,270000	0,2	-0,538426
27,273333	0,2	-0,539865
27,276667	0,2	-0,541169
27,280000	0,2	-0,542704
27,283333	0,2	-0,544634
27,286667	0,2	-0,546741
27,290000	0,2	-0,548565
27,293333	0,2	-0,549763
27,296667	0,2	-0,550472
27,300000	0,2	-0,551157
27,303333	0,2	-0,552048
27,306667	0,2	-0,552843
27,310000	0,2	-0,553098
27,313333	0,2	-0,552754
27,316667	0,2	-0,551886
27,320000	0,2	-0,550559
27,323333	0,2	-0,549200
27,326667	0,2	-0,548282
27,330000	0,2	-0,547734
27,333333	0,2	-0,547234
27,336667	0,2	-0,546722
27,340000	0,2	-0,546226
27,343333	0,2	-0,545631
27,346667	0,2	-0,544851
27,350000	0,2	-0,543916
27,353333	0,2	-0,542980
27,356667	0,2	-0,542429
27,360000	0,2	-0,542627
27,363333	0,2	-0,543544
27,366667	0,2	-0,544860
27,370000	0,2	-0,546135
27,373333	0,2	-0,546830
27,376667	0,2	-0,546712
27,380000	0,2	-0,546194
27,383333	0,2	-0,545962
27,386667	0,2	-0,546270
27,390000	0,2	-0,546620
27,393333	0,2	-0,546300
27,396667	0,2	-0,545224
27,400000	0,2	-0,543915
27,403333	0,2	-0,542944
27,406667	0,2	-0,542661
27,410000	0,2	-0,543166
27,413333	0,2	-0,544305
27,416667	0,2	-0,545663
27,420000	0,2	-0,546645
27,423333	0,2	-0,546741
27,426667	0,2	-0,545874
27,430000	0,2	-0,544505
27,433333	0,2	-0,543290
27,436667	0,2	-0,542701
27,440000	0,2	-0,543048
27,443333	0,2	-0,544530
27,446667	0,2	-0,546872
27,450000	0,2	-0,549148
27,453333	0,2	-0,550419
27,456667	0,2	-0,550423
27,460000	0,2	-0,549632
27,463333	0,2	-0,548897
27,466667	0,2	-0,548802
27,470000	0,2	-0,549349
27,473333	0,2	-0,550249
27,476667	0,2	-0,550993
27,480000	0,2	-0,551051
27,483333	0,2	-0,550406
27,486667	0,2	-0,549395
27,490000	0,2	-0,548224
27,493333	0,2	-0,547000
27,496667	0,2	-0,545858
27,500000	0,2	-0,544950
27,503333	0,2	-0,544412
27,506667	0,2	-0,544243
27,510000	0,2	-0,544324
27,513333	0,2	-0,544576
27,516667	0,2	-0,544992
27,520000	0,2	-0,545465
27,523333	0,2	-0,545662
27,526667	0,2	-0,545419
27,530000	0,2	-0,545113
27,533333	0,2	-0,545229
27,536667	0,2	-0,545848
27,540000	0,2	-0,546686
27,543333	0,2	-0,547292
27,546667	0,2	-0,547372
27,550000	0,2	-0,547076
27,553333	0,2	-0,546592
27,556667	0,2	-0,545570
27,560000	0,2	-0,543579
27,563333	0,2	-0,540872
27,566667	0,2	-0,538322
27,570000	0,2	-0,536775
27,573333	0,2	-0,536335
27,576667	0,2	-0,536263
27,580000	0,2	-0,535811
27,583333	0,2	-0,534971
27,586667	0,2	-0,534275
27,590000	0,2	-0,534195
27,593333	0,2	-0,534840
27,596667	0,2	-0,535799
27,600000	0,2	-0,536366
27,603333	0,2	-0,536316
27,606667	0,2	-0,536061
27,610000	0,2	-0,535841
27,613333	0,2	-0,535337
27,616667	0,2	-0,534301
27,620000	0,2	-0,533017
27,623333	0,2	-0,531973
27,626667	0,2	-0,531580
27,630000	0,2	-0,532072
27,633333	0,2	-0,533135
27,636667	0,2	-0,533988
27,640000	0,2	-0,534100
27,643333	0,2	-0,533434
27,646667	0,2	-0,532155
27,650000	0,2	-0,530605
27,653333	0,2	-0,529436
27,656667	0,2	-0,529235
27,660000	0,2	-0,530047
27,663333	0,2	-0,531527
27,666667	0,2	-0,533187
27,670000	0,2	-0,534443
27,673333	0,2	-0,534906
27,676667	0,2	-0,534627
27,680000	0,2	-0,533852
27,683333	0,2	-0,532683
27,686667	0,2	-0,531177
27,690000	0,2	-0,529530
27,693333	0,2	-0,528002
27,696667	0,2	-0,526833
27,700000	0,2	-0,526153
27,703333	0,2	-0,525966
27,706667	0,2	-0,526245
27,710000	0,2	-0,526855
27,713333	0,2	-0,527665
27,716667	0,2	-0,528728
27,720000	0,2	-0,529998
27,723333	0,2	-0,531093
27,726667	0,2	-0,531571
27,730000	0,2	-0,531404
27,733333	0,2	-0,531100
27,736667	0,2	-0,531096
27,740000	0,2	-0,531279
27,743333	0,2	-0,531431
27,746667	0,2	-0,531795
27,750000	0,2	-0,532852
27,753333	0,2	-0,534524
27,756667	0,2	-0,535976
27,760000	0,2	-0,536462
27,763333	0,2	-0,536020
27,766667	0,2	-0,535272
27,770000	0,2	-0,534800
27,773333	0,2	-0,534773
27,776667	0,2	-0,534937
27,780000	0,2	-0,534864
27,783333	0,2	-0,534495
27,786667	0,2	-0,534420
27,790000	0,2	-0,535206
27,793333	0,2	-0,536618
27,796667	0,2	-0,537936
27,800000	0,2	-0,538687
27,803333	0,2	-0,538750
27,806667	0,2	-0,538173
27,810000	0,2	-0,537251
27,813333	0,2	-0,536464
27,816667	0,2	-0,535986
27,820000	0,2	-0,535501
27,823333	0,2	-0,534644
27,826667	0,2	-0,533377
27,830000	0,2	-0,532135
27,833333	0,2	-0,531676
27,836667	0,2	-0,532420
27,840000	0,2	-0,534075
27,843333	0,2	-0,535967
27,846667	0,2	-0,537438
27,850000	0,2	-0,538156
27,853333	0,2	-0,538294
27,856667	0,2	-0,538291
27,860000	0,2	-0,538497
27,863333	0,2	-0,539064
27,866667	0,2	-0,539933
27,870000	0,2	-0,540727
27,873333	0,2	-0,540931
27,876667	0,2	-0,540401
27,880000	0,2	-0,539468
27,883333	0,2	-0,538594
27,886667	0,2	-0,538113
27,890000	0,2	-0,537978
27,893333	0,2	-0,537655
27,896667	0,2	-0,536583
27,900000	0,2	-0,534765
27,903333	0,2	-0,532849
27,906667	0,2	-0,531702
27,910000	0,2	-0,531742
27,913333	0,2	-0,532776
27,916667	0,2	-0,534382
27,920000	0,2	-0,536095
27,923333	0,2	-0,537421
27,926667	0,2	-0,537962
27,930000	0,2	-0,537636
27,933333	0,2	-0,536788
27,936667	0,2	-0,535941
27,940000	0,2	-0,535447
27,943333	0,2	-0,535388
27,946667	0,2	-0,535674
27,950000	0,2	-0,536122
27,953333	0,2	-0,536605
27,956667	0,2	-0,537182
27,960000	0,2	-0,537987
27,963333	0,2	-0,539003
27,966667	0,2	-0,539927
27,970000	0,2	-0,540291
27,973333	0,2	-0,539865
27,976667	0,2	-0,538873
27,980000	0,2	-0,537814
27,983333	0,2	-0,537147
27,986667	0,2	-0,537092
27,990000	0,2	-0,537626
27,993333	0,2	-0,538462
27,996667	0,2	-0,539114
28,000000	0,2	-0,539241
28,003333	0,2	-0,538912
28,006667	0,2	-0,538477
28,010000	0,2	-0,538343
28,013333	0,2	-0,538876
28,016667	0,2	-0,540173
28,020000	0,2	-0,541650
28,023333	0,2	-0,542296
28,026667	0,2	-0,541746
28,030000	0,2	-0,540750
28,033333	0,2	-0,540291
28,036667	0,2	-0,540526
28,040000	0,2	-0,540908
28,043333	0,2	-0,541062
28,046667	0,2	-0,541103
28,050000	0,2	-0,541108
28,053333	0,2	-0,540784
28,056667	0,2	-0,539916
28,060000	0,2	-0,538714
28,063333	0,2	-0,537639
28,066667	0,2	-0,537074
28,070000	0,2	-0,537026
28,073333	0,2	-0,537099
28,076667	0,2	-0,536962
28,080000	0,2	-0,536724
28,083333	0,2	-0,536761
28,086667	0,2	-0,537270
28,090000	0,2	-0,538076
28,093333	0,2	-0,538859
28,096667	0,2	-0,539359
28,100000	0,2	-0,539313
28,103333	0,2	-0,538519
28,106667	0,2	-0,537038
28,110000	0,2	-0,535148
28,113333	0,2	-0,533275
28,116667	0,2	-0,531987
28,120000	0,2	-0,531636
28,123333	0,2	-0,531850
28,126667	0,2	-0,531695
28,130000	0,2	-0,530438
28,133333	0,2	-0,528062
28,136667	0,2	-0,525295
28,140000	0,2	-0,523175
28,143333	0,2	-0,522329
28,146667	0,2	-0,522687
28,150000	0,2	-0,523921
28,153333	0,2	-0,525899
28,156667	0,2	-0,528705
28,160000	0,2	-0,532147
28,163333	0,2	-0,535301
28,166667	0,2	-0,536978
28,170000	0,2	-0,536696
28,173333	0,2	-0,535032
28,176667	0,2	-0,533147
28,180000	0,2	-0,531900
28,183333	0,2	-0,531336
28,186667	0,2	-0,531060
28,190000	0,2	-0,530868
28,193333	0,2	-0,530867
28,196667	0,2	-0,531092
28,200000	0,2	-0,531280
28,203333	0,2	-0,531210
28,206667	0,2	-0,531032
28,210000	0,2	-0,531096
28,213333	0,2	-0,531611
28,216667	0,2	-0,532489
28,220000	0,2	-0,533488
28,223333	0,2	-0,534442
28,226667	0,2	-0,535176
28,230000	0,2	-0,535385
28,233333	0,2	-0,534938
28,236667	0,2	-0,534099
28,240000	0,2	-0,533262
28,243333	0,2	-0,532885
28,246667	0,2	-0,533452
28,250000	0,2	-0,535017
28,253333	0,2	-0,537020
28,256667	0,2	-0,538699
28,260000	0,2	-0,539548
28,263333	0,2	-0,539429
28,266667	0,2	-0,538379
28,270000	0,2	-0,536669
28,273333	0,2	-0,534922
28,276667	0,2	-0,533717
28,280000	0,2	-0,533180
28,283333	0,2	-0,533065
28,286667	0,2	-0,533003
28,290000	0,2	-0,532745
28,293333	0,2	-0,532191
28,296667	0,2	-0,531293
28,300000	0,2	-0,530063
28,303333	0,2	-0,528499
28,306667	0,2	-0,526643
28,310000	0,2	-0,524791
28,313333	0,2	-0,523390
28,316667	0,2	-0,522772
28,320000	0,2	-0,523005
28,323333	0,2	-0,523656
28,326667	0,2	-0,523929
28,330000	0,2	-0,523410
28,333333	0,2	-0,522316
28,336667	0,2	-0,520978
28,340000	0,2	-0,519523
28,343333	0,2	-0,517885
28,346667	0,2	-0,516022
28,350000	0,2	-0,514231
28,353333	0,2	-0,512868
28,356667	0,2	-0,511750
28,360000	0,2	-0,510291
28,363333	0,2	-0,508053
28,366667	0,2	-0,505043
28,370000	0,2	-0,501629
28,373333	0,2	-0,498252
28,376667	0,2	-0,495285
28,380000	0,2	-0,493046
28,383333	0,2	-0,491475
28,386667	0,2	-0,489824
28,390000	0,2	-0,487185
28,393333	0,2	-0,483313
28,396667	0,2	-0,478761
28,400000	0,2	-0,474418
28,403333	0,2	-0,471032
28,406667	0,2	-0,469089
28,410000	0,2	-0,468845
28,413333	0,2	-0,470152
28,416667	0,2	-0,472405
28,420000	0,2	-0,474878
28,423333	0,2	-0,476983
28,426667	0,2	-0,478283
28,430000	0,2	-0,478630
28,433333	0,2	-0,478404
28,436667	0,2	-0,478231
28,440000	0,2	-0,478456
28,443333	0,2	-0,479138
28,446667	0,2	-0,480204
28,450000	0,2	-0,481506
28,453333	0,2	-0,483057
28,456667	0,2	-0,484903
28,460000	0,2	-0,486810
28,463333	0,2	-0,488650
28,466667	0,2	-0,490811
28,470000	0,2	-0,493649
28,473333	0,2	-0,496769
28,476667	0,2	-0,499372
28,480000	0,2	-0,501262
28,483333	0,2	-0,502966
28,486667	0,2	-0,504941
28,490000	0,2	-0,507331
28,493333	0,2	-0,510322
28,496667	0,2	-0,513961
28,500000	0,2	-0,517744
28,503333	0,2	-0,520975
28,506667	0,2	-0,523407
28,510000	0,2	-0,525174
28,513333	0,2	-0,526237
28,516667	0,2	-0,526380
28,520000	0,2	-0,525789
28,523333	0,2	-0,525124
28,526667	0,2	-0,524975
28,530000	0,2	-0,525665
28,533333	0,2	-0,527301
28,536667	0,2	-0,529563
28,540000	0,2	-0,531693
28,543333	0,2	-0,533098
28,546667	0,2	-0,533861
28,550000	0,2	-0,534357
28,553333	0,2	-0,534747
28,556667	0,2	-0,535122
28,560000	0,2	-0,535608
28,563333	0,2	-0,536161
28,566667	0,2	-0,536479
28,570000	0,2	-0,536190
28,573333	0,2	-0,535244
28,576667	0,2	-0,534045
28,580000	0,2	-0,533095
28,583333	0,2	-0,532630
28,586667	0,2	-0,532635
28,590000	0,2	-0,532953
28,593333	0,2	-0,533186
28,596667	0,2	-0,533031
28,600000	0,2	-0,532752
28,603333	0,2	-0,532649
28,606667	0,2	-0,532383
28,610000	0,2	-0,531376
28,613333	0,2	-0,529490
28,616667	0,2	-0,527201
28,620000	0,2	-0,525368
28,623333	0,2	-0,524666
28,626667	0,2	-0,524999
28,630000	0,2	-0,525650
28,633333	0,2	-0,526148
28,636667	0,2	-0,526642
28,640000	0,2	-0,527393
28,643333	0,2	-0,528447
28,646667	0,2	-0,529799
28,650000	0,2	-0,531350
28,653333	0,2	-0,532706
28,656667	0,2	-0,533285
28,660000	0,2	-0,532806
28,663333	0,2	-0,531586
28,666667	0,2	-0,530210
28,670000	0,2	-0,529112
28,673333	0,2	-0,528547
28,676667	0,2	-0,528487
28,680000	0,2	-0,528453
28,683333	0,2	-0,527811
28,686667	0,2	-0,526299
28,690000	0,2	-0,524216
28,693333	0,2	-0,522233
28,696667	0,2	-0,520996
28,700000	0,2	-0,520698
28,703333	0,2	-0,520994
28,706667	0,2	-0,521341
28,710000	0,2	-0,521397
28,713333	0,2	-0,521271
28,716667	0,2	-0,521401
28,720000	0,2	-0,522016
28,723333	0,2	-0,522801
28,726667	0,2	-0,523122
28,730000	0,2	-0,522455
28,733333	0,2	-0,520728
28,736667	0,2	-0,518475
28,740000	0,2	-0,516581
28,743333	0,2	-0,515649
28,746667	0,2	-0,515529
28,750000	0,2	-0,515554
28,753333	0,2	-0,515104
28,756667	0,2	-0,513861
28,760000	0,2	-0,511952
28,763333	0,2	-0,509980
28,766667	0,2	-0,508501
28,770000	0,2	-0,507380
28,773333	0,2	-0,505958
28,776667	0,2	-0,503822
28,780000	0,2	-0,501110
28,783333	0,2	-0,498206
28,786667	0,2	-0,495478
28,790000	0,2	-0,493204
28,793333	0,2	-0,491409
28,796667	0,2	-0,489778
28,800000	0,2	-0,487860
28,803333	0,2	-0,485211
28,806667	0,2	-0,481495
28,810000	0,2	-0,476676
28,813333	0,2	-0,470954
28,816667	0,2	-0,464438
28,820000	0,2	-0,457109
28,823333	0,2	-0,449031
28,826667	0,2	-0,440468
28,830000	0,2	-0,431884
28,833333	0,2	-0,423713
28,836667	0,2	-0,415945
28,840000	0,2	-0,407983
28,843333	0,2	-0,399056
28,846667	0,2	-0,388933
28,850000	0,2	-0,378199
28,853333	0,2	-0,367886
28,856667	0,2	-0,358966
28,860000	0,2	-0,351841
28,863333	0,2	-0,346146
28,866667	0,2	-0,341313
28,870000	0,2	-0,337162
28,873333	0,2	-0,333832
28,876667	0,2	-0,331692
28,880000	0,2	-0,331253
28,883333	0,2	-0,332721
28,886667	0,2	-0,335774
28,890000	0,2	-0,339904
28,893333	0,2	-0,344737
28,896667	0,2	-0,350065
28,900000	0,2	-0,355773
28,903333	0,2	-0,361953
28,906667	0,2	-0,368974
28,910000	0,2	-0,376993
28,913333	0,2	-0,385614
28,916667	0,2	-0,394388
28,920000	0,2	-0,403307
28,923333	0,2	-0,412593
28,926667	0,2	-0,422197
28,930000	0,2	-0,431721
28,933333	0,2	-0,440856
28,936667	0,2	-0,449615
28,940000	0,2	-0,458036
28,943333	0,2	-0,465935
28,946667	0,2	-0,473084
28,950000	0,2	-0,479447
28,953333	0,2	-0,485259
28,956667	0,2	-0,490956
28,960000	0,2	-0,496805
28,963333	0,2	-0,502498
28,966667	0,2	-0,507312
28,970000	0,2	-0,510715
28,973333	0,2	-0,512883
28,976667	0,2	-0,514517
28,980000	0,2	-0,516072
28,983333	0,2	-0,517323
28,986667	0,2	-0,517814
28,990000	0,2	-0,517428
28,993333	0,2	-0,516467
28,996667	0,2	-0,515574
29,000000	0,2	-0,515445
29,003333	0,2	-0,516263
29,006667	0,2	-0,517459
29,010000	0,2	-0,518215
29,013333	0,2	-0,518196
29,016667	0,2	-0,517732
29,020000	0,2	-0,517396
29,023333	0,2	-0,517530
29,026667	0,2	-0,518101
29,030000	0,2	-0,518841
29,033333	0,2	-0,519510
29,036667	0,2	-0,520145
29,040000	0,2	-0,520831
29,043333	0,2	-0,521145
29,046667	0,2	-0,520368
29,050000	0,2	-0,518296
29,053333	0,2	-0,515487
29,056667	0,2	-0,512778
29,060000	0,2	-0,510731
29,063333	0,2	-0,509513
29,066667	0,2	-0,509014
29,070000	0,2	-0,508898
29,073333	0,2	-0,508668
29,076667	0,2	-0,507829
29,080000	0,2	-0,506190
29,083333	0,2	-0,504163
29,086667	0,2	-0,502465
29,090000	0,2	-0,501486
29,093333	0,2	-0,501166
29,096667	0,2	-0,501285
29,100000	0,2	-0,501563
29,103333	0,2	-0,501642
29,106667	0,2	-0,501250
29,110000	0,2	-0,500485
29,113333	0,2	-0,499793
29,116667	0,2	-0,499519
29,120000	0,2	-0,499558
29,123333	0,2	-0,499432
29,126667	0,2	-0,498655
29,130000	0,2	-0,497123
29,133333	0,2	-0,495224
29,136667	0,2	-0,493526
29,140000	0,2	-0,492242
29,143333	0,2	-0,491007
29,146667	0,2	-0,489233
29,150000	0,2	-0,486708
29,153333	0,2	-0,483861
29,156667	0,2	-0,481435
29,160000	0,2	-0,479786
29,163333	0,2	-0,478378
29,166667	0,2	-0,476208
29,170000	0,2	-0,472884
29,173333	0,2	-0,468830
29,176667	0,2	-0,464649
29,180000	0,2	-0,460870
29,183333	0,2	-0,457767
29,186667	0,2	-0,454933
29,190000	0,2	-0,451577
29,193333	0,2	-0,447376
29,196667	0,2	-0,442703
29,200000	0,2	-0,438276
29,203333	0,2	-0,434709
29,206667	0,2	-0,432155
29,210000	0,2	-0,430214
29,213333	0,2	-0,428095
29,216667	0,2	-0,425206
29,220000	0,2	-0,421765
29,223333	0,2	-0,418334
29,226667	0,2	-0,414972
29,230000	0,2	-0,411344
29,233333	0,2	-0,407233
29,236667	0,2	-0,402519
29,240000	0,2	-0,397044
29,243333	0,2	-0,390698
29,246667	0,2	-0,383444
29,250000	0,2	-0,375423
29,253333	0,2	-0,367066
29,256667	0,2	-0,358582
29,260000	0,2	-0,349464
29,263333	0,2	-0,339064
29,266667	0,2	-0,327391
29,270000	0,2	-0,314725
29,273333	0,2	-0,300974
29,276667	0,2	-0,286026
29,280000	0,2	-0,270238
29,283333	0,2	-0,254315
29,286667	0,2	-0,239132
29,290000	0,2	-0,225432
29,293333	0,2	-0,213296
29,296667	0,2	-0,202230
29,300000	0,2	-0,191986
29,303333	0,2	-0,182950
29,306667	0,2	-0,175666
29,310000	0,2	-0,170435
29,313333	0,2	-0,167457
29,316667	0,2	-0,167001
29,320000	0,2	-0,169296
29,323333	0,2	-0,174179
29,326667	0,2	-0,181102
29,330000	0,2	-0,189725
29,333333	0,2	-0,200166
29,336667	0,2	-0,212659
29,340000	0,2	-0,227085
29,343333	0,2	-0,242674
29,346667	0,2	-0,258466
29,350000	0,2	-0,274235
29,353333	0,2	-0,290409
29,356667	0,2	-0,307179
29,360000	0,2	-0,324362
29,363333	0,2	-0,341686
29,366667	0,2	-0,358636
29,370000	0,2	-0,374566
29,373333	0,2	-0,389122
29,376667	0,2	-0,402263
29,380000	0,2	-0,414106
29,383333	0,2	-0,424901
29,386667	0,2	-0,434914
29,390000	0,2	-0,444334
29,393333	0,2	-0,453269
29,396667	0,2	-0,461648
29,400000	0,2	-0,469162
29,403333	0,2	-0,475518
29,406667	0,2	-0,480691
29,410000	0,2	-0,484808
29,413333	0,2	-0,488059
29,416667	0,2	-0,490908
29,420000	0,2	-0,493916
29,423333	0,2	-0,497160
29,426667	0,2	-0,500239
29,430000	0,2	-0,502702
29,433333	0,2	-0,504344
29,436667	0,2	-0,505240
29,440000	0,2	-0,505503
29,443333	0,2	-0,505079
29,446667	0,2	-0,503878
29,450000	0,2	-0,501854
29,453333	0,2	-0,499026
29,456667	0,2	-0,495798
29,460000	0,2	-0,492958
29,463333	0,2	-0,491030
29,466667	0,2	-0,489984
29,470000	0,2	-0,489580
29,473333	0,2	-0,489590
29,476667	0,2	-0,489826
29,480000	0,2	-0,490248
29,483333	0,2	-0,490925
29,486667	0,2	-0,491698
29,490000	0,2	-0,492150
29,493333	0,2	-0,492095
29,496667	0,2	-0,491653
29,500000	0,2	-0,490908
29,503333	0,2	-0,489982
29,506667	0,2	-0,489177
29,510000	0,2	-0,488722
29,513333	0,2	-0,488511
29,516667	0,2	-0,488149
29,520000	0,2	-0,487367
29,523333	0,2	-0,486322
29,526667	0,2	-0,485349
29,530000	0,2	-0,484579
29,533333	0,2	-0,483824
29,536667	0,2	-0,482764
29,540000	0,2	-0,481348
29,543333	0,2	-0,480086
29,546667	0,2	-0,479846
29,550000	0,2	-0,481259
29,553333	0,2	-0,484378
29,556667	0,2	-0,488738
29,560000	0,2	-0,493553
29,563333	0,2	-0,497884
29,566667	0,2	-0,500817
29,570000	0,2	-0,501828
29,573333	0,2	-0,501200
29,576667	0,2	-0,499865
29,580000	0,2	-0,498756
29,583333	0,2	-0,498339
29,586667	0,2	-0,498596
29,590000	0,2	-0,499167
29,593333	0,2	-0,499516
29,596667	0,2	-0,499276
29,600000	0,2	-0,498644
29,603333	0,2	-0,498273
29,606667	0,2	-0,498531
29,610000	0,2	-0,499051
29,613333	0,2	-0,499207
29,616667	0,2	-0,498665
29,620000	0,2	-0,497466
29,623333	0,2	-0,495971
29,626667	0,2	-0,494666
29,630000	0,2	-0,493757
29,633333	0,2	-0,493092
29,636667	0,2	-0,492529
29,640000	0,2	-0,492122
29,643333	0,2	-0,491959
29,646667	0,2	-0,492101
29,650000	0,2	-0,492665
29,653333	0,2	-0,493803
29,656667	0,2	-0,495500
29,660000	0,2	-0,497411
29,663333	0,2	-0,499117
29,666667	0,2	-0,500466
29,670000	0,2	-0,501371
29,673333	0,2	-0,501555
29,676667	0,2	-0,500878
29,680000	0,2	-0,499712
29,683333	0,2	-0,498606
29,686667	0,2	-0,497798
29,690000	0,2	-0,497303
29,693333	0,2	-0,497224
29,696667	0,2	-0,497779
29,700000	0,2	-0,499095
29,703333	0,2	-0,501060
29,706667	0,2	-0,503402
29,710000	0,2	-0,505718
29,713333	0,2	-0,507619
29,716667	0,2	-0,509059
29,720000	0,2	-0,510201
29,723333	0,2	-0,511034
29,726667	0,2	-0,511519
29,730000	0,2	-0,511824
29,733333	0,2	-0,512199
29,736667	0,2	-0,512859
29,740000	0,2	-0,513729
29,743333	0,2	-0,514329
29,746667	0,2	-0,514289
29,750000	0,2	-0,513820
29,753333	0,2	-0,513370
29,756667	0,2	-0,512951
29,760000	0,2	-0,512158
29,763333	0,2	-0,510820
29,766667	0,2	-0,509360
29,770000	0,2	-0,508459
29,773333	0,2	-0,508492
29,776667	0,2	-0,509380
29,780000	0,2	-0,510701
29,783333	0,2	-0,511664
29,786667	0,2	-0,511641
29,790000	0,2	-0,511016
29,793333	0,2	-0,510773
29,796667	0,2	-0,511286
29,800000	0,2	-0,512121
29,803333	0,2	-0,512623
29,806667	0,2	-0,512274
29,810000	0,2	-0,510971
29,813333	0,2	-0,509258
29,816667	0,2	-0,507925
29,820000	0,2	-0,507220
29,823333	0,2	-0,506754
29,826667	0,2	-0,506125
29,830000	0,2	-0,505253
29,833333	0,2	-0,504150
29,836667	0,2	-0,502689
29,840000	0,2	-0,500906
29,843333	0,2	-0,499447
29,846667	0,2	-0,499094
29,850000	0,2	-0,499749
29,853333	0,2	-0,500456
29,856667	0,2	-0,500372
29,860000	0,2	-0,499337
29,863333	0,2	-0,497637
29,866667	0,2	-0,495804
29,870000	0,2	-0,494514
29,873333	0,2	-0,494049
29,876667	0,2	-0,493991
29,880000	0,2	-0,493726
29,883333	0,2	-0,493060
29,886667	0,2	-0,492253
29,890000	0,2	-0,491589
29,893333	0,2	-0,490970
29,896667	0,2	-0,489989
29,900000	0,2	-0,488475
29,903333	0,2	-0,486776
29,906667	0,2	-0,485408
29,910000	0,2	-0,484521
29,913333	0,2	-0,483698
29,916667	0,2	-0,482172
29,920000	0,2	-0,479371
29,923333	0,2	-0,475462
29,926667	0,2	-0,471371
29,930000	0,2	-0,468081
29,933333	0,2	-0,465970
29,936667	0,2	-0,464911
29,940000	0,2	-0,464745
29,943333	0,2	-0,465492
29,946667	0,2	-0,467118
29,950000	0,2	-0,469227
29,953333	0,2	-0,471165
29,956667	0,2	-0,472622
29,960000	0,2	-0,474026
29,963333	0,2	-0,476003
29,966667	0,2	-0,478450
29,970000	0,2	-0,480475
29,973333	0,2	-0,481224
29,976667	0,2	-0,480673
29,980000	0,2	-0,479641
29,983333	0,2	-0,478940
29,986667	0,2	-0,478789
29,990000	0,2	-0,479059
29,993333	0,2	-0,479449
29,996667	0,2	-0,479425
30,000000	0,2	-0,478558
30,003333	0,2	-0,476850
30,006667	0,2	-0,474448
30,010000	0,2	-0,471368
30,013333	0,2	-0,467739
30,016667	0,2	-0,463902
30,020000	0,2	-0,460085
30,023333	0,2	-0,456293
30,026667	0,2	-0,452472
30,030000	0,2	-0,448567
30,033333	0,2	-0,444427
30,036667	0,2	-0,439728
30,040000	0,2	-0,434096
30,043333	0,2	-0,427355
30,046667	0,2	-0,419511
30,050000	0,2	-0,410758
30,053333	0,2	-0,401787
30,056667	0,2	-0,393617
30,060000	0,2	-0,386664
30,063333	0,2	-0,380348
30,066667	0,2	-0,373826
30,070000	0,2	-0,366768
30,073333	0,2	-0,359472
30,076667	0,2	-0,352494
30,080000	0,2	-0,346169
30,083333	0,2	-0,340687
30,086667	0,2	-0,336437
30,090000	0,2	-0,333708
30,093333	0,2	-0,332393
30,096667	0,2	-0,332376
30,100000	0,2	-0,333781
30,103333	0,2	-0,336630
30,106667	0,2	-0,340656
30,110000	0,2	-0,345624
30,113333	0,2	-0,351436
30,116667	0,2	-0,357901
30,120000	0,2	-0,364703
30,123333	0,2	-0,371615
30,126667	0,2	-0,378698
30,130000	0,2	-0,386184
30,133333	0,2	-0,394023
30,136667	0,2	-0,401699
30,140000	0,2	-0,408751
30,143333	0,2	-0,415205
30,146667	0,2	-0,421295
30,150000	0,2	-0,427139
30,153333	0,2	-0,432807
30,156667	0,2	-0,438249
30,160000	0,2	-0,443123
30,163333	0,2	-0,447057
30,166667	0,2	-0,450029
30,170000	0,2	-0,452317
30,173333	0,2	-0,454305
30,176667	0,2	-0,456474
30,180000	0,2	-0,459234
30,183333	0,2	-0,462670
30,186667	0,2	-0,466359
30,190000	0,2	-0,469329
30,193333	0,2	-0,470635
30,196667	0,2	-0,470164
30,200000	0,2	-0,468666
30,203333	0,2	-0,466975
30,206667	0,2	-0,465262
30,210000	0,2	-0,463114
30,213333	0,2	-0,460159
30,216667	0,2	-0,456417
30,220000	0,2	-0,452175
30,223333	0,2	-0,447694
30,226667	0,2	-0,443183
30,230000	0,2	-0,438920
30,233333	0,2	-0,435053
30,236667	0,2	-0,431351
30,240000	0,2	-0,427534
30,243333	0,2	-0,423752
30,246667	0,2	-0,420360
30,250000	0,2	-0,417306
30,253333	0,2	-0,414296
30,256667	0,2	-0,411388
30,260000	0,2	-0,408926
30,263333	0,2	-0,407330
30,266667	0,2	-0,407114
30,270000	0,2	-0,408611
30,273333	0,2	-0,411570
30,276667	0,2	-0,415118
30,280000	0,2	-0,418227
30,283333	0,2	-0,420480
30,286667	0,2	-0,422330
30,290000	0,2	-0,424498
30,293333	0,2	-0,427270
30,296667	0,2	-0,430459
30,300000	0,2	-0,433891
30,303333	0,2	-0,437639
30,306667	0,2	-0,441587
30,310000	0,2	-0,445286
30,313333	0,2	-0,448552
30,316667	0,2	-0,451526
30,320000	0,2	-0,454124
30,323333	0,2	-0,456136
30,326667	0,2	-0,457820
30,330000	0,2	-0,459724
30,333333	0,2	-0,462043
30,336667	0,2	-0,464773
30,340000	0,2	-0,468087
30,343333	0,2	-0,471995
30,346667	0,2	-0,476160
30,350000	0,2	-0,480282
30,353333	0,2	-0,484222
30,356667	0,2	-0,487763
30,360000	0,2	-0,490579
30,363333	0,2	-0,492505
30,366667	0,2	-0,493667
30,370000	0,2	-0,494329
30,373333	0,2	-0,494801
30,376667	0,2	-0,495377
30,380000	0,2	-0,496102
30,383333	0,2	-0,496744
30,386667	0,2	-0,496937
30,390000	0,2	-0,496344
30,393333	0,2	-0,494952
30,396667	0,2	-0,493219
30,400000	0,2	-0,491735
30,403333	0,2	-0,490827
30,406667	0,2	-0,490401
30,410000	0,2	-0,490168
30,413333	0,2	-0,490100
30,416667	0,2	-0,490458
30,420000	0,2	-0,491349
30,423333	0,2	-0,492626
30,426667	0,2	-0,494233
30,430000	0,2	-0,496072
30,433333	0,2	-0,497539
30,436667	0,2	-0,497926
30,440000	0,2	-0,497248
30,443333	0,2	-0,496186
30,446667	0,2	-0,495421
30,450000	0,2	-0,495210
30,453333	0,2	-0,495417
30,456667	0,2	-0,495836
30,460000	0,2	-0,496345
30,463333	0,2	-0,496772
30,466667	0,2	-0,496841
30,470000	0,2	-0,496427
30,473333	0,2	-0,495774
30,476667	0,2	-0,495180
30,480000	0,2	-0,494676
30,483333	0,2	-0,494297
30,486667	0,2	-0,494250
30,490000	0,2	-0,494553
30,493333	0,2	-0,494780
30,496667	0,2	-0,494436
30,500000	0,2	-0,493546
30,503333	0,2	-0,492615
30,506667	0,2	-0,492052
30,510000	0,2	-0,491920
30,513333	0,2	-0,492056
30,516667	0,2	-0,492232
30,520000	0,2	-0,492438
30,523333	0,2	-0,492919
30,526667	0,2	-0,493610
30,530000	0,2	-0,493982
30,533333	0,2	-0,493835
30,536667	0,2	-0,493586
30,540000	0,2	-0,493586
30,543333	0,2	-0,493692
30,546667	0,2	-0,493474
30,550000	0,2	-0,492795
30,553333	0,2	-0,492134
30,556667	0,2	-0,492017
30,560000	0,2	-0,492400
30,563333	0,2	-0,492885
30,566667	0,2	-0,493272
30,570000	0,2	-0,493702
30,573333	0,2	-0,494383
30,576667	0,2	-0,495301
30,580000	0,2	-0,496123
30,583333	0,2	-0,496303
30,586667	0,2	-0,495493
30,590000	0,2	-0,493970
30,593333	0,2	-0,492552
30,596667	0,2	-0,492039
30,600000	0,2	-0,492647
30,603333	0,2	-0,494042
30,606667	0,2	-0,496045
30,610000	0,2	-0,498810
30,613333	0,2	-0,501984
30,616667	0,2	-0,504565
30,620000	0,2	-0,505854
30,623333	0,2	-0,505880
30,626667	0,2	-0,504825
30,630000	0,2	-0,502628
30,633333	0,2	-0,499549
30,636667	0,2	-0,496620
30,640000	0,2	-0,494882
30,643333	0,2	-0,494573
30,646667	0,2	-0,495184
30,650000	0,2	-0,495887
30,653333	0,2	-0,496092
30,656667	0,2	-0,495689
30,660000	0,2	-0,494972
30,663333	0,2	-0,494591
30,666667	0,2	-0,495152
30,670000	0,2	-0,496624
30,673333	0,2	-0,498430
30,676667	0,2	-0,500061
30,680000	0,2	-0,501413
30,683333	0,2	-0,502516
30,686667	0,2	-0,503181
30,690000	0,2	-0,503173
30,693333	0,2	-0,502523
30,696667	0,2	-0,501527
30,700000	0,2	-0,500498
30,703333	0,2	-0,499538
30,706667	0,2	-0,498573
30,710000	0,2	-0,497640
30,713333	0,2	-0,497069
30,716667	0,2	-0,497267
30,720000	0,2	-0,498488
30,723333	0,2	-0,500659
30,726667	0,2	-0,503097
30,730000	0,2	-0,504799
30,733333	0,2	-0,505270
30,736667	0,2	-0,504729
30,740000	0,2	-0,503610
30,743333	0,2	-0,502125
30,746667	0,2	-0,500343
30,750000	0,2	-0,498572
30,753333	0,2	-0,497414
30,756667	0,2	-0,497263
30,760000	0,2	-0,497929
30,763333	0,2	-0,498825
30,766667	0,2	-0,499412
30,770000	0,2	-0,499544
30,773333	0,2	-0,499431
30,776667	0,2	-0,499329
30,780000	0,2	-0,499284
30,783333	0,2	-0,499102
30,786667	0,2	-0,498638
30,790000	0,2	-0,497970
30,793333	0,2	-0,497250
30,796667	0,2	-0,496551
30,800000	0,2	-0,495972
30,803333	0,2	-0,495930
30,806667	0,2	-0,496917
30,810000	0,2	-0,498646
30,813333	0,2	-0,500158
30,816667	0,2	-0,500894
30,820000	0,2	-0,501000
30,823333	0,2	-0,500791
30,826667	0,2	-0,500358
30,830000	0,2	-0,499597
30,833333	0,2	-0,498477
30,836667	0,2	-0,497046
30,840000	0,2	-0,495365
30,843333	0,2	-0,493782
30,846667	0,2	-0,492877
30,850000	0,2	-0,492924
30,853333	0,2	-0,493758
30,856667	0,2	-0,494999
30,860000	0,2	-0,495989
30,863333	0,2	-0,495999
30,866667	0,2	-0,494842
30,870000	0,2	-0,492908
30,873333	0,2	-0,490724
30,876667	0,2	-0,488776
30,880000	0,2	-0,487536
30,883333	0,2	-0,487386
30,886667	0,2	-0,488250
30,890000	0,2	-0,489455
30,893333	0,2	-0,490323
30,896667	0,2	-0,490720
30,900000	0,2	-0,490887
30,903333	0,2	-0,491103
30,906667	0,2	-0,491524
30,910000	0,2	-0,492096
30,913333	0,2	-0,492597
30,916667	0,2	-0,492722
30,920000	0,2	-0,492395
30,923333	0,2	-0,492052
30,926667	0,2	-0,492190
30,930000	0,2	-0,492748
30,933333	0,2	-0,493130
30,936667	0,2	-0,492650
30,940000	0,2	-0,491103
30,943333	0,2	-0,489056
30,946667	0,2	-0,487364
30,950000	0,2	-0,486353
30,953333	0,2	-0,485779
30,956667	0,2	-0,485498
30,960000	0,2	-0,485618
30,963333	0,2	-0,486086
30,966667	0,2	-0,486692
30,970000	0,2	-0,487397
30,973333	0,2	-0,488152
30,976667	0,2	-0,488567
30,980000	0,2	-0,488269
30,983333	0,2	-0,487412
30,986667	0,2	-0,486449
30,990000	0,2	-0,485609
30,993333	0,2	-0,484801
30,996667	0,2	-0,483851
31,000000	0,2	-0,482801
31,003333	0,2	-0,482006
31,006667	0,2	-0,481830
31,010000	0,2	-0,482222
31,013333	0,2	-0,482825
31,016667	0,2	-0,483385
31,020000	0,2	-0,483823
31,023333	0,2	-0,484080
31,026667	0,2	-0,484045
31,030000	0,2	-0,483662
31,033333	0,2	-0,483102
31,036667	0,2	-0,482652
31,040000	0,2	-0,482504
31,043333	0,2	-0,482753
31,046667	0,2	-0,483483
31,050000	0,2	-0,484754
31,053333	0,2	-0,486567
31,056667	0,2	-0,488864
31,060000	0,2	-0,491475
31,063333	0,2	-0,494129
31,066667	0,2	-0,496619
31,070000	0,2	-0,498838
31,073333	0,2	-0,500525
31,076667	0,2	-0,501216
31,080000	0,2	-0,500797
31,083333	0,2	-0,499828
31,086667	0,2	-0,498967
31,090000	0,2	-0,498363
31,093333	0,2	-0,497812
31,096667	0,2	-0,497138
31,100000	0,2	-0,496282
31,103333	0,2	-0,495247
31,106667	0,2	-0,494018
31,110000	0,2	-0,492613
31,113333	0,2	-0,491386
31,116667	0,2	-0,490967
31,120000	0,2	-0,491698
31,123333	0,2	-0,493344
31,126667	0,2	-0,495275
31,130000	0,2	-0,496749
31,133333	0,2	-0,497362
31,136667	0,2	-0,497414
31,140000	0,2	-0,497612
31,143333	0,2	-0,498358
31,146667	0,2	-0,499488
31,150000	0,2	-0,500629
31,153333	0,2	-0,501515
31,156667	0,2	-0,501907
31,160000	0,2	-0,501677
31,163333	0,2	-0,501038
31,166667	0,2	-0,500255
31,170000	0,2	-0,499267
31,173333	0,2	-0,497870
31,176667	0,2	-0,496069
31,180000	0,2	-0,494130
31,183333	0,2	-0,492305
31,186667	0,2	-0,490629
31,190000	0,2	-0,489044
31,193333	0,2	-0,487552
31,196667	0,2	-0,486330
31,200000	0,2	-0,485847
31,203333	0,2	-0,486698
31,206667	0,2	-0,488998
31,210000	0,2	-0,492059
31,213333	0,2	-0,494905
31,216667	0,2	-0,496906
31,220000	0,2	-0,497841
31,223333	0,2	-0,497831
31,226667	0,2	-0,497327
31,230000	0,2	-0,496711
31,233333	0,2	-0,495881
31,236667	0,2	-0,494495
31,240000	0,2	-0,492637
31,243333	0,2	-0,491028
31,246667	0,2	-0,490387
31,250000	0,2	-0,490727
31,253333	0,2	-0,491404
31,256667	0,2	-0,491662
31,260000	0,2	-0,491090
31,263333	0,2	-0,489756
31,266667	0,2	-0,488060
31,270000	0,2	-0,486610
31,273333	0,2	-0,486170
31,276667	0,2	-0,487241
31,280000	0,2	-0,489528
31,283333	0,2	-0,492048
31,286667	0,2	-0,493686
31,290000	0,2	-0,493786
31,293333	0,2	-0,492594
31,296667	0,2	-0,490921
31,300000	0,2	-0,489462
31,303333	0,2	-0,488769
31,306667	0,2	-0,489215
31,310000	0,2	-0,490607
31,313333	0,2	-0,492205
31,316667	0,2	-0,493173
31,320000	0,2	-0,493170
31,323333	0,2	-0,492563
31,326667	0,2	-0,491810
31,330000	0,2	-0,491002
31,333333	0,2	-0,490152
31,336667	0,2	-0,489480
31,340000	0,2	-0,489287
31,343333	0,2	-0,489638
31,346667	0,2	-0,490258
31,350000	0,2	-0,490888
31,353333	0,2	-0,491573
31,356667	0,2	-0,492513
31,360000	0,2	-0,493909
31,363333	0,2	-0,495811
31,366667	0,2	-0,497897
31,370000	0,2	-0,499476
31,373333	0,2	-0,499823
31,376667	0,2	-0,498879
31,380000	0,2	-0,497468
31,383333	0,2	-0,496424
31,386667	0,2	-0,495851
31,390000	0,2	-0,495280
31,393333	0,2	-0,494188
31,396667	0,2	-0,492425
31,400000	0,2	-0,490299
31,403333	0,2	-0,488169
31,406667	0,2	-0,486116
31,410000	0,2	-0,484265
31,413333	0,2	-0,483103
31,416667	0,2	-0,482981
31,420000	0,2	-0,483451
31,423333	0,2	-0,483618
31,426667	0,2	-0,483008
31,430000	0,2	-0,481633
31,433333	0,2	-0,479693
31,436667	0,2	-0,477694
31,440000	0,2	-0,476404
31,443333	0,2	-0,476388
31,446667	0,2	-0,477648
31,450000	0,2	-0,479651
31,453333	0,2	-0,481681
31,456667	0,2	-0,483253
31,460000	0,2	-0,484284
31,463333	0,2	-0,484836
31,466667	0,2	-0,484920
31,470000	0,2	-0,484738
31,473333	0,2	-0,484715
31,476667	0,2	-0,484934
31,480000	0,2	-0,484900
31,483333	0,2	-0,484103
31,486667	0,2	-0,482658
31,490000	0,2	-0,481305
31,493333	0,2	-0,480740
31,496667	0,2	-0,480970
31,500000	0,2	-0,481348
31,503333	0,2	-0,481233
31,506667	0,2	-0,480608
31,510000	0,2	-0,479895
31,513333	0,2	-0,479283
31,516667	0,2	-0,478576
31,520000	0,2	-0,477568
31,523333	0,2	-0,476288
31,526667	0,2	-0,474913
31,530000	0,2	-0,473671
31,533333	0,2	-0,472981
31,536667	0,2	-0,473380
31,540000	0,2	-0,474990
31,543333	0,2	-0,477281
31,546667	0,2	-0,479524
31,550000	0,2	-0,481149
31,553333	0,2	-0,481820
31,556667	0,2	-0,481577
31,560000	0,2	-0,480749
31,563333	0,2	-0,479586
31,566667	0,2	-0,478128
31,570000	0,2	-0,476305
31,573333	0,2	-0,474223
31,576667	0,2	-0,472318
31,580000	0,2	-0,470867
31,583333	0,2	-0,469497
31,586667	0,2	-0,467517
31,590000	0,2	-0,464655
31,593333	0,2	-0,461268
31,596667	0,2	-0,457867
31,600000	0,2	-0,454758
31,603333	0,2	-0,452122
31,606667	0,2	-0,450061
31,610000	0,2	-0,448532
31,613333	0,2	-0,447488
31,616667	0,2	-0,447103
31,620000	0,2	-0,447603
31,623333	0,2	-0,448873
31,626667	0,2	-0,450381
31,630000	0,2	-0,451403
31,633333	0,2	-0,451370
31,636667	0,2	-0,450105
31,640000	0,2	-0,447845
31,643333	0,2	-0,445222
31,646667	0,2	-0,442973
31,650000	0,2	-0,441481
31,653333	0,2	-0,440768
31,656667	0,2	-0,440750
31,660000	0,2	-0,441368
31,663333	0,2	-0,442664
31,666667	0,2	-0,444622
31,670000	0,2	-0,446944
31,673333	0,2	-0,449289
31,676667	0,2	-0,451588
31,680000	0,2	-0,454006
31,683333	0,2	-0,456614
31,686667	0,2	-0,459084
31,690000	0,2	-0,460871
31,693333	0,2	-0,461883
31,696667	0,2	-0,462727
31,700000	0,2	-0,463963
31,703333	0,2	-0,465481
31,706667	0,2	-0,466837
31,710000	0,2	-0,467786
31,713333	0,2	-0,468452
31,716667	0,2	-0,469219
31,720000	0,2	-0,470277
31,723333	0,2	-0,471288
31,726667	0,2	-0,471838
31,730000	0,2	-0,471959
31,733333	0,2	-0,471866
31,736667	0,2	-0,471568
31,740000	0,2	-0,471079
31,743333	0,2	-0,470775
31,746667	0,2	-0,471247
31,750000	0,2	-0,472795
31,753333	0,2	-0,475108
31,756667	0,2	-0,477408
31,760000	0,2	-0,478991
31,763333	0,2	-0,479589
31,766667	0,2	-0,479333
31,770000	0,2	-0,478681
31,773333	0,2	-0,478217
31,776667	0,2	-0,478303
31,780000	0,2	-0,478968
31,783333	0,2	-0,479994
31,786667	0,2	-0,481019
31,790000	0,2	-0,481582
31,793333	0,2	-0,481195
31,796667	0,2	-0,479693
31,800000	0,2	-0,477569
31,803333	0,2	-0,475719
31,806667	0,2	-0,474913
31,810000	0,2	-0,475429
31,813333	0,2	-0,476821
31,816667	0,2	-0,478070
31,820000	0,2	-0,478389
31,823333	0,2	-0,477797
31,826667	0,2	-0,476902
31,830000	0,2	-0,476486
31,833333	0,2	-0,477065
31,836667	0,2	-0,478575
31,840000	0,2	-0,480603
31,843333	0,2	-0,482703
31,846667	0,2	-0,484448
31,850000	0,2	-0,485523
31,853333	0,2	-0,485894
31,856667	0,2	-0,485832
31,860000	0,2	-0,485694
31,863333	0,2	-0,485547
31,866667	0,2	-0,485141
31,870000	0,2	-0,484221
31,873333	0,2	-0,482785
31,876667	0,2	-0,481105
31,880000	0,2	-0,479655
31,883333	0,2	-0,478939
31,886667	0,2	-0,479137
31,890000	0,2	-0,479899
31,893333	0,2	-0,480651
31,896667	0,2	-0,481046
31,900000	0,2	-0,481112
31,903333	0,2	-0,481002
31,906667	0,2	-0,480700
31,910000	0,2	-0,480063
31,913333	0,2	-0,479041
31,916667	0,2	-0,477940
31,920000	0,2	-0,477437
31,923333	0,2	-0,478136
31,926667	0,2	-0,480168
31,930000	0,2	-0,482933
31,933333	0,2	-0,485303
31,936667	0,2	-0,486630
31,940000	0,2	-0,487352
31,943333	0,2	-0,488206
31,946667	0,2	-0,489052
31,950000	0,2	-0,488756
31,953333	0,2	-0,486366
31,956667	0,2	-0,482237
31,960000	0,2	-0,477750
31,963333	0,2	-0,474091
31,966667	0,2	-0,471456
31,970000	0,2	-0,469309
31,973333	0,2	-0,467196
31,976667	0,2	-0,465131
31,980000	0,2	-0,463468
31,983333	0,2	-0,462688
31,986667	0,2	-0,463075
31,990000	0,2	-0,464275
31,993333	0,2	-0,465303
31,996667	0,2	-0,465325
32,000000	0,2	-0,464379
32,003333	0,2	-0,463087
32,006667	0,2	-0,461851
32,010000	0,2	-0,460604
32,013333	0,2	-0,459089
32,016667	0,2	-0,457248
32,020000	0,2	-0,455523
32,023333	0,2	-0,454682
32,026667	0,2	-0,455118
32,030000	0,2	-0,456368
32,033333	0,2	-0,457508
32,036667	0,2	-0,457856
32,040000	0,2	-0,457055
32,043333	0,2	-0,455122
32,046667	0,2	-0,452727
32,050000	0,2	-0,450870
32,053333	0,2	-0,450057
32,056667	0,2	-0,450120
32,060000	0,2	-0,450846
32,063333	0,2	-0,452212
32,066667	0,2	-0,454012
32,070000	0,2	-0,455855
32,073333	0,2	-0,457423
32,076667	0,2	-0,458565
32,080000	0,2	-0,459419
32,083333	0,2	-0,460393
32,086667	0,2	-0,461844
32,090000	0,2	-0,463694
32,093333	0,2	-0,465575
32,096667	0,2	-0,467362
32,100000	0,2	-0,469094
32,103333	0,2	-0,470519
32,106667	0,2	-0,471194
32,110000	0,2	-0,470958
32,113333	0,2	-0,470077
32,116667	0,2	-0,469094
32,120000	0,2	-0,468605
32,123333	0,2	-0,468916
32,126667	0,2	-0,469863
32,130000	0,2	-0,471102
32,133333	0,2	-0,472390
32,136667	0,2	-0,473544
32,140000	0,2	-0,474425
32,143333	0,2	-0,475055
32,146667	0,2	-0,475476
32,150000	0,2	-0,475547
32,153333	0,2	-0,475174
32,156667	0,2	-0,474544
32,160000	0,2	-0,473966
32,163333	0,2	-0,473677
32,166667	0,2	-0,473700
32,170000	0,2	-0,473733
32,173333	0,2	-0,473401
32,176667	0,2	-0,472579
32,180000	0,2	-0,471327
32,183333	0,2	-0,469710
32,186667	0,2	-0,467762
32,190000	0,2	-0,465511
32,193333	0,2	-0,462919
32,196667	0,2	-0,460007
32,200000	0,2	-0,457142
32,203333	0,2	-0,454833
32,206667	0,2	-0,453345
32,210000	0,2	-0,452566
32,213333	0,2	-0,452016
32,216667	0,2	-0,451215
32,220000	0,2	-0,450283
32,223333	0,2	-0,449917
32,226667	0,2	-0,450507
32,230000	0,2	-0,451547
32,233333	0,2	-0,452368
32,236667	0,2	-0,452946
32,240000	0,2	-0,453607
32,243333	0,2	-0,454563
32,246667	0,2	-0,455960
32,250000	0,2	-0,457868
32,253333	0,2	-0,460110
32,256667	0,2	-0,462265
32,260000	0,2	-0,463913
32,263333	0,2	-0,464830
32,266667	0,2	-0,465091
32,270000	0,2	-0,465053
32,273333	0,2	-0,464955
32,276667	0,2	-0,464635
32,280000	0,2	-0,463880
32,283333	0,2	-0,462812
32,286667	0,2	-0,461833
32,290000	0,2	-0,461327
32,293333	0,2	-0,461329
32,296667	0,2	-0,461631
32,300000	0,2	-0,462316
32,303333	0,2	-0,463730
32,306667	0,2	-0,465844
32,310000	0,2	-0,468084
32,313333	0,2	-0,469712
32,316667	0,2	-0,470255
32,320000	0,2	-0,469845
32,323333	0,2	-0,469117
32,326667	0,2	-0,468432
32,330000	0,2	-0,467637
32,333333	0,2	-0,466665
32,336667	0,2	-0,465762
32,340000	0,2	-0,465309
32,343333	0,2	-0,465624
32,346667	0,2	-0,466764
32,350000	0,2	-0,468465
32,353333	0,2	-0,470266
32,356667	0,2	-0,471758
32,360000	0,2	-0,472696
32,363333	0,2	-0,473000
32,366667	0,2	-0,472870
32,370000	0,2	-0,472622
32,373333	0,2	-0,472386
32,376667	0,2	-0,472298
32,380000	0,2	-0,472597
32,383333	0,2	-0,473194
32,386667	0,2	-0,473518
32,390000	0,2	-0,473029
32,393333	0,2	-0,471917
32,396667	0,2	-0,471135
32,400000	0,2	-0,471526
32,403333	0,2	-0,473059
32,406667	0,2	-0,474873
32,410000	0,2	-0,475743
32,413333	0,2	-0,474860
32,416667	0,2	-0,472573
32,420000	0,2	-0,470024
32,423333	0,2	-0,468120
32,426667	0,2	-0,467216
32,430000	0,2	-0,467263
32,433333	0,2	-0,467774
32,436667	0,2	-0,468112
32,440000	0,2	-0,467962
32,443333	0,2	-0,467127
32,446667	0,2	-0,465467
32,450000	0,2	-0,463409
32,453333	0,2	-0,461886
32,456667	0,2	-0,461651
32,460000	0,2	-0,462795
32,463333	0,2	-0,464640
32,466667	0,2	-0,466260
32,470000	0,2	-0,467293
32,473333	0,2	-0,467964
32,476667	0,2	-0,468365
32,480000	0,2	-0,468102
32,483333	0,2	-0,466911
32,486667	0,2	-0,465252
32,490000	0,2	-0,463810
32,493333	0,2	-0,462840
32,496667	0,2	-0,462142
32,500000	0,2	-0,461304
32,503333	0,2	-0,460274
32,506667	0,2	-0,459625
32,510000	0,2	-0,459720
32,513333	0,2	-0,459988
32,516667	0,2	-0,459404
32,520000	0,2	-0,457431
32,523333	0,2	-0,454439
32,526667	0,2	-0,451444
32,530000	0,2	-0,449448
32,533333	0,2	-0,448773
32,536667	0,2	-0,449056
32,540000	0,2	-0,449829
32,543333	0,2	-0,450722
32,546667	0,2	-0,451321
32,550000	0,2	-0,451509
32,553333	0,2	-0,451593
32,556667	0,2	-0,451699
32,560000	0,2	-0,451448
32,563333	0,2	-0,450516
32,566667	0,2	-0,449189
32,570000	0,2	-0,448215
32,573333	0,2	-0,448098
32,576667	0,2	-0,448547
32,580000	0,2	-0,448758
32,583333	0,2	-0,448173
32,586667	0,2	-0,446743
32,590000	0,2	-0,444780
32,593333	0,2	-0,442966
32,596667	0,2	-0,442155
32,600000	0,2	-0,442707
32,603333	0,2	-0,444190
32,606667	0,2	-0,445954
32,610000	0,2	-0,447756
32,613333	0,2	-0,449801
32,616667	0,2	-0,452338
32,620000	0,2	-0,455098
32,623333	0,2	-0,457285
32,626667	0,2	-0,458395
32,630000	0,2	-0,458893
32,633333	0,2	-0,459724
32,636667	0,2	-0,461309
32,640000	0,2	-0,463422
32,643333	0,2	-0,465608
32,646667	0,2	-0,467297
32,650000	0,2	-0,467947
32,653333	0,2	-0,467303
32,656667	0,2	-0,465608
32,660000	0,2	-0,463517
32,663333	0,2	-0,461530
32,666667	0,2	-0,459776
32,670000	0,2	-0,458344
32,673333	0,2	-0,457285
32,676667	0,2	-0,456525
32,680000	0,2	-0,456191
32,683333	0,2	-0,456543
32,686667	0,2	-0,457499
32,690000	0,2	-0,458576
32,693333	0,2	-0,459192
32,696667	0,2	-0,459143
32,700000	0,2	-0,458879
32,703333	0,2	-0,459058
32,706667	0,2	-0,459903
32,710000	0,2	-0,461102
32,713333	0,2	-0,461979
32,716667	0,2	-0,461843
32,720000	0,2	-0,460428
32,723333	0,2	-0,458039
32,726667	0,2	-0,455315
32,730000	0,2	-0,452802
32,733333	0,2	-0,450760
32,736667	0,2	-0,449419
32,740000	0,2	-0,449077
32,743333	0,2	-0,449766
32,746667	0,2	-0,450971
32,750000	0,2	-0,451843
32,753333	0,2	-0,451797
32,756667	0,2	-0,450921
32,760000	0,2	-0,449792
32,763333	0,2	-0,448975
32,766667	0,2	-0,448772
32,770000	0,2	-0,449248
32,773333	0,2	-0,450254
32,776667	0,2	-0,451416
32,780000	0,2	-0,452263
32,783333	0,2	-0,452526
32,786667	0,2	-0,452340
32,790000	0,2	-0,452083
32,793333	0,2	-0,452049
32,796667	0,2	-0,452290
32,800000	0,2	-0,452534
32,803333	0,2	-0,452217
32,806667	0,2	-0,450857
32,810000	0,2	-0,448446
32,813333	0,2	-0,445470
32,816667	0,2	-0,442674
32,820000	0,2	-0,440849
32,823333	0,2	-0,440495
32,826667	0,2	-0,441546
32,830000	0,2	-0,443565
32,833333	0,2	-0,446000
32,836667	0,2	-0,448262
32,840000	0,2	-0,449864
32,843333	0,2	-0,450617
32,846667	0,2	-0,450674
32,850000	0,2	-0,450321
32,853333	0,2	-0,449773
32,856667	0,2	-0,449324
32,860000	0,2	-0,449383
32,863333	0,2	-0,450153
32,866667	0,2	-0,451530
32,870000	0,2	-0,453148
32,873333	0,2	-0,454348
32,876667	0,2	-0,454467
32,880000	0,2	-0,453190
32,883333	0,2	-0,450641
32,886667	0,2	-0,447444
32,890000	0,2	-0,444367
32,893333	0,2	-0,441815
32,896667	0,2	-0,439955
32,900000	0,2	-0,438865
32,903333	0,2	-0,438330
32,906667	0,2	-0,438084
32,910000	0,2	-0,438202
32,913333	0,2	-0,439002
32,916667	0,2	-0,440605
32,920000	0,2	-0,442540
32,923333	0,2	-0,443958
32,926667	0,2	-0,444286
32,930000	0,2	-0,443522
32,933333	0,2	-0,442124
32,936667	0,2	-0,440800
32,940000	0,2	-0,440217
32,943333	0,2	-0,440666
32,946667	0,2	-0,441944
32,950000	0,2	-0,443507
32,953333	0,2	-0,444541
32,956667	0,2	-0,444274
32,960000	0,2	-0,442600
32,963333	0,2	-0,440176
32,966667	0,2	-0,437877
32,970000	0,2	-0,436106
32,973333	0,2	-0,434669
32,976667	0,2	-0,433250
32,980000	0,2	-0,431729
32,983333	0,2	-0,430231
32,986667	0,2	-0,429046
32,990000	0,2	-0,428217
32,993333	0,2	-0,427332
32,996667	0,2	-0,426039
33,000000	0,2	-0,424569
33,003333	0,2	-0,423484
33,006667	0,2	-0,423113
33,010000	0,2	-0,423398
33,013333	0,2	-0,424101
33,016667	0,2	-0,425018
33,020000	0,2	-0,426014
33,023333	0,2	-0,427031
33,026667	0,2	-0,428151
33,030000	0,2	-0,429448
33,033333	0,2	-0,430684
33,036667	0,2	-0,431407
33,040000	0,2	-0,431387
33,043333	0,2	-0,430833
33,046667	0,2	-0,430157
33,050000	0,2	-0,429586
33,053333	0,2	-0,429098
33,056667	0,2	-0,428720
33,060000	0,2	-0,428697
33,063333	0,2	-0,429306
33,066667	0,2	-0,430548
33,070000	0,2	-0,432029
33,073333	0,2	-0,433191
33,076667	0,2	-0,433796
33,080000	0,2	-0,434046
33,083333	0,2	-0,434119
33,086667	0,2	-0,433949
33,090000	0,2	-0,433547
33,093333	0,2	-0,433221
33,096667	0,2	-0,433484
33,100000	0,2	-0,434615
33,103333	0,2	-0,436242
33,106667	0,2	-0,437665
33,110000	0,2	-0,438564
33,113333	0,2	-0,439166
33,116667	0,2	-0,439762
33,120000	0,2	-0,440175
33,123333	0,2	-0,439927
33,126667	0,2	-0,438927
33,130000	0,2	-0,437542
33,133333	0,2	-0,436168
33,136667	0,2	-0,435058
33,140000	0,2	-0,434286
33,143333	0,2	-0,433635
33,146667	0,2	-0,432884
33,150000	0,2	-0,432317
33,153333	0,2	-0,432479
33,156667	0,2	-0,433583
33,160000	0,2	-0,435500
33,163333	0,2	-0,437931
33,166667	0,2	-0,440414
33,170000	0,2	-0,442488
33,173333	0,2	-0,443778
33,176667	0,2	-0,444025
33,180000	0,2	-0,443460
33,183333	0,2	-0,442927
33,186667	0,2	-0,443270
33,190000	0,2	-0,444721
33,193333	0,2	-0,446772
33,196667	0,2	-0,448449
33,200000	0,2	-0,449104
33,203333	0,2	-0,449008
33,206667	0,2	-0,448653
33,210000	0,2	-0,447947
33,213333	0,2	-0,446797
33,216667	0,2	-0,445660
33,220000	0,2	-0,444965
33,223333	0,2	-0,444548
33,226667	0,2	-0,443823
33,230000	0,2	-0,442333
33,233333	0,2	-0,440153
33,236667	0,2	-0,437974
33,240000	0,2	-0,436839
33,243333	0,2	-0,437448
33,246667	0,2	-0,439534
33,250000	0,2	-0,442133
33,253333	0,2	-0,444441
33,256667	0,2	-0,446131
33,260000	0,2	-0,447050
33,263333	0,2	-0,447152
33,266667	0,2	-0,446534
33,270000	0,2	-0,445279
33,273333	0,2	-0,443556
33,276667	0,2	-0,441793
33,280000	0,2	-0,440384
33,283333	0,2	-0,439363
33,286667	0,2	-0,438560
33,290000	0,2	-0,437942
33,293333	0,2	-0,437600
33,296667	0,2	-0,437559
33,300000	0,2	-0,437652
33,303333	0,2	-0,437501
33,306667	0,2	-0,436707
33,310000	0,2	-0,435291
33,313333	0,2	-0,433859
33,316667	0,2	-0,433031
33,320000	0,2	-0,432809
33,323333	0,2	-0,432776
33,326667	0,2	-0,432598
33,330000	0,2	-0,432135
33,333333	0,2	-0,431245
33,336667	0,2	-0,429768
33,340000	0,2	-0,427967
33,343333	0,2	-0,426469
33,346667	0,2	-0,425668
33,350000	0,2	-0,425756
33,353333	0,2	-0,426801
33,356667	0,2	-0,428313
33,360000	0,2	-0,429451
33,363333	0,2	-0,429757
33,366667	0,2	-0,429291
33,370000	0,2	-0,428384
33,373333	0,2	-0,427477
33,376667	0,2	-0,426851
33,380000	0,2	-0,426468
33,383333	0,2	-0,426032
33,386667	0,2	-0,425180
33,390000	0,2	-0,423851
33,393333	0,2	-0,422311
33,396667	0,2	-0,420774
33,400000	0,2	-0,419330
33,403333	0,2	-0,418131
33,406667	0,2	-0,417443
33,410000	0,2	-0,417653
33,413333	0,2	-0,419072
33,416667	0,2	-0,421505
33,420000	0,2	-0,424245
33,423333	0,2	-0,426722
33,426667	0,2	-0,428845
33,430000	0,2	-0,430500
33,433333	0,2	-0,431154
33,436667	0,2	-0,430294
33,440000	0,2	-0,428122
33,443333	0,2	-0,425559
33,446667	0,2	-0,423508
33,450000	0,2	-0,422324
33,453333	0,2	-0,421881
33,456667	0,2	-0,421847
33,460000	0,2	-0,422018
33,463333	0,2	-0,422456
33,466667	0,2	-0,423401
33,470000	0,2	-0,425097
33,473333	0,2	-0,427395
33,476667	0,2	-0,429527
33,480000	0,2	-0,430695
33,483333	0,2	-0,430835
33,486667	0,2	-0,430504
33,490000	0,2	-0,430270
33,493333	0,2	-0,430467
33,496667	0,2	-0,431225
33,500000	0,2	-0,432537
33,503333	0,2	-0,434220
33,506667	0,2	-0,435846
33,510000	0,2	-0,436979
33,513333	0,2	-0,437505
33,516667	0,2	-0,437571
33,520000	0,2	-0,437286
33,523333	0,2	-0,436664
33,526667	0,2	-0,435851
33,530000	0,2	-0,435103
33,533333	0,2	-0,434510
33,536667	0,2	-0,433974
33,540000	0,2	-0,433336
33,543333	0,2	-0,432480
33,546667	0,2	-0,431482
33,550000	0,2	-0,430697
33,553333	0,2	-0,430586
33,556667	0,2	-0,431307
33,560000	0,2	-0,432653
33,563333	0,2	-0,434397
33,566667	0,2	-0,436382
33,570000	0,2	-0,438438
33,573333	0,2	-0,440536
33,576667	0,2	-0,442689
33,580000	0,2	-0,444639
33,583333	0,2	-0,446057
33,586667	0,2	-0,446876
33,590000	0,2	-0,447193
33,593333	0,2	-0,447062
33,596667	0,2	-0,446502
33,600000	0,2	-0,445668
33,603333	0,2	-0,444844
33,606667	0,2	-0,444149
33,610000	0,2	-0,443306
33,613333	0,2	-0,441811
33,616667	0,2	-0,439496
33,620000	0,2	-0,436876
33,623333	0,2	-0,434655
33,626667	0,2	-0,433088
33,630000	0,2	-0,432133
33,633333	0,2	-0,431904
33,636667	0,2	-0,432672
33,640000	0,2	-0,434485
33,643333	0,2	-0,437027
33,646667	0,2	-0,439848
33,650000	0,2	-0,442622
33,653333	0,2	-0,445184
33,656667	0,2	-0,447262
33,660000	0,2	-0,448431
33,663333	0,2	-0,448510
33,666667	0,2	-0,447662
33,670000	0,2	-0,446176
33,673333	0,2	-0,444495
33,676667	0,2	-0,443213
33,680000	0,2	-0,442670
33,683333	0,2	-0,442546
33,686667	0,2	-0,442097
33,690000	0,2	-0,440903
33,693333	0,2	-0,439165
33,696667	0,2	-0,437259
33,700000	0,2	-0,435426
33,703333	0,2	-0,434106
33,706667	0,2	-0,433881
33,710000	0,2	-0,434697
33,713333	0,2	-0,435870
33,716667	0,2	-0,436963
33,720000	0,2	-0,438053
33,723333	0,2	-0,439422
33,726667	0,2	-0,441301
33,730000	0,2	-0,443484
33,733333	0,2	-0,445353
33,736667	0,2	-0,446605
33,740000	0,2	-0,447395
33,743333	0,2	-0,447636
33,746667	0,2	-0,446937
33,750000	0,2	-0,445254
33,753333	0,2	-0,443173
33,756667	0,2	-0,441521
33,760000	0,2	-0,440683
33,763333	0,2	-0,440432
33,766667	0,2	-0,440385
33,770000	0,2	-0,440214
33,773333	0,2	-0,439675
33,776667	0,2	-0,438751
33,780000	0,2	-0,437644
33,783333	0,2	-0,436713
33,786667	0,2	-0,436437
33,790000	0,2	-0,437171
33,793333	0,2	-0,439057
33,796667	0,2	-0,442111
33,800000	0,2	-0,446005
33,803333	0,2	-0,449833
33,806667	0,2	-0,452494
33,810000	0,2	-0,453387
33,813333	0,2	-0,452854
33,816667	0,2	-0,452010
33,820000	0,2	-0,451940
33,823333	0,2	-0,452894
33,826667	0,2	-0,454255
33,830000	0,2	-0,455168
33,833333	0,2	-0,455287
33,836667	0,2	-0,454960
33,840000	0,2	-0,454704
33,843333	0,2	-0,454684
33,846667	0,2	-0,454706
33,850000	0,2	-0,454535
33,853333	0,2	-0,454205
33,856667	0,2	-0,454008
33,860000	0,2	-0,454331
33,863333	0,2	-0,455648
33,866667	0,2	-0,458269
33,870000	0,2	-0,461866
33,873333	0,2	-0,465499
33,876667	0,2	-0,468239
33,880000	0,2	-0,469816
33,883333	0,2	-0,470698
33,886667	0,2	-0,471554
33,890000	0,2	-0,472734
33,893333	0,2	-0,474126
33,896667	0,2	-0,475394
33,900000	0,2	-0,476351
33,903333	0,2	-0,477108
33,906667	0,2	-0,477803
33,910000	0,2	-0,478430
33,913333	0,2	-0,479038
33,916667	0,2	-0,479722
33,920000	0,2	-0,480429
33,923333	0,2	-0,481123
33,926667	0,2	-0,481938
33,930000	0,2	-0,482829
33,933333	0,2	-0,483420
33,936667	0,2	-0,483483
33,940000	0,2	-0,483425
33,943333	0,2	-0,484137
33,946667	0,2	-0,486405
33,950000	0,2	-0,490473
33,953333	0,2	-0,495758
33,956667	0,2	-0,500918
33,960000	0,2	-0,504799
33,963333	0,2	-0,507447
33,966667	0,2	-0,509918
33,970000	0,2	-0,513100
33,973333	0,2	-0,516899
33,976667	0,2	-0,520605
33,980000	0,2	-0,523629
33,983333	0,2	-0,525612
33,986667	0,2	-0,526287
33,990000	0,2	-0,525650
33,993333	0,2	-0,524185
33,996667	0,2	-0,522734
34,000000	0,2	-0,521948
34,003333	0,2	-0,521773
34,006667	0,2	-0,521600
34,010000	0,2	-0,520817
34,013333	0,2	-0,519220
34,016667	0,2	-0,517389
34,020000	0,2	-0,516551
34,023333	0,2	-0,517673
34,026667	0,2	-0,520746
34,030000	0,2	-0,524931
34,033333	0,2	-0,529144
34,036667	0,2	-0,532541
34,040000	0,2	-0,534849
34,043333	0,2	-0,536449
34,046667	0,2	-0,537941
34,050000	0,2	-0,539570
34,053333	0,2	-0,541110
34,056667	0,2	-0,542111
34,060000	0,2	-0,542088
34,063333	0,2	-0,540736
34,066667	0,2	-0,538127
34,070000	0,2	-0,534690
34,073333	0,2	-0,531153
34,076667	0,2	-0,528323
34,080000	0,2	-0,526508
34,083333	0,2	-0,525203
34,086667	0,2	-0,523645
34,090000	0,2	-0,521728
34,093333	0,2	-0,520207
34,096667	0,2	-0,519847
34,100000	0,2	-0,520702
34,103333	0,2	-0,522304
34,106667	0,2	-0,524272
34,110000	0,2	-0,526509
34,113333	0,2	-0,528860
34,116667	0,2	-0,530925
34,120000	0,2	-0,532478
34,123333	0,2	-0,533878
34,126667	0,2	-0,535489
34,130000	0,2	-0,536737
34,133333	0,2	-0,536465
34,136667	0,2	-0,534254
34,140000	0,2	-0,530730
34,143333	0,2	-0,526762
34,146667	0,2	-0,522760
34,150000	0,2	-0,518563
34,153333	0,2	-0,513875
34,156667	0,2	-0,508811
34,160000	0,2	-0,503971
34,163333	0,2	-0,499923
34,166667	0,2	-0,496754
34,170000	0,2	-0,494151
34,173333	0,2	-0,491759
34,176667	0,2	-0,489604
34,180000	0,2	-0,488224
34,183333	0,2	-0,488143
34,186667	0,2	-0,489276
34,190000	0,2	-0,490947
34,193333	0,2	-0,492198
34,196667	0,2	-0,492162
34,200000	0,2	-0,490569
34,203333	0,2	-0,488035
34,206667	0,2	-0,485682
34,210000	0,2	-0,484098
34,213333	0,2	-0,482679
34,216667	0,2	-0,480210
34,220000	0,2	-0,476026
34,223333	0,2	-0,470436
34,226667	0,2	-0,464135
34,230000	0,2	-0,457479
34,233333	0,2	-0,450394
34,236667	0,2	-0,442721
34,240000	0,2	-0,434534
34,243333	0,2	-0,426307
34,246667	0,2	-0,419117
34,250000	0,2	-0,414438
34,253333	0,2	-0,413098
34,256667	0,2	-0,414395
34,260000	0,2	-0,416503
34,263333	0,2	-0,417701
34,266667	0,2	-0,417130
34,270000	0,2	-0,414812
34,273333	0,2	-0,411532
34,276667	0,2	-0,408559
34,280000	0,2	-0,406821
34,283333	0,2	-0,406060
34,286667	0,2	-0,404997
34,290000	0,2	-0,402494
34,293333	0,2	-0,398369
34,296667	0,2	-0,393053
34,300000	0,2	-0,387000
34,303333	0,2	-0,380382
34,306667	0,2	-0,372986
34,310000	0,2	-0,364682
34,313333	0,2	-0,355953
34,316667	0,2	-0,347590
34,320000	0,2	-0,339962
34,323333	0,2	-0,332746
34,326667	0,2	-0,325602
34,330000	0,2	-0,318816
34,333333	0,2	-0,312969
34,336667	0,2	-0,308472
34,340000	0,2	-0,305609
34,343333	0,2	-0,304502
34,346667	0,2	-0,304742
34,350000	0,2	-0,305340
34,353333	0,2	-0,305363
34,356667	0,2	-0,304524
34,360000	0,2	-0,303134
34,363333	0,2	-0,301687
34,366667	0,2	-0,300417
34,370000	0,2	-0,298964
34,373333	0,2	-0,296495
34,376667	0,2	-0,292436
34,380000	0,2	-0,287006
34,383333	0,2	-0,280803
34,386667	0,2	-0,274076
34,390000	0,2	-0,266719
34,393333	0,2	-0,258728
34,396667	0,2	-0,250552
34,400000	0,2	-0,243088
34,403333	0,2	-0,237158
34,406667	0,2	-0,233112
34,410000	0,2	-0,230948
34,413333	0,2	-0,230392
34,416667	0,2	-0,230997
34,420000	0,2	-0,232319
34,423333	0,2	-0,233766
34,426667	0,2	-0,234559
34,430000	0,2	-0,234201
34,433333	0,2	-0,232772
34,436667	0,2	-0,230664
34,440000	0,2	-0,228343
34,443333	0,2	-0,226280
34,446667	0,2	-0,224597
34,450000	0,2	-0,222538
34,453333	0,2	-0,218750
34,456667	0,2	-0,212485
34,460000	0,2	-0,204296
34,463333	0,2	-0,195538
34,466667	0,2	-0,187408
34,470000	0,2	-0,180293
34,473333	0,2	-0,173783
34,476667	0,2	-0,167350
34,480000	0,2	-0,161073
34,483333	0,2	-0,155803
34,486667	0,2	-0,152585
34,490000	0,2	-0,151698
34,493333	0,2	-0,152361
34,496667	0,2	-0,153348
34,500000	0,2	-0,153576
34,503333	0,2	-0,152242
34,506667	0,2	-0,148957
34,510000	0,2	-0,144013
34,513333	0,2	-0,138391
34,516667	0,2	-0,133376
34,520000	0,2	-0,129824
34,523333	0,2	-0,127540
34,526667	0,2	-0,125404
34,530000	0,2	-0,122102
34,533333	0,2	-0,116952
34,536667	0,2	-0,110255
34,540000	0,2	-0,102810
34,543333	0,2	-0,095177
34,546667	0,2	-0,087579
34,550000	0,2	-0,080432
34,553333	0,2	-0,074482
34,556667	0,2	-0,070039
34,560000	0,2	-0,066388
34,563333	0,2	-0,062622
34,566667	0,2	-0,058910
34,570000	0,2	-0,056210
34,573333	0,2	-0,055045
34,576667	0,2	-0,055232
34,580000	0,2	-0,056407
34,583333	0,2	-0,058120
34,586667	0,2	-0,059413
34,590000	0,2	-0,058869
34,593333	0,2	-0,055444
34,596667	0,2	-0,049157
34,600000	0,2	-0,040842
34,603333	0,2	-0,031155
34,606667	0,2	-0,019887
34,610000	0,2	-0,006282
34,613333	0,2	0,010059
34,616667	0,2	0,028542
34,620000	0,2	0,047781
34,623333	0,2	0,066437
34,626667	0,2	0,083834
34,630000	0,2	0,099653
34,633333	0,2	0,113355
34,636667	0,2	0,124123
34,640000	0,2	0,130937
34,643333	0,2	0,132911
34,646667	0,2	0,130038
34,650000	0,2	0,123346
34,653333	0,2	0,114284
34,656667	0,2	0,104155
34,660000	0,2	0,093730
34,663333	0,2	0,083163
34,666667	0,2	0,072200
34,670000	0,2	0,060634
34,673333	0,2	0,048861
34,676667	0,2	0,037990
34,680000	0,2	0,029277
34,683333	0,2	0,023444
34,686667	0,2	0,020432
34,690000	0,2	0,019684
34,693333	0,2	0,020526
34,696667	0,2	0,022194
34,700000	0,2	0,023720
34,703333	0,2	0,024226
34,706667	0,2	0,023559
34,710000	0,2	0,022585
34,713333	0,2	0,022629
34,716667	0,2	0,024408
34,720000	0,2	0,027475
34,723333	0,2	0,030652
34,726667	0,2	0,032823
34,730000	0,2	0,033338
34,733333	0,2	0,032052
34,736667	0,2	0,029318
34,740000	0,2	0,025990
34,743333	0,2	0,023371
34,746667	0,2	0,022708
34,750000	0,2	0,024131
34,753333	0,2	0,026383
34,756667	0,2	0,028173
34,760000	0,2	0,029543
34,763333	0,2	0,031650
34,766667	0,2	0,035546
34,770000	0,2	0,041382
34,773333	0,2	0,048418
34,776667	0,2	0,055578
34,780000	0,2	0,062135
34,783333	0,2	0,068061
34,786667	0,2	0,073739
34,790000	0,2	0,079334
34,793333	0,2	0,084409
34,796667	0,2	0,088168
34,800000	0,2	0,090154
34,803333	0,2	0,090708
34,806667	0,2	0,090619
34,810000	0,2	0,090475
34,813333	0,2	0,090459
34,816667	0,2	0,090617
34,820000	0,2	0,091250
34,823333	0,2	0,092847
34,826667	0,2	0,095495
34,830000	0,2	0,098671
34,833333	0,2	0,101924
34,836667	0,2	0,105293
34,840000	0,2	0,108914
34,843333	0,2	0,112860
34,846667	0,2	0,117567
34,850000	0,2	0,124191
34,853333	0,2	0,134283
34,856667	0,2	0,148962
34,860000	0,2	0,168803
34,863333	0,2	0,194556
34,866667	0,2	0,227400
34,870000	0,2	0,268878
34,873333	0,2	0,320893
34,876667	0,2	0,385117
34,880000	0,2	0,462268
34,883333	0,2	0,552236
34,886667	0,2	0,654787
34,890000	0,2	0,770011
34,893333	0,2	0,897695
34,896667	0,2	1,035610
34,900000	0,2	1,178198
34,903333	0,2	1,316827
34,906667	0,2	1,441236
34,910000	0,2	1,541454
34,913333	0,2	1,609883
34,916667	0,2	1,642656
34,920000	0,2	1,639411
34,923333	0,2	1,602107
34,926667	0,2	1,534360
34,930000	0,2	1,441589
34,933333	0,2	1,330799
34,936667	0,2	1,209692
34,940000	0,2	1,085669
34,943333	0,2	0,965004
34,946667	0,2	0,852439
34,950000	0,2	0,751106
34,953333	0,2	0,662493
34,956667	0,2	0,586788
34,960000	0,2	0,523515
34,963333	0,2	0,471888
34,966667	0,2	0,430848
34,970000	0,2	0,398856
34,973333	0,2	0,373876
34,976667	0,2	0,353940
34,980000	0,2	0,337804
34,983333	0,2	0,325063
34,986667	0,2	0,315636
34,990000	0,2	0,309032
34,993333	0,2	0,304355
34,996667	0,2	0,301119
35,000000	0,2	0,299497
35,003333	0,2	0,299681
35,006667	0,2	0,301429
35,010000	0,2	0,304270
35,013333	0,2	0,307677
35,016667	0,2	0,310905
35,020000	0,2	0,313277
35,023333	0,2	0,314832
35,026667	0,2	0,316166
35,030000	0,2	0,317514
35,033333	0,2	0,318334
35,036667	0,2	0,317848
35,040000	0,2	0,315806
35,043333	0,2	0,312806
35,046667	0,2	0,310143
35,050000	0,2	0,309073
35,053333	0,2	0,309901
35,056667	0,2	0,311960
35,060000	0,2	0,314396
35,063333	0,2	0,316559
35,066667	0,2	0,318173
35,070000	0,2	0,319876
35,073333	0,2	0,323154
35,076667	0,2	0,329033
35,080000	0,2	0,337038
35,083333	0,2	0,345762
35,086667	0,2	0,354167
35,090000	0,2	0,362231
35,093333	0,2	0,370515
35,096667	0,2	0,379286
35,100000	0,2	0,388189
35,103333	0,2	0,396726
35,106667	0,2	0,404635
35,110000	0,2	0,411560
35,113333	0,2	0,416951
35,116667	0,2	0,420546
35,120000	0,2	0,422536
35,123333	0,2	0,423384
35,126667	0,2	0,423621
35,130000	0,2	0,423517
35,133333	0,2	0,423225
35,136667	0,2	0,423131
35,140000	0,2	0,423598
35,143333	0,2	0,424677
35,146667	0,2	0,426239
35,150000	0,2	0,428279
35,153333	0,2	0,431309
35,156667	0,2	0,436281
35,160000	0,2	0,443807
35,163333	0,2	0,453724
35,166667	0,2	0,465611
35,170000	0,2	0,479298
35,173333	0,2	0,494813
35,176667	0,2	0,512280
35,180000	0,2	0,531908
35,183333	0,2	0,553546
35,186667	0,2	0,576261
35,190000	0,2	0,598701
35,193333	0,2	0,619715
35,196667	0,2	0,638522
35,200000	0,2	0,654756
35,203333	0,2	0,668624
35,206667	0,2	0,680701
35,210000	0,2	0,691279
35,213333	0,2	0,700008
35,216667	0,2	0,706193
35,220000	0,2	0,709238
35,223333	0,2	0,708738
35,226667	0,2	0,704375
35,230000	0,2	0,696007
35,233333	0,2	0,683883
35,236667	0,2	0,668630
35,240000	0,2	0,651052
35,243333	0,2	0,632065
35,246667	0,2	0,612507
35,250000	0,2	0,592972
35,253333	0,2	0,574012
35,256667	0,2	0,556247
35,260000	0,2	0,540244
35,263333	0,2	0,526390
35,266667	0,2	0,514545
35,270000	0,2	0,503819
35,273333	0,2	0,493008
35,276667	0,2	0,481378
35,280000	0,2	0,469118
35,283333	0,2	0,457147
35,286667	0,2	0,446552
35,290000	0,2	0,438118
35,293333	0,2	0,431882
35,296667	0,2	0,426941
35,300000	0,2	0,422142
35,303333	0,2	0,416969
35,306667	0,2	0,411664
35,310000	0,2	0,406910
35,313333	0,2	0,403328
35,316667	0,2	0,400993
35,320000	0,2	0,399471
35,323333	0,2	0,398325
35,326667	0,2	0,397496
35,330000	0,2	0,397299
35,333333	0,2	0,398049
35,336667	0,2	0,399538
35,340000	0,2	0,400913
35,343333	0,2	0,401139
35,346667	0,2	0,399697
35,350000	0,2	0,396872
35,353333	0,2	0,393331
35,356667	0,2	0,389748
35,360000	0,2	0,386668
35,363333	0,2	0,384137
35,366667	0,2	0,381609
35,370000	0,2	0,378581
35,373333	0,2	0,375149
35,376667	0,2	0,371791
35,380000	0,2	0,368933
35,383333	0,2	0,366838
35,386667	0,2	0,365509
35,390000	0,2	0,364670
35,393333	0,2	0,364219
35,396667	0,2	0,364500
35,400000	0,2	0,365868
35,403333	0,2	0,368172
35,406667	0,2	0,370733
35,410000	0,2	0,372893
35,413333	0,2	0,374558
35,416667	0,2	0,375963
35,420000	0,2	0,377034
35,423333	0,2	0,377305
35,426667	0,2	0,376241
35,430000	0,2	0,373303
35,433333	0,2	0,368219
35,436667	0,2	0,361547
35,440000	0,2	0,354748
35,443333	0,2	0,349442
35,446667	0,2	0,346347
35,450000	0,2	0,344830
35,453333	0,2	0,343613
35,456667	0,2	0,341954
35,460000	0,2	0,340005
35,463333	0,2	0,338378
35,466667	0,2	0,337716
35,470000	0,2	0,338493
35,473333	0,2	0,340806
35,476667	0,2	0,344289
35,480000	0,2	0,348506
35,483333	0,2	0,353438
35,486667	0,2	0,359135
35,490000	0,2	0,365027
35,493333	0,2	0,370163
35,496667	0,2	0,374004
35,500000	0,2	0,376511
35,503333	0,2	0,377505
35,506667	0,2	0,376432
35,510000	0,2	0,372802
35,513333	0,2	0,366535
35,516667	0,2	0,357938
35,520000	0,2	0,347666
35,523333	0,2	0,336825
35,526667	0,2	0,326799
35,530000	0,2	0,318570
35,533333	0,2	0,312127
35,536667	0,2	0,306552
35,540000	0,2	0,300815
35,543333	0,2	0,294610
35,546667	0,2	0,288498
35,550000	0,2	0,283377
35,553333	0,2	0,279785
35,556667	0,2	0,277524
35,560000	0,2	0,275823
35,563333	0,2	0,273872
35,566667	0,2	0,271507
35,570000	0,2	0,269402
35,573333	0,2	0,268330
35,576667	0,2	0,268329
35,580000	0,2	0,268667
35,583333	0,2	0,268253
35,586667	0,2	0,265874
35,590000	0,2	0,260601
35,593333	0,2	0,252659
35,596667	0,2	0,243480
35,600000	0,2	0,234637
35,603333	0,2	0,227026
35,606667	0,2	0,220864
35,610000	0,2	0,216028
35,613333	0,2	0,212451
35,616667	0,2	0,210178
35,620000	0,2	0,209018
35,623333	0,2	0,208458
35,626667	0,2	0,208049
35,630000	0,2	0,207595
35,633333	0,2	0,207060
35,636667	0,2	0,206398
35,640000	0,2	0,205340
35,643333	0,2	0,203510
35,646667	0,2	0,200847
35,650000	0,2	0,197694
35,653333	0,2	0,194415
35,656667	0,2	0,191049
35,660000	0,2	0,187276
35,663333	0,2	0,182399
35,666667	0,2	0,175600
35,670000	0,2	0,166754
35,673333	0,2	0,156849
35,676667	0,2	0,147207
35,680000	0,2	0,138639
35,683333	0,2	0,131405
35,686667	0,2	0,125462
35,690000	0,2	0,120674
35,693333	0,2	0,116793
35,696667	0,2	0,113312
35,700000	0,2	0,109856
35,703333	0,2	0,106758
35,706667	0,2	0,104658
35,710000	0,2	0,103579
35,713333	0,2	0,102898
35,716667	0,2	0,101977
35,720000	0,2	0,100513
35,723333	0,2	0,098576
35,726667	0,2	0,096564
35,730000	0,2	0,094978
35,733333	0,2	0,093929
35,736667	0,2	0,092714
35,740000	0,2	0,089972
35,743333	0,2	0,084360
35,746667	0,2	0,075524
35,750000	0,2	0,064680
35,753333	0,2	0,053701
35,756667	0,2	0,043553
35,760000	0,2	0,034261
35,763333	0,2	0,025975
35,766667	0,2	0,019037
35,770000	0,2	0,013210
35,773333	0,2	0,007784
35,776667	0,2	0,002361
35,780000	0,2	-0,002943
35,783333	0,2	-0,007860
35,786667	0,2	-0,012221
35,790000	0,2	-0,016037
35,793333	0,2	-0,019423
35,796667	0,2	-0,022501
35,800000	0,2	-0,025626
35,803333	0,2	-0,029241
35,806667	0,2	-0,033219
35,810000	0,2	-0,036917
35,813333	0,2	-0,039905
35,816667	0,2	-0,042339
35,820000	0,2	-0,045131
35,823333	0,2	-0,049703
35,826667	0,2	-0,056942
35,830000	0,2	-0,066443
35,833333	0,2	-0,076703
35,836667	0,2	-0,085980
35,840000	0,2	-0,093383
35,843333	0,2	-0,099047
35,846667	0,2	-0,103439
35,850000	0,2	-0,107144
35,853333	0,2	-0,110856
35,856667	0,2	-0,114946
35,860000	0,2	-0,119264
35,863333	0,2	-0,123471
35,866667	0,2	-0,127247
35,870000	0,2	-0,130192
35,873333	0,2	-0,132024
35,876667	0,2	-0,132935
35,880000	0,2	-0,133516
35,883333	0,2	-0,134449
35,886667	0,2	-0,136341
35,890000	0,2	-0,139522
35,893333	0,2	-0,143903
35,896667	0,2	-0,149087
35,900000	0,2	-0,154607
35,903333	0,2	-0,160191
35,906667	0,2	-0,165849
35,910000	0,2	-0,171783
35,913333	0,2	-0,178235
35,916667	0,2	-0,185056
35,920000	0,2	-0,191444
35,923333	0,2	-0,196475
35,926667	0,2	-0,199954
35,930000	0,2	-0,202726
35,933333	0,2	-0,206027
35,936667	0,2	-0,210492
35,940000	0,2	-0,215821
35,943333	0,2	-0,221050
35,946667	0,2	-0,225193
35,950000	0,2	-0,228011
35,953333	0,2	-0,230102
35,956667	0,2	-0,232250
35,960000	0,2	-0,234810
35,963333	0,2	-0,237687
35,966667	0,2	-0,240784
35,970000	0,2	-0,244325
35,973333	0,2	-0,248699
35,976667	0,2	-0,254242
35,980000	0,2	-0,261019
35,983333	0,2	-0,268698
35,986667	0,2	-0,276894
35,990000	0,2	-0,285411
35,993333	0,2	-0,294050
35,996667	0,2	-0,302530
36,000000	0,2	-0,310723
36,003333	0,2	-0,318655
36,006667	0,2	-0,326152
36,010000	0,2	-0,332755
36,013333	0,2	-0,338074
36,016667	0,2	-0,342099
36,020000	0,2	-0,345297
36,023333	0,2	-0,348325
36,026667	0,2	-0,351368
36,030000	0,2	-0,354076
36,033333	0,2	-0,356299
36,036667	0,2	-0,358218
36,040000	0,2	-0,359911
36,043333	0,2	-0,361300
36,046667	0,2	-0,362291
36,050000	0,2	-0,363044
36,053333	0,2	-0,364255
36,056667	0,2	-0,366873
36,060000	0,2	-0,371477
36,063333	0,2	-0,378073
36,066667	0,2	-0,386221
36,070000	0,2	-0,395136
36,073333	0,2	-0,403810
36,076667	0,2	-0,411258
36,080000	0,2	-0,416936
36,083333	0,2	-0,421048
36,086667	0,2	-0,424244
36,090000	0,2	-0,426903
36,093333	0,2	-0,428947
36,096667	0,2	-0,430338
36,100000	0,2	-0,431337
36,103333	0,2	-0,432318
36,106667	0,2	-0,433551
36,110000	0,2	-0,434956
36,113333	0,2	-0,436161
36,116667	0,2	-0,437042
36,120000	0,2	-0,437944
36,123333	0,2	-0,439435
36,126667	0,2	-0,442044
36,130000	0,2	-0,445834
36,133333	0,2	-0,450298
36,136667	0,2	-0,454992
36,140000	0,2	-0,459903
36,143333	0,2	-0,465168
36,146667	0,2	-0,470763
36,150000	0,2	-0,476652
36,153333	0,2	-0,482919
36,156667	0,2	-0,489358
36,160000	0,2	-0,495253
36,163333	0,2	-0,499966
36,166667	0,2	-0,503547
36,170000	0,2	-0,506652
36,173333	0,2	-0,509899
36,176667	0,2	-0,513358
36,180000	0,2	-0,516711
36,183333	0,2	-0,519576
36,186667	0,2	-0,521647
36,190000	0,2	-0,523013
36,193333	0,2	-0,524215
36,196667	0,2	-0,525733
36,200000	0,2	-0,527673
36,203333	0,2	-0,529816
36,206667	0,2	-0,531798
36,210000	0,2	-0,533570
36,213333	0,2	-0,535691
36,216667	0,2	-0,538866
36,220000	0,2	-0,543295
36,223333	0,2	-0,548555
36,226667	0,2	-0,554033
36,230000	0,2	-0,559518
36,233333	0,2	-0,565084
36,236667	0,2	-0,570297
36,240000	0,2	-0,574281
36,243333	0,2	-0,576754
36,246667	0,2	-0,578421
36,250000	0,2	-0,580284
36,253333	0,2	-0,582807
36,256667	0,2	-0,585724
36,260000	0,2	-0,588581
36,263333	0,2	-0,591188
36,266667	0,2	-0,593505
36,270000	0,2	-0,595340
36,273333	0,2	-0,596365
36,276667	0,2	-0,596542
36,280000	0,2	-0,596266
36,283333	0,2	-0,596071
36,286667	0,2	-0,596448
36,290000	0,2	-0,597744
36,293333	0,2	-0,600048
36,296667	0,2	-0,603062
36,300000	0,2	-0,606310
36,303333	0,2	-0,609772
36,306667	0,2	-0,613899
36,310000	0,2	-0,618787
36,313333	0,2	-0,623846
36,316667	0,2	-0,628295
36,320000	0,2	-0,631778
36,323333	0,2	-0,634684
36,326667	0,2	-0,637809
36,330000	0,2	-0,641479
36,333333	0,2	-0,645273
36,336667	0,2	-0,648541
36,340000	0,2	-0,650878
36,343333	0,2	-0,652300
36,346667	0,2	-0,653052
36,350000	0,2	-0,653367
36,353333	0,2	-0,653700
36,356667	0,2	-0,654691
36,360000	0,2	-0,656648
36,363333	0,2	-0,659353
36,366667	0,2	-0,662139
36,370000	0,2	-0,664272
36,373333	0,2	-0,665669
36,376667	0,2	-0,666938
36,380000	0,2	-0,668450
36,383333	0,2	-0,669860
36,386667	0,2	-0,670776
36,390000	0,2	-0,671322
36,393333	0,2	-0,671894
36,396667	0,2	-0,672930
36,400000	0,2	-0,674753
36,403333	0,2	-0,677191
36,406667	0,2	-0,679714
36,410000	0,2	-0,682003
36,413333	0,2	-0,684051
36,416667	0,2	-0,685867
36,420000	0,2	-0,687492
36,423333	0,2	-0,689141
36,426667	0,2	-0,690984
36,430000	0,2	-0,693016
36,433333	0,2	-0,695072
36,436667	0,2	-0,696647
36,440000	0,2	-0,697218
36,443333	0,2	-0,696976
36,446667	0,2	-0,696729
36,450000	0,2	-0,697070
36,453333	0,2	-0,697901
36,456667	0,2	-0,698872
36,460000	0,2	-0,700017
36,463333	0,2	-0,701582
36,466667	0,2	-0,703472
36,470000	0,2	-0,705299
36,473333	0,2	-0,706940
36,476667	0,2	-0,708758
36,480000	0,2	-0,711167
36,483333	0,2	-0,714157
36,486667	0,2	-0,717311
36,490000	0,2	-0,720013
36,493333	0,2	-0,721568
36,496667	0,2	-0,721677
36,500000	0,2	-0,721072
36,503333	0,2	-0,721222
36,506667	0,2	-0,723141
36,510000	0,2	-0,726520
36,513333	0,2	-0,730047
36,516667	0,2	-0,732523
36,520000	0,2	-0,733642
36,523333	0,2	-0,733907
36,526667	0,2	-0,733985
36,530000	0,2	-0,734240
36,533333	0,2	-0,734820
36,536667	0,2	-0,735846
36,540000	0,2	-0,737329
36,543333	0,2	-0,739113
36,546667	0,2	-0,741183
36,550000	0,2	-0,743941
36,553333	0,2	-0,747685
36,556667	0,2	-0,751895
36,560000	0,2	-0,755574
36,563333	0,2	-0,758185
36,566667	0,2	-0,759659
36,570000	0,2	-0,759905
36,573333	0,2	-0,758970
36,576667	0,2	-0,757337
36,580000	0,2	-0,755750
36,583333	0,2	-0,754806
36,586667	0,2	-0,754638
36,590000	0,2	-0,755015
36,593333	0,2	-0,755652
36,596667	0,2	-0,756251
36,600000	0,2	-0,756486
36,603333	0,2	-0,756260
36,606667	0,2	-0,756022
36,610000	0,2	-0,756483
36,613333	0,2	-0,757862
36,616667	0,2	-0,759664
36,620000	0,2	-0,761192
36,623333	0,2	-0,761998
36,626667	0,2	-0,761969
36,630000	0,2	-0,761391
36,633333	0,2	-0,761019
36,636667	0,2	-0,761824
36,640000	0,2	-0,764379
36,643333	0,2	-0,768195
36,646667	0,2	-0,771896
36,650000	0,2	-0,774437
36,653333	0,2	-0,775984
36,656667	0,2	-0,777380
36,660000	0,2	-0,779058
36,663333	0,2	-0,780703
36,666667	0,2	-0,781563
36,670000	0,2	-0,780969
36,673333	0,2	-0,778927
36,676667	0,2	-0,776034
36,680000	0,2	-0,772909
36,683333	0,2	-0,770184
36,686667	0,2	-0,768604
36,690000	0,2	-0,768655
36,693333	0,2	-0,770213
36,696667	0,2	-0,772636
36,700000	0,2	-0,775159
36,703333	0,2	-0,777233
36,706667	0,2	-0,778574
36,710000	0,2	-0,778987
36,713333	0,2	-0,778305
36,716667	0,2	-0,776658
36,720000	0,2	-0,774581
36,723333	0,2	-0,772513
36,726667	0,2	-0,770273
36,730000	0,2	-0,767058
36,733333	0,2	-0,762001
36,736667	0,2	-0,754858
36,740000	0,2	-0,746059
36,743333	0,2	-0,736014
36,746667	0,2	-0,724714
36,750000	0,2	-0,711922
36,753333	0,2	-0,697434
36,756667	0,2	-0,681390
36,760000	0,2	-0,664417
36,763333	0,2	-0,647353
36,766667	0,2	-0,631075
36,770000	0,2	-0,616521
36,773333	0,2	-0,604440
36,776667	0,2	-0,595189
36,780000	0,2	-0,588973
36,783333	0,2	-0,586001
36,786667	0,2	-0,586273
36,790000	0,2	-0,589512
36,793333	0,2	-0,595308
36,796667	0,2	-0,603200
36,800000	0,2	-0,612775
36,803333	0,2	-0,623741
36,806667	0,2	-0,635643
36,810000	0,2	-0,647657
36,813333	0,2	-0,658991
36,816667	0,2	-0,669379
36,820000	0,2	-0,679078
36,823333	0,2	-0,688499
36,826667	0,2	-0,697692
36,830000	0,2	-0,706072
36,833333	0,2	-0,712960
36,836667	0,2	-0,718413
36,840000	0,2	-0,723132
36,843333	0,2	-0,727782
36,846667	0,2	-0,732729
36,850000	0,2	-0,737988
36,853333	0,2	-0,743320
36,856667	0,2	-0,748415
36,860000	0,2	-0,753000
36,863333	0,2	-0,757100
36,866667	0,2	-0,761030
36,870000	0,2	-0,764934
36,873333	0,2	-0,768754
36,876667	0,2	-0,772526
36,880000	0,2	-0,776101
36,883333	0,2	-0,778943
36,886667	0,2	-0,780681
36,890000	0,2	-0,781531
36,893333	0,2	-0,781962
36,896667	0,2	-0,782209
36,900000	0,2	-0,782252
36,903333	0,2	-0,782039
36,906667	0,2	-0,781614
36,910000	0,2	-0,781253
36,913333	0,2	-0,781424
36,916667	0,2	-0,782289
36,920000	0,2	-0,783441
36,923333	0,2	-0,784344
36,926667	0,2	-0,784988
36,930000	0,2	-0,785967
36,933333	0,2	-0,787768
36,936667	0,2	-0,790185
36,940000	0,2	-0,792557
36,943333	0,2	-0,794251
36,946667	0,2	-0,794891
36,950000	0,2	-0,794479
36,953333	0,2	-0,793481
36,956667	0,2	-0,792657
36,960000	0,2	-0,792526
36,963333	0,2	-0,792952
36,966667	0,2	-0,793416
36,970000	0,2	-0,793602
36,973333	0,2	-0,793475
36,976667	0,2	-0,792951
36,980000	0,2	-0,791929
36,983333	0,2	-0,790630
36,986667	0,2	-0,789380
36,990000	0,2	-0,788285
36,993333	0,2	-0,787623
36,996667	0,2	-0,787980
37,000000	0,2	-0,789585
37,003333	0,2	-0,792069
37,006667	0,2	-0,794968
37,010000	0,2	-0,797959
37,013333	0,2	-0,800524
37,016667	0,2	-0,801929
37,020000	0,2	-0,801926
37,023333	0,2	-0,801111
37,026667	0,2	-0,800337
37,030000	0,2	-0,800089
37,033333	0,2	-0,800498
37,036667	0,2	-0,801508
37,040000	0,2	-0,802883
37,043333	0,2	-0,804285
37,046667	0,2	-0,805348
37,050000	0,2	-0,805776
37,053333	0,2	-0,805501
37,056667	0,2	-0,804636
37,060000	0,2	-0,803393
37,063333	0,2	-0,802209
37,066667	0,2	-0,801770
37,070000	0,2	-0,802506
37,073333	0,2	-0,804046
37,076667	0,2	-0,805331
37,080000	0,2	-0,805352
37,083333	0,2	-0,803936
37,086667	0,2	-0,801886
37,090000	0,2	-0,800316
37,093333	0,2	-0,800029
37,096667	0,2	-0,801329
37,100000	0,2	-0,804032
37,103333	0,2	-0,807651
37,106667	0,2	-0,811595
37,110000	0,2	-0,815302
37,113333	0,2	-0,818333
37,116667	0,2	-0,820419
37,120000	0,2	-0,821537
37,123333	0,2	-0,821909
37,126667	0,2	-0,821828
37,130000	0,2	-0,821464
37,133333	0,2	-0,820818
37,136667	0,2	-0,819992
37,140000	0,2	-0,819420
37,143333	0,2	-0,819573
37,146667	0,2	-0,820582
37,150000	0,2	-0,822115
37,153333	0,2	-0,823522
37,156667	0,2	-0,824246
37,160000	0,2	-0,824200
37,163333	0,2	-0,823714
37,166667	0,2	-0,823231
37,170000	0,2	-0,823051
37,173333	0,2	-0,823337
37,176667	0,2	-0,824237
37,180000	0,2	-0,825663
37,183333	0,2	-0,827150
37,186667	0,2	-0,828456
37,190000	0,2	-0,829905
37,193333	0,2	-0,831691
37,196667	0,2	-0,833466
37,200000	0,2	-0,834827
37,203333	0,2	-0,835634
37,206667	0,2	-0,835835
37,210000	0,2	-0,835391
37,213333	0,2	-0,834549
37,216667	0,2	-0,834014
37,220000	0,2	-0,834363
37,223333	0,2	-0,835295
37,226667	0,2	-0,835789
37,230000	0,2	-0,835013
37,233333	0,2	-0,833096
37,236667	0,2	-0,830955
37,240000	0,2	-0,829495
37,243333	0,2	-0,829256
37,246667	0,2	-0,830418
37,250000	0,2	-0,832660
37,253333	0,2	-0,835210
37,256667	0,2	-0,837243
37,260000	0,2	-0,838236
37,263333	0,2	-0,838137
37,266667	0,2	-0,837312
37,270000	0,2	-0,836266
37,273333	0,2	-0,835381
37,276667	0,2	-0,834803
37,280000	0,2	-0,834434
37,283333	0,2	-0,834036
37,286667	0,2	-0,833500
37,290000	0,2	-0,832958
37,293333	0,2	-0,832386
37,296667	0,2	-0,831377
37,300000	0,2	-0,829690
37,303333	0,2	-0,827726
37,306667	0,2	-0,826057
37,310000	0,2	-0,824879
37,313333	0,2	-0,824205
37,316667	0,2	-0,824217
37,320000	0,2	-0,825064
37,323333	0,2	-0,826547
37,326667	0,2	-0,828304
37,330000	0,2	-0,830197
37,333333	0,2	-0,832250
37,336667	0,2	-0,834277
37,340000	0,2	-0,835694
37,343333	0,2	-0,835829
37,346667	0,2	-0,834652
37,350000	0,2	-0,833111
37,353333	0,2	-0,832316
37,356667	0,2	-0,832410
37,360000	0,2	-0,832598
37,363333	0,2	-0,832157
37,366667	0,2	-0,831120
37,370000	0,2	-0,830071
37,373333	0,2	-0,829572
37,376667	0,2	-0,829740
37,380000	0,2	-0,830142
37,383333	0,2	-0,830080
37,386667	0,2	-0,829167
37,390000	0,2	-0,827646
37,393333	0,2	-0,826048
37,396667	0,2	-0,824821
37,400000	0,2	-0,824296
37,403333	0,2	-0,824656
37,406667	0,2	-0,825952
37,410000	0,2	-0,828107
37,413333	0,2	-0,830827
37,416667	0,2	-0,833697
37,420000	0,2	-0,836235
37,423333	0,2	-0,837779
37,426667	0,2	-0,837702
37,430000	0,2	-0,835869
37,433333	0,2	-0,832815
37,436667	0,2	-0,829527
37,440000	0,2	-0,826954
37,443333	0,2	-0,825481
37,446667	0,2	-0,824917
37,450000	0,2	-0,824917
37,453333	0,2	-0,825198
37,456667	0,2	-0,825636
37,460000	0,2	-0,826336
37,463333	0,2	-0,827368
37,466667	0,2	-0,828636
37,470000	0,2	-0,830087
37,473333	0,2	-0,831645
37,476667	0,2	-0,833047
37,480000	0,2	-0,833995
37,483333	0,2	-0,834302
37,486667	0,2	-0,833899
37,490000	0,2	-0,832861
37,493333	0,2	-0,831368
37,496667	0,2	-0,829774
37,500000	0,2	-0,828725
37,503333	0,2	-0,828858
37,506667	0,2	-0,830102
37,510000	0,2	-0,831601
37,513333	0,2	-0,832523
37,516667	0,2	-0,832631
37,520000	0,2	-0,832067
37,523333	0,2	-0,831056
37,526667	0,2	-0,829896
37,530000	0,2	-0,828784
37,533333	0,2	-0,827687
37,536667	0,2	-0,826677
37,540000	0,2	-0,826158
37,543333	0,2	-0,826367
37,546667	0,2	-0,826921
37,550000	0,2	-0,827259
37,553333	0,2	-0,827350
37,556667	0,2	-0,827678
37,560000	0,2	-0,828537
37,563333	0,2	-0,829557
37,566667	0,2	-0,830096
37,570000	0,2	-0,829976
37,573333	0,2	-0,829674
37,576667	0,2	-0,829960
37,580000	0,2	-0,831368
37,583333	0,2	-0,833590
37,586667	0,2	-0,835385
37,590000	0,2	-0,835524
37,593333	0,2	-0,833856
37,596667	0,2	-0,831280
37,600000	0,2	-0,828879
37,603333	0,2	-0,827278
37,606667	0,2	-0,826569
37,610000	0,2	-0,826492
37,613333	0,2	-0,826557
37,616667	0,2	-0,826163
37,620000	0,2	-0,824935
37,623333	0,2	-0,823088
37,626667	0,2	-0,821419
37,630000	0,2	-0,820865
37,633333	0,2	-0,821804
37,636667	0,2	-0,823787
37,640000	0,2	-0,826036
37,643333	0,2	-0,827992
37,646667	0,2	-0,829534
37,650000	0,2	-0,830710
37,653333	0,2	-0,831207
37,656667	0,2	-0,830621
37,660000	0,2	-0,829331
37,663333	0,2	-0,828353
37,666667	0,2	-0,828296
37,670000	0,2	-0,828955
37,673333	0,2	-0,829743
37,676667	0,2	-0,830189
37,680000	0,2	-0,830109
37,683333	0,2	-0,829537
37,686667	0,2	-0,828691
37,690000	0,2	-0,827876
37,693333	0,2	-0,827238
37,696667	0,2	-0,826711
37,700000	0,2	-0,826098
37,703333	0,2	-0,825031
37,706667	0,2	-0,823260
37,710000	0,2	-0,821142
37,713333	0,2	-0,819521
37,716667	0,2	-0,819084
37,720000	0,2	-0,819844
37,723333	0,2	-0,821228
37,726667	0,2	-0,822660
37,730000	0,2	-0,823922
37,733333	0,2	-0,825043
37,736667	0,2	-0,826164
37,740000	0,2	-0,827410
37,743333	0,2	-0,828642
37,746667	0,2	-0,829562
37,750000	0,2	-0,830000
37,753333	0,2	-0,829860
37,756667	0,2	-0,829194
37,760000	0,2	-0,828392
37,763333	0,2	-0,827909
37,766667	0,2	-0,827778
37,770000	0,2	-0,827486
37,773333	0,2	-0,826320
37,776667	0,2	-0,823987
37,780000	0,2	-0,820989
37,783333	0,2	-0,818382
37,786667	0,2	-0,817183
37,790000	0,2	-0,817836
37,793333	0,2	-0,819979
37,796667	0,2	-0,822707
37,800000	0,2	-0,825140
37,803333	0,2	-0,826785
37,806667	0,2	-0,827444
37,810000	0,2	-0,827025
37,813333	0,2	-0,825634
37,816667	0,2	-0,823729
37,820000	0,2	-0,821997
37,823333	0,2	-0,820975
37,826667	0,2	-0,820759
37,830000	0,2	-0,821188
37,833333	0,2	-0,822106
37,836667	0,2	-0,823089
37,840000	0,2	-0,823411
37,843333	0,2	-0,822738
37,846667	0,2	-0,821520
37,850000	0,2	-0,820504
37,853333	0,2	-0,820028
37,856667	0,2	-0,819838
37,860000	0,2	-0,819679
37,863333	0,2	-0,819823
37,866667	0,2	-0,820605
37,870000	0,2	-0,821744
37,873333	0,2	-0,822472
37,876667	0,2	-0,822168
37,880000	0,2	-0,820878
37,883333	0,2	-0,819231
37,886667	0,2	-0,817852
37,890000	0,2	-0,816954
37,893333	0,2	-0,816483
37,896667	0,2	-0,816443
37,900000	0,2	-0,816793
37,903333	0,2	-0,817241
37,906667	0,2	-0,817414
37,910000	0,2	-0,817216
37,913333	0,2	-0,816751
37,916667	0,2	-0,815949
37,920000	0,2	-0,814567
37,923333	0,2	-0,812609
37,926667	0,2	-0,810592
37,930000	0,2	-0,809133
37,933333	0,2	-0,808404
37,936667	0,2	-0,808253
37,940000	0,2	-0,808635
37,943333	0,2	-0,809667
37,946667	0,2	-0,811327
37,950000	0,2	-0,813232
37,953333	0,2	-0,814874
37,956667	0,2	-0,816011
37,960000	0,2	-0,816807
37,963333	0,2	-0,817581
37,966667	0,2	-0,818370
37,970000	0,2	-0,818920
37,973333	0,2	-0,819143
37,976667	0,2	-0,819257
37,980000	0,2	-0,819392
37,983333	0,2	-0,819331
37,986667	0,2	-0,818842
37,990000	0,2	-0,817934
37,993333	0,2	-0,816727
37,996667	0,2	-0,815362
38,000000	0,2	-0,813832
38,003333	0,2	-0,811974
38,006667	0,2	-0,809915
38,010000	0,2	-0,808175
38,013333	0,2	-0,807216
38,016667	0,2	-0,807160
38,020000	0,2	-0,807797
38,023333	0,2	-0,808783
38,026667	0,2	-0,809904
38,030000	0,2	-0,811041
38,033333	0,2	-0,811941
38,036667	0,2	-0,812321
38,040000	0,2	-0,812104
38,043333	0,2	-0,811444
38,046667	0,2	-0,810599
38,050000	0,2	-0,809804
38,053333	0,2	-0,809277
38,056667	0,2	-0,809228
38,060000	0,2	-0,809685
38,063333	0,2	-0,810299
38,066667	0,2	-0,810572
38,070000	0,2	-0,810337
38,073333	0,2	-0,809896
38,076667	0,2	-0,809613
38,080000	0,2	-0,809500
38,083333	0,2	-0,809263
38,086667	0,2	-0,808619
38,090000	0,2	-0,807454
38,093333	0,2	-0,805848
38,096667	0,2	-0,804097
38,100000	0,2	-0,802529
38,103333	0,2	-0,801316
38,106667	0,2	-0,800389
38,110000	0,2	-0,799410
38,113333	0,2	-0,797942
38,116667	0,2	-0,795845
38,120000	0,2	-0,793418
38,123333	0,2	-0,791020
38,126667	0,2	-0,788733
38,130000	0,2	-0,786554
38,133333	0,2	-0,784607
38,136667	0,2	-0,782890
38,140000	0,2	-0,781177
38,143333	0,2	-0,779319
38,146667	0,2	-0,777202
38,150000	0,2	-0,774535
38,153333	0,2	-0,771173
38,156667	0,2	-0,767220
38,160000	0,2	-0,762650
38,163333	0,2	-0,757424
38,166667	0,2	-0,751871
38,170000	0,2	-0,746461
38,173333	0,2	-0,741577
38,176667	0,2	-0,737674
38,180000	0,2	-0,735217
38,183333	0,2	-0,734392
38,186667	0,2	-0,734940
38,190000	0,2	-0,736256
38,193333	0,2	-0,737691
38,196667	0,2	-0,738749
38,200000	0,2	-0,739207
38,203333	0,2	-0,739289
38,206667	0,2	-0,739566
38,210000	0,2	-0,740520
38,213333	0,2	-0,742205
38,216667	0,2	-0,744285
38,220000	0,2	-0,746400
38,223333	0,2	-0,748520
38,226667	0,2	-0,750956
38,230000	0,2	-0,753910
38,233333	0,2	-0,757074
38,236667	0,2	-0,759974
38,240000	0,2	-0,762483
38,243333	0,2	-0,764603
38,246667	0,2	-0,766204
38,250000	0,2	-0,767340
38,253333	0,2	-0,768356
38,256667	0,2	-0,769544
38,260000	0,2	-0,771090
38,263333	0,2	-0,773305
38,266667	0,2	-0,776545
38,270000	0,2	-0,780748
38,273333	0,2	-0,785138
38,276667	0,2	-0,788621
38,280000	0,2	-0,790583
38,283333	0,2	-0,791201
38,286667	0,2	-0,791114
38,290000	0,2	-0,790986
38,293333	0,2	-0,791182
38,296667	0,2	-0,791593
38,300000	0,2	-0,791872
38,303333	0,2	-0,791950
38,306667	0,2	-0,792256
38,310000	0,2	-0,793229
38,313333	0,2	-0,794649
38,316667	0,2	-0,795814
38,320000	0,2	-0,796298
38,323333	0,2	-0,796141
38,326667	0,2	-0,795555
38,330000	0,2	-0,794823
38,333333	0,2	-0,794141
38,336667	0,2	-0,793447
38,340000	0,2	-0,792669
38,343333	0,2	-0,791899
38,346667	0,2	-0,791222
38,350000	0,2	-0,790860
38,353333	0,2	-0,791336
38,356667	0,2	-0,793073
38,360000	0,2	-0,795867
38,363333	0,2	-0,798832
38,366667	0,2	-0,800930
38,370000	0,2	-0,801728
38,373333	0,2	-0,801520
38,376667	0,2	-0,800657
38,380000	0,2	-0,799270
38,383333	0,2	-0,797794
38,386667	0,2	-0,796927
38,390000	0,2	-0,796741
38,393333	0,2	-0,796594
38,396667	0,2	-0,796022
38,400000	0,2	-0,795193
38,403333	0,2	-0,794602
38,406667	0,2	-0,794571
38,410000	0,2	-0,794928
38,413333	0,2	-0,795149
38,416667	0,2	-0,794907
38,420000	0,2	-0,794239
38,423333	0,2	-0,793133
38,426667	0,2	-0,791489
38,430000	0,2	-0,789604
38,433333	0,2	-0,788226
38,436667	0,2	-0,787923
38,440000	0,2	-0,788576
38,443333	0,2	-0,789648
38,446667	0,2	-0,790924
38,450000	0,2	-0,792666
38,453333	0,2	-0,795068
38,456667	0,2	-0,797899
38,460000	0,2	-0,800623
38,463333	0,2	-0,802600
38,466667	0,2	-0,803263
38,470000	0,2	-0,802398
38,473333	0,2	-0,800286
38,476667	0,2	-0,797359
38,480000	0,2	-0,793744
38,483333	0,2	-0,789569
38,486667	0,2	-0,785652
38,490000	0,2	-0,783241
38,493333	0,2	-0,782976
38,496667	0,2	-0,784444
38,500000	0,2	-0,786751
38,503333	0,2	-0,789153
38,506667	0,2	-0,791064
38,510000	0,2	-0,792078
38,513333	0,2	-0,792398
38,516667	0,2	-0,792688
38,520000	0,2	-0,793181
38,523333	0,2	-0,793458
38,526667	0,2	-0,793146
38,530000	0,2	-0,792447
38,533333	0,2	-0,791954
38,536667	0,2	-0,791980
38,540000	0,2	-0,792265
38,543333	0,2	-0,792417
38,546667	0,2	-0,792329
38,550000	0,2	-0,792189
38,553333	0,2	-0,792246
38,556667	0,2	-0,792609
38,560000	0,2	-0,793199
38,563333	0,2	-0,793829
38,566667	0,2	-0,794147
38,570000	0,2	-0,793684
38,573333	0,2	-0,792386
38,576667	0,2	-0,790812
38,580000	0,2	-0,789569
38,583333	0,2	-0,788867
38,586667	0,2	-0,788447
38,590000	0,2	-0,787792
38,593333	0,2	-0,786742
38,596667	0,2	-0,785783
38,600000	0,2	-0,785514
38,603333	0,2	-0,786067
38,606667	0,2	-0,787069
38,610000	0,2	-0,787882
38,613333	0,2	-0,787955
38,616667	0,2	-0,787126
38,620000	0,2	-0,785747
38,623333	0,2	-0,784584
38,626667	0,2	-0,784405
38,630000	0,2	-0,785333
38,633333	0,2	-0,786593
38,636667	0,2	-0,787147
38,640000	0,2	-0,786503
38,643333	0,2	-0,784911
38,646667	0,2	-0,783037
38,650000	0,2	-0,781483
38,653333	0,2	-0,780482
38,656667	0,2	-0,779926
38,660000	0,2	-0,779694
38,663333	0,2	-0,779936
38,666667	0,2	-0,780893
38,670000	0,2	-0,782617
38,673333	0,2	-0,784965
38,676667	0,2	-0,787583
38,680000	0,2	-0,789994
38,683333	0,2	-0,791940
38,686667	0,2	-0,793369
38,690000	0,2	-0,794018
38,693333	0,2	-0,793547
38,696667	0,2	-0,792029
38,700000	0,2	-0,789922
38,703333	0,2	-0,787799
38,706667	0,2	-0,786148
38,710000	0,2	-0,785051
38,713333	0,2	-0,784088
38,716667	0,2	-0,782813
38,720000	0,2	-0,781341
38,723333	0,2	-0,780225
38,726667	0,2	-0,779774
38,730000	0,2	-0,779880
38,733333	0,2	-0,780511
38,736667	0,2	-0,781885
38,740000	0,2	-0,783865
38,743333	0,2	-0,785620
38,746667	0,2	-0,786582
38,750000	0,2	-0,787098
38,753333	0,2	-0,787631
38,756667	0,2	-0,788163
38,760000	0,2	-0,788437
38,763333	0,2	-0,788105
38,766667	0,2	-0,786982
38,770000	0,2	-0,785339
38,773333	0,2	-0,783566
38,776667	0,2	-0,781771
38,780000	0,2	-0,779957
38,783333	0,2	-0,778176
38,786667	0,2	-0,776462
38,790000	0,2	-0,775019
38,793333	0,2	-0,774239
38,796667	0,2	-0,774352
38,800000	0,2	-0,775248
38,803333	0,2	-0,776484
38,806667	0,2	-0,777534
38,810000	0,2	-0,778263
38,813333	0,2	-0,778857
38,816667	0,2	-0,779466
38,820000	0,2	-0,780161
38,823333	0,2	-0,780844
38,826667	0,2	-0,781217
38,830000	0,2	-0,781088
38,833333	0,2	-0,780595
38,836667	0,2	-0,780000
38,840000	0,2	-0,779476
38,843333	0,2	-0,779043
38,846667	0,2	-0,778471
38,850000	0,2	-0,777480
38,853333	0,2	-0,776081
38,856667	0,2	-0,774532
38,860000	0,2	-0,773137
38,863333	0,2	-0,772113
38,866667	0,2	-0,771507
38,870000	0,2	-0,771207
38,873333	0,2	-0,770983
38,876667	0,2	-0,770568
38,880000	0,2	-0,769933
38,883333	0,2	-0,769376
38,886667	0,2	-0,769300
38,890000	0,2	-0,769983
38,893333	0,2	-0,771333
38,896667	0,2	-0,772834
38,900000	0,2	-0,774079
38,903333	0,2	-0,775117
38,906667	0,2	-0,776054
38,910000	0,2	-0,776694
38,913333	0,2	-0,776696
38,916667	0,2	-0,775888
38,920000	0,2	-0,774516
38,923333	0,2	-0,773333
38,926667	0,2	-0,773058
38,930000	0,2	-0,773553
38,933333	0,2	-0,773983
38,936667	0,2	-0,773848
38,940000	0,2	-0,773399
38,943333	0,2	-0,773095
38,946667	0,2	-0,772951
38,950000	0,2	-0,772568
38,953333	0,2	-0,771754
38,956667	0,2	-0,770825
38,960000	0,2	-0,770170
38,963333	0,2	-0,769985
38,966667	0,2	-0,770453
38,970000	0,2	-0,771528
38,973333	0,2	-0,772623
38,976667	0,2	-0,773047
38,980000	0,2	-0,772703
38,983333	0,2	-0,772211
38,986667	0,2	-0,772370
38,990000	0,2	-0,773521
38,993333	0,2	-0,775428
38,996667	0,2	-0,777594
39,000000	0,2	-0,779440
39,003333	0,2	-0,780441
39,006667	0,2	-0,780273
39,010000	0,2	-0,778998
39,013333	0,2	-0,777179
39,016667	0,2	-0,775495
39,020000	0,2	-0,774261
39,023333	0,2	-0,773441
39,026667	0,2	-0,772854
39,030000	0,2	-0,772309
39,033333	0,2	-0,771759
39,036667	0,2	-0,771308
39,040000	0,2	-0,771019
39,043333	0,2	-0,770824
39,046667	0,2	-0,770661
39,050000	0,2	-0,770542
39,053333	0,2	-0,770374
39,056667	0,2	-0,770033
39,060000	0,2	-0,769674
39,063333	0,2	-0,769649
39,066667	0,2	-0,770077
39,070000	0,2	-0,770757
39,073333	0,2	-0,771482
39,076667	0,2	-0,772260
39,080000	0,2	-0,773081
39,083333	0,2	-0,773506
39,086667	0,2	-0,772919
39,090000	0,2	-0,771285
39,093333	0,2	-0,769272
39,096667	0,2	-0,767672
39,100000	0,2	-0,766873
39,103333	0,2	-0,766659
39,106667	0,2	-0,766432
39,110000	0,2	-0,765793
39,113333	0,2	-0,765053
39,116667	0,2	-0,764965
39,120000	0,2	-0,765917
39,123333	0,2	-0,767651
39,126667	0,2	-0,769592
39,130000	0,2	-0,771120
39,133333	0,2	-0,771736
39,136667	0,2	-0,771263
39,140000	0,2	-0,769983
39,143333	0,2	-0,768532
39,146667	0,2	-0,767473
39,150000	0,2	-0,767010
39,153333	0,2	-0,767077
39,156667	0,2	-0,767438
39,160000	0,2	-0,767796
39,163333	0,2	-0,768028
39,166667	0,2	-0,768143
39,170000	0,2	-0,767956
39,173333	0,2	-0,767114
39,176667	0,2	-0,765563
39,180000	0,2	-0,763770
39,183333	0,2	-0,762465
39,186667	0,2	-0,762222
39,190000	0,2	-0,763020
39,193333	0,2	-0,764130
39,196667	0,2	-0,764730
39,200000	0,2	-0,764605
39,203333	0,2	-0,764260
39,206667	0,2	-0,764614
39,210000	0,2	-0,766387
39,213333	0,2	-0,769352
39,216667	0,2	-0,772375
39,220000	0,2	-0,774420
39,223333	0,2	-0,775158
39,226667	0,2	-0,774713
39,230000	0,2	-0,773465
39,233333	0,2	-0,771907
39,236667	0,2	-0,770473
39,240000	0,2	-0,769523
39,243333	0,2	-0,769208
39,246667	0,2	-0,769357
39,250000	0,2	-0,769583
39,253333	0,2	-0,769485
39,256667	0,2	-0,768929
39,260000	0,2	-0,768022
39,263333	0,2	-0,766750
39,266667	0,2	-0,764993
39,270000	0,2	-0,762743
39,273333	0,2	-0,760270
39,276667	0,2	-0,758139
39,280000	0,2	-0,756939
39,283333	0,2	-0,756922
39,286667	0,2	-0,757817
39,290000	0,2	-0,759091
39,293333	0,2	-0,760440
39,296667	0,2	-0,761748
39,300000	0,2	-0,762810
39,303333	0,2	-0,763357
39,306667	0,2	-0,763229
39,310000	0,2	-0,762629
39,313333	0,2	-0,762147
39,316667	0,2	-0,762206
39,320000	0,2	-0,762692
39,323333	0,2	-0,763346
39,326667	0,2	-0,764134
39,330000	0,2	-0,765063
39,333333	0,2	-0,765967
39,336667	0,2	-0,766555
39,340000	0,2	-0,766425
39,343333	0,2	-0,765375
39,346667	0,2	-0,763888
39,350000	0,2	-0,762790
39,353333	0,2	-0,762367
39,356667	0,2	-0,762219
39,360000	0,2	-0,761840
39,363333	0,2	-0,761108
39,366667	0,2	-0,760256
39,370000	0,2	-0,759448
39,373333	0,2	-0,758612
39,376667	0,2	-0,757744
39,380000	0,2	-0,757107
39,383333	0,2	-0,756977
39,386667	0,2	-0,757233
39,390000	0,2	-0,757308
39,393333	0,2	-0,756720
39,396667	0,2	-0,755642
39,400000	0,2	-0,754742
39,403333	0,2	-0,754626
39,406667	0,2	-0,755497
39,410000	0,2	-0,757068
39,413333	0,2	-0,758741
39,416667	0,2	-0,759871
39,420000	0,2	-0,760100
39,423333	0,2	-0,759665
39,426667	0,2	-0,759027
39,430000	0,2	-0,758239
39,433333	0,2	-0,757129
39,436667	0,2	-0,755822
39,440000	0,2	-0,754880
39,443333	0,2	-0,754960
39,446667	0,2	-0,756094
39,450000	0,2	-0,757566
39,453333	0,2	-0,758702
39,456667	0,2	-0,759307
39,460000	0,2	-0,759340
39,463333	0,2	-0,758765
39,466667	0,2	-0,757855
39,470000	0,2	-0,757176
39,473333	0,2	-0,757006
39,476667	0,2	-0,757007
39,480000	0,2	-0,756711
39,483333	0,2	-0,756171
39,486667	0,2	-0,755876
39,490000	0,2	-0,756051
39,493333	0,2	-0,756376
39,496667	0,2	-0,756274
39,500000	0,2	-0,755243
39,503333	0,2	-0,753178
39,506667	0,2	-0,750552
39,510000	0,2	-0,748225
39,513333	0,2	-0,747095
39,516667	0,2	-0,747644
39,520000	0,2	-0,749523
39,523333	0,2	-0,751832
39,526667	0,2	-0,753808
39,530000	0,2	-0,755114
39,533333	0,2	-0,755644
39,536667	0,2	-0,755399
39,540000	0,2	-0,754733
39,543333	0,2	-0,754213
39,546667	0,2	-0,753996
39,550000	0,2	-0,753933
39,553333	0,2	-0,754119
39,556667	0,2	-0,754702
39,560000	0,2	-0,755411
39,563333	0,2	-0,755635
39,566667	0,2	-0,754908
39,570000	0,2	-0,753367
39,573333	0,2	-0,751659
39,576667	0,2	-0,750498
39,580000	0,2	-0,750418
39,583333	0,2	-0,751340
39,586667	0,2	-0,752391
39,590000	0,2	-0,752870
39,593333	0,2	-0,753087
39,596667	0,2	-0,753776
39,600000	0,2	-0,755207
39,603333	0,2	-0,757088
39,606667	0,2	-0,758894
39,610000	0,2	-0,760232
39,613333	0,2	-0,760994
39,616667	0,2	-0,761235
39,620000	0,2	-0,761039
39,623333	0,2	-0,760501
39,626667	0,2	-0,759748
39,630000	0,2	-0,758834
39,633333	0,2	-0,757609
39,636667	0,2	-0,755930
39,640000	0,2	-0,753905
39,643333	0,2	-0,751753
39,646667	0,2	-0,749703
39,650000	0,2	-0,747970
39,653333	0,2	-0,746570
39,656667	0,2	-0,745302
39,660000	0,2	-0,743966
39,663333	0,2	-0,742680
39,666667	0,2	-0,741946
39,670000	0,2	-0,742200
39,673333	0,2	-0,743425
39,676667	0,2	-0,745220
39,680000	0,2	-0,747131
39,683333	0,2	-0,748867
39,686667	0,2	-0,750172
39,690000	0,2	-0,750781
39,693333	0,2	-0,750721
39,696667	0,2	-0,750383
39,700000	0,2	-0,750219
39,703333	0,2	-0,750492
39,706667	0,2	-0,751201
39,710000	0,2	-0,752103
39,713333	0,2	-0,752810
39,716667	0,2	-0,752958
39,720000	0,2	-0,752496
39,723333	0,2	-0,751782
39,726667	0,2	-0,751170
39,730000	0,2	-0,750740
39,733333	0,2	-0,750476
39,736667	0,2	-0,750314
39,740000	0,2	-0,750118
39,743333	0,2	-0,749894
39,746667	0,2	-0,749813
39,750000	0,2	-0,750002
39,753333	0,2	-0,750411
39,756667	0,2	-0,750735
39,760000	0,2	-0,750665
39,763333	0,2	-0,750218
39,766667	0,2	-0,749621
39,770000	0,2	-0,749200
39,773333	0,2	-0,749434
39,776667	0,2	-0,750694
39,780000	0,2	-0,752804
39,783333	0,2	-0,755034
39,786667	0,2	-0,756475
39,790000	0,2	-0,756510
39,793333	0,2	-0,755260
39,796667	0,2	-0,753558
39,800000	0,2	-0,752312
39,803333	0,2	-0,751887
39,806667	0,2	-0,751907
39,810000	0,2	-0,751639
39,813333	0,2	-0,750659
39,816667	0,2	-0,749102
39,820000	0,2	-0,747371
39,823333	0,2	-0,745725
39,826667	0,2	-0,744196
39,830000	0,2	-0,742841
39,833333	0,2	-0,741931
39,836667	0,2	-0,741893
39,840000	0,2	-0,742926
39,843333	0,2	-0,744607
39,846667	0,2	-0,746207
39,850000	0,2	-0,747310
39,853333	0,2	-0,747773
39,856667	0,2	-0,747494
39,860000	0,2	-0,746604
39,863333	0,2	-0,745525
39,866667	0,2	-0,744618
39,870000	0,2	-0,744001
39,873333	0,2	-0,743685
39,876667	0,2	-0,743619
39,880000	0,2	-0,743785
39,883333	0,2	-0,744345
39,886667	0,2	-0,745376
39,890000	0,2	-0,746436
39,893333	0,2	-0,746739
39,896667	0,2	-0,745917
39,900000	0,2	-0,744469
39,903333	0,2	-0,743398
39,906667	0,2	-0,743517
39,910000	0,2	-0,744927
39,913333	0,2	-0,746942
39,916667	0,2	-0,748536
39,920000	0,2	-0,749028
39,923333	0,2	-0,748498
39,926667	0,2	-0,747663
39,930000	0,2	-0,747291
39,933333	0,2	-0,747755
39,936667	0,2	-0,748980
39,940000	0,2	-0,750432
39,943333	0,2	-0,751351
39,946667	0,2	-0,751273
39,950000	0,2	-0,750193
39,953333	0,2	-0,748309
39,956667	0,2	-0,745954
39,960000	0,2	-0,743648
39,963333	0,2	-0,741793
39,966667	0,2	-0,740392
39,970000	0,2	-0,739238
39,973333	0,2	-0,738213
39,976667	0,2	-0,737457
39,980000	0,2	-0,737283
39,983333	0,2	-0,737912
39,986667	0,2	-0,739235
39,990000	0,2	-0,740879
39,993333	0,2	-0,742453
39,996667	0,2	-0,743541
40,000000	0,2	-0,743689
