# Supplementary material for: Dynamics of the compartmentalized Streptomyces chromosome during metabolic differentiation
Source: Nat Commun. 2021 Sep 1;12:5221. doi: 10.1038/s41467-021-25462-1 (PMC8410849; doi:10.1038/s41467-021-25462-1)
Supplement: Supplementary file 9 — Source Data [file 41467_2021_25462_MOESM9_ESM.zip › Source Data/Source_data_Supplementary-Fig_2C/Data_HPLC_STREPTOMICS_lines_MEAN.csv]

Time	Condition	Value
13,003333	Medium	2,18266825
13,006667	Medium	2,190661
13,01	Medium	2,19842875
13,013333	Medium	2,20612025
13,016667	Medium	2,21376025
13,02	Medium	2,22126075
13,023333	Medium	2,22870875
13,026667	Medium	2,236332
13,03	Medium	2,2442075
13,033333	Medium	2,252209
13,036667	Medium	2,2601655
13,04	Medium	2,2680005
13,043333	Medium	2,2757475
13,046667	Medium	2,28344825
13,05	Medium	2,291133
13,053333	Medium	2,2988325
13,056667	Medium	2,30657
13,06	Medium	2,31445375
13,063333	Medium	2,32263925
13,066667	Medium	2,33106725
13,07	Medium	2,33939125
13,073333	Medium	2,347199
13,076667	Medium	2,3543235
13,08	Medium	2,361
13,083333	Medium	2,3676525
13,086667	Medium	2,37460475
13,09	Medium	2,38199825
13,093333	Medium	2,389758
13,096667	Medium	2,397591
13,1	Medium	2,4051755
13,103333	Medium	2,412479
13,106667	Medium	2,41986675
13,11	Medium	2,427813
13,113333	Medium	2,43661375
13,116667	Medium	2,44635025
13,12	Medium	2,456928
13,123333	Medium	2,468165
13,126667	Medium	2,47996625
13,13	Medium	2,49236075
13,133333	Medium	2,50538525
13,136667	Medium	2,51900175
13,14	Medium	2,53311075
13,143333	Medium	2,54764225
13,146667	Medium	2,5627175
13,15	Medium	2,5786595
13,153333	Medium	2,59568525
13,156667	Medium	2,6136965
13,16	Medium	2,63246475
13,163333	Medium	2,65181575
13,166667	Medium	2,67150525
13,17	Medium	2,69109725
13,173333	Medium	2,710213
13,176667	Medium	2,72873225
13,18	Medium	2,74663925
13,183333	Medium	2,7639665
13,186667	Medium	2,78084425
13,19	Medium	2,79732625
13,193333	Medium	2,813176
13,196667	Medium	2,82798225
13,2	Medium	2,841563
13,203333	Medium	2,85415925
13,206667	Medium	2,86619375
13,21	Medium	2,87790825
13,213333	Medium	2,8891725
13,216667	Medium	2,89959275
13,22	Medium	2,9087785
13,223333	Medium	2,91649
13,226667	Medium	2,92269875
13,23	Medium	2,9277115
13,233333	Medium	2,93211125
13,236667	Medium	2,9364055
13,24	Medium	2,94077375
13,243333	Medium	2,94508375
13,246667	Medium	2,94899825
13,25	Medium	2,95218575
13,253333	Medium	2,95460925
13,256667	Medium	2,95660875
13,26	Medium	2,958652
13,263333	Medium	2,961099
13,266667	Medium	2,96403725
13,27	Medium	2,967201
13,273333	Medium	2,97016075
13,276667	Medium	2,97268975
13,28	Medium	2,975002
13,283333	Medium	2,9775905
13,286667	Medium	2,98076525
13,29	Medium	2,98454725
13,293333	Medium	2,9889395
13,296667	Medium	2,99404525
13,3	Medium	3,00001825
13,303333	Medium	3,00695975
13,306667	Medium	3,01477475
13,31	Medium	3,02322225
13,313333	Medium	3,032111
13,316667	Medium	3,04129675
13,32	Medium	3,05056475
13,323333	Medium	3,05972425
13,326667	Medium	3,0687665
13,33	Medium	3,07780025
13,333333	Medium	3,0869255
13,336667	Medium	3,09617475
13,34	Medium	3,10548025
13,343333	Medium	3,11473975
13,346667	Medium	3,12397
13,35	Medium	3,133265
13,353333	Medium	3,1425795
13,356667	Medium	3,15166975
13,36	Medium	3,16022
13,363333	Medium	3,16794375
13,366667	Medium	3,17471275
13,37	Medium	3,18062975
13,373333	Medium	3,1857165
13,376667	Medium	3,1896355
13,38	Medium	3,192048
13,383333	Medium	3,192987
13,386667	Medium	3,19266425
13,39	Medium	3,19124725
13,393333	Medium	3,18895025
13,396667	Medium	3,18607575
13,4	Medium	3,18291275
13,403333	Medium	3,17972125
13,406667	Medium	3,1767135
13,41	Medium	3,17395175
13,413333	Medium	3,17142125
13,416667	Medium	3,169228
13,42	Medium	3,1676
13,423333	Medium	3,166725
13,426667	Medium	3,16669575
13,43	Medium	3,167621
13,433333	Medium	3,16966975
13,436667	Medium	3,17299325
13,44	Medium	3,1776475
13,443333	Medium	3,1835015
13,446667	Medium	3,19035
13,45	Medium	3,1982025
13,453333	Medium	3,20725625
13,456667	Medium	3,21764475
13,46	Medium	3,229305
13,463333	Medium	3,24185775
13,466667	Medium	3,25472125
13,47	Medium	3,267557
13,473333	Medium	3,28036675
13,476667	Medium	3,29311575
13,48	Medium	3,305537
13,483333	Medium	3,31727625
13,486667	Medium	3,32808275
13,49	Medium	3,337918
13,493333	Medium	3,34693575
13,496667	Medium	3,355409
13,5	Medium	3,36365075
13,503333	Medium	3,371816
13,506667	Medium	3,379806
13,51	Medium	3,38753125
13,513333	Medium	3,39515375
13,516667	Medium	3,4029365
13,52	Medium	3,41099825
13,523333	Medium	3,419242
13,526667	Medium	3,42748625
13,53	Medium	3,435676
13,533333	Medium	3,44391525
13,536667	Medium	3,452384
13,54	Medium	3,46135
13,543333	Medium	3,471137
13,546667	Medium	3,48199075
13,55	Medium	3,4940565
13,553333	Medium	3,50744925
13,556667	Medium	3,5222045
13,56	Medium	3,5382145
13,563333	Medium	3,55531125
13,566667	Medium	3,5733955
13,57	Medium	3,59250625
13,573333	Medium	3,612747
13,576667	Medium	3,634146
13,58	Medium	3,656711
13,583333	Medium	3,680602
13,586667	Medium	3,7060825
13,59	Medium	3,7332785
13,593333	Medium	3,76212425
13,596667	Medium	3,7925245
13,6	Medium	3,82439275
13,603333	Medium	3,85762925
13,606667	Medium	3,8923565
13,61	Medium	3,92908225
13,613333	Medium	3,96842575
13,616667	Medium	4,01075525
13,62	Medium	4,05624275
13,623333	Medium	4,1051705
13,626667	Medium	4,1579225
13,63	Medium	4,214793
13,633333	Medium	4,276057
13,636667	Medium	4,34205625
13,64	Medium	4,41309725
13,643333	Medium	4,48955175
13,646667	Medium	4,5721
13,65	Medium	4,66159
13,653333	Medium	4,758676
13,656667	Medium	4,86374525
13,66	Medium	4,977061
13,663333	Medium	5,098861
13,666667	Medium	5,229395
13,67	Medium	5,368922
13,673333	Medium	5,5175595
13,676667	Medium	5,67502525
13,68	Medium	5,8405125
13,683333	Medium	6,01296475
13,686667	Medium	6,1915365
13,69	Medium	6,37563625
13,693333	Medium	6,56454625
13,696667	Medium	6,757319
13,7	Medium	6,952989
13,703333	Medium	7,1505215
13,706667	Medium	7,3486395
13,71	Medium	7,54595575
13,713333	Medium	7,74117725
13,716667	Medium	7,93314025
13,72	Medium	8,12083375
13,723333	Medium	8,3033465
13,726667	Medium	8,479792
13,73	Medium	8,649397
13,733333	Medium	8,811592
13,736667	Medium	8,965949
13,74	Medium	9,11208225
13,743333	Medium	9,2496955
13,746667	Medium	9,3786785
13,75	Medium	9,4990535
13,753333	Medium	9,610848
13,756667	Medium	9,71401675
13,76	Medium	9,8084635
13,763333	Medium	9,8940985
13,766667	Medium	9,970876
13,77	Medium	10,03877475
13,773333	Medium	10,09769375
13,776667	Medium	10,14742725
13,78	Medium	10,1879005
13,783333	Medium	10,21930175
13,786667	Medium	10,2417465
13,79	Medium	10,25493675
13,793333	Medium	10,2584725
13,796667	Medium	10,2523815
13,8	Medium	10,23712225
13,803333	Medium	10,21330675
13,806667	Medium	10,18150475
13,81	Medium	10,14210475
13,813333	Medium	10,09536625
13,816667	Medium	10,04166275
13,82	Medium	9,9815565
13,823333	Medium	9,91563
13,826667	Medium	9,84445625
13,83	Medium	9,76877925
13,833333	Medium	9,68953125
13,836667	Medium	9,6076575
13,84	Medium	9,524025
13,843333	Medium	9,439436
13,846667	Medium	9,354574
13,85	Medium	9,2698955
13,853333	Medium	9,185727
13,856667	Medium	9,10255125
13,86	Medium	9,0209875
13,863333	Medium	8,9414385
13,866667	Medium	8,8639775
13,87	Medium	8,7885195
13,873333	Medium	8,714895
13,876667	Medium	8,6427885
13,88	Medium	8,57176925
13,883333	Medium	8,50153325
13,886667	Medium	8,43204475
13,89	Medium	8,36327975
13,893333	Medium	8,2950195
13,896667	Medium	8,2269915
13,9	Medium	8,15893925
13,903333	Medium	8,09057825
13,906667	Medium	8,02167075
13,91	Medium	7,95199075
13,913333	Medium	7,88124125
13,916667	Medium	7,80921675
13,92	Medium	7,735897
13,923333	Medium	7,6613
13,926667	Medium	7,5854885
13,93	Medium	7,50878975
13,933333	Medium	7,43182875
13,936667	Medium	7,355155
13,94	Medium	7,2788605
13,943333	Medium	7,202636
13,946667	Medium	7,1260755
13,95	Medium	7,04897775
13,953333	Medium	6,9714635
13,956667	Medium	6,893747
13,96	Medium	6,81597525
13,963333	Medium	6,7384725
13,966667	Medium	6,66183475
13,97	Medium	6,58656525
13,973333	Medium	6,51279125
13,976667	Medium	6,440372
13,98	Medium	6,36909475
13,983333	Medium	6,29881025
13,986667	Medium	6,229532
13,99	Medium	6,1613755
13,993333	Medium	6,0944395
13,996667	Medium	6,02877825
14	Medium	5,96441825
14,003333	Medium	5,9014185
14,006667	Medium	5,83993725
14,01	Medium	5,78022275
14,013333	Medium	5,72253775
14,016667	Medium	5,6670675
14,02	Medium	5,6139115
14,023333	Medium	5,563137
14,026667	Medium	5,51481625
14,03	Medium	5,46904575
14,033333	Medium	5,42589475
14,036667	Medium	5,385333
14,04	Medium	5,34733
14,043333	Medium	5,31191575
14,046667	Medium	5,27901175
14,05	Medium	5,24835675
14,053333	Medium	5,2196805
14,056667	Medium	5,19289225
14,06	Medium	5,16804875
14,063333	Medium	5,14514775
14,066667	Medium	5,1240495
14,07	Medium	5,10456175
14,073333	Medium	5,08644125
14,076667	Medium	5,069375
14,08	Medium	5,05310575
14,083333	Medium	5,03749825
14,086667	Medium	5,02247675
14,09	Medium	5,00800075
14,093333	Medium	4,993957
14,096667	Medium	4,98001225
14,1	Medium	4,96574075
14,103333	Medium	4,95085925
14,106667	Medium	4,93531
14,11	Medium	4,91924675
14,113333	Medium	4,90286875
14,116667	Medium	4,88619875
14,12	Medium	4,8690515
14,123333	Medium	4,85122725
14,126667	Medium	4,83271275
14,13	Medium	4,8137595
14,133333	Medium	4,79478375
14,136667	Medium	4,77602225
14,14	Medium	4,75726875
14,143333	Medium	4,73816275
14,146667	Medium	4,71862425
14,15	Medium	4,69885225
14,153333	Medium	4,67913675
14,156667	Medium	4,6597975
14,16	Medium	4,64111875
14,163333	Medium	4,62318675
14,166667	Medium	4,60573725
14,17	Medium	4,58829425
14,173333	Medium	4,57060825
14,176667	Medium	4,55292925
14,18	Medium	4,535841
14,183333	Medium	4,51994325
14,186667	Medium	4,5056095
14,19	Medium	4,49299275
14,193333	Medium	4,482205
14,196667	Medium	4,47329325
14,2	Medium	4,4661085
14,203333	Medium	4,460468
14,206667	Medium	4,456427
14,21	Medium	4,45414825
14,213333	Medium	4,453504
14,216667	Medium	4,4541285
14,22	Medium	4,45581
14,223333	Medium	4,458454
14,226667	Medium	4,46175275
14,23	Medium	4,46521375
14,233333	Medium	4,46840325
14,236667	Medium	4,47096075
14,24	Medium	4,4725785
14,243333	Medium	4,4731555
14,246667	Medium	4,47285425
14,25	Medium	4,4719575
14,253333	Medium	4,4705915
14,256667	Medium	4,468551
14,26	Medium	4,4655715
14,263333	Medium	4,46173225
14,266667	Medium	4,4574405
14,27	Medium	4,45318375
14,273333	Medium	4,44940725
14,276667	Medium	4,44645475
14,28	Medium	4,44450225
14,283333	Medium	4,44356925
14,286667	Medium	4,4435355
14,29	Medium	4,44412525
14,293333	Medium	4,4450605
14,296667	Medium	4,44638375
14,3	Medium	4,44854575
14,303333	Medium	4,4520725
14,306667	Medium	4,45718375
14,31	Medium	4,4637505
14,313333	Medium	4,47150475
14,316667	Medium	4,48010125
14,32	Medium	4,48912175
14,323333	Medium	4,49833075
14,326667	Medium	4,507785
14,33	Medium	4,51745475
14,333333	Medium	4,5268975
14,336667	Medium	4,5355075
14,34	Medium	4,54298625
14,343333	Medium	4,54938875
14,346667	Medium	4,55481425
14,35	Medium	4,55928925
14,353333	Medium	4,5628445
14,356667	Medium	4,5655485
14,36	Medium	4,56740725
14,363333	Medium	4,56829525
14,366667	Medium	4,56813075
14,37	Medium	4,5670245
14,373333	Medium	4,565122
14,376667	Medium	4,5624515
14,38	Medium	4,55902775
14,383333	Medium	4,5549805
14,386667	Medium	4,55045675
14,39	Medium	4,54547725
14,393333	Medium	4,5400585
14,396667	Medium	4,534427
14,4	Medium	4,52899575
14,403333	Medium	4,52416625
14,406667	Medium	4,52015625
14,41	Medium	4,516895
14,413333	Medium	4,51408225
14,416667	Medium	4,51148925
14,42	Medium	4,50923225
14,423333	Medium	4,50775675
14,426667	Medium	4,50748375
14,43	Medium	4,5084835
14,433333	Medium	4,51055775
14,436667	Medium	4,51348225
14,44	Medium	4,51707325
14,443333	Medium	4,52127525
14,446667	Medium	4,526215
14,45	Medium	4,5320985
14,453333	Medium	4,53909675
14,456667	Medium	4,54724575
14,46	Medium	4,55632675
14,463333	Medium	4,5660075
14,466667	Medium	4,57619675
14,47	Medium	4,58698075
14,473333	Medium	4,59822575
14,476667	Medium	4,609566
14,48	Medium	4,62070325
14,483333	Medium	4,6315875
14,486667	Medium	4,642381
14,49	Medium	4,6532735
14,493333	Medium	4,6642865
14,496667	Medium	4,675307
14,5	Medium	4,68629825
14,503333	Medium	4,69729525
14,506667	Medium	4,70823575
14,51	Medium	4,719061
14,513333	Medium	4,729855
14,516667	Medium	4,740605
14,52	Medium	4,750934
14,523333	Medium	4,760337
14,526667	Medium	4,76861325
14,53	Medium	4,77579775
14,533333	Medium	4,7818275
14,536667	Medium	4,78660325
14,54	Medium	4,79025575
14,543333	Medium	4,79309425
14,546667	Medium	4,79536175
14,55	Medium	4,79716
14,553333	Medium	4,798461
14,556667	Medium	4,7991475
14,56	Medium	4,79921475
14,563333	Medium	4,79888175
14,566667	Medium	4,79843625
14,57	Medium	4,798027
14,573333	Medium	4,7976735
14,576667	Medium	4,7974165
14,58	Medium	4,797252
14,583333	Medium	4,79687775
14,586667	Medium	4,79584725
14,59	Medium	4,794125
14,593333	Medium	4,79217975
14,596667	Medium	4,790531
14,6	Medium	4,789406
14,603333	Medium	4,7887305
14,606667	Medium	4,78822225
14,61	Medium	4,78750525
14,613333	Medium	4,78630275
14,616667	Medium	4,78454725
14,62	Medium	4,78221275
14,623333	Medium	4,77916725
14,626667	Medium	4,775312
14,63	Medium	4,770675
14,633333	Medium	4,76533825
14,636667	Medium	4,75939125
14,64	Medium	4,752891
14,643333	Medium	4,74589475
14,646667	Medium	4,73858625
14,65	Medium	4,73116625
14,653333	Medium	4,723648
14,656667	Medium	4,715946
14,66	Medium	4,70809575
14,663333	Medium	4,7003205
14,666667	Medium	4,692915
14,67	Medium	4,68611275
14,673333	Medium	4,6800935
14,676667	Medium	4,674949
14,68	Medium	4,67060375
14,683333	Medium	4,666981
14,686667	Medium	4,6642135
14,69	Medium	4,6625485
14,693333	Medium	4,662072
14,696667	Medium	4,66257925
14,7	Medium	4,66381975
14,703333	Medium	4,66583575
14,706667	Medium	4,66883375
14,71	Medium	4,67283675
14,713333	Medium	4,67770775
14,716667	Medium	4,683364
14,72	Medium	4,6897735
14,723333	Medium	4,69689775
14,726667	Medium	4,70474825
14,73	Medium	4,7133125
14,733333	Medium	4,72233825
14,736667	Medium	4,73142675
14,74	Medium	4,74045575
14,743333	Medium	4,74970875
14,746667	Medium	4,7594585
14,75	Medium	4,7696605
14,753333	Medium	4,78018
14,756667	Medium	4,790995
14,76	Medium	4,80201675
14,763333	Medium	4,81297025
14,766667	Medium	4,82359
14,77	Medium	4,833833
14,773333	Medium	4,84383375
14,776667	Medium	4,8537445
14,78	Medium	4,863712
14,783333	Medium	4,873849
14,786667	Medium	4,88415325
14,79	Medium	4,89455125
14,793333	Medium	4,90502825
14,796667	Medium	4,91564875
14,8	Medium	4,9264165
14,803333	Medium	4,93709475
14,806667	Medium	4,947271
14,81	Medium	4,9566665
14,813333	Medium	4,965294
14,816667	Medium	4,973263
14,82	Medium	4,98051
14,823333	Medium	4,98683325
14,826667	Medium	4,99216975
14,83	Medium	4,9967355
14,833333	Medium	5,00084025
14,836667	Medium	5,0045435
14,84	Medium	5,00742275
14,843333	Medium	5,0087315
14,846667	Medium	5,00791575
14,85	Medium	5,004994
14,853333	Medium	5,00041025
14,856667	Medium	4,99466025
14,86	Medium	4,98811625
14,863333	Medium	4,981046
14,866667	Medium	4,97367875
14,87	Medium	4,9662465
14,873333	Medium	4,958976
14,876667	Medium	4,9520555
14,88	Medium	4,9456445
14,883333	Medium	4,93990925
14,886667	Medium	4,93495775
14,89	Medium	4,93082075
14,893333	Medium	4,92761825
14,896667	Medium	4,92559225
14,9	Medium	4,92492525
14,903333	Medium	4,9257015
14,906667	Medium	4,92796125
14,91	Medium	4,931597
14,913333	Medium	4,93631175
14,916667	Medium	4,9417965
14,92	Medium	4,94789275
14,923333	Medium	4,95454
14,926667	Medium	4,9615445
14,93	Medium	4,968435
14,933333	Medium	4,974702
14,936667	Medium	4,98019975
14,94	Medium	4,9851625
14,943333	Medium	4,9897835
14,946667	Medium	4,99390875
14,95	Medium	4,9972375
14,953333	Medium	4,9996465
14,956667	Medium	5,001219
14,96	Medium	5,0021155
14,963333	Medium	5,00241825
14,966667	Medium	5,0020395
14,97	Medium	5,000851
14,973333	Medium	4,99891975
14,976667	Medium	4,99656925
14,98	Medium	4,994176
14,983333	Medium	4,99192375
14,986667	Medium	4,98976975
14,99	Medium	4,987586
14,993333	Medium	4,9852995
14,996667	Medium	4,98299
15	Medium	4,98087425
15,003333	Medium	4,979245
15,006667	Medium	4,97841775
15,01	Medium	4,97853825
15,013333	Medium	4,97936775
15,016667	Medium	4,980421
15,02	Medium	4,98131025
15,023333	Medium	4,98186225
15,026667	Medium	4,982044
15,03	Medium	4,98189225
15,033333	Medium	4,98145325
15,036667	Medium	4,98074975
15,04	Medium	4,97975825
15,043333	Medium	4,97844475
15,046667	Medium	4,97685525
15,05	Medium	4,97506325
15,053333	Medium	4,973062
15,056667	Medium	4,97087425
15,06	Medium	4,968742
15,063333	Medium	4,96702425
15,066667	Medium	4,9659065
15,07	Medium	4,96527575
15,073333	Medium	4,964887
15,076667	Medium	4,96467175
15,08	Medium	4,9648375
15,083333	Medium	4,965672
15,086667	Medium	4,967267
15,09	Medium	4,9694225
15,093333	Medium	4,97189675
15,096667	Medium	4,9747365
15,1	Medium	4,978213
15,103333	Medium	4,9824855
15,106667	Medium	4,9874465
15,11	Medium	4,992844
15,113333	Medium	4,99848875
15,116667	Medium	5,0043415
15,12	Medium	5,0104135
15,123333	Medium	5,016665
15,126667	Medium	5,02295175
15,13	Medium	5,028933
15,133333	Medium	5,0341485
15,136667	Medium	5,03838175
15,14	Medium	5,04180325
15,143333	Medium	5,04457125
15,146667	Medium	5,04647575
15,15	Medium	5,047109
15,153333	Medium	5,046227
15,156667	Medium	5,04384975
15,16	Medium	5,040166
15,163333	Medium	5,03541075
15,166667	Medium	5,02981625
15,17	Medium	5,02368025
15,173333	Medium	5,01730725
15,176667	Medium	5,0108305
15,18	Medium	5,00428575
15,183333	Medium	4,99781375
15,186667	Medium	4,99161625
15,19	Medium	4,985854
15,193333	Medium	4,98068725
15,196667	Medium	4,97627025
15,2	Medium	4,97275475
15,203333	Medium	4,9703325
15,206667	Medium	4,96910025
15,21	Medium	4,96883525
15,213333	Medium	4,96906625
15,216667	Medium	4,9693935
15,22	Medium	4,9696995
15,223333	Medium	4,9701355
15,226667	Medium	4,970924
15,23	Medium	4,97214825
15,233333	Medium	4,9737
15,236667	Medium	4,97539775
15,24	Medium	4,9772095
15,243333	Medium	4,979253
15,246667	Medium	4,98153925
15,25	Medium	4,98397775
15,253333	Medium	4,986681
15,256667	Medium	4,98995275
15,26	Medium	4,99401475
15,263333	Medium	4,99903375
15,266667	Medium	5,00527575
15,27	Medium	5,01302475
15,273333	Medium	5,0224235
15,276667	Medium	5,033395
15,28	Medium	5,04570625
15,283333	Medium	5,059097
15,286667	Medium	5,073295
15,29	Medium	5,087961
15,293333	Medium	5,10270325
15,296667	Medium	5,117146
15,3	Medium	5,13098075
15,303333	Medium	5,143925
15,306667	Medium	5,15576475
15,31	Medium	5,16654975
15,313333	Medium	5,1766225
15,316667	Medium	5,186378
15,32	Medium	5,19599625
15,323333	Medium	5,205365
15,326667	Medium	5,2142135
15,33	Medium	5,2223545
15,333333	Medium	5,22988775
15,336667	Medium	5,23724325
15,34	Medium	5,24502125
15,343333	Medium	5,2537285
15,346667	Medium	5,26366225
15,35	Medium	5,2750115
15,353333	Medium	5,2879285
15,356667	Medium	5,3024825
15,36	Medium	5,31871025
15,363333	Medium	5,33672775
15,366667	Medium	5,35665775
15,37	Medium	5,37849025
15,373333	Medium	5,40215925
15,376667	Medium	5,42768975
15,38	Medium	5,4551145
15,383333	Medium	5,4842955
15,386667	Medium	5,51496575
15,39	Medium	5,5468695
15,393333	Medium	5,579814
15,396667	Medium	5,613657
15,4	Medium	5,64832675
15,403333	Medium	5,6839415
15,406667	Medium	5,72083225
15,41	Medium	5,75928825
15,413333	Medium	5,79938675
15,416667	Medium	5,84115825
15,42	Medium	5,884722
15,423333	Medium	5,93024225
15,426667	Medium	5,97785175
15,43	Medium	6,0275615
15,433333	Medium	6,07925625
15,436667	Medium	6,132742
15,44	Medium	6,18770025
15,443333	Medium	6,243785
15,446667	Medium	6,30087
15,45	Medium	6,35886875
15,453333	Medium	6,41723625
15,456667	Medium	6,47497125
15,46	Medium	6,53099775
15,463333	Medium	6,58434725
15,466667	Medium	6,6342345
15,47	Medium	6,680107
15,473333	Medium	6,7214985
15,476667	Medium	6,7579195
15,48	Medium	6,7889435
15,483333	Medium	6,814242
15,486667	Medium	6,8335405
15,49	Medium	6,8465265
15,493333	Medium	6,852706
15,496667	Medium	6,851495
15,5	Medium	6,842556
15,503333	Medium	6,825977
15,506667	Medium	6,8022595
15,51	Medium	6,7722705
15,513333	Medium	6,73698325
15,516667	Medium	6,69714475
15,52	Medium	6,653386
15,523333	Medium	6,60649125
15,526667	Medium	6,557365
15,53	Medium	6,5069975
15,533333	Medium	6,45652
15,536667	Medium	6,40709
15,54	Medium	6,35973275
15,543333	Medium	6,3152175
15,546667	Medium	6,27388825
15,55	Medium	6,23570575
15,553333	Medium	6,20065175
15,556667	Medium	6,16910375
15,56	Medium	6,14181775
15,563333	Medium	6,119565
15,566667	Medium	6,102866
15,57	Medium	6,09191175
15,573333	Medium	6,086544
15,576667	Medium	6,0864925
15,58	Medium	6,09172
15,583333	Medium	6,10240825
15,586667	Medium	6,11872975
15,59	Medium	6,14078075
15,593333	Medium	6,16858475
15,596667	Medium	6,20208225
15,6	Medium	6,2412385
15,603333	Medium	6,2861845
15,606667	Medium	6,33725675
15,61	Medium	6,39488075
15,613333	Medium	6,45931475
15,616667	Medium	6,5303855
15,62	Medium	6,607363
15,623333	Medium	6,68920975
15,626667	Medium	6,77509575
15,63	Medium	6,8646345
15,633333	Medium	6,9576775
15,636667	Medium	7,05393975
15,64	Medium	7,15273475
15,643333	Medium	7,25302725
15,646667	Medium	7,35372575
15,65	Medium	7,45391975
15,653333	Medium	7,552837
15,656667	Medium	7,649579
15,66	Medium	7,7429215
15,663333	Medium	7,83140775
15,666667	Medium	7,91369975
15,67	Medium	7,98885175
15,673333	Medium	8,056321
15,676667	Medium	8,1157605
15,68	Medium	8,16674075
15,683333	Medium	8,208738
15,686667	Medium	8,24134825
15,69	Medium	8,26435125
15,693333	Medium	8,27762575
15,696667	Medium	8,2812345
15,7	Medium	8,27561525
15,703333	Medium	8,2614545
15,706667	Medium	8,23934575
15,71	Medium	8,20977
15,713333	Medium	8,17324075
15,716667	Medium	8,130282
15,72	Medium	8,0815175
15,723333	Medium	8,02778475
15,726667	Medium	7,969973
15,73	Medium	7,908862
15,733333	Medium	7,84504125
15,736667	Medium	7,77884775
15,74	Medium	7,710574
15,743333	Medium	7,64080425
15,746667	Medium	7,570401
15,75	Medium	7,500171
15,753333	Medium	7,43068875
15,756667	Medium	7,3624155
15,76	Medium	7,29586275
15,763333	Medium	7,231531
15,766667	Medium	7,169723
15,77	Medium	7,1106355
15,773333	Medium	7,05473025
15,776667	Medium	7,00275075
15,78	Medium	6,95538
15,783333	Medium	6,91314825
15,786667	Medium	6,87657725
15,79	Medium	6,84616225
15,793333	Medium	6,822284
15,796667	Medium	6,80533675
15,8	Medium	6,7958165
15,803333	Medium	6,79408225
15,806667	Medium	6,800195
15,81	Medium	6,81414225
15,813333	Medium	6,83606875
15,816667	Medium	6,8661945
15,82	Medium	6,90465425
15,823333	Medium	6,9514835
15,826667	Medium	7,00653025
15,83	Medium	7,069337
15,833333	Medium	7,139289
15,836667	Medium	7,21574175
15,84	Medium	7,29792375
15,843333	Medium	7,38494975
15,846667	Medium	7,47594725
15,85	Medium	7,570017
15,853333	Medium	7,66611725
15,856667	Medium	7,7630535
15,86	Medium	7,85961875
15,863333	Medium	7,954703
15,866667	Medium	8,04728575
15,87	Medium	8,13644375
15,873333	Medium	8,22129775
15,876667	Medium	8,30079175
15,88	Medium	8,3735875
15,883333	Medium	8,4383505
15,886667	Medium	8,4941255
15,89	Medium	8,540345
15,893333	Medium	8,57663275
15,896667	Medium	8,60271725
15,9	Medium	8,61846775
15,903333	Medium	8,623992
15,906667	Medium	8,619627
15,91	Medium	8,60578375
15,913333	Medium	8,58284525
15,916667	Medium	8,55124275
15,92	Medium	8,51154675
15,923333	Medium	8,46448225
15,926667	Medium	8,41095075
15,93	Medium	8,352043
15,933333	Medium	8,28898775
15,936667	Medium	8,2229565
15,94	Medium	8,15489175
15,943333	Medium	8,0855905
15,946667	Medium	8,01577325
15,95	Medium	7,94605875
15,953333	Medium	7,876924
15,956667	Medium	7,8085755
15,96	Medium	7,74108975
15,963333	Medium	7,67467875
15,966667	Medium	7,60958875
15,97	Medium	7,54595375
15,973333	Medium	7,4839285
15,976667	Medium	7,423628
15,98	Medium	7,36485075
15,983333	Medium	7,307108
15,986667	Medium	7,249953
15,99	Medium	7,1931525
15,993333	Medium	7,13660825
15,996667	Medium	7,080217
16	Medium	7,0237475
16,003333	Medium	6,96687675
16,006667	Medium	6,9094
16,01	Medium	6,8513355
16,013333	Medium	6,79283225
16,016667	Medium	6,7340735
16,02	Medium	6,67524625
16,023333	Medium	6,61659825
16,026667	Medium	6,558425
16,03	Medium	6,50088875
16,033333	Medium	6,443987
16,036667	Medium	6,3877385
16,04	Medium	6,332299
16,043333	Medium	6,27805825
16,046667	Medium	6,22558075
16,05	Medium	6,17526225
16,053333	Medium	6,12717925
16,056667	Medium	6,081357
16,06	Medium	6,037984
16,063333	Medium	5,9972975
16,066667	Medium	5,9595095
16,07	Medium	5,92489725
16,073333	Medium	5,893769
16,076667	Medium	5,86637175
16,08	Medium	5,84291275
16,083333	Medium	5,82362675
16,086667	Medium	5,80883225
16,09	Medium	5,79886275
16,093333	Medium	5,79388375
16,096667	Medium	5,793753
16,1	Medium	5,79815825
16,103333	Medium	5,80700975
16,106667	Medium	5,82063175
16,11	Medium	5,839509
16,113333	Medium	5,86380075
16,116667	Medium	5,89307375
16,12	Medium	5,926611
16,123333	Medium	5,96395325
16,126667	Medium	6,00500125
16,13	Medium	6,0495745
16,133333	Medium	6,09701175
16,136667	Medium	6,1462595
16,14	Medium	6,19624475
16,143333	Medium	6,24610975
16,146667	Medium	6,295105
16,15	Medium	6,34233825
16,153333	Medium	6,3867925
16,156667	Medium	6,4275275
16,16	Medium	6,463692
16,163333	Medium	6,49446
16,166667	Medium	6,519045
16,17	Medium	6,53676575
16,173333	Medium	6,54709725
16,176667	Medium	6,54972625
16,18	Medium	6,54476075
16,183333	Medium	6,5328865
16,186667	Medium	6,515137
16,19	Medium	6,49246875
16,193333	Medium	6,46546475
16,196667	Medium	6,43448975
16,2	Medium	6,4002635
16,203333	Medium	6,3641335
16,206667	Medium	6,3276765
16,21	Medium	6,2921995
16,213333	Medium	6,2586095
16,216667	Medium	6,22758975
16,22	Medium	6,1997515
16,223333	Medium	6,17556725
16,226667	Medium	6,1553595
16,23	Medium	6,13950125
16,233333	Medium	6,1284455
16,236667	Medium	6,122536
16,24	Medium	6,121924
16,243333	Medium	6,126576
16,246667	Medium	6,13634025
16,25	Medium	6,1510455
16,253333	Medium	6,17048025
16,256667	Medium	6,19428225
16,26	Medium	6,22190025
16,263333	Medium	6,25274875
16,266667	Medium	6,2863595
16,27	Medium	6,32229925
16,273333	Medium	6,3601165
16,276667	Medium	6,399431
16,28	Medium	6,4399955
16,283333	Medium	6,48170825
16,286667	Medium	6,52443775
16,29	Medium	6,567759
16,293333	Medium	6,6109645
16,296667	Medium	6,6533435
16,3	Medium	6,6943895
16,303333	Medium	6,733821
16,306667	Medium	6,7715295
16,31	Medium	6,807432
16,313333	Medium	6,84132325
16,316667	Medium	6,872829
16,32	Medium	6,901427
16,323333	Medium	6,92656625
16,326667	Medium	6,9477705
16,33	Medium	6,964711
16,333333	Medium	6,97732425
16,336667	Medium	6,9857645
16,34	Medium	6,99028925
16,343333	Medium	6,99123125
16,346667	Medium	6,98888125
16,35	Medium	6,98332375
16,353333	Medium	6,9744385
16,356667	Medium	6,962091
16,36	Medium	6,94637675
16,363333	Medium	6,9276705
16,366667	Medium	6,9064585
16,37	Medium	6,88321475
16,373333	Medium	6,858363
16,376667	Medium	6,8322305
16,38	Medium	6,8049835
16,383333	Medium	6,7766045
16,386667	Medium	6,74697275
16,39	Medium	6,7160065
16,393333	Medium	6,68368325
16,396667	Medium	6,64983375
16,4	Medium	6,61401525
16,403333	Medium	6,57576375
16,406667	Medium	6,5349555
16,41	Medium	6,491826
16,413333	Medium	6,446761
16,416667	Medium	6,40020525
16,42	Medium	6,352662
16,423333	Medium	6,3045025
16,426667	Medium	6,25578475
16,43	Medium	6,20649125
16,433333	Medium	6,15697675
16,436667	Medium	6,10802325
16,44	Medium	6,0604265
16,443333	Medium	6,01460325
16,446667	Medium	5,9707005
16,45	Medium	5,92898175
16,453333	Medium	5,8898705
16,456667	Medium	5,8536695
16,46	Medium	5,82040575
16,463333	Medium	5,7899555
16,466667	Medium	5,762251
16,47	Medium	5,73730775
16,473333	Medium	5,715154
16,476667	Medium	5,6957725
16,48	Medium	5,678962
16,483333	Medium	5,66434025
16,486667	Medium	5,65165275
16,49	Medium	5,640916
16,493333	Medium	5,6321495
16,496667	Medium	5,6250935
16,5	Medium	5,61926325
16,503333	Medium	5,614158
16,506667	Medium	5,6093105
16,51	Medium	5,60429725
16,513333	Medium	5,59877975
16,516667	Medium	5,5924855
16,52	Medium	5,58522025
16,523333	Medium	5,57691925
16,526667	Medium	5,56764375
16,53	Medium	5,55754775
16,533333	Medium	5,54674275
16,536667	Medium	5,53520325
16,54	Medium	5,52290225
16,543333	Medium	5,509942
16,546667	Medium	5,49648675
16,55	Medium	5,48267325
16,553333	Medium	5,46866325
16,556667	Medium	5,454791
16,56	Medium	5,441489
16,563333	Medium	5,42898675
16,566667	Medium	5,41726875
16,57	Medium	5,40631225
16,573333	Medium	5,3961925
16,576667	Medium	5,38704175
16,58	Medium	5,37894075
16,583333	Medium	5,3718685
16,586667	Medium	5,365937
16,59	Medium	5,36149175
16,593333	Medium	5,35878675
16,596667	Medium	5,3577475
16,6	Medium	5,35811425
16,603333	Medium	5,35966025
16,606667	Medium	5,36221225
16,61	Medium	5,365664
16,613333	Medium	5,37005925
16,616667	Medium	5,37546325
16,62	Medium	5,38174525
16,623333	Medium	5,38868625
16,626667	Medium	5,39618525
16,63	Medium	5,40415
16,633333	Medium	5,41235925
16,636667	Medium	5,42059275
16,64	Medium	5,428732
16,643333	Medium	5,43668975
16,646667	Medium	5,44426925
16,65	Medium	5,45112
16,653333	Medium	5,456926
16,656667	Medium	5,46162375
16,66	Medium	5,465365
16,663333	Medium	5,468294
16,666667	Medium	5,47041175
16,67	Medium	5,47158225
16,673333	Medium	5,47159425
16,676667	Medium	5,47036225
16,68	Medium	5,46808625
16,683333	Medium	5,4650875
16,686667	Medium	5,461558
16,69	Medium	5,45743975
16,693333	Medium	5,45249475
16,696667	Medium	5,44669775
16,7	Medium	5,440352
16,703333	Medium	5,4335815
16,706667	Medium	5,42612175
16,71	Medium	5,41788125
16,713333	Medium	5,409313
16,716667	Medium	5,40106075
16,72	Medium	5,39359425
16,723333	Medium	5,38721475
16,726667	Medium	5,38208375
16,73	Medium	5,3783115
16,733333	Medium	5,37607825
16,736667	Medium	5,3755175
16,74	Medium	5,37657625
16,743333	Medium	5,37911075
16,746667	Medium	5,3830845
16,75	Medium	5,38874025
16,753333	Medium	5,39658775
16,756667	Medium	5,407068
16,76	Medium	5,42021725
16,763333	Medium	5,43574
16,766667	Medium	5,453384
16,77	Medium	5,47307075
16,773333	Medium	5,4947365
16,776667	Medium	5,51828925
16,78	Medium	5,543627
16,783333	Medium	5,57052125
16,786667	Medium	5,598591
16,79	Medium	5,62747225
16,793333	Medium	5,65692825
16,796667	Medium	5,686812
16,8	Medium	5,71698175
16,803333	Medium	5,7472175
16,806667	Medium	5,7772505
16,81	Medium	5,80687175
16,813333	Medium	5,8360005
16,816667	Medium	5,864617
16,82	Medium	5,8925115
16,823333	Medium	5,9192095
16,826667	Medium	5,944288
16,83	Medium	5,9676235
16,833333	Medium	5,98929525
16,836667	Medium	6,00941975
16,84	Medium	6,02814275
16,843333	Medium	6,04571975
16,846667	Medium	6,06238075
16,85	Medium	6,078044
16,853333	Medium	6,09236425
16,856667	Medium	6,105149
16,86	Medium	6,11665675
16,863333	Medium	6,12743725
16,866667	Medium	6,13792325
16,87	Medium	6,14832975
16,873333	Medium	6,15884725
16,876667	Medium	6,16958225
16,88	Medium	6,18039025
16,883333	Medium	6,191028
16,886667	Medium	6,2013415
16,89	Medium	6,211228
16,893333	Medium	6,220695
16,896667	Medium	6,22992875
16,9	Medium	6,23902925
16,903333	Medium	6,247806
16,906667	Medium	6,25593525
16,91	Medium	6,26306775
16,913333	Medium	6,26879
16,916667	Medium	6,2727205
16,92	Medium	6,27470025
16,923333	Medium	6,274756
16,926667	Medium	6,2728635
16,93	Medium	6,26903175
16,933333	Medium	6,2635345
16,936667	Medium	6,256723
16,94	Medium	6,24869925
16,943333	Medium	6,2393815
16,946667	Medium	6,22880275
16,95	Medium	6,2173435
16,953333	Medium	6,20575125
16,956667	Medium	6,19495925
16,96	Medium	6,18577225
16,963333	Medium	6,17870925
16,966667	Medium	6,174194
16,97	Medium	6,17279275
16,973333	Medium	6,175247
16,976667	Medium	6,182341
16,98	Medium	6,19462175
16,983333	Medium	6,21222225
16,986667	Medium	6,2351055
16,99	Medium	6,26330025
16,993333	Medium	6,29674375
16,996667	Medium	6,335037
17	Medium	6,37745475
17,003333	Medium	6,423154
17,006667	Medium	6,47131925
17,01	Medium	6,5210575
17,013333	Medium	6,57122075
17,016667	Medium	6,620473
17,02	Medium	6,66745275
17,023333	Medium	6,710704
17,026667	Medium	6,74861425
17,03	Medium	6,77967675
17,033333	Medium	6,80274225
17,036667	Medium	6,8168975
17,04	Medium	6,82133175
17,043333	Medium	6,81553775
17,046667	Medium	6,79952825
17,05	Medium	6,77372725
17,053333	Medium	6,73868925
17,056667	Medium	6,6950065
17,06	Medium	6,64336725
17,063333	Medium	6,58444025
17,066667	Medium	6,5188055
17,07	Medium	6,44724575
17,073333	Medium	6,37095175
17,076667	Medium	6,29144
17,08	Medium	6,21040575
17,083333	Medium	6,129463
17,086667	Medium	6,0499045
17,09	Medium	5,9726935
17,093333	Medium	5,898548
17,096667	Medium	5,82801625
17,1	Medium	5,761579
17,103333	Medium	5,6997125
17,106667	Medium	5,64282
17,11	Medium	5,5911035
17,113333	Medium	5,544558
17,116667	Medium	5,50310975
17,12	Medium	5,466678
17,123333	Medium	5,43508025
17,126667	Medium	5,4080015
17,13	Medium	5,38507225
17,133333	Medium	5,36585675
17,136667	Medium	5,3498055
17,14	Medium	5,33631375
17,143333	Medium	5,324889
17,146667	Medium	5,31529725
17,15	Medium	5,30744075
17,153333	Medium	5,3010505
17,156667	Medium	5,2956135
17,16	Medium	5,29064475
17,163333	Medium	5,285899
17,166667	Medium	5,2812355
17,17	Medium	5,27647175
17,173333	Medium	5,271461
17,176667	Medium	5,26617075
17,18	Medium	5,26062875
17,183333	Medium	5,25487425
17,186667	Medium	5,24902575
17,19	Medium	5,243272
17,193333	Medium	5,23770625
17,196667	Medium	5,23226775
17,2	Medium	5,22686525
17,203333	Medium	5,22147675
17,206667	Medium	5,21607125
17,21	Medium	5,2105655
17,213333	Medium	5,20504675
17,216667	Medium	5,19985
17,22	Medium	5,195202
17,223333	Medium	5,191004
17,226667	Medium	5,18707825
17,23	Medium	5,183426
17,233333	Medium	5,1800995
17,236667	Medium	5,177018
17,24	Medium	5,174066
17,243333	Medium	5,171239
17,246667	Medium	5,16866475
17,25	Medium	5,16651725
17,253333	Medium	5,16493575
17,256667	Medium	5,16415675
17,26	Medium	5,1644915
17,263333	Medium	5,16607725
17,266667	Medium	5,168916
17,27	Medium	5,17307925
17,273333	Medium	5,17873225
17,276667	Medium	5,1860825
17,28	Medium	5,195352
17,283333	Medium	5,2068675
17,286667	Medium	5,22110525
17,29	Medium	5,2384795
17,293333	Medium	5,25921425
17,296667	Medium	5,283516
17,3	Medium	5,311719
17,303333	Medium	5,34422275
17,306667	Medium	5,3812455
17,31	Medium	5,4227085
17,313333	Medium	5,46854625
17,316667	Medium	5,51896875
17,32	Medium	5,5743525
17,323333	Medium	5,63505225
17,326667	Medium	5,701233
17,33	Medium	5,772815
17,333333	Medium	5,84966825
17,336667	Medium	5,931714
17,34	Medium	6,01874125
17,343333	Medium	6,1102095
17,346667	Medium	6,20531725
17,35	Medium	6,3032025
17,353333	Medium	6,402994
17,356667	Medium	6,5037805
17,36	Medium	6,60469725
17,363333	Medium	6,705131
17,366667	Medium	6,80480775
17,37	Medium	6,9035405
17,373333	Medium	7,00096325
17,376667	Medium	7,0965975
17,38	Medium	7,18998175
17,383333	Medium	7,28070575
17,386667	Medium	7,3684595
17,39	Medium	7,453012
17,393333	Medium	7,53411975
17,396667	Medium	7,61151175
17,4	Medium	7,68497375
17,403333	Medium	7,75442975
17,406667	Medium	7,819861
17,41	Medium	7,8811625
17,413333	Medium	7,93807825
17,416667	Medium	7,99025075
17,42	Medium	8,037414
17,423333	Medium	8,0794445
17,426667	Medium	8,11613325
17,43	Medium	8,14708575
17,433333	Medium	8,171942
17,436667	Medium	8,19054975
17,44	Medium	8,20285675
17,443333	Medium	8,20876575
17,446667	Medium	8,2081245
17,45	Medium	8,20079
17,453333	Medium	8,18680775
17,456667	Medium	8,16654625
17,46	Medium	8,1404865
17,463333	Medium	8,10895425
17,466667	Medium	8,07210175
17,47	Medium	8,030036
17,473333	Medium	7,982951
17,476667	Medium	7,931188
17,48	Medium	7,87513775
17,483333	Medium	7,81509875
17,486667	Medium	7,751296
17,49	Medium	7,6839935
17,493333	Medium	7,6135025
17,496667	Medium	7,540196
17,5	Medium	7,4643695
17,503333	Medium	7,38595275
17,506667	Medium	7,304673
17,51	Medium	7,22056525
17,513333	Medium	7,1340305
17,516667	Medium	7,045428
17,52	Medium	6,95484525
17,523333	Medium	6,862245
17,526667	Medium	6,767732
17,53	Medium	6,6717275
17,533333	Medium	6,57492075
17,536667	Medium	6,47801
17,54	Medium	6,381584
17,543333	Medium	6,28622375
17,546667	Medium	6,192486
17,55	Medium	6,1007115
17,553333	Medium	6,011009
17,556667	Medium	5,9234245
17,56	Medium	5,83808175
17,563333	Medium	5,75531775
17,566667	Medium	5,67572225
17,57	Medium	5,59992975
17,573333	Medium	5,52844275
17,576667	Medium	5,46151575
17,58	Medium	5,39904625
17,583333	Medium	5,34071375
17,586667	Medium	5,28627375
17,59	Medium	5,235597
17,593333	Medium	5,1884315
17,596667	Medium	5,144405
17,6	Medium	5,1034475
17,603333	Medium	5,06595625
17,606667	Medium	5,0323865
17,61	Medium	5,002777
17,613333	Medium	4,97663025
17,616667	Medium	4,95320925
17,62	Medium	4,9319855
17,623333	Medium	4,91286325
17,626667	Medium	4,896125
17,63	Medium	4,88214375
17,633333	Medium	4,8710555
17,636667	Medium	4,86264475
17,64	Medium	4,85644275
17,643333	Medium	4,85193625
17,646667	Medium	4,84879775
17,65	Medium	4,84703525
17,653333	Medium	4,84694125
17,656667	Medium	4,84878625
17,66	Medium	4,852532
17,663333	Medium	4,8579555
17,666667	Medium	4,86491825
17,67	Medium	4,87323675
17,673333	Medium	4,88243
17,676667	Medium	4,891869
17,68	Medium	4,90104375
17,683333	Medium	4,90972925
17,686667	Medium	4,91806975
17,69	Medium	4,92629825
17,693333	Medium	4,9343425
17,696667	Medium	4,941925
17,7	Medium	4,94887375
17,703333	Medium	4,95520025
17,706667	Medium	4,96091125
17,71	Medium	4,96584875
17,713333	Medium	4,969894
17,716667	Medium	4,97316
17,72	Medium	4,97575475
17,723333	Medium	4,9775875
17,726667	Medium	4,9785815
17,73	Medium	4,97895675
17,733333	Medium	4,97922125
17,736667	Medium	4,979802
17,74	Medium	4,980684
17,743333	Medium	4,98153475
17,746667	Medium	4,98212075
17,75	Medium	4,9824685
17,753333	Medium	4,982675
17,756667	Medium	4,982772
17,76	Medium	4,9828225
17,763333	Medium	4,982992
17,766667	Medium	4,98340375
17,77	Medium	4,98410025
17,773333	Medium	4,9852295
17,776667	Medium	4,986915
17,78	Medium	4,9889605
17,783333	Medium	4,99108975
17,786667	Medium	4,99327475
17,79	Medium	4,99560425
17,793333	Medium	4,99812475
17,796667	Medium	5,000926
17,8	Medium	5,0042135
17,803333	Medium	5,0082375
17,806667	Medium	5,013308
17,81	Medium	5,019786
17,813333	Medium	5,027859
17,816667	Medium	5,0374615
17,82	Medium	5,04836375
17,823333	Medium	5,0603055
17,826667	Medium	5,07333725
17,83	Medium	5,0878855
17,833333	Medium	5,104275
17,836667	Medium	5,12240625
17,84	Medium	5,14185225
17,843333	Medium	5,1620405
17,846667	Medium	5,182527
17,85	Medium	5,20319275
17,853333	Medium	5,2238975
17,856667	Medium	5,24399525
17,86	Medium	5,2625265
17,863333	Medium	5,2788425
17,866667	Medium	5,2928135
17,87	Medium	5,30440875
17,873333	Medium	5,3132925
17,876667	Medium	5,31901375
17,88	Medium	5,321321
17,883333	Medium	5,32014975
17,886667	Medium	5,31558075
17,89	Medium	5,3078285
17,893333	Medium	5,2970895
17,896667	Medium	5,28344975
17,9	Medium	5,26700525
17,903333	Medium	5,24792825
17,906667	Medium	5,22639175
17,91	Medium	5,20267575
17,913333	Medium	5,1773365
17,916667	Medium	5,15098575
17,92	Medium	5,1239395
17,923333	Medium	5,09632475
17,926667	Medium	5,06838325
17,93	Medium	5,0405835
17,933333	Medium	5,01358875
17,936667	Medium	4,98800725
17,94	Medium	4,96411225
17,943333	Medium	4,94192075
17,946667	Medium	4,92144175
17,95	Medium	4,90261125
17,953333	Medium	4,88510975
17,956667	Medium	4,868547
17,96	Medium	4,85282575
17,963333	Medium	4,8382075
17,966667	Medium	4,82503475
17,97	Medium	4,81345975
17,973333	Medium	4,80361875
17,976667	Medium	4,795846
17,98	Medium	4,79035025
17,983333	Medium	4,78692525
17,986667	Medium	4,78519225
17,99	Medium	4,78484725
17,993333	Medium	4,7856595
17,996667	Medium	4,7874815
18	Medium	4,790244
18,003333	Medium	4,793815
18,006667	Medium	4,79803375
18,01	Medium	4,80286725
18,013333	Medium	4,80827675
18,016667	Medium	4,81416525
18,02	Medium	4,8206115
18,023333	Medium	4,8278325
18,026667	Medium	4,83584125
18,03	Medium	4,84432525
18,033333	Medium	4,852934
18,036667	Medium	4,861502
18,04	Medium	4,86994975
18,043333	Medium	4,87818625
18,046667	Medium	4,886031
18,05	Medium	4,89314525
18,053333	Medium	4,89921475
18,056667	Medium	4,9041935
18,06	Medium	4,90831125
18,063333	Medium	4,91194875
18,066667	Medium	4,91539725
18,07	Medium	4,91861725
18,073333	Medium	4,9213635
18,076667	Medium	4,92358925
18,08	Medium	4,9255515
18,083333	Medium	4,9274245
18,086667	Medium	4,9290085
18,09	Medium	4,92994275
18,093333	Medium	4,93009075
18,096667	Medium	4,92965475
18,1	Medium	4,9289605
18,103333	Medium	4,928165
18,106667	Medium	4,927228
18,11	Medium	4,926087
18,113333	Medium	4,9246705
18,116667	Medium	4,9228035
18,12	Medium	4,92023425
18,123333	Medium	4,91665275
18,126667	Medium	4,91175625
18,13	Medium	4,90546725
18,133333	Medium	4,8980345
18,136667	Medium	4,88981375
18,14	Medium	4,88102
18,143333	Medium	4,87161425
18,146667	Medium	4,86126975
18,15	Medium	4,849585
18,153333	Medium	4,83653775
18,156667	Medium	4,822639
18,16	Medium	4,8084545
18,163333	Medium	4,79408975
18,166667	Medium	4,7792485
18,17	Medium	4,76372475
18,173333	Medium	4,7477885
18,176667	Medium	4,7319745
18,18	Medium	4,71663475
18,183333	Medium	4,70185425
18,186667	Medium	4,687586
18,19	Medium	4,67373575
18,193333	Medium	4,66021525
18,196667	Medium	4,64695575
18,2	Medium	4,63401875
18,203333	Medium	4,6216855
18,206667	Medium	4,61021675
18,21	Medium	4,5996145
18,213333	Medium	4,589806
18,216667	Medium	4,58080425
18,22	Medium	4,5725565
18,223333	Medium	4,5648715
18,226667	Medium	4,55754575
18,23	Medium	4,55057175
18,233333	Medium	4,5441965
18,236667	Medium	4,53867725
18,24	Medium	4,5340965
18,243333	Medium	4,53039925
18,246667	Medium	4,52737775
18,25	Medium	4,52471775
18,253333	Medium	4,52223975
18,256667	Medium	4,5200395
18,26	Medium	4,51834625
18,263333	Medium	4,51727425
18,266667	Medium	4,51684975
18,27	Medium	4,5171425
18,273333	Medium	4,51821275
18,276667	Medium	4,52005
18,28	Medium	4,522635
18,283333	Medium	4,526
18,286667	Medium	4,53007125
18,29	Medium	4,5344755
18,293333	Medium	4,5387015
18,296667	Medium	4,54241875
18,3	Medium	4,545529
18,303333	Medium	4,54806725
18,306667	Medium	4,55009925
18,31	Medium	4,55154025
18,313333	Medium	4,55210025
18,316667	Medium	4,55153325
18,32	Medium	4,549752
18,323333	Medium	4,54666825
18,326667	Medium	4,542142
18,33	Medium	4,53614525
18,333333	Medium	4,52889625
18,336667	Medium	4,520706
18,34	Medium	4,5118165
18,343333	Medium	4,502428
18,346667	Medium	4,4926815
18,35	Medium	4,48272125
18,353333	Medium	4,47292125
18,356667	Medium	4,4639175
18,36	Medium	4,45641275
18,363333	Medium	4,45083625
18,366667	Medium	4,44697425
18,37	Medium	4,44408575
18,373333	Medium	4,44154475
18,376667	Medium	4,43936525
18,38	Medium	4,43812125
18,383333	Medium	4,43845675
18,386667	Medium	4,44076325
18,39	Medium	4,44509425
18,393333	Medium	4,451141
18,396667	Medium	4,458384
18,4	Medium	4,4663435
18,403333	Medium	4,47461
18,406667	Medium	4,4828065
18,41	Medium	4,490671
18,413333	Medium	4,49803375
18,416667	Medium	4,504737
18,42	Medium	4,510589
18,423333	Medium	4,51526975
18,426667	Medium	4,51841975
18,43	Medium	4,519857
18,433333	Medium	4,51957075
18,436667	Medium	4,51760125
18,44	Medium	4,51405075
18,443333	Medium	4,5091405
18,446667	Medium	4,50317425
18,45	Medium	4,49641925
18,453333	Medium	4,48904275
18,456667	Medium	4,48109675
18,46	Medium	4,47260875
18,463333	Medium	4,46371025
18,466667	Medium	4,45456025
18,47	Medium	4,445253
18,473333	Medium	4,435886
18,476667	Medium	4,42654925
18,48	Medium	4,417215
18,483333	Medium	4,40782525
18,486667	Medium	4,3984825
18,49	Medium	4,3894005
18,493333	Medium	4,380744
18,496667	Medium	4,3726575
18,5	Medium	4,3653835
18,503333	Medium	4,3591985
18,506667	Medium	4,354287
18,51	Medium	4,35083275
18,513333	Medium	4,34914075
18,516667	Medium	4,34952375
18,52	Medium	4,35215275
18,523333	Medium	4,35709225
18,526667	Medium	4,36444075
18,53	Medium	4,374422
18,533333	Medium	4,38731675
18,536667	Medium	4,40326175
18,54	Medium	4,4221595
18,543333	Medium	4,44381775
18,546667	Medium	4,468062
18,55	Medium	4,4945335
18,553333	Medium	4,522504
18,556667	Medium	4,55115625
18,56	Medium	4,57985125
18,563333	Medium	4,608044
18,566667	Medium	4,635227
18,57	Medium	4,66092
18,573333	Medium	4,68447925
18,576667	Medium	4,70498225
18,58	Medium	4,7215245
18,583333	Medium	4,73363225
18,586667	Medium	4,741312
18,59	Medium	4,744831
18,593333	Medium	4,74455825
18,596667	Medium	4,74097925
18,6	Medium	4,734693
18,603333	Medium	4,726258
18,606667	Medium	4,7160825
18,61	Medium	4,7046005
18,613333	Medium	4,69247625
18,616667	Medium	4,680505
18,62	Medium	4,6693595
18,623333	Medium	4,659453
18,626667	Medium	4,6509405
18,63	Medium	4,6438115
18,633333	Medium	4,638006
18,636667	Medium	4,633517
18,64	Medium	4,6304955
18,643333	Medium	4,62929875
18,646667	Medium	4,63040475
18,65	Medium	4,6342985
18,653333	Medium	4,64148175
18,656667	Medium	4,6525185
18,66	Medium	4,668012
18,663333	Medium	4,688618
18,666667	Medium	4,7151825
18,67	Medium	4,74885575
18,673333	Medium	4,7911525
18,676667	Medium	4,8440305
18,68	Medium	4,90975325
18,683333	Medium	4,99067475
18,686667	Medium	5,08934075
18,69	Medium	5,208553
18,693333	Medium	5,3510395
18,696667	Medium	5,5192355
18,7	Medium	5,71524025
18,703333	Medium	5,94051475
18,706667	Medium	6,19556925
18,71	Medium	6,4799125
18,713333	Medium	6,79196875
18,716667	Medium	7,12892225
18,72	Medium	7,48660675
18,723333	Medium	7,85935425
18,726667	Medium	8,239929
18,73	Medium	8,62007775
18,733333	Medium	8,9914985
18,736667	Medium	9,34648775
18,74	Medium	9,67812375
18,743333	Medium	9,98024025
18,746667	Medium	10,247539
18,75	Medium	10,4761605
18,753333	Medium	10,66412775
18,756667	Medium	10,81102825
18,76	Medium	10,91739025
18,763333	Medium	10,98437125
18,766667	Medium	11,013801
18,77	Medium	11,008141
18,773333	Medium	10,97005025
18,776667	Medium	10,9021055
18,78	Medium	10,807025
18,783333	Medium	10,6878905
18,786667	Medium	10,548173
18,79	Medium	10,39172275
18,793333	Medium	10,222546
18,796667	Medium	10,0442345
18,8	Medium	9,85966925
18,803333	Medium	9,67141575
18,806667	Medium	9,48225025
18,81	Medium	9,29520175
18,813333	Medium	9,1131175
18,816667	Medium	8,9382705
18,82	Medium	8,77234475
18,823333	Medium	8,6165605
18,826667	Medium	8,471668
18,83	Medium	8,337941
18,833333	Medium	8,21526975
18,836667	Medium	8,10317375
18,84	Medium	8,00066375
18,843333	Medium	7,906332
18,846667	Medium	7,81873925
18,85	Medium	7,73663325
18,853333	Medium	7,65877125
18,856667	Medium	7,583539
18,86	Medium	7,50893075
18,863333	Medium	7,43309275
18,866667	Medium	7,35474925
18,87	Medium	7,273039
18,873333	Medium	7,18726325
18,876667	Medium	7,09699375
18,88	Medium	7,00219675
18,883333	Medium	6,9031605
18,886667	Medium	6,80040225
18,89	Medium	6,694575
18,893333	Medium	6,58639675
18,896667	Medium	6,47665575
18,9	Medium	6,36627225
18,903333	Medium	6,25640725
18,906667	Medium	6,14840725
18,91	Medium	6,043439
18,913333	Medium	5,9422495
18,916667	Medium	5,845349
18,92	Medium	5,75320875
18,923333	Medium	5,6662165
18,926667	Medium	5,584642
18,93	Medium	5,508669
18,933333	Medium	5,4382735
18,936667	Medium	5,373085
18,94	Medium	5,31261025
18,943333	Medium	5,256639
18,946667	Medium	5,20529825
18,95	Medium	5,15871075
18,953333	Medium	5,1166305
18,956667	Medium	5,0783745
18,96	Medium	5,04313625
18,963333	Medium	5,010426
18,966667	Medium	4,98014125
18,97	Medium	4,952193
18,973333	Medium	4,926303
18,976667	Medium	4,902261
18,98	Medium	4,8801505
18,983333	Medium	4,86009325
18,986667	Medium	4,84183875
18,99	Medium	4,824872
18,993333	Medium	4,80889125
18,996667	Medium	4,793879
19	Medium	4,77972425
19,003333	Medium	4,766051
19,006667	Medium	4,7524775
19,01	Medium	4,73883075
19,013333	Medium	4,7250675
19,016667	Medium	4,7111585
19,02	Medium	4,6970305
19,023333	Medium	4,682534
19,026667	Medium	4,6675375
19,03	Medium	4,6520065
19,033333	Medium	4,6358865
19,036667	Medium	4,619037
19,04	Medium	4,60138325
19,043333	Medium	4,58302475
19,046667	Medium	4,56413825
19,05	Medium	4,544873
19,053333	Medium	4,5253115
19,056667	Medium	4,5054035
19,06	Medium	4,48495
19,063333	Medium	4,4637925
19,066667	Medium	4,44205875
19,07	Medium	4,4200855
19,073333	Medium	4,398134
19,076667	Medium	4,37637475
19,08	Medium	4,35504125
19,083333	Medium	4,33437025
19,086667	Medium	4,3143885
19,09	Medium	4,29482925
19,093333	Medium	4,275395
19,096667	Medium	4,25609
19,1	Medium	4,237162
19,103333	Medium	4,21885275
19,106667	Medium	4,20137725
19,11	Medium	4,18497075
19,113333	Medium	4,16974175
19,116667	Medium	4,1556455
19,12	Medium	4,14264775
19,123333	Medium	4,13067725
19,126667	Medium	4,11953725
19,13	Medium	4,109034
19,133333	Medium	4,099004
19,136667	Medium	4,08914375
19,14	Medium	4,07903775
19,143333	Medium	4,0685515
19,146667	Medium	4,05805525
19,15	Medium	4,0480535
19,153333	Medium	4,03876
19,156667	Medium	4,03019
19,16	Medium	4,02237225
19,163333	Medium	4,015312
19,166667	Medium	4,0089125
19,17	Medium	4,00307125
19,173333	Medium	3,99783525
19,176667	Medium	3,99331325
19,18	Medium	3,98944325
19,183333	Medium	3,986121
19,186667	Medium	3,9834835
19,19	Medium	3,9817725
19,193333	Medium	3,980988
19,196667	Medium	3,9808705
19,2	Medium	3,981094
19,203333	Medium	3,9813895
19,206667	Medium	3,98164975
19,21	Medium	3,9819085
19,213333	Medium	3,98224275
19,216667	Medium	3,98278775
19,22	Medium	3,98365125
19,223333	Medium	3,9847655
19,226667	Medium	3,985982
19,23	Medium	3,98728325
19,233333	Medium	3,98877875
19,236667	Medium	3,9905265
19,24	Medium	3,99249625
19,243333	Medium	3,994639
19,246667	Medium	3,9969825
19,25	Medium	3,99978475
19,253333	Medium	4,003433
19,256667	Medium	4,00813775
19,26	Medium	4,01397925
19,263333	Medium	4,02119725
19,266667	Medium	4,0301405
19,27	Medium	4,04086275
19,273333	Medium	4,0529385
19,276667	Medium	4,065824
19,28	Medium	4,07930425
19,283333	Medium	4,09350475
19,286667	Medium	4,10859275
19,29	Medium	4,124609
19,293333	Medium	4,141506
19,296667	Medium	4,1590745
19,3	Medium	4,17688725
19,303333	Medium	4,194554
19,306667	Medium	4,2118975
19,31	Medium	4,22873375
19,313333	Medium	4,2446345
19,316667	Medium	4,2589745
19,32	Medium	4,27116175
19,323333	Medium	4,28080725
19,326667	Medium	4,28768025
19,33	Medium	4,29156175
19,333333	Medium	4,292286
19,336667	Medium	4,2899115
19,34	Medium	4,284638
19,343333	Medium	4,27658175
19,346667	Medium	4,265776
19,35	Medium	4,252308
19,353333	Medium	4,23641675
19,356667	Medium	4,21844175
19,36	Medium	4,19868425
19,363333	Medium	4,17746175
19,366667	Medium	4,1552135
19,37	Medium	4,1323335
19,373333	Medium	4,10898
19,376667	Medium	4,08525225
19,38	Medium	4,06145575
19,383333	Medium	4,038116
19,386667	Medium	4,015781
19,39	Medium	3,994881
19,393333	Medium	3,975761
19,396667	Medium	3,958632
19,4	Medium	3,94330425
19,403333	Medium	3,92914275
19,406667	Medium	3,915556
19,41	Medium	3,9024355
19,413333	Medium	3,88998525
19,416667	Medium	3,87830675
19,42	Medium	3,86727475
19,423333	Medium	3,856624
19,426667	Medium	3,84607975
19,43	Medium	3,835521
19,433333	Medium	3,8249855
19,436667	Medium	3,81449075
19,44	Medium	3,803972
19,443333	Medium	3,7933185
19,446667	Medium	3,7823255
19,45	Medium	3,7707085
19,453333	Medium	3,758325
19,456667	Medium	3,7453505
19,46	Medium	3,73223225
19,463333	Medium	3,71949925
19,466667	Medium	3,7075075
19,47	Medium	3,69627475
19,473333	Medium	3,68553225
19,476667	Medium	3,6749745
19,48	Medium	3,66446125
19,483333	Medium	3,654072
19,486667	Medium	3,644143
19,49	Medium	3,63510775
19,493333	Medium	3,62714425
19,496667	Medium	3,6200135
19,5	Medium	3,6131745
19,503333	Medium	3,60617975
19,506667	Medium	3,59895975
19,51	Medium	3,5916785
19,513333	Medium	3,584568
19,516667	Medium	3,577934
19,52	Medium	3,572033
19,523333	Medium	3,56690325
19,526667	Medium	3,562393
19,53	Medium	3,55829925
19,533333	Medium	3,55447675
19,536667	Medium	3,55100275
19,54	Medium	3,54822675
19,543333	Medium	3,54645725
19,546667	Medium	3,545649
19,55	Medium	3,545624
19,553333	Medium	3,54650275
19,556667	Medium	3,54875175
19,56	Medium	3,5528025
19,563333	Medium	3,55867125
19,566667	Medium	3,565993
19,57	Medium	3,57442025
19,573333	Medium	3,58391025
19,576667	Medium	3,59459025
19,58	Medium	3,60651375
19,583333	Medium	3,61959375
19,586667	Medium	3,6335275
19,59	Medium	3,64782325
19,593333	Medium	3,66200275
19,596667	Medium	3,67557325
19,6	Medium	3,68787775
19,603333	Medium	3,6984025
19,606667	Medium	3,70717475
19,61	Medium	3,71456925
19,613333	Medium	3,72083075
19,616667	Medium	3,72587225
19,62	Medium	3,729397
19,623333	Medium	3,73121125
19,626667	Medium	3,731332
19,63	Medium	3,7298285
19,633333	Medium	3,72677225
19,636667	Medium	3,72226625
19,64	Medium	3,71650525
19,643333	Medium	3,70990325
19,646667	Medium	3,70295975
19,65	Medium	3,69596225
19,653333	Medium	3,688981
19,656667	Medium	3,6821005
19,66	Medium	3,675426
19,663333	Medium	3,6689285
[truncated: 8,496 more rows]
