# Supplementary material for: Dynamics of the compartmentalized Streptomyces chromosome during metabolic differentiation
Source: Nat Commun. 2021 Sep 1;12:5221. doi: 10.1038/s41467-021-25462-1 (PMC8410849; doi:10.1038/s41467-021-25462-1)
Supplement: Supplementary file 9 — Source Data [file 41467_2021_25462_MOESM9_ESM.zip › Source Data/Source_data_Supplementary-Fig_2C/dataset_COLUMNS.csv]

Time	Congo_1	Congo_2	MP5_medium_1	MP5_medium_2	MP5_medium_3	MP5_medium_4	Strain_deltaCGC_1	Strain_deltaCGC_2	Strain_deltaCGC_3	Strain_deltaCGC_4	Strain_deltaCGC_5	WT_24h_1	WT_24h_2	WT_24h_3	WT_24h_4	WT_24h_5	WT_48h_1	WT_48h_2	WT_48h_3	WT_48h_4	WT_48h_5
0	NA	0	0	0	0	0	0	0	0	0	0	0	0	0	0	0	0	0	0	0	0
0,003333	-0.000311	-0.000509	-0.00038	-6.6e-05	-0.000375	-0.000544	-0.00031	-0.000352	-0.000441	-0.00045	-0.000302	-0.000441	-0.000474	-0.000375	-0.000398	-0.000535	-4e-04	-0.000485	-0.000441	-0.000454	-0.000474
0,006667	-0.002619	-0.004045	-0.00234	-0.000409	-0.003008	-0.00431	-0.001781	-0.002215	-0.002699	-0.002893	-0.002167	-0.003451	-0.003761	-0.003027	-0.003254	-0.004254	-0.003263	-0.003866	-0.003767	-0.003722	-0.003853
0,01	-0.010392	-0.015502	-0.006106	-0.001159	-0.0115	-0.016452	-0.004083	-0.006171	-0.007017	-0.008372	-0.007213	-0.013116	-0.01448	-0.011671	-0.012709	-0.016288	-0.012733	-0.014823	-0.015182	-0.014634	-0.01495
0,013333	-0.026369	-0.03879	-0.00808	-0.002063	-0.028452	-0.040954	-0.003541	-0.009495	-0.009125	-0.014168	-0.015072	-0.032813	-0.036578	-0.029153	-0.03212	-0.040725	-0.032221	-0.037	-0.039136	-0.037313	-0.037489
0,016667	-0.049248	-0.072442	-0.002836	-0.002635	-0.052291	-0.075963	0.004511	-0.006479	-0.002145	-0.014199	-0.022823	-0.061662	-0.06913	-0.054009	-0.060175	-0.075992	-0.060487	-0.068756	-0.074185	-0.070475	-0.069645
0,02	-0.074	-0.109205	0.010856	-0.002632	-0.077822	-0.113617	0.02042	0.007043	0.016495	-0.003899	-0.027771	-0.093882	-0.105456	-0.080452	-0.090676	-0.114419	-0.09118	-0.103129	-0.112754	-0.106721	-0.104107
0,023333	-0.095273	-0.139967	0.027906	-0.002388	-0.09965	-0.144634	0.038692	0.029513	0.041511	0.015921	-0.029829	-0.121794	-0.136617	-0.101681	-0.116121	-0.146513	-0.116566	-0.13193	-0.145865	-0.136825	-0.132474
0,026667	-0.110072	-0.158414	0.040529	-0.002616	-0.114587	-0.163111	0.051476	0.054042	0.063115	0.039446	-0.031071	-0.139836	-0.156056	-0.113332	-0.131465	-0.166049	-0.131826	-0.149704	-0.167711	-0.154741	-0.149511
0,03	-0.11823	-0.163436	0.042758	-0.0037	-0.121938	-0.168173	0.052787	0.07231	0.072726	0.058677	-0.033906	-0.146559	-0.161912	-0.114984	-0.135612	-0.172132	-0.136405	-0.155231	-0.177115	-0.159511	-0.154701
0,033333	-0.121334	-0.158501	0.032477	-0.005364	-0.122953	-0.162875	0.0406	0.078033	0.066058	0.066436	-0.039598	-0.143998	-0.156422	-0.109484	-0.130772	-0.167797	-0.13271	-0.151115	-0.17627	-0.154208	-0.151249
0,036667	-0.121259	-0.148963	0.011261	-0.007025	-0.120233	-0.152147	0.01698	0.068599	0.043239	0.058792	-0.047862	-0.13589	-0.143981	-0.100869	-0.120987	-0.157507	-0.124507	-0.142145	-0.168798	-0.143803	-0.143772
0,04	-0.119425	-0.139246	-0.01665	-0.008311	-0.117453	-0.140729	-0.0133	0.045408	0.008112	0.036236	-0.057616	-0.126175	-0.129364	-0.092563	-0.110498	-0.14555	-0.11566	-0.132961	-0.158623	-0.133104	-0.136116
0,043333	-0.1168	-0.13168	-0.046181	-0.009172	-0.118855	-0.131894	-0.045177	0.01298	-0.033017	0.002989	-0.067984	-0.11811	-0.116428	-0.086735	-0.102421	-0.135321	-0.108961	-0.12645	-0.149379	-0.125294	-0.130397
0,046667	-0.113957	-0.1269	-0.073542	-0.009484	-0.127655	-0.127188	-0.075199	-0.023083	-0.07383	-0.035148	-0.078667	-0.113749	-0.107244	-0.084284	-0.098278	-0.1288	-0.105473	-0.123672	-0.143445	-0.121314	-0.12723
0,05	-0.111226	-0.124512	-0.096944	-0.008832	-0.144233	-0.126514	-0.101832	-0.058181	-0.11022	-0.07309	-0.089657	-0.113648	-0.101999	-0.085024	-0.097935	-0.126273	-0.104776	-0.124447	-0.141276	-0.12026	-0.126261
0,053333	-0.109099	-0.123643	-0.116162	-0.006854	-0.165799	-0.128365	-0.124581	-0.089569	-0.140404	-0.107518	-0.100703	-0.116925	-0.099668	-0.088132	-0.099904	-0.126717	-0.105883	-0.127762	-0.141926	-0.120665	-0.126628
0,056667	-0.108214	-0.123555	-0.131943	-0.003757	-0.187805	-0.130647	-0.143129	-0.115924	-0.163914	-0.136516	-0.111138	-0.121798	-0.098811	-0.092542	-0.102396	-0.128641	-0.107936	-0.132172	-0.14409	-0.121492	-0.127403
0,06	-0.108843	-0.123847	-0.144925	-0.000259	-0.205966	-0.13179	-0.157222	-0.136691	-0.181216	-0.159017	-0.120112	-0.126309	-0.09812	-0.096946	-0.104338	-0.13083	-0.110216	-0.136219	-0.146894	-0.122101	-0.127944
0,063333	-0.110637	-0.124271	-0.154858	0.003106	-0.217755	-0.131321	-0.166861	-0.152002	-0.193414	-0.174811	-0.126756	-0.129115	-0.096668	-0.099949	-0.105508	-0.132611	-0.112205	-0.138787	-0.15005	-0.121945	-0.128089
0,066667	-0.112771	-0.124797	-0.160856	0.006196	-0.222927	-0.129648	-0.172589	-0.162634	-0.201557	-0.184608	-0.130476	-0.13017	-0.094025	-0.100952	-0.1062	-0.133575	-0.113914	-0.139376	-0.153482	-0.120753	-0.128019
0,07	-0.114288	-0.125531	-0.160685	0.008877	-0.222947	-0.127632	-0.17571	-0.169423	-0.206459	-0.189713	-0.131494	-0.130583	-0.08973	-0.100692	-0.106937	-0.133374	-0.11591	-0.138051	-0.157049	-0.118781	-0.127881
0,073333	-0.11467	-0.126204	-0.148294	0.011109	-0.219269	-0.126319	-0.177679	-0.172959	-0.209015	-0.191565	-0.130864	-0.131438	-0.080889	-0.100442	-0.108155	-0.132074	-0.118863	-0.135314	-0.16033	-0.116676	-0.127832
0,076667	-0.113637	-0.126111	-0.114361	0.013278	-0.210464	-0.126429	-0.179068	-0.174044	-0.210318	-0.191386	-0.129789	-0.132979	-0.060186	-0.101032	-0.109713	-0.130143	-0.1228	-0.132037	-0.162445	-0.115212	-0.12816
0,08	-0.109123	-0.124809	-0.053771	0.015989	-0.190566	-0.127825	-0.179503	-0.173935	-0.211305	-0.190098	-0.128706	-0.135075	-0.020045	-0.102589	-0.110846	-0.127933	-0.126808	-0.129159	-0.162592	-0.114987	-0.12886
0,083333	-0.095971	-0.122665	0.026289	0.019498	-0.152857	-0.129845	-0.1787	-0.17374	-0.212245	-0.188528	-0.126375	-0.137625	0.038668	-0.104657	-0.11105	-0.125664	-0.12986	-0.12737	-0.16092	-0.115997	-0.129503
0,086667	-0.069488	-0.120648	0.10733	0.02352	-0.097419	-0.132003	-0.177159	-0.173731	-0.212978	-0.187366	-0.119943	-0.140239	0.103673	-0.106583	-0.110791	-0.123763	-0.131758	-0.127134	-0.158641	-0.117577	-0.129857
0,09	-0.031409	-0.119634	0.169026	0.027517	-0.034174	-0.134009	-0.175782	-0.173401	-0.2135	-0.187011	-0.1072	-0.142419	0.157701	-0.108029	-0.111002	-0.122761	-0.133006	-0.128735	-0.15711	-0.119013	-0.13017
0,093333	0.009149	-0.119913	0.198291	0.030834	0.021891	-0.135573	-0.175147	-0.172173	-0.213898	-0.187794	-0.08931	-0.144191	0.18758	-0.109227	-0.112187	-0.123062	-0.134271	-0.131917	-0.156902	-0.12007	-0.130744
0,096667	0.040906	-0.12119	0.192824	0.032758	0.05819	-0.136646	-0.175398	-0.170116	-0.214204	-0.190032	-0.070789	-0.146117	0.189151	-0.110873	-0.114253	-0.124805	-0.136128	-0.135557	-0.157835	-0.12089	-0.131596
0,1	0.056213	-0.122902	0.159798	0.032882	0.069245	-0.137439	-0.17643	-0.167938	-0.214439	-0.1936	-0.05671	-0.148664	0.166372	-0.113611	-0.116836	-0.127644	-0.138808	-0.138319	-0.159426	-0.121813	-0.13258
0,103333	0.053371	-0.124615	0.111473	0.031123	0.057262	-0.138191	-0.177805	-0.166384	-0.214613	-0.19777	-0.049857	-0.151744	0.127453	-0.117576	-0.119443	-0.13086	-0.141979	-0.139888	-0.161075	-0.123277	-0.133702
0,106667	0.035662	-0.126269	0.06006	0.027358	0.029599	-0.139201	-0.178753	-0.165721	-0.214862	-0.201579	-0.049847	-0.155066	0.081395	-0.122243	-0.121513	-0.133805	-0.144991	-0.141186	-0.162245	-0.125421	-0.135165
0,11	0.009029	-0.128021	0.014639	0.021762	-0.005212	-0.140794	-0.178369	-0.165748	-0.215351	-0.204242	-0.054019	-0.15851	0.035759	-0.126687	-0.122895	-0.136214	-0.147354	-0.143289	-0.162671	-0.127953	-0.136935
0,113333	-0.020537	-0.130032	-0.019696	0.015376	-0.040457	-0.143013	-0.175428	-0.166214	-0.215995	-0.205379	-0.059046	-0.16181	-0.004725	-0.130331	-0.124194	-0.138288	-0.148908	-0.146477	-0.162465	-0.130454	-0.138534
0,116667	-0.049061	-0.132564	-0.04207	0.009545	-0.072097	-0.145561	-0.168158	-0.167076	-0.215995	-0.205014	-0.062702	-0.164539	-0.038448	-0.13331	-0.12621	-0.140454	-0.149839	-0.150318	-0.162216	-0.132616	-0.139599
0,12	-0.07488	-0.135935	-0.055399	0.005009	-0.098445	-0.148331	-0.155221	-0.167848	-0.212795	-0.202907	-0.064814	-0.166611	-0.06626	-0.136032	-0.129236	-0.142895	-0.150765	-0.154364	-0.162813	-0.134486	-0.140396
0,123333	-0.097707	-0.140188	-0.064623	0.00185	-0.119597	-0.151738	-0.137536	-0.166409	-0.202578	-0.197639	-0.066832	-0.168268	-0.090451	-0.138752	-0.133086	-0.145384	-0.152554	-0.158587	-0.164863	-0.136606	-0.141432
0,126667	-0.117847	-0.145131	-0.07438	-0.000307	-0.136872	-0.156156	-0.118613	-0.159421	-0.183798	-0.187244	-0.070712	-0.169654	-0.11338	-0.141568	-0.137372	-0.147563	-0.155797	-0.162993	-0.168355	-0.139493	-0.142917
0,13	-0.135813	-0.150605	-0.087478	-0.002068	-0.152092	-0.161322	-0.102806	-0.145174	-0.159899	-0.171546	-0.077797	-0.170699	-0.136294	-0.144655	-0.141695	-0.149319	-0.160408	-0.167188	-0.172907	-0.143009	-0.14491
0,133333	-0.152068	-0.156484	-0.104652	-0.003803	-0.166348	-0.166536	-0.093309	-0.126003	-0.137583	-0.153461	-0.088311	-0.171512	-0.159312	-0.148247	-0.145856	-0.151041	-0.165783	-0.170862	-0.178143	-0.14672	-0.147532
0,136667	-0.16694	-0.162569	-0.124998	-0.005404	-0.179102	-0.171181	-0.091276	-0.107533	-0.12281	-0.137647	-0.101523	-0.172657	-0.182147	-0.152249	-0.149918	-0.153463	-0.171315	-0.17427	-0.183648	-0.150705	-0.150798
0,14	-0.18083	-0.168504	-0.14661	-0.006474	-0.188487	-0.1751	-0.096132	-0.095412	-0.118335	-0.128193	-0.116096	-0.174835	-0.204419	-0.156217	-0.154007	-0.157023	-0.176586	-0.177872	-0.188941	-0.155429	-0.154575
0,143333	-0.194198	-0.173885	-0.167517	-0.006528	-0.192062	-0.178614	-0.106235	-0.092254	-0.123474	-0.126939	-0.1306	-0.178412	-0.225645	-0.159837	-0.158012	-0.161415	-0.181298	-0.181906	-0.193881	-0.160845	-0.158698
0,146667	-0.207269	-0.178558	-0.18641	-0.005218	-0.187526	-0.182202	-0.119275	-0.097114	-0.135292	-0.132944	-0.144	-0.183284	-0.245478	-0.163211	-0.161615	-0.165911	-0.185377	-0.186403	-0.19879	-0.16602	-0.163001
0,15	-0.22009	-0.182657	-0.202791	-0.002613	-0.174042	-0.186197	-0.133046	-0.107196	-0.150376	-0.143359	-0.155818	-0.18894	-0.263947	-0.16662	-0.164759	-0.170071	-0.188977	-0.191289	-0.204143	-0.16985	-0.167318
0,153333	-0.2329	-0.18631	-0.216941	0.000722	-0.153807	-0.190694	-0.146219	-0.11963	-0.16606	-0.154896	-0.166221	-0.194693	-0.281455	-0.170144	-0.167746	-0.174181	-0.192328	-0.196215	-0.210373	-0.172062	-0.171436
0,156667	-0.246127	-0.189616	-0.229523	0.004001	-0.13197	-0.195529	-0.15802	-0.132335	-0.18064	-0.16502	-0.175966	-0.200095	-0.298674	-0.173727	-0.17077	-0.178826	-0.195711	-0.200619	-0.217632	-0.173342	-0.175054
0,16	-0.259993	-0.192846	-0.240898	0.006728	-0.114396	-0.200233	-0.16778	-0.144134	-0.193243	-0.172712	-0.185971	-0.205082	-0.31606	-0.177614	-0.173784	-0.183964	-0.199421	-0.204318	-0.225448	-0.174705	-0.178041
0,163333	-0.274085	-0.196349	-0.25111	0.00893	-0.105264	-0.204292	-0.175309	-0.154368	-0.203732	-0.17851	-0.196714	-0.209796	-0.333239	-0.182245	-0.176768	-0.18886	-0.203502	-0.207714	-0.232799	-0.176919	-0.180747
0,166667	-0.287422	-0.200305	-0.260393	0.010924	-0.10601	-0.207646	-0.181144	-0.162656	-0.212417	-0.183647	-0.207869	-0.214631	-0.349254	-0.187581	-0.179921	-0.192867	-0.207635	-0.211297	-0.23873	-0.180149	-0.183825
0,17	-0.299108	-0.204552	-0.269209	0.013079	-0.115557	-0.210786	-0.186144	-0.169205	-0.21973	-0.189125	-0.218581	-0.220162	-0.363296	-0.193076	-0.183612	-0.196048	-0.211602	-0.215313	-0.242996	-0.18395	-0.187739
0,173333	-0.3089	-0.20861	-0.277707	0.015727	-0.131195	-0.214242	-0.191115	-0.174908	-0.226201	-0.19551	-0.228134	-0.226502	-0.374685	-0.198354	-0.188045	-0.199074	-0.215792	-0.219884	-0.246191	-0.187823	-0.192459
0,176667	-0.31726	-0.21215	-0.285518	0.019069	-0.149458	-0.218083	-0.19673	-0.180713	-0.232328	-0.202885	-0.236432	-0.233033	-0.382496	-0.203358	-0.192893	-0.202623	-0.220841	-0.22516	-0.249203	-0.191717	-0.197571
0,18	-0.324742	-0.215277	-0.292318	0.022994	-0.167025	-0.222037	-0.203256	-0.187011	-0.23837	-0.21064	-0.243844	-0.239185	-0.385967	-0.20801	-0.197411	-0.207012	-0.226786	-0.231001	-0.252495	-0.196	-0.20252
0,183333	-0.331292	-0.218208	-0.298298	0.027114	-0.181733	-0.225898	-0.210353	-0.193714	-0.244597	-0.217856	-0.2507	-0.245101	-0.38529	-0.212223	-0.201136	-0.212319	-0.232811	-0.23671	-0.255767	-0.201156	-0.206724
0,186667	-0.336385	-0.22114	-0.30388	0.031193	-0.193056	-0.22967	-0.217503	-0.200752	-0.251413	-0.224037	-0.257047	-0.251018	-0.38163	-0.216134	-0.204363	-0.218543	-0.237971	-0.241663	-0.258454	-0.207327	-0.209933
0,19	-0.339623	-0.224546	-0.30935	0.035416	-0.201807	-0.233403	-0.224618	-0.208232	-0.258948	-0.229324	-0.262862	-0.256488	-0.376354	-0.220155	-0.2078	-0.225452	-0.242006	-0.246014	-0.260702	-0.213948	-0.212484
0,193333	-0.341104	-0.228907	-0.314698	0.040026	-0.209342	-0.237002	-0.231943	-0.216055	-0.266734	-0.234194	-0.268356	-0.260883	-0.370407	-0.224838	-0.211946	-0.23248	-0.245354	-0.250368	-0.263394	-0.220065	-0.214895
0,196667	-0.341559	-0.234175	-0.319554	0.044921	-0.2166	-0.240392	-0.239379	-0.223718	-0.273973	-0.239198	-0.273817	-0.264264	-0.364436	-0.230402	-0.21682	-0.238959	-0.248758	-0.255102	-0.267032	-0.225023	-0.217467
0,2	-0.341981	-0.239837	-0.323507	0.049694	-0.223854	-0.243836	-0.246496	-0.230808	-0.280089	-0.244884	-0.279263	-0.267372	-0.359007	-0.236497	-0.222157	-0.244364	-0.252765	-0.260257	-0.27117	-0.228874	-0.220389
0,203333	-0.342962	-0.245334	-0.326453	0.053979	-0.231282	-0.247708	-0.253102	-0.237305	-0.285141	-0.251737	-0.284547	-0.271051	-0.35445	-0.242832	-0.227767	-0.248477	-0.257162	-0.265693	-0.275163	-0.232091	-0.223837
0,206667	-0.344501	-0.250456	-0.328631	0.057642	-0.239277	-0.252137	-0.259123	-0.243225	-0.289928	-0.25995	-0.289516	-0.275718	-0.350788	-0.249523	-0.233405	-0.25151	-0.261217	-0.271201	-0.278994	-0.23499	-0.227977
0,21	-0.3463	-0.255424	-0.330456	0.060715	-0.247996	-0.257147	-0.264286	-0.248621	-0.295349	-0.26902	-0.293962	-0.281146	-0.348052	-0.256461	-0.238418	-0.253967	-0.264623	-0.276587	-0.282983	-0.237654	-0.232874
0,213333	-0.348148	-0.260502	-0.3323	0.063382	-0.257075	-0.262712	-0.268534	-0.253924	-0.301527	-0.277763	-0.29782	-0.286579	-0.34649	-0.262947	-0.242147	-0.256514	-0.267794	-0.281757	-0.287077	-0.240254	-0.238271
0,216667	-0.349998	-0.265599	-0.334357	0.066126	-0.265998	-0.268565	-0.272373	-0.259694	-0.307982	-0.285141	-0.301373	-0.291275	-0.346174	-0.268145	-0.244721	-0.259901	-0.271456	-0.286736	-0.291066	-0.243226	-0.243717
0,22	-0.351809	-0.270414	-0.336637	0.069632	-0.27457	-0.274245	-0.276626	-0.266108	-0.314453	-0.290948	-0.305069	-0.295183	-0.346654	-0.271754	-0.246931	-0.264576	-0.276062	-0.291597	-0.295262	-0.246829	-0.249038
0,223333	-0.353649	-0.2749	-0.339032	0.074409	-0.283077	-0.279378	-0.281953	-0.272826	-0.321112	-0.295655	-0.309237	-0.298891	-0.347256	-0.274298	-0.249415	-0.270225	-0.281391	-0.296393	-0.300246	-0.250663	-0.254482
0,226667	-0.355888	-0.279361	-0.341364	0.080219	-0.291954	-0.283938	-0.288368	-0.279245	-0.328258	-0.300025	-0.31385	-0.302937	-0.347649	-0.276764	-0.252317	-0.275984	-0.28695	-0.301141	-0.306078	-0.254129	-0.260158
0,23	-0.358888	-0.284255	-0.343571	0.085879	-0.301068	-0.288162	-0.295275	-0.284927	-0.335987	-0.30473	-0.318521	-0.307571	-0.348194	-0.279878	-0.255565	-0.281081	-0.292586	-0.305843	-0.312358	-0.257232	-0.265639
0,233333	-0.362528	-0.289869	-0.346063	0.090135	-0.309367	-0.292317	-0.302041	-0.289908	-0.343955	-0.310002	-0.322988	-0.312962	-0.349673	-0.283849	-0.259018	-0.285119	-0.298291	-0.310469	-0.318745	-0.260541	-0.270432
0,236667	-0.366322	-0.295818	-0.349579	0.092759	-0.315552	-0.296635	-0.308184	-0.294558	-0.351571	-0.315632	-0.327473	-0.319038	-0.352513	-0.288588	-0.262441	-0.288187	-0.303933	-0.314962	-0.32499	-0.264395	-0.274549
0,24	-0.369977	-0.30115	-0.354417	0.094459	-0.319204	-0.30128	-0.313303	-0.299262	-0.35836	-0.321314	-0.332307	-0.32519	-0.356422	-0.293683	-0.26586	-0.290999	-0.309463	-0.319437	-0.33092	-0.268424	-0.27833
0,243333	-0.373704	-0.305115	-0.360019	0.095815	-0.321112	-0.306123	-0.317389	-0.304378	-0.364049	-0.327032	-0.337456	-0.330682	-0.360697	-0.298432	-0.26977	-0.294418	-0.314924	-0.324291	-0.33663	-0.271999	-0.281946
0,246667	-0.377926	-0.307606	-0.365421	0.096701	-0.322716	-0.310659	-0.320965	-0.310308	-0.368869	-0.333079	-0.342576	-0.335439	-0.364715	-0.302391	-0.274665	-0.298733	-0.320173	-0.329825	-0.342096	-0.27489	-0.285369
0,25	-0.382673	-0.309199	-0.370053	0.096876	-0.325652	-0.314415	-0.324687	-0.317355	-0.373639	-0.339685	-0.347318	-0.340152	-0.368216	-0.305662	-0.280509	-0.303703	-0.324913	-0.335947	-0.346825	-0.277451	-0.288755
0,253333	-0.387557	-0.311044	-0.374156	0.096859	-0.331262	-0.317391	-0.328909	-0.325405	-0.37899	-0.346656	-0.351567	-0.345579	-0.37123	-0.308727	-0.286641	-0.309153	-0.329156	-0.342318	-0.350579	-0.280398	-0.292445
0,256667	-0.392344	-0.314205	-0.378338	0.097733	-0.339692	-0.320162	-0.333525	-0.333641	-0.384713	-0.353461	-0.355587	-0.351847	-0.373807	-0.312346	-0.292213	-0.315127	-0.333394	-0.348452	-0.353941	-0.284302	-0.296603
0,26	-0.397026	-0.31879	-0.382936	0.100105	-0.349621	-0.323662	-0.33824	-0.340781	-0.390133	-0.359517	-0.359883	-0.358411	-0.375941	-0.317289	-0.296837	-0.321386	-0.338006	-0.353832	-0.357641	-0.289228	-0.300978
0,263333	-0.401435	-0.324123	-0.387988	0.10363	-0.359307	-0.328396	-0.343041	-0.345962	-0.395021	-0.364632	-0.364813	-0.364465	-0.377818	-0.323774	-0.300701	-0.327305	-0.342698	-0.35828	-0.361813	-0.294903	-0.305143
0,266667	-0.405483	-0.329827	-0.393352	0.107455	-0.367833	-0.334004	-0.348111	-0.349201	-0.399998	-0.369314	-0.370253	-0.369508	-0.380006	-0.331059	-0.304234	-0.332548	-0.346916	-0.36203	-0.366262	-0.300974	-0.309101
0,27	-0.409622	-0.335998	-0.398742	0.1107	-0.375249	-0.340001	-0.353462	-0.351151	-0.405968	-0.374333	-0.37559	-0.373751	-0.38318	-0.337858	-0.308006	-0.337357	-0.350767	-0.365479	-0.370963	-0.307104	-0.313337
0,273333	-0.414601	-0.342506	-0.403939	0.112738	-0.381967	-0.346186	-0.358988	-0.352869	-0.413318	-0.379962	-0.380322	-0.377856	-0.387508	-0.343408	-0.312665	-0.342125	-0.354925	-0.369041	-0.376075	-0.313184	-0.318179
0,276667	-0.420885	-0.348916	-0.408888	0.113527	-0.388539	-0.352089	-0.364565	-0.355454	-0.421653	-0.385936	-0.384787	-0.382294	-0.392519	-0.347996	-0.318503	-0.347131	-0.359687	-0.37313	-0.381893	-0.319364	-0.323543
0,28	-0.42829	-0.35494	-0.413567	0.11356	-0.395596	-0.357082	-0.370008	-0.359472	-0.429987	-0.391943	-0.38988	-0.387188	-0.397581	-0.352349	-0.325073	-0.352607	-0.364823	-0.378025	-0.388637	-0.325682	-0.329119
0,283333	-0.436213	-0.360619	-0.418004	0.113411	-0.403328	-0.361184	-0.375209	-0.364884	-0.437228	-0.397881	-0.396074	-0.39247	-0.40225	-0.35689	-0.331294	-0.35863	-0.370202	-0.383616	-0.39595	-0.331851	-0.33451
0,286667	-0.444258	-0.366243	-0.422301	0.113572	-0.41119	-0.365018	-0.380348	-0.37138	-0.442783	-0.403901	-0.403176	-0.397961	-0.406498	-0.361802	-0.336165	-0.364854	-0.375927	-0.389505	-0.40288	-0.337415	-0.339516
0,29	-0.452175	-0.372132	-0.426466	0.114399	-0.418396	-0.369103	-0.385882	-0.378535	-0.447007	-0.41027	-0.410654	-0.4035	-0.410771	-0.367297	-0.339698	-0.370769	-0.381975	-0.395397	-0.408592	-0.342039	-0.344323
0,293333	-0.459354	-0.37833	-0.43043	0.115799	-0.424636	-0.373575	-0.392119	-0.385937	-0.450984	-0.416991	-0.417794	-0.409058	-0.415485	-0.373255	-0.342964	-0.376224	-0.388064	-0.401255	-0.413034	-0.345797	-0.349043
0,296667	-0.465206	-0.384493	-0.434264	0.117253	-0.430188	-0.378316	-0.398806	-0.3932	-0.455627	-0.42373	-0.424027	-0.414743	-0.420706	-0.379003	-0.346891	-0.381413	-0.393738	-0.407181	-0.416749	-0.349147	-0.35334
0,3	-0.469806	-0.390336	-0.438321	0.118202	-0.435434	-0.383096	-0.40538	-0.399876	-0.461141	-0.430167	-0.429306	-0.420686	-0.426371	-0.383861	-0.351368	-0.386588	-0.398566	-0.41319	-0.420146	-0.352534	-0.356853
0,303333	-0.473694	-0.395981	-0.443045	0.118293	-0.440681	-0.387886	-0.411569	-0.40576	-0.467368	-0.436241	-0.434021	-0.426736	-0.432274	-0.387797	-0.355878	-0.392019	-0.402464	-0.419063	-0.42339	-0.356088	-0.359831
0,306667	-0.477454	-0.401562	-0.448555	0.117592	-0.446353	-0.393122	-0.417621	-0.411141	-0.474224	-0.442223	-0.438678	-0.432363	-0.438053	-0.391482	-0.360433	-0.397927	-0.405892	-0.424531	-0.426869	-0.359663	-0.363056
0,31	-0.481535	-0.406938	-0.454757	0.116753	-0.452796	-0.399303	-0.423973	-0.416408	-0.481725	-0.448506	-0.443664	-0.437132	-0.443707	-0.395672	-0.365396	-0.404172	-0.409628	-0.429533	-0.431136	-0.363198	-0.367168
0,313333	-0.486138	-0.411998	-0.461718	0.116604	-0.460053	-0.406181	-0.430808	-0.421696	-0.489815	-0.455135	-0.449155	-0.441263	-0.449658	-0.400466	-0.370778	-0.410159	-0.414183	-0.434215	-0.436336	-0.367025	-0.372186
0,316667	-0.491356	-0.416713	-0.469363	0.117365	-0.468077	-0.412619	-0.43809	-0.427119	-0.498148	-0.461752	-0.455133	-0.445612	-0.456078	-0.405305	-0.37613	-0.415272	-0.419493	-0.438832	-0.442103	-0.371496	-0.377575
0,32	-0.497352	-0.421036	-0.477238	0.118575	-0.476731	-0.417607	-0.445757	-0.432978	-0.506009	-0.467982	-0.461502	-0.450958	-0.462641	-0.4097	-0.380992	-0.419467	-0.425121	-0.443649	-0.448039	-0.376377	-0.382526
0,323333	-0.504274	-0.425183	-0.484891	0.11976	-0.485557	-0.421345	-0.453515	-0.439378	-0.51266	-0.473685	-0.468193	-0.457406	-0.468791	-0.413729	-0.385097	-0.423288	-0.430578	-0.448708	-0.454047	-0.381059	-0.386432
0,326667	-0.512163	-0.429692	-0.492042	0.12072	-0.494199	-0.424958	-0.460819	-0.445836	-0.517796	-0.478877	-0.475028	-0.4645	-0.474024	-0.417671	-0.388399	-0.427418	-0.435718	-0.453793	-0.460165	-0.385218	-0.389367
0,33	-0.520728	-0.434923	-0.498436	0.121239	-0.502976	-0.42925	-0.467268	-0.451641	-0.521674	-0.483673	-0.481654	-0.471616	-0.478391	-0.421495	-0.391286	-0.432451	-0.441002	-0.458731	-0.466358	-0.388957	-0.392009
0,333333	-0.529174	-0.440797	-0.503914	0.121038	-0.512253	-0.434216	-0.472677	-0.456569	-0.525045	-0.488424	-0.487866	-0.478092	-0.482667	-0.425028	-0.394499	-0.438771	-0.447043	-0.463566	-0.472626	-0.392666	-0.395056
0,336667	-0.536861	-0.446998	-0.508612	0.120123	-0.521396	-0.439536	-0.476979	-0.461012	-0.528998	-0.49367	-0.493774	-0.483365	-0.487632	-0.428426	-0.398611	-0.446195	-0.453752	-0.468372	-0.479034	-0.396908	-0.398775
0,34	-0.543908	-0.453112	-0.512973	0.118965	-0.529232	-0.444936	-0.480523	-0.465598	-0.534478	-0.499652	-0.499437	-0.487488	-0.493452	-0.432214	-0.403709	-0.453929	-0.460316	-0.47309	-0.485399	-0.402188	-0.403029
0,343333	-0.550866	-0.458876	-0.517475	0.118202	-0.535276	-0.450188	-0.484188	-0.470736	-0.541655	-0.505969	-0.504713	-0.491304	-0.49985	-0.436927	-0.409549	-0.461138	-0.466201	-0.477763	-0.491196	-0.408655	-0.407619
0,346667	-0.558298	-0.464488	-0.522418	0.118127	-0.539828	-0.455191	-0.48891	-0.476452	-0.549787	-0.512014	-0.509617	-0.495668	-0.506537	-0.442861	-0.415823	-0.467426	-0.47176	-0.482885	-0.496122	-0.415965	-0.412506
0,35	-0.566424	-0.4704	-0.527949	0.118435	-0.543447	-0.460032	-0.495154	-0.48259	-0.557944	-0.517633	-0.514549	-0.500811	-0.513412	-0.449938	-0.422146	-0.472884	-0.477545	-0.489107	-0.500584	-0.423344	-0.417669
0,353333	-0.574698	-0.476854	-0.534128	0.118604	-0.546747	-0.464833	-0.502719	-0.488948	-0.565748	-0.523227	-0.520074	-0.506673	-0.520376	-0.45768	-0.427974	-0.477881	-0.483407	-0.496475	-0.505417	-0.429908	-0.423009
0,356667	-0.582124	-0.483623	-0.540988	0.118558	-0.550232	-0.469654	-0.510792	-0.495298	-0.573256	-0.529424	-0.5264	-0.513189	-0.527158	-0.465442	-0.432919	-0.482824	-0.488705	-0.50427	-0.511089	-0.435237	-0.428507
0,36	-0.588235	-0.490093	-0.548478	0.118739	-0.554244	-0.474567	-0.518357	-0.501428	-0.580529	-0.536558	-0.533175	-0.52006	-0.53359	-0.472638	-0.437104	-0.488093	-0.493065	-0.51151	-0.517264	-0.439698	-0.434222
0,363333	-0.593509	-0.49589	-0.556311	0.119514	-0.559052	-0.479778	-0.524958	-0.507173	-0.587613	-0.544222	-0.540011	-0.526761	-0.539834	-0.478867	-0.440968	-0.493933	-0.496608	-0.517545	-0.523276	-0.444016	-0.440071
0,366667	-0.598878	-0.501464	-0.564068	0.120718	-0.564784	-0.485646	-0.530936	-0.512673	-0.594597	-0.551574	-0.546842	-0.532885	-0.546084	-0.484192	-0.444897	-0.500119	-0.499882	-0.52258	-0.528795	-0.448678	-0.445887
0,37	-0.605051	-0.50764	-0.571449	0.121768	-0.571205	-0.492358	-0.53678	-0.518285	-0.601431	-0.558222	-0.553613	-0.538328	-0.552218	-0.489107	-0.449226	-0.505999	-0.503833	-0.527366	-0.533968	-0.453779	-0.451718
0,373333	-0.612117	-0.514714	-0.578376	0.122056	-0.577657	-0.499646	-0.542563	-0.524046	-0.608018	-0.564522	-0.56008	-0.543324	-0.557998	-0.494073	-0.454204	-0.51118	-0.509429	-0.532367	-0.539395	-0.459199	-0.457765
0,376667	-0.619626	-0.522368	-0.584839	0.12134	-0.583564	-0.507182	-0.548173	-0.529834	-0.614556	-0.570951	-0.566165	-0.548397	-0.563435	-0.499326	-0.459774	-0.516006	-0.516933	-0.537722	-0.545762	-0.464807	-0.463959
0,38	-0.627095	-0.530048	-0.590823	0.119962	-0.588992	-0.514992	-0.553788	-0.535882	-0.621402	-0.57761	-0.572185	-0.553964	-0.568695	-0.505032	-0.465716	-0.521169	-0.525603	-0.543701	-0.553103	-0.470461	-0.4699
0,383333	-0.634269	-0.537248	-0.596611	0.118504	-0.594539	-0.523159	-0.559782	-0.542466	-0.628585	-0.584219	-0.578453	-0.5599	-0.573961	-0.511196	-0.471869	-0.52686	-0.534274	-0.550674	-0.560773	-0.47598	-0.475315
0,386667	-0.640896	-0.543852	-0.602727	0.117235	-0.600725	-0.531433	-0.56633	-0.549261	-0.635816	-0.590262	-0.5849	-0.565762	-0.579592	-0.517471	-0.477885	-0.532669	-0.542167	-0.558617	-0.568123	-0.481293	-0.480335
0,39	-0.646649	-0.550046	-0.609368	0.116251	-0.607482	-0.539336	-0.573402	-0.55558	-0.642831	-0.595572	-0.591332	-0.571381	-0.585988	-0.523401	-0.483366	-0.53835	-0.549145	-0.566665	-0.574936	-0.486385	-0.485341
0,393333	-0.651556	-0.55582	-0.616371	0.115703	-0.614484	-0.546388	-0.58091	-0.561333	-0.649482	-0.60082	-0.59783	-0.57698	-0.593088	-0.52883	-0.488497	-0.544167	-0.555442	-0.573649	-0.58143	-0.491238	-0.490676
0,396667	-0.656381	-0.561136	-0.623599	0.115456	-0.621921	-0.552252	-0.588578	-0.567219	-0.655955	-0.606905	-0.604743	-0.58291	-0.600238	-0.53392	-0.49379	-0.550508	-0.561282	-0.579185	-0.587992	-0.495983	-0.496509
0,4	-0.662383	-0.566286	-0.630946	0.115007	-0.630273	-0.55704	-0.595871	-0.573852	-0.662886	-0.613953	-0.61239	-0.589333	-0.606852	-0.538901	-0.499361	-0.557481	-0.566796	-0.583722	-0.594814	-0.50076	-0.502886
0,403333	-0.670397	-0.571577	-0.638302	0.113959	-0.639398	-0.561503	-0.602456	-0.581162	-0.670777	-0.621319	-0.620766	-0.596135	-0.613026	-0.54396	-0.505101	-0.564784	-0.57212	-0.58808	-0.601799	-0.505505	-0.50966
0,406667	-0.680117	-0.577104	-0.645624	0.112479	-0.648463	-0.566438	-0.60865	-0.58864	-0.679451	-0.62842	-0.629495	-0.603208	-0.619338	-0.549255	-0.511121	-0.571873	-0.57739	-0.593169	-0.608735	-0.510044	-0.516326
0,41	-0.690569	-0.582927	-0.652716	0.111333	-0.656642	-0.571906	-0.615057	-0.595874	-0.688268	-0.635142	-0.638088	-0.61058	-0.626361	-0.554898	-0.517447	-0.578303	-0.582853	-0.599294	-0.615588	-0.514267	-0.522291
0,413333	-0.701068	-0.589049	-0.659384	0.111253	-0.663582	-0.577413	-0.621904	-0.602796	-0.696598	-0.641623	-0.646141	-0.618197	-0.634299	-0.560851	-0.523666	-0.584099	-0.588791	-0.605827	-0.62256	-0.5183	-0.527284
0,416667	-0.711206	-0.595246	-0.665964	0.112248	-0.669503	-0.582625	-0.629235	-0.609658	-0.70415	-0.648137	-0.653434	-0.625887	-0.64273	-0.566879	-0.529278	-0.589919	-0.595207	-0.611919	-0.629752	-0.522601	-0.531312
0,42	-0.720502	-0.601175	-0.673116	0.113657	-0.675303	-0.587584	-0.637332	-0.617015	-0.711176	-0.655021	-0.66009	-0.633545	-0.650898	-0.572708	-0.534168	-0.596551	-0.601748	-0.617151	-0.6369	-0.527705	-0.534547
0,423333	-0.728927	-0.606766	-0.681169	0.114766	-0.682404	-0.592493	-0.64625	-0.625301	-0.718387	-0.662373	-0.666619	-0.641089	-0.658328	-0.578205	-0.538555	-0.604223	-0.607937	-0.621723	-0.643447	-0.533958	-0.537556
0,426667	-0.737347	-0.61256	-0.689907	0.115232	-0.691758	-0.597555	-0.655472	-0.634097	-0.726395	-0.66999	-0.673571	-0.648352	-0.664919	-0.583504	-0.542899	-0.612544	-0.613443	-0.626277	-0.648895	-0.54146	-0.541218
0,43	-0.746708	-0.619415	-0.698773	0.115031	-0.70289	-0.603066	-0.664529	-0.64233	-0.735302	-0.67763	-0.681153	-0.655368	-0.670771	-0.589032	-0.547889	-0.621031	-0.618405	-0.631437	-0.653313	-0.549972	-0.546076
0,433333	-0.756896	-0.627731	-0.707188	0.114291	-0.714359	-0.609503	-0.673291	-0.649422	-0.74478	-0.685158	-0.689243	-0.662481	-0.676235	-0.595215	-0.554031	-0.629399	-0.623632	-0.637609	-0.657448	-0.558819	-0.5522
0,436667	-0.76682	-0.637125	-0.714835	0.113358	-0.724901	-0.617255	-0.681526	-0.655799	-0.754322	-0.692653	-0.697538	-0.669841	-0.681933	-0.602296	-0.561153	-0.637334	-0.630301	-0.645047	-0.66226	-0.56713	-0.559703
0,44	-0.775551	-0.646781	-0.721848	0.112739	-0.733873	-0.62619	-0.688912	-0.662229	-0.763474	-0.700392	-0.705588	-0.677033	-0.688494	-0.610347	-0.568572	-0.644554	-0.639152	-0.653751	-0.668361	-0.574345	-0.568585
0,443333	-0.78297	-0.65587	-0.728691	0.112605	-0.741058	-0.635649	-0.695567	-0.66901	-0.772116	-0.708397	-0.712906	-0.683328	-0.696088	-0.618838	-0.57568	-0.651395	-0.649748	-0.663456	-0.675718	-0.580637	-0.578176
0,446667	-0.789454	-0.664006	-0.735725	0.112673	-0.746556	-0.644996	-0.702202	-0.675832	-0.780478	-0.716332	-0.719376	-0.688283	-0.704276	-0.626593	-0.582285	-0.658672	-0.660519	-0.67367	-0.683568	-0.586785	-0.587396
0,45	-0.795452	-0.67149	-0.743093	0.112735	-0.750873	-0.653967	-0.709442	-0.682326	-0.788821	-0.724034	-0.725613	-0.69214	-0.71239	-0.632846	-0.588621	-0.666645	-0.66976	-0.6836	-0.690859	-0.593572	-0.595396
0,453333	-0.801392	-0.678929	-0.750766	0.112791	-0.754863	-0.662382	-0.717215	-0.688486	-0.797266	-0.7316	-0.732463	-0.695735	-0.719933	-0.637955	-0.594997	-0.67467	-0.676713	-0.692545	-0.697196	-0.601207	-0.601743
0,456667	-0.807627	-0.686706	-0.758492	0.112698	-0.759415	-0.670046	-0.725233	-0.694608	-0.805931	-0.7391	-0.740138	-0.700114	-0.726758	-0.642965	-0.601294	-0.68208	-0.681822	-0.700573	-0.703237	-0.609195	-0.606505
0,46	-0.814308	-0.694757	-0.766141	0.112185	-0.765093	-0.676986	-0.733489	-0.701221	-0.814795	-0.746714	-0.748421	-0.706011	-0.733035	-0.648734	-0.607138	-0.688915	-0.686169	-0.708326	-0.709966	-0.616687	-0.610274
0,463333	-0.821372	-0.702702	-0.774001	0.111177	-0.772032	-0.683521	-0.741934	-0.708879	-0.823617	-0.754748	-0.757337	-0.713517	-0.739078	-0.655258	-0.612567	-0.695605	-0.690724	-0.716249	-0.71778	-0.623092	-0.613845
0,466667	-0.828824	-0.710268	-0.782336	0.10987	-0.780194	-0.690216	-0.750366	-0.717592	-0.832301	-0.763173	-0.766845	-0.722197	-0.745396	-0.66174	-0.6182	-0.702453	-0.695994	-0.724377	-0.726469	-0.628541	-0.617995
0,47	-0.836996	-0.71752	-0.790908	0.108556	-0.789518	-0.697587	-0.758691	-0.726612	-0.841047	-0.771525	-0.776334	-0.731398	-0.75266	-0.667414	-0.624635	-0.709544	-0.702109	-0.732537	-0.735684	-0.633744	-0.623219
0,473333	-0.846321	-0.724554	-0.799127	0.107519	-0.79975	-0.70557	-0.766918	-0.735079	-0.850062	-0.779384	-0.784928	-0.740629	-0.761089	-0.672168	-0.631809	-0.71679	-0.708907	-0.74048	-0.744972	-0.639278	-0.62926
0,476667	-0.85681	-0.731161	-0.806623	0.106966	-0.81029	-0.713463	-0.775089	-0.742761	-0.859428	-0.786691	-0.792204	-0.749789	-0.770254	-0.676435	-0.639097	-0.72405	-0.716008	-0.748121	-0.75375	-0.645035	-0.635416
0,48	-0.867853	-0.736979	-0.813576	0.106843	-0.820382	-0.72049	-0.783258	-0.750009	-0.869293	-0.793865	-0.798584	-0.758929	-0.779895	-0.680788	-0.645873	-0.731357	-0.72302	-0.755551	-0.761615	-0.650545	-0.641419
0,483333	-0.87867	-0.742026	-0.820446	0.106834	-0.829566	-0.726362	-0.791416	-0.757202	-0.87981	-0.801649	-0.804868	-0.76802	-0.790178	-0.685755	-0.651873	-0.738898	-0.729744	-0.76279	-0.768379	-0.655678	-0.64746
0,486667	-0.88879	-0.747081	-0.827592	0.106631	-0.837814	-0.731345	-0.799649	-0.76454	-0.890668	-0.810445	-0.811449	-0.777085	-0.800806	-0.691692	-0.657314	-0.746789	-0.736282	-0.76979	-0.774079	-0.66083	-0.653621
0,49	-0.898104	-0.753236	-0.83531	0.106143	-0.845383	-0.736046	-0.80821	-0.772272	-0.90105	-0.820045	-0.818304	-0.786214	-0.810668	-0.698598	-0.662733	-0.754939	-0.742896	-0.77642	-0.779305	-0.666682	-0.659712
0,493333	-0.906854	-0.761014	-0.843853	0.105502	-0.852894	-0.741173	-0.817225	-0.780778	-0.910289	-0.830078	-0.825517	-0.795482	-0.818774	-0.706188	-0.66855	-0.763032	-0.749651	-0.782368	-0.785008	-0.673806	-0.665452
0,496667	-0.915504	-0.769985	-0.853107	0.104954	-0.861237	-0.747075	-0.826626	-0.790056	-0.918399	-0.840199	-0.833372	-0.804895	-0.825259	-0.714105	-0.674751	-0.770677	-0.756311	-0.78746	-0.791871	-0.682164	-0.670742
0,5	-0.924347	-0.779126	-0.862525	0.104764	-0.871	-0.753529	-0.836363	-0.799581	-0.925947	-0.849972	-0.842096	-0.814205	-0.831328	-0.722006	-0.680982	-0.777795	-0.762671	-0.792219	-0.800103	-0.691154	-0.676027
0,503333	-0.93339	-0.787616	-0.871738	0.105036	-0.882161	-0.760292	-0.84634	-0.809061	-0.933717	-0.858874	-0.85157	-0.822858	-0.838331	-0.729821	-0.686905	-0.784821	-0.76877	-0.79779	-0.809478	-0.700186	-0.682174
0,506667	-0.942761	-0.795508	-0.880959	0.105453	-0.894239	-0.767633	-0.85615	-0.818611	-0.942304	-0.866488	-0.861393	-0.830414	-0.846864	-0.737883	-0.692471	-0.792422	-0.774658	-0.805015	-0.819197	-0.708849	-0.689579
0,51	-0.952909	-0.803526	-0.890538	0.105386	-0.90641	-0.776229	-0.865424	-0.828098	-0.951841	-0.87306	-0.871358	-0.837088	-0.856575	-0.746546	-0.697832	-0.801101	-0.780237	-0.813764	-0.828087	-0.71679	-0.697866
0,513333	-0.964191	-0.812188	-0.90048	0.104392	-0.917866	-0.786688	-0.874378	-0.837194	-0.962347	-0.879651	-0.88153	-0.843594	-0.866644	-0.755652	-0.703248	-0.810926	-0.785604	-0.823404	-0.835366	-0.7241	-0.706665
0,516667	-0.976455	-0.821438	-0.910572	0.102462	-0.928411	-0.79906	-0.883423	-0.845817	-0.973952	-0.887323	-0.891842	-0.850267	-0.876436	-0.764544	-0.709122	-0.821384	-0.791487	-0.833579	-0.841111	-0.731507	-0.715901
0,52	-0.989194	-0.831202	-0.920731	0.099989	-0.938281	-0.812541	-0.892496	-0.85394	-0.986414	-0.896433	-0.902013	-0.856839	-0.885737	-0.772787	-0.715753	-0.831639	-0.798829	-0.844175	-0.846139	-0.739656	-0.725298
0,523333	-1.001953	-0.841544	-0.931075	0.097605	-0.947497	-0.825624	-0.901298	-0.861414	-0.998906	-0.906684	-0.911839	-0.863151	-0.894518	-0.780647	-0.723121	-0.841113	-0.807881	-0.85492	-0.851625	-0.748482	-0.734328
0,526667	-1.014402	-0.852227	-0.94165	0.095832	-0.955905	-0.836903	-0.90995	-0.86837	-1.010538	-0.917533	-0.921506	-0.869567	-0.902846	-0.788591	-0.731118	-0.849821	-0.818164	-0.865504	-0.858389	-0.757451	-0.742702
0,53	-1.026226	-0.862868	-0.952252	0.094987	-0.963671	-0.845913	-0.919142	-0.875425	-1.020964	-0.928461	-0.931292	-0.876632	-0.911008	-0.796556	-0.73982	-0.858152	-0.829137	-0.87586	-0.866251	-0.766066	-0.75051
0,533333	-1.037198	-0.873347	-0.962482	0.095237	-0.971381	-0.853231	-0.92964	-0.883237	-1.030481	-0.938977	-0.940884	-0.884666	-0.91939	-0.803884	-0.74917	-0.866468	-0.840321	-0.886092	-0.874347	-0.774101	-0.757809
0,536667	-1.047197	-0.883777	-0.97185	0.096355	-0.979599	-0.860044	-0.941684	-0.892057	-1.039844	-0.948763	-0.949719	-0.893726	-0.928226	-0.809923	-0.758612	-0.874963	-0.851112	-0.896311	-0.882168	-0.781459	-0.764388
0,54	-1.056253	-0.894395	-0.980129	0.097627	-0.988602	-0.867436	-0.954811	-0.90169	-1.049988	-0.957994	-0.957908	-0.903696	-0.937417	-0.814828	-0.767508	-0.883706	-0.861054	-0.906283	-0.88997	-0.788049	-0.770216
0,543333	-1.064952	-0.90534	-0.987657	0.098422	-0.998608	-0.875761	-0.968158	-0.911705	-1.061552	-0.967354	-0.966109	-0.914477	-0.946601	-0.819747	-0.775708	-0.892654	-0.870138	-0.91531	-0.89832	-0.79404	-0.775864
0,546667	-1.074426	-0.916368	-0.99494	0.098805	-1.009729	-0.884663	-0.980796	-0.921691	-1.074463	-0.977445	-0.974844	-0.925947	-0.955729	-0.825803	-0.783515	-0.901658	-0.878792	-0.922926	-0.907748	-0.800082	-0.782035
0,55	-1.085655	-0.926939	-1.002321	0.099216	-1.021669	-0.893578	-0.992028	-0.931415	-1.087899	-0.988336	-0.98432	-0.937478	-0.9653	-0.833037	-0.791358	-0.910427	-0.887742	-0.929465	-0.918486	-0.806991	-0.788867
0,553333	-1.09891	-0.936613	-1.010312	0.099635	-1.034012	-0.902168	-1.001879	-0.94062	-1.100777	-0.999743	-0.994449	-0.948015	-0.97563	-0.840636	-0.799465	-0.918611	-0.89747	-0.935574	-0.930025	-0.815222	-0.796211
0,556667	-1.113611	-0.945294	-1.019748	0.099551	-1.046618	-0.91048	-1.011122	-0.949023	-1.112585	-1.01123	-1.004869	-0.957119	-0.986379	-0.847812	-0.807704	-0.926269	-0.907542	-0.941573	-0.941352	-0.824619	-0.804196
0,56	-1.128488	-0.953214	-1.031135	0.098784	-1.059525	-0.918693	-1.020465	-0.956878	-1.123751	-1.022198	-1.015304	-0.965429	-0.99722	-0.85422	-0.815689	-0.934049	-0.916911	-0.94761	-0.951902	-0.834486	-0.812889
0,563333	-1.142224	-0.960718	-1.043918	0.0979	-1.072691	-0.926759	-1.030187	-0.965013	-1.135118	-1.032122	-1.025859	-0.973927	-1.008299	-0.859998	-0.823048	-0.942598	-0.925082	-0.954083	-0.961874	-0.843939	-0.82179
0,566667	-1.154162	-0.967974	-1.056795	0.097587	-1.085902	-0.934699	-1.040526	-0.974047	-1.147099	-1.040877	-1.036763	-0.983239	-1.019662	-0.865816	-0.829805	-0.952149	-0.932474	-0.961519	-0.971719	-0.852379	-0.830161
0,57	-1.164499	-0.974954	-1.068795	0.09793	-1.098803	-0.942829	-1.05142	-0.983972	-1.159575	-1.048739	-1.047957	-0.993514	-1.030979	-0.872786	-0.836519	-0.962704	-0.93978	-0.970119	-0.981687	-0.859784	-0.837646
0,573333	-1.174072	-0.981713	-1.079838	0.098415	-1.111039	-0.951265	-1.061889	-0.994451	-1.172413	-1.056262	-1.058914	-1.004464	-1.04198	-0.881811	-0.843658	-0.974205	-0.947561	-0.979583	-0.991775	-0.866865	-0.844522
0,576667	-1.183995	-0.9887	-1.090432	0.098476	-1.122413	-0.959652	-1.070884	-1.00532	-1.185496	-1.064323	-1.069026	-1.015644	-1.05258	-0.892777	-0.850949	-0.986597	-0.956108	-0.989387	-1.001793	-0.874849	-0.85137
0,58	-1.195091	-0.996809	-1.10102	0.097892	-1.132954	-0.967641	-1.078948	-1.01658	-1.19851	-1.073837	-1.078359	-1.026758	-1.062686	-0.904559	-0.857829	-0.999675	-0.965256	-0.999204	-1.01133	-0.884627	-0.858574
0,583333	-1.207473	-1.006994	-1.111583	0.096694	-1.142975	-0.975258	-1.088094	-1.028077	-1.211247	-1.085103	-1.087782	-1.037486	-1.072158	-0.915874	-0.864203	-1.012664	-0.974465	-1.009042	-1.019875	-0.896006	-0.866329
0,586667	-1.220642	-1.019672	-1.121875	0.095106	-1.152978	-0.98274	-1.09995	-1.039571	-1.22376	-1.097709	-1.098143	-1.047346	-1.080971	-0.926162	-0.870451	-1.024459	-0.983286	-1.019044	-1.02739	-0.907955	-0.875014
0,59	-1.233903	-1.034421	-1.131972	0.09369	-1.163394	-0.990305	-1.11478	-1.051037	-1.236103	-1.110946	-1.109517	-1.056054	-1.089459	-0.935852	-0.877256	-1.034637	-0.99192	-1.029429	-1.034698	-0.919493	-0.885129
0,593333	-1.24679	-1.050006	-1.142284	0.093082	-1.174524	-0.998185	-1.131738	-1.062513	-1.24832	-1.124038	-1.121333	-1.0638	-1.098279	-0.945677	-0.885465	-1.043931	-1.001213	-1.040546	-1.042793	-0.930208	-0.896742
0,596667	-1.25931	-1.064783	-1.153148	0.093397	-1.186447	-1.00683	-1.149248	-1.073837	-1.260554	-1.136399	-1.132972	-1.071101	-1.10795	-0.955865	-0.89546	-1.053428	-1.011816	-1.05252	-1.051849	-0.940301	-0.909211
0,6	-1.271813	-1.077575	-1.164741	0.094039	-1.198769	-1.01693	-1.165778	-1.084878	-1.2729	-1.148014	-1.144171	-1.078518	-1.118379	-0.966194	-0.906659	-1.063553	-1.023552	-1.064998	-1.06127	-0.950295	-0.921638
0,603333	-1.284678	-1.088291	-1.177045	0.094245	-1.21079	-1.029012	-1.180719	-1.095819	-1.285278	-1.159431	-1.155108	-1.086473	-1.128881	-0.976296	-0.918028	-1.073927	-1.035612	-1.077387	-1.070494	-0.960484	-0.933467
0,606667	-1.297974	-1.097762	-1.189731	0.093654	-1.222252	-1.042862	-1.194363	-1.106829	-1.297505	-1.171241	-1.166198	-1.095235	-1.138782	-0.985629	-0.928965	-1.084116	-1.047155	-1.089296	-1.079423	-0.970625	-0.944626
0,61	-1.311388	-1.107169	-1.202395	0.092214	-1.233601	-1.057276	-1.207279	-1.117812	-1.309567	-1.1836	-1.177713	-1.104936	-1.147906	-0.993715	-0.939513	-1.094363	-1.057799	-1.100807	-1.088234	-0.980281	-0.95528
0,613333	-1.324557	-1.117545	-1.214787	0.090253	-1.245304	-1.070627	-1.219953	-1.128695	-1.321967	-1.196077	-1.189587	-1.115723	-1.156353	-1.000754	-0.949834	-1.105228	-1.067685	-1.112168	-1.097244	-0.98927	-0.965612
0,616667	-1.33728	-1.129359	-1.226744	0.088616	-1.257417	-1.081953	-1.232742	-1.139604	-1.335574	-1.20795	-1.201465	-1.127981	-1.164264	-1.007618	-0.959785	-1.116755	-1.077219	-1.12328	-1.106781	-0.997745	-0.975743
0,62	-1.349556	-1.142195	-1.238214	0.087965	-1.269823	-1.091492	-1.245822	-1.150614	-1.35075	-1.218901	-1.212999	-1.141995	-1.172177	-1.014929	-0.969223	-1.128542	-1.086852	-1.133704	-1.116779	-1.006089	-0.985789
0,623333	-1.361698	-1.154936	-1.249441	0.088322	-1.282507	-1.100389	-1.259178	-1.161561	-1.366901	-1.229401	-1.224149	-1.157384	-1.181159	-1.022666	-0.978408	-1.140147	-1.096871	-1.143059	-1.127029	-1.014751	-0.99589
0,626667	-1.374226	-1.166699	-1.260976	0.08937	-1.295755	-1.109982	-1.272846	-1.172263	-1.383038	-1.240283	-1.235101	-1.173166	-1.192134	-1.030773	-0.987867	-1.15107	-1.1073	-1.151378	-1.138052	-1.02402	-1.006008
0,63	-1.387519	-1.177638	-1.273272	0.090641	-1.310051	-1.120928	-1.287012	-1.182773	-1.398445	-1.252158	-1.246124	-1.188115	-1.205163	-1.039351	-0.998055	-1.161024	-1.117978	-1.159169	-1.150793	-1.03381	-1.01581
0,633333	-1.401637	-1.188487	-1.286335	0.091659	-1.325494	-1.132869	-1.301658	-1.19346	-1.412927	-1.265165	-1.257581	-1.20119	-1.219529	-1.048261	-1.008974	-1.170343	-1.128538	-1.167086	-1.165212	-1.043457	-1.024943
0,636667	-1.416405	-1.199562	-1.299752	0.092213	-1.34156	-1.144987	-1.316365	-1.2049	-1.426764	-1.278885	-1.269963	-1.212191	-1.234418	-1.057128	-1.019961	-1.179826	-1.138439	-1.175723	-1.180049	-1.052077	-1.033358
0,64	-1.43168	-1.210629	-1.313051	0.09235	-1.357454	-1.156673	-1.33065	-1.217477	-1.440377	-1.292614	-1.2837	-1.221949	-1.249139	-1.065838	-1.030023	-1.190207	-1.147432	-1.185513	-1.194118	-1.059608	-1.04139
0,643333	-1.447571	-1.221529	-1.326163	0.092139	-1.372457	-1.167838	-1.344224	-1.231057	-1.454074	-1.305884	-1.298604	-1.231595	-1.262914	-1.074949	-1.038551	-1.201612	-1.155987	-1.196342	-1.207128	-1.067287	-1.049596
0,646667	-1.464254	-1.232495	-1.339291	0.091546	-1.38634	-1.178896	-1.357085	-1.245106	-1.4681	-1.318686	-1.313745	-1.241776	-1.275391	-1.085319	-1.045662	-1.213323	-1.164924	-1.207488	-1.219375	-1.076676	-1.058493
0,65	-1.481566	-1.243823	-1.35246	0.090587	-1.399711	-1.190266	-1.369808	-1.25912	-1.482709	-1.331415	-1.328165	-1.252638	-1.287194	-1.097122	-1.051889	-1.224497	-1.174717	-1.218287	-1.231227	-1.088309	-1.068335
0,653333	-1.498951	-1.255446	-1.365688	0.089477	-1.413634	-1.201866	-1.383479	-1.27304	-1.49818	-1.344399	-1.341606	-1.26413	-1.299426	-1.10938	-1.057891	-1.23522	-1.185337	-1.228666	-1.242939	-1.101428	-1.078969
0,656667	-1.51593	-1.267077	-1.379116	0.088455	-1.428745	-1.213357	-1.398735	-1.287114	-1.514704	-1.35741	-1.354544	-1.275901	-1.312857	-1.120741	-1.064245	-1.246561	-1.196488	-1.239033	-1.254748	-1.114844	-1.089877
0,66	-1.532665	-1.278789	-1.392642	0.08759	-1.444672	-1.224634	-1.4151	-1.301437	-1.532163	-1.369926	-1.367654	-1.287372	-1.327461	-1.130735	-1.071044	-1.259705	-1.207587	-1.249764	-1.266795	-1.127956	-1.100519
0,663333	-1.549725	-1.291276	-1.40599	0.086865	-1.460425	-1.235828	-1.431694	-1.315866	-1.550222	-1.381838	-1.381177	-1.298097	-1.342429	-1.140043	-1.078044	-1.274896	-1.217856	-1.260979	-1.278847	-1.141203	-1.110829
0,666667	-1.567183	-1.30525	-1.419129	0.086265	-1.475407	-1.24711	-1.448043	-1.330199	-1.568519	-1.393767	-1.394865	-1.30781	-1.356713	-1.149606	-1.085482	-1.291169	-1.227109	-1.272821	-1.290527	-1.155401	-1.121465
0,67	-1.584423	-1.320484	-1.432345	0.085659	-1.489821	-1.258625	-1.463986	-1.344219	-1.5866	-1.406678	-1.408522	-1.316567	-1.369645	-1.159716	-1.094294	-1.307286	-1.23628	-1.2856	-1.301845	-1.1706	-1.133322
0,673333	-1.600829	-1.336089	-1.446048	0.084918	-1.504191	-1.270489	-1.479396	-1.357741	-1.604066	-1.421075	-1.422422	-1.324944	-1.381183	-1.16991	-1.105323	-1.322768	-1.246692	-1.299515	-1.313206	-1.186061	-1.146607
0,676667	-1.616244	-1.351672	-1.460552	0.084219	-1.518783	-1.282903	-1.494335	-1.370902	-1.620901	-1.436636	-1.436943	-1.333673	-1.391868	-1.179637	-1.118612	-1.337921	-1.259066	-1.314438	-1.324944	-1.201125	-1.160735
0,68	-1.63086	-1.367197	-1.475965	0.083911	-1.533469	-1.296125	-1.509177	-1.38428	-1.637292	-1.452556	-1.451839	-1.343281	-1.402469	-1.188864	-1.133436	-1.353181	-1.27333	-1.33013	-1.336943	-1.215631	-1.175172
0,683333	-1.644999	-1.382086	-1.491973	0.084149	-1.548061	-1.310271	-1.524426	-1.398252	-1.653344	-1.468038	-1.466473	-1.354094	-1.413601	-1.198098	-1.148583	-1.368608	-1.28894	-1.346432	-1.348806	-1.229783	-1.189651
0,686667	-1.659078	-1.395631	-1.507814	0.084846	-1.562533	-1.325225	-1.540558	-1.412403	-1.669219	-1.482673	-1.480708	-1.366166	-1.425715	-1.207912	-1.162677	-1.383847	-1.305097	-1.362917	-1.360303	-1.243869	-1.203624
0,69	-1.673608	-1.408184	-1.522845	0.085674	-1.576778	-1.340601	-1.557889	-1.426032	-1.68508	-1.49655	-1.494952	-1.379222	-1.439142	-1.218357	-1.17488	-1.398499	-1.320809	-1.37868	-1.371526	-1.257973	-1.216466
0,693333	-1.68891	-1.421193	-1.536985	0.086015	-1.590566	-1.355836	-1.576404	-1.439033	-1.700956	-1.510149	-1.509633	-1.392904	-1.453867	-1.22923	-1.185517	-1.412514	-1.335224	-1.392986	-1.383038	-1.271965	-1.228395
0,696667	-1.704911	-1.43588	-1.550529	0.085264	-1.604086	-1.370599	-1.595692	-1.452009	-1.717043	-1.524141	-1.524966	-1.407035	-1.469256	-1.240555	-1.195753	-1.425979	-1.348014	-1.406031	-1.395988	-1.285656	-1.240594
0,7	-1.721396	-1.452188	-1.563989	0.083453	-1.61823	-1.385079	-1.614997	-1.46569	-1.733839	-1.539043	-1.540874	-1.421633	-1.484146	-1.252172	-1.206621	-1.438767	-1.359523	-1.41887	-1.411407	-1.298862	-1.254189
0,703333	-1.738281	-1.469086	-1.578194	0.081401	-1.634017	-1.39977	-1.633575	-1.48023	-1.751773	-1.554956	-1.557019	-1.436749	-1.497484	-1.263433	-1.21837	-1.450931	-1.37061	-1.4325	-1.429075	-1.311624	-1.269136
0,706667	-1.755629	-1.485535	-1.593901	0.080037	-1.651895	-1.414974	-1.651115	-1.495122	-1.770715	-1.571602	-1.573148	-1.452383	-1.509005	-1.273687	-1.230481	-1.462916	-1.381944	-1.446886	-1.447435	-1.324526	-1.284282
0,71	-1.773584	-1.501027	-1.611132	0.07977	-1.671507	-1.430385	-1.667693	-1.509835	-1.789966	-1.588503	-1.589361	-1.468389	-1.519487	-1.282829	-1.242213	-1.474976	-1.393398	-1.461049	-1.464781	-1.338332	-1.298516
0,713333	-1.792312	-1.515598	-1.629195	0.08045	-1.69181	-1.445243	-1.683819	-1.524363	-1.80903	-1.605223	-1.605785	-1.484409	-1.530449	-1.291369	-1.253217	-1.487076	-1.404351	-1.474272	-1.48038	-1.353127	-1.311478
0,716667	-1.811931	-1.529641	-1.647248	0.081468	-1.71171	-1.458975	-1.70054	-1.539153	-1.827989	-1.621602	-1.622045	-1.500176	-1.543404	-1.300074	-1.263748	-1.499618	-1.414444	-1.48686	-1.494491	-1.368066	-1.323242
0,72	-1.832386	-1.543512	-1.664802	0.082048	-1.730698	-1.471501	-1.718627	-1.554552	-1.846836	-1.637772	-1.637538	-1.51575	-1.559218	-1.309567	-1.274425	-1.513595	-1.424158	-1.499638	-1.507759	-1.382059	-1.333931
0,723333	-1.853386	-1.55726	-1.681894	0.081826	-1.748825	-1.483056	-1.737698	-1.570334	-1.865214	-1.653983	-1.652186	-1.531315	-1.57778	-1.320138	-1.285578	-1.529657	-1.434683	-1.513063	-1.520952	-1.394786	-1.34386
0,726667	-1.874501	-1.5708	-1.698939	0.081051	-1.766391	-1.494211	-1.756774	-1.586067	-1.883018	-1.670475	-1.6666	-1.546935	-1.598025	-1.331823	-1.296813	-1.547362	-1.446964	-1.526967	-1.534838	-1.407176	-1.353782
0,73	-1.895295	-1.584259	-1.716347	0.080192	-1.783806	-1.505942	-1.7753	-1.601775	-1.900631	-1.687346	-1.681838	-1.562503	-1.618478	-1.344511	-1.307623	-1.565614	-1.460902	-1.540944	-1.54973	-1.420818	-1.364544
0,733333	-1.915501	-1.597975	-1.734033	0.079551	-1.801545	-1.519144	-1.793347	-1.617823	-1.918632	-1.704595	-1.69898	-1.577725	-1.637911	-1.357873	-1.318171	-1.583404	-1.475673	-1.554853	-1.565209	-1.436788	-1.376347
0,736667	-1.935194	-1.612361	-1.751362	0.079184	-1.820031	-1.533905	-1.811601	-1.63443	-1.937501	-1.722266	-1.718261	-1.592249	-1.655863	-1.371577	-1.329112	-1.60002	-1.490495	-1.569085	-1.580462	-1.454863	-1.388696
0,74	-1.954669	-1.627899	-1.767682	0.078966	-1.839265	-1.549386	-1.831109	-1.651569	-1.957458	-1.740192	-1.738583	-1.606157	-1.672813	-1.385638	-1.340916	-1.615304	-1.50477	-1.584439	-1.594828	-1.473768	-1.401274
0,743333	-1.974214	-1.644817	-1.782988	0.078643	-1.858539	-1.564747	-1.852323	-1.669052	-1.978573	-1.757914	-1.758289	-1.620004	-1.689581	-1.400238	-1.353551	-1.629988	-1.518037	-1.601594	-1.60822	-1.492212	-1.414518
0,746667	-1.994009	-1.66266	-1.798142	0.077959	-1.876931	-1.580231	-1.874609	-1.686702	-2.000886	-1.775204	-1.776309	-1.634096	-1.706414	-1.415393	-1.366709	-1.645369	-1.530241	-1.620531	-1.621138	-1.509595	-1.428977
0,75	-2.014029	-1.680567	-1.814227	0.076839	-1.894206	-1.596842	-1.897052	-1.704602	-2.024151	-1.792207	-1.792466	-1.648158	-1.72287	-1.43089	-1.380241	-1.662462	-1.541792	-1.640399	-1.634171	-1.525952	-1.444595
0,753333	-2.034022	-1.698037	-1.831599	0.075396	-1.911065	-1.615024	-1.9192	-1.723017	-2.04765	-1.808948	-1.807274	-1.661738	-1.738444	-1.446292	-1.39424	-1.681323	-1.553489	-1.659975	-1.647646	-1.541642	-1.460936
0,756667	-2.053706	-1.715338	-1.849866	0.073864	-1.92853	-1.634154	-1.940917	-1.742027	-2.070635	-1.825279	-1.821812	-1.674648	-1.753024	-1.461081	-1.408982	-1.700853	-1.566436	-1.678361	-1.66176	-1.55722	-1.477677
0,76	-2.072964	-1.733222	-1.868712	0.072469	-1.947225	-1.653199	-1.962221	-1.761309	-2.092854	-1.841331	-1.837261	-1.687147	-1.766766	-1.475021	-1.424774	-1.719363	-1.58166	-1.695431	-1.676634	-1.573303	-1.494716
0,763333	-2.091811	-1.752167	-1.888116	0.071068	-1.967081	-1.671487	-1.983412	-1.780234	-2.114412	-1.857625	-1.854106	-1.699789	-1.779805	-1.488286	-1.441463	-1.735765	-1.599513	-1.711773	-1.692135	-1.590158	-1.511984
0,766667	-2.110331	-1.771919	-1.907798	0.069221	-1.987474	-1.688866	-2.004916	-1.798454	-2.135382	-1.874684	-1.872153	-1.71318	-1.792394	-1.501155	-1.458366	-1.750317	-1.619423	-1.728144	-1.707951	-1.607445	-1.529232
0,77	-2.128709	-1.791899	-1.927221	0.067049	-2.007786	-1.705389	-2.026944	-1.816348	-2.155837	-1.892791	-1.891241	-1.728077	-1.805063	-1.513785	-1.47487	-1.764074	-1.640248	-1.744833	-1.723763	-1.624664	-1.546141
0,773333	-2.147248	-1.81169	-1.946197	0.065485	-2.027734	-1.721209	-2.049347	-1.83454	-2.176049	-1.911955	-1.911276	-1.745407	-1.818314	-1.526209	-1.490734	-1.777985	-1.660617	-1.761564	-1.739412	-1.641642	-1.562681
0,776667	-2.16628	-1.830843	-1.96505	0.065264	-2.04729	-1.7368	-2.071688	-1.853322	-2.196431	-1.931807	-1.931782	-1.765475	-1.832478	-1.538498	-1.506065	-1.792606	-1.679279	-1.777892	-1.755105	-1.658275	-1.579232
0,78	-2.18598	-1.848752	-1.984077	0.066138	-2.066759	-1.752835	-2.093456	-1.872634	-2.217268	-1.951886	-1.952049	-1.787196	-1.848037	-1.55098	-1.521149	-1.808053	-1.695935	-1.793526	-1.771394	-1.674242	-1.596235
0,783333	-2.206527	-1.865003	-2.003145	0.067313	-2.08668	-1.769644	-2.114487	-1.892194	-2.238566	-1.972039	-1.971706	-1.80862	-1.865553	-1.564171	-1.535894	-1.82393	-1.711496	-1.808397	-1.78882	-1.689269	-1.613681
0,786667	-2.228273	-1.87959	-2.022216	0.068174	-2.107293	-1.786805	-2.135311	-1.911715	-2.26034	-1.992256	-1.990893	-1.828321	-1.884992	-1.578308	-1.549791	-1.839627	-1.727261	-1.822738	-1.80757	-1.703443	-1.630919
0,79	-2.251413	-1.892962	-2.041805	0.068333	-2.128438	-1.803379	-2.156828	-1.931063	-2.283015	-2.012526	-2.009939	-1.846092	-1.905551	-1.592942	-1.562692	-1.854971	-1.743962	-1.837117	-1.827561	-1.717334	-1.646972
0,793333	-2.275649	-1.905866	-2.062393	0.067488	-2.14995	-1.818757	-2.179497	-1.95011	-2.30704	-2.032918	-2.029109	-1.862375	-1.926417	-1.607284	-1.575013	-1.870442	-1.761322	-1.851995	-1.848563	-1.731784	-1.661272
0,796667	-2.300229	-1.919018	-2.083692	0.065646	-2.171793	-1.833258	-2.202929	-1.96871	-2.331976	-2.053544	-2.048681	-1.877579	-1.94716	-1.621156	-1.58723	-1.886614	-1.778444	-1.867238	-1.869861	-1.747319	-1.674156
0,8	-2.324294	-1.933064	-2.104776	0.06321	-2.193918	-1.847691	-2.226325	-1.986945	-2.356681	-2.074612	-2.069025	-1.892251	-1.96724	-1.635383	-1.599636	-1.903656	-1.794611	-1.882276	-1.890407	-1.763753	-1.686551
0,803333	-2.347384	-1.948426	-2.125037	0.06079	-2.216204	-1.862537	-2.249091	-2.00517	-2.380432	-2.096264	-2.090302	-1.907304	-1.98602	-1.650997	-1.612281	-1.921457	-1.809644	-1.896689	-1.909852	-1.780424	-1.699326
0,806667	-2.369445	-1.964731	-2.144884	0.059092	-2.238446	-1.877811	-2.271139	-2.023762	-2.403172	-2.118209	-2.112174	-1.923378	-2.003615	-1.668223	-1.624985	-1.939909	-1.823815	-1.910718	-1.928755	-1.79678	-1.713029
0,81	-2.390622	-1.980963	-2.165184	0.058669	-2.260343	-1.893473	-2.292881	-2.042963	-2.425113	-2.139989	-2.134247	-1.940272	-2.020948	-1.686331	-1.637542	-1.958953	-1.837691	-1.925179	-1.947546	-1.812925	-1.727905
0,813333	-2.411479	-1.996719	-2.186202	0.059305	-2.28176	-1.90957	-2.314813	-2.062937	-2.446817	-2.161524	-2.156569	-1.957272	-2.038764	-1.704249	-1.649904	-1.978475	-1.851957	-1.9407	-1.965993	-1.829652	-1.743836
0,816667	-2.433132	-2.012925	-2.207465	0.059883	-2.303029	-1.925799	-2.337065	-2.083799	-2.469125	-2.183063	-2.17918	-1.973681	-2.057083	-1.721258	-1.662326	-1.998281	-1.867154	-1.957307	-1.983756	-1.847785	-1.760449
0,82	-2.456617	-2.03092	-2.228596	0.059424	-2.32462	-1.941553	-2.359454	-2.105431	-2.492597	-2.20488	-2.201703	-1.98904	-2.075402	-1.737324	-1.675415	-2.017889	-1.883385	-1.974803	-2.00111	-1.867586	-1.777542
0,823333	-2.482092	-2.051173	-2.249881	0.058062	-2.346579	-1.956767	-2.3818	-2.127383	-2.5172	-2.22705	-2.223734	-2.003332	-2.093224	-1.752961	-1.689796	-2.036546	-1.900364	-1.993089	-2.018868	-1.88872	-1.795321
0,826667	-2.508708	-2.07312	-2.271784	0.056563	-2.368427	-1.972045	-2.404199	-2.149103	-2.542468	-2.249337	-2.245174	-2.017131	-2.110588	-1.76868	-1.705666	-2.054038	-1.917983	-2.012184	-2.037437	-1.910258	-1.814117
0,83	-2.535086	-2.095726	-2.294252	0.055284	-2.389578	-1.987954	-2.427142	-2.170185	-2.567914	-2.271339	-2.26617	-2.031322	-2.127997	-1.784549	-1.722695	-2.071174	-1.936653	-2.032227	-2.056297	-1.930811	-1.833818
0,833333	-2.560064	-2.117767	-2.316839	0.0542	-2.410025	-2.004726	-2.451264	-2.190588	-2.593383	-2.292804	-2.287026	-2.04653	-2.145768	-1.80035	-1.740144	-2.089086	-1.956818	-2.053373	-2.074591	-1.949274	-1.853643
0,836667	-2.583304	-2.138076	-2.339165	0.053528	-2.430513	-2.022552	-2.476661	-2.21094	-2.618944	-2.313857	-2.308092	-2.062961	-2.16364	-1.816044	-1.757367	-2.108282	-1.978279	-2.07545	-2.09175	-1.965773	-1.872741
0,84	-2.605222	-2.156277	-2.361063	0.053497	-2.451868	-2.041791	-2.502548	-2.232175	-2.644564	-2.33498	-2.329667	-2.080513	-2.1809	-1.831824	-1.774597	-2.128197	-2.000117	-2.097692	-2.107768	-1.981863	-1.891027
0,843333	-2.626505	-2.173245	-2.382712	0.053758	-2.474418	-2.06254	-2.528096	-2.254535	-2.669974	-2.356696	-2.351969	-2.098717	-2.196949	-1.847708	-1.792792	-2.147547	-2.021096	-2.119165	-2.123362	-1.999389	-1.909175
0,846667	-2.647825	-2.190504	-2.404718	0.05358	-2.497932	-2.084205	-2.55331	-2.277452	-2.694949	-2.379182	-2.375042	-2.117122	-2.211914	-1.863425	-1.812392	-2.165492	-2.040207	-2.139604	-2.139648	-2.018856	-1.927828
0,85	-2.66967	-2.209145	-2.427641	0.052562	-2.52167	-2.105842	-2.578606	-2.300481	-2.719677	-2.402225	-2.398558	-2.135789	-2.226736	-1.878744	-1.832767	-2.182407	-2.057162	-2.15967	-2.157491	-2.039063	-1.947
0,853333	-2.692029	-2.229038	-2.451456	0.050983	-2.544771	-2.126774	-2.604021	-2.323474	-2.7446	-2.425614	-2.421828	-2.154891	-2.242611	-1.893657	-1.852969	-2.199454	-2.072667	-2.180094	-2.177097	-2.058172	-1.966234
0,856667	-2.71429	-2.248809	-2.475696	0.049516	-2.566957	-2.146994	-2.629258	-2.345609	-2.769955	-2.449321	-2.444319	-2.174349	-2.260291	-1.908341	-1.872437	-2.217462	-2.088118	-2.200748	-2.198016	-2.075208	-1.98511
0,86	-2.735714	-2.266821	-2.499971	0.048645	-2.588643	-2.167103	-2.654306	-2.365601	-2.795691	-2.473326	-2.466237	-2.194255	-2.279818	-1.923105	-1.890885	-2.236067	-2.104722	-2.220845	-2.219526	-2.090783	-2.003476
0,863333	-2.75622	-2.282378	-2.524136	0.048331	-2.61042	-2.187623	-2.679706	-2.383713	-2.821559	-2.497542	-2.488405	-2.214847	-2.300832	-1.938424	-1.908127	-2.254008	-2.122748	-2.239757	-2.240907	-2.106169	-2.021324
0,866667	-2.776714	-2.296054	-2.548118	0.04821	-2.632874	-2.208344	-2.705874	-2.402283	-2.847171	-2.521855	-2.511499	-2.235777	-2.323014	-1.954778	-1.924264	-2.270287	-2.141538	-2.257361	-2.261439	-2.121965	-2.038676
0,87	-2.798539	-2.309193	-2.57195	0.047981	-2.656558	-2.228489	-2.73244	-2.423672	-2.872147	-2.546106	-2.535449	-2.256102	-2.34601	-1.972007	-1.939767	-2.284772	-2.160072	-2.273795	-2.280743	-2.137923	-2.055576
0,873333	-2.822496	-2.322985	-2.595829	0.047452	-2.681437	-2.247418	-2.758541	-2.448594	-2.896337	-2.570141	-2.559714	-2.275347	-2.369173	-1.989147	-1.955293	-2.298131	-2.177488	-2.289242	-2.299248	-2.153363	-2.072031
0,876667	-2.848263	-2.337746	-2.619898	0.046439	-2.706533	-2.264937	-2.783571	-2.476077	-2.920048	-2.593974	-2.584003	-2.293922	-2.391786	-2.005362	-1.971381	-2.311841	-2.193592	-2.304009	-2.317981	-2.167701	-2.087949
0,88	-2.874663	-2.353045	-2.644191	0.044977	-2.730632	-2.281256	-2.807624	-2.504247	-2.943882	-2.617943	-2.608458	-2.312422	-2.413289	-2.020742	-1.988154	-2.327673	-2.209033	-2.318576	-2.337765	-2.181231	-2.10325
0,883333	-2.900602	-2.368292	-2.668647	0.043471	-2.753318	-2.296962	-2.831327	-2.531492	-2.968232	-2.642539	-2.633366	-2.331436	-2.432992	-2.036115	-2.005283	-2.346282	-2.224573	-2.333472	-2.358498	-2.195212	-2.11814
0,886667	-2.925782	-2.383041	-2.693017	0.042414	-2.77533	-2.31255	-2.855148	-2.557237	-2.993155	-2.668002	-2.658821	-2.351552	-2.450368	-2.05238	-2.022164	-2.366702	-2.240471	-2.349179	-2.379149	-2.211085	-2.133155
0,89	-2.950465	-2.397266	-2.71709	0.042078	-2.797983	-2.327876	-2.878938	-2.581664	-3.018626	-2.694148	-2.684668	-2.372586	-2.466053	-2.070214	-2.038269	-2.38756	-2.256745	-2.366156	-2.398594	-2.229834	-2.14883
0,893333	-2.974771	-2.411641	-2.741107	0.042439	-2.822001	-2.34249	-2.902403	-2.605216	-3.044654	-2.720424	-2.710669	-2.393485	-2.481732	-2.090173	-2.053609	-2.408141	-2.273535	-2.384941	-2.416524	-2.251273	-2.165304
0,896667	-2.998555	-2.427256	-2.765592	0.042981	-2.846808	-2.356539	-2.925868	-2.628493	-3.071085	-2.746223	-2.736522	-2.413394	-2.498674	-2.112356	-2.068679	-2.428341	-2.291043	-2.405886	-2.433406	-2.27367	-2.182305
0,9	-3.021829	-2.444848	-2.790864	0.04283	-2.871022	-2.371202	-2.950089	-2.652052	-3.097464	-2.771394	-2.762063	-2.432175	-2.516741	-2.135797	-2.084113	-2.448266	-2.309262	-2.428538	-2.449641	-2.295035	-2.199565
0,903333	-3.044889	-2.464283	-2.816833	0.041642	-2.893634	-2.387857	-2.975348	-2.676106	-3.123325	-2.796398	-2.787568	-2.450045	-2.534802	-2.158812	-2.1008	-2.46787	-2.327986	-2.451549	-2.465047	-2.314749	-2.217111
0,906667	-3.067879	-2.484769	-2.843205	0.040032	-2.914778	-2.406077	-3.001299	-2.700619	-3.14852	-2.821817	-2.813518	-2.467134	-2.551803	-2.180076	-2.11975	-2.486816	-2.347096	-2.473372	-2.479279	-2.33337	-2.235098
0,91	-3.09049	-2.505488	-2.869699	0.038803	-2.93539	-2.422953	-3.02762	-2.725642	-3.173046	-2.847668	-2.840076	-2.483177	-2.56744	-2.199367	-2.141214	-2.504773	-2.366573	-2.493175	-2.492496	-2.351555	-2.253612
0,913333	-3.112264	-2.526027	-2.89595	0.038076	-2.956045	-2.435867	-3.0542	-2.751346	-3.196746	-2.873504	-2.866947	-2.497737	-2.582081	-2.217579	-2.164092	-2.521769	-2.386301	-2.511217	-2.505402	-2.369671	-2.272797
0,916667	-3.133058	-2.546192	-2.92159	0.037362	-2.976461	-2.445778	-3.08073	-2.777735	-3.219563	-2.899145	-2.893701	-2.510912	-2.596275	-2.235932	-2.186522	-2.538057	-2.406142	-2.528408	-2.51866	-2.387692	-2.292879
0,92	-3.15325	-2.565472	-2.946651	0.036275	-2.996409	-2.456656	-3.106663	-2.804475	-3.242169	-2.924738	-2.920013	-2.523675	-2.610337	-2.254932	-2.207065	-2.553769	-2.42612	-2.545547	-2.532508	-2.405055	-2.313658
0,923333	-3.173461	-2.583155	-2.971546	0.035017	-3.016452	-2.472044	-3.131567	-2.830967	-3.265816	-2.950312	-2.945607	-2.537455	-2.624192	-2.274055	-2.225246	-2.568839	-2.446227	-2.562868	-2.547044	-2.420981	-2.334263
0,926667	-3.193962	-2.59904	-2.996658	0.03391	-3.037276	-2.492848	-3.155418	-2.856614	-3.291152	-2.975708	-2.970359	-2.553389	-2.637644	-2.292325	-2.241471	-2.582979	-2.466113	-2.580221	-2.562476	-2.435077	-2.353745
0,93	-3.214535	-2.613662	-3.022182	0.032755	-3.058857	-2.517615	-3.178733	-2.881341	-3.317458	-3.000934	-2.9946	-2.571657	-2.650831	-2.309163	-2.256874	-2.596005	-2.485418	-2.597438	-2.578882	-2.447528	-2.371886
0,933333	-3.234965	-2.627892	-3.048189	0.031083	-3.080517	-2.543762	-3.202308	-2.905955	-3.343469	-3.026444	-3.01908	-2.591297	-2.664309	-2.324835	-2.272847	-2.608484	-2.50423	-2.614352	-2.596217	-2.458781	-2.389531
0,936667	-3.255317	-2.642196	-3.074684	0.028808	-3.101462	-2.568716	-3.226636	-2.931646	-3.368707	-3.052666	-3.044497	-2.610993	-2.678695	-2.340249	-2.290193	-2.621481	-2.522899	-2.630626	-2.614648	-2.469448	-2.407902
0,94	-3.275721	-2.656067	-3.101636	0.026509	-3.121399	-2.590775	-3.251516	-2.958957	-3.393549	-3.079333	-3.070992	-2.630156	-2.694386	-2.356258	-2.308641	-2.635514	-2.541851	-2.645779	-2.634385	-2.480387	-2.427296
0,943333	-3.296358	-2.668495	-3.128872	0.025105	-3.140749	-2.60948	-3.276237	-2.987329	-3.418264	-3.105708	-3.098106	-2.649087	-2.711427	-2.372967	-2.327197	-2.650191	-2.561434	-2.659587	-2.655218	-2.49234	-2.446584
0,946667	-3.317676	-2.679035	-3.155928	0.025108	-3.160193	-2.625215	-3.300033	-3.015468	-3.442601	-3.131181	-3.125231	-2.668348	-2.729305	-2.389653	-2.34491	-2.664685	-2.581302	-2.672278	-2.676326	-2.505389	-2.464173
0,95	-3.340067	-2.688296	-3.182306	0.026224	-3.18024	-2.638449	-3.322152	-3.04224	-3.466143	-3.155518	-3.15203	-2.688098	-2.747041	-2.405531	-2.361516	-2.678263	-2.600232	-2.68418	-2.696405	-2.518771	-2.47934
0,953333	-3.363252	-2.697513	-3.207831	0.027614	-3.201349	-2.649675	-3.34194	-3.067509	-3.488715	-3.179056	-3.178379	-2.70781	-2.763913	-2.420789	-2.37756	-2.690717	-2.617025	-2.695562	-2.714399	-2.531251	-2.49264
0,956667	-3.386294	-2.707465	-3.232604	0.028447	-3.223793	-2.659658	-3.359462	-3.092003	-3.510593	-3.202571	-3.204294	-2.726642	-2.779996	-2.436718	-2.393783	-2.702737	-2.631424	-2.70689	-2.73044	-2.541978	-2.505327
0,96	-3.408142	-2.717776	-3.256999	0.028292	-3.247075	-2.669159	-3.375828	-3.116435	-3.532246	-3.226694	-3.230099	-2.744072	-2.795849	-2.454603	-2.410396	-2.715546	-2.64405	-2.718713	-2.745754	-2.551332	-2.518517
0,963333	-3.428067	-2.727431	-3.281802	0.027195	-3.270072	-2.67871	-3.392592	-3.141092	-3.553836	-3.251741	-3.256228	-2.76004	-2.81184	-2.47454	-2.427022	-2.729929	-2.655875	-2.731198	-2.761581	-2.561013	-2.532561
0,966667	-3.445984	-2.735853	-3.30771	0.02551	-3.292121	-2.688725	-3.41087	-3.166176	-3.575281	-3.277819	-3.282694	-2.774756	-2.827905	-2.495537	-2.443257	-2.74572	-2.668047	-2.744027	-2.778218	-2.573028	-2.547083
0,97	-3.462685	-2.743809	-3.334631	0.023519	-3.313653	-2.699416	-3.43074	-3.191953	-3.596601	-3.304715	-3.309015	-2.788487	-2.843849	-2.516675	-2.459131	-2.761932	-2.681585	-2.756848	-2.794791	-2.588305	-2.561684
0,973333	-3.479574	-2.753584	-3.361861	0.021331	-3.335527	-2.710536	-3.451487	-3.218308	-3.617967	-3.332001	-3.334613	-2.80138	-2.859444	-2.537727	-2.474878	-2.777205	-2.696659	-2.769749	-2.809949	-2.606268	-2.57645
0,976667	-3.497871	-2.76738	-3.388728	0.01932	-3.357959	-2.721472	-3.472562	-3.244516	-3.639588	-3.359264	-3.359223	-2.813531	-2.874255	-2.55874	-2.490436	-2.79037	-2.712514	-2.783104	-2.823052	-2.625512	-2.591683
0,98	-3.517695	-2.784921	-3.414695	0.018045	-3.380189	-2.731982	-3.493759	-3.269929	-3.661436	-3.38604	-3.383189	-2.825001	-2.887824	-2.579604	-2.505475	-2.800949	-2.728229	-2.797113	-2.834668	-2.644411	-2.607435
0,983333	-3.537851	-2.803398	-3.439435	0.017569	-3.401088	-2.742778	-3.514619	-3.29465	-3.682928	-3.411986	-3.407296	-2.835744	-2.900042	-2.600061	-2.519935	-2.809621	-2.743424	-2.811928	-2.845824	-2.661267	-2.6234
0,986667	-3.556809	-2.819842	-3.463222	0.01742	-3.419983	-2.754987	-3.534455	-3.319087	-3.703354	-3.437252	-3.43213	-2.84585	-2.911092	-2.619913	-2.534298	-2.818145	-2.758484	-2.827881	-2.85682	-2.674793	-2.638998
0,99	-3.573681	-2.832801	-3.486731	0.0173	-3.437013	-2.769027	-3.552809	-3.343248	-3.722698	-3.462275	-3.457728	-2.855726	-2.921261	-2.639189	-2.549272	-2.828267	-2.774144	-2.844971	-2.867036	-2.684925	-2.653607
0,993333	-3.588178	-2.8422	-3.510385	0.017511	-3.452849	-2.784347	-3.569621	-3.366958	-3.741458	-3.487199	-3.483803	-2.865649	-2.93107	-2.657888	-2.565457	-2.840342	-2.790796	-2.862198	-2.876041	-2.693082	-2.667373
0,996667	-3.60043	-2.848775	-3.534392	0.018551	-3.467997	-2.800183	-3.585229	-3.39041	-3.759882	-3.511695	-3.509881	-2.875465	-2.94119	-2.675581	-2.583227	-2.852958	-2.808327	-2.877752	-2.884312	-2.701406	-2.681565
1	-3.611057	-2.853793	-3.559062	0.020387	-3.482311	-2.815963	-3.600193	-3.41417	-3.777936	-3.535339	-3.535296	-2.885154	-2.951835	-2.691806	-2.602514	-2.864084	-2.826331	-2.89031	-2.892638	-2.711315	-2.697262
1,003333	-3.620844	-2.85864	-3.58447	0.022324	-3.495333	-2.831067	-3.614992	-3.438656	-3.795576	-3.558054	-3.559668	-2.895368	-2.962299	-2.706766	-2.622647	-2.872645	-2.844269	-2.900316	-2.901552	-2.722519	-2.714095
1,006667	-3.630386	-2.864269	-3.610058	0.023651	-3.50706	-2.844967	-3.629811	-3.463689	-3.812579	-3.580302	-3.583185	-2.907148	-2.971362	-2.720976	-2.642642	-2.878934	-2.861625	-2.909783	-2.911461	-2.733434	-2.730724
1,01	-3.640112	-2.870849	-3.634994	0.02424	-3.518183	-2.857643	-3.644465	-3.488663	-3.828582	-3.602712	-3.606055	-2.921052	-2.978383	-2.734623	-2.661772	-2.883928	-2.87798	-2.920507	-2.922554	-2.742459	-2.745948
1,013333	-3.650281	-2.877784	-3.658993	0.024204	-3.529628	-2.869514	-3.658595	-3.513071	-3.84367	-3.625299	-3.628236	-2.93642	-2.984261	-2.747864	-2.679876	-2.888453	-2.892918	-2.93245	-2.934332	-2.748917	-2.759161
1,016667	-3.660957	-2.884123	-3.682494	0.023323	-3.542038	-2.880871	-3.672012	-3.536649	-3.858445	-3.647293	-3.649719	-2.951718	-2.991187	-2.761191	-2.697092	-2.892672	-2.906037	-2.94412	-2.945693	-2.753146	-2.770265
1,02	-3.672139	-2.889011	-3.705869	0.021567	-3.555666	-2.89149	-3.684672	-3.559225	-3.873219	-3.668062	-3.67059	-2.965748	-3.000959	-2.775027	-2.713462	-2.896173	-2.917311	-2.954294	-2.955879	-2.75608	-2.779672
1,023333	-3.683773	-2.891959	-3.729005	0.019525	-3.57028	-2.90089	-3.696593	-3.580747	-3.887563	-3.687903	-3.69105	-2.97814	-3.013584	-2.789176	-2.728848	-2.898675	-2.927397	-2.962927	-2.965194	-2.758712	-2.788232
1,026667	-3.695701	-2.893056	-3.751771	0.017588	-3.585195	-2.908731	-3.708045	-3.601461	-3.900876	-3.707686	-3.71158	-2.988913	-3.027636	-2.803023	-2.742995	-2.90054	-2.937191	-2.970584	-2.974524	-2.761736	-2.796584
1,03	-3.70777	-2.893026	-3.774167	0.015572	-3.599706	-2.915046	-3.719374	-3.621865	-3.913157	-3.727983	-3.732673	-2.9983	-3.041325	-2.816189	-2.755835	-2.902604	-2.946861	-2.977457	-2.984332	-2.765436	-2.804613
1,033333	-3.719904	-2.893055	-3.796004	0.013402	-3.613455	-2.92028	-3.730598	-3.642272	-3.92496	-3.748736	-3.754404	-3.006943	-3.053049	-2.828738	-2.767735	-2.905646	-2.955626	-2.983105	-2.994284	-2.769601	-2.811954
1,036667	-3.731971	-2.894134	-3.817175	0.011338	-3.626387	-2.924913	-3.741485	-3.662495	-3.936543	-3.769503	-3.776445	-3.015764	-3.061568	-2.841099	-2.77914	-2.909775	-2.962801	-2.986899	-3.003763	-2.773642	-2.818734
1,04	-3.74356	-2.896225	-3.83796	0.009685	-3.638552	-2.929022	-3.751848	-3.682104	-3.947463	-3.789806	-3.798399	-3.025362	-3.066476	-2.854093	-2.790177	-2.914294	-2.968664	-2.988694	-3.012471	-2.776977	-2.825331
1,043333	-3.754041	-2.898334	-3.858575	0.008656	-3.649985	-2.932295	-3.761566	-3.700906	-3.957148	-3.809366	-3.820033	-3.035332	-3.068813	-2.868601	-2.800603	-2.918449	-2.974065	-2.989513	-3.020338	-2.77939	-2.831806
1,046667	-3.763078	-2.899437	-3.878822	0.008176	-3.660686	-2.934508	-3.770495	-3.719237	-3.965668	-3.828238	-3.841208	-3.044394	-3.070663	-2.884874	-2.810034	-2.922338	-2.979725	-2.991395	-3.027054	-2.781335	-2.83786
1,05	-3.770855	-2.89928	-3.89843	0.007846	-3.67068	-2.936083	-3.778394	-3.737758	-3.97381	-3.84672	-3.861803	-3.051411	-3.073621	-2.902328	-2.818467	-2.926813	-2.985853	-2.996106	-3.032155	-2.783762	-2.8432
1,053333	-3.777672	-2.898698	-3.917631	0.007321	-3.680054	-2.938059	-3.784946	-3.756933	-3.982437	-3.865134	-3.881933	-3.056196	-3.077639	-2.919925	-2.826488	-2.932548	-2.991899	-3.004058	-3.035476	-2.787604	-2.848101
1,056667	-3.783735	-2.899333	-3.937086	0.006566	-3.688621	-2.941392	-3.790133	-3.776731	-3.991788	-3.883736	-3.901914	-3.05956	-3.081377	-2.936552	-2.835132	-2.939353	-2.996987	-3.014269	-3.037314	-2.79371	-2.853582
1,06	-3.789258	-2.902662	-3.957099	0.00578	-3.695661	-2.946402	-3.794497	-3.796562	-4.001291	-3.902587	-3.9218	-3.062639	-3.083658	-2.951342	-2.845748	-2.946241	-3.001078	-3.02486	-3.038187	-2.802464	-2.860782
1,063333	-3.794253	-2.908935	-3.977063	0.005235	-3.700623	-2.952789	-3.798712	-3.81546	-4.010043	-3.921371	-3.941237	-3.065802	-3.0845	-2.964184	-2.859321	-2.952282	-3.005381	-3.033961	-3.038481	-2.812804	-2.870116
1,066667	-3.798308	-2.916955	-3.995752	0.005055	-3.70384	-2.95973	-3.803074	-3.832782	-4.0173	-3.939506	-3.959709	-3.068575	-3.084737	-2.975956	-2.875365	-2.957458	-3.011337	-3.040721	-3.038331	-2.822517	-2.880877
1,07	-3.800805	-2.924844	-4.012254	0.004967	-3.706064	-2.966121	-3.807526	-3.848864	-4.022517	-3.956598	-3.97689	-3.070673	-3.084888	-2.987927	-2.891873	-2.96235	-3.019406	-3.045513	-3.037763	-2.829832	-2.891648
1,073333	-3.801337	-2.930944	-4.026686	0.004309	-3.708069	-2.971359	-3.811982	-3.864536	-4.025598	-3.972729	-3.992923	-3.072406	-3.084636	-3.000782	-2.906639	-2.96711	-3.028876	-3.049256	-3.036883	-2.83419	-2.901036
1,076667	-3.800192	-2.934226	-4.039894	0.002528	-3.710807	-2.975873	-3.816393	-3.879928	-4.027282	-3.988079	-4.00826	-3.074172	-3.083243	-3.013992	-2.918569	-2.971113	-3.038722	-3.052674	-3.035887	-2.836083	-2.908008
1,08	-3.798441	-2.934493	-4.05273	-0.000182	-3.714692	-2.980621	-3.820583	-3.894392	-4.028729	-4.002408	-4.02317	-3.075903	-3.080352	-3.026254	-2.927921	-2.973463	-3.048187	-3.055989	-3.034979	-2.836813	-2.912246
1,083333	-3.79704	-2.932518	-4.06583	-0.002939	-3.71887	-2.986079	-3.824199	-3.907544	-4.030688	-4.015278	-4.037442	-3.076997	-3.076571	-3.036615	-2.935683	-2.973534	-3.056352	-3.058993	-3.034535	-2.837717	-2.914519
1,086667	-3.795982	-2.929752	-4.079468	-0.004867	-3.722108	-2.99169	-3.826878	-3.919702	-4.03313	-4.026704	-4.050638	-3.076913	-3.07318	-3.04504	-2.942983	-2.971281	-3.062281	-3.06132	-3.035096	-2.839064	-2.916359
1,09	-3.794752	-2.927435	-4.093371	-0.005545	-3.723916	-2.996168	-3.828471	-3.93141	-4.035512	-4.037248	-4.06276	-3.075905	-3.071053	-3.052147	-2.950598	-2.967505	-3.066126	-3.062815	-3.036869	-2.839979	-2.919175
1,093333	-3.793138	-2.925748	-4.107163	-0.005032	-3.724463	-2.998336	-3.829154	-3.943029	-4.037412	-4.047601	-4.074465	-3.075193	-3.069968	-3.058628	-2.958518	-2.963536	-3.069257	-3.063568	-3.039544	-2.839531	-2.923456
1,096667	-3.791303	-2.923805	-4.120704	-0.003817	-3.724206	-2.997857	-3.829291	-3.954657	-4.038905	-4.05823	-4.086354	-3.076479	-3.069071	-3.06479	-2.966022	-2.960073	-3.073106	-3.063539	-3.042681	-2.837565	-2.928474
1,1	-3.789557	-2.920361	-4.133675	-0.002574	-3.723728	-2.995438	-3.829163	-3.966178	-4.040287	-4.06921	-4.098275	-3.081061	-3.067868	-3.070518	-2.972255	-2.956546	-3.078102	-3.062415	-3.045844	-2.834479	-2.932805
1,103333	-3.788314	-2.914916	-4.145421	-0.001774	-3.723449	-2.992277	-3.828641	-3.977398	-4.041522	-4.080292	-4.109609	-3.088954	-3.066671	-3.075661	-2.976844	-2.952014	-3.083375	-3.059818	-3.048337	-2.830677	-2.935363
1,106667	-3.787953	-2.908143	-4.155522	-0.001612	-3.723472	-2.989024	-3.827037	-3.987986	-4.041935	-4.091052	-4.120074	-3.098565	-3.066241	-3.080469	-2.980077	-2.946366	-3.087336	-3.055588	-3.049523	-2.826374	-2.936109
1,11	-3.78851	-2.901085	-4.164271	-0.002293	-3.723737	-2.98536	-3.823635	-3.99767	-4.040589	-4.100994	-4.129909	-3.10734	-3.06713	-3.085525	-2.982539	-2.940534	-3.088846	-3.050111	-3.049792	-2.821641	-2.935638
1,113333	-3.789572	-2.894371	-4.172554	-0.004058	-3.724068	-2.980721	-3.818617	-4.006761	-4.037134	-4.109866	-4.139368	-3.113252	-3.069133	-3.091314	-2.98482	-2.935968	-3.087899	-3.044312	-3.050569	-2.816587	-2.934295
1,116667	-3.790574	-2.888094	-4.181213	-0.006696	-3.724048	-2.975059	-3.813069	-4.015794	-4.032199	-4.117919	-4.148395	-3.116013	-3.071277	-3.098148	-2.987378	-2.933798	-3.085269	-3.038893	-3.052758	-2.811669	-2.932026
1,12	-3.791047	-2.88197	-4.190417	-0.009379	-3.72322	-2.969005	-3.807804	-4.024627	-4.026765	-4.125445	-4.156772	-3.116842	-3.072424	-3.106219	-2.990214	-2.933893	-3.081689	-3.033799	-3.055672	-2.807834	-2.92885
1,123333	-3.790526	-2.875837	-4.199686	-0.011272	-3.721717	-2.963447	-3.802536	-4.032485	-4.021291	-4.132339	-4.164418	-3.117162	-3.071964	-3.115402	-2.992927	-2.934717	-3.077417	-3.028742	-3.05774	-2.80615	-2.925236
1,126667	-3.788474	-2.870255	-4.208353	-0.012093	-3.720274	-2.95875	-3.796575	-4.03875	-4.015611	-4.138453	-4.171516	-3.117396	-3.070048	-3.125313	-2.995152	-2.934392	-3.072689	-3.024069	-3.057617	-2.806909	-2.921947
1,13	-3.784559	-2.866475	-4.215843	-0.012145	-3.719319	-2.954446	-3.789902	-4.043447	-4.009448	-4.143966	-4.178224	-3.11684	-3.067298	-3.135601	-2.99651	-2.931879	-3.068343	-3.020893	-3.05477	-2.809067	-2.919494
1,133333	-3.778935	-2.865439	-4.22178	-0.012024	-3.718402	-2.949815	-3.783062	-4.047181	-4.002898	-4.149058	-4.184464	-3.114678	-3.064299	-3.145953	-2.996446	-2.927302	-3.065227	-3.020186	-3.049639	-2.81088	-2.91795
1,136667	-3.772026	-2.866603	-4.226291	-0.012161	-3.716613	-2.944681	-3.776356	-4.050757	-3.996553	-4.153618	-4.190224	-3.110845	-3.061121	-3.155917	-2.994922	-2.921764	-3.063186	-3.021826	-3.043025	-2.811024	-2.91715
1,14	-3.764104	-2.868141	-4.230067	-0.012468	-3.713107	-2.939598	-3.769543	-4.054692	-3.991131	-4.157473	-4.195689	-3.10585	-3.057265	-3.164777	-2.993099	-2.916789	-3.061344	-3.024716	-3.035342	-2.809047	-2.916768
1,143333	-3.755209	-2.86848	-4.233756	-0.01249	-3.707479	-2.935351	-3.762213	-4.058809	-3.986818	-4.160442	-4.200794	-3.100232	-3.052318	-3.171788	-2.99266	-2.913347	-3.059286	-3.027484	-3.026773	-2.805175	-2.91638
1,146667	-3.745412	-2.867139	-4.237314	-0.012125	-3.700067	-2.932372	-3.754154	-4.062538	-3.982915	-4.162265	-4.205142	-3.094271	-3.046651	-3.176716	-2.994555	-2.91143	-3.057468	-3.028856	-3.017816	-2.799937	-2.915745
1,15	-3.734987	-2.863979	-4.24006	-0.011926	-3.691735	-2.930555	-3.745368	-4.065665	-3.978271	-4.162942	-4.208523	-3.087939	-3.041146	-3.180071	-2.998759	-2.910243	-3.056446	-3.027752	-3.009371	-2.793865	-2.914992
1,153333	-3.724263	-2.858635	-4.241437	-0.012398	-3.683197	-2.929365	-3.735961	-4.068379	-3.972212	-4.162933	-4.210966	-3.081224	-3.036005	-3.182786	-3.004765	-2.908162	-3.056233	-3.023773	-3.002315	-2.787518	-2.914353
1,156667	-3.713462	-2.851177	-4.241539	-0.013427	-3.674571	-2.927916	-3.726067	-4.070648	-3.96482	-4.1627	-4.212304	-3.0747	-3.030235	-3.185453	-3.011622	-2.903288	-3.056682	-3.01787	-2.996789	-2.781408	-2.91372
1,16	-3.702744	-2.842408	-4.240838	-0.014598	-3.665606	-2.92521	-3.715902	-4.072087	-3.956381	-4.162234	-4.212292	-3.069502	-3.022629	-3.187701	-3.017886	-2.894936	-3.057944	-3.01206	-2.992018	-2.775526	-2.912691
1,163333	-3.692306	-2.833221	-4.239877	-0.015556	-3.656407	-2.920828	-3.705886	-4.072381	-3.947063	-4.161301	-4.210971	-3.066357	-3.012947	-3.188641	-3.022317	-2.884145	-3.059939	-3.007915	-2.987059	-2.769239	-2.911052
1,166667	-3.682283	-2.824244	-4.239178	-0.016058	-3.647587	-2.915488	-3.696354	-4.071564	-3.936987	-4.159805	-4.208575	-3.064754	-3.002162	-3.187857	-3.024649	-2.872546	-3.061603	-3.005277	-2.981487	-2.761869	-2.908954
1,17	-3.672472	-2.815896	-4.239032	-0.016093	-3.639471	-2.910432	-3.686941	-4.070095	-3.926329	-4.157596	-4.205414	-3.063418	-2.99206	-3.1856	-3.025502	-2.861382	-3.061349	-3.002486	-2.975486	-2.753241	-2.906468
1,173333	-3.66247	-2.808413	-4.239305	-0.016049	-3.631793	-2.90618	-3.676769	-4.06859	-3.915498	-4.154227	-4.201856	-3.061373	-2.984397	-3.182237	-3.025744	-2.851347	-3.058392	-2.997637	-2.969651	-2.743611	-2.903264
1,176667	-3.652172	-2.801657	-4.239542	-0.016503	-3.624272	-2.902147	-3.665401	-4.067152	-3.904978	-4.149287	-4.198183	-3.058331	-2.979974	-3.178047	-3.02583	-2.84241	-3.053492	-2.989886	-2.964716	-2.733257	-2.898953
1,18	-3.641869	-2.794909	-4.23925	-0.017585	-3.616709	-2.897161	-3.653203	-4.065174	-3.894718	-4.143224	-4.194582	-3.054524	-2.978367	-3.173327	-3.025358	-2.833837	-3.04842	-2.980086	-2.961319	-2.722479	-2.893367
1,183333	-3.631897	-2.787241	-4.237982	-0.018839	-3.608862	-2.890264	-3.640777	-4.061918	-3.883972	-4.137315	-4.191299	-3.050283	-2.978327	-3.168358	-3.023531	-2.824902	-3.044441	-2.969927	-2.959479	-2.711753	-2.886585
1,186667	-3.622303	-2.778156	-4.235502	-0.01985	-3.600737	-2.88151	-3.628279	-4.057169	-3.871951	-4.132502	-4.188591	-3.04567	-2.97833	-3.163617	-3.020194	-2.815545	-3.041205	-2.960236	-2.958125	-2.701552	-2.879036
1,19	-3.612767	-2.76778	-4.231995	-0.020522	-3.592573	-2.87176	-3.615274	-4.051475	-3.858606	-4.128653	-4.186337	-3.040697	-2.977042	-3.16007	-3.01615	-2.806439	-3.037247	-2.95053	-2.955805	-2.692126	-2.871186
1,193333	-3.602817	-2.756517	-4.22775	-0.020872	-3.584382	-2.861638	-3.601263	-4.045685	-3.844735	-4.124799	-4.183904	-3.03555	-2.973672	-3.158759	-3.012452	-2.798686	-3.03137	-2.940167	-2.951832	-2.683497	-2.863157
1,196667	-3.591988	-2.74454	-4.222823	-0.021066	-3.575807	-2.851229	-3.586207	-4.040118	-3.831323	-4.119859	-4.180712	-3.03018	-2.968091	-3.160153	-3.009259	-2.793226	-3.02349	-2.929336	-2.946465	-2.675525	-2.854995
1,2	-3.579932	-2.731944	-4.217222	-0.021325	-3.56653	-2.84049	-3.570516	-4.034469	-3.818807	-4.113411	-4.176554	-3.024127	-2.960719	-3.163849	-3.005407	-2.790082	-3.014428	-2.918787	-2.94033	-2.668135	-2.846776
1,203333	-3.566884	-2.719288	-4.211015	-0.021576	-3.556607	-2.829465	-3.554866	-4.028428	-3.806976	-4.105911	-4.171378	-3.01706	-2.952352	-3.16847	-2.999374	-2.788127	-3.005024	-2.90901	-2.933676	-2.661678	-2.838224
1,206667	-3.553788	-2.707667	-4.204203	-0.021658	-3.546204	-2.818492	-3.53979	-4.021997	-3.795288	-4.098237	-4.165357	-3.009187	-2.943762	-3.17196	-2.990615	-2.785793	-2.99559	-2.899889	-2.925983	-2.656821	-2.828948
1,21	-3.541536	-2.698328	-4.196751	-0.021779	-3.535342	-2.808338	-3.525286	-4.015282	-3.783223	-4.091083	-4.158943	-3.001033	-2.93512	-3.172515	-2.980118	-2.781854	-2.986151	-2.891018	-2.916488	-2.653782	-2.819428
1,213333	-3.530185	-2.692005	-4.188618	-0.022284	-3.524099	-2.799855	-3.510999	-4.008327	-3.770538	-4.084538	-4.152349	-2.992738	-2.926065	-3.16966	-2.970145	-2.775493	-2.976883	-2.882157	-2.905237	-2.651778	-2.811409
1,216667	-3.518991	-2.688355	-4.179682	-0.023213	-3.512662	-2.793492	-3.496602	-4.001036	-3.757306	-4.078021	-4.145167	-2.983637	-2.916374	-3.164443	-2.963157	-2.766434	-2.968365	-2.873447	-2.893378	-2.649442	-2.806649
1,22	-3.507074	-2.686075	-4.16979	-0.024274	-3.501003	-2.788786	-3.48185	-3.993177	-3.743717	-4.070704	-4.136796	-2.97297	-2.906234	-3.158515	-2.96016	-2.755423	-2.961624	-2.865462	-2.88236	-2.645723	-2.805133
1,223333	-3.493841	-2.683607	-4.159003	-0.025285	-3.488719	-2.78453	-3.466727	-3.984605	-3.729827	-4.062122	-4.127128	-2.960934	-2.895962	-3.15313	-2.959889	-2.744031	-2.957588	-2.859031	-2.872826	-2.640329	-2.804928
1,226667	-3.47908	-2.679765	-4.147776	-0.026507	-3.475417	-2.779867	-3.451729	-3.975426	-3.71563	-4.052371	-4.116608	-2.948699	-2.885622	-3.148564	-2.959902	-2.733664	-2.955966	-2.854692	-2.864147	-2.633621	-2.803705
1,23	-3.463205	-2.673941	-4.136746	-0.028077	-3.461083	-2.774896	-3.437424	-3.965859	-3.701171	-4.041748	-4.105769	-2.937448	-2.874844	-3.144123	-2.958414	-2.724748	-2.954958	-2.852113	-2.855074	-2.626346	-2.799935
1,233333	-3.447018	-2.666084	-4.126246	-0.029556	-3.445965	-2.770205	-3.423573	-3.956015	-3.6863	-4.030471	-4.094822	-2.927569	-2.863227	-3.138949	-2.955115	-2.716595	-2.952535	-2.85004	-2.844959	-2.61922	-2.793072
1,236667	-3.431154	-2.656693	-4.116207	-0.030663	-3.430409	-2.766147	-3.409391	-3.945785	-3.67072	-4.018867	-4.083652	-2.918665	-2.851071	-3.132777	-2.950677	-2.708028	-2.947752	-2.847069	-2.834386	-2.612458	-2.783599
1,24	-3.416066	-2.646661	-4.106422	-0.031741	-3.414699	-2.762326	-3.394373	-3.934941	-3.654448	-4.007365	-4.072172	-2.910125	-2.839344	-3.125937	-2.945806	-2.698357	-2.940783	-2.842611	-2.824842	-2.605612	-2.772949
1,243333	-3.402086	-2.636903	-4.096611	-0.033074	-3.398897	-2.757754	-3.378399	-3.923465	-3.637855	-3.996093	-4.060573	-2.901656	-2.828682	-3.118958	-2.940789	-2.687799	-2.932352	-2.836983	-2.817876	-2.597764	-2.762592
1,246667	-3.38905	-2.627866	-4.086381	-0.034486	-3.383019	-2.751655	-3.361639	-3.911596	-3.621146	-3.984759	-4.049165	-2.893435	-2.81883	-3.111952	-2.935527	-2.676979	-2.923391	-2.830693	-2.814121	-2.588149	-2.752909
1,25	-3.376225	-2.619213	-4.075454	-0.035633	-3.367285	-2.743889	-3.344554	-3.899491	-3.604166	-3.972899	-4.037955	-2.885865	-2.809329	-3.104404	-2.929692	-2.666222	-2.914728	-2.823813	-2.812614	-2.576873	-2.743299
1,253333	-3.362854	-2.610111	-4.06385	-0.036363	-3.352118	-2.73471	-3.327686	-3.887072	-3.586798	-3.960292	-4.026477	-2.879313	-2.800296	-3.095764	-2.923145	-2.655485	-2.906668	-2.81604	-2.811037	-2.564808	-2.733284
1,256667	-3.348453	-2.60006	-4.051678	-0.036868	-3.338033	-2.724611	-3.311366	-3.874028	-3.569028	-3.947234	-4.014322	-2.874049	-2.792287	-3.086039	-2.916235	-2.644765	-2.898887	-2.807137	-2.806989	-2.55276	-2.722956
1,26	-3.332845	-2.589296	-4.038826	-0.037498	-3.325499	-2.714183	-3.295577	-3.859994	-3.550573	-3.934253	-4.001512	-2.87003	-2.785727	-3.075888	-2.909352	-2.634176	-2.890782	-2.797303	-2.799439	-2.540974	-2.712545
1,263333	-3.316447	-2.578386	-4.02509	-0.038433	-3.314661	-2.703657	-3.280003	-3.845062	-3.531185	-3.921577	-3.988072	-2.866518	-2.780692	-3.066115	-2.902334	-2.623834	-2.881951	-2.787088	-2.789345	-2.529344	-2.70209
1,266667	-3.300348	-2.567646	-4.010629	-0.039569	-3.30493	-2.692775	-3.264099	-3.829879	-3.511381	-3.909174	-3.9739	-2.862302	-2.776905	-3.057104	-2.894488	-2.61397	-2.872297	-2.776939	-2.778755	-2.51777	-2.691423
1,27	-3.285709	-2.556979	-3.99589	-0.040793	-3.294923	-2.681319	-3.247264	-3.815028	-3.492248	-3.897083	-3.95929	-2.856654	-2.773677	-3.048923	-2.885235	-2.604906	-2.861897	-2.767039	-2.769008	-2.506304	-2.680276
1,273333	-3.272899	-2.546241	-3.981187	-0.042304	-3.283262	-2.669547	-3.229268	-3.800507	-3.474414	-3.88523	-3.944943	-2.849817	-2.770035	-3.041731	-2.874766	-2.596633	-2.851139	-2.757362	-2.760016	-2.495278	-2.668613
1,276667	-3.261303	-2.535703	-3.966775	-0.044288	-3.269745	-2.657948	-3.21038	-3.786068	-3.457631	-3.873118	-3.931221	-2.842449	-2.765088	-3.035779	-2.863824	-2.588493	-2.84052	-2.747589	-2.751027	-2.485328	-2.656836
1,28	-3.250048	-2.52579	-3.952965	-0.046453	-3.255379	-2.646659	-3.191098	-3.771812	-3.441333	-3.860023	-3.917701	-2.834851	-2.758388	-3.031132	-2.852721	-2.579763	-2.830002	-2.737446	-2.741319	-2.476936	-2.645391
1,283333	-3.23862	-2.516335	-3.939687	-0.048286	-3.241112	-2.635218	-3.171918	-3.757948	-3.425111	-3.845574	-3.903631	-2.826776	-2.750156	-3.027565	-2.840983	-2.570623	-2.818954	-2.727294	-2.730586	-2.470008	-2.634376
1,286667	-3.226707	-2.506744	-3.926401	-0.049506	-3.227076	-2.623123	-3.153044	-3.74421	-3.408704	-3.83007	-3.888755	-2.817904	-2.741148	-3.024678	-2.828191	-2.562079	-2.806721	-2.718064	-2.719202	-2.463951	-2.623804
1,29	-3.213985	-2.496815	-3.912605	-0.050065	-3.213049	-2.610733	-3.134422	-3.730163	-3.392039	-3.814113	-3.873502	-2.808358	-2.732102	-3.021921	-2.814919	-2.554871	-2.793131	-2.710548	-2.707861	-2.457963	-2.614006
1,293333	-3.200557	-2.486865	-3.898136	-0.050093	-3.198874	-2.599325	-3.116243	-3.715644	-3.375309	-3.798174	-3.85849	-2.798412	-2.723096	-3.018463	-2.802584	-2.54877	-2.77873	-2.704784	-2.696912	-2.451489	-2.605449
1,296667	-3.187089	-2.477457	-3.883215	-0.049965	-3.184342	-2.590111	-3.098995	-3.700557	-3.358972	-3.78253	-3.84412	-2.787924	-2.713527	-3.013457	-2.792641	-2.542997	-2.764845	-2.700012	-2.686184	-2.444499	-2.598292
1,3	-3.174039	-2.469413	-3.868331	-0.0501	-3.169251	-2.583312	-3.082867	-3.684715	-3.343634	-3.767206	-3.830474	-2.776562	-2.702901	-3.006694	-2.785945	-2.537003	-2.753252	-2.695125	-2.675365	-2.437282	-2.592245
1,303333	-3.161105	-2.463443	-3.853717	-0.050531	-3.153716	-2.578067	-3.067503	-3.668051	-3.329512	-3.751773	-3.817327	-2.76437	-2.691494	-2.998773	-2.782333	-2.530823	-2.745099	-2.689083	-2.66442	-2.430338	-2.586791
1,306667	-3.147595	-2.45939	-3.838964	-0.050922	-3.138207	-2.573082	-3.05245	-3.650866	-3.316026	-3.735614	-3.804333	-2.751733	-2.680036	-2.990547	-2.780601	-2.524798	-2.739909	-2.681367	-2.653604	-2.42423	-2.581542
1,31	-3.133268	-2.456087	-3.823451	-0.051202	-3.123103	-2.567296	-3.037482	-3.633747	-3.302167	-3.718614	-3.791054	-2.739102	-2.66893	-2.982407	-2.779016	-2.518986	-2.736113	-2.672386	-2.643229	-2.418894	-2.576234
1,313333	-3.118551	-2.451996	-3.806982	-0.051777	-3.108227	-2.560133	-3.022448	-3.617107	-3.287106	-3.701341	-3.776796	-2.727107	-2.658066	-2.974086	-2.775855	-2.512909	-2.732492	-2.663005	-2.633397	-2.413458	-2.570349
1,316667	-3.103848	-2.44626	-3.789781	-0.052906	-3.09309	-2.551711	-3.007239	-3.601026	-3.270689	-3.684475	-3.760963	-2.716566	-2.647304	-2.965302	-2.769865	-2.505911	-2.728702	-2.653819	-2.623889	-2.407028	-2.563182
1,32	-3.08905	-2.439447	-3.772209	-0.054272	-3.077565	-2.542976	-2.991911	-3.585397	-3.253548	-3.668129	-3.743625	-2.70788	-2.636873	-2.956363	-2.76089	-2.497588	-2.724621	-2.645119	-2.614592	-2.399294	-2.554605
1,323333	-3.073846	-2.432928	-3.754696	-0.0553	-3.062164	-2.535085	-2.976551	-3.569916	-3.236503	-3.651863	-3.725529	-2.700569	-2.627291	-2.94784	-2.750218	-2.487853	-2.719694	-2.636868	-2.605983	-2.390265	-2.545432
1,326667	-3.058253	-2.42737	-3.737709	-0.055758	-3.047766	-2.528444	-2.961071	-3.554041	-3.21986	-3.635365	-3.707674	-2.69362	-2.619199	-2.939807	-2.73988	-2.47708	-2.713271	-2.62854	-2.598637	-2.379832	-2.536781
1,33	-3.042864	-2.421943	-3.721583	-0.055884	-3.034887	-2.52245	-2.945292	-3.537246	-3.20333	-3.618799	-3.690684	-2.686353	-2.613037	-2.931542	-2.731205	-2.466219	-2.70548	-2.61954	-2.592408	-2.36794	-2.529019
1,333333	-3.028457	-2.414965	-3.706436	-0.055965	-3.023164	-2.515985	-2.929171	-3.519322	-3.186517	-3.602455	-3.674374	-2.678924	-2.608459	-2.921867	-2.723875	-2.456181	-2.697191	-2.609775	-2.586607	-2.355174	-2.521352
1,336667	-3.015338	-2.405436	-3.692164	-0.056082	-3.011649	-2.508101	-2.912735	-3.500401	-3.169339	-3.58633	-3.658198	-2.671929	-2.604267	-2.909975	-2.716307	-2.447019	-2.689021	-2.59957	-2.580623	-2.342751	-2.512658
1,34	-3.00324	-2.394003	-3.678361	-0.056312	-2.999501	-2.498526	-2.895902	-3.480946	-3.15193	-3.569965	-3.641972	-2.665677	-2.59924	-2.896312	-2.707122	-2.438061	-2.68087	-2.589342	-2.574133	-2.331675	-2.502469
1,343333	-2.991602	-2.38231	-3.66446	-0.056966	-2.986443	-2.4877	-2.87866	-3.461761	-3.134523	-3.552784	-3.625808	-2.659898	-2.592935	-2.88253	-2.696241	-2.428914	-2.672475	-2.579508	-2.566996	-2.322083	-2.491042
1,346667	-2.979843	-2.371659	-3.649977	-0.058383	-2.972874	-2.476361	-2.861236	-3.443604	-3.117408	-3.534759	-3.609686	-2.653928	-2.585726	-2.870274	-2.684593	-2.420159	-2.663794	-2.570303	-2.559256	-2.313492	-2.478956
1,35	-2.967602	-2.362342	-3.634518	-0.060474	-2.959505	-2.465173	-2.843986	-3.426756	-3.10061	-3.516532	-3.593409	-2.64709	-2.578262	-2.860218	-2.673198	-2.412918	-2.654712	-2.561558	-2.551453	-2.305308	-2.466881
1,353333	-2.954768	-2.35385	-3.617766	-0.062684	-2.946643	-2.454674	-2.827323	-3.411023	-3.083915	-3.498773	-3.576811	-2.639131	-2.57105	-2.852087	-2.662572	-2.407657	-2.644979	-2.552958	-2.544447	-2.297162	-2.455437
1,356667	-2.941565	-2.345515	-3.599707	-0.064428	-2.934104	-2.445223	-2.811545	-3.395853	-3.067437	-3.481597	-3.559966	-2.63058	-2.56435	-2.844919	-2.652494	-2.403696	-2.634373	-2.544201	-2.538481	-2.28919	-2.444866
1,36	-2.928419	-2.33713	-3.580919	-0.06539	-2.921743	-2.436764	-2.79659	-3.380665	-3.051745	-3.464581	-3.54318	-2.622394	-2.558135	-2.837526	-2.642247	-2.399942	-2.622723	-2.534884	-2.532744	-2.281991	-2.435048
1,363333	-2.91549	-2.329117	-3.562338	-0.065486	-2.909514	-2.428803	-2.782115	-3.365275	-3.037225	-3.447365	-3.526627	-2.614902	-2.552019	-2.829356	-2.631285	-2.395524	-2.61019	-2.524869	-2.526052	-2.276134	-2.426004
1,366667	-2.902647	-2.322213	-3.544609	-0.064873	-2.897315	-2.420921	-2.767808	-3.349755	-3.023548	-3.430165	-3.51025	-2.607427	-2.545463	-2.820859	-2.619705	-2.389763	-2.597538	-2.514649	-2.51788	-2.271671	-2.417859
1,37	-2.889889	-2.31687	-3.527678	-0.064143	-2.885027	-2.41325	-2.753582	-3.334077	-3.009934	-3.413434	-3.494016	-2.59918	-2.538267	-2.812997	-2.608167	-2.382318	-2.585853	-2.504996	-2.508701	-2.267977	-2.410399
1,373333	-2.877541	-2.312817	-3.510983	-0.064112	-2.872426	-2.406368	-2.739627	-3.318123	-2.995709	-3.397226	-3.477944	-2.590083	-2.530722	-2.806585	-2.597313	-2.373536	-2.576085	-2.496577	-2.499342	-2.263989	-2.403167
1,376667	-2.865896	-2.309248	-3.494106	-0.065112	-2.859311	-2.400663	-2.726242	-3.301835	-2.980466	-3.381253	-3.461918	-2.580486	-2.523152	-2.80189	-2.587395	-2.364366	-2.56885	-2.489873	-2.490238	-2.258714	-2.395827
1,38	-2.854622	-2.305289	-3.477153	-0.066672	-2.845741	-2.395911	-2.713527	-3.285225	-2.964103	-3.365355	-3.445583	-2.570671	-2.515461	-2.798313	-2.578583	-2.355818	-2.564302	-2.484878	-2.481336	-2.251788	-2.38819
1,383333	-2.842994	-2.300355	-3.460546	-0.068124	-2.831958	-2.391498	-2.701379	-3.268279	-2.947043	-3.349549	-3.428575	-2.560923	-2.507242	-2.794531	-2.570995	-2.348357	-2.561676	-2.480855	-2.472358	-2.24378	-2.380294
1,386667	-2.830662	-2.294447	-3.444608	-0.069262	-2.81821	-2.386843	-2.689596	-3.251057	-2.930205	-3.333719	-3.410929	-2.551541	-2.498184	-2.78939	-2.564415	-2.341612	-2.559252	-2.476738	-2.463152	-2.235643	-2.372606
1,39	-2.817584	-2.288096	-3.429106	-0.070186	-2.804455	-2.381717	-2.677843	-3.233923	-2.914511	-3.317558	-3.393114	-2.542646	-2.48834	-2.782643	-2.558634	-2.334672	-2.555518	-2.471725	-2.454007	-2.227904	-2.365857
1,393333	-2.803635	-2.281752	-3.41318	-0.07096	-2.790191	-2.376164	-2.66573	-3.217434	-2.900352	-3.30085	-3.375641	-2.534427	-2.478203	-2.774672	-2.553537	-2.326819	-2.550246	-2.465582	-2.445661	-2.220617	-2.360588
1,396667	-2.788866	-2.275462	-3.396141	-0.071562	-2.774961	-2.369987	-2.653103	-3.201904	-2.887472	-3.283752	-3.3587	-2.527399	-2.468374	-2.765782	-2.548565	-2.318019	-2.544107	-2.45867	-2.438879	-2.213471	-2.356702
1,4	-2.773727	-2.269104	-3.378372	-0.071928	-2.759034	-2.36279	-2.640176	-3.187092	-2.875095	-3.26673	-3.342067	-2.521923	-2.459279	-2.755918	-2.542938	-2.308901	-2.537535	-2.451817	-2.433889	-2.205837	-2.353438
1,403333	-2.758871	-2.262539	-3.361109	-0.071994	-2.743505	-2.354639	-2.627224	-3.172242	-2.862298	-3.250093	-3.325246	-2.517503	-2.451377	-2.745046	-2.536482	-2.300436	-2.530261	-2.445874	-2.430119	-2.197463	-2.349789
1,406667	-2.744817	-2.255597	-3.345261	-0.071741	-2.729867	-2.346306	-2.614227	-3.15646	-2.848565	-3.233716	-3.30796	-2.51298	-2.444989	-2.733617	-2.529767	-2.29306	-2.521867	-2.44094	-2.426443	-2.188918	-2.344886
1,41	-2.731667	-2.248319	-3.330647	-0.071343	-2.71925	-2.338823	-2.600908	-3.139441	-2.83391	-3.217285	-3.290538	-2.507571	-2.439839	-2.722372	-2.523505	-2.286058	-2.512422	-2.4362	-2.421736	-2.180958	-2.338302
1,413333	-2.719351	-2.241083	-3.316506	-0.071277	-2.711629	-2.332605	-2.587004	-3.12198	-2.818518	-3.200637	-3.273475	-2.501361	-2.435314	-2.711774	-2.517953	-2.278436	-2.502515	-2.430735	-2.415495	-2.173832	-2.330212
1,416667	-2.707898	-2.234048	-3.30233	-0.071873	-2.705714	-2.326858	-2.572444	-3.105359	-2.802485	-3.183925	-3.256792	-2.494707	-2.430849	-2.701808	-2.512793	-2.270027	-2.492821	-2.42427	-2.408151	-2.167309	-2.321202
1,42	-2.69722	-2.22677	-3.287877	-0.072793	-2.699742	-2.32018	-2.557376	-3.090168	-2.786029	-3.167717	-3.240215	-2.487779	-2.425986	-2.692246	-2.507313	-2.261331	-2.483668	-2.417022	-2.400634	-2.161073	-2.311885
1,423333	-2.687023	-2.218823	-3.272807	-0.073419	-2.69244	-2.31193	-2.542198	-3.075854	-2.769797	-3.15275	-3.223713	-2.480642	-2.420574	-2.682867	-2.500609	-2.252945	-2.474935	-2.409034	-2.39358	-2.154998	-2.302697
1,426667	-2.677208	-2.210506	-3.256684	-0.073714	-2.683253	-2.302838	-2.527533	-3.061287	-2.75454	-3.139132	-3.207534	-2.473394	-2.414866	-2.673691	-2.49208	-2.245397	-2.466298	-2.400229	-2.387069	-2.149029	-2.294046
1,43	-2.667995	-2.202557	-3.239404	-0.074258	-2.671962	-2.294018	-2.513922	-3.045681	-2.74051	-3.126011	-3.191996	-2.466219	-2.4092	-2.665382	-2.482057	-2.239014	-2.457661	-2.390947	-2.380871	-2.142905	-2.286287
1,433333	-2.659375	-2.1951	-3.221687	-0.075397	-2.658683	-2.285637	-2.501525	-3.029258	-2.7274	-3.11244	-3.17741	-2.45916	-2.403549	-2.658946	-2.471481	-2.233616	-2.449323	-2.381831	-2.37475	-2.136306	-2.279266
1,436667	-2.650811	-2.187257	-3.204731	-0.076712	-2.644347	-2.27705	-2.490059	-3.013121	-2.714795	-3.098112	-3.163799	-2.451865	-2.39765	-2.654651	-2.460892	-2.228711	-2.441585	-2.373349	-2.368484	-2.129345	-2.272179
1,44	-2.641737	-2.178273	-3.189044	-0.077587	-2.63048	-2.267973	-2.478956	-2.998349	-2.702564	-3.083162	-3.150556	-2.443934	-2.391606	-2.651557	-2.450288	-2.224194	-2.434286	-2.365671	-2.36171	-2.122667	-2.264107
1,443333	-2.631914	-2.168625	-3.174077	-0.078033	-2.618217	-2.259037	-2.467726	-2.985167	-2.690851	-3.067875	-3.136859	-2.435407	-2.385828	-2.648228	-2.439681	-2.220344	-2.426961	-2.358813	-2.354171	-2.117042	-2.254782
1,446667	-2.6213	-2.159623	-3.15904	-0.078574	-2.607668	-2.251299	-2.456346	-2.972914	-2.679679	-3.052479	-3.122523	-2.426692	-2.3805	-2.643636	-2.429404	-2.217116	-2.419447	-2.352752	-2.346065	-2.112897	-2.24503
1,45	-2.610095	-2.152359	-3.143558	-0.07961	-2.598091	-2.245431	-2.445186	-2.960594	-2.668665	-3.036932	-3.108004	-2.418057	-2.375597	-2.637358	-2.420214	-2.213989	-2.412207	-2.347431	-2.337786	-2.110083	-2.236413
1,453333	-2.598748	-2.147212	-3.12759	-0.081095	-2.58854	-2.241361	-2.434458	-2.947522	-2.65725	-3.021239	-3.093653	-2.409384	-2.371102	-2.62937	-2.412966	-2.210407	-2.405958	-2.34278	-2.329578	-2.107981	-2.230076
1,456667	-2.587693	-2.143944	-3.111302	-0.082496	-2.578511	-2.238222	-2.424005	-2.93361	-2.645117	-3.005833	-3.079373	-2.400453	-2.366798	-2.620101	-2.407819	-2.206155	-2.401042	-2.338643	-2.321702	-2.105832	-2.226021
1,46	-2.577027	-2.141919	-3.095245	-0.083169	-2.568052	-2.234658	-2.41364	-2.919213	-2.632303	-2.99117	-3.064881	-2.391252	-2.362124	-2.610437	-2.403898	-2.201467	-2.397269	-2.33461	-2.314576	-2.103055	-2.223388
1,463333	-2.566391	-2.140238	-3.080068	-0.082983	-2.557394	-2.229802	-2.403362	-2.90482	-2.618984	-2.97719	-3.050017	-2.381896	-2.356362	-2.60114	-2.400033	-2.196737	-2.39418	-2.330221	-2.308348	-2.099367	-2.220994
1,466667	-2.555466	-2.137834	-3.065748	-0.082374	-2.546679	-2.223881	-2.393295	-2.890788	-2.605384	-2.963517	-3.034818	-2.372494	-2.348979	-2.592125	-2.395694	-2.192012	-2.391251	-2.325415	-2.302724	-2.094715	-2.217826
1,47	-2.54445	-2.13385	-3.051489	-0.081834	-2.536021	-2.217705	-2.383506	-2.877328	-2.591979	-2.949902	-3.019384	-2.363402	-2.340108	-2.58269	-2.390878	-2.186849	-2.387961	-2.320493	-2.297479	-2.089166	-2.213525
1,473333	-2.533657	-2.128336	-3.036481	-0.081651	-2.525608	-2.211961	-2.373819	-2.864488	-2.579442	-2.936249	-3.003878	-2.355377	-2.33063	-2.572466	-2.385378	-2.180685	-2.383802	-2.315746	-2.292802	-2.082841	-2.208424
1,476667	-2.523014	-2.122336	-3.020705	-0.081987	-2.515476	-2.206876	-2.363982	-2.851854	-2.568139	-2.922444	-2.988563	-2.349001	-2.321415	-2.561835	-2.378815	-2.173298	-2.378387	-2.311297	-2.289089	-2.075989	-2.203133
1,48	-2.512223	-2.116893	-3.005095	-0.082941	-2.505259	-2.202303	-2.353951	-2.838713	-2.557761	-2.908333	-2.973516	-2.344079	-2.312702	-2.551567	-2.371297	-2.164942	-2.371838	-2.307081	-2.286538	-2.069031	-2.198135
1,483333	-2.501248	-2.112087	-2.990734	-0.084514	-2.494515	-2.198088	-2.343659	-2.824843	-2.547498	-2.893839	-2.95856	-2.339912	-2.304452	-2.542258	-2.363542	-2.156077	-2.36486	-2.302895	-2.28482	-2.062363	-2.19364
1,486667	-2.490433	-2.107271	-2.977864	-0.086539	-2.483245	-2.194026	-2.332813	-2.810689	-2.536719	-2.879084	-2.943657	-2.336044	-2.2969	-2.533958	-2.356232	-2.146966	-2.358	-2.298572	-2.283012	-2.056132	-2.189535
1,49	-2.480138	-2.101801	-2.96583	-0.08858	-2.471997	-2.189536	-2.321351	-2.796787	-2.525544	-2.86438	-2.929106	-2.332681	-2.290509	-2.526283	-2.349477	-2.137536	-2.351091	-2.293975	-2.279979	-2.050246	-2.185258
1,493333	-2.47053	-2.095372	-2.953886	-0.090047	-2.461692	-2.184141	-2.309719	-2.783369	-2.514544	-2.850043	-2.915257	-2.330257	-2.28557	-2.518725	-2.342955	-2.12781	-2.343726	-2.288876	-2.275067	-2.044515	-2.179998
1,496667	-2.461589	-2.088283	-2.941842	-0.09064	-2.453044	-2.178095	-2.298454	-2.770327	-2.503936	-2.83621	-2.902099	-2.328647	-2.281993	-2.510774	-2.3362	-2.118347	-2.336018	-2.283054	-2.268455	-2.038707	-2.173314
1,5	-2.453058	-2.081425	-2.929871	-0.090566	-2.445861	-2.17196	-2.287744	-2.757473	-2.493287	-2.822862	-2.889303	-2.326961	-2.279378	-2.502141	-2.328754	-2.110067	-2.328694	-2.276492	-2.260966	-2.032697	-2.165372
1,503333	-2.444692	-2.075457	-2.917965	-0.090222	-2.439296	-2.166019	-2.277337	-2.744755	-2.481888	-2.809912	-2.876733	-2.32402	-2.2772	-2.493003	-2.32058	-2.103849	-2.322391	-2.269477	-2.253766	-2.026702	-2.15658
1,506667	-2.436575	-2.07012	-2.905983	-0.08992	-2.432653	-2.160253	-2.266936	-2.732094	-2.469213	-2.79737	-2.86465	-2.319074	-2.274971	-2.483932	-2.312257	-2.100178	-2.316925	-2.262449	-2.247841	-2.021141	-2.147288
1,51	-2.4289	-2.064688	-2.894008	-0.089962	-2.425609	-2.154447	-2.256641	-2.719469	-2.455267	-2.78533	-2.853307	-2.31238	-2.272165	-2.475497	-2.304482	-2.098756	-2.311434	-2.255624	-2.243394	-2.016425	-2.137832
1,513333	-2.421663	-2.058864	-2.882186	-0.090515	-2.418067	-2.148469	-2.246659	-2.707241	-2.440768	-2.773743	-2.842509	-2.305107	-2.268244	-2.467818	-2.297578	-2.098488	-2.30522	-2.248868	-2.239803	-2.013084	-2.128683
1,516667	-2.414701	-2.053076	-2.870323	-0.091343	-2.410128	-2.142327	-2.236947	-2.695702	-2.426855	-2.762392	-2.831641	-2.298512	-2.263228	-2.460591	-2.291457	-2.097932	-2.298194	-2.242127	-2.236106	-2.01141	-2.120308
1,52	-2.407745	-2.048131	-2.857902	-0.092129	-2.401977	-2.135859	-2.227508	-2.684462	-2.414459	-2.750992	-2.820217	-2.29319	-2.257799	-2.453687	-2.285732	-2.095794	-2.290747	-2.235814	-2.231645	-2.010778	-2.112987
1,523333	-2.400426	-2.044562	-2.844583	-0.09298	-2.393648	-2.128856	-2.218595	-2.672916	-2.40378	-2.739254	-2.808355	-2.288927	-2.252492	-2.447536	-2.279818	-2.09131	-2.283521	-2.230611	-2.226416	-2.00997	-2.106786
1,526667	-2.392488	-2.042097	-2.830658	-0.094147	-2.385108	-2.121732	-2.21029	-2.66096	-2.394274	-2.727076	-2.796458	-2.284938	-2.247348	-2.442662	-2.273362	-2.084534	-2.276971	-2.227062	-2.220689	-2.008146	-2.101542
1,53	-2.383945	-2.039816	-2.816772	-0.095464	-2.376572	-2.115712	-2.202182	-2.648856	-2.385186	-2.714704	-2.784667	-2.280328	-2.242343	-2.438928	-2.266772	-2.076375	-2.270947	-2.225353	-2.214489	-2.005051	-2.096985
1,533333	-2.374945	-2.036785	-2.80328	-0.096621	-2.368375	-2.111877	-2.193683	-2.636935	-2.376026	-2.702575	-2.773046	-2.274697	-2.237596	-2.435419	-2.260955	-2.068162	-2.264909	-2.225078	-2.207759	-2.000521	-2.092941
1,536667	-2.365589	-2.032645	-2.790202	-0.097657	-2.360454	-2.110039	-2.184582	-2.625508	-2.366566	-2.691063	-2.76175	-2.268401	-2.233135	-2.431118	-2.2566	-2.060901	-2.258671	-2.225043	-2.200776	-1.994553	-2.089256
1,54	-2.35589	-2.027758	-2.777595	-0.098614	-2.352338	-2.108915	-2.175298	-2.614713	-2.356854	-2.68026	-2.750474	-2.262082	-2.228673	-2.425762	-2.253729	-2.05481	-2.252729	-2.223611	-2.194015	-1.987872	-2.085676
1,543333	-2.345853	-2.022725	-2.765651	-0.099084	-2.343608	-2.107244	-2.16656	-2.604531	-2.347259	-2.669866	-2.73847	-2.256065	-2.22372	-2.419882	-2.251546	-2.049371	-2.247661	-2.219649	-2.187701	-1.981664	-2.082168
1,546667	-2.335724	-2.017865	-2.754542	-0.098662	-2.334054	-2.104463	-2.158851	-2.594843	-2.338015	-2.659387	-2.725366	-2.250334	-2.217986	-2.414106	-2.248714	-2.043802	-2.243477	-2.213362	-2.181879	-1.976696	-2.079021
1,55	-2.325892	-2.013193	-2.744227	-0.097573	-2.32373	-2.100485	-2.152079	-2.585345	-2.328877	-2.648407	-2.71148	-2.244884	-2.21162	-2.408751	-2.243963	-2.037702	-2.239883	-2.206224	-2.176643	-1.972959	-2.076393
1,553333	-2.316407	-2.008547	-2.734407	-0.096464	-2.31307	-2.095266	-2.145551	-2.575741	-2.319425	-2.636666	-2.697486	-2.239891	-2.204938	-2.403738	-2.236822	-2.031142	-2.236629	-2.199978	-2.171839	-1.96986	-2.074017
1,556667	-2.307016	-2.003691	-2.724636	-0.095867	-2.302707	-2.08902	-2.138268	-2.565931	-2.309539	-2.624169	-2.683961	-2.235564	-2.19816	-2.398595	-2.228135	-2.024251	-2.233367	-2.195405	-2.167056	-1.966459	-2.071419
1,56	-2.297636	-1.99852	-2.714459	-0.096102	-2.293126	-2.082667	-2.129591	-2.55578	-2.299443	-2.611251	-2.671059	-2.231876	-2.191654	-2.392812	-2.219864	-2.017202	-2.229706	-2.191815	-2.162293	-1.961817	-2.068329
1,563333	-2.288363	-1.99309	-2.703537	-0.09738	-2.284572	-2.077471	-2.119709	-2.545005	-2.289392	-2.598439	-2.658634	-2.228394	-2.185952	-2.386301	-2.214009	-2.010464	-2.22548	-2.187753	-2.157995	-1.955606	-2.064825
1,566667	-2.279145	-1.987415	-2.691849	-0.099615	-2.277025	-2.073903	-2.109308	-2.533633	-2.279521	-2.586285	-2.646597	-2.224523	-2.18122	-2.379403	-2.21113	-2.004605	-2.220855	-2.182244	-2.154303	-1.948326	-2.061028
1,57	-2.270047	-1.981488	-2.679761	-0.102198	-2.270093	-2.070948	-2.098837	-2.52228	-2.269863	-2.575081	-2.635032	-2.220009	-2.177312	-2.372415	-2.209802	-1.999833	-2.2163	-2.175492	-2.150789	-1.940763	-2.056776
1,573333	-2.261518	-1.975429	-2.667565	-0.104364	-2.263161	-2.0669	-2.088236	-2.511716	-2.260381	-2.564766	-2.624116	-2.215055	-2.174161	-2.365358	-2.207822	-1.995764	-2.212228	-2.168564	-2.1469	-1.933483	-2.051851
1,576667	-2.253872	-1.969425	-2.655153	-0.105846	-2.255767	-2.060889	-2.077175	-2.502313	-2.251039	-2.555068	-2.61402	-2.210048	-2.171528	-2.35838	-2.203767	-1.991606	-2.20858	-2.162237	-2.14243	-1.926803	-2.046337
1,58	-2.246974	-1.963583	-2.642511	-0.106902	-2.247841	-2.053442	-2.065497	-2.493888	-2.241807	-2.545487	-2.604844	-2.205322	-2.168845	-2.352012	-2.197566	-1.986738	-2.204959	-2.156167	-2.137665	-1.920901	-2.040516
1,583333	-2.240535	-1.957951	-2.630083	-0.107817	-2.239687	-2.045804	-2.053563	-2.485895	-2.232556	-2.535522	-2.596482	-2.200989	-2.165699	-2.346883	-2.190065	-1.981211	-2.200961	-2.149574	-2.133121	-1.915823	-2.0348
1,586667	-2.23421	-1.952453	-2.618278	-0.1087	-2.231715	-2.038995	-2.0421	-2.477829	-2.222954	-2.525156	-2.588428	-2.196865	-2.162152	-2.343305	-2.182083	-1.97557	-2.196374	-2.142438	-2.129314	-1.911542	-2.029706
1,59	-2.227558	-1.946677	-2.607091	-0.109599	-2.224095	-2.033295	-2.03183	-2.469386	-2.212611	-2.514767	-2.579918	-2.192696	-2.158535	-2.340964	-2.174014	-1.970347	-2.191431	-2.135593	-2.126602	-1.908142	-2.025402
1,593333	-2.220175	-1.940287	-2.596423	-0.110531	-2.216727	-2.028392	-2.023092	-2.460429	-2.201648	-2.504456	-2.570414	-2.188489	-2.155127	-2.338911	-2.166174	-1.965934	-2.186566	-2.129863	-2.124716	-1.90568	-2.021389
1,596667	-2.212047	-1.933855	-2.586419	-0.111451	-2.209411	-2.023962	-2.015378	-2.450988	-2.190948	-2.493868	-2.559938	-2.184314	-2.151932	-2.335955	-2.15885	-1.962595	-2.181761	-2.125407	-2.12272	-1.903938	-2.016839
1,6	-2.203787	-1.928601	-2.577209	-0.112205	-2.201986	-2.020015	-2.007626	-2.441125	-2.181548	-2.482722	-2.54886	-2.179869	-2.148603	-2.331129	-2.152065	-1.960062	-2.17659	-2.121903	-2.119658	-1.902421	-2.011244
1,603333	-2.196204	-1.925134	-2.56844	-0.11259	-2.194438	-2.01648	-1.999249	-2.430763	-2.173774	-2.471259	-2.537596	-2.174563	-2.14459	-2.3241	-2.145852	-1.957422	-2.170986	-2.119127	-2.115096	-1.900567	-2.004912
1,606667	-2.189413	-1.923035	-2.559315	-0.112666	-2.186852	-2.012627	-1.990504	-2.419792	-2.16697	-2.460116	-2.526478	-2.168165	-2.139496	-2.315449	-2.140544	-1.95389	-2.165625	-2.116951	-2.109362	-1.898067	-1.99882
1,61	-2.182547	-1.921596	-2.54905	-0.11269	-2.179266	-2.007635	-1.981961	-2.408399	-2.160059	-2.449735	-2.515553	-2.16124	-2.133423	-2.306441	-2.136437	-1.94947	-2.161322	-2.115077	-2.103321	-1.894796	-1.99392
1,613333	-2.17447	-1.920299	-2.537309	-0.112739	-2.171594	-2.001705	-1.973936	-2.397225	-2.152251	-2.440142	-2.504499	-2.154658	-2.126779	-2.298268	-2.133359	-1.944778	-2.158276	-2.113289	-2.097796	-1.890607	-1.990485
1,616667	-2.164824	-1.918657	-2.524553	-0.112801	-2.163654	-1.996002	-1.966407	-2.387112	-2.143397	-2.431225	-2.493053	-2.14881	-2.119839	-2.291514	-2.130703	-1.94056	-2.156055	-2.111654	-2.093181	-1.885501	-1.987936
1,62	-2.154369	-1.916236	-2.511865	-0.113042	-2.155313	-1.991521	-1.959243	-2.378645	-2.134073	-2.422698	-2.481598	-2.143536	-2.112724	-2.286052	-2.127848	-1.937097	-2.154082	-2.110133	-2.089309	-1.879846	-1.985344
1,623333	-2.144289	-1.91289	-2.50012	-0.113712	-2.146576	-1.988395	-1.952308	-2.371735	-2.125054	-2.413943	-2.470875	-2.138383	-2.105618	-2.281089	-2.124593	-1.933837	-2.151964	-2.10846	-2.085749	-1.874385	-1.982041
1,626667	-2.135284	-1.908814	-2.489498	-0.114864	-2.137652	-1.986187	-1.945351	-2.365605	-2.116542	-2.404378	-2.461095	-2.132813	-2.09884	-2.275748	-2.121085	-1.929832	-2.149428	-2.106459	-2.082391	-1.869827	-1.977781
1,63	-2.127218	-1.904567	-2.479688	-0.116179	-2.128855	-1.984368	-1.93809	-2.359111	-2.10821	-2.393955	-2.451851	-2.126654	-2.09279	-2.269938	-2.117266	-1.9245	-2.146087	-2.103997	-2.079428	-1.866296	-1.972675
1,633333	-2.11934	-1.901003	-2.470153	-0.117217	-2.120182	-1.982514	-1.930454	-2.351177	-2.099768	-2.38302	-2.44271	-2.120435	-2.087842	-2.264201	-2.112683	-1.917981	-2.141537	-2.100825	-2.076959	-1.863447	-1.967207
1,636667	-2.111047	-1.898623	-2.460484	-0.118011	-2.111295	-1.98036	-1.922582	-2.341522	-2.091135	-2.3718	-2.433468	-2.114939	-2.084166	-2.258851	-2.106987	-1.911084	-2.135955	-2.096897	-2.074877	-1.860904	-1.962156
1,64	-2.102518	-1.896894	-2.450829	-0.119115	-2.102211	-1.977722	-1.914493	-2.330834	-2.08235	-2.360301	-2.424045	-2.110514	-2.081462	-2.253762	-2.100553	-1.904906	-2.130254	-2.092584	-2.072996	-1.858353	-1.957987
1,643333	-2.094286	-1.894821	-2.441616	-0.120851	-2.093724	-1.974579	-1.905946	-2.319936	-2.07348	-2.348551	-2.414306	-2.107006	-2.078993	-2.248684	-2.094517	-1.900114	-2.125203	-2.088376	-2.071183	-1.855538	-1.954298
1,646667	-2.086442	-1.892108	-2.432792	-0.12295	-2.086768	-1.971178	-1.896873	-2.309116	-2.064467	-2.33674	-2.404146	-2.10416	-2.076184	-2.243456	-2.090002	-1.896419	-2.120776	-2.084409	-2.069207	-1.852243	-1.950156
1,65	-2.078863	-1.889169	-2.423811	-0.124943	-2.081367	-1.967662	-1.887655	-2.298271	-2.055126	-2.325243	-2.393778	-2.101801	-2.072909	-2.238065	-2.087116	-1.893042	-2.11663	-2.080408	-2.066646	-1.848274	-1.944842
1,653333	-2.071775	-1.886234	-2.41424	-0.126473	-2.076634	-1.963752	-1.878787	-2.28731	-2.045419	-2.314485	-2.383516	-2.099688	-2.069134	-2.232478	-2.084726	-1.889639	-2.112616	-2.076176	-2.06312	-1.843518	-1.938416
1,656667	-2.065592	-1.882936	-2.403939	-0.127303	-2.071767	-1.959161	-1.870531	-2.276335	-2.035562	-2.304664	-2.373447	-2.097451	-2.064897	-2.226474	-2.081434	-1.886384	-2.108652	-2.071882	-2.058597	-1.838066	-1.931742
1,66	-2.060593	-1.878763	-2.393047	-0.127415	-2.066587	-1.954144	-1.862878	-2.265599	-2.02584	-2.295663	-2.363669	-2.094871	-2.060459	-2.219859	-2.076684	-1.883324	-2.104615	-2.067618	-2.053591	-1.832318	-1.925739
1,663333	-2.056883	-1.873716	-2.382074	-0.127083	-2.061253	-1.949378	-1.855637	-2.25536	-2.016559	-2.287289	-2.354338	-2.092031	-2.055963	-2.212974	-2.07078	-1.880167	-2.100336	-2.06294	-2.048882	-1.826994	-1.920704
1,666667	-2.054237	-1.868261	-2.371714	-0.126634	-2.055904	-1.94545	-1.848533	-2.245763	-2.008073	-2.279308	-2.34534	-2.088911	-2.051429	-2.206703	-2.064315	-1.876696	-2.095551	-2.057435	-2.044967	-1.822733	-1.916493
1,67	-2.051973	-1.862693	-2.36239	-0.12625	-2.050629	-1.942411	-1.841343	-2.236856	-2.000503	-2.271167	-2.336385	-2.085001	-2.047117	-2.201766	-2.057846	-1.87294	-2.090137	-2.051623	-2.041952	-1.819452	-1.912938
1,673333	-2.049149	-1.857058	-2.353984	-0.126064	-2.045397	-1.939561	-1.833892	-2.228686	-1.993494	-2.262165	-2.327445	-2.079765	-2.043305	-2.198266	-2.051742	-1.868813	-2.084336	-2.046681	-2.039599	-1.81643	-1.909774
1,676667	-2.044962	-1.851572	-2.345964	-0.126342	-2.039918	-1.935963	-1.826057	-2.221169	-1.986504	-2.25207	-2.318901	-2.073342	-2.039986	-2.195832	-2.046125	-1.864021	-2.078613	-2.043514	-2.03736	-1.813123	-1.906393
1,68	-2.039183	-1.846634	-2.337498	-0.12747	-2.033825	-1.931371	-1.817926	-2.213957	-1.979318	-2.241332	-2.31117	-2.066545	-2.036936	-2.193899	-2.041034	-1.858519	-2.073433	-2.042402	-2.034734	-1.809573	-1.902073
1,683333	-2.03231	-1.842549	-2.327735	-0.129504	-2.026935	-1.926449	-1.809718	-2.206731	-1.972145	-2.230751	-2.304317	-2.06036	-2.033774	-2.19193	-2.036602	-1.852953	-2.069047	-2.042929	-2.031592	-1.806176	-1.89661
1,686667	-2.025116	-1.839485	-2.316653	-0.131826	-2.019337	-1.922244	-1.801567	-2.199345	-1.965247	-2.220897	-2.297936	-2.055465	-2.030088	-2.189539	-2.033057	-1.848368	-2.06542	-2.043895	-2.028071	-1.803264	-1.890633
1,69	-2.018202	-1.83754	-2.305268	-0.133631	-2.011296	-1.919537	-1.793648	-2.19156	-1.958559	-2.211771	-2.29121	-2.05196	-2.02574	-2.186466	-2.030541	-1.84536	-2.062341	-2.043841	-2.024203	-1.800946	-1.885122
1,693333	-2.011887	-1.836729	-2.294644	-0.13469	-2.003151	-1.918231	-1.786265	-2.183065	-1.951802	-2.202993	-2.283415	-2.049423	-2.020992	-2.18272	-2.028697	-1.843679	-2.059583	-2.041939	-2.019759	-1.799321	-1.88067
1,696667	-2.006082	-1.83678	-2.28508	-0.135388	-1.995337	-1.917314	-1.77957	-2.173919	-1.944897	-2.194176	-2.274643	-2.047117	-2.016301	-2.178897	-2.026624	-1.842563	-2.057049	-2.038336	-2.014746	-1.798494	-1.877312
1,7	-2.000314	-1.836951	-2.276153	-0.136076	-1.988267	-1.915555	-1.773447	-2.164744	-1.937996	-2.185232	-2.26571	-2.044406	-2.012056	-2.175837	-2.023536	-1.841194	-2.054654	-2.033727	-2.009787	-1.798157	-1.874933
1,703333	-1.994162	-1.836417	-2.267187	-0.136781	-1.981923	-1.912162	-1.767624	-2.156283	-1.931053	-2.176484	-2.257284	-2.041112	-2.008429	-2.173634	-2.019296	-1.838963	-2.052199	-2.028777	-2.005509	-1.797501	-1.873347
1,706667	-1.987755	-1.834781	-2.257931	-0.137405	-1.975715	-1.907033	-1.761609	-2.148768	-1.923709	-2.168179	-2.249496	-2.037323	-2.005331	-2.171398	-2.014174	-1.83563	-2.04964	-2.023965	-2.001843	-1.795875	-1.871972
1,71	-1.981643	-1.832105	-2.248856	-0.137771	-1.96914	-1.900819	-1.754834	-2.141742	-1.915893	-2.160096	-2.242239	-2.033259	-2.002605	-2.168013	-2.008537	-1.831517	-2.047228	-2.019741	-1.998289	-1.79333	-1.870047
1,713333	-1.976096	-1.828734	-2.240527	-0.137687	-1.962347	-1.894671	-1.747148	-2.13449	-1.90822	-2.151995	-2.235163	-2.029421	-2.000145	-2.163035	-2.002931	-1.827174	-2.045148	-2.016479	-1.994596	-1.790288	-1.867321
1,716667	-1.970816	-1.82514	-2.232952	-0.137213	-1.955643	-1.889682	-1.739035	-2.126596	-1.901502	-2.143981	-2.227575	-2.026247	-1.997741	-2.156958	-1.997868	-1.82274	-2.043203	-2.014196	-1.990993	-1.786895	-1.864203
1,72	-1.965361	-1.821712	-2.225758	-0.13668	-1.949072	-1.886369	-1.731236	-2.118043	-1.895894	-2.136174	-2.219118	-2.023628	-1.99501	-2.150589	-1.993556	-1.818206	-2.040946	-2.012331	-1.987934	-1.782852	-1.861147
1,723333	-1.95962	-1.818715	-2.218561	-0.136448	-1.942783	-1.88434	-1.724172	-2.109092	-1.890727	-2.128348	-2.210223	-2.021108	-1.99154	-2.144267	-1.99006	-1.813886	-2.038141	-2.009942	-1.985819	-1.777892	-1.85804
1,726667	-1.953874	-1.816379	-2.21101	-0.136708	-1.937056	-1.882455	-1.717554	-2.1002	-1.88527	-2.120114	-2.201401	-2.018406	-1.987243	-2.137758	-1.987155	-1.810011	-2.034931	-2.006433	-1.984707	-1.772434	-1.854451
1,73	-1.948464	-1.8147	-2.202789	-0.137334	-1.931871	-1.879705	-1.710638	-2.091684	-1.879311	-2.111348	-2.192732	-2.015522	-1.982707	-2.130778	-1.984128	-1.806339	-2.031598	-2.001949	-1.984109	-1.767368	-1.850401
1,733333	-1.943611	-1.813232	-2.193754	-0.137968	-1.926928	-1.875871	-1.70304	-2.083538	-1.872895	-2.102296	-2.184271	-2.012608	-1.978858	-2.123578	-1.980325	-1.802544	-2.028484	-1.996961	-1.983207	-1.763178	-1.846506
1,736667	-1.939373	-1.811392	-2.184109	-0.138385	-1.922076	-1.871239	-1.695138	-2.075663	-1.866016	-2.093279	-2.176522	-2.009842	-1.97617	-2.117045	-1.975733	-1.798732	-2.025892	-1.991798	-1.981475	-1.759784	-1.843424
1,74	-1.935391	-1.808862	-2.174352	-0.138742	-1.917341	-1.866207	-1.687751	-2.067924	-1.858889	-2.084417	-2.170124	-2.007152	-1.974322	-2.112285	-1.970878	-1.795423	-2.023756	-1.986635	-1.979147	-1.75712	-1.841208
1,743333	-1.930953	-1.805601	-2.16495	-0.139433	-1.912625	-1.861337	-1.681445	-2.060237	-1.852173	-2.075691	-2.164885	-2.0042	-1.972525	-2.109943	-1.966246	-1.792985	-2.021692	-1.981726	-1.976885	-1.755371	-1.839064
1,746667	-1.92571	-1.8017	-2.156205	-0.140591	-1.907829	-1.857151	-1.676123	-2.052743	-1.846497	-2.067083	-2.159663	-2.000849	-1.970255	-2.109654	-1.961775	-1.791211	-2.01937	-1.977505	-1.974892	-1.754729	-1.835944
1,75	-1.920068	-1.797414	-2.148302	-0.141911	-1.903124	-1.85368	-1.671299	-2.045482	-1.841676	-2.058623	-2.153441	-1.997343	-1.967749	-2.110174	-1.957039	-1.78949	-2.016634	-1.974306	-1.972727	-1.755056	-1.831405
1,753333	-1.914653	-1.793243	-2.141168	-0.143155	-1.898791	-1.850522	-1.666492	-2.038176	-1.836761	-2.050549	-2.145938	-1.99405	-1.965691	-2.110119	-1.951922	-1.787176	-2.013287	-1.972042	-1.97008	-1.755888	-1.825916
1,756667	-1.909769	-1.789805	-2.134371	-0.144427	-1.894904	-1.847383	-1.661399	-2.030636	-1.830977	-2.043216	-2.137403	-1.991234	-1.964392	-2.108728	-1.946641	-1.783922	-2.009038	-1.970401	-1.967191	-1.756783	-1.820753
1,76	-1.905452	-1.787419	-2.127312	-0.145847	-1.891173	-1.844235	-1.656138	-2.022991	-1.824396	-2.036461	-2.128368	-1.988894	-1.963369	-2.106013	-1.941241	-1.780039	-2.003907	-1.96917	-1.964425	-1.757214	-1.817279
1,763333	-1.90156	-1.785874	-2.119548	-0.147239	-1.88699	-1.84113	-1.651115	-2.015582	-1.817511	-2.029522	-2.119305	-1.986721	-1.961806	-2.102354	-1.935743	-1.776319	-1.998599	-1.968054	-1.961937	-1.756313	-1.815906
1,766667	-1.89777	-1.784751	-2.110976	-0.148098	-1.881851	-1.838269	-1.646258	-2.008828	-1.810325	-2.021961	-2.110303	-1.984262	-1.959269	-2.098116	-1.930561	-1.773391	-1.994123	-1.966575	-1.959796	-1.753505	-1.815855
1,77	-1.893795	-1.783824	-2.101827	-0.147885	-1.875904	-1.836022	-1.640822	-2.002775	-1.802558	-2.014159	-2.101302	-1.981085	-1.955792	-2.093657	-1.926217	-1.771595	-1.990879	-1.964441	-1.957938	-1.74924	-1.815729
1,773333	-1.889482	-1.782979	-2.092607	-0.146655	-1.869824	-1.834478	-1.634287	-1.996773	-1.794589	-2.006795	-2.092685	-1.976849	-1.951573	-2.089439	-1.922821	-1.771021	-1.988549	-1.961679	-1.956014	-1.744644	-1.814416
1,776667	-1.884585	-1.781922	-2.083876	-0.145258	-1.864062	-1.833213	-1.626967	-1.990036	-1.787277	-2.000202	-2.085394	-1.971661	-1.947016	-2.085906	-1.920106	-1.771093	-1.986857	-1.958274	-1.953572	-1.740577	-1.8119
1,78	-1.878858	-1.780158	-2.075882	-0.144623	-1.858697	-1.831796	-1.619577	-1.982546	-1.781052	-1.994087	-2.080049	-1.96633	-1.942845	-2.08322	-1.917794	-1.770648	-1.985716	-1.954207	-1.950289	-1.737341	-1.808958
1,783333	-1.872519	-1.777342	-2.068364	-0.144958	-1.853944	-1.830185	-1.612689	-1.975092	-1.775892	-1.987777	-2.075985	-1.961807	-1.939629	-2.081045	-1.915702	-1.768759	-1.984861	-1.949968	-1.946074	-1.735001	-1.806214
1,786667	-1.866355	-1.773719	-2.060819	-0.145923	-1.850088	-1.828447	-1.606562	-1.968354	-1.771781	-1.980985	-2.071701	-1.958428	-1.937207	-2.078638	-1.913622	-1.765318	-1.983962	-1.946446	-1.941251	-1.733504	-1.803913
1,79	-1.861215	-1.770031	-2.053122	-0.1472	-1.846941	-1.826489	-1.601102	-1.962264	-1.76867	-1.973919	-2.066138	-1.955906	-1.934901	-2.075485	-1.911386	-1.76096	-1.982791	-1.944244	-1.936504	-1.732565	-1.801891
1,793333	-1.857327	-1.766802	-2.045768	-0.148474	-1.843904	-1.824283	-1.595947	-1.956231	-1.766255	-1.966618	-2.059135	-1.953825	-1.932302	-2.071722	-1.908935	-1.756527	-1.981304	-1.943188	-1.932552	-1.731688	-1.799641
1,796667	-1.854093	-1.763943	-2.039352	-0.149324	-1.840552	-1.822084	-1.590781	-1.949679	-1.763918	-1.959078	-2.051116	-1.951935	-1.929575	-2.067916	-1.90624	-1.752524	-1.979761	-1.942454	-1.929823	-1.7304	-1.796858
1,8	-1.850654	-1.761115	-2.033774	-0.149597	-1.836883	-1.820228	-1.585569	-1.942327	-1.760768	-1.951733	-2.042814	-1.950059	-1.927043	-2.064544	-1.903325	-1.748912	-1.978397	-1.941339	-1.928139	-1.728604	-1.793744
1,803333	-1.846416	-1.758117	-2.028209	-0.149571	-1.832979	-1.818675	-1.580458	-1.934244	-1.756065	-1.945048	-2.035057	-1.948007	-1.924766	-2.061739	-1.900373	-1.745271	-1.977063	-1.939679	-1.926896	-1.726471	-1.790848
1,806667	-1.841161	-1.754868	-2.022168	-0.149719	-1.828803	-1.816855	-1.575654	-1.925831	-1.749912	-1.939008	-2.028345	-1.945703	-1.92269	-2.05944	-1.897415	-1.741367	-1.975475	-1.937609	-1.925802	-1.723956	-1.788625
1,81	-1.835051	-1.751317	-2.016184	-0.150437	-1.824485	-1.814084	-1.571274	-1.917617	-1.743252	-1.933171	-2.022542	-1.943287	-1.920948	-2.057442	-1.894084	-1.73764	-1.973668	-1.935304	-1.925073	-1.720819	-1.786804
1,813333	-1.828533	-1.747523	-2.010849	-0.151714	-1.820274	-1.810118	-1.567046	-1.90992	-1.737127	-1.926953	-2.016998	-1.941037	-1.919612	-2.055344	-1.89019	-1.734862	-1.971991	-1.932738	-1.924934	-1.717046	-1.784437
1,816667	-1.822257	-1.743804	-2.00582	-0.153066	-1.816087	-1.80535	-1.562439	-1.902736	-1.731972	-1.920117	-2.011054	-1.939115	-1.918322	-2.052844	-1.886203	-1.733276	-1.970633	-1.929618	-1.925333	-1.712952	-1.780901
1,82	-1.817011	-1.740729	-2.000393	-0.154076	-1.811548	-1.800595	-1.557247	-1.895826	-1.72759	-1.91301	-2.004567	-1.937435	-1.916597	-2.050143	-1.882793	-1.732336	-1.969331	-1.925784	-1.925808	-1.708962	-1.7766
1,823333	-1.813384	-1.738613	-1.994424	-0.154714	-1.806571	-1.796657	-1.551791	-1.888956	-1.7237	-1.906096	-1.997988	-1.935765	-1.914532	-2.047929	-1.88026	-1.731282	-1.967652	-1.921574	-1.925534	-1.70547	-1.772548
1,826667	-1.811304	-1.736999	-1.988325	-0.154911	-1.80173	-1.793982	-1.546523	-1.88233	-1.720091	-1.899622	-1.992015	-1.933755	-1.912762	-2.046752	-1.878423	-1.729785	-1.965295	-1.917551	-1.923986	-1.702683	-1.769407
1,83	-1.810095	-1.735046	-1.982633	-0.154209	-1.797855	-1.792451	-1.541575	-1.876589	-1.716331	-1.893679	-1.98718	-1.931059	-1.911705	-2.046395	-1.876688	-1.728133	-1.962111	-1.914023	-1.921416	-1.700489	-1.767036
1,833333	-1.808976	-1.73247	-1.977619	-0.15243	-1.795108	-1.791468	-1.536798	-1.872185	-1.711864	-1.888145	-1.98348	-1.927782	-1.911214	-2.045972	-1.874296	-1.727	-1.958127	-1.910998	-1.918595	-1.698608	-1.764767
1,836667	-1.807357	-1.729841	-1.973059	-0.150409	-1.792625	-1.790476	-1.532065	-1.868837	-1.706445	-1.882729	-1.980458	-1.92454	-1.910742	-2.044589	-1.870821	-1.726855	-1.95367	-1.908467	-1.916188	-1.696886	-1.762014
1,84	-1.805062	-1.727942	-1.9686	-0.149312	-1.789199	-1.789355	-1.527365	-1.865581	-1.700299	-1.877309	-1.977583	-1.921743	-1.909544	-2.041936	-1.866578	-1.72744	-1.949405	-1.906497	-1.914178	-1.695511	-1.758895
1,843333	-1.802427	-1.726957	-1.964178	-0.14953	-1.784213	-1.788327	-1.5229	-1.86139	-1.693953	-1.872017	-1.974279	-1.919251	-1.907121	-2.038332	-1.862604	-1.72793	-1.946156	-1.905212	-1.912018	-1.694876	-1.756217
1,846667	-1.799791	-1.726344	-1.959638	-0.1507	-1.778032	-1.787597	-1.519125	-1.855684	-1.687984	-1.866996	-1.969909	-1.916945	-1.90369	-2.034349	-1.859887	-1.727488	-1.94441	-1.904764	-1.909281	-1.695124	-1.754485
1,85	-1.797094	-1.7256	-1.954487	-0.152216	-1.771734	-1.786961	-1.516332	-1.848423	-1.682892	-1.862224	-1.964159	-1.914866	-1.90006	-2.030454	-1.858446	-1.725692	-1.944138	-1.905115	-1.905874	-1.695971	-1.753122
1,853333	-1.793934	-1.724797	-1.948515	-0.153435	-1.766514	-1.785795	-1.514213	-1.840082	-1.67892	-1.857501	-1.957336	-1.912782	-1.896943	-2.026916	-1.857563	-1.722659	-1.94499	-1.905814	-1.902025	-1.696717	-1.751099
1,856667	-1.789818	-1.724124	-1.94229	-0.15388	-1.76305	-1.783643	-1.511977	-1.831612	-1.675854	-1.852479	-1.950204	-1.91032	-1.894373	-2.02396	-1.856717	-1.718974	-1.94616	-1.906137	-1.898355	-1.69655	-1.747976
1,86	-1.784586	-1.723351	-1.936651	-0.153605	-1.761144	-1.780755	-1.508902	-1.824087	-1.673179	-1.846767	-1.943396	-1.907399	-1.891883	-2.021755	-1.855686	-1.715481	-1.946483	-1.905409	-1.895609	-1.695296	-1.744168
1,863333	-1.778701	-1.72201	-1.931845	-0.153245	-1.760049	-1.777847	-1.504843	-1.817983	-1.670392	-1.840295	-1.936942	-1.904331	-1.889338	-2.020296	-1.854079	-1.712797	-1.945197	-1.903259	-1.894017	-1.693368	-1.74055
1,866667	-1.773034	-1.719895	-1.927444	-0.153481	-1.759002	-1.775558	-1.500091	-1.81291	-1.667271	-1.833636	-1.930473	-1.901655	-1.887208	-2.01952	-1.85148	-1.71102	-1.942451	-1.899813	-1.893062	-1.690907	-1.737862
1,87	-1.768315	-1.717297	-1.92295	-0.154477	-1.757287	-1.774119	-1.494961	-1.80824	-1.664044	-1.827606	-1.923762	-1.899725	-1.885818	-2.019276	-1.848001	-1.709993	-1.939012	-1.895693	-1.892143	-1.687734	-1.736415
1,873333	-1.764645	-1.714833	-1.918128	-0.155922	-1.754282	-1.773225	-1.48984	-1.803605	-1.660994	-1.82262	-1.917077	-1.898424	-1.884861	-2.019011	-1.84432	-1.709462	-1.935439	-1.891726	-1.891345	-1.68404	-1.735995
1,876667	-1.761609	-1.71298	-1.912969	-0.157439	-1.749875	-1.772318	-1.485258	-1.798838	-1.657975	-1.818586	-1.911071	-1.897525	-1.883848	-2.017812	-1.841103	-1.709011	-1.93168	-1.888564	-1.89108	-1.680515	-1.735746
1,88	-1.758866	-1.711555	-1.907649	-0.158648	-1.744531	-1.770978	-1.481437	-1.793893	-1.654742	-1.815054	-1.906134	-1.897095	-1.882697	-2.015088	-1.83843	-1.708244	-1.927631	-1.8863	-1.8911	-1.67777	-1.734572
1,883333	-1.756494	-1.709872	-1.902409	-0.159061	-1.738925	-1.768941	-1.478041	-1.788749	-1.651405	-1.811419	-1.901839	-1.89716	-1.881618	-2.011116	-1.835855	-1.706958	-1.92357	-1.884498	-1.890567	-1.675834	-1.732002
1,886667	-1.754657	-1.707569	-1.897461	-0.158371	-1.733734	-1.766115	-1.474657	-1.783351	-1.648265	-1.807337	-1.897404	-1.897388	-1.88052	-2.006633	-1.832953	-1.70515	-1.919894	-1.882719	-1.889088	-1.67422	-1.728578
1,89	-1.753215	-1.705	-1.892861	-0.156871	-1.729651	-1.762773	-1.471323	-1.777791	-1.645469	-1.80288	-1.892488	-1.897316	-1.879009	-2.002114	-1.829691	-1.703156	-1.916932	-1.880874	-1.886982	-1.672331	-1.725378
1,893333	-1.751905	-1.702622	-1.888365	-0.155442	-1.727205	-1.759429	-1.468274	-1.772374	-1.642973	-1.798169	-1.887093	-1.896561	-1.877081	-1.997758	-1.826341	-1.70172	-1.914976	-1.879038	-1.884579	-1.669817	-1.723186
1,896667	-1.750573	-1.700426	-1.883757	-0.155102	-1.726258	-1.756522	-1.465601	-1.767373	-1.640744	-1.792974	-1.881203	-1.895028	-1.875262	-1.993814	-1.823186	-1.701628	-1.914047	-1.87707	-1.881997	-1.666701	-1.722045
1,9	-1.749028	-1.69828	-1.879173	-0.15636	-1.725957	-1.754458	-1.463361	-1.762788	-1.638772	-1.786844	-1.875064	-1.893124	-1.873939	-1.990581	-1.820516	-1.703029	-1.91356	-1.874667	-1.879489	-1.663304	-1.721356
1,903333	-1.747008	-1.696416	-1.874723	-0.158721	-1.725473	-1.753555	-1.461422	-1.75832	-1.636849	-1.779679	-1.869299	-1.891524	-1.873044	-1.988309	-1.818572	-1.705178	-1.91264	-1.871697	-1.877367	-1.660173	-1.720304
1,906667	-1.744411	-1.695105	-1.870269	-0.160955	-1.724421	-1.753617	-1.459321	-1.753628	-1.634601	-1.772052	-1.86428	-1.890626	-1.872489	-1.987151	-1.817265	-1.70702	-1.910924	-1.868285	-1.875634	-1.657945	-1.718341
1,91	-1.741347	-1.69417	-1.865671	-0.162099	-1.722555	-1.753888	-1.456689	-1.748714	-1.631812	-1.76495	-1.859758	-1.890133	-1.872218	-1.987011	-1.816182	-1.708076	-1.908666	-1.864695	-1.873968	-1.657008	-1.715456
1,913333	-1.738051	-1.693263	-1.860875	-0.162159	-1.719679	-1.753524	-1.453621	-1.743946	-1.628676	-1.75924	-1.855313	-1.889338	-1.871833	-1.987447	-1.814817	-1.708481	-1.906177	-1.861298	-1.871983	-1.657218	-1.712124
1,916667	-1.734805	-1.692253	-1.856147	-0.161799	-1.71604	-1.752111	-1.450543	-1.739583	-1.62566	-1.755205	-1.850758	-1.88793	-1.870883	-1.98783	-1.812836	-1.708305	-1.903672	-1.85848	-1.869481	-1.658002	-1.709017
1,92	-1.731616	-1.691069	-1.852222	-0.161618	-1.712284	-1.749933	-1.447622	-1.735513	-1.623036	-1.752378	-1.846012	-1.886252	-1.869317	-1.987648	-1.810398	-1.707381	-1.901392	-1.856445	-1.866689	-1.658842	-1.706614
1,923333	-1.72809	-1.689487	-1.849568	-0.161968	-1.708828	-1.747567	-1.444404	-1.731542	-1.620605	-1.749912	-1.840938	-1.884804	-1.867343	-1.986814	-1.808036	-1.705747	-1.899387	-1.855171	-1.864328	-1.659677	-1.705046
1,926667	-1.723961	-1.687352	-1.84784	-0.162958	-1.705445	-1.745274	-1.44041	-1.727558	-1.618063	-1.747377	-1.835505	-1.883786	-1.865216	-1.985675	-1.806313	-1.703729	-1.897383	-1.854516	-1.863253	-1.660686	-1.704147
1,93	-1.719439	-1.684892	-1.846272	-0.164237	-1.701763	-1.743063	-1.435835	-1.723388	-1.615437	-1.745047	-1.830022	-1.882957	-1.863152	-1.984493	-1.805757	-1.701645	-1.895149	-1.854411	-1.863652	-1.661588	-1.703544
1,933333	-1.714918	-1.682606	-1.844162	-0.165298	-1.698003	-1.741055	-1.431414	-1.718867	-1.612912	-1.743283	-1.824867	-1.881868	-1.861117	-1.983128	-1.806503	-1.699747	-1.892915	-1.854781	-1.86458	-1.66163	-1.702973
1,936667	-1.710652	-1.680811	-1.841143	-0.166065	-1.694713	-1.7395	-1.427955	-1.714013	-1.610498	-1.741893	-1.819943	-1.880392	-1.858829	-1.981453	-1.807968	-1.698299	-1.891261	-1.855212	-1.864689	-1.660431	-1.702545
1,94	-1.706699	-1.679381	-1.837494	-0.166877	-1.691944	-1.738586	-1.425882	-1.708978	-1.607958	-1.74029	-1.815019	-1.878834	-1.856233	-1.979671	-1.809235	-1.697504	-1.890498	-1.855074	-1.863481	-1.658245	-1.702413
1,943333	-1.703066	-1.677923	-1.833934	-0.168009	-1.689282	-1.738229	-1.42496	-1.703976	-1.604894	-1.738006	-1.810412	-1.877553	-1.853874	-1.97803	-1.809626	-1.697242	-1.890254	-1.854131	-1.861507	-1.655349	-1.702418
1,946667	-1.699888	-1.676098	-1.83085	-0.169312	-1.686449	-1.738171	-1.424483	-1.699143	-1.60122	-1.734855	-1.806472	-1.87679	-1.852445	-1.976527	-1.808792	-1.696946	-1.889862	-1.852743	-1.859345	-1.651873	-1.702276
1,95	-1.697252	-1.673896	-1.828104	-0.170391	-1.683539	-1.738226	-1.42361	-1.694385	-1.597613	-1.730968	-1.802813	-1.87652	-1.852053	-1.974923	-1.806629	-1.695924	-1.888939	-1.851529	-1.856924	-1.648229	-1.702008
1,953333	-1.694729	-1.671661	-1.825503	-0.171201	-1.680885	-1.738081	-1.421636	-1.689611	-1.594958	-1.726781	-1.798792	-1.876242	-1.852161	-1.972938	-1.8036	-1.693869	-1.887489	-1.850993	-1.853974	-1.644999	-1.701994
1,956667	-1.691494	-1.669856	-1.8229	-0.172155	-1.678814	-1.737083	-1.4184	-1.684974	-1.593592	-1.722716	-1.79422	-1.875139	-1.852235	-1.97049	-1.800674	-1.691035	-1.885758	-1.851227	-1.850651	-1.642334	-1.702407
1,96	-1.687189	-1.668872	-1.82005	-0.173344	-1.677441	-1.734659	-1.414565	-1.680649	-1.593277	-1.718758	-1.789172	-1.872688	-1.852177	-1.967688	-1.798418	-1.688024	-1.884002	-1.851785	-1.84752	-1.640033	-1.702696
1,963333	-1.682392	-1.668924	-1.816801	-0.174024	-1.676511	-1.730835	-1.411117	-1.676569	-1.593369	-1.71459	-1.78372	-1.869466	-1.851987	-1.964537	-1.796622	-1.685371	-1.882235	-1.851996	-1.845061	-1.63795	-1.70191
1,966667	-1.678105	-1.6698	-1.81329	-0.173398	-1.67539	-1.726213	-1.408468	-1.672632	-1.593004	-1.710264	-1.778105	-1.867115	-1.851369	-1.960961	-1.794904	-1.683283	-1.880203	-1.851513	-1.843361	-1.635894	-1.699492
1,97	-1.67506	-1.670785	-1.809788	-0.171667	-1.673627	-1.721518	-1.406273	-1.668798	-1.591651	-1.706314	-1.772786	-1.866824	-1.84995	-1.95729	-1.793135	-1.681654	-1.877624	-1.850459	-1.842262	-1.63371	-1.695683
1,973333	-1.673357	-1.671172	-1.806407	-0.169858	-1.671503	-1.717317	-1.403974	-1.664856	-1.589413	-1.703126	-1.768201	-1.868194	-1.847813	-1.954374	-1.791355	-1.680242	-1.874534	-1.84892	-1.841525	-1.631638	-1.691255
1,976667	-1.672383	-1.670689	-1.803075	-0.168862	-1.669524	-1.713973	-1.401456	-1.660646	-1.586634	-1.700547	-1.7645	-1.869852	-1.84565	-1.952929	-1.789615	-1.678999	-1.871252	-1.84669	-1.840959	-1.630024	-1.686963
1,98	-1.67126	-1.669342	-1.799745	-0.168992	-1.667678	-1.71158	-1.399206	-1.656407	-1.583428	-1.698047	-1.761406	-1.870627	-1.844182	-1.952899	-1.787831	-1.678261	-1.8681	-1.843866	-1.84055	-1.628924	-1.683252
1,983333	-1.66953	-1.667193	-1.796385	-0.170131	-1.665524	-1.709861	-1.39772	-1.652388	-1.579691	-1.695261	-1.75835	-1.87018	-1.843491	-1.953535	-1.78588	-1.678397	-1.86541	-1.841014	-1.840416	-1.62825	-1.680294
1,986667	-1.667301	-1.664306	-1.792915	-0.171996	-1.662931	-1.708248	-1.396817	-1.648494	-1.575414	-1.692336	-1.754838	-1.868963	-1.843129	-1.953926	-1.783959	-1.679364	-1.863454	-1.838414	-1.840515	-1.627818	-1.67798
1,99	-1.664819	-1.660935	-1.789438	-0.174304	-1.660487	-1.706389	-1.395731	-1.644572	-1.570946	-1.689612	-1.750719	-1.867507	-1.84259	-1.953455	-1.78245	-1.680665	-1.862111	-1.836	-1.840444	-1.627385	-1.675987
1,993333	-1.662032	-1.657944	-1.786205	-0.176825	-1.658679	-1.704544	-1.393883	-1.640489	-1.566881	-1.687189	-1.746221	-1.865924	-1.841517	-1.952007	-1.781445	-1.681568	-1.860869	-1.833986	-1.839869	-1.626913	-1.67422
1,996667	-1.658722	-1.656441	-1.783293	-0.179451	-1.657074	-1.703156	-1.391469	-1.636125	-1.56364	-1.68495	-1.741785	-1.86419	-1.839934	-1.949958	-1.780735	-1.681339	-1.85937	-1.832766	-1.838914	-1.626415	-1.673001
2	-1.654994	-1.656632	-1.780728	-0.182094	-1.654884	-1.702232	-1.389124	-1.6318	-1.561312	-1.682794	-1.737833	-1.862351	-1.838325	-1.947964	-1.779961	-1.67966	-1.857899	-1.832503	-1.837863	-1.625761	-1.672675
2,003333	-1.651428	-1.657513	-1.778509	-0.184437	-1.65182	-1.701344	-1.387185	-1.628023	-1.559798	-1.680727	-1.734566	-1.860388	-1.837246	-1.946576	-1.778773	-1.677124	-1.856975	-1.833103	-1.836822	-1.624967	-1.673224
2,006667	-1.648763	-1.657924	-1.776293	-0.186032	-1.648194	-1.699981	-1.385543	-1.624588	-1.558752	-1.678729	-1.731816	-1.858372	-1.836963	-1.945989	-1.777258	-1.674897	-1.856512	-1.834305	-1.835711	-1.624271	-1.674105
2,01	-1.647295	-1.657642	-1.773646	-0.186649	-1.644577	-1.697882	-1.383929	-1.620808	-1.557459	-1.676669	-1.729102	-1.856595	-1.837214	-1.946114	-1.776049	-1.673665	-1.855934	-1.835841	-1.834389	-1.623791	-1.674554
2,013333	-1.646345	-1.657298	-1.770497	-0.18641	-1.641176	-1.695134	-1.381995	-1.61655	-1.555262	-1.674491	-1.726028	-1.855271	-1.83723	-1.946515	-1.775633	-1.673239	-1.854882	-1.837475	-1.832708	-1.62331	-1.67441
2,016667	-1.644812	-1.657381	-1.767036	-0.185854	-1.637502	-1.692039	-1.379359	-1.612344	-1.552186	-1.672427	-1.722566	-1.854256	-1.836296	-1.94638	-1.775809	-1.673019	-1.853306	-1.838958	-1.830655	-1.622418	-1.674244
2,02	-1.64238	-1.657628	-1.763533	-0.18585	-1.633002	-1.688984	-1.375972	-1.608709	-1.548752	-1.670816	-1.718862	-1.853188	-1.834291	-1.945078	-1.776066	-1.672454	-1.8513	-1.840141	-1.828492	-1.620878	-1.674444
2,023333	-1.639512	-1.657417	-1.760276	-0.186849	-1.627905	-1.686424	-1.372412	-1.605776	-1.545383	-1.669797	-1.714968	-1.851936	-1.831607	-1.942775	-1.776133	-1.671172	-1.84929	-1.841031	-1.826551	-1.618789	-1.674758
2,026667	-1.636509	-1.656464	-1.757457	-0.188336	-1.623143	-1.684862	-1.369392	-1.603288	-1.542326	-1.669181	-1.710879	-1.850793	-1.828837	-1.940383	-1.775955	-1.669026	-1.847884	-1.84153	-1.825101	-1.616407	-1.674767
2,03	-1.633424	-1.65505	-1.755182	-0.189415	-1.61954	-1.684588	-1.366936	-1.60072	-1.539795	-1.668292	-1.706776	-1.850211	-1.826531	-1.938722	-1.775404	-1.666255	-1.847268	-1.841282	-1.824525	-1.614027	-1.674278
2,033333	-1.630461	-1.653713	-1.753555	-0.189694	-1.617229	-1.685352	-1.364653	-1.597535	-1.537818	-1.666236	-1.703063	-1.850484	-1.824903	-1.937669	-1.774275	-1.663439	-1.847136	-1.840085	-1.825079	-1.611917	-1.673414
2,036667	-1.627911	-1.652765	-1.75248	-0.189379	-1.615882	-1.686506	-1.362522	-1.593535	-1.53611	-1.66276	-1.699978	-1.851441	-1.823713	-1.93649	-1.772595	-1.661101	-1.847167	-1.838297	-1.826288	-1.610152	-1.672489
2,04	-1.626063	-1.652187	-1.75148	-0.18888	-1.615223	-1.687427	-1.360631	-1.588996	-1.534274	-1.658481	-1.697356	-1.852441	-1.82253	-1.9349	-1.770766	-1.659517	-1.847193	-1.836526	-1.827219	-1.608588	-1.671605
2,043333	-1.625075	-1.651906	-1.749917	-0.188508	-1.614969	-1.68774	-1.358648	-1.584386	-1.532154	-1.654346	-1.694889	-1.852968	-1.821035	-1.933273	-1.769287	-1.658856	-1.847062	-1.835105	-1.827371	-1.606959	-1.670556
2,046667	-1.624814	-1.651969	-1.74739	-0.188406	-1.614634	-1.687302	-1.356122	-1.580031	-1.529931	-1.651031	-1.692368	-1.852953	-1.819246	-1.931879	-1.768246	-1.659122	-1.846599	-1.834025	-1.826818	-1.604994	-1.669115
2,05	-1.62499	-1.65242	-1.743918	-0.188502	-1.613839	-1.686143	-1.353027	-1.576028	-1.527869	-1.648414	-1.689832	-1.852498	-1.817581	-1.930525	-1.767213	-1.659922	-1.845635	-1.83311	-1.82574	-1.602679	-1.667106
2,053333	-1.625334	-1.653104	-1.7397	-0.188608	-1.612542	-1.684415	-1.349844	-1.572286	-1.526111	-1.645866	-1.687564	-1.851752	-1.816472	-1.929006	-1.765947	-1.660686	-1.844001	-1.832229	-1.824175	-1.60038	-1.66452
2,056667	-1.625472	-1.653671	-1.734926	-0.188844	-1.610839	-1.682308	-1.34717	-1.568674	-1.52455	-1.643349	-1.685742	-1.850851	-1.815922	-1.927456	-1.764869	-1.661064	-1.841573	-1.831462	-1.822177	-1.598593	-1.661743
2,06	-1.624791	-1.653822	-1.730046	-0.189666	-1.608775	-1.679975	-1.345265	-1.565338	-1.522716	-1.641507	-1.684145	-1.849801	-1.815687	-1.926075	-1.764456	-1.661025	-1.838438	-1.831006	-1.820044	-1.597597	-1.659359
2,063333	-1.622658	-1.653489	-1.725804	-0.191222	-1.606395	-1.677554	-1.343859	-1.562609	-1.520101	-1.64063	-1.68251	-1.848695	-1.81582	-1.924849	-1.764594	-1.660722	-1.835171	-1.830807	-1.818188	-1.59731	-1.657633
2,066667	-1.618894	-1.652706	-1.722667	-0.193038	-1.603952	-1.675201	-1.342425	-1.56035	-1.51677	-1.640332	-1.681026	-1.847748	-1.816713	-1.923765	-1.764659	-1.660322	-1.832699	-1.830505	-1.81672	-1.597343	-1.656332
2,07	-1.613941	-1.651402	-1.720364	-0.194483	-1.601754	-1.673073	-1.340729	-1.55768	-1.513174	-1.640042	-1.679861	-1.846814	-1.818432	-1.923008	-1.763887	-1.65992	-1.831592	-1.829954	-1.815453	-1.597263	-1.655225
2,073333	-1.608544	-1.649514	-1.718125	-0.195372	-1.599654	-1.671126	-1.338971	-1.553769	-1.509458	-1.639329	-1.678549	-1.845359	-1.820282	-1.922602	-1.761958	-1.65941	-1.831519	-1.82949	-1.814237	-1.596806	-1.654521
2,076667	-1.60337	-1.647184	-1.715247	-0.195977	-1.597102	-1.669055	-1.337354	-1.548825	-1.505612	-1.638115	-1.676545	-1.843021	-1.821294	-1.922226	-1.759533	-1.658462	-1.831516	-1.829399	-1.812995	-1.595811	-1.654482
2,08	-1.59895	-1.64465	-1.711404	-0.196525	-1.593712	-1.666659	-1.335752	-1.543862	-1.501896	-1.636639	-1.673839	-1.839849	-1.820944	-1.921676	-1.757825	-1.656946	-1.830862	-1.829461	-1.811725	-1.594117	-1.654946
2,083333	-1.595607	-1.642151	-1.706782	-0.196992	-1.58962	-1.66416	-1.333908	-1.539614	-1.498767	-1.634939	-1.670726	-1.836304	-1.819378	-1.921166	-1.757424	-1.655283	-1.829627	-1.829171	-1.810775	-1.59176	-1.655463
2,086667	-1.593148	-1.640034	-1.702136	-0.197399	-1.585486	-1.66216	-1.331861	-1.536097	-1.496521	-1.632738	-1.6674	-1.833231	-1.817278	-1.920966	-1.757721	-1.654181	-1.828342	-1.828175	-1.810627	-1.589177	-1.655713
2,09	-1.591028	-1.638644	-1.698316	-0.197835	-1.582023	-1.661354	-1.329868	-1.533126	-1.494809	-1.630021	-1.66373	-1.83127	-1.815459	-1.921049	-1.757535	-1.653969	-1.827439	-1.826554	-1.811226	-1.586988	-1.655724
2,093333	-1.58901	-1.638062	-1.695539	-0.198222	-1.579489	-1.661917	-1.327945	-1.530678	-1.492802	-1.627266	-1.659513	-1.830248	-1.814313	-1.92123	-1.756261	-1.654081	-1.826966	-1.824862	-1.812023	-1.585496	-1.655679
2,096667	-1.587337	-1.638046	-1.693301	-0.198485	-1.577766	-1.663094	-1.325864	-1.528622	-1.490064	-1.62493	-1.654914	-1.829551	-1.813649	-1.921201	-1.754343	-1.653562	-1.826632	-1.823895	-1.812533	-1.584549	-1.655589
2,1	-1.586234	-1.638198	-1.690972	-0.198795	-1.576633	-1.663822	-1.323539	-1.526486	-1.486797	-1.622958	-1.650295	-1.8288	-1.813056	-1.920416	-1.752594	-1.652254	-1.826222	-1.824256	-1.812432	-1.583765	-1.655345
2,103333	-1.585474	-1.638249	-1.688296	-0.199377	-1.575722	-1.663696	-1.321046	-1.523732	-1.48327	-1.620978	-1.645959	-1.827982	-1.812255	-1.918485	-1.751377	-1.650936	-1.825832	-1.825693	-1.81151	-1.582812	-1.654978
2,106667	-1.58452	-1.6382	-1.685348	-0.200235	-1.57438	-1.66296	-1.318315	-1.520127	-1.479661	-1.618834	-1.642309	-1.827262	-1.811214	-1.915729	-1.750625	-1.650196	-1.825539	-1.827044	-1.809836	-1.581624	-1.654713
2,11	-1.583025	-1.638203	-1.682311	-0.201184	-1.571988	-1.661779	-1.315212	-1.515913	-1.476364	-1.616767	-1.63968	-1.826645	-1.810143	-1.91293	-1.7502	-1.649686	-1.825228	-1.82725	-1.807656	-1.580275	-1.654728
2,113333	-1.581126	-1.638253	-1.679375	-0.202135	-1.568587	-1.66004	-1.311898	-1.511668	-1.473798	-1.615078	-1.637836	-1.825933	-1.809347	-1.910485	-1.749834	-1.648621	-1.824908	-1.826089	-1.805212	-1.578803	-1.654872
2,116667	-1.579383	-1.638093	-1.676596	-0.203167	-1.564856	-1.65791	-1.308689	-1.507926	-1.471928	-1.613778	-1.636167	-1.825166	-1.808983	-1.908172	-1.74913	-1.646865	-1.824881	-1.824016	-1.802842	-1.577377	-1.654793
2,12	-1.578455	-1.637596	-1.673709	-0.204369	-1.561487	-1.655998	-1.305711	-1.505016	-1.470311	-1.612482	-1.634347	-1.824812	-1.809017	-1.905742	-1.748022	-1.645278	-1.825476	-1.821638	-1.801104	-1.576317	-1.654418
2,123333	-1.578495	-1.636828	-1.670264	-0.205958	-1.558851	-1.654695	-1.302938	-1.503012	-1.468672	-1.610576	-1.63233	-1.825304	-1.809237	-1.903301	-1.746679	-1.644685	-1.826623	-1.81925	-1.80059	-1.575607	-1.654238
2,126667	-1.578892	-1.635654	-1.666249	-0.208249	-1.557094	-1.653785	-1.300368	-1.501475	-1.467213	-1.607622	-1.630053	-1.826524	-1.809281	-1.901099	-1.745028	-1.644907	-1.827829	-1.817002	-1.801467	-1.574742	-1.654872
2,13	-1.578849	-1.633796	-1.662305	-0.210989	-1.55627	-1.652763	-1.297941	-1.499568	-1.466025	-1.603592	-1.627508	-1.82778	-1.808848	-1.899399	-1.742997	-1.645162	-1.828726	-1.815339	-1.803291	-1.573333	-1.656342
2,133333	-1.578011	-1.631307	-1.658994	-0.213167	-1.556259	-1.651271	-1.295408	-1.49676	-1.464577	-1.598819	-1.62486	-1.828307	-1.807979	-1.898559	-1.740758	-1.644879	-1.829148	-1.814665	-1.805384	-1.571465	-1.657995
2,136667	-1.576484	-1.628787	-1.656296	-0.214047	-1.556555	-1.649317	-1.292646	-1.493202	-1.462318	-1.593982	-1.622363	-1.827841	-1.807009	-1.898765	-1.738506	-1.643847	-1.828694	-1.814764	-1.807212	-1.569453	-1.658902
2,14	-1.574535	-1.627026	-1.653948	-0.213943	-1.55649	-1.647315	-1.289952	-1.489449	-1.459367	-1.589959	-1.620043	-1.826511	-1.806216	-1.899508	-1.736459	-1.642155	-1.826891	-1.815067	-1.808485	-1.567649	-1.658405
2,143333	-1.572568	-1.62645	-1.651714	-0.213579	-1.55576	-1.645846	-1.287754	-1.486176	-1.456259	-1.587321	-1.617597	-1.824486	-1.805532	-1.899704	-1.735017	-1.640267	-1.823798	-1.815334	-1.809142	-1.566439	-1.656674
2,146667	-1.571139	-1.627022	-1.649443	-0.213233	-1.55445	-1.645252	-1.286251	-1.483904	-1.453323	-1.586022	-1.614796	-1.822173	-1.804663	-1.898497	-1.734496	-1.63877	-1.820068	-1.815659	-1.809205	-1.566134	-1.654566
2,15	-1.570531	-1.628478	-1.647254	-0.212674	-1.552737	-1.645521	-1.285241	-1.482617	-1.450551	-1.585633	-1.611801	-1.820205	-1.803587	-1.895871	-1.734658	-1.637855	-1.816534	-1.815987	-1.808606	-1.566657	-1.652724
2,153333	-1.570391	-1.630409	-1.645366	-0.211644	-1.550765	-1.646291	-1.284152	-1.481842	-1.447834	-1.585516	-1.608977	-1.818907	-1.802748	-1.892614	-1.734832	-1.637276	-1.813895	-1.815961	-1.807316	-1.567429	-1.651121
2,156667	-1.569967	-1.632298	-1.643649	-0.210287	-1.548588	-1.646852	-1.282445	-1.481017	-1.44507	-1.584805	-1.606486	-1.818115	-1.802507	-1.88979	-1.734453	-1.636715	-1.812527	-1.815118	-1.80559	-1.567831	-1.64943
2,16	-1.56865	-1.633582	-1.641715	-0.20912	-1.546147	-1.646458	-1.280098	-1.479564	-1.442331	-1.582895	-1.604107	-1.817391	-1.802659	-1.888104	-1.733356	-1.636028	-1.812201	-1.813324	-1.803992	-1.567627	-1.647527
2,163333	-1.566273	-1.63383	-1.639464	-0.208715	-1.543404	-1.644892	-1.277694	-1.477102	-1.439925	-1.579934	-1.601312	-1.816235	-1.802745	-1.887524	-1.731906	-1.635267	-1.812178	-1.811111	-1.803208	-1.567065	-1.645688
2,166667	-1.563055	-1.632935	-1.637143	-0.209364	-1.540358	-1.642686	-1.275937	-1.473856	-1.437898	-1.576472	-1.597612	-1.814332	-1.802601	-1.88729	-1.730753	-1.634604	-1.811962	-1.809169	-1.803584	-1.566737	-1.644361
2,17	-1.55957	-1.631082	-1.63475	-0.210856	-1.537055	-1.640794	-1.275069	-1.470559	-1.435589	-1.572981	-1.593099	-1.811707	-1.802393	-1.886616	-1.730156	-1.634157	-1.81156	-1.807551	-1.804738	-1.567098	-1.643803
2,173333	-1.556508	-1.628638	-1.631927	-0.21251	-1.533735	-1.640038	-1.274833	-1.467743	-1.432149	-1.569747	-1.588593	-1.80869	-1.802232	-1.885457	-1.729747	-1.633813	-1.810954	-1.806031	-1.805807	-1.568016	-1.643985
2,176667	-1.554175	-1.626145	-1.628722	-0.213457	-1.530731	-1.640564	-1.274793	-1.465228	-1.427462	-1.566812	-1.584937	-1.805954	-1.802033	-1.884234	-1.729081	-1.633353	-1.810058	-1.804941	-1.806083	-1.568899	-1.644639
2,18	-1.552591	-1.624276	-1.625802	-0.213147	-1.528239	-1.641863	-1.274559	-1.462402	-1.42234	-1.564107	-1.582217	-1.804371	-1.801765	-1.883187	-1.728231	-1.632692	-1.808897	-1.80493	-1.805324	-1.569257	-1.645284
2,183333	-1.551945	-1.623369	-1.623746	-0.211848	-1.526318	-1.643285	-1.274075	-1.458932	-1.417999	-1.56161	-1.579942	-1.804353	-1.801405	-1.882355	-1.727603	-1.631874	-1.807313	-1.806048	-1.80355	-1.569002	-1.645408
2,186667	-1.55237	-1.622967	-1.622692	-0.210478	-1.524758	-1.644307	-1.273726	-1.455113	-1.415248	-1.559353	-1.577746	-1.80551	-1.800674	-1.88168	-1.727238	-1.630964	-1.80523	-1.807608	-1.800908	-1.568257	-1.644849
2,19	-1.553444	-1.622262	-1.622272	-0.209995	-1.523118	-1.644564	-1.273744	-1.451562	-1.413897	-1.557434	-1.575668	-1.807033	-1.799343	-1.880963	-1.726669	-1.629945	-1.803265	-1.808891	-1.797875	-1.567269	-1.643929
2,193333	-1.554219	-1.62103	-1.621712	-0.211047	-1.52135	-1.643883	-1.273758	-1.448687	-1.413112	-1.555878	-1.573864	-1.808193	-1.797694	-1.879998	-1.725373	-1.628796	-1.802319	-1.809614	-1.795316	-1.566446	-1.643153
2,196667	-1.553793	-1.619758	-1.620534	-0.213736	-1.519947	-1.642563	-1.27325	-1.44652	-1.4123	-1.554389	-1.572275	-1.808632	-1.796221	-1.878687	-1.72308	-1.627671	-1.802673	-1.809742	-1.794084	-1.566066	-1.642902
2,2	-1.55206	-1.618882	-1.618853	-0.217471	-1.51932	-1.641484	-1.272153	-1.444986	-1.411293	-1.552514	-1.570728	-1.808278	-1.795143	-1.877065	-1.71993	-1.626842	-1.80387	-1.809202	-1.794526	-1.566121	-1.643176
2,203333	-1.549914	-1.618244	-1.616884	-0.221271	-1.519354	-1.6414	-1.270764	-1.443904	-1.409978	-1.550097	-1.569237	-1.807103	-1.794513	-1.875279	-1.716705	-1.62666	-1.805294	-1.808054	-1.796218	-1.566538	-1.643478
2,206667	-1.548618	-1.617514	-1.614814	-0.224141	-1.51939	-1.642235	-1.269252	-1.442771	-1.408148	-1.547286	-1.567987	-1.805285	-1.794477	-1.873492	-1.714447	-1.627465	-1.806513	-1.806732	-1.798194	-1.567263	-1.64329
2,21	-1.548802	-1.61679	-1.612871	-0.225217	-1.518602	-1.64324	-1.267584	-1.44119	-1.405677	-1.544224	-1.567109	-1.80343	-1.795017	-1.871865	-1.713414	-1.629183	-1.807204	-1.805655	-1.799679	-1.56815	-1.642484
2,213333	-1.549918	-1.616301	-1.611153	-0.22424	-1.516803	-1.643452	-1.265802	-1.439399	-1.40265	-1.541024	-1.566488	-1.802075	-1.795645	-1.870556	-1.71289	-1.631168	-1.807238	-1.80461	-1.800563	-1.568953	-1.641226
2,216667	-1.550817	-1.615896	-1.609527	-0.222057	-1.514782	-1.64214	-1.264128	-1.4379	-1.399262	-1.537797	-1.565731	-1.801141	-1.795829	-1.869528	-1.712003	-1.632621	-1.806874	-1.802943	-1.801159	-1.569422	-1.63983
2,22	-1.55078	-1.615226	-1.607699	-0.220229	-1.513514	-1.639323	-1.262704	-1.436872	-1.395949	-1.534612	-1.564511	-1.80043	-1.795501	-1.868454	-1.710356	-1.633245	-1.806552	-1.800375	-1.801761	-1.569555	-1.638694
2,223333	-1.549974	-1.614172	-1.605416	-0.219872	-1.513265	-1.63593	-1.261333	-1.43612	-1.393453	-1.531642	-1.562853	-1.800068	-1.794787	-1.867059	-1.708131	-1.633469	-1.806429	-1.797423	-1.802307	-1.569783	-1.638144
2,226667	-1.548964	-1.612914	-1.602733	-0.220907	-1.513548	-1.633064	-1.259766	-1.435401	-1.392279	-1.529103	-1.560916	-1.800018	-1.793779	-1.865478	-1.705841	-1.63374	-1.80621	-1.795007	-1.802363	-1.570625	-1.638227
2,23	-1.547925	-1.611655	-1.600035	-0.22246	-1.513627	-1.631276	-1.258153	-1.434721	-1.392152	-1.526866	-1.558815	-1.799827	-1.792715	-1.864187	-1.703894	-1.633973	-1.805493	-1.793681	-1.80152	-1.572084	-1.638655
2,233333	-1.54668	-1.610379	-1.597747	-0.223804	-1.512995	-1.630737	-1.256802	-1.434093	-1.392162	-1.524488	-1.556681	-1.799133	-1.791822	-1.863567	-1.702459	-1.633997	-1.804228	-1.793336	-1.79981	-1.573581	-1.639074
2,236667	-1.545315	-1.608993	-1.596004	-0.224848	-1.511611	-1.631438	-1.255712	-1.433134	-1.39151	-1.521657	-1.554616	-1.798099	-1.79105	-1.863468	-1.701683	-1.633876	-1.80278	-1.793407	-1.797833	-1.57449	-1.639254
2,24	-1.544223	-1.607584	-1.594577	-0.22594	-1.509815	-1.632933	-1.254684	-1.431484	-1.390071	-1.518325	-1.552598	-1.797311	-1.790225	-1.863441	-1.701737	-1.633696	-1.801545	-1.793146	-1.796369	-1.574446	-1.639082
2,243333	-1.54366	-1.606421	-1.593186	-0.22727	-1.507856	-1.634454	-1.253678	-1.429386	-1.388071	-1.514661	-1.550502	-1.797146	-1.789255	-1.86326	-1.702556	-1.633494	-1.80068	-1.792178	-1.795731	-1.573249	-1.63861
2,246667	-1.543506	-1.605698	-1.591772	-0.228572	-1.505622	-1.635449	-1.252858	-1.427377	-1.38548	-1.511001	-1.548309	-1.797194	-1.78814	-1.862752	-1.703713	-1.633404	-1.800324	-1.791039	-1.795618	-1.571106	-1.637971
2,25	-1.543481	-1.605366	-1.590289	-0.229565	-1.503166	-1.635807	-1.252308	-1.425744	-1.382154	-1.507596	-1.546246	-1.796683	-1.786906	-1.861645	-1.704525	-1.633535	-1.800678	-1.790774	-1.795499	-1.568873	-1.637313
2,253333	-1.543498	-1.605178	-1.588553	-0.230239	-1.501096	-1.635678	-1.251773	-1.424428	-1.378433	-1.504518	-1.544679	-1.795451	-1.785534	-1.860041	-1.704444	-1.633575	-1.801642	-1.79184	-1.795187	-1.567411	-1.637045
2,256667	-1.543567	-1.604934	-1.586427	-0.230617	-1.499908	-1.635257	-1.250727	-1.423137	-1.375054	-1.501843	-1.543794	-1.793994	-1.784023	-1.858412	-1.703564	-1.63302	-1.802679	-1.793528	-1.795033	-1.566825	-1.637731
2,26	-1.543432	-1.604882	-1.583994	-0.230817	-1.499278	-1.634802	-1.248703	-1.421547	-1.372401	-1.499602	-1.543225	-1.792699	-1.782413	-1.857025	-1.702532	-1.631897	-1.803154	-1.794466	-1.795482	-1.56668	-1.639296
2,263333	-1.542719	-1.605433	-1.581614	-0.231133	-1.498436	-1.634776	-1.245816	-1.419556	-1.370177	-1.497526	-1.542267	-1.791595	-1.780727	-1.85582	-1.701941	-1.63062	-1.802751	-1.793671	-1.796568	-1.566672	-1.640862
2,266667	-1.541487	-1.606344	-1.57978	-0.231531	-1.497065	-1.635588	-1.242851	-1.417397	-1.367775	-1.49521	-1.540552	-1.790593	-1.779065	-1.854623	-1.701908	-1.629325	-1.801604	-1.791298	-1.797676	-1.566882	-1.641737
2,27	-1.540171	-1.606821	-1.578649	-0.231456	-1.495611	-1.637175	-1.240607	-1.415344	-1.364828	-1.492626	-1.538293	-1.789565	-1.777658	-1.853263	-1.70202	-1.627887	-1.800198	-1.788444	-1.797951	-1.56767	-1.641934
2,273333	-1.538896	-1.606491	-1.577815	-0.230604	-1.494841	-1.639018	-1.239482	-1.413472	-1.361435	-1.490071	-1.536033	-1.788466	-1.776653	-1.851752	-1.70167	-1.626353	-1.799178	-1.786139	-1.797182	-1.569335	-1.641425
2,276667	-1.537219	-1.605793	-1.576939	-0.229532	-1.495041	-1.640452	-1.239581	-1.411798	-1.358009	-1.487702	-1.534283	-1.787439	-1.776022	-1.850324	-1.700611	-1.625038	-1.798892	-1.784625	-1.795858	-1.571597	-1.639815
2,28	-1.53467	-1.605395	-1.576207	-0.229262	-1.495669	-1.640991	-1.24056	-1.4103	-1.355062	-1.485482	-1.533144	-1.786648	-1.775561	-1.849268	-1.699	-1.62414	-1.798941	-1.78365	-1.794397	-1.573574	-1.637177
2,283333	-1.531326	-1.605518	-1.575753	-0.230236	-1.49607	-1.640561	-1.241652	-1.408877	-1.353072	-1.483452	-1.532325	-1.78604	-1.774832	-1.848671	-1.697006	-1.623451	-1.798429	-1.783092	-1.792978	-1.574462	-1.634376
2,286667	-1.527818	-1.605949	-1.575336	-0.231696	-1.49624	-1.639544	-1.242348	-1.407751	-1.352269	-1.481789	-1.531503	-1.7854	-1.773483	-1.848218	-1.694795	-1.622743	-1.796814	-1.783045	-1.79191	-1.574126	-1.632409
2,29	-1.525031	-1.606383	-1.574776	-0.232428	-1.496557	-1.63863	-1.242646	-1.407462	-1.352368	-1.480531	-1.530454	-1.784677	-1.771734	-1.84748	-1.692737	-1.622199	-1.794468	-1.783604	-1.791505	-1.573103	-1.631879
2,293333	-1.523601	-1.60648	-1.574197	-0.232085	-1.497087	-1.638496	-1.242547	-1.407999	-1.352594	-1.479508	-1.528968	-1.784057	-1.770257	-1.846356	-1.691291	-1.622037	-1.792229	-1.784582	-1.791658	-1.572238	-1.6327
2,296667	-1.523422	-1.605811	-1.57386	-0.231287	-1.497383	-1.6394	-1.241865	-1.408615	-1.352195	-1.478548	-1.527084	-1.783615	-1.769663	-1.844903	-1.690782	-1.622137	-1.790555	-1.785398	-1.79191	-1.572301	-1.633973
2,3	-1.523816	-1.604255	-1.573886	-0.230664	-1.496912	-1.641057	-1.240494	-1.408688	-1.350965	-1.477409	-1.525252	-1.783205	-1.770324	-1.843063	-1.691206	-1.622334	-1.789394	-1.785507	-1.791778	-1.573706	-1.634562
2,303333	-1.52418	-1.602531	-1.574072	-0.230331	-1.495641	-1.643056	-1.238662	-1.408125	-1.349108	-1.475694	-1.523901	-1.782769	-1.772132	-1.840989	-1.692068	-1.622671	-1.788531	-1.784972	-1.790957	-1.576337	-1.633975
2,306667	-1.52426	-1.601676	-1.574031	-0.23018	-1.494044	-1.64515	-1.236875	-1.407045	-1.346762	-1.473032	-1.523005	-1.782524	-1.774134	-1.839224	-1.692421	-1.623236	-1.787829	-1.784311	-1.789495	-1.579648	-1.632565
2,31	-1.523963	-1.601877	-1.57352	-0.230309	-1.492473	-1.647043	-1.235457	-1.405561	-1.343917	-1.469327	-1.52215	-1.782691	-1.774942	-1.838388	-1.691429	-1.623979	-1.787354	-1.783738	-1.787851	-1.582916	-1.630965
2,313333	-1.523106	-1.602355	-1.572658	-0.23105	-1.490982	-1.648395	-1.234244	-1.40381	-1.340726	-1.465014	-1.520917	-1.782941	-1.773807	-1.83873	-1.68927	-1.624702	-1.787102	-1.782962	-1.786465	-1.585292	-1.629575
2,316667	-1.521457	-1.602303	-1.571879	-0.232577	-1.489831	-1.649047	-1.232746	-1.401929	-1.337644	-1.461078	-1.519199	-1.782443	-1.771107	-1.839808	-1.687141	-1.62521	-1.786603	-1.781676	-1.785316	-1.5861	-1.628626
2,32	-1.519093	-1.601624	-1.571437	-0.234552	-1.489497	-1.648952	-1.230541	-1.40015	-1.335147	-1.45854	-1.517267	-1.780718	-1.768012	-1.840686	-1.686065	-1.625626	-1.785375	-1.779826	-1.784276	-1.585298	-1.628235
2,323333	-1.516447	-1.600921	-1.570989	-0.236227	-1.490021	-1.648118	-1.227896	-1.399055	-1.33347	-1.457704	-1.51551	-1.778205	-1.765798	-1.840705	-1.685982	-1.626312	-1.783618	-1.777516	-1.783674	-1.583416	-1.628191
2,326667	-1.513966	-1.601007	-1.570109	-0.237027	-1.490801	-1.646645	-1.22592	-1.399221	-1.332524	-1.457974	-1.514062	-1.775862	-1.765071	-1.839947	-1.686065	-1.627352	-1.782006	-1.77503	-1.783874	-1.581244	-1.628154
2,33	-1.511939	-1.602221	-1.568939	-0.236966	-1.491153	-1.644788	-1.225518	-1.400439	-1.331858	-1.45853	-1.512683	-1.774439	-1.765613	-1.838758	-1.685783	-1.628483	-1.781148	-1.772856	-1.784509	-1.57957	-1.628061
2,333333	-1.51041	-1.604097	-1.567803	-0.236398	-1.490795	-1.643177	-1.226349	-1.401759	-1.330864	-1.458931	-1.511044	-1.774119	-1.76685	-1.83718	-1.685447	-1.629402	-1.781344	-1.771447	-1.784837	-1.578787	-1.628103
2,336667	-1.509252	-1.605905	-1.56662	-0.235741	-1.489846	-1.642527	-1.227296	-1.402463	-1.329183	-1.4589	-1.509214	-1.774644	-1.768174	-1.835333	-1.685606	-1.629891	-1.782305	-1.770829	-1.78461	-1.578808	-1.628359
2,34	-1.508475	-1.607174	-1.565143	-0.235532	-1.488673	-1.642928	-1.227723	-1.402612	-1.327045	-1.458049	-1.507781	-1.775675	-1.769127	-1.83388	-1.686416	-1.62986	-1.783095	-1.770436	-1.783979	-1.5794	-1.628647
2,343333	-1.508234	-1.607622	-1.563547	-0.236185	-1.487787	-1.643927	-1.227757	-1.402541	-1.325055	-1.456238	-1.507147	-1.77698	-1.76949	-1.833484	-1.687743	-1.629395	-1.782792	-1.769646	-1.78296	-1.580324	-1.62872
2,346667	-1.508629	-1.607172	-1.562486	-0.237596	-1.487595	-1.645215	-1.227595	-1.402414	-1.32347	-1.453986	-1.507011	-1.77833	-1.769191	-1.834099	-1.689191	-1.628859	-1.781218	-1.768516	-1.7816	-1.581218	-1.628357
2,35	-1.509732	-1.606162	-1.562475	-0.239313	-1.488067	-1.646601	-1.227152	-1.402468	-1.322011	-1.452053	-1.506721	-1.779457	-1.768334	-1.835047	-1.690064	-1.628708	-1.779057	-1.76756	-1.780193	-1.581649	-1.627297
2,353333	-1.511453	-1.605196	-1.563322	-0.240956	-1.488791	-1.647541	-1.226299	-1.402959	-1.320535	-1.450632	-1.505686	-1.780129	-1.767367	-1.835768	-1.689865	-1.628965	-1.777498	-1.767013	-1.779085	-1.581478	-1.625516
2,356667	-1.51308	-1.604744	-1.564313	-0.24233	-1.489259	-1.6474	-1.225045	-1.403721	-1.319476	-1.449352	-1.503602	-1.780125	-1.766934	-1.836347	-1.688798	-1.629234	-1.777512	-1.766694	-1.778646	-1.580968	-1.623476
2,36	-1.5134	-1.604885	-1.564712	-0.243396	-1.489055	-1.646073	-1.223561	-1.40421	-1.319297	-1.448034	-1.500783	-1.779311	-1.76734	-1.83713	-1.687663	-1.629082	-1.779246	-1.766313	-1.779173	-1.580363	-1.621678
2,363333	-1.511771	-1.605251	-1.56403	-0.24433	-1.488193	-1.643948	-1.22209	-1.403932	-1.319902	-1.447081	-1.49795	-1.778022	-1.768155	-1.837976	-1.687258	-1.628138	-1.782305	-1.765768	-1.780485	-1.579716	-1.620218
2,366667	-1.508793	-1.605286	-1.562265	-0.245414	-1.487327	-1.641559	-1.220808	-1.402704	-1.320808	-1.446939	-1.495599	-1.777026	-1.768557	-1.83839	-1.687852	-1.626496	-1.786091	-1.765192	-1.781874	-1.579054	-1.619044
2,37	-1.505644	-1.604781	-1.560096	-0.246603	-1.487178	-1.639502	-1.219849	-1.400783	-1.321404	-1.447308	-1.493765	-1.776857	-1.768203	-1.838253	-1.689096	-1.624973	-1.789562	-1.764707	-1.782723	-1.578294	-1.618287
2,373333	-1.503045	-1.603965	-1.55856	-0.247485	-1.48789	-1.638424	-1.219246	-1.398778	-1.320987	-1.447273	-1.492268	-1.777524	-1.767547	-1.837867	-1.690113	-1.624361	-1.791427	-1.764218	-1.782966	-1.577256	-1.618036
2,376667	-1.501055	-1.602997	-1.558181	-0.247839	-1.489047	-1.63883	-1.2187	-1.397287	-1.31918	-1.446232	-1.491073	-1.77885	-1.767101	-1.837338	-1.68984	-1.624704	-1.791011	-1.7636	-1.782832	-1.576073	-1.61815
2,38	-1.499567	-1.601776	-1.558454	-0.247825	-1.489922	-1.640768	-1.217734	-1.396651	-1.316415	-1.444368	-1.490412	-1.780616	-1.7669	-1.836511	-1.687831	-1.62548	-1.78858	-1.762883	-1.782527	-1.575423	-1.618507
2,383333	-1.498513	-1.600345	-1.558362	-0.24763	-1.489876	-1.643684	-1.215984	-1.396838	-1.313645	-1.442231	-1.490396	-1.782315	-1.766818	-1.835476	-1.684721	-1.626084	-1.784982	-1.762055	-1.782186	-1.576055	-1.619162
2,386667	-1.497711	-1.598923	-1.557177	-0.247271	-1.488966	-1.64669	-1.21329	-1.397464	-1.311561	-1.440251	-1.490646	-1.783203	-1.766645	-1.834623	-1.681741	-1.626021	-1.781314	-1.761056	-1.78181	-1.577918	-1.62022
2,39	-1.497023	-1.597607	-1.554875	-0.246649	-1.487969	-1.648895	-1.209951	-1.398039	-1.310201	-1.43872	-1.490577	-1.782773	-1.766083	-1.834205	-1.679954	-1.625092	-1.778648	-1.760227	-1.78134	-1.580063	-1.621601
2,393333	-1.496489	-1.596638	-1.552171	-0.245696	-1.487491	-1.649743	-1.206829	-1.398211	-1.309291	-1.437989	-1.489903	-1.781032	-1.765168	-1.834094	-1.679828	-1.623542	-1.777634	-1.760195	-1.780738	-1.581458	-1.622833
2,396667	-1.496112	-1.596589	-1.549961	-0.244648	-1.487362	-1.649335	-1.20478	-1.397934	-1.308563	-1.438404	-1.488696	-1.778435	-1.76439	-1.834012	-1.681143	-1.621942	-1.778246	-1.761136	-1.779829	-1.581677	-1.623285
2,4	-1.495852	-1.597714	-1.548475	-0.244168	-1.487141	-1.648283	-1.204044	-1.397395	-1.307671	-1.439911	-1.487124	-1.775692	-1.764273	-1.833867	-1.683222	-1.62099	-1.779947	-1.762506	-1.77836	-1.581191	-1.622685
2,403333	-1.495748	-1.599538	-1.547229	-0.244932	-1.486872	-1.647314	-1.204228	-1.396721	-1.306319	-1.441902	-1.485286	-1.773451	-1.764899	-1.833751	-1.685392	-1.62123	-1.782007	-1.763439	-1.776378	-1.581007	-1.621234
2,406667	-1.495645	-1.601244	-1.545726	-0.246943	-1.487049	-1.646969	-1.204746	-1.396069	-1.304619	-1.44366	-1.48329	-1.771975	-1.765775	-1.833757	-1.68727	-1.622574	-1.783727	-1.763339	-1.774368	-1.581648	-1.619355
2,41	-1.495072	-1.602332	-1.544005	-0.249471	-1.487851	-1.647374	-1.205205	-1.395876	-1.302945	-1.44478	-1.481291	-1.771153	-1.766123	-1.833949	-1.688753	-1.624183	-1.7847	-1.762312	-1.772935	-1.582783	-1.617551
2,413333	-1.493796	-1.602912	-1.542521	-0.251613	-1.488632	-1.648289	-1.20539	-1.396457	-1.301447	-1.445293	-1.4793	-1.770668	-1.765526	-1.834365	-1.689801	-1.625094	-1.785002	-1.760988	-1.772336	-1.583923	-1.616307
2,416667	-1.492305	-1.603429	-1.541538	-0.25272	-1.48862	-1.649375	-1.205076	-1.397529	-1.300104	-1.445656	-1.477152	-1.770085	-1.764342	-1.834776	-1.690356	-1.625007	-1.785067	-1.759856	-1.772405	-1.58487	-1.615978
2,42	-1.491382	-1.604128	-1.540837	-0.252578	-1.487887	-1.650411	-1.204179	-1.398464	-1.29924	-1.446298	-1.474817	-1.769033	-1.763219	-1.834598	-1.690504	-1.624265	-1.785324	-1.759043	-1.772793	-1.585482	-1.616705
2,423333	-1.491239	-1.60473	-1.540036	-0.251556	-1.487131	-1.6515	-1.202966	-1.398649	-1.299255	-1.446936	-1.472492	-1.76744	-1.7624	-1.833393	-1.690437	-1.623051	-1.786028	-1.758575	-1.773187	-1.585636	-1.618333
2,426667	-1.491386	-1.604697	-1.538823	-0.250442	-1.486836	-1.652879	-1.201734	-1.397683	-1.299896	-1.446719	-1.470371	-1.765596	-1.761761	-1.831305	-1.69022	-1.621166	-1.787313	-1.758423	-1.77355	-1.585589	-1.620396
2,43	-1.491322	-1.603878	-1.537044	-0.250037	-1.487003	-1.654343	-1.200547	-1.39568	-1.300328	-1.445266	-1.468515	-1.764025	-1.761183	-1.828996	-1.689771	-1.618565	-1.789039	-1.758396	-1.774088	-1.585785	-1.622336
2,433333	-1.490929	-1.602609	-1.534863	-0.250699	-1.487437	-1.655196	-1.199528	-1.393286	-1.299891	-1.443189	-1.46684	-1.763126	-1.760811	-1.827253	-1.688903	-1.615442	-1.790646	-1.758279	-1.774868	-1.586175	-1.623858
2,436667	-1.490142	-1.601279	-1.532669	-0.251964	-1.488041	-1.654912	-1.198919	-1.391269	-1.298683	-1.441518	-1.465167	-1.762847	-1.761055	-1.826498	-1.687423	-1.612099	-1.791466	-1.758095	-1.775691	-1.586296	-1.624908
2,44	-1.488808	-1.600112	-1.530567	-0.252923	-1.488746	-1.653556	-1.19864	-1.390099	-1.297445	-1.440859	-1.463304	-1.762779	-1.762081	-1.826625	-1.685393	-1.609131	-1.79128	-1.758051	-1.776084	-1.585821	-1.625355
2,443333	-1.486956	-1.599272	-1.528218	-0.253166	-1.48932	-1.651656	-1.198376	-1.389837	-1.296733	-1.441095	-1.461198	-1.762609	-1.76325	-1.827232	-1.683371	-1.60725	-1.790544	-1.758131	-1.775498	-1.584653	-1.625084
2,446667	-1.484803	-1.598884	-1.525411	-0.253042	-1.489509	-1.64997	-1.198169	-1.390143	-1.296355	-1.441828	-1.459106	-1.762305	-1.763506	-1.827916	-1.682129	-1.606564	-1.789892	-1.75797	-1.773881	-1.582948	-1.624176
2,45	-1.482587	-1.598895	-1.522499	-0.25327	-1.489357	-1.649144	-1.198403	-1.390286	-1.295857	-1.442933	-1.457525	-1.7619	-1.762456	-1.828466	-1.682033	-1.606517	-1.789512	-1.757387	-1.771849	-1.581261	-1.622771
2,453333	-1.480573	-1.598895	-1.520009	-0.254334	-1.489091	-1.649387	-1.199262	-1.38961	-1.295185	-1.444436	-1.456877	-1.761354	-1.760641	-1.828753	-1.682915	-1.606663	-1.789208	-1.756871	-1.770089	-1.580339	-1.62106
2,456667	-1.478996	-1.598261	-1.518157	-0.256016	-1.488782	-1.65042	-1.20042	-1.388284	-1.294562	-1.446163	-1.457274	-1.760666	-1.75889	-1.828585	-1.684402	-1.60686	-1.788779	-1.757143	-1.768754	-1.580496	-1.619374
2,46	-1.477847	-1.596705	-1.516872	-0.257673	-1.488547	-1.65162	-1.201291	-1.387147	-1.294052	-1.447764	-1.458361	-1.760002	-1.757594	-1.827932	-1.686047	-1.60697	-1.788182	-1.758325	-1.767601	-1.581308	-1.618097
2,463333	-1.476923	-1.594616	-1.515948	-0.258674	-1.488789	-1.652519	-1.201462	-1.386744	-1.293587	-1.449019	-1.459284	-1.759487	-1.756505	-1.82713	-1.687384	-1.606984	-1.787598	-1.759887	-1.766654	-1.582136	-1.617559
2,466667	-1.476161	-1.592803	-1.515107	-0.258569	-1.489628	-1.653231	-1.200783	-1.387089	-1.29331	-1.450036	-1.459263	-1.758844	-1.755276	-1.826552	-1.688159	-1.607078	-1.787344	-1.761274	-1.766343	-1.582838	-1.617781
2,47	-1.47574	-1.592058	-1.513998	-0.257534	-1.490558	-1.654071	-1.199329	-1.388112	-1.293452	-1.451135	-1.458213	-1.757544	-1.753943	-1.826238	-1.688438	-1.607329	-1.787609	-1.762239	-1.766909	-1.583751	-1.618335
2,473333	-1.475784	-1.592817	-1.512287	-0.256436	-1.491042	-1.655025	-1.197475	-1.389817	-1.293948	-1.452641	-1.456574	-1.755473	-1.752772	-1.826015	-1.68844	-1.607625	-1.788344	-1.762678	-1.767993	-1.585105	-1.618852
2,476667	-1.476257	-1.594978	-1.509896	-0.25594	-1.490843	-1.655767	-1.195777	-1.392141	-1.294552	-1.454675	-1.454869	-1.753173	-1.751872	-1.825876	-1.688461	-1.607927	-1.789294	-1.762569	-1.768819	-1.58671	-1.619657
2,48	-1.477249	-1.597862	-1.50711	-0.256007	-1.489864	-1.655845	-1.194504	-1.394588	-1.295121	-1.456908	-1.453546	-1.751363	-1.75105	-1.826233	-1.688875	-1.608509	-1.790059	-1.762039	-1.76871	-1.588289	-1.621429
2,483333	-1.478996	-1.600521	-1.504369	-0.256278	-1.488351	-1.655041	-1.193296	-1.396189	-1.295525	-1.458588	-1.452845	-1.750382	-1.750193	-1.827624	-1.689831	-1.609489	-1.790339	-1.761295	-1.767498	-1.589815	-1.624205
2,486667	-1.481404	-1.60239	-1.501962	-0.256397	-1.48706	-1.653765	-1.19176	-1.396235	-1.295683	-1.45906	-1.452693	-1.750106	-1.749537	-1.829957	-1.690987	-1.610305	-1.790263	-1.760494	-1.765506	-1.591189	-1.626996
2,49	-1.483729	-1.603521	-1.499944	-0.256225	-1.486717	-1.652745	-1.190391	-1.394836	-1.295899	-1.458256	-1.452744	-1.750375	-1.749253	-1.832435	-1.691836	-1.610364	-1.790336	-1.759712	-1.763351	-1.592048	-1.62837
2,493333	-1.484967	-1.60406	-1.498246	-0.256032	-1.487252	-1.652355	-1.190278	-1.392621	-1.296631	-1.456683	-1.452515	-1.751098	-1.749273	-1.834277	-1.692248	-1.609788	-1.790962	-1.758921	-1.761775	-1.592313	-1.627498
2,496667	-1.484555	-1.603776	-1.4966	-0.256177	-1.487804	-1.652492	-1.191881	-1.390353	-1.297838	-1.455096	-1.451687	-1.75169	-1.749556	-1.835099	-1.692519	-1.608894	-1.792138	-1.758056	-1.761241	-1.592433	-1.624884
2,5	-1.482733	-1.602429	-1.494652	-0.256699	-1.48764	-1.652881	-1.194534	-1.388685	-1.299076	-1.45404	-1.450366	-1.751414	-1.750005	-1.834884	-1.692986	-1.607646	-1.793514	-1.757157	-1.76153	-1.592895	-1.622138
2,503333	-1.480283	-1.600415	-1.49254	-0.257622	-1.486862	-1.65341	-1.19704	-1.387695	-1.300163	-1.453642	-1.448921	-1.750482	-1.75042	-1.834003	-1.693654	-1.606081	-1.794704	-1.756237	-1.762049	-1.593698	-1.620936
2,506667	-1.47792	-1.598472	-1.490888	-0.259191	-1.486164	-1.654177	-1.198627	-1.386842	-1.301377	-1.453804	-1.447652	-1.749815	-1.750708	-1.832983	-1.69417	-1.604505	-1.795762	-1.755279	-1.762529	-1.594312	-1.62183
2,51	-1.476063	-1.596813	-1.490029	-0.261303	-1.486073	-1.65513	-1.199338	-1.385859	-1.30284	-1.454392	-1.446667	-1.749841	-1.750791	-1.832101	-1.694149	-1.603175	-1.797108	-1.754489	-1.763049	-1.594271	-1.623933
2,513333	-1.474988	-1.595166	-1.489564	-0.263171	-1.486469	-1.6559	-1.199542	-1.385202	-1.304049	-1.455255	-1.445978	-1.750287	-1.750559	-1.83142	-1.693495	-1.60227	-1.798814	-1.754175	-1.763625	-1.593775	-1.625939
2,516667	-1.474592	-1.593488	-1.488748	-0.264062	-1.486835	-1.656255	-1.199515	-1.385206	-1.304602	-1.456168	-1.445666	-1.750755	-1.750108	-1.83106	-1.692391	-1.601985	-1.800331	-1.75436	-1.764108	-1.593536	-1.62706
2,52	-1.47424	-1.592226	-1.487264	-0.264081	-1.486931	-1.656267	-1.199594	-1.385409	-1.304908	-1.456947	-1.445833	-1.751066	-1.749734	-1.83119	-1.691047	-1.602369	-1.800941	-1.75487	-1.764297	-1.59411	-1.627001
2,523333	-1.473327	-1.591922	-1.485476	-0.263791	-1.486896	-1.655958	-1.199903	-1.385122	-1.305541	-1.457752	-1.446216	-1.751375	-1.749712	-1.831947	-1.689675	-1.603225	-1.800396	-1.755604	-1.764093	-1.595461	-1.625837
2,526667	-1.471794	-1.592599	-1.483935	-0.263434	-1.486681	-1.655305	-1.199925	-1.384071	-1.306547	-1.458875	-1.446184	-1.751847	-1.750122	-1.833324	-1.688622	-1.60424	-1.799198	-1.756378	-1.763586	-1.597265	-1.624084
2,53	-1.469995	-1.593621	-1.482729	-0.262945	-1.485991	-1.654523	-1.199088	-1.382216	-1.307753	-1.460158	-1.445444	-1.752092	-1.750774	-1.834962	-1.688154	-1.605061	-1.798139	-1.756843	-1.762979	-1.599374	-1.622425
2,533333	-1.468539	-1.594348	-1.481444	-0.262196	-1.48485	-1.654045	-1.197398	-1.379618	-1.309221	-1.461096	-1.444394	-1.751451	-1.751274	-1.836316	-1.688071	-1.605417	-1.797698	-1.756863	-1.762479	-1.601482	-1.621321
2,536667	-1.468118	-1.594706	-1.47976	-0.261048	-1.483792	-1.654167	-1.195172	-1.376861	-1.311029	-1.461373	-1.44356	-1.749871	-1.751218	-1.837155	-1.687929	-1.605364	-1.797995	-1.756688	-1.762099	-1.602763	-1.62092
2,54	-1.468859	-1.594891	-1.477748	-0.259638	-1.483481	-1.654677	-1.192771	-1.375051	-1.312859	-1.461029	-1.442977	-1.748021	-1.750594	-1.837694	-1.687564	-1.60516	-1.798826	-1.756667	-1.761569	-1.602459	-1.621141
2,543333	-1.470108	-1.594978	-1.475677	-0.258495	-1.484272	-1.65499	-1.190763	-1.374979	-1.314213	-1.46034	-1.442389	-1.746614	-1.749945	-1.838284	-1.686997	-1.604947	-1.799684	-1.757013	-1.760592	-1.600597	-1.621652
2,546667	-1.47114	-1.595086	-1.473785	-0.258011	-1.486054	-1.654727	-1.189826	-1.376417	-1.315018	-1.459634	-1.441752	-1.745782	-1.749687	-1.839171	-1.686151	-1.604815	-1.800174	-1.757797	-1.759258	-1.597883	-1.621888
2,55	-1.471761	-1.595341	-1.472115	-0.258108	-1.488115	-1.653995	-1.190237	-1.378342	-1.315655	-1.45901	-1.441184	-1.745008	-1.749537	-1.840509	-1.685165	-1.604908	-1.800386	-1.75895	-1.758117	-1.595195	-1.621404
2,553333	-1.472196	-1.595622	-1.470489	-0.258629	-1.489337	-1.653189	-1.191608	-1.379856	-1.316363	-1.458273	-1.440688	-1.743798	-1.749046	-1.842401	-1.684622	-1.605128	-1.800588	-1.760153	-1.757711	-1.593339	-1.620286
2,556667	-1.472673	-1.595788	-1.468803	-0.259635	-1.489074	-1.65269	-1.193227	-1.380879	-1.316998	-1.457192	-1.440253	-1.742456	-1.748174	-1.844608	-1.684972	-1.605043	-1.800712	-1.76086	-1.758064	-1.593009	-1.619156
2,56	-1.473051	-1.59598	-1.467353	-0.2612	-1.487679	-1.652632	-1.194561	-1.381744	-1.317686	-1.455764	-1.439992	-1.741923	-1.747087	-1.846352	-1.686025	-1.604358	-1.800441	-1.76071	-1.758654	-1.594447	-1.618724
2,563333	-1.472881	-1.596464	-1.466515	-0.263215	-1.48584	-1.652905	-1.195492	-1.382333	-1.3191	-1.454341	-1.43989	-1.742764	-1.745996	-1.846945	-1.687223	-1.60333	-1.799771	-1.759897	-1.758743	-1.597005	-1.619161
2,566667	-1.471878	-1.597176	-1.466007	-0.265371	-1.483792	-1.653311	-1.196181	-1.38221	-1.321499	-1.453422	-1.439751	-1.744563	-1.745276	-1.846494	-1.68807	-1.602578	-1.799195	-1.759073	-1.757865	-1.599527	-1.620036
2,57	-1.470094	-1.597495	-1.465042	-0.267243	-1.481488	-1.653511	-1.19685	-1.38133	-1.324154	-1.453159	-1.439619	-1.74643	-1.745184	-1.845563	-1.688205	-1.602623	-1.799325	-1.758999	-1.756133	-1.601238	-1.621026
2,573333	-1.467663	-1.596701	-1.463165	-0.268546	-1.479179	-1.653088	-1.197683	-1.380031	-1.326143	-1.453249	-1.439829	-1.747808	-1.745527	-1.844472	-1.687531	-1.603476	-1.800326	-1.760154	-1.753912	-1.602025	-1.622289
2,576667	-1.464854	-1.594589	-1.460525	-0.269377	-1.477357	-1.652072	-1.198677	-1.378701	-1.32718	-1.45337	-1.440544	-1.748661	-1.745895	-1.843281	-1.686464	-1.604425	-1.801732	-1.762424	-1.751473	-1.602029	-1.624016
2,58	-1.462297	-1.591622	-1.457622	-0.270079	-1.476133	-1.651108	-1.199547	-1.377705	-1.327657	-1.45351	-1.441484	-1.749318	-1.74609	-1.842121	-1.68577	-1.604519	-1.802927	-1.765099	-1.749239	-1.601313	-1.626096
2,583333	-1.460684	-1.588783	-1.454952	-0.270746	-1.475157	-1.650767	-1.199927	-1.377198	-1.328239	-1.453641	-1.441987	-1.75028	-1.746173	-1.841238	-1.685987	-1.603498	-1.803578	-1.76731	-1.747912	-1.599923	-1.628156
2,586667	-1.46026	-1.586907	-1.452754	-0.271066	-1.474294	-1.650971	-1.199659	-1.376958	-1.32919	-1.453424	-1.441553	-1.751805	-1.746239	-1.840827	-1.686792	-1.601978	-1.803488	-1.768486	-1.747905	-1.59809	-1.629655
2,59	-1.460786	-1.586052	-1.451018	-0.270911	-1.473916	-1.651288	-1.198972	-1.376727	-1.329933	-1.452698	-1.440439	-1.753621	-1.74629	-1.840866	-1.68715	-1.600658	-1.802542	-1.768536	-1.748718	-1.59622	-1.630318
2,593333	-1.461912	-1.585698	-1.449531	-0.270738	-1.474353	-1.65154	-1.19838	-1.37653	-1.329669	-1.451805	-1.439355	-1.755138	-1.746385	-1.841179	-1.686469	-1.599792	-1.800938	-1.767858	-1.749331	-1.594623	-1.630467
2,596667	-1.463453	-1.585093	-1.448043	-0.271116	-1.475345	-1.651918	-1.198225	-1.376355	-1.328477	-1.451081	-1.438776	-1.755848	-1.746684	-1.841554	-1.685348	-1.599492	-1.799162	-1.7671	-1.749173	-1.59332	-1.630575
2,6	-1.46538	-1.583513	-1.446585	-0.272197	-1.476315	-1.652494	-1.198295	-1.375872	-1.327259	-1.450387	-1.43873	-1.755553	-1.747171	-1.841878	-1.684875	-1.599874	-1.797674	-1.766727	-1.748284	-1.592237	-1.630817
2,603333	-1.467572	-1.580654	-1.445452	-0.273671	-1.476983	-1.652877	-1.198132	-1.374816	-1.326697	-1.449207	-1.43894	-1.75447	-1.747572	-1.842365	-1.685517	-1.600693	-1.796569	-1.766886	-1.74698	-1.591462	-1.631269
2,606667	-1.469687	-1.576681	-1.444695	-0.275066	-1.477378	-1.652644	-1.197605	-1.373197	-1.326857	-1.44713	-1.439048	-1.75318	-1.747757	-1.843455	-1.686957	-1.601353	-1.795548	-1.767538	-1.74573	-1.591129	-1.632024
2,61	-1.471348	-1.572093	-1.443968	-0.276419	-1.47762	-1.651959	-1.196973	-1.371058	-1.327567	-1.444372	-1.438757	-1.752211	-1.748015	-1.845237	-1.688554	-1.60142	-1.794357	-1.768283	-1.744954	-1.591211	-1.632866
2,613333	-1.472323	-1.567632	-1.443119	-0.278388	-1.477797	-1.651306	-1.196585	-1.368641	-1.328565	-1.44169	-1.437799	-1.751588	-1.748707	-1.847309	-1.689708	-1.600967	-1.793176	-1.768361	-1.744794	-1.591608	-1.633221
2,616667	-1.472636	-1.564104	-1.442432	-0.281262	-1.477832	-1.650742	-1.196555	-1.366498	-1.329524	-1.439723	-1.436116	-1.750956	-1.749737	-1.849312	-1.690301	-1.600385	-1.792377	-1.767433	-1.745061	-1.592281	-1.632775
2,62	-1.472659	-1.562165	-1.442006	-0.284351	-1.477659	-1.649765	-1.196701	-1.36494	-1.330435	-1.438588	-1.434144	-1.750124	-1.750576	-1.851053	-1.690746	-1.599939	-1.792043	-1.766045	-1.74529	-1.5931	-1.631791
2,623333	-1.472911	-1.562055	-1.441448	-0.286598	-1.477373	-1.647843	-1.196793	-1.363782	-1.331723	-1.438065	-1.432591	-1.749406	-1.750753	-1.852151	-1.691323	-1.599809	-1.79191	-1.764911	-1.744927	-1.593652	-1.630816
2,626667	-1.473618	-1.563621	-1.440403	-0.287333	-1.476924	-1.645008	-1.196755	-1.362687	-1.33362	-1.437844	-1.431833	-1.749359	-1.750203	-1.852357	-1.6919	-1.600334	-1.791717	-1.76408	-1.743672	-1.593553	-1.630314
2,63	-1.474526	-1.566556	-1.43906	-0.286459	-1.476005	-1.642091	-1.196711	-1.361562	-1.335696	-1.437632	-1.431748	-1.750172	-1.749316	-1.852036	-1.692231	-1.601621	-1.791406	-1.763113	-1.741696	-1.592857	-1.630429
2,633333	-1.475256	-1.570339	-1.437949	-0.284326	-1.474491	-1.640279	-1.196926	-1.360609	-1.337178	-1.437337	-1.432123	-1.751343	-1.748617	-1.851716	-1.692038	-1.603216	-1.790979	-1.761802	-1.739412	-1.591844	-1.631138
2,636667	-1.475723	-1.574156	-1.437399	-0.281624	-1.472749	-1.640275	-1.197533	-1.359976	-1.337652	-1.437098	-1.432911	-1.752263	-1.748241	-1.85155	-1.691066	-1.604552	-1.790363	-1.760499	-1.737181	-1.590627	-1.632426
2,64	-1.475991	-1.577313	-1.43737	-0.279298	-1.471236	-1.641921	-1.198393	-1.359592	-1.337322	-1.437052	-1.434	-1.752939	-1.747949	-1.851482	-1.689496	-1.605263	-1.78945	-1.759968	-1.735405	-1.589338	-1.633943
2,643333	-1.47603	-1.579563	-1.437558	-0.27812	-1.470038	-1.644377	-1.199411	-1.359367	-1.336595	-1.437107	-1.435017	-1.753788	-1.747579	-1.851522	-1.687955	-1.605173	-1.78824	-1.76083	-1.734521	-1.588271	-1.634979
2,646667	-1.475823	-1.580858	-1.437586	-0.278216	-1.469038	-1.646536	-1.200704	-1.359276	-1.335821	-1.436821	-1.435591	-1.755046	-1.74706	-1.851778	-1.686925	-1.604473	-1.786958	-1.76289	-1.734668	-1.587557	-1.635111
2,65	-1.475335	-1.581255	-1.437289	-0.278963	-1.468168	-1.647663	-1.202307	-1.359177	-1.335534	-1.435512	-1.435588	-1.756543	-1.746182	-1.852232	-1.686516	-1.603741	-1.785962	-1.765252	-1.735671	-1.587058	-1.634549
2,653333	-1.474536	-1.581241	-1.436692	-0.279323	-1.467366	-1.647787	-1.204001	-1.358762	-1.336173	-1.432742	-1.434978	-1.757757	-1.744765	-1.852491	-1.686673	-1.603604	-1.785427	-1.767101	-1.73717	-1.586628	-1.633774
2,656667	-1.473634	-1.581509	-1.435768	-0.278665	-1.466583	-1.647484	-1.205433	-1.357962	-1.337387	-1.428792	-1.433787	-1.758242	-1.743006	-1.852184	-1.687192	-1.604286	-1.785239	-1.768131	-1.738539	-1.586231	-1.633047
2,66	-1.472916	-1.582317	-1.434497	-0.27728	-1.465766	-1.647413	-1.206309	-1.357145	-1.338159	-1.424587	-1.432226	-1.758197	-1.741415	-1.851603	-1.68768	-1.605445	-1.785222	-1.768477	-1.739076	-1.585794	-1.632295
2,663333	-1.472393	-1.583528	-1.433034	-0.275837	-1.464813	-1.647785	-1.206503	-1.356656	-1.337666	-1.421203	-1.430589	-1.758318	-1.740445	-1.851288	-1.687788	-1.606514	-1.785312	-1.7684	-1.738494	-1.585137	-1.631375
2,666667	-1.471868	-1.584986	-1.431617	-0.274768	-1.463645	-1.648094	-1.206041	-1.356588	-1.335905	-1.41935	-1.429149	-1.758889	-1.740296	-1.851319	-1.687417	-1.607093	-1.785411	-1.767925	-1.737048	-1.584166	-1.630373
2,67	-1.471204	-1.58651	-1.430254	-0.274334	-1.462298	-1.647662	-1.20523	-1.356876	-1.33362	-1.418933	-1.428149	-1.759448	-1.740968	-1.851606	-1.686593	-1.60708	-1.78534	-1.766939	-1.735171	-1.582909	-1.629688
2,673333	-1.470352	-1.587849	-1.428686	-0.27464	-1.460956	-1.646546	-1.20466	-1.357231	-1.331662	-1.4192	-1.427521	-1.759523	-1.742379	-1.852223	-1.685509	-1.606672	-1.785019	-1.765642	-1.733327	-1.581477	-1.629726
2,676667	-1.469278	-1.5889	-1.426796	-0.27553	-1.460015	-1.645474	-1.204668	-1.35732	-1.330439	-1.419391	-1.426779	-1.759188	-1.744389	-1.853081	-1.684782	-1.606306	-1.784549	-1.764498	-1.732085	-1.580149	-1.630429
2,68	-1.468048	-1.589763	-1.424904	-0.276717	-1.459894	-1.64489	-1.20503	-1.357075	-1.329753	-1.419177	-1.425515	-1.758857	-1.746819	-1.853701	-1.685	-1.606368	-1.784124	-1.763856	-1.731823	-1.579232	-1.631364
2,683333	-1.467008	-1.590608	-1.423521	-0.277908	-1.460558	-1.644519	-1.205318	-1.356511	-1.32898	-1.418647	-1.42389	-1.759027	-1.749486	-1.853428	-1.685953	-1.606865	-1.783882	-1.763746	-1.732492	-1.578657	-1.632158
2,686667	-1.466787	-1.591672	-1.42288	-0.278918	-1.461602	-1.643852	-1.205223	-1.355418	-1.327619	-1.418016	-1.422445	-1.759987	-1.752015	-1.851978	-1.686951	-1.607522	-1.783631	-1.763875	-1.733811	-1.577947	-1.632437
2,69	-1.467905	-1.593121	-1.422838	-0.2798	-1.462767	-1.642731	-1.204734	-1.353645	-1.325648	-1.417378	-1.421492	-1.761468	-1.753843	-1.849741	-1.687709	-1.608152	-1.782793	-1.763983	-1.735335	-1.576743	-1.631731
2,693333	-1.470141	-1.594702	-1.423165	-0.280702	-1.46385	-1.641445	-1.204176	-1.351514	-1.323654	-1.41681	-1.420879	-1.762918	-1.754752	-1.847511	-1.688287	-1.60882	-1.780897	-1.764324	-1.736544	-1.575087	-1.630006
2,696667	-1.472451	-1.595842	-1.4238	-0.281663	-1.464358	-1.64045	-1.203889	-1.349607	-1.322681	-1.416515	-1.42047	-1.76421	-1.755091	-1.84615	-1.688428	-1.609719	-1.778181	-1.765434	-1.737062	-1.573206	-1.627994
2,7	-1.473786	-1.596216	-1.424839	-0.282636	-1.463896	-1.63987	-1.204033	-1.348405	-1.323281	-1.41659	-1.420604	-1.765624	-1.755275	-1.846219	-1.687583	-1.610886	-1.775543	-1.767378	-1.736662	-1.571495	-1.626594
2,703333	-1.473938	-1.596094	-1.426195	-0.283581	-1.462751	-1.639393	-1.204656	-1.348151	-1.3249	-1.416743	-1.421598	-1.767164	-1.755334	-1.8475	-1.685676	-1.611953	-1.773802	-1.769635	-1.735366	-1.570438	-1.626174
2,706667	-1.473438	-1.595986	-1.427356	-0.284497	-1.461643	-1.63891	-1.205608	-1.348656	-1.326397	-1.416438	-1.423004	-1.768325	-1.755063	-1.848985	-1.683533	-1.612298	-1.773099	-1.771691	-1.733541	-1.570108	-1.626614
2,71	-1.4728	-1.595982	-1.427895	-0.2854	-1.460965	-1.638747	-1.206383	-1.349289	-1.326797	-1.415213	-1.423811	-1.76869	-1.754421	-1.849589	-1.682256	-1.611628	-1.773089	-1.773324	-1.731736	-1.570022	-1.627601
2,713333	-1.4721	-1.595698	-1.428059	-0.286264	-1.460444	-1.63911	-1.206203	-1.349401	-1.325817	-1.41299	-1.423236	-1.768396	-1.75381	-1.848985	-1.682257	-1.610235	-1.773345	-1.774489	-1.730503	-1.569657	-1.628881
2,716667	-1.471228	-1.595038	-1.428361	-0.286922	-1.45951	-1.639773	-1.204518	-1.348885	-1.324032	-1.410293	-1.421192	-1.76774	-1.753929	-1.847739	-1.683056	-1.608778	-1.773416	-1.775296	-1.730158	-1.568889	-1.630396
2,72	-1.470166	-1.594647	-1.428786	-0.287171	-1.457815	-1.640247	-1.201655	-1.348219	-1.322226	-1.407978	-1.418294	-1.766779	-1.754972	-1.84661	-1.683784	-1.607919	-1.773079	-1.775926	-1.730599	-1.567948	-1.631866
2,723333	-1.468958	-1.595368	-1.42883	-0.287078	-1.455502	-1.6401	-1.19861	-1.347817	-1.320633	-1.406598	-1.415485	-1.765583	-1.756084	-1.845767	-1.683756	-1.607892	-1.772687	-1.776584	-1.731484	-1.567084	-1.632644
2,726667	-1.467732	-1.597575	-1.428047	-0.286894	-1.453096	-1.63926	-1.196192	-1.347652	-1.31911	-1.40606	-1.413372	-1.764382	-1.756267	-1.844827	-1.682751	-1.608397	-1.7728	-1.777626	-1.732432	-1.566372	-1.632371
2,73	-1.466737	-1.601096	-1.426429	-0.286695	-1.451181	-1.638017	-1.194684	-1.347594	-1.317699	-1.405714	-1.411814	-1.763416	-1.755573	-1.843485	-1.681196	-1.608932	-1.773505	-1.779265	-1.733154	-1.565775	-1.631346
2,733333	-1.466197	-1.605182	-1.424456	-0.286496	-1.450195	-1.63665	-1.194003	-1.347566	-1.316562	-1.40476	-1.410255	-1.762904	-1.754798	-1.841811	-1.680055	-1.609044	-1.774411	-1.781099	-1.733582	-1.565082	-1.630144
2,736667	-1.466131	-1.608486	-1.422775	-0.286565	-1.450157	-1.635313	-1.193874	-1.347334	-1.315629	-1.402758	-1.408312	-1.763	-1.754434	-1.839958	-1.680108	-1.608495	-1.775216	-1.782399	-1.733864	-1.563862	-1.629077
2,74	-1.4663	-1.609785	-1.421643	-0.287062	-1.450393	-1.634269	-1.193909	-1.346539	-1.314779	-1.399872	-1.406071	-1.763629	-1.754421	-1.837934	-1.681412	-1.607266	-1.776016	-1.782751	-1.73436	-1.561797	-1.627972
2,743333	-1.466331	-1.608911	-1.420621	-0.287621	-1.450002	-1.633929	-1.193626	-1.344951	-1.314132	-1.396685	-1.403946	-1.764495	-1.754537	-1.835866	-1.683339	-1.605498	-1.777048	-1.782252	-1.735484	-1.558989	-1.626394
2,746667	-1.465926	-1.606713	-1.418945	-0.287787	-1.448591	-1.634524	-1.192741	-1.342626	-1.313694	-1.393821	-1.402307	-1.765146	-1.754531	-1.834085	-1.684907	-1.603629	-1.77838	-1.781355	-1.737258	-1.555861	-1.624083
2,75	-1.464893	-1.60444	-1.416265	-0.287556	-1.446332	-1.635775	-1.191231	-1.339946	-1.31295	-1.391567	-1.401346	-1.765069	-1.754144	-1.832743	-1.68539	-1.602137	-1.779885	-1.780603	-1.739253	-1.552807	-1.621116
2,753333	-1.463123	-1.603229	-1.412991	-0.287263	-1.443574	-1.636964	-1.188896	-1.337418	-1.311197	-1.389684	-1.401076	-1.764097	-1.753223	-1.831678	-1.684738	-1.600929	-1.781302	-1.780307	-1.741005	-1.550004	-1.617923
2,756667	-1.460823	-1.603531	-1.409899	-0.287212	-1.440567	-1.637277	-1.185283	-1.335135	-1.308294	-1.387805	-1.401101	-1.762595	-1.751673	-1.830644	-1.683344	-1.599527	-1.782219	-1.780501	-1.742278	-1.54751	-1.61522
2,76	-1.458519	-1.604853	-1.407616	-0.287442	-1.437391	-1.636201	-1.180105	-1.33263	-1.304816	-1.38584	-1.400572	-1.761062	-1.749554	-1.82942	-1.681645	-1.5977	-1.78236	-1.781172	-1.742936	-1.545408	-1.613531
2,763333	-1.45665	-1.60633	-1.406404	-0.287732	-1.43403	-1.633793	-1.173428	-1.329435	-1.30115	-1.383723	-1.398635	-1.759882	-1.747459	-1.827884	-1.679941	-1.595657	-1.781994	-1.782197	-1.742874	-1.543689	-1.6127
2,766667	-1.45536	-1.607457	-1.40607	-0.28792	-1.430661	-1.630477	-1.165526	-1.32547	-1.296986	-1.381178	-1.395085	-1.759349	-1.746395	-1.826106	-1.678191	-1.594031	-1.781571	-1.783149	-1.742186	-1.542	-1.611957
2,77	-1.454785	-1.608342	-1.40599	-0.288113	-1.427881	-1.626662	-1.156828	-1.320852	-1.292109	-1.378045	-1.390592	-1.759506	-1.746974	-1.824252	-1.675942	-1.593451	-1.781035	-1.783607	-1.741164	-1.539834	-1.610415
2,773333	-1.455236	-1.609423	-1.405424	-0.288292	-1.426272	-1.622791	-1.147894	-1.315881	-1.28688	-1.374506	-1.386066	-1.76	-1.748763	-1.822391	-1.672804	-1.593853	-1.779843	-1.783437	-1.740141	-1.537043	-1.607648
2,776667	-1.456814	-1.611007	-1.403884	-0.288083	-1.425708	-1.619437	-1.139215	-1.311255	-1.281562	-1.370781	-1.381879	-1.760318	-1.750554	-1.820435	-1.669051	-1.594514	-1.777519	-1.782626	-1.739449	-1.533942	-1.604061
2,78	-1.458993	-1.61303	-1.401375	-0.287375	-1.42531	-1.616904	-1.131217	-1.307515	-1.275886	-1.366865	-1.377931	-1.760134	-1.751215	-1.81826	-1.665488	-1.594633	-1.774162	-1.781122	-1.739199	-1.530877	-1.600669
2,783333	-1.460735	-1.615071	-1.398331	-0.286562	-1.424116	-1.615021	-1.124228	-1.304236	-1.269638	-1.362708	-1.374148	-1.759262	-1.750441	-1.815922	-1.662697	-1.593715	-1.770523	-1.7791	-1.739031	-1.527817	-1.598137
2,786667	-1.46104	-1.616584	-1.395177	-0.285935	-1.421834	-1.613538	-1.118018	-1.300402	-1.263176	-1.358519	-1.370549	-1.757462	-1.748738	-1.813893	-1.660693	-1.59164	-1.767488	-1.7773	-1.738424	-1.524453	-1.596262
2,79	-1.4598	-1.617312	-1.392062	-0.28547	-1.418891	-1.612264	-1.111662	-1.29537	-1.256976	-1.354653	-1.367088	-1.754768	-1.746715	-1.812873	-1.659053	-1.588631	-1.765414	-1.776558	-1.737219	-1.520711	-1.594556
2,793333	-1.458112	-1.617413	-1.38896	-0.285124	-1.415852	-1.610815	-1.10421	-1.289136	-1.251033	-1.351195	-1.363654	-1.751862	-1.744641	-1.813164	-1.657096	-1.585258	-1.764018	-1.776953	-1.735683	-1.517074	-1.592633
2,796667	-1.457252	-1.617123	-1.385671	-0.284815	-1.412849	-1.60887	-1.095452	-1.282105	-1.244912	-1.347902	-1.360078	-1.749507	-1.742576	-1.814434	-1.654295	-1.582302	-1.76282	-1.777619	-1.734169	-1.514166	-1.590065
2,8	-1.457409	-1.616533	-1.381834	-0.284246	-1.409532	-1.606501	-1.085999	-1.274888	-1.238214	-1.344476	-1.356191	-1.747849	-1.7407	-1.816051	-1.650661	-1.580165	-1.761358	-1.777368	-1.732677	-1.512032	-1.586526
2,803333	-1.457752	-1.615663	-1.377322	-0.283105	-1.405562	-1.603841	-1.076576	-1.268046	-1.231043	-1.340646	-1.351931	-1.746598	-1.739459	-1.817299	-1.646433	-1.578458	-1.759239	-1.775525	-1.730779	-1.509972	-1.581974
2,806667	-1.4575	-1.614416	-1.372492	-0.281388	-1.40097	-1.600812	-1.067345	-1.261689	-1.223829	-1.33609	-1.347351	-1.745368	-1.73909	-1.817446	-1.641568	-1.576352	-1.756497	-1.772405	-1.728137	-1.507038	-1.576461
2,81	-1.456577	-1.612679	-1.367869	-0.279468	-1.39599	-1.597332	-1.057924	-1.255188	-1.216611	-1.330467	-1.342507	-1.743745	-1.739062	-1.815932	-1.635691	-1.573081	-1.753626	-1.769089	-1.72491	-1.50272	-1.570073
2,813333	-1.455311	-1.610615	-1.363842	-0.277897	-1.390793	-1.593397	-1.047741	-1.247663	-1.208958	-1.323677	-1.337367	-1.741383	-1.738455	-1.812462	-1.628252	-1.568091	-1.751218	-1.76649	-1.7215	-1.497081	-1.563099
2,816667	-1.453948	-1.608848	-1.360545	-0.276977	-1.385389	-1.588869	-1.036265	-1.238908	-1.200642	-1.316057	-1.33185	-1.738284	-1.736731	-1.807066	-1.618834	-1.561213	-1.74971	-1.764471	-1.718086	-1.490198	-1.555836
2,82	-1.452694	-1.608278	-1.357692	-0.276498	-1.379682	-1.583371	-1.023346	-1.229439	-1.191958	-1.308137	-1.325887	-1.73501	-1.733859	-1.80016	-1.607399	-1.552732	-1.748991	-1.762113	-1.714413	-1.481885	-1.548151
2,823333	-1.45202	-1.609311	-1.354627	-0.275909	-1.373499	-1.576352	-1.00928	-1.219572	-1.183417	-1.30007	-1.319351	-1.73211	-1.730006	-1.792226	-1.594001	-1.542864	-1.748183	-1.758607	-1.709779	-1.471933	-1.539368
2,826667	-1.452424	-1.611463	-1.350494	-0.274673	-1.366477	-1.567127	-0.994333	-1.208936	-1.175332	-1.291469	-1.311909	-1.729305	-1.725281	-1.783269	-1.578247	-1.531178	-1.746291	-1.753517	-1.702994	-1.459996	-1.528465
2,83	-1.453845	-1.613901	-1.344237	-0.272444	-1.358034	-1.554989	-0.978526	-1.196946	-1.167426	-1.281853	-1.302971	-1.725631	-1.71947	-1.772596	-1.558989	-1.516811	-1.742994	-1.746564	-1.692783	-1.44521	-1.514317
2,833333	-1.455556	-1.615943	-1.334966	-0.269132	-1.347503	-1.539425	-0.961722	-1.183309	-1.158803	-1.270969	-1.291967	-1.720302	-1.711963	-1.759033	-1.534464	-1.498874	-1.738515	-1.737599	-1.678644	-1.426356	-1.495963
2,836667	-1.456668	-1.617176	-1.322675	-0.265102	-1.334011	-1.520187	-0.943476	-1.167899	-1.148545	-1.258685	-1.278753	-1.713222	-1.702009	-1.741288	-1.502996	-1.476328	-1.732941	-1.72664	-1.661037	-1.402124	-1.472825
2,84	-1.456755	-1.617497	-1.308086	-0.261114	-1.315947	-1.497191	-0.922964	-1.150229	-1.136175	-1.244737	-1.263471	-1.704506	-1.688966	-1.718176	-1.463657	-1.447826	-1.725964	-1.71381	-1.640762	-1.371074	-1.4445
2,843333	-1.456035	-1.617072	-1.291511	-0.257752	-1.290856	-1.470238	-0.899221	-1.129054	-1.121346	-1.228543	-1.245889	-1.693635	-1.672316	-1.688935	-1.416343	-1.412353	-1.717138	-1.699411	-1.618475	-1.332058	-1.410428
2,846667	-1.455189	-1.616257	-1.272076	-0.255094	-1.256228	-1.439106	-0.871277	-1.102655	-1.103482	-1.209336	-1.224965	-1.679431	-1.651565	-1.653716	-1.361797	-1.370206	-1.706139	-1.683819	-1.594539	-1.284844	-1.370088
2,85	-1.454984	-1.615565	-1.247949	-0.252844	-1.21017	-1.404244	-0.837935	-1.069306	-1.081848	-1.186108	-1.199258	-1.660733	-1.626135	-1.613699	-1.301647	-1.323152	-1.692916	-1.667068	-1.569023	-1.229958	-1.323619
2,853333	-1.455891	-1.615458	-1.217167	-0.250433	-1.151431	-1.366783	-0.797597	-1.027112	-1.055595	-1.157366	-1.1677	-1.63691	-1.595717	-1.570515	-1.237828	-1.273687	-1.677652	-1.648871	-1.541913	-1.168441	-1.272325
2,856667	-1.458015	-1.616074	-1.178315	-0.247249	-1.079731	-1.32769	-0.74846	-0.973798	-1.023688	-1.121491	-1.129879	-1.608198	-1.561051	-1.525457	-1.171972	-1.223988	-1.660686	-1.629031	-1.513383	-1.102221	-1.218362
2,86	-1.460989	-1.617356	-1.130775	-0.243131	-0.996385	-1.287493	-0.688834	-0.907338	-0.984942	-1.077214	-1.086041	-1.575862	-1.523898	-1.479189	-1.105407	-1.175266	-1.642533	-1.607494	-1.48365	-1.033938	-1.163743
2,863333	-1.463794	-1.619196	-1.075185	-0.238499	-0.904576	-1.2465	-0.617454	-0.826943	-0.938121	-1.02382	-1.036979	-1.541689	-1.485863	-1.431832	-1.039207	-1.127935	-1.62353	-1.5841	-1.452217	-0.965792	-1.109795
2,866667	-1.465269	-1.621241	-1.013967	-0.233817	-0.809304	-1.204517	-0.534061	-0.733476	-0.882304	-0.961576	-0.983752	-1.507098	-1.447447	-1.383028	-0.973742	-1.082085	-1.603433	-1.558569	-1.417527	-0.898753	-1.057285
2,87	-1.464939	-1.622929	-0.950821	-0.229135	-0.71622	-1.160343	-0.439988	-0.629436	-0.817782	-0.892062	-0.927842	-1.472635	-1.408153	-1.332307	-0.908089	-1.037611	-1.581697	-1.530484	-1.377574	-0.832822	-1.006469
2,873333	-1.463227	-1.623993	-0.889289	-0.224363	-0.629193	-1.111814	-0.338288	-0.518816	-0.746548	-0.817923	-0.871435	-1.438077	-1.366892	-1.27944	-0.84009	-0.993988	-1.557743	-1.498901	-1.330422	-0.767461	-0.956893
2,876667	-1.461031	-1.624846	-0.831914	-0.219619	-0.548792	-1.056269	-0.233578	-0.406422	-0.671822	-0.742528	-0.816868	-1.402825	-1.322106	-1.223851	-0.767071	-0.949989	-1.530604	-1.461989	-1.274158	-0.701419	-0.907032
2,88	-1.459176	-1.626122	-0.780542	-0.214963	-0.472938	-0.990709	-0.13151	-0.296979	-0.597514	-0.669472	-0.765753	-1.366144	-1.271826	-1.163637	-0.686043	-0.903606	-1.498614	-1.417214	-1.206886	-0.632282	-0.853871
2,883333	-1.45809	-1.627709	-0.736534	-0.210209	-0.39815	-0.911205	-0.037526	-0.19489	-0.527758	-0.601767	-0.718854	-1.326984	-1.213534	-1.095279	-0.59289	-0.852012	-1.459691	-1.361797	-1.12687	-0.556038	-0.793006
2,886667	-1.457854	-1.628631	-0.700241	-0.205131	-0.320019	-0.811886	0.04444	-0.104214	-0.465938	-0.541048	-0.675981	-1.283663	-1.143535	-1.014098	-0.481448	-0.790984	-1.411893	-1.293142	-1.032739	-0.466543	-0.719185
2,89	-1.458309	-1.628136	-0.670534	-0.199489	-0.233626	-0.684786	0.112555	-0.028161	-0.413716	-0.487162	-0.635023	-1.233695	-1.056094	-0.915136	-0.342695	-0.714184	-1.353518	-1.209039	-0.923755	-0.354987	-0.62641
2,893333	-1.459123	-1.626591	-0.644482	-0.193268	-0.134095	-0.521276	0.16738	0.031945	-0.370791	-0.438196	-0.591322	-1.173466	-0.943077	-0.793788	-0.16382	-0.613719	-1.282519	-1.107426	-0.80019	-0.209906	-0.508074
2,896667	-1.459917	-1.625045	-0.617031	-0.187009	-0.016166	-0.31441	0.211942	0.078056	-0.335074	-0.390493	-0.538272	-1.097449	-0.794868	-0.646229	0.071225	-0.482278	-1.19589	-0.986504	-0.663491	-0.018612	-0.358453
2,9	-1.460438	-1.624128	-0.581411	-0.181268	0.127143	-0.061398	0.251156	0.116393	-0.302738	-0.338351	-0.468502	-0.997745	-0.602861	-0.471017	0.377843	-0.315791	-1.090037	-0.845856	-0.515838	0.229598	-0.175121
2,903333	-1.46076	-1.62371	-0.530355	-0.175786	0.305677	0.234405	0.291284	0.157254	-0.268326	-0.27372	-0.37512	-0.865022	-0.362992	-0.271325	0.764869	-0.115126	-0.962577	-0.687614	-0.359901	0.539624	0.039489
2,906667	-1.461173	-1.623489	-0.4576	-0.169461	0.53232	0.562841	0.339746	0.213714	-0.225477	-0.186521	-0.252844	-0.691176	-0.078939	-0.055213	1.230016	0.113373	-0.814413	-0.516765	-0.199153	0.908223	0.278215
2,91	-1.461716	-1.6234	-0.359356	-0.160948	0.821583	0.907849	0.404449	0.299582	-0.168097	-0.066499	-0.099031	-0.472889	0.236916	0.166147	1.758501	0.357898	-0.650552	-0.340557	-0.038096	1.32442	0.530601
2,913333	-1.462166	-1.623507	-0.235454	-0.149269	1.186372	1.249425	0.492529	0.427164	-0.091276	0.093748	0.085506	-0.214372	0.565529	0.380248	2.32447	0.60256	-0.479451	-0.167555	0.117439	1.771607	0.784763
2,916667	-1.462437	-1.623785	-0.089819	-0.134089	1.633677	1.565811	0.609183	0.604885	0.008092	0.296565	0.296493	0.071958	0.88493	0.57483	2.893544	0.830506	-0.311576	-0.007082	0.25997	2.229117	1.028752
2,92	-1.462593	-1.624017	0.070294	-0.115341	2.16001	1.835376	0.7569	0.834908	0.13057	0.538832	0.527048	0.366836	1.173791	0.739752	3.425326	1.027152	-0.157956	0.131394	0.381025	2.67266	1.25122
2,923333	-1.462678	-1.623979	0.236497	-0.092299	2.747568	2.038934	0.935321	1.112133	0.273832	0.813004	0.768771	0.647424	1.413994	0.868262	3.876792	1.182216	-0.028879	0.239713	0.472986	3.074694	1.441808
2,926667	-1.462714	-1.623671	0.401748	-0.063076	3.363501	2.163507	1.142009	1.42535	0.4336	1.108689	1.012899	0.891754	1.592642	0.957497	4.208122	1.290728	0.067809	0.312834	0.531192	3.406213	1.591929
2,93	-1.462664	-1.623156	0.561865	-0.02494	3.964511	2.206159	1.373817	1.759775	0.605469	1.41374	1.251884	1.082624	1.704139	1.009073	4.391244	1.353266	0.128714	0.350337	0.555506	3.641278	1.696588
2,933333	-1.462521	-1.622358	0.716254	0.025036	4.505572	2.175423	1.628469	2.100262	0.786239	1.715549	1.481151	1.210214	1.751663	1.029084	4.418168	1.375472	0.156086	0.357047	0.551001	3.763766	1.756451
2,936667	-1.46247	-1.621255	0.868185	0.089077	4.949261	2.089633	1.906026	2.434407	0.974413	2.003681	1.699989	1.273646	1.746452	1.026692	4.304246	1.367457	0.157266	0.342101	0.527338	3.773296	1.778377
2,94	-1.462841	-1.620158	1.024007	0.167771	5.273003	1.973078	2.208954	2.754806	1.170693	2.272702	1.911212	1.280901	1.704519	1.012305	4.08448	1.34274	0.142674	0.316787	0.496681	3.686924	1.773953
2,943333	-1.46393	-1.619608	1.191033	0.259552	5.472521	1.850903	2.539974	3.060215	1.378298	2.523404	2.119796	1.246723	1.642587	0.996021	3.805056	1.315749	0.123514	0.292303	0.470792	3.535212	1.756902
2,946667	-1.465637	-1.619818	1.375144	0.36092	5.560578	1.744069	2.899109	3.355006	1.6015	2.76185	2.330804	1.189106	1.575443	0.986136	3.51313	1.298543	0.109838	0.277855	0.458642	3.3541	1.740161
2,95	-1.467179	-1.620297	1.579133	0.467319	5.561872	1.666318	3.281735	3.64665	1.842781	2.996678	2.54768	1.125385	1.514845	0.988259	3.247745	1.298627	0.108881	0.279243	0.465539	3.176209	1.733487
2,953333	-1.467589	-1.620288	1.801989	0.574135	5.506128	1.623915	3.678323	3.942049	2.100975	3.23617	2.771753	1.069209	1.468838	1.005224	3.034631	1.318775	0.124183	0.298437	0.493396	3.024955	1.742359
2,956667	-1.46663	-1.619615	2.039209	0.67754	5.421787	1.617019	4.075786	4.245008	2.371217	3.486489	3.002637	1.029464	1.441721	1.037253	2.885586	1.358218	0.156179	0.334468	0.541419	2.912507	1.768281
2,96	-1.465024	-1.618777	2.284067	0.775115	5.332008	1.641492	4.459711	4.556169	2.645932	3.751174	3.238811	1.01095	1.434979	1.082458	2.800841	1.414188	0.203454	0.385032	0.607058	2.841027	1.809972
2,963333	-1.463869	-1.618132	2.529178	0.866016	5.252823	1.690854	4.81671	4.8738	2.916065	4.031209	3.477805	1.01561	1.448033	1.137746	2.772717	1.483143	0.263439	0.447415	0.686818	2.805873	1.864827
2,966667	-1.463858	-1.617484	2.768001	0.950773	5.192796	1.758255	5.136499	5.1943	3.172322	4.325316	3.716048	1.043322	1.478526	1.199654	2.789568	1.561223	0.332647	0.518242	0.776494	2.799025	1.929568
2,97	-1.464872	-1.616668	2.995714	1.031316	5.154243	1.837545	5.412874	5.513108	3.40664	4.63025	3.949111	1.092107	1.522957	1.264817	2.8393	1.644055	0.407171	0.593173	0.871252	2.811721	1.999898
2,973333	-1.46615	-1.615893	3.208822	1.111656	5.135179	1.923059	5.643174	5.825589	3.613429	4.941301	4.172467	1.158076	1.577193	1.330346	2.9115	1.726984	0.483312	0.667387	0.966216	2.836035	2.070779
2,976667	-1.466753	-1.615203	3.404256	1.19897	5.130733	2.009337	5.826998	6.127055	3.789906	5.25334	4.381939	1.235619	1.636811	1.394015	2.997594	1.805953	0.557702	0.73637	1.057271	2.865337	2.137634
2,98	-1.46623	-1.614167	3.578915	1.305079	5.134259	2.09126	5.965305	6.412475	3.935346	5.561592	4.573407	1.318395	1.697714	1.453583	3.090294	1.877978	0.626964	0.796083	1.141138	2.894172	2.196909
2,983333	-1.465046	-1.612456	3.729678	1.448198	5.138997	2.164294	6.060202	6.676691	4.049753	5.860958	4.742464	1.400602	1.756287	1.506159	3.183702	1.94111	0.687481	0.842651	1.214851	2.918189	2.246003
2,986667	-1.464123	-1.61026	3.853815	1.653265	5.139865	2.224864	6.114614	6.914864	4.133169	6.1448	4.8848	1.477534	1.809128	1.548784	3.273575	1.99435	0.735662	0.872575	1.275389	2.934271	2.283363
2,99	-1.464061	-1.607923	3.949683	1.948806	5.134109	2.270825	6.131477	7.122475	4.185987	6.405079	4.996954	1.545716	1.853175	1.579204	3.357249	2.03728	0.768264	0.88338	1.319859	2.940637	2.308372
2,993333	-1.464948	-1.605526	4.016963	2.359832	5.120696	2.30175	6.113272	7.295247	4.209223	6.633604	5.076749	1.603214	1.886019	1.595984	3.433707	2.069753	0.782466	0.873861	1.3463	2.936751	2.32119
2,996667	-1.466466	-1.602991	4.056106	2.898623	5.099791	2.318541	6.062348	7.429604	4.204403	6.823298	5.12349	1.649571	1.905877	1.598563	3.503559	2.092132	0.776238	0.844211	1.35429	2.923185	2.322863
3	-1.467958	-1.600415	4.067879	3.557121	5.072739	2.322338	5.981418	7.523102	4.173682	6.969374	5.138225	1.684938	1.911598	1.587354	3.56829	2.105442	0.748848	0.796663	1.344542	2.901536	2.315268
3,003333	-1.468656	-1.598083	4.053436	4.304031	5.041792	2.314059	5.873808	7.574691	4.120084	7.069885	5.123898	1.709122	1.903186	1.563605	3.629358	2.110918	0.700963	0.735911	1.318254	2.874095	2.300626
3,006667	-1.468129	-1.59633	4.014179	5.087369	5.009259	2.294992	5.743434	7.585315	4.047273	7.125502	5.084929	1.721604	1.882302	1.529145	3.687965	2.109643	0.63481	0.668199	1.277097	2.843297	2.281304
3,01	-1.466797	-1.59548	3.951343	5.842299	4.976652	2.26715	5.594454	7.557991	3.958705	7.139264	5.026216	1.722696	1.851716	1.486101	3.745324	2.102843	0.554632	0.599561	1.223538	2.811277	2.260129
3,013333	-1.465837	-1.595577	3.86588	6.503743	4.944581	2.233065	5.430779	7.49672	3.856685	7.116139	4.952484	1.71431	1.814151	1.436627	3.802916	2.092074	0.466696	0.534589	1.161214	2.779591	2.240499
3,016667	-1.46631	-1.596246	3.758476	7.020995	4.913184	2.195509	5.255584	7.405404	3.742055	7.061938	4.868248	1.6991	1.771887	1.382484	3.862156	2.078583	0.378115	0.475909	1.095147	2.749384	2.226154
3,02	-1.468458	-1.597	3.62938	7.368977	4.882015	2.156955	5.070925	7.287382	3.614356	6.98211	4.777504	1.679389	1.726933	1.324701	3.923742	2.062715	0.294808	0.423872	1.031141	2.721705	2.221005
3,023333	-1.47158	-1.597564	3.478268	7.551799	4.849445	2.11905	4.877597	7.144602	3.471869	6.881207	4.683306	1.657093	1.680893	1.263999	3.987589	2.044261	0.219963	0.376644	0.974365	2.697281	2.229021
3,026667	-1.474394	-1.598015	3.304613	7.598161	4.812617	2.082848	4.675059	6.97661	3.311667	6.763211	4.588299	1.63373	1.634844	1.201573	4.053151	2.023032	0.153863	0.331134	0.928099	2.676077	2.253873
3,03	-1.475932	-1.598679	3.108625	7.551468	4.768077	2.049463	4.461558	6.780959	3.130437	6.632888	4.496334	1.610095	1.58969	1.13953	4.119747	1.999039	0.09449	0.284138	0.893324	2.657424	2.298898
3,033333	-1.47615	-1.59967	2.89198	7.458514	4.712532	2.020564	4.234656	6.55536	2.925806	6.499814	4.414679	1.586443	1.546578	1.080963	4.187264	1.972874	0.038182	0.232946	0.869425	2.640799	2.368244
3,036667	-1.47549	-1.600766	2.657928	7.359973	4.643671	1.998796	3.991674	6.300668	2.696952	6.386137	4.356381	1.563345	1.507246	1.02968	4.257207	1.94645	-0.019808	0.175546	0.855599	2.626871	2.46861
3,04	-1.474355	-1.601798	2.410859	7.284782	4.56091	1.988228	3.730184	6.024062	2.444566	6.334995	4.342197	1.542375	1.474317	0.989878	4.334081	1.92388	-0.084454	0.110698	0.851891	2.618625	2.610359
3,043333	-1.473321	-1.602511	2.1557	7.248721	4.465929	1.994612	3.449219	5.741744	2.171429	6.413006	4.401421	1.526222	1.45133	0.966106	4.427326	1.912617	-0.159388	0.0384	0.86007	2.62297	2.808223
3,046667	-1.473004	-1.602241	1.89802	7.255972	4.363163	2.025559	3.151826	5.479759	1.884258	6.701359	4.570562	1.518489	1.442781	0.963405	4.554017	1.925073	-0.245418	-0.039001	0.885738	2.652921	3.082319
3,05	-1.473475	-1.600561	1.645644	7.302352	4.260519	2.091282	2.84956	5.272465	1.596459	7.275528	4.889258	1.523794	1.454686	0.988221	4.743572	1.981529	-0.339973	-0.115814	0.942085	2.731016	3.458647
3,053333	-1.474289	-1.597963	1.412245	7.378931	4.170637	2.206845	2.567975	5.159908	1.330599	8.180224	5.394411	1.548477	1.496296	1.051003	5.045664	2.114806	-0.436917	-0.182373	1.054212	2.895719	3.967823
3,056667	-1.474933	-1.595406	1.222618	7.474999	4.112021	2.396765	2.350252	5.185735	1.119681	9.41144	6.114862	1.602219	1.583551	1.169943	5.539114	2.374451	-0.526097	-0.223671	1.262123	3.211215	4.642141
3,06	-1.475142	-1.593633	1.11752	7.579859	4.109645	2.701513	2.25649	5.396548	1.007474	10.917055	7.069045	1.701771	1.743827	1.37479	6.333387	2.825878	-0.592267	-0.21616	1.619761	3.775288	5.512452
3,063333	-1.475097	-1.59297	1.154855	7.683692	4.197095	3.182893	2.357755	5.84184	1.048116	12.617837	8.266818	1.876911	2.020278	1.71016	7.550208	3.541025	-0.612126	-0.122263	2.187514	4.71328	6.606989
3,066667	-1.475297	-1.593283	1.404362	7.778185	4.422773	3.922348	2.725557	6.57319	1.302439	14.439361	9.714098	2.175667	2.473346	2.236409	9.282859	4.582078	-0.547937	0.115712	3.018276	6.148112	7.953093
3,07	-1.476019	-1.594106	1.935556	7.857179	4.860935	5.00708	3.419399	7.643889	1.827751	16.341083	11.416201	2.664798	3.176235	3.024241	11.553216	5.985446	-0.338726	0.575673	4.142469	8.153317	9.579094
3,073333	-1.477008	-1.594944	2.803849	7.917011	5.625901	6.506322	4.477911	9.111649	2.663273	18.33008	13.375629	3.422388	4.202255	4.141844	14.297807	7.755583	0.102983	1.341274	5.560008	10.716107	11.510853
3,076667	-1.477788	-1.595446	4.0435	7.956436	6.881925	8.448308	5.91885	11.043194	3.820411	20.45217	15.583315	4.521744	5.607178	5.63876	17.39659	9.872709	0.876343	2.473125	7.242795	13.737351	13.759584
3,08	-1.478151	-1.595468	5.671668	7.976167	8.833743	10.809353	7.746431	13.513299	5.287238	22.76378	18.006998	6.012079	7.414893	7.532632	20.724604	12.306546	2.056909	3.981117	9.143587	17.069797	16.304028
3,083333	-1.478311	-1.595116	7.697214	7.97816	11.685114	13.518075	9.956586	16.589646	7.046318	25.297294	20.58253	7.905446	9.61212	9.801956	24.189071	15.021862	3.658683	5.816286	11.203347	20.5676	19.075448
3,086667	-1.478584	-1.594638	10.121967	7.965034	15.570854	16.467804	12.531958	20.302297	9.091922	28.033398	23.212237	10.174226	12.150171	12.383619	27.728621	17.968708	5.619151	7.886077	13.352315	24.114823	21.953661
3,09	-1.479039	-1.594262	12.927802	7.939653	20.489755	19.527739	15.427127	24.607191	11.431302	30.889495	25.771658	12.754982	14.947473	15.173036	31.281535	21.063114	7.817704	10.080265	15.507013	27.620132	24.778068
3,093333	-1.479639	-1.594099	16.055108	7.904688	26.272697	22.548958	18.552193	29.360149	14.066036	33.727153	28.123804	15.552053	17.889551	18.027295	34.749833	24.172706	10.112849	12.290379	17.569491	30.990341	27.371579
3,096667	-1.480567	-1.594181	19.385964	7.862435	32.604191	25.369079	21.765221	34.316182	16.962495	36.374878	30.13698	18.43902	20.829763	20.774642	37.984192	27.120518	12.372222	14.414298	19.433087	34.106642	29.569439
3,1	-1.482111	-1.594774	22.743216	7.814682	39.086387	27.822834	24.880483	39.158305	20.02729	38.657713	31.700875	21.262176	23.597243	23.233411	40.798125	29.709541	14.481699	16.350609	20.993879	36.820895	31.243541
3,103333	-1.484129	-1.596534	25.909248	7.762046	45.314051	29.761296	27.691515	43.54763	23.101226	40.424246	32.737911	23.85142	26.014922	25.238708	43.002828	31.758613	16.339927	17.994388	22.163637	38.974992	32.316651
3,106667	-1.485956	-1.600012	28.659892	7.703381	50.93073	31.07418	30.000954	47.179363	25.975646	41.565141	33.208348	26.040319	27.924503	26.66866	44.446305	33.135586	17.852594	19.243778	22.880237	40.433337	32.765531
3,11	-1.487263	-1.605092	30.802544	7.636358	55.655316	31.705934	31.647287	49.829006	28.425125	42.021872	33.10827	27.690642	29.210924	27.460584	45.042936	33.777404	18.936696	20.017475	23.113913	41.112811	32.615018
3,113333	-1.488565	-1.610973	32.206346	7.558969	59.287201	31.660001	32.521932	51.377942	30.246649	41.786427	32.462018	28.712637	29.817809	27.613209	44.786703	33.693699	19.535006	20.273906	22.870134	40.998918	31.926672
3,116667	-1.490371	-1.616615	32.817052	7.470966	61.704285	30.99182	32.574194	51.815574	31.295708	40.894141	31.312454	29.074541	29.750248	27.177583	43.747133	32.956245	19.630538	20.02066	22.190815	40.145591	30.785697
3,12	-1.49252	-1.621352	32.655876	7.374993	62.862214	29.795405	31.80403	51.222946	31.50675	39.413442	29.711488	28.800488	29.068428	26.241846	42.051419	31.679821	19.250118	19.309938	21.152518	38.66207	29.28853
3,123333	-1.494731	-1.625234	31.806047	7.278281	62.794536	28.189778	30.249581	49.746112	30.886675	37.435025	27.712086	27.960915	27.877769	24.915995	39.859955	30.000557	18.456036	18.225417	19.856321	36.692218	27.532787
3,126667	-1.497027	-1.628908	30.392233	7.195767	61.609	26.310349	27.986663	47.567074	29.491024	35.061497	25.366306	26.661479	26.319728	23.322355	37.342332	28.056551	17.333286	16.86812	18.407802	34.392001	25.610542
3,13	-1.499651	-1.633249	28.55871	7.154903	59.475844	24.305553	25.148525	44.878522	27.412682	32.399776	22.737554	25.03572	24.564402	21.593617	34.657617	25.973452	15.979071	15.345071	16.894587	31.91011	23.604616
3,133333	-1.503114	-1.638701	26.45287	7.202728	56.607668	22.331577	21.943922	41.865705	24.795004	29.556766	19.924507	23.242688	22.798214	19.87371	31.940983	23.855722	14.495357	13.761019	15.372898	29.374411	21.588581
3,136667	-1.507921	-1.645019	24.218882	7.415	53.234789	20.534746	18.640316	38.694953	21.843049	26.633774	17.074382	21.461034	21.194113	18.308593	29.297349	21.783433	12.982243	12.211366	13.870265	26.884427	19.632304
3,14	-1.514098	-1.651948	21.998425	7.901994	49.581305	19.01923	15.508464	35.506541	18.802788	23.717573	14.364102	19.86386	19.862737	17.015156	26.800539	19.813596	11.530236	10.774722	12.401489	24.509638	17.809562
3,143333	-1.52122	-1.659592	19.925289	8.799706	45.845726	17.8136	12.759261	32.410712	15.911625	20.875441	11.955892	18.569007	18.808484	16.036148	24.496191	17.984348	10.21142	9.506368	10.986093	22.294931	16.197138
3,146667	-1.52852	-1.667807	18.102784	10.239112	42.188585	16.859014	10.506305	29.487307	13.349284	18.162206	9.955915	17.58796	17.926075	15.311546	22.407259	16.322145	9.072172	8.435036	9.655898	20.275255	14.858221
3,15	-1.535069	-1.675916	16.571556	12.302049	38.727994	16.032991	8.765513	26.790578	11.21289	15.633975	8.398017	16.81461	17.050665	14.695564	20.540573	14.854486	8.130831	7.564218	8.450601	18.496836	13.817182
3,153333	-1.540467	-1.683195	15.292668	14.988723	35.54209	15.2004	7.482111	24.362151	9.520046	13.35329	7.253918	16.073389	16.03598	14.018776	18.893746	13.627804	7.381306	6.877737	7.407096	17.028718	13.042737
3,156667	-1.545083	-1.689338	14.16637	18.22021	32.676074	14.266197	6.566505	22.250601	8.230228	11.379025	6.457518	15.201326	14.816177	13.161107	17.464361	12.720599	6.800781	6.34773	6.548892	15.943596	12.452825
3,16	-1.549314	-1.694405	13.080948	21.874631	30.150991	13.205251	5.924262	20.520049	7.272625	9.749988	5.929833	14.115998	13.422287	12.095123	16.265211	12.232702	6.358752	5.942516	5.880619	15.270436	11.941968
3,163333	-1.552981	-1.698389	11.963343	25.8304	27.97173	12.0598	5.474826	19.224778	6.570978	8.474905	5.597328	12.837002	11.95563	10.882987	15.345183	12.239964	6.024994	5.632876	5.389967	14.95223	11.419355
3,166667	-1.555548	-1.700994	10.805208	29.986916	26.133197	10.912677	5.159755	18.356928	6.059628	7.533616	5.402224	11.461184	10.541586	9.639155	14.801304	12.733979	5.774635	5.39613	5.054195	14.844509	10.840349
3,17	-1.556633	-1.701891	9.656858	34.252142	24.624558	9.853368	4.943171	17.811819	5.690121	6.886614	5.305556	10.115084	9.288342	8.483856	14.756983	13.587849	5.589781	5.217464	4.846753	14.761948	10.217443
3,173333	-1.556113	-1.700934	8.599411	38.511295	23.431388	8.951416	4.807526	17.410376	5.431451	6.487196	5.284693	8.910868	8.263962	7.508512	15.297253	14.574876	5.458915	5.088743	4.742294	14.547711	9.607448
3,176667	-1.554006	-1.698167	7.712973	42.602317	22.535424	8.243859	4.747343	16.971368	5.26708	6.290917	5.32792	7.921081	7.492459	6.761197	16.39006	15.433214	5.375895	5.00614	4.719703	14.127258	9.084557
3,18	-1.550625	-1.693848	7.054165	46.316388	21.912236	7.736176	4.762818	16.386333	5.190561	6.260152	5.428809	7.174169	6.962699	6.248608	17.846558	15.945442	5.338598	4.967976	4.762585	13.521867	8.713957
3,183333	-1.546686	-1.688461	6.646552	49.425348	21.528328	7.411041	4.854482	15.653151	5.200514	6.36511	5.582323	6.663358	6.642104	5.946971	19.355815	15.998627	5.346696	4.973079	4.857852	12.822926	8.53546
3,186667	-1.542951	-1.682586	6.481466	51.724015	21.33971	7.238112	5.019582	14.857849	5.295745	6.583055	5.782622	6.359637	6.48874	5.815229	20.582445	15.602611	5.39961	5.019022	4.994323	12.146692	8.558706
3,19	-1.539567	-1.67676	6.525183	53.070053	21.292986	7.18113	5.2505	14.124819	5.471829	6.8958	6.021434	6.223257	6.459483	5.805956	21.275963	14.864721	5.495792	5.100772	5.162028	11.592003	8.767116
3,193333	-1.535944	-1.671394	6.727985	53.408324	21.328843	7.201927	5.534736	13.564995	5.719543	7.28606	6.287017	6.211824	6.514188	5.872399	21.337302	13.938553	5.632593	5.211073	5.351601	11.21465	9.126882
3,196667	-1.531379	-1.666566	7.031967	52.775561	21.38929	7.262609	5.855468	13.241855	6.024005	7.734885	6.564529	6.284986	6.616526	5.972451	20.81933	12.971418	5.805904	5.34176	5.553724	11.022011	9.597559
3,2	-1.525554	-1.661863	7.377341	51.287733	21.432451	7.32772	6.192405	13.160477	6.364339	8.221081	6.837489	6.406172	6.733243	6.070361	19.875848	12.068385	6.010271	5.484336	5.758774	10.984391	10.14109
3,203333	-1.518613	-1.656906	7.707863	49.115497	21.456872	7.36717	6.523243	13.275927	6.715139	8.721534	7.089543	6.542466	6.834111	6.13692	18.6924	11.279116	6.240006	5.630135	5.9567	11.054242	10.727057
3,206667	-1.511133	-1.651984	7.974872	46.45501	21.5247	7.359024	6.825969	13.512807	7.049609	9.212032	7.306324	6.664443	6.893805	6.149678	17.429355	10.604314	6.490466	5.771054	6.137715	11.184186	11.334779
3,21	-1.503895	-1.64765	8.139571	43.501262	21.755854	7.290643	7.081573	13.786628	7.342673	9.669289	7.477332	6.747003	6.894292	6.094049	16.192889	10.013897	6.758373	5.90055	6.294469	11.339017	11.954337
3,213333	-1.497654	-1.643953	8.174814	40.428662	22.270313	7.157803	7.276434	14.021085	7.573605	10.074346	7.597741	6.770805	6.825569	5.964496	15.03345	9.467914	7.041252	6.014592	6.424755	11.500526	12.586798
3,216667	-1.493052	-1.640632	8.067176	37.379883	23.094907	6.962999	7.404103	14.15937	7.728277	10.416062	7.669752	6.723306	6.685293	5.764402	13.961177	8.932898	7.337177	6.11276	6.53281	11.666595	13.242946
3,22	-1.490314	-1.637708	7.817925	34.461369	24.094479	6.714204	7.465919	14.169608	7.800325	10.693158	7.702606	6.599347	6.478341	5.50419	12.965823	8.390184	7.645292	6.198706	6.628407	11.847576	13.940793
3,223333	-1.488945	-1.635296	7.441546	31.744025	24.987657	6.423843	7.469917	14.0454	7.790824	10.914426	7.711244	6.402051	6.215552	5.198747	12.032794	7.836496	7.966373	6.279253	6.724814	12.06211	14.702257
3,226667	-1.48809	-1.633209	6.962382	29.268073	25.45166	6.107102	7.428956	13.802513	7.706874	11.097511	7.714504	6.143192	5.911624	4.865102	11.152492	7.279397	8.302729	6.362871	6.836962	12.33294	15.549589
3,23	-1.487329	-1.631099	6.410675	27.050873	25.25511	5.779523	7.358851	13.472491	7.559906	11.266772	7.733229	5.840738	5.58275	4.520189	10.323344	6.731534	8.657467	6.458297	6.98012	12.683315	16.50262
3,233333	-1.486781	-1.628836	5.818298	25.098094	24.342379	5.454554	7.275793	13.094886	7.363918	11.450957	7.788399	5.513972	5.244077	4.178656	9.550125	6.206523	9.033468	6.573402	7.168916	13.135076	17.577382
3,236667	-1.486431	-1.626646	5.214224	23.421554	22.833463	5.141807	7.193111	12.710652	7.133189	11.680851	7.899565	5.179107	4.907595	3.851192	8.84023	5.716421	9.431852	6.714657	7.416689	13.708577	18.785477
3,24	-1.486096	-1.624956	4.621172	22.062646	20.957526	4.846236	7.119039	12.357348	6.879856	11.986624	8.083807	4.847292	4.581172	3.543866	8.200217	5.27015	9.850081	6.887434	7.735216	14.423643	20.133866
3,243333	-1.48598	-1.624062	4.054408	21.103915	18.965725	4.568736	7.056416	12.06525	6.612892	12.395026	8.35536	4.524971	4.269084	3.258758	7.633755	4.87282	10.280947	7.096251	8.134856	15.300802	21.625695
3,246667	-1.486453	-1.623964	3.521977	20.641925	17.062889	4.308121	7.003702	11.855007	6.338724	12.927146	8.725783	4.215488	3.973436	2.995453	7.141295	4.525667	10.712935	7.344258	8.624824	16.361627	23.261637
3,25	-1.487483	-1.624412	3.025936	20.718394	15.375589	4.062717	6.956345	11.737356	6.061902	13.597166	9.204112	3.920604	3.695148	2.752483	6.720708	4.22643	11.130926	7.63285	9.213228	17.626415	25.040646
3,253333	-1.488867	-1.624978	2.564263	21.250937	13.953563	3.830861	6.908277	11.713806	5.785124	14.412029	9.796792	3.641253	3.434323	2.528146	6.368009	3.970539	11.516973	7.961489	9.907173	19.108623	26.960187
3,256667	-1.490448	-1.625291	2.132744	22.021365	12.790815	3.611447	6.853657	11.777742	5.5093	15.372009	10.507762	3.377794	3.190543	2.320964	6.078214	3.752525	11.852119	8.326991	10.713059	20.807361	29.016512
3,26	-1.49187	-1.625332	1.726688	22.743112	11.851912	3.404798	6.78841	11.915798	5.234028	16.471952	11.338467	3.130559	2.963413	2.130113	5.846083	3.566594	12.119256	8.722899	11.636743	22.699795	31.204814
3,263333	-1.492746	-1.625378	1.342451	23.169724	11.093443	3.21278	6.711047	12.109437	4.958295	17.702212	12.287421	2.900651	2.753485	1.955841	5.666129	3.406758	12.306044	9.139466	12.683367	24.735457	33.518224
3,266667	-1.493131	-1.625681	0.978528	23.178236	10.476713	3.03799	6.622992	12.337077	4.680835	19.048994	13.350056	2.689893	2.562516	1.799767	5.532166	3.267402	12.406791	9.563979	13.856634	26.83476	35.945639
3,27	-1.493453	-1.626343	0.63625	22.786297	9.972698	2.882826	6.528796	12.576545	4.400319	20.494653	14.519061	2.500053	2.392531	1.664606	5.437305	3.143917	12.422735	9.981861	15.157496	28.893128	38.469342
3,273333	-1.494119	-1.627321	0.320021	22.109284	9.561948	2.748836	6.435872	12.80734	4.116093	22.018356	15.784501	2.332361	2.244909	1.55299	5.374402	3.033032	12.361437	10.37854	16.582624	30.791083	41.062114
3,276667	-1.495441	-1.62828	0.036723	21.292715	9.232089	2.636108	6.353304	13.012704	3.829164	23.597224	17.133906	2.187482	2.120036	1.465881	5.33618	2.933303	12.235908	10.741267	18.123177	32.409496	43.684065
3,28	-1.497588	-1.628722	-0.205778	20.455365	8.975031	2.543113	6.290522	13.181395	3.542856	25.208086	18.552538	2.065686	2.017111	1.401857	5.31535	2.84527	12.063164	11.060504	19.764236	33.647036	46.281178
3,283333	-1.500315	-1.62845	-0.400367	19.661568	8.78479	2.467499	6.256818	13.308809	3.262967	26.829293	20.023714	1.966735	1.934267	1.357874	5.305585	2.770613	11.862142	11.33114	21.485072	34.435479	48.786812
3,286667	-1.503018	-1.627595	-0.541971	18.921793	8.655931	2.407022	6.26126	13.397385	2.997253	28.4418	21.529625	1.889342	1.869122	1.330565	5.302932	2.711143	11.651493	11.55382	23.259991	34.748817	51.126462
3,29	-1.505194	-1.626317	-0.62811	18.210289	8.58233	2.359644	6.31241	13.456057	2.754351	30.029842	23.052811	1.830941	1.819169	1.316864	5.306541	2.668436	11.447849	11.735895	25.05927	34.603987	53.225007
3,293333	-1.506757	-1.624891	-0.659316	17.48801	8.555636	2.323043	6.41812	13.49834	2.542592	31.581917	24.577965	1.788247	1.781617	1.31349	5.317859	2.643431	11.265394	11.891006	26.850504	34.054545	55.014162
3,296667	-1.507794	-1.623918	-0.639707	16.722069	8.563479	2.294185	6.585355	13.53967	2.369237	33.091842	26.093489	1.758142	1.753181	1.316167	5.338585	2.635466	11.11662	12.037372	28.601032	33.180241	56.438701
3,3	-1.50816	-1.624079	-0.576873	15.896885	8.588778	2.269466	6.819958	13.594773	2.240522	34.559392	27.592248	1.738037	1.730257	1.320036	5.368854	2.641577	11.013049	12.195886	30.281083	32.07439	57.461573
3,303333	-1.507592	-1.625643	-0.480559	15.016416	8.611562	2.245554	7.126904	13.675371	2.161777	35.990523	29.071555	1.725456	1.709325	1.320993	5.406536	2.65655	10.965257	12.388509	31.866261	30.830771	58.067386
3,306667	-1.50617	-1.628181	-0.360873	14.099987	8.612624	2.220263	7.510855	13.788575	2.136708	37.397007	30.53262	1.717461	1.687584	1.316597	5.447649	2.674027	10.982599	12.636936	33.339072	29.532168	58.263286
3,31	-1.504488	-1.630723	-0.227129	13.175183	8.57689	2.192675	7.976104	13.936013	2.166853	38.794623	31.979479	1.710776	1.663658	1.306181	5.487773	2.688823	11.073308	12.961847	34.690249	28.242665	58.077073
3,313333	-1.503409	-1.632206	-0.087184	12.270708	8.495639	2.162851	8.526031	14.11361	2.252047	40.199783	33.417701	1.702676	1.637725	1.290544	5.523345	2.698762	11.245205	13.38241	35.9197	27.005397	57.552696
3,316667	-1.503493	-1.63211	0.053463	11.410929	8.367856	2.131965	9.162601	14.312359	2.391019	41.626122	34.853523	1.691766	1.611089	1.271261	5.551931	2.704496	11.506506	13.914917	37.036317	25.845183	56.743657
3,32	-1.50452	-1.630873	0.192137	10.612849	8.200613	2.102386	9.885906	14.519926	2.581525	43.082017	36.293691	1.67807	1.585958	1.250089	5.572182	2.708187	11.866014	14.570803	38.056496	24.772754	55.705906
3,323333	-1.505803	-1.629371	0.328579	9.885615	8.007965	2.076963	10.693571	14.722148	2.82041	44.568962	37.745062	1.662863	1.565278	1.229102	5.584215	2.712476	12.332297	15.355213	39.001433	23.788567	54.492109
3,326667	-1.506876	-1.628128	0.464332	9.231887	7.808448	2.058285	11.580131	14.903889	3.103851	46.080693	39.213166	1.648467	1.552004	1.210921	5.590027	2.719911	12.911837	16.266597	39.893451	22.886686	53.14803
3,33	-1.507535	-1.627479	0.602102	8.649571	7.621741	2.048642	12.537089	15.050058	3.427735	47.6031	40.70048	1.637857	1.548406	1.198431	5.593221	2.732462	13.607409	17.297172	40.752565	22.05821	51.710694
3,333333	-1.507606	-1.628037	0.745061	8.132964	7.464912	2.050072	13.553318	15.147553	3.7878	49.114926	42.205417	1.633881	1.556178	1.194464	5.597941	2.751253	14.417751	18.433709	41.594555	21.293346	50.208025
3,336667	-1.507145	-1.630259	0.896259	7.673838	7.348758	2.064008	14.614459	15.187181	4.17919	50.588812	43.72161	1.638539	1.576651	1.20144	5.607736	2.776595	15.337575	19.658365	42.429895	20.582572	48.659675
3,34	-1.506546	-1.633787	1.058131	7.262724	7.275856	2.090949	15.701831	15.164236	4.595842	51.992405	45.236421	1.653277	1.610368	1.220596	5.624956	2.808176	16.35702	20.949742	43.26229	19.917275	47.078492
3,343333	-1.506134	-1.637532	1.231784	6.890268	7.24151	2.130125	16.792424	15.077932	5.030172	53.289193	46.729003	1.679425	1.656504	1.2512	5.65058	2.845112	17.460943	22.284065	44.087491	19.289685	45.472454
3,346667	-1.505802	-1.640121	1.415887	6.548756	7.236439	2.179075	17.859542	14.930411	5.47273	54.438605	48.169109	1.717463	1.71276	1.290581	5.684211	2.88562	18.628431	23.636011	44.893119	18.692144	43.846868
3,35	-1.505289	-1.640505	1.605856	6.233045	7.249173	2.233783	18.873306	14.725556	5.911856	55.395909	49.5168	1.766087	1.775672	1.334948	5.724171	2.92687	19.83266	24.978803	45.658753	18.116606	42.205831
3,353333	-1.50464	-1.638702	1.79406	5.940425	7.267676	2.289548	19.801329	14.467787	6.33393	56.112531	50.722716	1.822322	1.840885	1.380095	5.767325	2.965186	21.041603	26.28399	46.35637	17.555104	40.552725
3,356667	-1.504167	-1.63577	1.970864	5.670239	7.28109	2.341883	20.610097	14.161132	6.724121	56.537288	51.729484	1.882078	1.903466	1.421604	5.808969	2.99656	22.220099	27.521787	46.951975	17.000642	38.890915
3,36	-1.504197	-1.633014	2.126053	5.423639	7.281498	2.387035	21.267234	13.808768	7.06723	56.619696	52.475573	1.94053	1.958475	1.455116	5.843952	3.017503	23.332512	28.661852	47.40829	16.448121	37.224954
3,363333	-1.504953	-1.631245	2.250368	5.203142	7.264846	2.422117	21.744214	13.413078	7.348653	56.315294	52.901347	1.992643	2.001673	1.476997	5.868643	3.025768	24.344165	29.674311	47.688117	15.89515	35.561474
3,366667	-1.506402	-1.630657	2.336658	5.011873	7.231403	2.445287	22.018782	12.976185	7.555758	55.592002	52.955498	2.034176	2.030355	1.485253	5.881982	3.020833	25.221892	30.531364	47.75806	15.342001	33.90951
3,37	-1.5082	-1.631175	2.380739	4.852852	7.186077	2.456305	22.076813	12.501091	7.679295	54.436745	52.601173	2.062665	2.044149	1.480178	5.885178	3.00443	25.935843	31.209112	47.591818	14.790766	32.280346
3,373333	-1.509764	-1.632461	2.382372	4.72843	7.13749	2.456799	21.913861	11.993037	7.714364	52.86038	51.82153	2.077731	2.044958	1.464266	5.881021	2.980674	26.462154	31.689047	47.172495	14.244646	30.686683
3,376667	-1.510456	-1.63377	2.345789	4.639511	7.095556	2.44991	21.536325	11.460062	7.661081	50.899182	50.623279	2.080832	2.036254	1.441527	5.873274	2.955251	26.784329	31.959031	46.494045	13.707688	29.141569
3,38	-1.509876	-1.634533	2.279337	4.584849	7.069401	2.439821	20.961691	10.912914	7.524774	48.613378	49.037287	2.074827	2.022578	1.416655	5.866389	2.934253	26.893399	32.013443	45.561979	13.184968	27.65792
3,383333	-1.508048	-1.634765	2.194514	4.56134	7.066415	2.431291	20.217284	10.365194	7.315594	46.083551	47.116684	2.063609	2.00887	1.394435	5.865414	2.92343	26.788415	31.852783	44.393019	12.682627	26.248136
3,386667	-1.505309	-1.634561	2.104319	4.564851	7.091561	2.429221	19.337513	9.832801	7.0479	43.404368	44.932447	2.051869	1.999654	1.379561	5.875321	2.927592	26.477015	31.483607	43.013752	12.206808	24.923105
3,39	-1.502331	-1.633789	2.021321	4.59074	7.14634	2.438378	18.360454	9.33182	6.738914	40.675631	42.566475	2.044527	1.998651	1.376443	5.899933	2.949893	25.974734	30.918794	41.45873	11.762318	23.691125
3,393333	-1.500075	-1.63252	1.956036	4.63469	7.228128	2.462701	17.324571	8.876075	6.406622	37.992721	40.104078	2.045865	2.008844	1.38859	5.941174	2.991491	25.303344	30.177146	39.767891	11.352111	22.557331
3,396667	-1.499297	-1.631213	1.915706	4.694043	7.330813	2.504314	16.265928	8.475664	6.067866	35.438956	37.627549	2.059215	2.032588	1.418171	5.998799	3.051723	24.489285	29.282335	37.983619	10.977104	21.523823
3,4	-1.500121	-1.630464	1.903851	4.768377	7.446241	2.563335	15.216211	8.136572	5.736877	33.080506	35.210876	2.087097	2.07162	1.466216	6.070392	3.128234	23.562218	28.262146	36.148449	10.636092	20.590532
3,403333	-1.502099	-1.630831	1.92038	4.858976	7.565201	2.638476	14.201612	7.861037	5.424372	30.963546	32.91588	2.130779	2.127031	1.532521	6.15198	3.217033	22.55318	27.147224	34.303242	10.326196	19.755896
3,406667	-1.504551	-1.632659	1.961632	4.968012	7.677895	2.727477	13.242117	7.647966	5.137645	29.113867	30.790135	2.18978	2.198845	1.615227	6.239198	3.313038	21.492268	25.968328	32.485112	10.043788	19.016894
3,41	-1.50706	-1.635806	2.020959	5.097797	7.774588	2.827409	12.350966	7.492943	4.880905	27.53883	28.866176	2.262379	2.285263	1.711276	6.32796	3.410933	20.406522	24.753901	30.725537	9.785376	18.369197
3,413333	-1.509896	-1.639851	2.09018	5.249993	7.8463	2.934983	11.534681	7.388585	4.655249	26.230883	27.161902	2.346514	2.382687	1.817144	6.414181	3.505765	19.319028	23.529427	29.049413	9.547622	17.807576
3,416667	-1.513782	-1.644631	2.160902	5.424924	7.885314	3.04644	10.794008	7.325831	4.458863	25.171844	25.682332	2.439868	2.486787	1.928645	6.493523	3.593272	18.249035	22.317166	27.474924	9.326892	17.326375
3,42	-1.519154	-1.650258	2.22555	5.621055	7.88602	3.157418	10.125683	7.295741	4.288035	24.336929	24.422298	2.539355	2.59324	2.040585	6.561726	3.670244	17.211934	21.135339	26.013522	9.119767	16.920128
3,423333	-1.526066	-1.656825	2.278535	5.834454	7.846009	3.263137	9.52402	7.290899	4.138445	23.69794	23.369571	2.640912	2.697297	2.147319	6.615137	3.734608	16.218959	19.997531	24.670018	8.924404	16.583813
3,426667	-1.534881	-1.664446	2.316805	6.058279	7.766176	3.35858	8.981832	7.305707	4.005713	23.22578	22.507575	2.739685	2.793577	2.243682	6.651157	3.784969	15.277067	18.912521	23.443305	8.741015	16.312836
3,43	-1.546557	-1.673499	2.339185	6.282919	7.649702	3.438783	8.491344	7.335876	3.885145	22.892473	21.816995	2.830337	2.876978	2.325348	6.668605	3.820273	14.389153	17.884528	22.327763	8.570791	16.103418
3,433333	-1.562454	-1.68479	2.345638	6.4973	7.501377	3.499376	8.045255	7.377864	3.771582	22.672602	21.276879	2.90775	2.943403	2.38871	6.667553	3.839749	13.554656	16.914322	21.314893	8.414572	15.952683
3,436667	-1.584049	-1.69945	2.337413	6.690743	7.327539	3.537056	7.637282	7.428766	3.659963	22.543884	20.865909	2.968094	2.989768	2.430978	6.648333	3.842911	12.770475	16.000533	20.394438	8.272539	15.857842
3,44	-1.612437	-1.718453	2.316994	6.854235	7.135716	3.549712	7.262149	7.486445	3.546323	22.486921	20.563506	3.009275	3.014036	2.450211	6.610711	3.829739	12.031906	15.140095	19.554875	8.144325	15.815246
3,443333	-1.648191	-1.742059	2.287332	6.981224	6.933965	3.536336	6.915444	7.549178	3.428441	22.485149	20.350842	3.030317	3.015316	2.445048	6.554164	3.800591	11.333285	14.328044	18.78391	8.028883	15.819841
3,446667	-1.691576	-1.769866	2.251354	7.068715	6.730208	3.497116	6.593565	7.614972	3.30594	22.524931	20.211805	3.030556	2.993732	2.414731	6.478549	3.75568	10.668419	13.557599	18.069375	7.924646	15.865075
3,45	-1.742071	-1.801328	2.211671	7.118071	6.531651	3.433551	6.293675	7.681226	3.17987	22.594941	20.13327	3.009331	2.950077	2.35973	6.384229	3.694999	10.031031	12.821139	17.400028	7.829929	15.943274
3,453333	-1.797571	-1.835812	2.170048	7.134728	6.344377	3.347902	6.013558	7.74485	3.052018	22.685228	20.104838	2.966082	2.885577	2.282114	6.271966	3.618777	9.415343	12.11161	16.766002	7.742774	16.045968
3,456667	-1.854581	-1.872046	2.12741	7.12716	6.172921	3.24236	5.751366	7.802571	2.924408	22.786738	20.118506	2.900783	2.801759	2.184999	6.142884	3.527808	8.816603	11.423436	16.159685	7.660201	16.163566
3,46	-1.908993	-1.907486	2.0845	7.105594	6.019857	3.118946	5.50507	7.850929	2.799007	22.891238	20.168129	2.814379	2.700272	2.071735	5.998363	3.423436	8.231477	10.752935	15.576934	7.577602	16.284478
3,463333	-1.956222	-1.938335	2.041972	7.080706	5.885727	2.979839	5.272018	7.885962	2.677589	22.990885	20.248715	2.708847	2.5829	1.945502	5.839584	3.307261	7.6584	10.09842	15.017519	7.488872	16.394621
3,466667	-1.991078	-1.960353	1.999403	7.062279	5.769476	2.827286	5.04907	7.902932	2.561514	23.077329	20.355599	2.586905	2.451561	1.8091	5.666751	3.180706	7.097712	9.45992	14.484825	7.387363	16.47777
3,47	-2.008588	-1.969816	1.95442	7.057875	5.669112	2.663526	4.832857	7.896359	2.45134	23.141053	20.483378	2.451393	2.308099	1.664748	5.479068	3.044664	6.551398	8.839183	13.985395	7.266809	16.515976
3,473333	-2.005633	-1.964433	1.902986	7.072081	5.582127	2.490892	4.619902	7.860741	2.346863	23.171101	20.624696	2.304635	2.154381	1.514185	5.275708	2.89926	6.022668	8.240098	13.528064	7.121741	16.489733
3,476667	-1.98223	-1.944295	1.840353	7.10641	5.5056	2.311764	4.40706	7.791205	2.247461	23.155043	20.769219	2.148387	1.992659	1.359124	5.056596	2.744068	5.515467	7.668714	13.122389	6.947938	16.378629
3,48	-1.941744	-1.912215	1.761716	7.159412	5.436382	2.128831	4.192283	7.683126	2.152137	23.078892	20.903228	1.984222	1.825514	1.201636	4.822765	2.579028	5.033923	7.132571	12.776964	6.743016	16.163495
3,483333	-1.889984	-1.872817	1.662383	7.227004	5.371294	1.945163	3.975458	7.531691	2.059449	22.926921	21.009927	1.81387	1.655546	1.044128	4.576601	2.405346	4.582207	6.639501	12.498218	6.506808	15.829976
3,486667	-1.833568	-1.83107	1.538167	7.303221	5.307221	1.763555	3.758756	7.332461	1.967845	22.682297	21.070323	1.639338	1.485162	0.889026	4.321629	2.225394	4.16493	6.196506	12.2889	6.241689	15.372013
3,49	-1.778408	-1.791593	1.386464	7.381182	5.241291	1.586362	3.545828	7.082728	1.876274	22.328779	21.064483	1.462826	1.316311	0.738244	4.061719	2.041763	3.787041	5.809434	12.145871	5.95282	14.79442
3,493333	-1.728834	-1.758312	1.207445	7.454145	5.170949	1.416048	3.340396	6.782766	1.784375	21.852474	20.97351	1.286642	1.150443	0.592761	3.800503	1.856784	3.452418	5.483077	12.058692	5.647532	14.114449
3,496667	-1.687244	-1.733658	1.004271	7.516471	5.093809	1.255145	3.145621	6.435983	1.692039	21.243584	20.782825	1.113183	0.989217	0.453059	3.541218	1.672793	3.162385	5.221243	12.010192	5.333945	13.361434
3,5	-1.654113	-1.717925	0.782273	7.563869	5.007458	1.105612	2.964592	6.048236	1.598985	20.49869	20.48607	0.944904	0.835201	0.319938	3.286573	1.49214	2.915855	5.026839	11.97909	5.019873	12.573625
3,503333	-1.628446	-1.709478	0.548373	7.593075	4.909382	0.968775	2.800722	5.627688	1.504772	19.623147	20.087908	0.784184	0.691296	0.194649	3.038569	1.317039	2.710598	4.901606	11.943943	4.712321	11.792929
3,506667	-1.608565	-1.705703	0.310903	7.601911	4.797346	0.845919	2.657108	5.185111	1.409132	18.632661	19.604346	0.633071	0.559494	0.078647	2.798523	1.149589	2.54403	4.845778	11.887094	4.41719	11.059067
3,51	-1.592854	-1.704125	0.078882	7.589675	4.669895	0.738219	2.535466	4.733181	1.312405	17.553622	19.060148	0.493182	0.440765	-0.026533	2.567514	0.991468	2.413321	4.858153	11.797744	4.139041	10.404058
3,513333	-1.58024	-1.703026	-0.139106	7.557029	4.526194	0.64599	2.435879	4.284818	1.21567	16.422314	18.484208	0.366113	0.335798	-0.119497	2.346718	0.843664	2.315526	4.93617	11.673425	3.88076	9.847874
3,516667	-1.570404	-1.701245	-0.335748	7.505274	4.365721	0.568869	2.357599	3.85203	1.120357	15.282661	17.904282	0.254106	0.245263	-0.199334	2.137118	0.706892	2.247764	5.075713	11.519091	3.643472	9.396741
3,52	-1.563566	-1.697573	-0.505359	7.435798	4.188469	0.506938	2.299781	3.445381	1.027692	14.181605	17.342304	0.160075	0.16983	-0.265589	1.939376	0.582158	2.207053	5.270812	11.344809	3.427023	9.044436
3,523333	-1.559648	-1.690634	-0.643741	7.350239	3.995213	0.461505	2.261361	3.073571	0.938703	13.162609	16.811593	0.086712	0.110634	-0.317648	1.754501	0.470578	2.18972	5.513811	11.163795	3.230261	8.775494
3,526667	-1.557706	-1.679367	-0.748179	7.251022	3.787566	0.43501	2.240851	2.743123	0.854991	12.259645	16.316598	0.035673	0.069696	-0.354253	1.584511	0.372812	2.191453	5.79651	10.990832	3.051066	8.569156
3,53	-1.556351	-1.663513	-0.81788	7.141194	3.567698	0.429928	2.236611	2.458009	0.779213	11.493374	15.854776	0.007698	0.049635	-0.37379	1.432058	0.28891	2.208523	6.112111	10.841143	2.887115	8.403098
3,533333	-1.554251	-1.643931	-0.854002	7.023364	3.337896	0.446988	2.246882	2.21945	0.71449	10.869992	15.420063	0.002878	0.052643	-0.374632	1.299298	0.218614	2.238716	6.457447	10.730241	2.736989	8.256666
3,536667	-1.550294	-1.622522	-0.858798	6.899034	3.100702	0.484182	2.269452	2.026609	0.663509	10.382787	15.006969	0.020236	0.0791	-0.355314	1.186965	0.161578	2.281169	6.833934	10.673103	2.600433	8.113467
3,54	-1.54376	-1.601676	-0.834694	6.768744	2.859497	0.537353	2.301713	1.877278	0.628183	10.015724	14.61422	0.057039	0.126675	-0.315471	1.094185	0.117191	2.336147	7.244789	10.6808	2.477981	7.962793
3,543333	-1.534182	-1.583709	-0.784123	6.632124	2.618684	0.601199	2.341195	1.767661	0.609844	9.747647	14.247472	0.108849	0.19037	-0.257146	1.01918	0.084632	2.405257	7.688408	10.755573	2.370996	7.799856
3,546667	-1.52123	-1.570373	-0.710035	6.487817	2.383212	0.669693	2.386295	1.692526	0.609296	9.555801	13.920808	0.170307	0.26303	-0.185263	0.960268	0.063624	2.491885	8.151873	10.887163	2.281943	7.625216
3,55	-1.505182	-1.56238	-0.61631	6.333872	2.157937	0.736501	2.43718	1.646531	0.626585	9.417805	13.656256	0.235716	0.336214	-0.106967	0.916345	0.054937	2.602475	8.609796	11.053451	2.213965	7.443798
3,553333	-1.48711	-1.559294	-0.507715	6.168277	1.94716	0.795922	2.496712	1.625744	0.660999	9.312489	13.479679	0.299162	0.40185	-0.030176	0.886775	0.059968	2.748972	9.03028	11.226675	2.170003	7.263873
3,556667	-1.468182	-1.559891	-0.3897	5.98898	1.754228	0.843941	2.571238	1.628263	0.711714	9.221181	13.41175	0.355025	0.454381	0.038065	0.871055	0.08032	2.949821	9.384932	11.382912	2.152421	7.096106
3,56	-1.449053	-1.562664	-0.268209	5.79386	1.581395	0.879182	2.671542	1.653584	0.779202	9.130095	13.456646	0.399253	0.49214	0.093059	0.868877	0.11807	3.225835	9.658052	11.510671	2.163065	6.953015
3,563333	-1.430214	-1.566321	-0.149333	5.581125	1.430239	0.903414	2.813369	1.701802	0.866831	9.032886	13.594609	0.430663	0.516872	0.133466	0.880817	0.175973	3.591139	9.851751	11.615649	2.202833	6.849383
3,566667	-1.412598	-1.569958	-0.038677	5.349841	1.302333	0.92058	3.014986	1.773624	0.982049	8.932571	13.783599	0.451191	0.532047	0.161109	0.908964	0.25678	4.044043	9.986063	11.720296	2.270532	6.802505
3,57	-1.397406	-1.572754	0.059584	5.100201	1.199179	0.934887	3.290214	1.870309	1.136499	8.842788	13.970842	0.464748	0.541716	0.179506	0.957065	0.361996	4.563323	10.094616	11.857958	2.36196	6.829382
3,573333	-1.385345	-1.573936	0.14365	4.833542	1.121334	0.949751	3.639756	1.992559	1.343423	8.787041	14.109469	0.475541	0.55008	0.192581	1.030145	0.491055	5.112699	10.216745	12.062335	2.470195	6.940547
3,576667	-1.376208	-1.573306	0.214416	4.552224	1.067925	0.96808	4.046043	2.138982	1.611471	8.792656	14.172048	0.486887	0.560927	0.204457	1.133721	0.640933	5.652259	10.38743	12.354573	2.586968	7.134156
3,58	-1.369117	-1.571312	0.275591	4.259308	1.036718	0.993425	4.475037	2.305742	1.937603	8.879164	14.154958	0.50103	0.577176	0.219532	1.272855	0.80557	6.151718	10.627409	12.732563	2.704538	7.393803
3,583333	-1.363048	-1.568533	0.333934	3.958024	1.024572	1.031426	4.884959	2.487541	2.303969	9.046923	14.07336	0.519969	0.601397	0.242411	1.451016	0.975614	6.598907	10.936017	13.167141	2.817857	7.691441
3,586667	-1.357244	-1.56553	0.398797	3.651668	1.028313	1.090857	5.238478	2.678637	2.680985	9.273157	13.950851	0.546393	0.637559	0.278382	1.66857	1.139533	6.999634	11.289296	13.607076	2.926961	7.995152
3,59	-1.351438	-1.562994	0.481544	3.344384	1.04517	1.183344	5.513208	2.873738	3.035212	9.518003	13.808611	0.584199	0.693118	0.334425	1.92101	1.285777	7.369928	11.644839	13.991185	3.038783	8.278979
3,593333	-1.345819	-1.561497	0.595398	3.041274	1.072678	1.320666	5.706006	3.069587	3.339227	9.737509	13.657611	0.639604	0.779818	0.419719	2.197416	1.40551	7.724637	11.951998	14.263092	3.166869	8.530244
3,596667	-1.340603	-1.561268	0.7534	2.747145	1.108894	1.510314	5.829632	3.266847	3.579379	9.897393	13.496151	0.722741	0.911612	0.544666	2.480493	1.495974	8.067599	12.163903	14.38333	3.327929	8.750873
3,6	-1.335665	-1.562248	0.963201	2.465942	1.153058	1.751106	5.904688	3.471535	3.757798	9.981221	13.312702	0.847108	1.098776	0.717507	2.749649	1.562932	8.387947	12.247424	14.335157	3.535846	8.952645
3,603333	-1.330903	-1.564299	1.221074	2.201517	1.206265	2.029928	5.951149	3.695476	3.888262	9.989993	13.091746	1.024586	1.340377	0.938465	2.986596	1.619847	8.663236	12.188229	14.123784	3.795425	9.149063
3,606667	-1.326823	-1.56756	1.508663	1.958064	1.271682	2.321479	5.982385	3.953985	3.988729	9.935348	12.820066	1.257586	1.619764	1.19462	3.181118	1.683986	8.866743	11.990423	13.77148	4.098632	9.347425
3,61	-1.324194	-1.572114	1.795474	1.739711	1.354504	2.593434	6.002994	4.259697	4.074555	9.831618	12.491302	1.533046	1.906332	1.460253	3.334985	1.771965	8.975399	11.672566	13.310905	4.424975	9.544076
3,613333	-1.323203	-1.577156	2.047707	1.549826	1.461554	2.815793	6.009884	4.61569	4.154612	9.690635	12.107413	1.822634	2.163735	1.703571	3.462324	1.895734	8.975811	11.262197	12.778322	4.74655	9.724345
3,616667	-1.32328	-1.581357	2.239379	1.390359	1.600187	2.969842	5.99537	5.012396	4.230505	9.519872	11.677593	2.090216	2.361361	1.896403	3.585354	2.058551	8.866947	10.790145	12.20804	5.036438	9.866247
3,62	-1.323625	-1.584094	2.359902	1.261869	1.776862	3.052757	5.951437	5.429776	4.298284	9.323013	11.216111	2.303333	2.483821	2.022546	3.726616	2.252407	8.659189	10.285535	11.62883	5.276707	9.946026
3,623333	-1.32393	-1.585786	2.415119	1.164174	1.995111	3.076396	5.873404	5.843525	4.351211	9.10194	10.739598	2.443361	2.534081	2.08162	3.900852	2.459169	8.370965	9.772523	11.062384	5.462297	9.944315
3,626667	-1.324626	-1.587226	2.422531	1.096667	2.252835	3.061523	5.761147	6.232478	4.382429	8.859214	10.264148	2.510072	2.529217	2.087008	4.109871	2.655435	8.024749	9.269396	10.523228	5.599521	9.851077
3,63	-1.326484	-1.588957	2.404153	1.058154	2.540771	3.030156	5.618552	6.583537	4.387324	8.59977	9.8033	2.518952	2.492031	2.059486	4.342282	2.819606	7.643534	8.7892	10.019685	5.700668	9.667218
3,633333	-1.330155	-1.591218	2.380438	1.046841	2.843041	2.998995	5.452512	6.892163	4.365004	8.330669	9.367305	2.493317	2.443402	2.019883	4.577813	2.938636	7.248035	8.340417	9.555721	5.777562	9.402992
3,636667	-1.33579	-1.594108	2.366451	1.060583	3.139276	2.976405	5.271211	7.159366	4.317961	8.059569	8.962978	2.45551	2.397897	1.983631	4.794401	3.011097	6.854774	7.927187	9.13252	5.8366	9.07501
3,64	-1.342796	-1.597629	2.370327	1.097259	3.409068	2.963361	5.082069	7.387302	4.250341	7.793657	8.593454	2.421103	2.362463	1.958613	4.97582	3.045686	6.475442	7.549732	8.74897	5.8771	8.703119
3,643333	-1.350166	-1.60172	2.394099	1.155446	3.638404	2.956404	4.890831	7.575705	4.166402	7.539284	8.258536	2.397472	2.337541	1.945941	5.11678	3.056969	6.117283	7.205733	8.401782	5.893072	8.30753
3,646667	-1.357192	-1.606168	2.436485	1.235116	3.824768	2.950739	4.701865	7.720759	4.069941	7.301711	7.956118	2.385212	2.319789	1.942603	5.223022	3.060279	5.783812	6.892081	8.086152	5.876615	7.906394
3,65	-1.363712	-1.610485	2.495679	1.33754	3.978711	2.942823	4.518457	7.816808	3.964227	7.084856	7.683387	2.380821	2.30503	1.944915	5.307042	3.067657	5.475824	6.60571	7.796872	5.821197	7.514227
3,653333	-1.369731	-1.614142	2.570427	1.464805	4.121904	2.931791	4.342611	7.859637	3.851798	6.890918	7.436899	2.379997	2.290582	1.950721	5.382395	3.08608	5.192426	6.343504	7.529137	5.724138	7.141256
3,656667	-1.375164	-1.616978	2.660009	1.61971	4.281335	2.919378	4.17494	7.849004	3.734266	6.720145	7.212424	2.380259	2.276531	1.95953	5.459313	3.117734	4.931649	6.102028	7.278889	5.58769	6.793533
3,66	-1.380065	-1.619154	2.764534	1.805232	4.480017	2.909012	4.015025	7.789204	3.612567	6.57107	7.005421	2.3816	2.265321	1.97216	5.54292	3.161657	4.69083	5.877424	7.043006	5.41847	6.473748
3,663333	-1.384911	-1.620834	2.885231	2.02266	4.72745	2.904752	3.861869	7.688115	3.487305	6.441033	6.811897	2.385629	2.260256	1.990532	5.633744	3.215607	4.46705	5.665737	6.819033	5.226322	6.182327
3,666667	-1.390232	-1.622212	3.023824	2.269165	5.014537	2.910279	3.714139	7.555692	3.358974	6.326807	6.628997	2.394767	2.264223	2.017024	5.729721	3.277207	4.257567	5.463599	6.604482	5.022817	5.918114
3,67	-1.395933	-1.623663	3.181759	2.536549	5.315961	2.928158	3.570631	7.402671	3.228271	6.2249	6.454777	2.411996	2.279226	2.053631	5.828731	3.344832	4.060297	5.268704	6.396547	4.818803	5.678608
3,673333	-1.401586	-1.62536	3.360225	2.812062	5.599088	2.959528	3.430712	7.239374	3.096334	6.13162	6.28767	2.440368	2.306707	2.10161	5.930497	3.418378	3.874143	5.079817	6.192842	4.622354	5.460459
3,676667	-1.40731	-1.626883	3.560376	3.08037	5.834797	3.004154	3.294303	7.074371	2.96461	6.043586	6.126374	2.48238	2.348023	2.161724	6.037092	3.499116	3.698626	4.896402	5.992373	4.43856	5.260272
3,68	-1.413754	-1.627758	3.783208	3.325595	6.00513	3.061022	3.161881	6.913662	2.834595	5.958333	5.970045	2.539871	2.40428	2.234719	6.15237	3.588896	3.533027	4.717901	5.795284	4.270323	5.075122
3,683333	-1.421326	-1.628174	4.029312	3.53391	6.105785	3.129385	3.034504	6.760827	2.70762	5.874311	5.81853	2.614037	2.476087	2.321316	6.28106	3.689567	3.375887	4.543496	5.601619	4.118951	4.902632
3,686667	-1.429683	-1.628617	4.298619	3.697095	6.144447	3.209444	2.913248	6.617463	2.584701	5.790618	5.672244	2.705313	2.563859	2.421902	6.427772	3.802896	3.225471	4.372698	5.410756	3.984533	4.740668
3,69	-1.437892	-1.629131	4.590271	3.816204	6.136179	3.302099	2.798612	6.483471	2.466586	5.70685	5.53136	2.81351	2.668019	2.536668	6.596089	3.93078	3.080693	4.205464	5.221963	3.866344	4.586992
3,693333	-1.444978	-1.629301	4.902734	3.90381	6.097364	3.408313	2.690466	6.357747	2.354112	5.622827	5.395009	2.938344	2.788708	2.665767	6.788256	4.074954	2.941522	4.04151	5.03516	3.762915	4.4395
3,696667	-1.450467	-1.628722	5.233962	3.983305	6.040621	3.528663	2.588519	6.239163	2.248519	5.538108	5.261434	3.08007	2.925469	2.809008	7.005319	4.236182	2.808434	3.88023	4.850819	3.67207	4.296714
3,7	-1.454605	-1.62732	5.581416	4.084613	5.972778	3.662937	2.492913	6.126902	2.151147	5.451762	5.128892	3.239356	3.077467	2.965918	7.24697	4.414159	2.681625	3.721273	4.669158	3.591609	4.157993
3,703333	-1.458031	-1.625348	5.942054	4.236583	5.895895	3.810127	2.404087	6.02029	2.062743	5.362824	4.996294	3.416462	3.244114	3.136303	7.511251	4.608103	2.560917	3.564641	4.489706	3.519806	4.023409
3,706667	-1.46122	-1.623253	6.312513	4.457393	5.809688	3.968954	2.322119	5.918689	1.983432	5.270763	4.863028	3.610948	3.425343	3.320284	7.795107	4.816995	2.446013	3.41025	4.311714	3.455245	3.893103
3,71	-1.464283	-1.62158	6.68922	4.746178	5.714104	4.138059	2.246565	5.821125	1.913181	5.175225	4.728529	3.821995	3.621401	3.517584	8.095549	5.039571	2.336478	3.257849	4.134851	3.396867	3.766579
3,713333	-1.467135	-1.620696	7.068272	5.080421	5.610962	4.315816	2.176589	5.726119	1.851846	5.075545	4.592393	4.048666	3.832503	3.72705	8.410122	5.274357	2.231775	3.107508	3.959334	3.344124	3.643055
3,716667	-1.46964	-1.620538	7.445386	5.422128	5.503863	4.50042	2.110976	5.632578	1.79904	4.9708	4.454596	4.290046	4.058283	3.947165	8.736567	5.51963	2.131473	2.959896	3.785672	3.296529	3.522304
3,72	-1.471708	-1.620844	7.815763	5.730814	5.397246	4.69023	2.048553	5.540623	1.75428	4.860333	4.315303	4.545181	4.297237	4.176792	9.072418	5.77342	2.035057	2.815789	3.614534	3.252997	3.404631
3,723333	-1.473481	-1.621571	8.173898	5.976781	5.295526	4.883931	1.988855	5.451048	1.717146	4.744063	4.17481	4.812783	4.546912	4.414943	9.414855	6.033661	1.941863	2.675585	3.446409	3.211739	3.290369
3,726667	-1.475421	-1.622886	8.513785	6.148574	5.202211	5.08034	1.932173	5.364325	1.687137	4.622525	4.033793	5.091221	4.804796	4.659967	9.760779	6.298203	1.851656	2.539368	3.281476	3.170862	3.179673
3,73	-1.478053	-1.624754	8.829434	6.252486	5.119281	5.278024	1.879035	5.280289	1.66349	4.496853	3.893231	5.378568	5.068651	4.909269	10.106961	6.56463	1.764594	2.406969	3.120148	3.129055	3.072489
3,733333	-1.481559	-1.626757	9.11526	6.306145	5.047275	5.474859	1.829699	5.198418	1.645544	4.368457	3.754202	5.672182	5.335949	5.159622	10.450252	6.830284	1.680493	2.277861	2.963218	3.085746	2.968722
3,736667	-1.485675	-1.628395	9.36614	6.330216	4.985862	5.668019	1.783974	5.118126	1.633127	4.238636	3.617867	5.968532	5.603478	5.407615	10.787687	7.092515	1.598808	2.15142	2.811595	3.041008	2.868563
3,74	-1.489887	-1.629394	9.577236	6.341776	4.934215	5.854451	1.741377	5.038735	1.626104	4.10849	3.485211	6.263706	5.86751	5.649908	11.116177	7.348703	1.519239	2.027426	2.666242	2.995431	2.772354
3,743333	-1.493477	-1.629845	9.743909	6.350854	4.890684	6.031029	1.701338	4.959437	1.623811	3.978984	3.356654	6.553699	6.124163	5.883285	11.43206	7.596022	1.441898	1.906261	2.527937	2.949579	2.680133
3,746667	-1.495507	-1.63013	9.861877	6.360064	4.85252	6.19451	1.663326	4.879496	1.625439	3.851093	3.232228	6.834228	6.369691	6.10455	11.730926	7.831306	1.366941	1.788739	2.397162	2.903493	2.591583
3,75	-1.495456	-1.630499	9.927676	6.366873	4.816575	6.34187	1.626943	4.798304	1.630629	3.725815	3.111956	7.100708	6.600508	6.31027	12.007642	8.051085	1.294312	1.67589	2.274282	2.856937	2.506499
3,753333	-1.493964	-1.630854	9.93916	6.36738	4.780382	6.470509	1.591986	4.71529	1.639243	3.603868	2.99596	7.348402	6.812928	6.496818	12.256606	8.251599	1.223936	1.568753	2.159517	2.809817	2.425358
3,756667	-1.492406	-1.631004	9.895573	6.359534	4.742458	6.578146	1.558463	4.630071	1.650785	3.485502	2.884593	7.572549	7.00306	6.660789	12.472439	8.429037	1.155859	1.468068	2.052879	2.762222	2.349069
3,76	-1.491727	-1.630786	9.797328	6.34445	4.701779	6.662706	1.526439	4.542652	1.664264	3.370867	2.778511	7.76879	7.166973	6.799115	12.650801	8.57986	1.090069	1.374054	1.954148	2.714367	2.277949
3,763333	-1.492086	-1.630025	9.645852	6.326117	4.657629	6.722171	1.495834	4.453428	1.678371	3.260611	2.678329	7.933551	7.300993	6.908891	12.788435	8.70073	1.026388	1.286541	1.862816	2.666676	2.211492
3,766667	-1.493194	-1.628758	9.443592	6.310231	4.610238	6.754603	1.466236	4.363135	1.691605	3.155968	2.584089	8.063873	7.402169	6.9874	12.882445	8.788441	0.964796	1.205047	1.778285	2.619817	2.149163
3,77	-1.494559	-1.627454	9.193992	6.302808	4.561167	6.758422	1.43684	4.272691	1.702513	3.058276	2.495143	8.157125	7.46861	7.03232	12.930274	8.840473	0.905777	1.128657	1.70001	2.574504	2.090809
3,773333	-1.495781	-1.626712	8.901014	6.309241	4.512871	6.73265	1.40681	4.183004	1.7102	2.968484	2.410548	8.211066	7.499465	7.041874	12.93043	8.855611	0.849994	1.05643	1.627496	2.531213	2.036489
3,776667	-1.496822	-1.626815	8.568646	6.333829	4.468311	6.677192	1.375968	4.094986	1.714599	2.886978	2.329688	8.223997	7.494545	7.015216	12.882483	8.833874	0.79769	0.988102	1.560554	2.490011	1.986383
3,78	-1.497776	-1.627687	8.201345	6.379626	4.431109	6.59297	1.344842	4.009659	1.716048	2.813535	2.2527	8.194818	7.453609	6.952968	12.786505	8.775936	0.74854	0.924073	1.499382	2.450618	1.940774
3,783333	-1.498553	-1.629144	7.804653	6.4486	4.405344	6.481448	1.313792	3.928098	1.714544	2.747314	2.180214	8.123156	7.376074	6.856759	12.643123	8.682639	0.702069	0.864839	1.444103	2.41295	1.899817
3,786667	-1.499026	-1.630945	7.384881	6.541856	4.394848	6.344033	1.282538	3.851292	1.709536	2.687191	2.112756	8.009594	7.261673	6.727966	12.453906	8.554743	0.658331	0.810485	1.394473	2.377691	1.863258
3,79	-1.499224	-1.632586	6.948423	6.659928	4.402729	6.182014	1.250785	3.779952	1.700401	2.632556	2.050614	7.855675	7.111123	6.567484	12.221256	8.393066	0.617775	0.760456	1.350004	2.34597	1.830481
3,793333	-1.499337	-1.633317	6.501481	6.802924	4.431105	5.996823	1.218816	3.714356	1.686616	2.583815	1.993893	7.663687	6.926289	6.376559	11.947827	8.198995	0.580425	0.713934	1.310058	2.31853	1.80072
3,796667	-1.499574	-1.63275	6.04993	6.970188	4.481099	5.790466	1.187193	3.654468	1.667517	2.541789	1.942525	7.436403	6.710293	6.157243	11.636253	7.974838	0.545856	0.670366	1.273865	2.295457	1.773003
3,8	-1.499825	-1.631468	5.599234	7.16016	4.553307	5.565847	1.156244	3.600249	1.642763	2.506588	1.896554	7.17704	6.467193	5.912363	11.289522	7.723722	0.513778	0.629313	1.240719	2.276495	1.7465
3,803333	-1.499707	-1.63056	5.154614	7.370905	4.648164	5.32633	1.125897	3.551688	1.61311	2.477202	1.856253	6.889345	6.201083	5.645533	10.911238	7.449149	0.483802	0.590394	1.21016	2.261309	1.721196
3,806667	-1.499176	-1.630682	4.721108	7.600559	4.76595	5.075098	1.095651	3.508454	1.580177	2.452094	1.82163	6.577416	5.915656	5.360792	10.505326	7.15475	0.45496	0.553649	1.181889	2.249404	1.697601
3,81	-1.498871	-1.632017	4.303384	7.84733	4.906832	4.815139	1.064874	3.469886	1.54538	2.430147	1.79212	6.245471	5.614471	5.061817	10.075662	6.844391	0.426226	0.51914	1.155419	2.239895	1.675832
3,813333	-1.499705	-1.634603	3.905554	8.109288	5.070936	4.549206	1.033362	3.435534	1.509133	2.411009	1.76686	5.897972	5.301243	4.75169	9.626014	6.521841	0.397381	0.486339	1.130015	2.231664	1.655092
3,816667	-1.502321	-1.63819	3.530932	8.384478	5.258494	4.279586	1.001342	3.405222	1.470796	2.394661	1.74505	5.539788	4.980063	4.433519	9.16014	6.190183	0.368902	0.454651	1.104971	2.223967	1.63384
3,82	-1.506824	-1.642278	3.181864	8.671341	5.469938	4.008608	0.96901	3.378532	1.429424	2.381144	1.726129	5.175947	4.655294	4.111168	8.681994	5.851913	0.341062	0.424003	1.079662	2.216753	1.610733
3,823333	-1.512841	-1.646557	2.860065	8.968511	5.705373	3.739223	0.936488	3.354664	1.384876	2.370719	1.709671	4.811109	4.330815	3.789238	8.195963	5.509341	0.313633	0.394339	1.053646	2.210376	1.585455
3,826667	-1.520005	-1.651043	2.566954	9.274215	5.964097	3.474446	0.904137	3.332547	1.338115	2.363546	1.695154	4.449207	4.009555	3.472173	7.706729	5.164578	0.286255	0.365009	1.026875	2.205082	1.558315
3,83	-1.528454	-1.655867	2.303207	9.586191	6.244783	3.216523	0.872581	3.310615	1.290462	2.359078	1.681897	4.093539	3.694048	3.163415	7.218798	4.819434	0.258498	0.335054	0.999378	2.20047	1.5294
3,833333	-1.538961	-1.661342	2.067933	9.901879	6.545495	2.966903	0.842183	3.286885	1.242736	2.35613	1.668986	3.747003	3.386855	2.865219	6.736311	4.475415	0.229773	0.303889	0.970889	2.195282	1.498592
3,836667	-1.552526	-1.668257	1.858472	10.218504	6.863527	2.726699	0.812421	3.259564	1.194915	2.353442	1.655227	3.412164	3.090236	2.578921	6.263083	4.133764	0.199667	0.271362	0.940865	2.187708	1.465907
3,84	-1.569721	-1.677744	1.671277	10.532997	7.195671	2.496957	0.781995	3.22719	1.146265	2.349967	1.639407	3.091248	2.805774	2.305428	5.802505	3.795597	0.16831	0.237378	0.908426	2.175781	1.431326
3,843333	-1.590727	-1.690642	1.502883	10.841659	7.538842	2.278411	0.749507	3.188242	1.095588	2.344853	1.620669	2.786111	2.534336	2.045275	5.357488	3.462162	0.136129	0.20193	0.872518	2.157699	1.394729
3,846667	-1.616135	-1.706984	1.349751	11.140088	7.890379	2.071	0.713714	3.141071	1.041528	2.337402	1.598288	2.498211	2.276311	1.79819	4.930553	3.135085	0.103381	0.165213	0.832205	2.132067	1.356076
3,85	-1.647317	-1.726299	1.207806	11.423799	8.247602	1.873827	0.673351	3.08421	0.983155	2.326817	1.570842	2.228397	2.03182	1.563207	4.523781	2.816353	0.069888	0.127155	0.786444	2.097969	1.315154
3,853333	-1.685831	-1.748427	1.072724	11.688748	8.607021	1.685604	0.627124	3.016537	0.920048	2.311954	1.536126	1.97646	1.80083	1.339394	4.138592	2.507849	0.034665	0.08695	0.734142	2.054829	1.271332
3,856667	-1.732451	-1.773799	0.940307	11.930986	8.963912	1.505098	0.573877	2.937184	0.851688	2.2916	1.492237	1.741149	1.583195	1.126208	3.775623	2.210837	-0.003852	0.043292	0.674718	2.002149	1.22383
3,86	-1.78685	-1.803159	0.806648	12.145977	9.312762	1.331254	0.512746	2.845317	0.777335	2.264742	1.438203	1.520755	1.37825	0.923356	3.434896	1.925904	-0.046649	-0.005185	0.608223	1.9395	1.171911
3,863333	-1.848288	-1.837313	0.668514	12.328606	9.648397	1.163151	0.443063	2.74013	0.696314	2.230378	1.37344	1.313426	1.18437	0.730524	3.116146	1.653493	-0.093608	-0.059335	0.535185	1.866658	1.114872
3,866667	-1.916139	-1.876814	0.523594	12.473852	9.966526	1.000181	0.364111	2.621178	0.608025	2.187341	1.297351	1.117258	0.99944	0.546931	2.819022	1.394546	-0.144391	-0.118961	0.456402	1.783702	1.052063
3,87	-1.989661	-1.921685	0.370415	12.577616	10.263529	0.842154	0.275325	2.488598	0.512016	2.134301	1.209809	0.93075	0.821926	0.371192	2.543203	1.150435	-0.199344	-0.183293	0.372508	1.69128	0.982924
3,873333	-2.068018	-1.971497	0.208605	12.637268	10.536217	0.689014	0.176621	2.34284	0.407923	2.06979	1.111417	0.753124	0.651347	0.201899	2.288159	0.922163	-0.259137	-0.251851	0.283819	1.590846	0.907311
3,876667	-2.150466	-2.025418	0.039355	12.651564	10.781413	0.540724	0.068429	2.184598	0.295166	1.992406	1.003183	0.583933	0.487882	0.038542	2.052783	0.709854	-0.323694	-0.32431	0.190856	1.484399	0.82584
3,88	-2.236003	-2.082043	-0.134843	12.620246	10.99559	0.397477	-0.048245	2.015293	0.173285	1.901122	0.886591	0.422615	0.331819	-0.11816	1.835702	0.513004	-0.391897	-0.3998	0.095032	1.374034	0.739553
3,883333	-2.323194	-2.139534	-0.31093	12.543991	11.175151	0.259734	-0.171759	1.837317	0.042719	1.795532	0.76366	0.268662	0.183345	-0.266982	1.635812	0.331035	-0.462333	-0.476838	-0.001479	1.261819	0.649525
3,886667	-2.410444	-2.19636	-0.48587	12.424534	11.316851	0.128139	-0.30015	1.653671	-0.094901	1.676112	0.636295	0.122078	0.042508	-0.407006	1.45224	0.163676	-0.533945	-0.55397	-0.096816	1.150026	0.557165
3,89	-2.496065	-2.251813	-0.657032	12.264629	11.417915	0.00366	-0.43157	1.467585	-0.236994	1.544293	0.506031	-0.01653	-0.090535	-0.537578	1.284285	0.011003	-0.605834	-0.629983	-0.189891	1.041117	0.464164
3,893333	-2.57839	-2.305625	-0.822288	12.06773	11.476139	-0.112499	-0.564369	1.282289	-0.380378	1.402095	0.374548	-0.146311	-0.215182	-0.658136	1.131769	-0.126924	-0.676923	-0.703528	-0.279583	0.93728	0.371897
3,896667	-2.656077	-2.35739	-0.979897	11.837249	11.489836	-0.219261	-0.696929	1.100786	-0.521759	1.251613	0.243834	-0.26673	-0.330509	-0.768458	0.995257	-0.250473	-0.746169	-0.773319	-0.364427	0.840027	0.281609
3,9	-2.7283	-2.4064	-1.128269	11.57617	11.457415	-0.315638	-0.827524	0.92557	-0.658507	1.094999	0.115559	-0.377997	-0.435603	-0.86862	0.875516	-0.360287	-0.812854	-0.838924	-0.443203	0.750397	0.195004
3,903333	-2.794598	-2.451682	-1.265923	11.287583	11.377171	-0.400657	-0.9541	0.758522	-0.789111	0.93483	-0.009306	-0.480878	-0.529893	-0.958561	0.772544	-0.456869	-0.876332	-0.900745	-0.515153	0.669239	0.113962
3,906667	-2.854417	-2.492446	-1.391609	10.975116	11.247551	-0.473961	-1.074224	0.601156	-0.912828	0.774173	-0.13015	-0.575932	-0.61359	-1.038062	0.685175	-0.540504	-0.935391	-0.95885	-0.579867	0.596968	0.039773
3,91	-2.907226	-2.52872	-1.504387	10.642511	11.067548	-0.53634	-1.185606	0.454731	-1.029009	0.61612	-0.246338	-0.662842	-0.687688	-1.107126	0.611415	-0.611691	-0.98833	-1.012344	-0.637245	0.533484	-0.027077
3,913333	-2.953427	-2.561055	-1.603737	10.292934	10.837244	-0.589186	-1.28688	0.319972	-1.136787	0.463173	-0.357091	-0.74047	-0.753518	-1.166079	0.549187	-0.671426	-1.034038	-1.060019	-0.687415	0.478765	-0.086368
3,916667	-2.994516	-2.589631	-1.68947	9.928871	10.558196	-0.633282	-1.37795	0.197073	-1.235317	0.317158	-0.461617	-0.807433	-0.812118	-1.215275	0.497271	-0.720724	-1.072583	-1.1011	-0.730844	0.433369	-0.137457
3,92	-3.031899	-2.614101	-1.761525	9.552518	10.233193	-0.668479	-1.459454	0.086046	-1.324213	0.179632	-0.559463	-0.862756	-0.863337	-1.254912	0.455621	-0.760135	-1.104863	-1.13534	-0.768386	0.398251	-0.179386
3,923333	-3.065852	-2.634325	-1.820091	9.165849	9.865592	-0.694673	-1.531871	-0.013049	-1.403662	0.052041	-0.65055	-0.906339	-0.90567	-1.285048	0.424509	-0.789856	-1.131975	-1.16273	-0.800792	0.373926	-0.211604
3,926667	-3.095635	-2.650769	-1.865744	8.770588	9.458989	-0.712645	-1.595386	-0.100075	-1.474202	-0.064438	-0.734758	-0.939146	-0.937663	-1.305922	0.40359	-0.809927	-1.154454	-1.183405	-0.828144	0.359922	-0.234297
3,93	-3.120302	-2.663965	-1.899228	8.368351	9.017469	-0.723635	-1.650347	-0.175028	-1.536426	-0.169103	-0.811721	-0.963048	-0.959503	-1.318699	0.391718	-0.820474	-1.171996	-1.197883	-0.849932	0.355336	-0.248136
3,933333	-3.139347	-2.67398	-1.921242	7.960701	8.545978	-0.728378	-1.697422	-0.238342	-1.590642	-0.261873	-0.881041	-0.980099	-0.972956	-1.32566	0.387344	-0.822288	-1.184254	-1.207095	-0.865806	0.359628	-0.253916
3,936667	-3.152756	-2.680673	-1.932565	7.549226	8.050414	-0.726883	-1.737376	-0.290906	-1.636743	-0.34305	-0.942639	-0.991783	-0.980041	-1.329243	0.389258	-0.817014	-1.191676	-1.211989	-0.876005	0.372524	-0.252215
3,94	-3.160826	-2.684352	-1.934218	7.135726	7.53729	-0.719005	-1.770855	-0.333812	-1.674617	-0.412883	-0.996695	-0.99879	-0.982242	-1.330909	0.396984	-0.806427	-1.195288	-1.213243	-0.880797	0.393638	-0.242955
3,943333	-3.164218	-2.68603	-1.927321	6.722413	7.013151	-0.704993	-1.79814	-0.367917	-1.704595	-0.471517	-1.043009	-1.001067	-0.980645	-1.330636	0.410618	-0.791668	-1.195843	-1.211375	-0.880089	0.422629	-0.225591
3,946667	-3.164043	-2.68689	-1.912768	6.311882	6.484091	-0.685712	-1.819319	-0.393474	-1.727597	-0.519242	-1.080934	-0.998236	-0.975764	-1.327203	0.430422	-0.773094	-1.193386	-1.206965	-0.873911	0.459499	-0.20008
3,95	-3.161532	-2.687578	-1.891014	5.906564	5.95573	-0.662612	-1.835006	-0.410432	-1.744986	-0.556655	-1.110311	-0.990289	-0.967078	-1.319293	0.456041	-0.750333	-1.187497	-1.200501	-0.862738	0.504494	-0.167267
3,953333	-3.157467	-2.688146	-1.862106	5.508137	5.433762	-0.637227	-1.846282	-0.419134	-1.757924	-0.584566	-1.132033	-0.977737	-0.953484	-1.306445	0.486024	-0.722526	-1.177858	-1.192124	-0.846954	0.557812	-0.128367
3,956667	-3.151986	-2.688531	-1.825721	5.117882	4.924365	-0.610297	-1.853674	-0.420371	-1.766687	-0.603705	-1.147399	-0.961203	-0.934549	-1.288962	0.518489	-0.688898	-1.164663	-1.181677	-0.826262	0.619546	-0.084084
3,96	-3.145025	-2.688775	-1.781413	4.737644	4.433888	-0.581671	-1.856975	-0.415091	-1.770892	-0.614531	-1.157291	-0.941023	-0.911043	-1.26744	0.552127	-0.649254	-1.148556	-1.168806	-0.800147	0.689786	-0.033812
3,963333	-3.136923	-2.688803	-1.729297	4.370013	3.968237	-0.551171	-1.856208	-0.404584	-1.770475	-0.617485	-1.162153	-0.917232	-0.884142	-1.242619	0.586666	-0.603988	-1.130242	-1.15311	-0.768906	0.768669	0.024067
3,966667	-3.128393	-2.688197	-1.670167	4.017627	3.53219	-0.519054	-1.851987	-0.390299	-1.766116	-0.613296	-1.162236	-0.890134	-0.854644	-1.215198	0.622631	-0.553663	-1.109971	-1.134477	-0.73358	0.856211	0.090909
3,97	-3.119992	-2.68629	-1.604562	3.682614	3.128772	-0.485787	-1.84481	-0.372914	-1.758583	-0.602647	-1.157587	-0.860487	-0.822893	-1.185433	0.660651	-0.49863	-1.087152	-1.11311	-0.69487	0.952	0.167202
3,973333	-3.111687	-2.682663	-1.532164	3.36642	2.759543	-0.451705	-1.834704	-0.351859	-1.747976	-0.585559	-1.148118	-0.828762	-0.788758	-1.153059	0.701197	-0.438808	-1.060657	-1.089173	-0.652484	1.055126	0.252884
3,976667	-3.102757	-2.677746	-1.452372	3.070024	2.425646	-0.416587	-1.82174	-0.32588	-1.733752	-0.561553	-1.133712	-0.79485	-0.751712	-1.117643	0.74484	-0.373659	-1.029815	-1.06258	-0.605621	1.164736	0.347502
3,98	-3.092318	-2.672664	-1.364927	2.794496	2.128127	-0.379628	-1.806335	-0.294132	-1.715309	-0.530275	-1.114329	-0.7585	-0.711351	-1.078874	0.792175	-0.302427	-0.994795	-1.033158	-0.554177	1.280695	0.450037
3,983333	-3.080075	-2.668133	-1.269503	2.541077	1.867365	-0.340094	-1.788662	-0.256701	-1.69236	-0.491609	-1.09036	-0.719464	-0.667834	-1.036726	0.843539	-0.224562	-0.95601	-1.000953	-0.499168	1.403307	0.559237
3,986667	-3.066393	-2.66378	-1.164986	2.310552	1.64256	-0.29811	-1.768018	-0.214001	-1.664921	-0.445445	-1.062638	-0.677395	-0.621714	-0.991296	0.899244	-0.140074	-0.913785	-0.966246	-0.441621	1.532305	0.674527
3,99	-3.051879	-2.658627	-1.049275	2.102952	1.451772	-0.254607	-1.74323	-0.166024	-1.63319	-0.391447	-1.03169	-0.631994	-0.573408	-0.942289	0.959924	-0.049264	-0.868722	-0.92915	-0.381449	1.666429	0.796296
3,993333	-3.037404	-2.651814	-0.919446	1.917921	1.292728	-0.21026	-1.713717	-0.112263	-1.597179	-0.328779	-0.997359	-0.583128	-0.522974	-0.888954	1.026346	0.04816	-0.821857	-0.889311	-0.31745	1.803863	0.925228
3,996667	-3.024063	-2.643104	-0.771863	1.754982	1.163773	-0.164502	-1.679764	-0.051898	-1.556331	-0.25621	-0.959255	-0.530566	-0.470278	-0.830593	1.099116	0.153469	-0.774084	-0.846159	-0.247921	1.942859	1.061425
4	-3.012384	-2.633079	-0.602429	1.613451	1.063716	-0.115655	-1.641747	0.016248	-1.509926	-0.172655	-0.916933	-0.4736	-0.41503	-0.766841	1.178931	0.26839	-0.725374	-0.799241	-0.171409	2.08201	1.203985
4,003333	-3.001893	-2.622649	-0.406831	1.492432	0.991003	-0.061959	-1.599623	0.09376	-1.457806	-0.077344	-0.869575	-0.411061	-0.356433	-0.697334	1.267236	0.394461	-0.674788	-0.748309	-0.087485	2.219845	1.351523
4,006667	-2.99179	-2.61254	-0.180212	1.390848	0.943721	-0.00245	-1.552949	0.182398	-1.400071	0.030742	-0.816194	-0.34193	-0.29287	-0.62123	1.366417	0.533187	-0.621462	-0.6935	0.0031	2.354154	1.502933
4,01	-2.981651	-2.603179	0.083292	1.307378	0.920012	0.063003	-1.500886	0.283853	-1.336003	0.153388	-0.756358	-0.26574	-0.222062	-0.537321	1.479127	0.686888	-0.565434	-0.635327	0.099147	2.482182	1.657133
4,013333	-2.971354	-2.594595	0.39046	1.24048	0.917862	0.134531	-1.442152	0.399751	-1.263869	0.293144	-0.690182	-0.182135	-0.141594	-0.444772	1.607555	0.858965	-0.507335	-0.573915	0.199744	2.601541	1.812358
4,016667	-2.960769	-2.586448	0.748856	1.188324	0.934805	0.21324	-1.374968	0.531673	-1.181735	0.453128	-0.617399	-0.090063	-0.049414	-0.343285	1.753738	1.053425	-0.447753	-0.508494	0.304461	2.710802	1.966372
4,02	-2.949758	-2.578149	1.167197	1.148896	0.968144	0.301455	-1.297348	0.681059	-1.088151	0.636566	-0.536632	0.012779	0.056117	-0.232174	1.920632	1.274755	-0.387321	-0.438309	0.413298	2.809532	2.117387
4,023333	-2.9382	-2.569098	1.655807	1.120586	1.015462	0.402154	-1.207758	0.849131	-0.982278	0.846226	-0.44542	0.129791	0.176456	-0.109516	2.112454	1.528366	-0.326953	-0.363769	0.526571	2.898221	2.264464
4,026667	-2.926019	-2.559107	2.226783	1.10253	1.075133	0.518338	-1.105303	1.037067	-0.863634	1.08423	-0.340592	0.26464	0.31281	0.027811	2.333998	1.820916	-0.267419	-0.286199	0.644702	2.978147	2.407229
4,03	-2.913449	-2.548476	2.893717	1.094214	1.146519	0.652693	-0.989187	1.246152	-0.731852	1.352055	-0.218736	0.420403	0.466627	0.183748	2.590111	2.160198	-0.208842	-0.206635	0.768125	3.051134	2.545667
4,033333	-2.900993	-2.537769	3.670615	1.09502	1.229586	0.807636	-0.858138	1.477549	-0.586501	1.650371	-0.076891	0.599351	0.640786	0.362874	2.885811	2.555036	-0.150689	-0.124873	0.897039	3.119288	2.680104
4,036667	-2.888769	-2.527761	4.570477	1.10406	1.324243	0.985786	-0.710283	1.731847	-0.426934	1.978797	0.087205	0.803802	0.839798	0.57036	3.226603	3.015866	-0.092013	-0.039374	1.031142	3.184842	2.811435
4,04	-2.87627	-2.519243	5.604144	1.120055	1.430006	1.190466	-0.543655	2.008635	-0.252323	2.335833	0.276099	1.037326	1.068939	0.811713	3.618911	3.555352	-0.031759	0.051936	1.170057	3.250369	2.942143
4,043333	-2.863063	-2.512501	6.778996	1.141594	1.546144	1.426196	-0.356899	2.306288	-0.061814	2.718643	0.493895	1.305033	1.333762	1.092279	4.070632	4.188092	0.0309	0.150769	1.314041	3.319442	3.077394
4,046667	-2.849322	-2.507102	8.097391	1.167879	1.672022	1.699094	-0.149375	2.622002	0.14493	3.122616	0.746171	1.613167	1.6401	1.417237	4.591531	4.929988	0.096551	0.258323	1.464262	3.397339	3.224902
4,05	-2.835648	-2.502256	9.554891	1.198808	1.807292	2.016397	0.079105	2.951988	0.366984	3.541013	1.038489	1.968935	1.994154	1.792682	5.193298	5.797999	0.166038	0.375661	1.622881	3.490882	3.394254
4,053333	-2.822505	-2.497257	11.137218	1.23447	1.951861	2.385714	0.328327	3.291844	0.60201	3.964709	1.375017	2.380482	2.402747	2.226884	5.889196	6.809752	0.240971	0.503854	1.792844	3.607343	3.596982
4,056667	-2.809724	-2.491749	12.815906	1.275178	2.105856	2.815126	0.597486	3.637363	0.846854	4.382534	1.758313	2.857112	2.873826	2.730481	6.693233	7.982334	0.323839	0.643929	1.977257	3.753583	3.847376
4,06	-2.796659	-2.485848	14.544955	1.321668	2.269605	3.313369	0.884962	3.985284	1.098419	4.782595	2.189488	3.409983	3.417121	3.315583	7.619271	9.329769	0.417948	0.797294	2.179285	3.936179	4.163484
4,063333	-2.7829	-2.479869	16.260395	1.374762	2.443828	3.889396	1.188606	4.333233	1.354427	5.153972	2.667882	4.052483	4.044436	3.994607	8.680172	10.85907	0.527124	0.966531	2.402924	4.162145	4.567996
4,066667	-2.768649	-2.473686	17.882833	1.434962	2.629832	4.552309	1.506497	4.679673	1.613795	5.488504	3.190089	4.799577	4.768781	4.779407	9.88652	12.565407	0.655046	1.155557	2.653795	4.439314	5.088553
4,07	-2.75472	-2.466524	19.323058	1.50244	2.829414	5.311871	1.837702	5.024947	1.876601	5.782804	3.748832	5.666275	5.602639	5.680225	11.244793	14.426941	0.804953	1.368933	2.939445	4.775836	5.757555
4,073333	-2.742267	-2.457574	20.49184	1.577368	3.045036	6.178244	2.183285	5.373264	2.14423	6.040714	4.333022	6.66561	6.556031	6.703519	12.754623	16.400481	0.980278	1.611253	3.269543	5.179359	6.612165
4,076667	-2.732001	-2.446773	21.315621	1.660423	3.2804	7.160284	2.548006	5.73523	2.420554	6.276331	4.930034	7.806103	7.634411	7.848788	14.405192	18.420733	1.185414	1.887479	3.656961	5.657142	7.694253
4,08	-2.723498	-2.43486	21.7595	1.753063	3.540856	8.263054	2.94268	6.130926	2.714408	6.517661	5.530029	9.08834	8.836323	9.105585	16.173175	20.406348	1.426104	2.20386	4.120105	6.21738	9.04969
4,083333	-2.715423	-2.422378	21.858947	1.857213	3.833665	9.48668	3.387942	6.594438	3.042936	6.811546	6.131969	10.50098	10.151026	10.452944	18.026529	22.277639	1.709459	2.568832	4.686694	6.870733	10.728056
4,086667	-2.706458	-2.408415	21.76252	1.97484	4.168219	10.83071	3.920933	7.18102	3.436298	7.230671	6.752605	12.018132	11.55812	11.864704	19.940814	23.99534	2.043621	2.994768	5.400828	7.632314	12.78408
4,09	-2.696095	-2.390412	21.788953	2.107953	4.555862	12.31062	4.605807	7.977723	3.946327	7.88356	7.440702	13.601484	13.034179	13.326714	21.938947	25.631955	2.437908	3.501811	6.335991	8.526477	15.282734
4,093333	-2.68469	-2.364839	22.506096	2.258605	5.00942	13.996507	5.550174	9.123378	4.665256	8.934656	8.298847	15.211531	14.574126	14.876625	24.169505	27.487192	2.904257	4.124374	7.615615	9.597308	18.312587
4,096667	-2.672895	-2.326749	24.835877	2.428786	5.543323	16.088985	6.939735	10.862263	5.772892	10.663473	9.519875	16.835263	16.238737	16.680639	27.04314	30.259287	3.460768	4.921968	9.445308	10.931284	22.013704
4,1	-2.661237	-2.26407	30.122117	2.620609	6.174677	19.05386	9.124604	13.681937	7.649208	13.617125	11.46277	18.543029	18.245094	19.162927	31.447932	35.260058	4.139816	5.996794	12.17243	12.713953	26.634146
4,103333	-2.650098	-2.137695	39.937453	2.836495	6.924386	23.826772	12.771149	18.539213	11.045514	18.83534	14.802321	20.592439	21.120697	23.191079	39.026789	44.532773	5.00777	7.522376	16.397668	15.37385	32.64394
4,106667	-2.639316	-1.839417	55.36052	3.079142	7.818166	31.997499	18.931234	26.93795	17.115741	27.855396	20.681399	23.598314	25.917811	30.235587	52.325391	60.49788	6.219096	9.799229	23.092094	19.856871	40.884301
4,11	-2.627716	-1.156234	75.863236	3.351163	8.889474	45.644129	28.698108	40.402096	26.966467	42.057548	30.546635	28.75229	34.353672	42.222248	74.317818	84.780684	8.147688	13.363	33.472992	27.859738	52.524034
4,113333	-2.613717	0.171328	98.608541	3.654637	10.186988	66.39794	42.355906	59.27543	40.730573	61.447236	45.350598	37.921816	48.511765	60.719885	106.864557	116.571527	11.588185	19.09934	48.346935	41.488939	68.467267
4,116667	-2.596062	2.250469	119.000249	3.99151	11.787393	93.887881	58.591101	81.678243	56.844996	83.821815	64.442045	53.233204	69.772262	85.573879	148.585924	151.710851	17.808587	28.127877	67.12572	61.962342	88.298998
4,12	-2.573418	4.833541	132.402769	4.364564	13.812501	124.664095	74.564526	103.679579	72.296285	105.218681	85.114712	75.863432	97.314542	113.896432	193.764745	183.528942	28.073207	41.181698	87.343448	88.013394	109.625545
4,123333	-2.543565	7.334333	135.979382	4.777744	16.450738	152.789238	86.959287	120.767204	83.798642	121.447355	103.414432	104.533473	127.331327	140.449451	233.639019	205.208676	42.622411	57.683621	105.295784	115.452974	128.64022
4,126667	-2.502245	9.096843	129.581957	5.236079	19.994059	172.047898	93.300428	129.626549	89.104947	129.66168	115.711581	134.922235	153.896409	159.480436	259.649461	212.322057	59.841338	75.307425	117.460419	138.575396	141.66675
4,13	-2.437614	9.709833	115.405325	5.745852	24.944875	178.41451	92.757497	129.181945	87.690375	129.121004	120.003602	160.820056	171.180405	166.943948	266.693588	204.195897	76.4804	90.615526	121.765788	152.507256	146.577844
4,133333	-2.30659	9.151003	96.863575	6.314966	32.336565	171.352862	86.1537	120.565606	80.622622	121.00998	116.324314	176.501364	175.682913	161.852242	254.621709	183.648327	88.937189	100.439996	118.070516	154.977258	143.270262
4,136667	-1.971102	7.718142	77.37194	6.953331	44.381069	153.503693	75.398918	106.335062	69.910227	107.68976	106.327733	178.888337	167.275061	146.225372	227.573683	155.559701	94.729647	103.085473	107.853849	146.693554	133.230818
4,14	-1.120376	5.848477	59.512268	7.672923	64.974719	129.291886	62.739966	89.474341	57.746291	91.839847	92.477346	168.378648	148.76543	123.96866	191.961938	125.136716	93.281142	98.71806	93.488682	130.531942	118.723103
4,143333	0.677577	3.947808	44.724051	8.487396	98.70763	103.321333	50.143837	72.590202	45.9433	75.796715	77.258069	148.199395	124.527018	99.409635	154.267092	96.579081	85.776148	88.960664	77.482584	110.237472	102.066395
4,146667	3.675202	2.293121	33.414744	9.411237	147.619049	79.206399	38.959389	57.479766	35.666126	61.201846	62.645423	122.924684	98.983178	76.128699	119.482941	72.454351	74.416285	76.111113	61.922287	89.275469	85.197856
4,15	7.579828	1.011809	25.286019	10.45742	207.643174	59.074497	29.853558	45.052176	27.426259	48.933517	49.884153	96.966782	75.534466	56.376202	90.490848	53.718961	61.568328	62.403053	48.199717	70.152602	69.497861
4,153333	11.512899	0.111165	19.69241	11.632954	268.230628	43.641253	22.934108	35.486468	21.233453	39.229625	39.514679	73.578204	56.126182	41.046156	68.207437	40.131489	49.147676	49.53717	36.987247	54.231071	55.786152
4,156667	14.407587	-0.472401	15.921668	12.934163	316.225407	32.60919	17.950805	28.489074	16.798976	31.896465	31.542909	54.509542	41.351986	30.000398	52.158206	30.784821	38.348937	38.517598	28.375486	41.889983	44.407443
4,16	15.533388	-0.827597	13.360358	14.343425	341.370287	25.144764	14.490849	23.544916	13.717268	26.519588	25.654519	40.180936	30.8529	22.510709	41.143949	24.564879	29.666377	29.716078	22.079103	32.84664	35.353742
4,163333	14.776768	-1.037357	11.557598	15.828129	339.938694	20.272369	12.124157	20.104738	11.591413	22.627927	21.404428	30.114277	23.779791	17.651024	33.784854	20.450315	23.077417	23.052541	17.636355	26.487608	28.391152
4,166667	12.572248	-1.16421	10.22064	17.344846	315.005957	17.121269	10.486793	17.694104	10.098375	19.795363	18.34861	23.399308	19.169727	14.560121	28.858743	17.652088	18.268723	18.197238	14.559891	22.123684	23.171842
4,17	9.623193	-1.24813	9.177826	18.855341	274.148387	15.032514	9.310992	15.955905	9.007279	17.686285	16.115339	19.056004	16.177778	12.567794	25.44492	15.635902	14.826956	14.736824	12.426561	19.142474	19.320597
4,173333	6.609876	-1.311144	8.335809	20.365973	226.291426	13.56722	8.420484	14.648532	8.169149	16.061903	14.4292	16.247776	14.17277	11.218374	22.931975	14.079595	12.362265	12.281944	10.913844	17.072033	16.491999
4,176667	4.007116	-1.363513	7.645238	22.009698	179.134047	12.463405	7.709955	13.621539	7.495097	14.765225	13.105159	14.362487	12.739447	10.23598	20.955956	12.808206	10.565901	10.518423	9.799331	15.584867	14.399904
4,18	2.034657	-1.408841	7.078145	24.202531	137.794244	11.578499	7.121268	12.78614	6.934711	13.698765	12.027991	13.005253	11.633978	9.469508	19.319944	11.733831	9.220428	9.218109	8.941107	14.470721	12.825282
4,183333	0.702306	-1.447775	6.615066	27.918147	104.628342	10.839323	6.623294	12.090638	6.459613	12.803371	11.128944	11.948478	10.727184	8.841826	17.924112	10.812337	8.184714	8.228117	8.253658	13.6005	11.610315
4,186667	-0.10506	-1.480437	6.239408	35.066407	79.809231	10.207462	6.198094	11.503386	6.052525	12.042028	10.366549	11.073184	9.95508	8.313371	16.717187	10.018035	7.371239	7.451923	7.687248	12.895576	10.646379
4,19	-0.546204	-1.50722	5.936198	48.668626	62.188269	9.659545	5.833076	11.002494	5.701074	11.389367	9.713602	10.320913	9.285179	7.860676	15.66844	9.331621	6.725578	6.830082	7.21279	12.306878	9.861249
4,193333	-0.767976	-1.528506	5.692273	72.100751	50.089053	9.178301	5.517382	10.570765	5.395395	10.825651	9.149903	9.662397	8.698126	7.466209	14.75443	8.735995	6.211669	6.324919	6.811899	11.80205	9.207748
4,196667	-0.879004	-1.544917	5.496447	106.96878	41.860303	8.7495	5.240967	10.193891	5.127673	10.333987	8.659205	9.080543	8.179489	7.115149	13.954608	8.216101	5.803174	5.910626	6.471322	11.358211	8.654661
4,2	-0.945796	-1.557758	5.339091	150.679175	36.162317	8.361636	4.995224	9.860057	4.891795	9.899795	8.228082	8.562467	7.71705	6.795184	13.251292	7.759912	5.479367	5.567911	6.18053	10.958543	8.180252
4,203333	-1.001247	-1.568466	5.211821	195.904966	32.045339	8.006761	4.773715	9.560096	4.68265	9.511265	7.845385	8.096905	7.30058	6.496883	12.630617	7.358958	5.223247	5.281544	5.930977	10.591216	7.768233
4,206667	-1.056787	-1.577777	5.108023	232.994302	28.905039	7.680604	4.572039	9.287654	4.495458	9.159427	7.502164	7.674624	6.922319	6.213846	12.082563	7.007793	5.020624	5.039448	5.715877	10.249015	7.405773
4,21	-1.112934	-1.585823	5.022873	253.900777	26.38958	7.381254	4.387268	9.038717	4.325744	8.837425	7.19171	7.289127	6.577134	5.942397	11.600057	6.702471	4.85988	4.832355	5.530075	9.928503	7.082741
4,213333	-1.166354	-1.592692	4.952497	255.147927	24.306273	7.107776	4.217322	8.810786	4.169986	8.539843	6.909083	6.936335	6.262121	5.680998	11.177902	6.43928	4.732007	4.653417	5.369771	9.628706	6.791327
4,216667	-1.21366	-1.598516	4.893719	238.415296	22.550216	6.859797	4.060417	8.602264	4.025964	8.262723	6.650495	6.614124	5.975949	5.430018	10.812043	6.214805	4.630544	4.497749	5.231995	9.349877	6.525736
4,22	-1.253088	-1.603255	4.844347	209.04457	21.05888	6.637412	3.915111	8.412049	3.892396	8.00356	6.412913	6.32211	5.718212	5.191471	10.499169	6.026614	4.551372	4.362031	5.114128	9.092912	6.281954
4,223333	-1.284677	-1.606977	4.803017	173.693211	19.788001	6.44068	3.780781	8.239471	3.768474	7.760737	6.193806	6.060982	5.489027	4.968077	10.236086	5.872979	4.492233	4.243945	5.0137	8.859121	6.057596
4,226667	-1.309585	-1.610179	4.76878	138.295038	18.701947	6.26918	3.657502	8.084432	3.653658	7.533107	5.991346	5.831279	5.288572	4.762067	10.019081	5.751761	4.451757	4.141918	4.928401	8.64973	5.851465
4,23	-1.329433	-1.613394	4.740987	106.916897	17.771339	6.122491	3.545455	7.947139	3.547839	7.320239	5.804663	5.632582	5.116279	4.574494	9.844355	5.660166	4.428461	4.055232	4.856029	8.465312	5.662522
4,233333	-1.345784	-1.616796	4.719291	81.534257	16.972606	6.000859	3.444657	7.827879	3.451503	7.122712	5.633465	5.463766	4.970735	4.405455	9.709006	5.595676	4.42037	3.983463	4.794441	8.305452	5.489158
4,236667	-1.359689	-1.620272	4.70371	62.425557	16.287592	5.904763	3.354787	7.727363	3.365228	6.941559	5.477555	5.323512	4.850391	4.254983	9.611023	5.556606	4.425177	3.925571	4.741734	8.16859	5.329682
4,24	-1.371663	-1.623405	4.694787	48.814877	15.702923	5.834042	3.274907	7.646587	3.288995	6.777173	5.336555	5.210276	4.753975	4.123782	9.548598	5.541782	4.440263	3.879742	4.696189	8.052339	5.183237
4,243333	-1.382105	-1.625661	4.693254	39.48077	15.208863	5.787556	3.203685	7.585921	3.222237	6.629104	5.209531	5.122273	4.680603	4.013164	9.520062	5.550189	4.462463	3.843903	4.655869	7.954261	5.050012
4,246667	-1.391594	-1.627054	4.69941	33.188763	14.797718	5.763249	3.140229	7.544698	3.16432	6.496673	5.094885	5.058245	4.629746	3.924193	9.524343	5.580978	4.487967	3.816193	4.618758	7.872102	4.930532
4,25	-1.4006	-1.62836	4.713142	28.921487	14.462767	5.758695	3.084643	7.521626	3.114829	6.379325	4.991015	5.017952	4.600752	3.856985	9.561002	5.633466	4.512621	3.79492	4.583174	7.803139	4.824687
4,253333	-1.408997	-1.63032	4.734484	25.947492	14.198512	5.771964	3.037551	7.515386	3.073661	6.276703	4.897133	5.001148	4.592554	3.810879	9.629818	5.707141	4.532475	3.778317	4.547753	7.743797	4.731546
4,256667	-1.416188	-1.632884	4.764008	23.793164	14.001245	5.801949	2.999084	7.524959	3.040929	6.188605	4.813349	5.006367	4.604019	3.784787	9.730751	5.802016	4.544013	3.764461	4.51155	7.690284	4.649966
4,26	-1.421747	-1.63556	4.802758	22.175017	13.868863	5.847938	2.968593	7.549339	3.016488	6.114917	4.740115	5.031226	4.634194	3.777468	9.864102	5.918608	4.544046	3.751412	4.474381	7.639541	4.579031
4,263333	-1.425847	-1.637887	4.852025	20.929665	13.800383	5.909016	2.945318	7.586888	2.999492	6.05589	4.677566	5.073664	4.682007	3.788083	10.030357	6.057015	4.529829	3.737587	4.436768	7.589639	4.517878
4,266667	-1.429189	-1.639311	4.913166	19.959798	13.795555	5.983971	2.928706	7.634714	2.988586	6.012367	4.62527	5.132716	4.746048	3.816124	10.229876	6.216299	4.499429	3.721883	4.399519	7.539706	4.465392
4,27	-1.432437	-1.639404	4.987192	19.200095	13.854217	6.071775	2.917938	7.688579	2.98262	5.985481	4.582458	5.208196	4.825029	3.860694	10.46238	6.394856	4.452073	3.703173	4.363346	7.489706	4.420493
4,273333	-1.435659	-1.638282	5.074314	18.599513	13.975886	6.171949	2.911854	7.743864	2.981104	5.97646	4.548316	5.299886	4.918381	3.920519	10.726246	6.59096	4.38816	3.680111	4.328915	7.440201	4.382771
4,276667	-1.438587	-1.636402	5.174149	18.114916	14.159978	6.284514	2.909513	7.796718	2.983709	5.98688	4.522301	5.407287	5.026064	3.99429	11.018216	6.802768	4.309089	3.651953	4.297088	7.392301	4.352455
4,28	-1.441291	-1.634368	5.28629	17.710136	14.405317	6.409818	2.910629	7.844513	2.989499	6.019013	4.50451	5.529771	5.147785	4.080871	11.33368	7.027778	4.217296	3.619243	4.269069	7.347557	4.329747
4,283333	-1.444279	-1.632838	5.410351	17.355843	14.708551	6.548213	2.915652	7.886011	2.997151	6.076102	4.495409	5.666615	5.282576	4.179765	11.66707	7.262247	4.115954	3.583473	4.246266	7.307775	4.314717
4,286667	-1.447808	-1.632057	5.545591	17.02938	15.063151	6.699558	2.925374	7.921103	3.005817	6.162684	4.495348	5.817011	5.429235	4.291137	12.012234	7.501257	4.008485	3.546369	4.229857	7.275161	4.307669
4,29	-1.451475	-1.631784	5.690978	16.714593	15.459942	6.862925	2.940626	7.950063	3.015415	6.284954	4.505037	5.980058	5.587017	4.415122	12.363026	7.739572	3.898521	3.509601	4.220592	7.252643	4.308972
4,293333	-1.454724	-1.631837	5.845745	16.40112	15.888265	7.036747	2.962517	7.9736	3.02642	6.450958	4.526204	6.15435	5.755259	4.551143	12.714097	7.972626	3.789848	3.474983	4.218951	7.244016	4.318797
4,296667	-1.457286	-1.632206	6.009631	16.083302	16.33661	7.219342	2.992755	7.994019	3.039811	6.670662	4.561244	6.337491	5.932394	4.69762	13.061288	8.197007	3.686052	3.444791	4.225348	7.254147	4.337489
4,3	-1.459165	-1.632769	6.182335	15.759079	16.79265	7.409145	3.033625	8.016103	3.057015	6.956235	4.612766	6.526382	6.116026	4.852452	13.401301	8.410314	3.590127	3.421678	4.240223	7.289138	4.365935
4,303333	-1.460611	-1.633402	6.362748	15.428937	17.243449	7.604096	3.087688	8.046891	3.079667	7.32248	4.683785	6.717905	6.303407	5.013642	13.731169	8.610898	3.504087	3.408344	4.263897	7.356221	4.405582
4,306667	-1.462015	-1.634129	6.548863	15.094919	17.67582	7.801024	3.157648	8.094734	3.109595	7.786906	4.77793	6.909102	6.491108	5.179077	14.047879	8.797915	3.429154	3.407554	4.296463	7.463651	4.458242
4,31	-1.463643	-1.634928	6.738198	14.759895	18.076427	7.99605	3.246619	8.168291	3.149111	8.369483	4.899466	7.09703	6.675203	5.346136	14.348205	8.971527	3.366577	3.422309	4.337906	7.620764	4.52588
4,313333	-1.465328	-1.635759	6.927709	14.42755	18.432046	8.185355	3.358189	8.275955	3.201338	9.092372	5.053456	7.278864	6.852417	5.511811	14.628849	9.132807	3.318108	3.455732	4.388252	7.837823	4.610537
4,316667	-1.466687	-1.636706	7.113456	14.102585	18.730166	8.365464	3.495869	8.425521	3.270284	9.979251	5.245743	7.452076	7.020679	5.672874	14.886732	9.282989	3.285521	3.511195	4.447874	8.12576	4.714057
4,32	-1.467792	-1.637658	7.29101	13.790222	18.960122	8.533162	3.662253	8.623582	3.360315	11.053778	5.482401	7.614708	7.178736	5.82606	15.119664	9.422808	3.26984	3.592872	4.517935	8.496204	4.837627
4,323333	-1.469194	-1.638171	7.456004	13.495539	19.115671	8.685426	3.858727	8.874555	3.475544	12.337176	5.769201	7.765899	7.32559	5.968537	15.327472	9.552813	3.271185	3.706083	4.600226	8.961701	4.981908
4,326667	-1.471346	-1.638093	7.603721	13.223448	19.198364	8.81944	4.085885	9.179745	3.61961	13.845669	6.111213	7.906027	7.460185	6.09836	15.512331	9.673729	3.289071	3.857637	4.696404	9.535376	5.147615
4,33	-1.474305	-1.637773	7.728609	12.978655	19.219267	8.932876	4.343572	9.536907	3.795187	15.588346	6.512209	8.035911	7.581435	6.214315	15.677581	9.786042	3.322813	4.056461	4.807467	10.229341	5.335526
4,333333	-1.477648	-1.637404	7.824877	12.765121	19.197637	9.024124	4.630377	9.940134	4.003422	17.564908	6.974188	8.156019	7.688531	6.315298	15.825634	9.889366	3.372321	4.314014	4.933568	11.052798	5.54601
4,336667	-1.480556	-1.636772	7.887499	12.585796	19.157067	9.091991	4.943252	10.379841	4.244077	19.763296	7.496969	8.266558	7.781164	6.400289	15.956032	9.982083	3.438896	4.644504	5.073992	12.01118	5.778617
4,34	-1.482292	-1.635653	7.912846	12.442823	19.120408	9.135393	5.277301	10.84324	4.515666	22.157958	8.077511	8.36762	7.859432	6.468987	16.064653	10.0614	3.524901	5.064958	5.227513	13.10562	6.031652
4,343333	-1.482844	-1.634139	7.899475	12.33742	19.105106	9.153544	5.625703	11.315012	4.814872	24.709042	8.709365	8.458689	7.923658	6.52213	16.144094	10.123836	3.632457	5.595254	5.392986	14.331711	6.302146
4,346667	-1.483017	-1.632715	7.848986	12.269478	19.120562	9.146296	5.980006	11.777879	5.13601	27.362581	9.38264	8.538254	7.974008	6.561254	16.184897	10.165693	3.762505	6.258376	5.569727	15.678115	6.586338
4,35	-1.483662	-1.631832	7.765773	12.237484	19.167664	9.114417	6.330576	12.213711	5.471345	30.051711	10.084226	8.60413	8.010063	6.588288	16.177674	10.183504	3.914984	7.080156	5.757331	17.125887	6.8796
4,353333	-1.48491	-1.631403	7.655941	12.238679	19.239689	9.059772	6.667139	12.605086	5.81185	32.699007	10.79793	8.654279	8.031109	6.60496	16.115684	10.174576	4.089576	8.08827	5.954856	18.6484	7.176037
4,356667	-1.486356	-1.631071	7.526566	12.269416	19.32451	8.985341	6.979401	12.936605	6.147635	35.22019	11.504965	8.687465	8.036727	6.612249	15.996604	10.137467	4.286034	9.31096	6.160051	20.211306	7.468968
4,36	-1.487652	-1.630749	7.385498	12.325517	19.407787	8.894928	7.2575	13.195928	6.468202	37.529037	12.185205	8.703452	8.026972	6.610498	15.82286	10.072482	4.503847	10.774918	6.369291	21.773017	7.751869
4,363333	-1.488591	-1.630572	7.241121	12.402227	19.475571	8.792504	7.492412	13.374724	6.763048	39.542963	12.818614	8.702882	8.002309	6.599804	15.600741	9.98191	4.741541	12.502288	6.578027	23.286578	8.018678
4,366667	-1.488974	-1.630521	7.101772	12.494188	19.51563	8.681694	7.676868	13.469236	7.022428	41.188951	13.386394	8.686848	7.963378	6.579875	15.338916	9.869453	4.996218	14.508007	6.78137	24.702507	8.263424
4,37	-1.488612	-1.630347	6.975034	12.595555	19.51802	8.565993	7.806336	13.480484	7.237777	42.408973	13.872105	8.656446	7.910846	6.549901	15.047052	9.739397	5.26386	16.797538	6.974634	25.971694	8.480092
4,373333	-1.487445	-1.629664	6.867264	12.700087	19.475354	8.449187	7.879292	13.41416	7.402027	43.16364	14.26267	8.612703	7.845727	6.509282	14.73492	9.596109	5.539856	19.363986	7.153594	27.04809	8.66319
4,376667	-1.485864	-1.628054	6.783017	12.801799	19.383178	8.335068	7.896765	13.279877	7.510171	43.43388	14.549247	8.556857	7.769689	6.45847	14.411842	9.443549	5.818811	22.184785	7.314709	27.891416	8.808451
4,38	-1.484691	-1.625408	6.72421	12.896224	19.240093	8.226666	7.861644	13.090009	7.559796	43.22166	14.72802	8.490762	7.684989	6.398978	14.086021	9.284882	6.094049	25.21929	7.455342	28.470436	8.912988
4,383333	-1.48449	-1.622203	6.689746	12.980977	19.047101	8.125917	7.778375	12.858803	7.551269	42.549918	14.800052	8.417093	7.594593	6.333044	13.763722	9.122596	6.357913	28.408346	7.573482	28.7659	8.975012
4,386667	-1.485284	-1.619374	6.676337	13.055225	18.806991	8.034076	7.653057	12.601187	7.48776	41.460801	14.770363	8.339084	7.502296	6.263682	13.448951	8.958885	6.602607	31.675901	7.667353	28.771428	8.993692
4,39	-1.486787	-1.617827	6.680004	13.11906	18.524215	7.952056	7.493328	12.330967	7.375115	40.012303	14.647512	8.260007	7.412167	6.194897	13.143981	8.795869	6.820581	34.931813	7.735691	28.492835	8.969572
4,393333	-1.488528	-1.617828	6.696759	13.173254	18.204451	7.880093	7.307836	12.059709	7.221177	38.27385	14.443278	8.182821	7.327667	6.131439	12.850177	8.635578	7.004619	38.075409	7.778231	27.947453	8.905042
4,396667	-1.490055	-1.618744	6.7225	13.219187	17.853985	7.817436	7.105468	11.796936	7.034727	36.32105	14.171736	8.110023	7.251259	6.078153	12.56848	8.479807	7.148283	41.000345	7.795684	27.16327	8.804188
4,4	-1.491124	-1.61962	6.753319	13.25893	17.479339	7.762722	6.894596	11.550226	6.824755	34.230384	13.848265	8.043466	7.184558	6.039467	12.299712	8.32999	7.246731	43.60111	7.789647	26.176969	8.672268
4,403333	-1.491762	-1.620117	6.786056	13.29536	17.087095	7.714544	6.682573	11.324686	6.600219	32.074789	13.488464	7.984228	7.128471	6.018988	12.044743	8.187106	7.297495	45.780209	7.762735	25.030998	8.51522
4,406667	-1.492354	-1.620692	6.818501	13.332102	16.683978	7.671645	6.475652	11.122796	6.369722	29.920221	13.106763	7.932565	7.083093	6.019147	11.80437	8.051905	7.30047	47.455138	7.718575	23.770474	8.339352
4,41	-1.493229	-1.622006	6.84969	13.373441	16.276898	7.63252	6.279089	10.944702	6.140745	27.822718	12.715636	7.887906	7.04761	6.041096	11.579258	7.925453	7.25746	48.564609	7.661416	22.44061	8.151204
4,413333	-1.494122	-1.624437	6.880384	13.42459	15.872654	7.594885	6.096711	10.788527	5.919229	25.826354	12.325511	7.849143	7.020501	6.084547	11.370274	7.809251	7.172284	49.072816	7.595636	21.084524	7.957703
4,416667	-1.494509	-1.627811	6.912841	13.49224	15.478004	7.556077	5.930558	10.650908	5.709946	23.963094	11.944424	7.815168	6.99983	6.147738	11.178936	7.704879	7.050771	48.971315	7.525597	19.741135	7.766364
4,42	-1.49428	-1.631319	6.949636	13.584424	15.10027	7.514218	5.781692	10.527842	5.516624	22.254089	11.57768	7.785047	6.983471	6.227909	11.007355	7.613843	6.899938	48.279036	7.455775	18.443653	7.584774
4,423333	-1.493801	-1.634041	6.992599	13.709125	14.747208	7.468626	5.650952	10.415644	5.341531	20.710867	11.228332	7.757707	6.96952	6.321641	10.857682	7.537659	6.727256	47.04028	7.390523	17.218902	7.420066
4,426667	-1.493514	-1.635583	7.042762	13.872461	14.426004	7.419294	5.538425	10.31157	5.185633	19.336402	10.89813	7.731818	6.956654	6.424995	10.731652	7.477512	6.540387	45.320716	7.333424	16.087056	7.279278
4,43	-1.493542	-1.636128	7.100665	14.077203	14.142646	7.366602	5.44286	10.213597	5.049416	18.12695	10.58819	7.706052	6.943998	6.534002	10.6304	7.4337	6.346773	43.201834	7.287023	15.061494	7.169691
4,433333	-1.493671	-1.636286	7.165994	14.321482	13.901981	7.31123	5.362135	10.119819	4.933154	17.074059	10.29908	7.679397	6.930814	6.645003	10.55463	7.405868	6.152891	40.774362	7.253121	14.14912	7.098209
4,436667	-1.493692	-1.63698	7.236933	14.597913	13.708008	7.253946	5.294302	10.028298	4.836524	16.16599	10.030722	7.651483	6.916513	6.754347	10.504691	7.393798	5.963931	38.132116	7.23271	13.351672	7.070329
4,44	-1.493797	-1.638952	7.310048	14.89394	13.564033	7.195964	5.238083	9.937357	4.758497	15.389163	9.78289	7.622775	6.901	6.858276	10.480068	7.397584	5.784167	35.36693	7.225511	12.667434	7.089536
4,443333	-1.494455	-1.642221	7.380621	15.193434	13.472233	7.13925	5.192531	9.845849	4.697503	14.729575	9.555865	7.594125	6.884787	6.953421	10.479192	7.41699	5.617411	32.564196	7.230384	12.092298	7.157017
4,446667	-1.495643	-1.64619	7.44321	15.478745	13.433123	7.085507	5.156433	9.753318	4.651434	14.173329	9.349737	7.565962	6.868506	7.037093	10.499817	7.451024	5.467015	29.799306	7.246469	11.619937	7.271434
4,45	-1.496561	-1.650106	7.492349	15.732756	13.445619	7.035149	5.127978	9.659794	4.617816	13.70671	9.16292	7.538124	6.852355	7.107186	10.53915	7.497882	5.335588	27.135039	7.273261	11.241756	7.428846
4,453333	-1.496569	-1.653329	7.523047	15.941078	13.507346	6.987689	5.105075	9.565281	4.594387	13.316687	8.992615	7.510294	6.836037	7.162112	10.593839	7.554761	5.224705	24.619795	7.309461	10.947282	7.622862
4,456667	-1.495915	-1.655529	7.530839	16.09402	13.614731	6.942564	5.086057	9.469639	4.57953	12.991396	8.836891	7.482187	6.819019	7.20088	10.660316	7.617868	5.134511	22.287335	7.352403	10.724957	7.84513
4,46	-1.49512	-1.656644	7.511657	16.187601	13.762909	6.899226	5.069764	9.372796	4.571932	12.720194	8.695402	7.453405	6.80104	7.223145	10.735207	7.683114	5.0637	20.157933	7.398648	10.562836	8.086112
4,463333	-1.494326	-1.656664	7.462346	16.223195	13.945526	6.856989	5.055181	9.274778	4.569802	12.493593	8.568396	7.423251	6.782308	7.229014	10.815443	7.746896	5.010502	18.240237	7.444795	10.448901	8.335583
4,466667	-1.493648	-1.655732	7.381732	16.206133	14.154403	6.815164	5.041696	9.175569	4.57074	12.303332	8.455803	7.390596	6.76283	7.21873	10.898243	7.806293	4.973814	16.533387	7.487899	10.371118	8.582722
4,47	-1.493462	-1.654331	7.270997	16.144248	14.379454	6.773174	5.029326	9.074938	4.572305	12.142316	8.357228	7.354066	6.74176	7.192454	10.981271	7.858788	4.952932	15.029388	7.525546	10.317784	8.816241
4,473333	-1.493989	-1.653208	7.133016	16.04722	14.60943	6.730552	5.018124	8.972009	4.572509	12.004398	8.272228	7.312299	6.717552	7.150491	11.062887	7.902138	4.946184	13.715663	7.555599	10.278281	9.024974
4,476667	-1.49503	-1.65294	6.971716	15.926044	14.833614	6.687045	5.007649	8.865222	4.569932	11.884234	8.200254	7.26399	6.688404	7.093713	11.14232	7.934636	4.950617	12.57704	7.575755	10.243414	9.198897
4,48	-1.496265	-1.653469	6.79196	15.791509	15.044478	6.642812	4.997244	8.753465	4.563721	11.777029	8.140529	7.208076	6.652712	7.02334	11.22002	7.955546	4.96321	11.59679	7.583379	10.205129	9.330073
4,483333	-1.497589	-1.654389	6.599221	15.652214	15.240815	6.598379	4.986625	8.637159	4.553803	11.678323	8.092052	7.144114	6.609661	6.940581	11.29854	7.965571	4.981535	10.757442	7.576026	10.15652	9.41309
4,486667	-1.498943	-1.655594	6.398911	15.513732	15.429236	6.554552	4.976222	8.517798	4.54084	11.58425	8.053484	7.072262	6.559488	6.846946	11.383897	7.967188	5.00307	10.04159	7.552009	10.092479	9.444987
4,49	-1.500123	-1.657154	6.196094	15.379241	15.622178	6.512573	4.966808	8.396805	4.525391	11.492103	8.023236	6.99303	6.503046	6.744446	11.486201	7.964602	5.024892	9.432275	7.510367	10.010186	9.424775
4,493333	-1.500975	-1.658885	5.99566	15.250439	15.832831	6.474204	4.958687	8.275386	4.507141	11.400579	8.000042	6.90742	6.441183	6.635397	11.617764	7.963768	5.044408	8.913268	7.450718	9.908947	9.353104
4,496667	-1.501386	-1.660473	5.802723	15.128003	16.069413	6.441641	4.951528	8.15511	4.485168	11.309317	7.983276	6.817032	6.374688	6.522266	11.789592	7.972572	5.059682	8.469702	7.373292	9.789689	9.232545
4,5	-1.501227	-1.661819	5.62313	15.011696	16.332066	6.417424	4.945369	8.037997	4.458991	11.218251	7.97246	6.723673	6.304897	6.407506	12.008803	8.00038	5.068705	8.088737	7.278771	9.654537	9.067904
4,503333	-1.500654	-1.663078	5.463582	14.900319	16.613903	6.404304	4.941491	7.926171	4.429268	11.127766	7.96691	6.629275	6.234333	6.293483	12.277938	8.056873	5.068971	7.759543	7.168206	9.5069	8.86576
4,506667	-1.500141	-1.664397	5.331156	14.791853	16.904819	6.405485	4.941772	7.821982	4.397446	11.039613	7.96605	6.536583	6.166773	6.182801	12.59618	8.150957	5.058381	7.472608	7.043382	9.351583	8.633551
4,51	-1.500151	-1.665656	5.232837	14.68409	17.196165	6.425582	4.947565	7.728438	4.364917	10.957726	7.969616	6.449564	6.107046	6.079034	12.962265	8.290243	5.03626	7.219391	6.906943	9.193932	8.378934
4,513333	-1.501011	-1.666593	5.175457	14.575379	17.485124	6.47155	4.959899	7.64918	4.332692	10.888072	7.97745	6.373101	6.061387	5.987382	13.377623	8.481133	5.003007	6.992561	6.761759	9.03849	8.109624
4,516667	-1.502932	-1.667035	5.165862	14.464807	17.777404	6.552703	4.980643	7.588124	4.301688	10.837891	7.989467	6.313037	6.0382	5.914714	13.84774	8.729008	4.959043	6.786231	6.610257	8.88853	7.833195
4,52	-1.505933	-1.666902	5.210789	14.352225	18.087196	6.679937	5.012818	7.549193	4.273122	10.815381	8.005933	6.276996	6.048256	5.869406	14.380757	9.038059	4.904572	6.596068	6.454374	8.746534	7.556424
4,523333	-1.509713	-1.66627	5.315965	14.238445	18.434622	6.864647	5.059989	7.536166	4.248556	10.829881	8.027708	6.274925	6.104146	5.861588	14.984399	9.410969	4.840167	6.419058	6.295751	8.614583	7.284799
4,526667	-1.513684	-1.665471	5.484952	14.124994	18.841604	7.117134	5.126092	7.552836	4.229432	10.892162	8.056412	6.31839	6.219096	5.903273	15.662927	9.848001	4.767012	6.25268	6.135779	8.494256	7.02263
4,53	-1.517229	-1.664846	5.71863	14.01346	19.327198	7.444017	5.215401	7.603504	4.216602	11.014612	8.09476	6.419047	6.405334	6.007444	16.414277	10.345214	4.686444	6.094383	5.975691	8.386476	6.773249
4,533333	-1.519866	-1.664396	6.015014	13.904944	19.90326	7.845555	5.332189	7.693039	4.210678	11.210725	8.146543	6.587215	6.672315	6.186032	17.227242	10.893082	4.599665	5.941982	5.816845	8.291229	6.538872
4,536667	-1.521245	-1.663839	6.369101	13.7998	20.570871	8.314298	5.480821	7.825961	4.212922	11.493929	8.216004	6.830796	7.024625	6.44735	18.080401	11.476258	4.50805	5.794156	5.660815	8.207251	6.320503
4,54	-1.521442	-1.662927	6.772769	13.697824	21.318191	8.835154	5.666119	8.005178	4.225298	11.87653	8.3073	7.153866	7.459969	6.793645	18.944067	12.074231	4.413312	5.650247	5.50899	8.13238	6.11839
4,543333	-1.521406	-1.661606	7.214726	13.59856	22.120709	9.386452	5.893145	8.231452	4.24971	12.368982	8.424288	7.554766	7.96816	7.219827	19.783988	12.663104	4.317314	5.509728	5.362227	8.064191	5.932447
4,546667	-1.522489	-1.660147	7.681038	13.501201	22.944028	9.942523	6.166489	8.50366	4.287825	12.97914	8.57022	8.025139	8.531548	7.713673	20.565089	13.218109	4.221834	5.372191	5.221074	8.00006	5.762152
4,55	-1.525078	-1.659133	8.156616	13.404366	23.748263	10.477688	6.489518	8.819055	4.341109	13.711136	8.747166	8.550534	9.126916	8.256848	21.254936	13.715924	4.128136	5.237564	5.085937	7.936948	5.606468
4,553333	-1.528178	-1.658987	8.626828	13.30616	24.493622	10.969798	6.863875	9.173313	4.410309	14.563938	8.955668	9.11175	9.728098	8.826433	21.826754	14.136922	4.036669	5.106029	4.957031	7.871621	5.464124
4,556667	-1.530461	-1.659592	9.078378	13.204371	25.146297	11.401885	7.289263	9.560632	4.495279	15.530131	9.195001	9.686437	10.308403	9.396749	22.261426	14.467179	3.947533	4.977849	4.834531	7.801529	5.333746
4,56	-1.531271	-1.66058	9.499535	13.096834	25.682417	11.762277	7.763159	9.973497	4.595194	16.595317	9.46312	10.250947	10.842741	9.941354	22.54866	14.699366	3.861018	4.853213	4.718812	7.725362	5.213597
4,563333	-1.530707	-1.661835	9.880072	12.982021	26.088886	12.044226	8.280098	10.401901	4.708371	17.738216	9.755993	10.782321	11.309614	10.435706	22.687517	14.832545	3.777417	4.732149	4.610576	7.642373	5.101746
4,566667	-1.529425	-1.663288	10.211326	12.859479	26.362594	12.245589	8.831324	10.832989	4.832167	18.93133	10.067331	11.260069	11.692763	10.859911	22.685962	14.871676	3.696797	4.614623	4.510682	7.551685	4.996884
4,57	-1.52839	-1.664385	10.486601	12.730189	26.509493	12.368283	9.405421	11.252052	4.963223	20.142017	10.38875	11.667568	11.982126	11.199961	22.559745	14.827148	3.619373	4.500676	4.419573	7.452853	4.898731
4,573333	-1.528455	-1.664458	10.701675	12.597292	26.543227	12.417522	9.988828	11.644112	5.097673	21.33361	10.709954	11.993141	12.174065	11.447551	22.331558	14.714307	3.545717	4.390552	4.337041	7.34679	4.807609
4,576667	-1.530177	-1.663577	10.855293	12.466684	26.483157	12.401294	10.565884	11.995026	5.231199	22.466235	11.01915	12.230509	12.270857	11.599539	22.030688	14.553279	3.476259	4.284672	4.262553	7.235709	4.723709
4,58	-1.53361	-1.662495	10.949416	12.346404	26.352551	12.329808	11.119185	12.292456	5.358842	23.498314	11.303897	12.378185	12.279441	11.657535	21.692193	14.368984	3.411011	4.183412	4.195458	7.122263	4.646764
4,583333	-1.537996	-1.661938	10.989197	12.245067	26.177239	12.215138	11.630643	12.526689	5.474931	24.389678	11.551968	12.438403	12.210064	11.627808	21.354721	14.190414	3.350003	4.086921	4.13499	7.008873	4.576403
4,586667	-1.542171	-1.662201	10.983228	12.170706	25.984659	12.071878	12.082891	12.690737	5.573622	25.105055	11.752028	12.416693	12.07561	11.521204	21.057394	14.048808	3.293342	3.995231	4.080387	6.897556	4.512601
4,59	-1.545174	-1.663103	10.943703	12.130391	25.803277	11.918109	12.460222	12.780307	5.649725	25.616737	11.894483	12.322283	11.891853	11.352919	20.836492	13.974887	3.24087	3.908484	4.031061	6.790047	4.455747
4,593333	-1.54642	-1.664242	10.885509	12.129862	25.661428	11.774967	12.749265	12.79409	5.699104	25.906594	11.972109	12.168699	11.678246	11.142382	20.72173	13.995023	3.192328	3.826955	3.986527	6.688091	4.40658
4,596667	-1.54601	-1.665311	10.824583	12.172629	25.584533	11.664676	12.939836	12.733818	5.718777	25.966788	11.980092	11.974016	11.457917	10.913087	20.731995	14.127359	3.147538	3.751137	3.946068	6.593367	4.366135
4,6	-1.544895	-1.666073	10.776212	12.259148	25.591529	11.6081	13.025811	12.604019	5.707153	25.798843	11.916585	11.760329	11.256022	10.691767	20.871499	14.379307	3.106097	3.68181	3.908697	6.507127	4.335559
4,603333	-1.544176	-1.666269	10.753024	12.386994	25.691678	11.622208	13.006024	12.411606	5.664066	25.412644	11.783606	11.552536	11.097364	10.506563	21.127808	14.74608	3.067194	3.619603	3.873513	6.430369	4.315909
4,606667	-1.544191	-1.665668	10.762546	12.551517	25.88199	11.717394	12.884305	12.165335	5.590706	24.826231	11.586738	11.376583	11.004247	10.384162	21.472708	15.210148	3.030033	3.564541	3.839996	6.36425	4.308031
4,61	-1.54439	-1.664367	10.805152	12.746247	26.14592	11.895295	12.668077	11.875291	5.48975	24.065193	11.333702	11.257001	10.994356	10.346569	21.865908	15.742605	2.994356	3.516195	3.808066	6.309998	4.312714
4,613333	-1.543937	-1.66307	10.873735	12.963419	26.454225	12.147906	12.367017	11.55225	5.364995	23.160793	11.033208	11.214147	11.078247	10.408469	22.260143	16.306207	2.960287	3.474123	3.777864	6.268609	4.331423
4,616667	-1.54225	-1.662637	10.955307	13.195242	26.76816	12.458119	11.992829	11.206864	5.220555	22.147536	10.694669	11.261702	11.257079	10.575354	22.606315	16.859037	2.927761	3.437999	3.749403	6.240756	4.367175
4,62	-1.539273	-1.663239	11.033117	13.435559	27.044706	12.801817	11.559214	10.849033	5.060667	21.060854	10.328232	11.404736	11.521816	10.84236	22.858851	17.358706	2.896417	3.407452	3.722569	6.226958	4.424473
4,623333	-1.535581	-1.664301	11.088575	13.680837	27.242444	13.15107	11.08113	10.487458	4.890002	19.934951	9.944439	11.638807	11.854031	11.194457	22.980854	17.766887	2.866175	3.382046	3.697345	6.22808	4.508298
4,626667	-1.53214	-1.665133	11.103627	13.930459	27.326227	13.477041	10.573571	10.129398	4.713468	18.801197	9.553428	11.950239	12.227629	11.607973	22.947712	18.052861	2.837683	3.361901	3.673953	6.245635	4.623488
4,63	-1.529769	-1.665173	11.063285	14.187055	27.270315	13.7523	10.050488	9.780727	4.535675	17.687314	9.164188	12.317341	12.611476	12.052785	22.748567	18.195306	2.81194	3.348496	3.652984	6.28158	4.775605
4,633333	-1.528753	-1.664064	10.956828	14.456721	27.060285	13.953342	9.524264	9.445961	4.360725	16.616746	8.784667	12.712326	12.972948	12.49525	22.385446	18.1831	2.789828	3.344616	3.635101	6.338215	4.972264
4,636667	-1.528982	-1.662067	10.777812	14.748469	26.693292	14.06296	9.005711	9.128411	4.192078	15.607985	8.422125	13.104013	13.281674	12.901649	21.870756	18.015785	2.77225	3.353416	3.62054	6.418213	5.222939
4,64	-1.530247	-1.660078	10.524601	15.072948	26.177018	14.071414	8.504012	8.830623	4.032458	14.674177	8.082512	13.461233	13.512655	13.241537	21.224672	17.702988	2.76041	3.37788	3.609272	6.524575	5.537553
4,643333	-1.532193	-1.658911	10.201256	15.44052	25.528027	13.976379	8.026418	8.554324	3.88415	13.823285	7.769427	13.75614	13.647951	13.490692	20.472869	17.262117	2.755894	3.421228	3.60132	6.660543	5.925659
4,646667	-1.534061	-1.658681	9.817257	15.858679	24.769273	13.782212	7.578136	8.300066	3.749139	13.059169	7.484095	13.96682	13.676848	13.632933	19.643992	16.715274	2.760413	3.487332	3.59662	6.829312	6.396348
4,65	-1.534876	-1.658967	9.385812	16.329826	23.927025	13.49846	7.162603	8.06764	3.628641	12.382761	7.226463	14.078937	13.595609	13.660215	18.766941	16.087051	2.775443	3.580699	3.594903	7.03375	6.957973
4,653333	-1.534096	-1.65935	8.921771	16.85062	23.028264	13.138048	6.78184	7.856779	3.522772	11.792202	6.996061	14.08578	13.407315	13.571909	17.868654	15.403131	2.802241	3.706353	3.595793	7.276376	7.617499
4,656667	-1.532034	-1.659663	8.440004	17.412616	22.098946	12.716012	6.436577	7.666918	3.430939	11.282744	6.79194	13.987203	13.121192	13.37406	16.97269	14.688383	2.841892	3.869816	3.598804	7.559176	8.379845
4,66	-1.52972	-1.659812	7.954401	18.003028	21.162506	12.248632	6.126189	7.496605	3.3523	10.84739	6.612571	13.788789	12.751102	13.078287	16.098619	13.964876	2.895009	4.077009	3.603069	7.883042	9.246885
4,663333	-1.528251	-1.659492	7.477362	18.604815	20.238313	11.75223	5.848808	7.343682	3.285688	10.478056	6.456079	13.501276	12.313733	12.700182	15.262008	13.251332	2.961599	4.333974	3.60741	8.247078	10.216101
4,666667	-1.527969	-1.658257	7.01934	19.196699	19.341185	11.24179	5.601897	7.206077	3.229504	10.166586	6.320215	13.13966	11.826854	12.257582	14.474191	12.563427	3.041277	4.64649	3.610964	8.648283	11.279878
4,67	-1.528234	-1.656049	6.588305	19.754394	18.482423	10.730016	5.38283	7.082381	3.182072	9.904747	6.202226	12.721516	11.307798	11.768949	13.741982	11.91341	3.133306	5.019579	3.613373	9.081779	12.425668
4,673333	-1.527964	-1.653463	6.189556	20.253055	17.670934	10.227075	5.188883	6.971666	3.141992	9.683763	6.099215	12.264674	10.772353	11.251922	13.068507	11.309486	3.236481	5.456757	3.614526	9.540823	13.636469
4,676667	-1.526413	-1.651141	5.825899	20.669788	16.913382	9.74063	5.017259	6.872693	3.107984	9.494844	6.008594	11.785313	10.234306	10.722242	12.45477	10.75598	3.349129	5.959102	3.614509	10.016487	14.89116
4,68	-1.523556	-1.649089	5.498201	20.985242	16.213855	9.275989	4.865267	6.783559	3.078773	9.330229	5.927971	11.29737	9.705656	10.19323	11.900726	10.253895	3.469146	6.524631	3.613261	10.49779	16.164363
4,683333	-1.51984	-1.64691	5.206256	21.184831	15.573786	8.836495	4.730097	6.702222	3.053537	9.183151	5.854855	10.812887	9.196601	9.675869	11.405496	9.801608	3.594177	7.148253	3.609958	10.972476	17.426418
4,686667	-1.516003	-1.64439	4.949006	21.260665	14.992685	8.424224	4.608794	6.626861	3.032092	9.047084	5.786938	10.341961	8.714653	9.179133	10.967048	9.396019	3.721685	7.821735	3.603352	11.427908	18.644435
4,69	-1.513033	-1.641481	4.724193	21.2137	14.469579	8.040656	4.498926	6.555745	3.014292	8.915917	5.722498	9.89209	8.264095	8.709922	10.582124	9.033796	3.84846	8.533583	3.5929	11.851465	19.784317
4,693333	-1.511626	-1.638114	4.528518	21.054469	14.003737	7.686678	4.398906	6.487406	2.999349	8.784938	5.660222	9.468078	7.846554	8.272672	10.246843	8.711764	3.970467	9.269389	3.579183	12.23055	20.813011
4,696667	-1.511634	-1.634414	4.358357	20.802158	13.593954	7.362093	4.307418	6.420858	2.985801	8.651126	5.598879	9.072589	7.462114	7.86942	9.957384	8.426246	4.083384	10.012196	3.563107	12.553032	21.700439
4,7	-1.512101	-1.630655	4.210503	20.483245	13.237769	7.065435	4.223013	6.355401	2.972048	8.512614	5.537308	8.706571	7.110328	7.500378	9.710379	8.17289	4.18305	10.74252	3.544949	12.80834	22.420869
4,703333	-1.511806	-1.626868	4.082393	20.130109	12.931759	6.794435	4.14459	6.290522	2.956935	8.368373	5.474639	8.369604	6.790604	7.164417	9.503001	7.947702	4.266012	11.439111	3.524333	12.988727	22.953939
4,706667	-1.510187	-1.622876	3.971685	19.778849	12.672282	6.546947	4.071682	6.226035	2.940015	8.218293	5.41062	8.060395	6.501955	6.859444	9.332576	7.747622	4.330061	12.08072	3.500887	13.090062	23.285452
4,71	-1.507729	-1.618614	3.876084	19.465571	12.455825	6.321526	4.003979	6.161816	2.921526	8.062971	5.345583	7.777206	6.242914	6.583017	9.196123	7.570164	4.37383	12.64731	3.474749	13.111653	23.407989
4,713333	-1.505359	-1.614124	3.793774	19.221813	12.279058	6.117242	3.940859	6.097433	2.90222	7.903117	5.279967	7.51804	6.011824	6.332878	9.090567	7.413132	4.396204	13.120497	3.446606	13.05532	23.321622
4,716667	-1.503773	-1.609351	3.72366	19.070945	12.138573	5.933221	3.881266	6.032392	2.883065	7.739498	5.214006	7.280824	5.806922	6.107034	9.01311	7.274598	4.396601	13.484551	3.417502	12.924776	23.034179
4,72	-1.503089	-1.604212	3.66514	19.026207	12.030417	5.768424	3.824098	5.966681	2.864871	7.573435	5.147899	7.06371	5.626007	5.903508	8.960996	7.152981	4.375531	13.727713	3.388458	12.72589	22.560256
4,723333	-1.50273	-1.598863	3.617898	19.089715	11.950083	5.621774	3.768928	5.900903	2.848057	7.406913	5.082203	6.865151	5.466529	5.720165	8.931299	7.04697	4.334515	13.842746	3.359944	12.467051	21.919815
4,726667	-1.5018	-1.593687	3.581597	19.252237	11.892814	5.492489	3.715983	5.836112	2.832677	7.242196	5.017893	6.68368	5.326385	5.554963	8.921126	6.955034	4.275612	13.82719	3.331908	12.158653	21.137221
4,73	-1.499679	-1.589141	3.555334	19.494109	11.853707	5.380191	3.665526	5.773688	2.818729	7.081678	4.955897	6.517804	5.204246	5.406298	8.927515	6.875041	4.201012	13.683624	3.304314	11.812062	20.239982
4,733333	-1.496549	-1.585792	3.537761	19.787388	11.828111	5.284362	3.617764	5.715042	2.806481	6.927896	4.89674	6.36613	5.098885	5.272965	8.947125	6.804537	4.113174	13.41942	3.277325	11.438782	19.256725
4,736667	-1.493484	-1.584192	3.52793	20.098922	11.812442	5.20361	3.573061	5.661074	2.796362	6.782971	4.84078	6.227442	5.008526	5.153938	8.976262	6.741282	4.015184	13.046029	3.25116	11.049885	18.215483
4,74	-1.491558	-1.584489	3.525552	20.394263	11.804418	5.135849	3.531861	5.61213	2.788564	6.647939	4.78859	6.100515	4.930885	5.047892	9.011241	6.683267	3.910255	12.578265	3.226285	10.655623	17.143007
4,743333	-1.490969	-1.58628	3.530473	20.641821	11.802454	5.07898	3.494626	5.568593	2.782899	6.522797	4.740847	5.983985	4.863512	4.9528	9.048855	6.628259	3.800983	12.033505	3.203632	10.26528	16.064233
4,746667	-1.491318	-1.588735	3.542274	20.815871	11.805124	5.031102	3.461676	5.531147	2.77915	6.407182	4.698254	5.876341	4.8042	4.866425	9.086566	6.573729	3.689549	11.430519	3.184101	9.886896	15.00114
4,75	-1.492163	-1.590967	3.560467	20.89805	11.811438	4.990422	3.432784	5.5004	2.777573	6.301105	4.661769	5.775882	4.751035	4.786978	9.122414	6.517545	3.578055	10.788294	3.167913	9.526904	13.971618
4,753333	-1.492987	-1.59271	3.584779	20.877914	11.821439	4.955347	3.407382	5.47666	2.778989	6.205282	4.632204	5.680835	4.702143	4.713007	9.155203	6.458724	3.468446	10.125137	3.154825	9.19023	12.989058
4,756667	-1.493288	-1.594556	3.61507	20.752778	11.83623	4.92478	3.385325	5.460253	2.784183	6.120915	4.609544	5.589317	4.655856	4.643053	9.185095	6.397176	3.362534	9.45782	3.144705	8.880716	12.062783
4,76	-1.492983	-1.597278	3.651045	20.526958	11.857598	4.898164	3.367012	5.451518	2.793296	6.048869	4.593127	5.499143	4.610966	4.575535	9.213691	6.332772	3.262136	8.800831	3.137726	8.601304	11.199294
4,763333	-1.492358	-1.601123	3.691993	20.210401	11.887829	4.874951	3.352894	5.450371	2.806095	5.988989	4.582123	5.408501	4.566434	4.508936	9.243272	6.265171	3.168976	8.166289	3.13431	8.354408	10.403251
4,766667	-1.491671	-1.605797	3.736694	19.817028	11.929431	4.854095	3.343183	5.456383	2.822787	5.940274	4.575708	5.316754	4.521101	4.442313	9.27628	6.194543	3.084359	7.564304	3.134713	8.142279	9.677018
4,77	-1.490982	-1.610758	3.783792	19.363246	11.984695	4.834221	3.33777	5.469235	2.844177	5.901229	4.573247	5.223926	4.473918	4.375288	9.315612	6.12212	3.008845	7.002891	3.138708	7.966489	9.019966
4,773333	-1.490178	-1.61549	3.832515	18.866454	12.05554	4.814355	3.336123	5.488751	2.870739	5.870044	4.574471	5.129843	4.424392	4.307337	9.364714	6.050016	2.942099	6.487522	3.14592	7.82722	8.429334
4,776667	-1.489197	-1.619798	3.883135	18.343546	12.143598	4.794484	3.337432	5.514552	2.902018	5.845253	4.579353	5.034262	4.372657	4.237434	9.42709	5.980586	2.883132	6.020972	3.156071	7.723583	7.901788
4,78	-1.488238	-1.62375	3.936686	17.809873	12.25031	4.77558	3.340821	5.545749	2.937008	5.826231	4.587687	4.937531	4.319302	4.164561	9.505871	5.916087	2.830986	5.603531	3.168773	7.654395	7.433985
4,783333	-1.487431	-1.627355	3.994054	17.278924	12.376768	4.759472	3.345384	5.581117	2.974529	5.812572	4.598892	4.840696	4.265365	4.088637	9.603624	5.858857	2.785314	5.23356	3.183551	7.618386	7.022163
4,786667	-1.486434	-1.630778	4.055223	16.762272	12.523176	4.748534	3.350207	5.619675	3.01358	5.803321	4.612069	4.745162	4.212257	4.010793	9.722167	5.8115	2.746309	4.908268	3.20001	7.613935	6.661749
4,79	-1.484854	-1.63455	4.119274	16.269077	12.688609	4.74487	3.354483	5.660913	3.053746	5.797037	4.625859	4.652677	4.161517	3.932645	9.862162	5.776829	2.714127	4.624444	3.217585	7.639031	6.347518
4,793333	-1.482869	-1.638941	4.184796	15.805615	12.871286	4.749695	3.357628	5.704194	3.094928	5.792167	4.638424	4.565293	4.114794	3.855783	10.022854	5.757335	2.68829	4.379117	3.235381	7.691401	6.074133
4,796667	-1.48115	-1.643512	4.250491	15.375686	13.068695	4.763617	3.359252	5.748194	3.136509	5.787345	4.647986	4.48495	4.07391	3.781837	10.202528	5.754349	2.667658	4.169662	3.252646	7.768326	5.836603
4,8	-1.480281	-1.647599	4.31566	14.981233	13.27751	4.787204	3.358816	5.791218	3.176955	5.781458	4.653288	4.413201	4.040622	3.712385	10.398867	5.767838	2.651051	3.993098	3.269122	7.866442	5.630619
4,803333	-1.480284	-1.650832	4.379836	14.622379	13.493733	4.821085	3.355398	5.83171	3.214338	5.77338	4.653589	4.351238	4.016371	3.648802	10.608339	5.796959	2.637715	3.845766	3.284738	7.981827	5.452631
4,806667	-1.48057	-1.653202	4.44215	14.297479	13.712931	4.865728	3.348222	5.868116	3.247032	5.762087	4.648782	4.300059	4.002241	3.59245	10.825611	5.840323	2.627227	3.724093	3.299297	8.11014	5.299594
4,81	-1.480584	-1.65502	4.501503	14.004001	13.930218	4.921171	3.337308	5.898875	3.273809	5.747017	4.639525	4.260716	3.998728	3.544827	11.044008	5.895659	2.619312	3.625276	3.312489	8.246734	5.168631
4,813333	-1.480462	-1.656741	4.55695	13.739435	14.140381	4.986874	3.323142	5.922978	3.293742	5.727842	4.626623	4.234244	4.005759	3.507197	11.256503	5.959659	2.613762	3.546915	3.323899	8.386714	5.056786
4,816667	-1.480801	-1.658688	4.607607	13.501032	14.338431	5.06185	3.305969	5.940179	3.306427	5.704163	4.610195	4.221143	4.02335	3.480363	11.456549	6.028477	2.610357	3.486302	3.333154	8.524926	4.960823
4,82	-1.48194	-1.661027	4.652462	13.285475	14.52006	5.144751	3.285769	5.950674	3.312262	5.675778	4.589782	4.221223	4.051825	3.465064	11.638606	6.098204	2.608689	3.44043	3.340186	8.656251	4.87728
4,823333	-1.483593	-1.663765	4.690286	13.089635	14.681641	5.23373	3.262521	5.954843	3.312251	5.642882	4.565142	4.233909	4.09131	3.462157	11.798403	6.164973	2.607925	3.406477	3.345032	8.776285	4.80298
4,826667	-1.485031	-1.666618	4.719779	12.91115	14.820004	5.326348	3.236393	5.953026	3.307354	5.605942	4.536727	4.258479	4.141403	3.472146	11.932712	6.22521	2.607035	3.381941	3.347541	8.881795	4.735605
4,83	-1.485646	-1.669109	4.740141	12.747911	14.932536	5.419699	3.207952	5.945484	3.298022	5.565679	4.505474	4.294155	4.201191	3.494511	12.038584	6.275821	2.605373	3.364493	3.347779	8.970665	4.673453
4,833333	-1.485547	-1.670939	4.75122	12.597601	15.017443	5.510859	3.178145	5.93267	3.284223	5.523045	4.472336	4.340123	4.269209	3.527747	12.113126	6.314041	2.602758	3.35193	3.346462	9.041634	4.614868
4,836667	-1.485495	-1.67211	4.752936	12.457895	15.073706	5.597387	3.147966	5.91536	3.26586	5.479026	4.437947	4.395477	4.343324	3.570427	12.154382	6.337503	2.599252	3.342315	3.344433	9.094004	4.558583
4,84	-1.486011	-1.672799	4.744879	12.3266	15.100965	5.677471	3.118153	5.894433	3.243284	5.43441	4.402815	4.458939	4.421187	3.621662	12.162256	6.344479	2.595087	3.334263	3.341792	9.127429	4.504258
4,843333	-1.486882	-1.673408	4.726484	12.201612	15.099306	5.7497	3.089169	5.870698	3.217357	5.389653	4.367975	4.52877	4.501014	3.680243	12.138312	6.334061	2.590434	3.326967	3.33797	9.142176	4.452054
4,846667	-1.487539	-1.674544	4.697506	12.081322	15.069021	5.812675	3.06142	5.845209	3.189131	5.345044	4.335071	4.603313	4.581532	3.744157	12.084843	6.30646	2.585109	3.319802	3.332707	9.139597	4.401782
4,85	-1.487549	-1.67659	4.658467	11.96511	15.010885	5.864741	3.035344	5.819702	3.159779	5.30126	4.305592	4.68118	4.661304	3.811236	12.004324	6.262949	2.578715	3.312054	3.326708	9.122015	4.352532
4,853333	-1.486971	-1.679317	4.610543	11.85336	14.926496	5.904321	3.011441	5.796223	3.130784	5.259605	4.280223	4.760745	4.738639	3.87976	11.89923	6.205128	2.570963	3.303148	3.321169	9.092236	4.303189
4,856667	-1.486308	-1.682192	4.555034	11.747309	14.818184	5.930669	2.990403	5.776305	3.103823	5.22136	4.258845	4.840175	4.811971	3.948319	11.771949	6.134481	2.561745	3.292934	3.316912	9.053303	4.25337
4,86	-1.486014	-1.684934	4.493105	11.64885	14.688799	5.944036	2.972898	5.760908	3.080263	5.186951	4.24082	4.918002	4.879818	4.015482	11.62511	6.052489	2.551192	3.281637	3.314362	9.008428	4.203572
4,863333	-1.486312	-1.687417	4.425888	11.560087	14.541419	5.945172	2.958991	5.750752	3.060849	5.15608	4.225268	4.993366	4.940625	4.079684	11.461914	5.960829	2.539718	3.269592	3.314055	8.960982	4.154601
4,866667	-1.48729	-1.689411	4.354605	11.483001	14.37913	5.934942	2.947969	5.746034	3.045795	5.128532	4.211571	5.065957	4.993467	4.139079	11.286025	5.861444	2.527766	3.25698	3.316633	8.914343	4.107377
4,87	-1.488817	-1.690721	4.28065	11.419636	14.205137	5.914278	2.938965	5.746346	3.035165	5.104518	4.19988	5.135737	5.038756	4.191648	11.10113	5.756288	2.515753	3.243746	3.322192	8.871345	4.063047
4,873333	-1.490457	-1.691319	4.205592	11.372457	14.023024	5.884253	2.931866	5.751288	3.029047	5.084425	4.190796	5.202571	5.077642	4.235854	10.91041	5.647099	2.504337	3.229792	3.3299	8.833833	4.022661
4,876667	-1.49165	-1.691371	4.131025	11.34426	13.836939	5.846103	2.927323	5.760569	3.027201	5.06846	4.18462	5.266156	5.110836	4.271204	10.716535	5.535748	2.494185	3.215317	3.338562	8.803213	3.986803
4,88	-1.492225	-1.69124	4.058196	11.337646	13.651502	5.801051	2.925653	5.773628	3.028876	5.056416	4.181098	5.326236	5.13814	4.298023	10.522261	5.424649	2.485429	3.201081	3.347624	8.781244	3.955661
4,883333	-1.492706	-1.691336	3.987647	11.354524	13.471231	5.749926	2.926029	5.789893	3.033239	5.047744	4.179692	5.382577	5.15869	4.3168	10.330649	5.316439	2.477888	3.188211	3.357499	8.769417	3.929298
4,886667	-1.493744	-1.691868	3.919346	11.395914	13.299746	5.693158	2.927083	5.808979	3.039728	5.041726	4.179827	5.434609	5.171558	4.327816	10.144684	5.213231	2.471632	3.177605	3.368797	8.767787	3.907828
4,89	-1.495387	-1.692721	3.853294	11.46204	13.13938	5.631489	2.92781	5.830236	3.047713	5.037596	4.180811	5.481599	5.176475	4.33106	9.967193	5.116435	2.466817	3.169677	3.381411	8.775147	3.89131
4,893333	-1.497226	-1.693694	3.790009	11.552775	12.991645	5.566345	2.927622	5.852704	3.056021	5.034915	4.181663	5.52343	5.174169	4.32645	9.8012	5.027142	2.46329	3.164714	3.394777	8.789787	3.879449
4,896667	-1.498903	-1.694711	3.730318	11.668019	12.858097	5.499317	2.926247	5.875489	3.063232	5.03385	4.181346	5.560825	5.16594	4.314311	9.64965	4.946331	2.460933	3.16304	3.408735	8.809688	3.871632
4,9	-1.500323	-1.695693	3.674514	11.807262	12.740556	5.431758	2.923845	5.897747	3.068331	5.034754	4.179345	5.594789	5.152966	4.295357	9.514558	4.87495	2.460287	3.164731	3.423499	8.832787	3.867318
4,903333	-1.501531	-1.696549	3.622088	11.968646	12.640637	5.364802	2.920859	5.918534	3.070742	5.037583	4.175839	5.626169	5.135984	4.270308	9.396829	4.814228	2.462479	3.16963	3.438967	8.85734	3.866137
4,906667	-1.502442	-1.697319	3.57248	12.148754	12.559302	5.299066	2.917611	5.937334	3.07001	5.041841	4.171305	5.655883	5.115151	4.240007	9.296919	4.765883	2.468547	3.17761	3.454528	8.881807	3.867752
4,91	-1.50293	-1.698071	3.525548	12.343294	12.496693	5.234409	2.913993	5.954642	3.06606	5.046829	4.166157	5.685205	5.09014	4.20565	9.215312	4.731748	2.4789	3.188477	3.469569	8.904766	3.871898
4,913333	-1.503092	-1.698655	3.481507	12.547526	12.452266	5.170553	2.909556	5.971567	3.059248	5.051889	4.160683	5.715415	5.060894	4.168669	9.152408	4.713073	2.493194	3.202005	3.484072	8.925137	3.878187
4,916667	-1.503103	-1.698738	3.440951	12.756104	12.425066	5.107874	2.903928	5.988981	3.049506	5.056565	4.155123	5.747421	5.028548	4.130667	9.108317	4.71034	2.510719	3.218265	3.498547	8.942191	3.885712
4,92	-1.502983	-1.698074	3.404415	12.963307	12.413749	5.047552	2.897115	6.007229	3.036003	5.060658	4.14966	5.78214	4.995395	4.09347	9.082877	4.723826	2.53097	3.237434	3.513346	8.955489	3.8933
4,923333	-1.502761	-1.696721	3.371706	13.163722	12.416407	4.991423	2.889464	6.026234	3.018056	5.064162	4.144222	5.820984	4.963856	4.05919	9.075705	4.754155	2.553737	3.259217	3.528285	8.964801	3.90006
4,926667	-1.502714	-1.695169	3.342147	13.352626	12.43071	4.941517	2.88158	6.045621	2.99597	5.067179	4.138478	5.865645	4.935637	4.030088	9.085999	4.802076	2.578867	3.282824	3.542953	8.96965	3.905503
4,93	-1.503243	-1.694092	3.315438	13.526124	12.454205	4.899255	2.874263	6.064941	2.970946	5.069917	4.132146	5.917558	4.911797	4.008133	9.112157	4.867657	2.606182	3.30746	3.557239	8.969189	3.909429
4,933333	-1.504378	-1.693902	3.291957	13.681101	12.484206	4.865343	2.868202	6.083952	2.944555	5.072714	4.125282	5.977774	4.893342	3.994727	9.151789	4.94987	2.635419	3.332576	3.571474	8.962904	3.911778
4,936667	-1.505494	-1.69458	3.272145	13.815041	12.517516	4.840301	2.863738	6.102747	2.918299	5.075897	4.118384	6.047282	4.881532	3.990879	9.202223	5.046937	2.666272	3.357885	3.586149	8.951231	3.912635
4,94	-1.505926	-1.695779	3.255787	13.925903	12.550834	4.824566	2.861052	6.121353	2.893453	5.079582	4.112057	6.127012	4.877605	3.997393	9.260888	5.157094	2.698455	3.383249	3.601615	8.935405	3.912309
4,943333	-1.505837	-1.696955	3.241953	14.012055	12.581567	4.818288	2.860411	6.138968	2.871076	5.083726	4.106537	6.217239	4.882301	4.014595	9.325212	5.278959	2.731466	3.408574	3.617964	8.916641	3.911142
4,946667	-1.506012	-1.697451	3.229529	14.072504	12.607854	4.821402	2.862018	6.153957	2.851811	5.088358	4.101933	6.317112	4.895536	4.042182	9.392283	5.411013	2.764584	3.4339	3.635099	8.895247	3.909387
4,95	-1.506885	-1.696749	3.217938	14.10728	12.627911	4.833956	2.865895	6.164749	2.835676	5.093566	4.098735	6.424603	4.916509	4.079636	9.458914	5.55095	2.797481	3.459471	3.652771	8.870523	3.907477
4,953333	-1.508272	-1.694999	3.207525	14.117431	12.639905	4.856141	2.872144	6.170523	2.822381	5.09934	4.097586	6.536805	4.944237	4.126507	9.52217	5.695667	2.830576	3.485598	3.67058	8.841538	3.906175
4,956667	-1.509896	-1.693075	3.199296	14.104796	12.642446	4.887545	2.881162	6.171057	2.811826	5.105727	4.098956	6.650441	4.977867	4.182064	9.579733	5.84162	2.864391	3.512573	3.688238	8.807929	3.90617
4,96	-1.511566	-1.691829	3.194247	14.071702	12.634799	4.926574	2.893498	6.166172	2.804235	5.113116	4.103336	6.762179	5.01648	4.244736	9.629625	5.985146	2.898814	3.540508	3.705796	8.769766	3.907503
4,963333	-1.512948	-1.691479	3.192855	14.020532	12.616673	4.970882	2.90956	6.15549	2.799841	5.122068	4.111239	6.868729	5.058811	4.31223	9.669724	6.122608	2.933381	3.568977	3.723504	8.7268	3.90968
4,966667	-1.513708	-1.691807	3.195183	13.95354	12.588223	5.018209	2.92945	6.138579	2.798584	5.13297	4.122797	6.966878	5.102852	4.382254	9.697883	6.250498	2.967885	3.59701	3.741704	8.678193	3.912336
4,97	-1.513904	-1.692415	3.201487	13.872739	12.550301	5.066829	2.952843	6.115171	2.800147	5.145994	4.137584	7.053422	5.145912	4.452682	9.712427	6.365768	3.002292	3.6238	3.7608	8.622993	3.915555
4,973333	-1.513989	-1.692754	3.212678	13.779838	12.504223	5.115264	2.979046	6.085293	2.804229	5.161298	4.154939	7.124965	5.185721	4.520965	9.712549	6.465866	3.036458	3.649151	3.781001	8.560611	3.919865
4,976667	-1.51446	-1.692502	3.230071	13.676568	12.451391	5.161815	3.007343	6.049207	2.810663	5.179295	4.174349	7.178118	5.221054	4.584017	9.698287	6.54853	3.070139	3.673187	3.802195	8.490782	3.926133
4,98	-1.515588	-1.691907	3.254968	13.565102	12.393389	5.204633	3.036879	6.007287	2.819316	5.200699	4.195595	7.210234	5.250791	4.639047	9.670123	6.612013	3.103034	3.695973	3.824279	8.413494	3.935266
4,983333	-1.517302	-1.691356	3.288878	13.448208	12.332175	5.24192	3.066407	5.960046	2.829831	5.226122	4.218784	7.219714	5.273169	4.684166	9.628934	6.655237	3.134751	3.717287	3.847207	8.329199	3.947725
4,986667	-1.519181	-1.690836	3.333752	13.328948	12.270063	5.272085	3.094946	5.908214	2.84133	5.255679	4.244332	7.205783	5.286335	4.717969	9.576352	6.67755	3.164997	3.736718	3.870709	8.238565	3.963144
4,99	-1.520647	-1.690148	3.391446	13.210211	12.209651	5.294047	3.122612	5.852672	2.852472	5.289157	4.272935	7.16857	5.289126	4.73914	9.514772	6.678895	3.193822	3.754095	3.894389	8.141986	3.980389
4,993333	-1.521317	-1.689329	3.463139	13.094769	12.153915	5.307496	3.150257	5.794336	2.862014	5.326458	4.305321	7.109303	5.281385	4.746878	9.447007	6.660379	3.221247	3.769593	3.917953	8.03946	3.99806
4,996667	-1.521204	-1.688566	3.54958	12.985414	12.106631	5.312763	3.178101	5.73418	2.869288	5.367683	4.341877	7.030164	5.263776	4.741379	9.376008	6.624366	3.246757	3.783292	3.941237	7.930753	4.015091
5	-1.520644	-1.687981	3.65173	12.884483	12.072278	5.310532	3.20517	5.673152	2.873989	5.413006	4.382599	6.933673	5.237347	4.723565	9.30471	6.573816	3.269583	3.79481	3.964125	7.81604	4.031046
5,003333	-1.520073	-1.687537	3.771104	12.793302	12.055111	5.301736	3.230543	5.612027	2.875742	5.462648	4.427179	6.82222	5.203376	4.694527	9.236304	6.511704	3.289478	3.803553	3.986415	7.696344	4.046033
5,006667	-1.519819	-1.687016	3.909659	12.712216	12.058781	5.287395	3.254376	5.551528	2.874186	5.516635	4.47479	6.69847	5.163313	4.655361	9.174733	6.441194	3.307075	3.809214	4.007977	7.572911	4.060494
5,01	-1.519904	-1.68624	4.069237	12.641209	12.086859	5.268436	3.277139	5.49239	2.869339	5.574504	4.524158	6.565971	5.118444	4.607199	9.124452	6.366147	3.323334	3.811827	4.029422	7.446735	4.074733
5,013333	-1.519968	-1.685173	4.250994	12.580743	12.143165	5.245824	3.298831	5.435224	2.861663	5.635388	4.574422	6.428877	5.069755	4.551334	9.089589	6.291148	3.338878	3.811514	4.052476	7.319072	4.088346
5,016667	-1.519534	-1.683715	4.455339	12.532075	12.231817	5.22082	3.319245	5.380513	2.851688	5.698358	4.625548	6.291161	5.018161	4.489608	9.073689	6.220695	3.354177	3.808263	4.079146	7.191716	4.10028
5,02	-1.518539	-1.681851	4.682219	12.496515	12.357064	5.195022	3.338086	5.328744	2.839555	5.762807	4.677549	6.156143	4.964793	4.424491	9.080278	6.158353	3.370041	3.801882	4.110215	7.066609	4.109522
5,023333	-1.517369	-1.680055	4.931294	12.474304	12.522738	5.170001	3.354839	5.280325	2.824983	5.828325	4.729877	6.026492	4.911206	4.358514	9.11341	6.10693	3.38733	3.792436	4.144805	6.945409	4.115587
5,026667	-1.516369	-1.67908	5.201823	12.464303	12.732092	5.147075	3.369004	5.235518	2.807762	5.89399	4.781765	5.904424	4.859444	4.293818	9.17753	6.069391	3.406283	3.780715	4.181385	6.829405	4.118331
5,03	-1.515608	-1.679192	5.492479	12.464457	12.987788	5.127608	3.380387	5.194475	2.788148	5.958221	4.832715	5.791819	4.811816	4.232066	9.27677	6.049503	3.426707	3.768	4.218819	6.719724	4.117633
5,033333	-1.51496	-1.679875	5.801245	12.472403	13.291418	5.113226	3.389103	5.157049	2.766686	6.019437	4.882409	5.690295	4.770221	4.174501	9.414551	6.051709	3.448873	3.755658	4.256525	6.617152	4.113565
5,036667	-1.514216	-1.680383	6.125626	12.485709	13.643454	5.105659	3.395547	5.122895	2.744023	6.076433	4.930144	5.601353	4.735542	4.122355	9.594079	6.080407	3.473669	3.744986	4.294328	6.521738	4.106501
5,04	-1.513263	-1.680334	6.463134	12.50157	14.043589	5.106381	3.400467	5.091959	2.720749	6.128279	4.974547	5.52646	4.708064	4.076988	9.818671	6.139358	3.501904	3.736794	4.332325	6.43322	4.096783
5,043333	-1.512171	-1.679728	6.811481	12.516843	14.490434	5.116177	3.404829	5.064614	2.696991	6.174036	5.01418	5.467089	4.688518	4.039622	10.0909	6.231707	3.533967	3.731222	4.370442	6.351828	4.084629
5,046667	-1.511121	-1.6788	7.168276	12.528794	14.981094	5.135322	3.40919	5.041249	2.672505	6.212708	5.048246	5.424707	4.678266	4.011471	10.411746	6.360239	3.570099	3.728502	4.407932	6.278431	4.070418
5,05	-1.510224	-1.677924	7.530795	12.535396	15.511207	5.164361	3.413073	5.021622	2.647257	6.243373	5.076399	5.400717	4.678763	3.993843	10.780942	6.527657	3.610397	3.729457	4.443358	6.214098	4.054746
5,053333	-1.509461	-1.677363	7.895929	12.534685	16.074719	5.204335	3.415187	5.004473	2.62152	6.264935	5.098196	5.396405	4.691361	3.988055	11.197367	6.736692	3.65435	3.734853	4.475116	6.159531	4.038183
5,056667	-1.508737	-1.677249	8.259994	12.524329	16.663469	5.256397	3.414437	4.987916	2.595498	6.276249	5.113105	5.412817	4.717188	3.995554	11.658615	6.989848	3.7006	3.744916	4.502069	6.114602	4.021259
5,06	-1.50798	-1.677679	8.618706	12.502054	17.267653	5.321616	3.410562	4.970421	2.569162	6.276886	5.120791	5.450674	4.75705	4.017729	12.160688	7.289108	3.747254	3.759652	4.523652	6.078447	4.004629
5,063333	-1.507315	-1.67843	8.967785	12.466276	17.876466	5.400956	3.403846	4.951596	2.5424	6.267272	5.121165	5.510694	4.811693	4.05546	12.698264	7.635857	3.792463	3.779114	4.539502	6.050102	3.988818
5,066667	-1.506971	-1.67882	9.303841	12.416462	18.477979	5.495383	3.394437	4.932066	2.515087	6.248232	5.114163	5.594263	4.881779	4.10918	13.264689	8.030655	3.834932	3.803232	4.549139	6.028899	3.973932
5,07	-1.50694	-1.678297	9.624475	12.35298	19.059351	5.606103	3.381949	4.912622	2.487106	6.220709	5.099679	5.703623	4.967606	4.17938	13.851425	8.472901	3.873807	3.831504	4.551769	6.014244	3.959977
5,073333	-1.506887	-1.677039	9.927465	12.276527	19.607488	5.73422	3.365811	4.893586	2.458468	6.185625	5.077978	5.841216	5.06939	4.266931	14.447953	8.960397	3.907952	3.862973	4.546229	6.005158	3.947283
5,076667	-1.506291	-1.675759	10.210361	12.187974	20.109424	5.879799	3.345861	4.874845	2.429414	6.143769	5.04978	6.009114	5.187839	4.373128	15.042491	9.488902	3.93562	3.896401	4.531312	6.000093	3.93647
5,08	-1.504876	-1.675001	10.470786	12.088671	20.553225	6.041716	3.322506	4.856262	2.400416	6.095856	5.015702	6.20907	5.324181	4.499483	15.622624	10.052141	3.954938	3.930462	4.506216	5.997107	3.928034
5,083333	-1.502968	-1.674888	10.70652	11.980438	20.92923	6.218759	3.296636	4.838172	2.371888	6.042706	4.976262	6.442366	5.479627	4.647278	16.175779	10.642134	3.964414	3.963969	4.470572	5.994158	3.921978
5,086667	-1.501144	-1.675438	10.91544	11.865379	21.230349	6.410272	3.269297	4.821523	2.343805	5.985203	4.932382	6.709417	5.655194	4.81747	16.69004	11.249509	3.96294	3.99579	4.424388	5.989458	3.917946
5,09	-1.499707	-1.676612	11.095726	11.745855	21.451709	6.615873	3.241192	4.807469	2.315911	5.924307	4.885217	7.009862	5.852019	5.011157	17.154834	11.863776	3.949601	4.024412	4.368325	5.981651	3.915568
5,093333	-1.498632	-1.677975	11.245907	11.624479	21.590233	6.835222	3.212637	4.796848	2.288297	5.861232	4.835502	7.342993	6.071077	5.229611	17.561231	12.473527	3.923875	4.04779	4.303792	5.969443	3.914458
5,096667	-1.497881	-1.678667	11.364634	11.503955	21.644469	7.067748	3.18401	4.790189	2.261384	5.79724	4.783481	7.707789	6.31243	5.473443	17.902069	13.066664	3.885981	4.063716	4.232342	5.95128	3.913904
5,1	-1.497525	-1.678023	11.450776	11.386891	21.614988	7.312002	3.155813	4.788189	2.235473	5.733224	4.729516	8.102172	6.575142	5.742212	18.171943	13.630778	3.836651	4.070296	4.154932	5.926021	3.912662
5,103333	-1.497487	-1.676267	11.503737	11.275855	21.504801	7.565139	3.128256	4.792005	2.210597	5.669863	4.674576	8.522087	6.857475	6.034939	18.36716	14.153508	3.776613	4.066287	4.072006	5.893749	3.909282
5,106667	-1.497463	-1.674258	11.523533	11.173749	21.31918	7.823145	3.101112	4.803162	2.186658	5.60809	4.619831	8.961445	7.156956	6.350193	18.485637	14.623175	3.7064	4.05123	3.984182	5.855408	3.902732
5,11	-1.49713	-1.672695	11.510693	11.083802	21.065021	8.081963	3.074016	4.823164	2.163654	5.54894	4.566017	9.412816	7.470689	6.685326	18.52692	15.029676	3.626463	4.025001	3.892627	5.811924	3.89261
5,113333	-1.496431	-1.671811	11.465967	11.008869	20.750076	8.33838	3.046881	4.852928	2.141824	5.492999	4.513632	9.868201	7.795379	7.036206	18.492587	15.364818	3.537715	3.987142	3.799015	5.76409	3.878971
5,116667	-1.495689	-1.671498	11.389953	10.950989	20.382547	8.589533	3.020066	4.892573	2.121662	5.440331	4.463549	10.319485	8.12695	7.398001	18.386439	15.622443	3.441956	3.937128	3.705288	5.712652	3.862203
5,12	-1.495261	-1.671585	11.283321	10.9116	19.971122	8.831807	2.99419	4.941894	2.103859	5.390839	4.416978	10.758377	8.460611	7.765768	18.214035	15.799262	3.341372	3.875327	3.613256	5.6579	3.842955
5,123333	-1.495227	-1.67212	11.147294	10.891876	19.524685	9.060695	2.969873	5.000895	2.088933	5.344611	4.37488	11.176261	8.791159	8.134129	17.981964	15.895285	3.238006	3.80324	3.524257	5.599566	3.821753
5,126667	-1.49541	-1.673217	10.983817	10.892908	19.051635	9.271853	2.947769	5.069419	2.076782	5.302147	4.337696	11.564408	9.113147	8.497121	17.697215	15.912929	3.133802	3.722869	3.438983	5.537502	3.798393
5,13	-1.495478	-1.674625	10.795681	10.91554	18.559592	9.461916	2.928638	5.146505	2.067029	5.264175	4.305392	11.914362	9.421194	8.848713	17.366795	15.856025	3.030403	3.636076	3.357512	5.472378	3.772201
5,133333	-1.495143	-1.675747	10.586249	10.960004	18.055489	9.628122	2.912944	5.230727	2.059785	5.231145	4.277665	12.218477	9.710121	9.183121	16.99784	15.729275	2.928958	3.544352	3.279714	5.405704	3.74334
5,136667	-1.494286	-1.676103	10.358627	11.025706	17.545794	9.767743	2.900451	5.320875	2.055665	5.203051	4.254299	12.470737	9.97467	9.494686	16.597916	15.537806	2.830647	3.448905	3.205957	5.339282	3.713409
5,14	-1.492885	-1.6756	10.115385	11.111226	17.036558	9.878214	2.890508	5.415742	2.05513	5.179652	4.235161	12.667181	10.209446	9.777915	16.174821	15.287266	2.737051	3.350797	3.137278	5.274617	3.684306
5,143333	-1.490979	-1.674472	9.859018	11.214493	16.533085	9.957552	2.882661	5.513281	2.058233	5.160637	4.219826	12.805667	10.409556	10.027958	15.735919	14.984343	2.649655	3.251089	3.074555	5.212526	3.656956
5,146667	-1.488714	-1.672998	9.592269	11.333109	16.039793	10.00471	2.876994	5.610381	2.064979	5.145851	4.207663	12.885754	10.571522	10.241214	15.287639	14.636745	2.569297	3.151208	3.017954	5.153175	3.631407
5,15	-1.486398	-1.671258	9.318203	11.464475	15.560445	10.019708	2.874082	5.703604	2.075618	5.135515	4.19834	12.908627	10.693465	10.415391	14.835572	14.252401	2.496059	3.053348	2.967372	5.096539	3.607543
5,153333	-1.484485	-1.669324	9.040056	11.605655	15.098076	10.003218	2.874623	5.78983	2.090528	5.129829	4.191997	12.876515	10.774517	10.548764	14.385018	13.83864	2.429509	2.960014	2.922912	5.042686	3.585477
5,156667	-1.483301	-1.6676	8.760628	11.753593	14.654713	9.956141	2.879025	5.866304	2.109941	5.128366	4.188764	12.792148	10.814492	10.639627	13.941071	13.40216	2.369296	2.872702	2.884914	4.991765	3.565456
5,16	-1.482887	-1.666697	8.481932	11.905581	14.23169	9.879713	2.887383	5.930551	2.133799	5.130107	4.188228	12.658759	10.81383	10.686985	13.508114	12.949565	2.315486	2.791606	2.853741	4.944095	3.547375
5,163333	-1.483188	-1.667025	8.205545	12.059088	13.830283	9.775787	2.899694	5.980416	2.161868	5.133916	4.1895	12.480161	10.773213	10.691381	13.089482	12.487583	2.268172	2.716758	2.82937	4.900211	3.530711
5,166667	-1.484236	-1.668498	7.93306	12.211149	13.451533	9.646769	2.915863	6.014163	2.194105	5.138917	4.191731	12.260655	10.693624	10.654515	12.68748	12.022725	2.227102	2.648676	2.811194	4.860466	3.515184
5,17	-1.485978	-1.670474	7.666233	12.35842	13.095399	9.495244	2.935384	6.030511	2.230648	5.144593	4.194435	12.004968	10.577155	10.578474	12.30383	11.560858	2.191926	2.587793	2.79839	4.824577	3.500947
5,173333	-1.487977	-1.67213	7.406868	12.497945	12.760667	9.323756	2.957379	6.028527	2.27127	5.150678	4.197343	11.718353	10.427151	10.465678	11.940443	11.10679	2.162504	2.533826	2.790277	4.791812	3.488106
5,176667	-1.489616	-1.673078	7.156424	12.627677	12.446025	9.134887	2.981149	6.007619	2.314957	5.156859	4.200106	11.406685	10.247221	10.319265	11.599464	10.664177	2.138566	2.485852	2.786112	4.761496	3.476469
5,18	-1.49065	-1.673443	6.915694	12.746409	12.150762	8.931247	3.006392	5.967769	2.359977	5.162312	4.202377	11.076035	10.040716	10.143141	11.282442	10.236129	2.119336	2.442943	2.784994	4.7333	3.465583
5,183333	-1.491382	-1.673419	6.684996	12.853401	11.874223	8.715467	3.032963	5.909703	2.404521	5.165631	4.204112	10.731901	9.811125	9.941465	10.989787	9.825779	2.103962	2.404571	2.786201	4.707194	3.454775
5,186667	-1.492242	-1.673122	6.464494	12.947947	11.615105	8.490345	3.060624	5.835027	2.44753	5.165543	4.205341	10.378934	9.562274	9.71825	10.720872	9.436098	2.091889	2.370615	2.789363	4.683073	3.443314
5,19	-1.493335	-1.672724	6.254325	13.029176	11.371506	8.258824	3.088897	5.746361	2.488759	5.161575	4.205686	10.021412	9.298328	9.477443	10.474309	9.069407	2.082537	2.341363	2.794368	4.66056	3.430596
5,193333	-1.494458	-1.672385	6.054771	13.096278	11.141474	8.023844	3.117116	5.646812	2.528168	5.153986	4.204586	9.663713	9.023807	9.222924	10.248482	8.727186	2.075146	2.316959	2.801111	4.639356	3.416071
5,196667	-1.495264	-1.672141	5.866344	13.14898	10.923628	7.7882	3.144547	5.539064	2.565503	5.143279	4.201694	9.31019	8.743063	8.958094	10.042288	8.410108	2.069006	2.296643	2.80911	4.61944	3.39909
5,2	-1.495196	-1.672087	5.68951	13.187721	10.717379	7.554386	3.170457	5.425134	2.600234	5.12973	4.196765	8.964635	8.459695	8.685615	9.855404	8.118255	2.063549	2.279162	2.817579	4.60071	3.379223
5,203333	-1.4939	-1.672489	5.524343	13.213437	10.522498	7.324484	3.194191	5.306839	2.631569	5.113387	4.189551	8.630054	8.176645	8.40804	9.687714	7.851398	2.058427	2.263684	2.825901	4.582822	3.356715
5,206667	-1.4919	-1.673429	5.37052	13.227165	10.338713	7.100319	3.215211	5.186314	2.658419	5.094362	4.179897	8.308839	7.896401	8.128474	9.53853	7.609006	2.053655	2.249878	2.833604	4.565571	3.332294
5,21	-1.490292	-1.674658	5.227513	13.229303	10.165807	6.883842	3.232975	5.066082	2.679457	5.07293	4.167687	8.002816	7.621024	7.850132	9.406379	7.390329	2.049316	2.237569	2.839952	4.549235	3.306643
5,213333	-1.489765	-1.67601	5.094669	13.219339	10.003704	6.677007	3.246702	4.948717	2.693541	5.049299	4.152741	7.713057	7.352486	7.575698	9.28939	7.194806	2.045168	2.226628	2.844209	4.534381	3.280141
5,216667	-1.49021	-1.677607	4.971238	13.196728	9.852334	6.481222	3.255359	4.83642	2.700332	5.023195	4.134925	7.440024	7.092926	7.307434	9.18591	7.022051	2.040782	2.217017	2.846204	4.52139	3.252975
5,22	-1.491199	-1.679532	4.856563	13.161845	9.71182	6.297346	3.258122	4.730701	2.70022	4.994084	4.114409	7.184036	6.84432	7.047402	9.094794	6.871214	2.035897	2.208663	2.846096	4.51031	3.225295
5,223333	-1.492423	-1.681608	4.750361	13.115842	9.582714	6.125944	3.254706	4.632485	2.69343	4.961872	4.091681	6.945604	6.60814	6.797143	9.01515	6.740579	2.030477	2.201066	2.843564	4.501249	3.197164
5,226667	-1.493597	-1.683432	4.652686	13.059934	9.465599	5.967383	3.245201	4.542575	2.679442	4.926808	4.06727	6.725377	6.385393	6.557342	8.946063	6.62776	2.024704	2.193379	2.8378	4.494501	3.168638
5,23	-1.494413	-1.684508	4.563544	12.994936	9.360717	5.821969	3.229866	4.461672	2.657466	4.88921	4.04144	6.52363	6.176703	6.328254	8.886557	6.530297	2.018967	2.184981	2.828526	4.490037	3.139901
5,233333	-1.494822	-1.684592	4.482838	12.921034	9.268267	5.689899	3.209128	4.390037	2.627537	4.849759	4.014148	6.339729	5.982399	6.110353	8.835567	6.446322	2.013563	2.175649	2.816345	4.487356	3.111208
5,236667	-1.495228	-1.68396	4.410718	12.837934	9.188836	5.570977	3.183634	4.327612	2.590931	4.809363	3.985192	6.172296	5.802678	5.904301	8.792025	6.374796	2.008358	2.165406	2.80204	4.486022	3.082967
5,24	-1.496177	-1.683147	4.347583	12.745408	9.123678	5.464537	3.154055	4.274371	2.549418	4.768794	3.954434	6.019966	5.637554	5.710543	8.754801	6.315013	2.002971	2.154516	2.786088	4.48603	3.055766
5,243333	-1.497777	-1.682439	4.29373	12.64358	9.074365	5.369744	3.120853	4.230255	2.504541	4.728776	3.921971	5.881708	5.486643	5.529203	8.722643	6.265846	1.997328	2.143488	2.768753	4.487534	3.030069
5,246667	-1.499789	-1.681742	4.249129	12.532661	9.041927	5.285857	3.084418	4.194958	2.457595	4.6897	3.888003	5.756561	5.349102	5.360419	8.694608	6.22576	1.991753	2.13297	2.750287	4.490512	3.005953
5,25	-1.502079	-1.680931	4.213372	12.41264	9.026669	5.212272	3.045384	4.167877	2.409595	4.651238	3.852575	5.643602	5.223885	5.204496	8.670273	6.19356	1.986541	2.123485	2.731089	4.494808	2.983428
5,253333	-1.504527	-1.68013	4.185824	12.283285	9.028678	5.148606	3.004652	4.148423	2.361103	4.61312	3.815689	5.542092	5.110234	5.061594	8.64943	6.168513	1.981719	2.115184	2.711788	4.50017	2.963168
5,256667	-1.506768	-1.679592	4.166147	12.144309	9.047987	5.094695	2.963288	4.136518	2.312467	4.575942	3.77775	5.451224	5.007861	4.931488	8.63205	6.14973	1.976965	2.107877	2.693033	4.50619	2.946622
5,26	-1.508266	-1.679504	4.154608	11.99583	9.084441	5.050316	2.92225	4.13223	2.264206	4.540644	3.739729	5.369798	4.916695	4.813501	8.618206	6.136022	1.971717	2.101303	2.675321	4.512441	2.935078
5,263333	-1.508755	-1.679994	4.151798	11.838871	9.137837	5.01496	2.882065	4.134895	2.217273	4.507628	3.70279	5.29655	4.836574	4.706407	8.607675	6.126308	1.965656	2.095245	2.659177	4.518574	2.92894
5,266667	-1.508566	-1.681087	4.158306	11.675051	9.208426	4.987923	2.842938	4.143218	2.173002	4.476761	3.667852	5.230687	4.767142	4.608743	8.599963	6.119922	1.959158	2.089358	2.645121	4.524435	2.928025
5,27	-1.508277	-1.682535	4.174562	11.505716	9.297066	4.968664	2.805127	4.156166	2.132454	4.447812	3.635334	5.171825	4.707953	4.519587	8.59472	6.116635	1.953312	2.083057	2.633466	4.530022	2.932027
5,273333	-1.508288	-1.683779	4.200894	11.331535	9.404517	4.957007	2.768956	4.173256	2.095797	4.420615	3.605069	5.11981	4.658543	4.438908	8.592002	6.116331	1.949419	2.076005	2.62459	4.53518	2.940791
5,276667	-1.508819	-1.684151	4.23807	11.1528	9.530891	4.953108	2.734615	4.193902	2.062608	4.395189	3.57644	5.074953	4.618464	4.367204	8.592559	6.118637	1.948193	2.068779	2.619124	4.539705	2.954593
5,28	-1.509866	-1.683355	4.287493	10.969881	9.67624	4.957207	2.702299	4.216951	2.032577	4.372076	3.548825	5.037997	4.587349	4.305101	8.597787	6.123019	1.949292	2.062561	2.617525	4.543731	2.974013
5,283333	-1.51111	-1.681852	4.350274	10.783355	9.841235	4.969209	2.672488	4.241154	2.005727	4.352345	3.522053	5.009758	4.564946	4.253099	8.609147	6.12922	1.951813	2.058069	2.619758	4.547567	2.999313
5,286667	-1.512044	-1.680391	4.426235	10.594058	10.027107	4.988854	2.645847	4.266064	1.98242	4.336856	3.496283	4.991017	4.551124	4.211058	8.628056	6.13742	1.955275	2.055266	2.625469	4.551326	3.030061
5,29	-1.512321	-1.679105	4.513984	10.403235	10.235168	5.01643	2.62281	4.292255	1.963257	4.325707	3.471655	4.982337	4.545887	4.178023	8.65617	6.148101	1.959845	2.053939	2.63445	4.555005	3.065511
5,293333	-1.512191	-1.677555	4.611873	10.212348	10.466169	5.052922	2.603264	4.320567	1.94865	4.318428	3.44846	4.983766	4.549381	4.152911	8.695231	6.162051	1.965768	2.054071	2.647078	4.558724	3.10534
5,296667	-1.512475	-1.675629	4.719058	10.022681	10.719899	5.099608	2.586746	4.351138	1.938537	4.314252	3.427167	4.995046	4.561953	4.135163	8.746909	6.180268	1.972999	2.055895	2.664199	4.562694	3.14973
5,3	-1.5138	-1.673816	4.835791	9.835185	10.995396	5.157579	2.572987	4.38324	1.932359	4.312393	3.408087	5.01611	4.584246	4.124539	8.813091	6.203609	1.981372	2.059745	2.686509	4.567119	3.198655
5,303333	-1.516064	-1.672672	4.962399	9.650418	11.291477	5.227314	2.56213	4.415832	1.929009	4.312384	3.39135	5.047282	4.61709	4.120772	8.895903	6.232875	1.990989	2.065738	2.713986	4.572293	3.251317
5,306667	-1.518625	-1.672312	5.098155	9.468768	11.607129	5.308603	2.554292	4.448094	1.927132	4.314219	3.37705	5.089162	4.661324	4.123966	8.997099	6.269198	2.002251	2.073744	2.7458	4.578622	3.306326
5,31	-1.520739	-1.672376	5.241536	9.290876	11.941506	5.401061	2.549067	4.479638	1.925964	4.318155	3.365403	5.142319	4.717722	4.134928	9.11769	6.314037	2.015359	2.083726	2.780731	4.586291	3.362284
5,313333	-1.522008	-1.672419	5.391166	9.117651	12.29336	5.504734	2.54571	4.51038	1.925818	4.324418	3.356682	5.207166	4.786718	4.154495	9.258548	6.368988	2.030185	2.095924	2.81797	4.59515	3.418206
5,316667	-1.52258	-1.672372	5.546186	8.950024	12.660529	5.620033	2.543713	4.540237	1.927506	4.333143	3.350748	5.284212	4.868249	4.182943	9.42098	6.435594	2.046945	2.110594	2.85767	4.605215	3.473509
5,32	-1.52298	-1.67255	5.706085	8.788776	13.040142	5.747048	2.542948	4.569102	1.931407	4.344471	3.346977	5.374001	4.96225	4.220317	9.606191	6.515177	2.066368	2.127581	2.900588	4.616924	3.527761
5,323333	-1.52372	-1.673202	5.8702	8.634385	13.428947	5.885063	2.543442	4.597205	1.937155	4.358695	3.344875	5.476601	5.069146	4.266776	9.814405	6.608803	2.088927	2.146451	2.947473	4.630682	3.58054
5,326667	-1.52495	-1.674081	6.037086	8.486984	13.82311	6.032819	2.545307	4.625051	1.944064	4.376326	3.344547	5.591268	5.189508	4.322367	10.044756	6.717226	2.11441	2.167073	2.998908	4.646644	3.631489
5,33	-1.526433	-1.674387	6.204472	8.346576	14.218203	6.189091	2.548545	4.652729	1.951707	4.397778	3.346523	5.716626	5.323154	4.386807	10.295764	6.840689	2.142349	2.189813	3.055106	4.665097	3.680355
5,333333	-1.527761	-1.673289	6.369971	8.213319	14.609656	6.352772	2.552806	4.679683	1.959985	4.422957	3.351146	5.851222	5.468873	4.459828	10.56528	6.978886	2.172655	2.215267	3.115654	4.686607	3.727024
5,336667	-1.528439	-1.670728	6.531624	8.08764	14.993042	6.522485	2.557744	4.705317	1.968799	4.451257	3.358222	5.99386	5.625117	4.541557	10.850014	7.131078	2.205942	2.244045	3.179861	4.711702	3.771549
5,34	-1.528127	-1.667678	6.687779	7.969785	15.364024	6.69627	2.563498	4.729534	1.978174	4.48188	3.367523	6.143281	5.790559	4.632052	11.146047	7.296215	2.243298	2.276675	3.247359	4.740707	3.814014
5,343333	-1.527	-1.665429	6.836974	7.859363	15.718135	6.871614	2.570556	4.752695	1.988694	4.514122	3.379247	6.29777	5.963948	4.730823	11.450075	7.473053	2.285494	2.313532	3.318145	4.773835	3.85427
5,346667	-1.525796	-1.664418	6.978087	7.755779	16.050751	7.045961	2.579246	4.775363	2.001082	4.547566	3.393496	6.455165	6.143642	4.837313	11.75922	7.659954	2.332497	2.354818	3.392317	4.811258	3.891863
5,35	-1.525445	-1.664008	7.110007	7.658891	16.357667	7.217274	2.589322	4.79813	2.015266	4.582165	3.409936	6.613067	6.327454	4.951267	12.069522	7.854649	2.383933	2.400456	3.469815	4.85325	3.926516
5,353333	-1.526328	-1.663539	7.231125	7.568907	16.63565	7.383743	2.600208	4.821338	2.030413	4.618222	3.428193	6.769035	6.513144	5.072311	12.375685	8.054274	2.439561	2.44996	3.549973	4.900148	3.958689
5,356667	-1.527799	-1.663155	7.339767	7.485812	16.882175	7.543051	2.611824	4.844948	2.045694	4.656209	3.448038	6.920522	6.698682	5.199545	12.67232	8.255397	2.499105	2.502595	3.631314	4.951994	3.989263
5,36	-1.528928	-1.66337	7.435153	7.409064	17.094832	7.692269	2.624766	4.868889	2.060494	4.696274	3.469412	7.064811	6.881746	5.331588	12.954614	8.454149	2.561886	2.557776	3.712169	5.008448	4.018734
5,363333	-1.529547	-1.664198	7.517379	7.33774	17.271246	7.828285	2.639553	4.893158	2.074446	4.737922	3.492494	7.199438	7.059387	5.466928	13.21809	8.64669	2.626811	2.615388	3.791562	5.068996	4.046989
5,366667	-1.530065	-1.665041	7.586345	7.271061	17.409361	7.948386	2.65606	4.917384	2.087758	4.780588	3.517458	7.32253	7.228385	5.604075	13.458622	8.829713	2.692772	2.675575	3.86924	5.133025	4.073854
5,37	-1.530611	-1.665481	7.641152	7.208946	17.507587	8.050719	2.673581	4.940846	2.101114	4.824341	3.544168	7.432478	7.385701	5.741274	13.67281	9.000657	2.758886	2.738288	3.944848	5.199977	4.099644
5,373333	-1.531051	-1.665845	7.680636	7.15195	17.564871	8.134196	2.691093	4.963116	2.115032	4.869449	3.572046	7.52751	7.528683	5.876428	13.858198	9.157681	2.824177	2.80308	4.017305	5.269518	4.125088
5,376667	-1.531466	-1.666637	7.704096	7.100688	17.580971	8.198151	2.707779	4.984426	2.12953	4.915527	3.600296	7.605923	7.655242	6.007388	14.013155	9.299409	2.887345	2.868976	4.084934	5.341325	4.15091
5,38	-1.532064	-1.667597	7.711427	7.055411	17.556695	8.242005	2.723596	5.005485	2.144297	4.96153	3.628405	7.666651	7.76385	6.132063	14.136389	9.424402	2.947113	2.934599	4.146013	5.414814	4.177605
5,383333	-1.532888	-1.667864	7.702861	7.015768	17.49364	8.264978	2.738832	5.026996	2.159009	5.006327	3.656236	7.709125	7.853082	6.248402	14.226583	9.530918	3.00233	2.998502	4.199091	5.48909	4.205416
5,386667	-1.533747	-1.666819	7.678776	6.980948	17.393736	8.266154	2.753075	5.049241	2.173404	5.049122	3.683428	7.732755	7.921419	6.35435	14.282594	9.617332	3.051615	3.059273	4.242916	5.563023	4.234266
5,39	-1.534418	-1.664442	7.639543	6.950273	17.259353	8.244813	2.765603	5.072028	2.187014	5.089636	3.709154	7.73708	7.967621	6.447648	14.303903	9.682485	3.093607	3.115714	4.276505	5.635355	4.263515
5,393333	-1.534948	-1.661301	7.585476	6.923655	17.093637	8.200858	2.776582	5.094795	2.199266	5.128073	3.732922	7.722027	7.990786	6.526063	14.290885	9.725596	3.127752	3.167131	4.299326	5.704851	4.292
5,396667	-1.535488	-1.658367	7.517096	6.90155	16.900234	8.1352	2.78679	5.116738	2.210117	5.164701	3.7552	7.687931	7.990037	6.588032	14.244954	9.746234	3.154239	3.212912	4.311132	5.77035	4.318977
5,4	-1.535886	-1.656502	7.435415	6.884526	16.682798	8.049685	2.796474	5.137133	2.220185	5.19936	3.776728	7.635648	7.964591	6.632703	14.168608	9.744512	3.17291	3.251943	4.311734	5.830355	4.345169
5,403333	-1.535884	-1.656173	7.341757	6.872759	16.444928	7.946788	2.805151	5.155648	2.230137	5.231557	3.797564	7.566399	7.91449	6.659425	14.064986	9.721104	3.182723	3.282961	4.301091	5.882863	4.372336
5,406667	-1.535429	-1.657512	7.237434	6.865923	16.190171	7.829331	2.812106	5.172184	2.240057	5.261018	3.817379	7.4814	7.841157	6.667425	13.937059	9.677122	3.182651	3.305272	4.279356	5.92615	4.401707
5,41	-1.53459	-1.66018	7.123812	6.863464	15.92197	7.69992	2.81676	5.186665	2.249386	5.288014	3.836098	7.382008	7.7468	6.655952	13.787532	9.614322	3.172669	3.318918	4.246871	5.959431	4.433111
5,413333	-1.53366	-1.663268	7.002479	6.865082	15.643676	7.560437	2.818876	5.199266	2.257562	5.31314	3.853636	7.270409	7.633514	6.624889	13.619437	9.535076	3.153521	3.324397	4.204519	5.982626	4.465197
5,416667	-1.53332	-1.665741	6.875233	6.870951	15.358612	7.412296	2.818801	5.21046	2.264546	5.336872	3.869528	7.149773	7.503348	6.575289	13.436149	9.441745	3.125969	3.322215	4.153706	5.996087	4.49607
5,42	-1.53414	-1.667048	6.743892	6.881356	15.070162	7.257436	2.817485	5.220826	2.270376	5.35939	3.883173	7.023397	7.358717	6.509076	13.240948	9.336614	3.090487	3.312542	4.095661	6.000557	4.52418
5,423333	-1.53592	-1.667309	6.60997	6.896463	14.781433	7.098918	2.815883	5.230934	2.274792	5.380752	3.89417	6.893964	7.202611	6.428016	13.036905	9.222397	3.047578	3.29534	4.031247	5.996647	4.549104
5,426667	-1.537982	-1.667119	6.474645	6.91641	14.494741	6.940369	2.814387	5.241076	2.277771	5.401094	3.902672	6.763639	7.038457	6.333187	12.826627	9.102065	2.998197	3.270878	3.961372	5.984176	4.571372
5,43	-1.539842	-1.667086	6.339104	6.94119	14.211883	6.784799	2.813071	5.251026	2.279889	5.420522	3.909714	6.634191	6.869447	6.225645	12.611832	8.978212	2.943596	3.239875	3.887197	5.962312	4.591483
5,433333	-1.541275	-1.667401	6.204745	6.970568	13.934466	6.634062	2.812123	5.260268	2.281836	5.439014	3.916828	6.507013	6.698136	6.107347	12.393686	8.852826	2.884789	3.203155	3.809953	5.93026	4.609272
5,436667	-1.542284	-1.667915	6.073057	7.004218	13.66351	6.48947	2.811767	5.268383	2.283877	5.456781	3.925124	6.383511	6.526782	5.981177	12.173592	8.727294	2.822498	3.161445	3.730676	5.887877	4.62401
5,44	-1.54311	-1.668473	5.945363	7.04182	13.399488	6.352618	2.812102	5.275122	2.285813	5.474632	3.934793	6.265378	6.35765	5.850376	11.953098	8.602373	2.757502	3.115344	3.650171	5.835936	4.634812
5,443333	-1.543849	-1.669046	5.822785	7.08314	13.143182	6.225378	2.81321	5.28019	2.287272	5.493664	3.945351	6.154352	6.193119	5.718063	11.733266	8.478364	2.690774	3.065351	3.56905	5.775928	4.64103
5,446667	-1.544458	-1.669662	5.706421	7.128183	12.895857	6.109259	2.815284	5.283194	2.287996	5.514671	3.956284	6.051727	6.035906	5.586881	11.514806	8.355534	2.62332	3.011991	3.487731	5.709533	4.642461
5,45	-1.545088	-1.670393	5.597171	7.177269	12.65838	6.004875	2.8187	5.283976	2.288035	5.537902	3.967664	5.957996	5.888952	5.458945	11.298591	8.23436	2.55588	2.955851	3.40655	5.638396	4.639088
5,453333	-1.545724	-1.671233	5.495439	7.230726	12.430637	5.912115	2.824018	5.282827	2.287771	5.563201	3.980201	5.87289	5.754723	5.336203	11.085662	8.115039	2.488762	2.897619	3.325903	5.564163	4.630663
5,456667	-1.545873	-1.671902	5.401186	7.28835	12.212055	5.830699	2.831716	5.280165	2.287725	5.590235	3.994697	5.79579	5.634627	5.22048	10.876989	7.996986	2.422061	2.838442	3.246103	5.488273	4.616697
5,46	-1.545207	-1.672111	5.314062	7.349408	12.002599	5.760276	2.841766	5.276149	2.288144	5.618498	4.011577	5.726064	5.529007	5.113146	10.673315	7.879227	2.35612	2.779908	3.167329	5.411884	4.596824
5,463333	-1.544049	-1.67191	5.233502	7.413167	11.803069	5.700347	2.853665	5.270764	2.28885	5.647427	4.030971	5.663173	5.437444	5.015121	10.474908	7.76101	2.291711	2.72317	3.08997	5.336139	4.571031
5,466667	-1.542953	-1.67155	5.158894	7.47908	11.614356	5.65055	2.866986	5.264191	2.289575	5.676903	4.05313	5.606688	5.35913	4.927072	10.28149	7.641779	2.229631	2.668336	3.014578	5.262249	4.539619
5,47	-1.542099	-1.671376	5.0896	7.546617	11.43684	5.610589	2.88181	5.256789	2.290103	5.707317	4.078528	5.556122	5.293184	4.849413	10.092832	7.520893	2.170215	2.614911	2.941571	5.191377	4.503169
5,473333	-1.541246	-1.671753	5.025019	7.615305	11.270653	5.57967	2.898719	5.248487	2.290349	5.73894	4.107407	5.510677	5.238694	4.782378	9.909351	7.397837	2.113379	2.562431	2.871573	5.124774	4.462352
5,476667	-1.540235	-1.672889	4.964724	7.684845	11.115995	5.55644	2.918337	5.238748	2.290642	5.771579	4.139356	5.469279	5.194593	4.725993	9.731922	7.272596	2.059012	2.510731	2.805603	5.063877	4.417545
5,48	-1.539326	-1.67479	4.908485	7.754916	10.973007	5.539546	2.940757	5.227355	2.291689	5.804741	4.173596	5.430799	5.159682	4.679804	9.561471	7.145422	2.00723	2.459867	2.744507	5.009691	4.368968
5,483333	-1.538915	-1.677128	4.856166	7.824832	10.841682	5.527771	2.965431	5.214518	2.294137	5.837849	4.209509	5.394154	5.132682	4.642731	9.398813	7.016312	1.958355	2.409941	2.68839	4.962376	4.317254
5,486667	-1.539078	-1.679335	4.807287	7.893543	10.722197	5.519689	2.991616	5.20029	2.298113	5.870509	4.246762	5.358391	5.112064	4.613239	9.244559	6.884907	1.912816	2.36132	2.63651	4.922165	4.263495
5,49	-1.539514	-1.681014	4.76068	7.960108	10.615278	5.513736	3.018808	5.184683	2.303089	5.902866	4.285148	5.322723	5.096039	4.589776	9.099168	6.750874	1.871195	2.315012	2.58793	4.890209	4.208846
5,493333	-1.539834	-1.682058	4.714924	8.02426	10.522056	5.508555	3.046864	5.16818	2.308099	5.935369	4.324575	5.286387	5.082976	4.571053	8.963012	6.614433	1.833994	2.272353	2.542449	4.868217	4.15449
5,496667	-1.539765	-1.682626	4.668859	8.0863	10.443404	5.502922	3.075797	5.151378	2.312221	5.968009	4.365214	5.248574	5.071695	4.555839	8.836509	6.476471	1.801104	2.234268	2.500601	4.857816	4.101639
5,5	-1.539244	-1.683105	4.621606	8.146318	10.379527	5.495595	3.105361	5.134227	2.315188	6.000058	4.407365	5.208599	5.061255	4.542828	8.720495	6.338128	1.771765	2.200985	2.462931	4.860005	4.051141
5,503333	-1.538488	-1.683818	4.572747	8.203643	10.330384	5.485498	3.134908	5.116102	2.317453	6.030362	4.45101	5.166052	5.050467	4.530669	8.616016	6.200426	1.745191	2.172144	2.429643	4.874636	4.003358
5,506667	-1.537829	-1.684787	4.522457	8.257043	10.296133	5.472171	3.163602	5.0966	2.3195	6.057935	4.495573	5.120536	5.037811	4.517866	8.523348	6.06416	1.721157	2.146987	2.400849	4.900438	3.958447
5,51	-1.537518	-1.685877	4.470853	8.305475	10.276672	5.455908	3.190498	5.075779	2.321281	6.082484	4.540204	5.071382	5.021921	4.502853	8.44173	5.930079	1.700074	2.124722	2.376964	4.935533	3.916463
5,513333	-1.537629	-1.687103	4.417547	8.348507	10.27082	5.437079	3.214781	5.053461	2.322473	6.10408	4.584158	5.017945	5.0019	4.484483	8.370165	5.799153	1.682488	2.104873	2.358543	4.97817	3.877496
5,516667	-1.5379	-1.688585	4.362405	8.385924	10.276348	5.415354	3.236367	5.02887	2.32304	6.122435	4.626754	4.959979	4.977083	4.462279	8.308055	5.672385	1.668478	2.087361	2.345811	5.027253	3.841906
5,52	-1.537763	-1.690276	4.306224	8.417602	10.290857	5.389823	3.255904	5.001276	2.32318	6.136862	4.667319	4.897839	4.946862	4.435925	8.255243	5.550579	1.657802	2.072401	2.338783	5.08202	3.810272
5,523333	-1.536866	-1.692012	4.250195	8.443835	10.312497	5.359796	3.273944	4.970481	2.322886	6.146751	4.705456	4.83255	4.910878	4.404842	8.211612	5.434623	1.650337	2.060214	2.337496	5.141463	3.783117
5,526667	-1.53558	-1.693672	4.195043	8.465027	10.340101	5.325328	3.290403	4.936829	2.321898	6.151795	4.741094	4.765311	4.869149	4.368418	8.176503	5.325591	1.645668	2.050732	2.341682	5.204329	3.760675
5,53	-1.534722	-1.694886	4.140861	8.481083	10.373059	5.286796	3.304782	4.901302	2.320147	6.151898	4.774171	4.696768	4.821959	4.326374	8.14845	5.224193	1.64276	2.043682	2.350646	5.269194	3.742805
5,533333	-1.534669	-1.69494	4.08751	8.491469	10.410996	5.244294	3.316741	4.865126	2.318004	6.147075	4.804299	4.626947	4.769693	4.278941	8.125603	5.130546	1.640755	2.038782	2.363931	5.334376	3.729047
5,536667	-1.534948	-1.693564	4.035041	8.495581	10.453187	5.197931	3.326315	4.828768	2.315905	6.137243	4.830701	4.555626	4.712743	4.226807	8.106481	5.044611	1.639781	2.035767	2.381763	5.398044	3.718787
5,54	-1.534839	-1.691467	3.983783	8.492812	10.498278	5.148415	3.333424	4.791603	2.313855	6.12204	4.852582	4.48271	4.651609	4.170702	8.090415	4.966471	1.640622	2.03452	2.404485	5.458253	3.71156
5,543333	-1.534006	-1.689762	3.934169	8.482799	10.544778	5.096838	3.337515	4.752677	2.311417	6.100953	4.869622	4.408558	4.587019	4.111088	8.077549	4.896267	1.643662	2.035089	2.43204	5.51292	3.707269
5,546667	-1.53245	-1.689181	3.886663	8.466017	10.591886	5.044131	3.337944	4.711517	2.308048	6.073564	4.88192	4.333911	4.519812	4.04825	8.068328	4.834184	1.648473	2.037373	2.464408	5.560067	3.705981
5,55	-1.530517	-1.689763	3.841866	8.443732	10.639792	4.991017	3.334488	4.668397	2.303272	6.039723	4.889353	4.259627	4.450703	3.982463	8.062805	4.780455	1.65447	2.041064	2.501835	5.598082	3.707579
5,553333	-1.528946	-1.691057	3.80053	8.416959	10.689187	4.938087	3.327555	4.624221	2.29664	5.999543	4.891278	4.186611	4.380063	3.914165	8.06072	4.73532	1.661458	2.045954	2.544319	5.625955	3.71165
5,556667	-1.528268	-1.692655	3.763363	8.385657	10.740494	4.885615	3.317937	4.580146	2.287871	5.953289	4.887114	4.115646	4.307919	3.844049	8.062112	4.698954	1.6692	2.052056	2.591577	5.643417	3.71753
5,56	-1.528357	-1.694492	3.730829	8.348978	10.793665	4.833474	3.306225	4.536931	2.277377	5.901445	4.877017	4.047014	4.234348	3.772841	8.067431	4.671424	1.677001	2.059395	2.643379	5.650653	3.724383
5,563333	-1.528824	-1.696636	3.703208	8.305996	10.848461	4.781298	3.292474	4.494501	2.266509	5.844775	4.861707	3.980605	4.160128	3.701167	8.077193	4.652736	1.684418	2.067734	2.699175	5.647798	3.731402
5,566667	-1.529402	-1.698875	3.680695	8.25643	10.904557	4.729061	3.276405	4.452445	2.256638	5.784115	4.841888	3.916743	4.086879	3.629608	8.09198	4.642826	1.691945	2.076676	2.75783	5.634724	3.738113
5,57	-1.529873	-1.700786	3.66338	8.20098	10.961568	4.677621	3.257898	4.410895	2.247903	5.720155	4.817911	3.856564	4.016225	3.558769	8.112777	4.641616	1.700435	2.086158	2.818034	5.611297	3.744521
5,573333	-1.530069	-1.70209	3.651362	8.140875	11.019318	4.628286	3.237414	4.370211	2.239301	5.65354	4.789839	3.801334	3.948967	3.489358	8.140924	4.649253	1.71027	2.096425	2.878409	5.577676	3.750852
5,576667	-1.529989	-1.702662	3.644742	8.077257	11.077844	4.581943	3.215757	4.330159	2.229836	5.58504	4.757806	3.751877	3.885274	3.422159	8.177402	4.666183	1.721197	2.107312	2.937541	5.534317	3.756907
5,58	-1.529729	-1.702575	3.643128	8.011144	11.137117	4.539106	3.193251	4.290462	2.219186	5.515484	4.722204	3.708574	3.825149	3.357828	8.222121	4.692834	1.732624	2.118073	2.994581	5.482038	3.761827
5,583333	-1.52942	-1.702184	3.645335	7.943393	11.196759	4.500406	3.169511	4.251748	2.207667	5.445591	4.683355	3.671617	3.768506	3.296774	8.273971	4.729263	1.743954	2.128189	3.049518	5.422278	3.764831
5,586667	-1.529178	-1.701806	3.649872	7.874262	11.255728	4.466589	3.144244	4.21513	2.196074	5.375774	4.641321	3.641442	3.715349	3.239233	8.331578	4.775091	1.754653	2.13797	3.102606	5.356939	3.765849
5,59	-1.528867	-1.701601	3.655781	7.803398	11.312507	4.438295	3.117896	4.181125	2.1853	5.306154	4.596326	3.618876	3.666252	3.18559	8.394032	4.829591	1.764308	2.148271	3.153683	5.287792	3.765242
5,593333	-1.528147	-1.701715	3.662994	7.730448	11.36574	4.416088	3.091186	4.149313	2.175633	5.236961	4.549058	3.604856	3.622514	3.136754	8.460834	4.891871	1.772872	2.159909	3.202338	5.216333	3.763285
5,596667	-1.526902	-1.702101	3.671983	7.655394	11.41423	4.400661	3.064533	4.118773	2.166584	5.168619	4.500334	3.600146	3.585747	3.093987	8.531014	4.960968	1.78082	2.173233	3.248359	5.14414	3.759857
5,6	-1.525461	-1.702493	3.68297	7.57843	11.456264	4.392826	3.038241	4.088741	2.157574	5.101537	4.450767	3.605156	3.557399	3.058312	8.602581	5.035934	1.788944	2.187907	3.291397	5.072824	3.754503
5,603333	-1.524416	-1.702749	3.695358	7.500061	11.489314	4.393081	3.012563	4.059065	2.148391	5.036377	4.400946	3.619989	3.53841	3.030191	8.673005	5.115974	1.797767	2.203073	3.330605	5.00341	3.746798
5,606667	-1.524199	-1.7029	3.707791	7.421364	11.510676	4.401359	2.987389	4.030085	2.138981	4.974111	4.351611	3.64453	3.528889	3.009528	8.739908	5.20022	1.807188	2.217896	3.365077	4.936135	3.73653
5,61	-1.5248	-1.702921	3.718597	7.343835	11.518346	4.417393	2.962433	4.002063	2.129141	4.915355	4.30342	3.67844	3.528352	2.99588	8.801159	5.287326	1.816818	2.231978	3.394436	4.871006	3.723576
5,613333	-1.525888	-1.702647	3.726405	7.268775	11.511129	4.44118	2.937676	3.9751	2.11843	4.859991	4.256776	3.72121	3.536588	2.989036	8.854617	5.375511	1.826235	2.245423	3.418753	4.808225	3.707776
5,616667	-1.527047	-1.70195	3.730765	7.196815	11.488247	4.472895	2.91338	3.949382	2.106385	4.807677	4.211982	3.772138	3.55395	2.989541	8.898012	5.462828	1.834885	2.25858	3.438304	4.74815	3.689013
5,62	-1.527834	-1.701085	3.732008	7.128129	11.449318	4.51236	2.889959	3.924709	2.092769	4.758331	4.169253	3.830191	3.580748	2.998507	8.929172	5.547368	1.842467	2.271665	3.453747	4.691147	3.667443
5,623333	-1.527827	-1.700726	3.730328	7.062845	11.39455	4.558689	2.867733	3.900012	2.077464	4.712043	4.128606	3.894102	3.616874	3.016874	8.946382	5.627494	1.849282	2.284675	3.466042	4.637203	3.643512
5,626667	-1.52696	-1.70144	3.725155	7.000946	11.32445	4.61038	2.846473	3.874017	2.060272	4.668767	4.08998	3.9627	3.661992	3.044958	8.948583	5.701665	1.855725	2.297524	3.475841	4.585691	3.617635
5,63	-1.525552	-1.703186	3.715312	6.942128	11.239253	4.665726	2.825475	3.846254	2.041113	4.628205	4.053292	4.034866	3.715631	3.082677	8.935023	5.767778	1.861719	2.309974	3.483198	4.535658	3.589975
5,633333	-1.523892	-1.70538	3.699673	6.886154	11.138852	4.723253	2.804259	3.817033	2.020321	4.589929	4.018394	4.108955	3.776971	3.129584	8.904786	5.823159	1.866796	2.321711	3.487759	4.486289	3.56037
5,636667	-1.522089	-1.70736	3.677788	6.83325	11.023381	4.781843	2.782981	3.786756	1.998393	4.553696	3.98517	4.182711	3.844627	3.184603	8.85708	5.865281	1.870305	2.332769	3.489145	4.437253	3.528408
5,64	-1.520289	-1.708694	3.650033	6.784146	10.893911	4.84043	2.762135	3.755671	1.975534	4.519719	3.953648	4.254146	3.917048	3.24646	8.791769	5.892216	1.87165	2.343469	3.487245	4.388526	3.493799
5,643333	-1.518736	-1.709179	3.617283	6.739713	10.752486	4.897644	2.741906	3.724131	1.951781	4.488382	3.923965	4.322066	3.993061	3.314361	8.709207	5.90291	1.870613	2.353704	3.481999	4.339956	3.456535
5,646667	-1.517541	-1.708876	3.580179	6.700461	10.601593	4.951748	2.721942	3.692695	1.927268	4.459639	3.896102	4.385494	4.071495	3.387632	8.610036	5.897314	1.867384	2.362846	3.473067	4.291181	3.41666
5,65	-1.51659	-1.708243	3.538624	6.666435	10.443761	5.000728	2.701752	3.66183	1.901909	4.432918	3.869751	4.443089	4.150558	3.46508	8.495553	5.875801	1.862408	2.370399	3.459968	4.241592	3.374297
5,653333	-1.515791	-1.707877	3.492421	6.637549	10.281399	5.042586	2.681222	3.631486	1.875215	4.40747	3.844751	4.493107	4.227988	3.545236	8.367785	5.838466	1.856301	2.376015	3.442562	4.190383	3.329817
5,656667	-1.515283	-1.707879	3.442025	6.613915	10.116688	5.07578	2.660712	3.601101	1.846948	4.382812	3.821326	4.533644	4.301516	3.626851	8.228963	5.785285	1.849613	2.379029	3.421446	4.137018	3.283522
5,66	-1.515251	-1.707788	3.38822	6.595763	9.951537	5.099299	2.6405	3.570146	1.817479	4.359052	3.799677	4.563063	4.369167	3.708836	8.081269	5.716991	1.842182	2.378737	3.397773	4.08163	3.235476
5,663333	-1.515655	-1.707231	3.331677	6.582969	9.787597	5.112447	2.620214	3.538564	1.78715	4.336565	3.779749	4.580278	4.429345	3.789768	7.926728	5.63544	1.83288	2.374949	3.372514	4.024888	3.18584
5,666667	-1.51626	-1.706285	3.273082	6.574843	9.626342	5.114649	2.599172	3.506662	1.755974	4.315365	3.761207	4.584634	4.480725	3.867653	7.767076	5.542886	1.820507	2.367829	3.346033	3.967567	3.134959
5,67	-1.516925	-1.705209	3.213324	6.570533	9.469338	5.105205	2.577163	3.474782	1.724216	4.295084	3.743356	4.575839	4.522152	3.940253	7.604206	5.441093	1.804772	2.357556	3.318077	3.910152	3.083152
5,673333	-1.517748	-1.704255	3.153425	6.569581	9.318398	5.083283	2.554581	3.443062	1.692715	4.275327	3.725487	4.554174	4.552674	4.005447	7.44055	5.331144	1.786243	2.344373	3.288022	3.852863	3.030733
5,676667	-1.518816	-1.703769	3.094137	6.572093	9.175183	5.048402	2.531878	3.411437	1.662341	4.255785	3.707302	4.520477	4.571614	4.061519	7.278575	5.214026	1.765665	2.328475	3.255361	3.795946	2.97808
5,68	-1.519999	-1.703942	3.035651	6.578286	9.040654	5.000722	2.509267	3.379981	1.633301	4.236332	3.688725	4.4757	4.578406	4.107553	7.120232	5.091163	1.743456	2.309827	3.220105	3.739717	2.925649
5,683333	-1.521082	-1.7045	2.977802	6.587831	8.915211	4.940957	2.487063	3.349177	1.605102	4.217006	3.669756	4.4205	4.572388	4.143296	6.967056	4.964264	1.719772	2.288367	3.182755	3.684527	2.874048
5,686667	-1.521886	-1.704911	2.920497	6.599767	8.799305	4.870402	2.465728	3.319744	1.577036	4.197602	3.650738	4.355208	4.55315	4.168438	6.820298	4.835163	1.694863	2.264183	3.143919	3.630773	2.823907
5,69	-1.522357	-1.704728	2.863825	6.612896	8.693498	4.790774	2.445191	3.292348	1.54858	4.177435	3.632173	4.280187	4.521058	4.182124	6.680846	4.705909	1.66903	2.23734	3.103999	3.578764	2.775559
5,693333	-1.522659	-1.70375	2.807729	6.62628	8.59802	4.703488	2.424695	3.267393	1.51962	4.155804	3.614126	4.196306	4.477023	4.183048	6.549358	4.578557	1.642349	2.207861	3.063268	3.528702	2.729094
5,696667	-1.523004	-1.702068	2.752012	6.639684	8.512766	4.60935	2.403487	3.244728	1.4906	4.132598	3.596074	4.105037	4.421879	4.17011	6.426572	4.454738	1.614736	2.176013	3.022031	3.480663	2.684477
5,7	-1.523272	-1.700107	2.696994	6.653381	8.437678	4.50917	2.3813	3.223615	1.462387	4.108197	3.577449	4.008097	4.356253	4.143129	6.313308	4.335459	1.586122	2.142228	2.980485	3.434531	2.641316
5,703333	-1.523065	-1.698532	2.643761	6.667442	8.372652	4.404444	2.358325	3.203294	1.435709	4.082899	3.558233	3.907068	4.280987	4.102734	6.210216	4.221182	1.556368	2.106956	2.938686	3.390179	2.5992
5,706667	-1.522138	-1.697839	2.593664	6.681521	8.317163	4.297314	2.334791	3.183548	1.410677	4.056779	3.538732	3.803458	4.19751	4.049857	6.117561	4.112065	1.525422	2.070783	2.896986	3.347708	2.558632
5,71	-1.520598	-1.697988	2.547704	6.694961	8.270216	4.189803	2.310556	3.164696	1.386953	4.030041	3.519002	3.699066	4.107591	3.985644	6.035279	4.008455	1.493541	2.034095	2.856223	3.307487	2.520876
5,713333	-1.518979	-1.698559	2.506112	6.706658	8.230697	4.083256	2.285504	3.147114	1.364145	4.002981	3.498904	3.595837	4.012663	3.911592	5.96316	3.911337	1.461107	1.996721	2.817099	3.270044	2.486689
5,716667	-1.518075	-1.699277	2.468577	6.715464	8.198082	3.978616	2.260281	3.130725	1.342066	3.975524	3.478256	3.495189	3.91365	3.829452	5.900717	3.822086	1.428677	1.958388	2.779449	3.235746	2.455772
5,72	-1.518233	-1.700194	2.434863	6.720911	8.172796	3.876748	2.23595	3.115119	1.320923	3.947164	3.456733	3.397842	3.811596	3.740871	5.847077	3.741724	1.397001	1.919105	2.742314	3.204567	2.427361
5,723333	-1.518913	-1.70117	2.40487	6.723212	8.155481	3.778358	2.212977	3.100056	1.301246	3.917597	3.433985	3.30423	3.708145	3.647026	5.801432	3.670399	1.366344	1.879079	2.704803	3.176373	2.400814
5,726667	-1.519325	-1.701673	2.378258	6.72282	8.146037	3.684093	2.190903	3.085635	1.283507	3.887207	3.409972	3.2148	3.60517	3.548592	5.763328	3.607593	1.336233	1.838793	2.666815	3.151258	2.375674
5,73	-1.519334	-1.701445	2.354477	6.720063	8.143664	3.594821	2.168643	3.072109	1.267884	3.856727	3.385081	3.130287	3.504307	3.446196	5.73249	3.55281	1.306245	1.798931	2.628886	3.129131	2.351542
5,733333	-1.519262	-1.700817	2.333322	6.714956	8.147642	3.511474	2.145206	3.05964	1.254114	3.826626	3.359768	3.051824	3.406722	3.341007	5.708695	3.505814	1.276543	1.759886	2.591847	3.109353	2.328072
5,736667	-1.51906	-1.700221	2.31511	6.707265	8.157941	3.434711	2.120582	3.048279	1.241357	3.796946	3.334274	2.980288	3.312942	3.234784	5.69164	3.466332	1.247449	1.721513	2.556802	3.091317	2.305292
5,74	-1.518152	-1.699925	2.299911	6.696813	8.175173	3.36492	2.095545	3.038034	1.228413	3.767569	3.308898	2.915904	3.223276	3.129353	5.680887	3.433915	1.219022	1.683514	2.524616	3.074846	2.283844
5,743333	-1.516016	-1.700046	2.287162	6.683676	8.200055	3.302321	2.070474	3.028855	1.214449	3.738568	3.284072	2.858997	3.138368	3.026155	5.67594	3.407993	1.191274	1.645857	2.49503	3.059739	2.264526
5,746667	-1.512833	-1.70044	2.27657	6.668125	8.232942	3.246986	2.045089	3.020828	1.199598	3.71017	3.259704	2.810487	3.059016	2.926595	5.676154	3.388068	1.164291	1.608699	2.46676	3.045594	2.247475
5,75	-1.509584	-1.700917	2.268926	6.65059	8.273613	3.198831	2.019345	3.014252	1.184654	3.682407	3.234889	2.771024	2.985911	2.832453	5.68086	3.373943	1.138165	1.572283	2.438542	3.032159	2.232057
5,753333	-1.507296	-1.701546	2.265379	6.631435	8.321364	3.157732	1.993738	3.009155	1.170372	3.655119	3.208734	2.740117	2.919747	2.745088	5.689813	3.365424	1.113169	1.537175	2.409993	3.019361	2.217549
5,756667	-1.506169	-1.702345	2.2661	6.610745	8.375489	3.123822	1.968645	3.005154	1.157156	3.628194	3.181275	2.716597	2.86134	2.664751	5.703093	3.361889	1.089653	1.504201	2.381631	3.007038	2.203576
5,76	-1.505627	-1.702814	2.27025	6.588804	8.435851	3.097465	1.944037	3.002169	1.145195	3.60157	3.153328	2.699683	2.811541	2.591174	5.720406	3.362468	1.067847	1.473698	2.354355	2.995019	2.190074
5,763333	-1.505114	-1.702244	2.277172	6.566393	8.50299	3.078827	1.919892	3.000857	1.134673	3.575169	3.125675	2.68942	2.770756	2.524	5.740932	3.366423	1.047908	1.445179	2.328776	2.98351	2.177071
5,766667	-1.504494	-1.700419	2.287078	6.544193	8.57754	3.067628	1.896581	3.002139	1.12563	3.548987	3.098497	2.686286	2.738625	2.462736	5.763872	3.373217	1.029773	1.418093	2.304735	2.973149	2.164381
5,77	-1.50371	-1.697668	2.300711	6.522459	8.659557	3.063267	1.874634	3.006558	1.117701	3.523282	3.071502	2.690522	2.714265	2.407129	5.788693	3.382556	1.013255	1.392235	2.281526	2.96454	2.151672
5,773333	-1.50249	-1.694389	2.318805	6.501375	8.748594	3.064892	1.854127	3.014216	1.110294	3.498466	3.044386	2.701766	2.696654	2.357555	5.815074	3.394445	0.998446	1.367349	2.258696	2.95776	2.138987
5,776667	-1.500397	-1.690808	2.34196	6.481212	8.844289	3.071503	1.834725	3.024992	1.102999	3.474676	3.017103	2.7192	2.684942	2.314854	5.843046	3.40898	0.985554	1.343335	2.236442	2.952228	2.126761
5,78	-1.497008	-1.687022	2.370644	6.462137	8.946495	3.082249	1.816193	3.03859	1.095873	3.451785	2.989996	2.741869	2.678568	2.279664	5.873103	3.426085	0.97442	1.320697	2.21522	2.947248	2.115128
5,783333	-1.492357	-1.683117	2.404999	6.444236	9.054919	3.096702	1.798298	3.054538	1.089438	3.429831	2.963605	2.768852	2.677163	2.251789	5.905811	3.445619	0.964624	1.300168	2.195177	2.942873	2.103725
5,786667	-1.487118	-1.679301	2.44488	6.427607	9.168985	3.114876	1.780614	3.072394	1.084073	3.408963	2.938361	2.799594	2.680492	2.230249	5.94115	3.467567	0.955895	1.282221	2.176141	2.939894	2.092211
5,79	-1.481993	-1.675821	2.490257	6.412201	9.288065	3.136922	1.762955	3.091987	1.079488	3.389071	2.914771	2.834192	2.688558	2.213607	5.978501	3.491955	0.94812	1.26704	2.158028	2.938863	2.080456
5,793333	-1.477143	-1.672709	2.541431	6.39785	9.411692	3.162724	1.74568	3.113419	1.075053	3.369909	2.893394	2.873029	2.701596	2.200493	6.017372	3.518664	0.941282	1.25464	2.140941	2.939627	2.068297
5,796667	-1.472418	-1.669839	2.599149	6.384715	9.539631	3.191803	1.729337	3.137167	1.070335	3.351515	2.874161	2.916259	2.719703	2.19047	6.057672	3.547536	0.935687	1.244839	2.124917	2.941809	2.05561
5,8	-1.467808	-1.667142	2.664489	6.373565	9.671714	3.223686	1.714332	3.164135	1.065371	3.334296	2.856243	2.96385	2.742499	2.184079	6.09937	3.578576	0.931846	1.237135	2.109724	2.945196	2.042597
5,803333	-1.463476	-1.664445	2.738339	6.365142	9.807501	3.258282	1.700984	3.195033	1.060596	3.318563	2.838883	3.015706	2.76939	2.181905	6.142723	3.611808	0.930059	1.230991	2.094959	2.949783	2.029635
5,806667	-1.459666	-1.661305	2.821332	6.359261	9.946321	3.29593	1.689558	3.229804	1.056178	3.304318	2.822012	3.071299	2.800071	2.183967	6.188673	3.647194	0.930368	1.226258	2.080548	2.955807	2.016986
5,81	-1.456709	-1.657282	2.914386	6.354915	10.087699	3.337283	1.680141	3.267922	1.051869	3.291736	2.806223	3.129589	2.834447	2.189884	6.238212	3.684973	0.932729	1.222935	2.06686	2.963678	2.004712
5,813333	-1.454914	-1.652302	3.018824	6.351059	10.231636	3.383042	1.672691	3.308825	1.04783	3.281303	2.792585	3.189912	2.872181	2.199227	6.291557	3.725827	0.936998	1.220862	2.054133	2.973821	1.992739
5,816667	-1.454409	-1.646587	3.135966	6.347103	10.37847	3.433466	1.667237	3.35216	1.044775	3.273362	2.782238	3.252603	2.912723	2.211523	6.348352	3.770659	0.942917	1.219808	2.042155	2.986598	1.981236
5,82	-1.45499	-1.640329	3.266853	6.342867	10.528501	3.488278	1.663843	3.397914	1.043144	3.268181	2.775639	3.318413	2.955686	2.226045	6.408151	3.820353	0.950236	1.219567	2.030377	3.002074	1.970838
5,823333	-1.45601	-1.633634	3.412225	6.338267	10.68152	3.547155	1.662313	3.446307	1.042765	3.266488	2.772315	3.387757	3.00116	2.242043	6.470574	3.87544	0.958993	1.22018	2.018381	3.019807	1.962197
5,826667	-1.456659	-1.626767	3.572673	6.333232	10.836828	3.610164	1.662245	3.497764	1.043187	3.2692	2.77179	3.460454	3.049809	2.259312	6.535544	3.935979	0.969765	1.222064	2.006579	3.039125	1.955643
5,83	-1.456581	-1.620169	3.748811	6.327653	10.994066	3.677813	1.663388	3.552847	1.044209	3.276359	2.774465	3.535658	3.10243	2.278294	6.603342	4.001964	0.983327	1.225751	1.996046	3.059576	1.95142
5,833333	-1.456036	-1.614014	3.941342	6.321273	11.153667	3.750944	1.665747	3.611696	1.046215	3.287124	2.781064	3.612179	3.159365	2.299523	6.67427	4.073541	0.999798	1.231579	1.987509	3.081205	1.949755
5,836667	-1.455528	-1.608045	4.150909	6.314007	11.316376	3.830509	1.669637	3.673647	1.049758	3.301174	2.791866	3.688979	3.220559	2.323268	6.748485	4.150792	1.018514	1.239722	1.981014	3.104632	1.95063
5,84	-1.455436	-1.602042	4.377863	6.306166	11.482417	3.917303	1.675768	3.737656	1.05492	3.319292	2.806987	3.765111	3.285908	2.349845	6.826056	4.233792	1.038954	1.250414	1.976512	3.130725	1.953865
5,843333	-1.455802	-1.596159	4.622284	6.297942	11.651007	4.011858	1.684949	3.802908	1.061641	3.342341	2.826591	3.839691	3.355446	2.379721	6.90675	4.322826	1.061475	1.263852	1.974195	3.159982	1.959419
5,846667	-1.456487	-1.590808	4.884286	6.289036	11.820802	4.11437	1.697654	3.868957	1.070218	3.370623	2.85053	3.912555	3.429496	2.413147	6.989991	4.418218	1.087039	1.279848	1.97418	3.192232	1.967595
5,85	-1.457691	-1.58638	5.164134	6.279025	11.990408	4.224708	1.713853	3.935699	1.081065	3.404516	2.87841	3.98443	3.508541	2.450086	7.075434	4.520041	1.116435	1.297961	1.976465	3.226753	1.978998
5,853333	-1.459935	-1.583019	5.461665	6.267781	12.158346	4.342575	1.733197	4.003505	1.094459	3.444671	2.910076	4.055915	3.592853	2.490561	7.163409	4.628146	1.149762	1.318017	1.981286	3.262706	1.994099
5,856667	-1.463395	-1.580605	5.77559	6.25554	12.323139	4.46771	1.755339	4.073001	1.1104	3.491275	2.945832	4.126757	3.682192	2.534932	7.254586	4.742378	1.18644	1.340258	1.988978	3.299697	2.013004
5,86	-1.467619	-1.578947	6.103756	6.242714	12.48342	4.600222	1.7799	4.144313	1.128392	3.543811	2.986403	4.196066	3.775638	2.583646	7.349222	4.862656	1.22565	1.365225	1.999663	3.337841	2.035879
5,863333	-1.471891	-1.577962	6.443869	6.229657	12.637917	4.740495	1.806435	4.216727	1.147759	3.601531	3.032533	4.262454	3.8719	2.636666	7.446817	4.988924	1.267032	1.393634	2.013388	3.377086	2.06326
5,866667	-1.475664	-1.577703	6.793699	6.216626	12.785406	4.888484	1.834743	4.289243	1.168247	3.663986	3.08441	4.324273	3.969901	2.693452	7.54633	5.121012	1.31101	1.426108	2.030286	3.416813	2.095714
5,87	-1.478738	-1.578189	7.150847	6.20376	12.924356	5.043423	1.864956	4.361225	1.189993	3.731314	3.141739	4.380323	4.068785	2.753555	7.646444	5.2585	1.358155	1.462958	2.05034	3.456417	2.133398
5,873333	-1.481177	-1.579328	7.512324	6.190969	13.05272	5.204089	1.897088	4.4325	1.213191	3.803925	3.204159	4.43004	4.16761	2.816979	7.746021	5.400746	1.408526	1.504258	2.073094	3.49589	2.176029
5,876667	-1.483141	-1.58109	7.874298	6.178143	13.168301	5.368991	1.930612	4.503151	1.237949	3.881884	3.271113	4.472897	4.265468	2.883946	7.844445	5.546943	1.461898	1.549893	2.097967	3.535586	2.223102
5,88	-1.484786	-1.583464	8.232504	6.16545	13.269094	5.536466	1.96487	4.573187	1.264013	3.964917	3.341573	4.50794	4.361667	2.95443	7.941172	5.696143	1.518039	1.599665	2.124991	3.575511	2.274115
5,883333	-1.486224	-1.586205	8.582842	6.153109	13.353106	5.704693	1.999781	4.642131	1.290667	4.052818	3.414554	4.534141	4.455573	3.027915	8.035142	5.847287	1.576398	1.653575	2.154778	3.615063	2.328574
5,886667	-1.487626	-1.589094	8.921609	6.141116	13.418182	5.871645	2.035633	4.709131	1.317392	4.145444	3.489662	4.551095	4.546386	3.10353	8.124917	5.999193	1.636087	1.711705	2.187513	3.653365	2.385865
5,89	-1.489248	-1.592434	9.245324	6.129623	13.46256	6.035392	2.072363	4.773626	1.344326	4.242306	3.566502	4.558848	4.633013	3.180372	8.209181	6.15052	1.696298	1.7738	2.222355	3.689601	2.445485
5,893333	-1.491195	-1.596868	9.550188	6.119223	13.485383	6.194276	2.109438	4.835501	1.371597	4.342456	3.644046	4.557127	4.713915	3.257589	8.287044	6.299772	1.756295	1.839219	2.25829	3.723334	2.507345
5,896667	-1.493457	-1.602652	9.831791	6.110483	13.486354	6.346332	2.146115	4.894767	1.39859	4.444795	3.721272	4.545334	4.787203	3.33426	8.357825	6.445504	1.815177	1.90712	2.295036	3.75458	2.571461
5,9	-1.496151	-1.609324	10.0856	6.103557	13.465263	6.488881	2.181815	4.951519	1.424378	4.548245	3.79773	4.523088	4.850979	3.409341	8.420575	6.586709	1.872051	1.97671	2.332568	3.783114	2.637425
5,903333	-1.499369	-1.616016	10.307578	6.098419	13.421962	6.618942	2.216438	5.005741	1.448581	4.651926	3.873293	4.490439	4.903638	3.481687	8.473989	6.72279	1.926211	2.047561	2.370322	3.808068	2.704361
5,906667	-1.50287	-1.622029	10.494567	6.095185	13.35673	6.733965	2.250123	5.056912	1.471374	4.755488	3.948058	4.447808	4.94403	3.550235	8.516582	6.853136	1.976971	2.119375	2.40728	3.828666	2.771279
5,91	-1.506092	-1.627285	10.644684	6.094201	13.270712	6.83227	2.282682	5.104249	1.492862	4.859057	4.022037	4.395722	4.971346	3.614277	8.546851	6.976969	2.023667	2.191332	2.442262	3.844745	2.837408
5,913333	-1.508561	-1.632214	10.757137	6.095898	13.165704	6.912847	2.313318	5.147308	1.512828	4.962617	4.094513	4.334512	4.984876	3.673249	8.563845	7.093394	2.065981	2.262008	2.474082	3.856325	2.90243
5,916667	-1.510221	-1.637329	10.831437	6.100386	13.043539	6.974407	2.341023	5.186173	1.530938	5.065459	4.164311	4.264363	4.984124	3.726145	8.567721	7.201132	2.103739	2.330057	2.5022	3.863217	2.966483
5,92	-1.511317	-1.642965	10.866995	6.107339	12.905907	7.014889	2.365216	5.221268	1.546971	5.166286	4.230755	4.185592	4.968989	3.771614	8.559271	7.298369	2.136436	2.394648	2.527109	3.86507	3.02978
5,923333	-1.512246	-1.649146	10.863496	6.116411	12.7546	7.032428	2.38585	5.25297	1.560872	5.263783	4.293708	4.098792	4.939516	3.808641	8.539002	7.383272	2.163446	2.455205	2.549554	3.861421	3.092311
5,926667	-1.513459	-1.655588	10.821491	6.127528	12.591933	7.02653	2.403184	5.28112	1.572737	5.357047	4.352826	4.004829	4.895644	3.836644	8.507072	7.454806	2.184445	2.511125	2.569823	3.851858	3.153919
5,93	-1.515174	-1.661918	10.742504	6.1408	12.420824	6.998092	2.417762	5.305002	1.582772	5.445519	4.407436	3.904739	4.837308	3.855078	8.46384	7.513021	2.199556	2.561674	2.587817	3.83642	3.214381
5,933333	-1.517174	-1.667804	10.628712	6.15634	12.244165	6.948419	2.430123	5.323992	1.591261	5.528767	4.457012	3.799443	4.76465	3.863375	8.409979	7.558481	2.209333	2.605919	2.603124	3.815696	3.273436
5,936667	-1.518892	-1.67302	10.482807	6.174043	12.064219	6.878301	2.440159	5.337963	1.598399	5.606551	4.50121	3.689703	4.678341	3.861178	8.34621	7.591291	2.214338	2.642979	2.615226	3.790453	3.330913
5,94	-1.519773	-1.677508	10.307931	6.193378	11.882763	6.788165	2.447383	5.346968	1.603956	5.678801	4.53975	3.576576	4.579746	3.848446	8.273426	7.610509	2.214899	2.672387	2.624002	3.761132	3.386725
5,943333	-1.519902	-1.6813	10.107468	6.213435	11.70166	6.678679	2.451845	5.351075	1.607292	5.745533	4.57264	3.461526	4.470582	3.825397	8.192907	7.614607	2.21162	2.693903	2.629692	3.727676	3.440709
5,946667	-1.520089	-1.684536	9.885051	6.233274	11.523038	6.551087	2.453955	5.350699	1.607894	5.80705	4.600247	3.34611	4.352593	3.792441	8.106027	7.602729	2.205684	2.707244	2.632592	3.690102	3.49258
5,95	-1.520991	-1.687552	9.644438	6.252335	11.348662	6.407395	2.453843	5.346492	1.60598	5.863995	4.623024	3.231918	4.227544	3.750169	8.013995	7.575395	2.198373	2.712398	2.633369	3.649175	3.54207
5,953333	-1.522437	-1.690527	9.389117	6.270581	11.179486	6.250172	2.451525	5.338716	1.60239	5.916802	4.641126	3.120339	4.097116	3.699287	7.918231	7.53414	2.190794	2.709942	2.633376	3.606193	3.589068
5,956667	-1.523899	-1.693115	9.122394	6.288325	11.016245	6.08197	2.447247	5.327228	1.597765	5.965316	4.654196	3.012175	3.962764	3.640429	7.820533	7.480615	2.184263	2.700882	2.634174	3.562186	3.63348
5,96	-1.525036	-1.694893	8.847728	6.305698	10.859829	5.904948	2.441501	5.312082	1.592155	6.009181	4.661824	2.907721	3.825933	3.574147	7.722497	7.415796	2.180587	2.6864	2.636945	3.517575	3.675326
5,963333	-1.525578	-1.696001	8.568515	6.32222	10.710636	5.720977	2.43482	5.293818	1.585554	6.048315	4.664036	2.807197	3.688149	3.501209	7.625272	7.339987	2.18189	2.667825	2.642382	3.472711	3.715137
5,966667	-1.525478	-1.697128	8.287643	6.337186	10.56844	5.532095	2.427468	5.273076	1.57843	6.082859	4.660965	2.711188	3.550803	3.422599	7.530024	7.253513	2.190314	2.646744	2.651002	3.428413	3.75366
5,97	-1.525219	-1.698917	8.007295	6.35018	10.433108	5.340848	2.419417	5.250077	1.571311	6.113077	4.652511	2.620608	3.415229	3.339208	7.438135	7.156999	2.20789	2.624911	2.663703	3.385691	3.791239
5,973333	-1.525358	-1.701423	7.728908	6.360964	10.304772	5.149908	2.41071	5.224665	1.564168	6.139537	4.638748	2.53611	3.282768	3.251963	7.35085	7.051296	2.236484	2.604132	2.68181	3.345385	3.82795
5,976667	-1.525954	-1.704188	7.453579	6.369175	10.183246	4.961504	2.401811	5.196822	1.556627	6.163003	4.62029	2.457834	3.154394	3.162001	7.268916	6.937722	2.277814	2.586336	2.70657	3.30826	3.863935
5,98	-1.526833	-1.706811	7.182778	6.374424	10.067739	4.777507	2.393317	5.166899	1.548411	6.18408	4.597994	2.385951	3.030848	3.070258	7.192485	6.818086	2.333592	2.573481	2.738863	3.274888	3.899114
5,983333	-1.527985	-1.709258	6.918421	6.376862	9.95729	4.599584	2.385088	5.135508	1.539442	6.203082	4.572552	2.320949	2.91315	2.977325	7.121328	6.694002	2.405426	2.567231	2.779457	3.245352	3.932978
5,986667	-1.529282	-1.711608	6.662119	6.377306	9.851253	4.429122	2.376219	5.103526	1.529915	6.220118	4.544268	2.263221	2.802183	2.883987	7.05523	6.566515	2.494545	2.568865	2.829414	3.219611	3.965062
5,99	-1.530382	-1.713797	6.414641	6.376509	9.749085	4.267341	2.366143	5.071907	1.520217	6.235345	4.512942	2.212827	2.698264	2.791564	6.994209	6.436601	2.60185	2.579397	2.889907	3.198147	3.995472
5,993333	-1.531137	-1.715696	6.176187	6.37475	9.649841	4.11518	2.355252	5.040906	1.510588	6.249322	4.478111	2.169521	2.601884	2.701578	6.938374	6.305534	2.727894	2.599583	2.961609	3.182004	4.024747
5,996667	-1.53163	-1.717248	5.946861	6.371882	9.552336	3.973084	2.344365	5.009484	1.50107	6.262675	4.439493	2.132724	2.514158	2.615301	6.887496	6.174663	2.872593	2.62987	3.044666	3.172074	4.053333
6	-1.531993	-1.718503	5.726804	6.367237	9.455646	3.841177	2.333886	4.975916	1.491593	6.275415	4.397128	2.102009	2.436088	2.533626	6.840931	6.045213	3.035439	2.670543	3.138987	3.168478	4.081334
6,003333	-1.532465	-1.719582	5.516173	6.359886	9.35926	3.719513	2.323513	4.938999	1.481954	6.286933	4.351307	2.077579	2.3679	2.456997	6.798025	5.918223	3.216018	2.721997	3.243888	3.170788	4.108604
6,006667	-1.533312	-1.720548	5.314902	6.34946	9.263153	3.608334	2.312648	4.898555	1.472109	6.296467	4.302485	2.059623	2.309064	2.385358	6.758437	5.794416	3.413861	2.784802	3.357741	3.178686	4.134927
6,01	-1.53458	-1.721223	5.12238	6.336517	9.167868	3.508107	2.300964	4.855195	1.462311	6.303517	4.251043	2.047791	2.258663	2.31845	6.722178	5.674105	3.627739	2.859211	3.478489	3.192006	4.159987
6,013333	-1.535913	-1.721238	4.937921	6.321848	9.074036	3.419045	2.28854	4.809904	1.452644	6.308085	4.196894	2.041638	2.215988	2.256115	6.689304	5.557398	3.855092	2.944693	3.604401	3.210312	4.182941
6,016667	-1.536613	-1.720606	4.761484	6.305754	8.981619	3.340851	2.275416	4.763448	1.443011	6.31063	4.139372	2.040803	2.180812	2.198474	6.65939	5.444706	4.092189	3.040174	3.734286	3.233035	4.202318
6,02	-1.536134	-1.719998	4.593347	6.288317	8.890088	3.272923	2.261277	4.715935	1.43349	6.311751	4.077899	2.04488	2.153141	2.146111	6.631536	5.336933	4.33507	3.144295	3.866943	3.25999	4.216824
6,023333	-1.534668	-1.720057	4.433499	6.269909	8.799383	3.214662	2.245703	4.66695	1.42406	6.311919	4.012779	2.053623	2.132935	2.099847	6.604959	5.234939	4.580096	3.255292	4.000345	3.291199	4.226021
6,026667	-1.533077	-1.720833	4.28164	6.251179	8.709898	3.165746	2.228487	4.615912	1.414355	6.311392	3.944888	2.066836	2.11997	2.060187	6.579378	5.13883	4.823411	3.370979	4.131742	3.326206	4.22988
6,03	-1.532052	-1.722043	4.137223	6.232782	8.621701	3.126161	2.209664	4.562297	1.403937	6.310109	3.874782	2.084113	2.113874	2.027079	6.554761	5.047834	5.060465	3.488824	4.258528	3.363951	4.228155
6,033333	-1.53146	-1.723391	3.999413	6.215068	8.534713	3.095978	2.189329	4.505953	1.392383	6.307761	3.80253	2.105059	2.114285	2.000059	6.530707	4.960851	5.286474	3.605937	4.378741	3.403343	4.220536
6,036667	-1.530816	-1.724571	3.867399	6.197921	8.449296	3.074996	2.167417	4.447267	1.379267	6.304249	3.728225	2.129367	2.120705	1.978609	6.506181	4.877036	5.496902	3.719339	4.490888	3.443661	4.207006
6,04	-1.530029	-1.725382	3.740951	6.181097	8.365969	3.062407	2.143858	4.386804	1.364629	6.300139	3.652235	2.156596	2.132412	1.962598	6.479958	4.796006	5.687213	3.826526	4.59349	3.484471	4.187862
6,043333	-1.529381	-1.725926	3.620632	6.164677	8.285123	3.05681	2.118873	4.324977	1.349367	6.29662	3.575056	2.186306	2.148795	1.95231	6.45132	4.717997	5.853037	3.925328	4.684949	3.525479	4.163368
6,046667	-1.529139	-1.726494	3.507208	6.148954	8.207347	3.056761	2.092873	4.262036	1.334507	6.294912	3.497321	2.21833	2.16939	1.947896	6.420596	4.643783	5.991202	4.013263	4.763701	3.566519	4.13344
6,05	-1.529353	-1.727294	3.400652	6.134018	8.133386	3.061365	2.066207	4.198019	1.320157	6.295792	3.419792	2.252505	2.193497	1.949129	6.38899	4.573825	6.09995	4.087897	4.828239	3.607505	4.097913
6,053333	-1.529929	-1.728383	3.300057	6.119685	8.063362	3.070219	2.039066	4.132797	1.305816	6.299844	3.34292	2.28825	2.220346	1.955666	6.357517	4.507468	6.177854	4.147529	4.877481	3.648323	4.056931
6,056667	-1.530673	-1.729562	3.204705	6.105799	7.99655	3.082962	2.011545	4.066328	1.291439	6.308076	3.266768	2.32472	2.249539	1.96703	6.326412	4.443373	6.223206	4.190962	4.911366	3.688815	4.010774
6,06	-1.531206	-1.730395	3.114614	6.0925	7.932408	3.099193	1.983785	3.998732	1.277314	6.321893	3.191611	2.361149	2.280827	1.982491	6.295497	4.380747	6.234556	4.217243	4.930532	3.728923	3.959572
6,063333	-1.531163	-1.730673	3.029928	6.080179	7.871277	3.118436	1.956011	3.930228	1.263294	6.342519	3.118042	2.39686	2.313709	2.001412	6.264479	4.319844	6.211323	4.225938	4.93549	3.768782	3.903526
6,066667	-1.530605	-1.730688	2.950477	6.069165	7.813752	3.139851	1.928469	3.861327	1.249035	6.370579	3.046511	2.431032	2.347605	2.023394	6.232921	4.261107	6.154124	4.217224	4.92668	3.80846	3.843319
6,07	-1.529936	-1.730797	2.875984	6.059527	7.759783	3.162335	1.901457	3.792823	1.234503	6.40589	2.977351	2.462746	2.382277	2.047898	6.200268	4.204059	6.064883	4.191545	4.904869	3.847518	3.780123
6,073333	-1.529529	-1.731004	2.806175	6.051242	7.708527	3.185136	1.875125	3.725259	1.219762	6.447855	2.91116	2.49143	2.417803	2.074242	6.165992	4.147542	5.946319	4.149337	4.870876	3.88505	3.715128
6,076667	-1.529629	-1.731099	2.740821	6.044182	7.658984	3.208085	1.849106	3.658769	1.204804	6.496306	2.848665	2.51714	2.453973	2.102164	6.129986	4.090811	5.801414	4.091292	4.825312	3.920359	3.649169
6,08	-1.530349	-1.730837	2.67992	6.037829	7.610638	3.23124	1.822883	3.593434	1.189701	6.551497	2.790244	2.540212	2.48985	2.131767	6.092845	4.033784	5.633545	4.018783	4.768835	3.953392	3.58287
6,083333	-1.531417	-1.729949	2.623421	6.031469	7.563306	3.25439	1.796535	3.529332	1.174565	6.61355	2.73594	2.560629	2.524085	2.162678	6.05538	3.976686	5.44648	3.933785	4.702293	3.984435	3.516783
6,086667	-1.532056	-1.728386	2.570812	6.024654	7.516763	3.276682	1.770523	3.466337	1.159549	6.682519	2.685837	2.577875	2.555529	2.19365	6.017916	3.920087	5.243791	3.838235	4.626591	4.013534	3.45107
6,09	-1.53143	-1.726605	2.521207	6.017154	7.470901	3.296821	1.744949	3.404057	1.144842	6.758444	2.640073	2.591477	2.583472	2.223268	5.98026	3.864642	5.028636	3.733463	4.542679	4.040046	3.385439
6,093333	-1.529308	-1.725171	2.473728	6.008893	7.425976	3.313665	1.719712	3.342035	1.130477	6.841001	2.598657	2.601209	2.607661	2.250911	5.942095	3.810356	4.804303	3.620519	4.451646	4.062651	3.319763
6,096667	-1.526278	-1.724205	2.427923	6.000311	7.382522	3.326422	1.695075	3.280186	1.116471	6.92952	2.561559	2.60673	2.628328	2.276781	5.903129	3.756678	4.574343	3.501003	4.354648	4.080108	3.254433
6,1	-1.523447	-1.723584	2.383848	5.992342	7.341047	3.33472	1.67134	3.218932	1.102992	7.023275	2.528765	2.6078	2.645911	2.30118	5.862971	3.703125	4.341951	3.377099	4.252654	4.09204	3.189934
6,103333	-1.521858	-1.723327	2.341691	5.985634	7.301762	3.338618	1.648321	3.158834	1.089957	7.121452	2.49998	2.604727	2.660362	2.323992	5.821151	3.649397	4.109798	3.250949	4.146425	4.098827	3.126533
6,106667	-1.521997	-1.723461	2.301464	5.979913	7.264489	3.338169	1.625686	3.100264	1.076878	7.223026	2.474641	2.597968	2.670722	2.344714	5.777366	3.595433	3.880364	3.124414	4.036733	4.100914	3.064343
6,11	-1.523591	-1.723915	2.263149	5.974263	7.228856	3.333159	1.603243	3.043471	1.063227	7.32693	2.452399	2.587593	2.675623	2.362806	5.731708	3.541503	3.655986	2.999063	3.924274	4.098439	3.003175
6,113333	-1.525692	-1.724653	2.227	5.967846	7.194808	3.323551	1.5807	2.988693	1.048634	7.432182	2.433206	2.57336	2.674472	2.377932	5.684524	3.487938	3.438759	2.875765	3.809514	4.091487	2.942375
6,116667	-1.527105	-1.725511	2.193368	5.960298	7.163035	3.309777	1.557685	2.936239	1.033081	7.537749	2.417092	2.555074	2.667958	2.389689	5.635948	3.43513	3.230251	2.754562	3.692849	4.080222	2.881213
6,12	-1.527137	-1.726143	2.162185	5.951811	7.13479	3.292259	1.534037	2.886451	1.017043	7.642779	2.40417	2.532794	2.657279	2.397475	5.585799	3.383761	3.031197	2.63547	3.574774	4.064489	2.819285
6,123333	-1.526004	-1.726342	2.132971	5.942908	7.111384	3.270733	1.509935	2.839247	1.000999	7.74693	2.394673	2.506806	2.643295	2.401014	5.534063	3.334374	2.841806	2.519197	3.455821	4.04359	2.756521
6,126667	-1.524494	-1.726162	2.105418	5.933984	7.093761	3.244389	1.486027	2.793777	0.985058	7.849906	2.388956	2.477536	2.626311	2.400524	5.481295	3.287049	2.662336	2.406791	3.336321	4.016782	2.693179
6,13	-1.523431	-1.725724	2.079639	5.925082	7.082309	3.212974	1.463352	2.749001	0.969224	7.950882	2.387433	2.445631	2.60616	2.396083	5.428354	3.241806	2.493293	2.298898	3.216311	3.983862	2.629806
6,133333	-1.523126	-1.725026	2.055799	5.916034	7.077258	3.17753	1.442585	2.704678	0.953416	8.048826	2.39038	2.412221	2.582663	2.387374	5.37576	3.198708	2.33524	2.195534	3.095984	3.945054	2.566926
6,136667	-1.523067	-1.724049	2.033789	5.90673	7.079445	3.139723	1.423414	2.661677	0.937409	8.143075	2.397757	2.378692	2.556026	2.374157	5.323558	3.157687	2.188581	2.096342	2.976119	3.900809	2.504642
6,14	-1.52257	-1.722972	2.013228	5.897336	7.090416	3.100765	1.404903	2.621303	0.921145	8.233322	2.409132	2.345924	2.526689	2.356711	5.271822	3.118715	2.053418	2.000932	2.857742	3.851938	2.442702
6,143333	-1.521602	-1.722077	1.993748	5.888274	7.111605	3.061047	1.386309	2.584294	0.904786	8.319325	2.423779	2.314027	2.495121	2.335751	5.220875	3.081886	1.929331	1.909292	2.741696	3.799335	2.381183
6,146667	-1.520564	-1.721532	1.975233	5.879894	7.143592	3.020351	1.367433	2.550499	0.888375	8.40086	2.441228	2.282913	2.461767	2.312152	5.170955	3.047319	1.815414	1.821848	2.628754	3.743416	2.320797
6,15	-1.519776	-1.72133	1.95777	5.872389	7.186193	2.978313	1.348463	2.519371	0.871594	8.477874	2.46177	2.25276	2.427003	2.286893	5.122271	3.015101	1.710805	1.738857	2.519623	3.68434	2.262326
6,153333	-1.519491	-1.721224	1.941563	5.866313	7.239112	2.935092	1.329704	2.490601	0.853834	8.55044	2.486074	2.22394	2.39125	2.2608	5.075507	2.985064	1.615031	1.660282	2.414719	3.622881	2.205916
6,156667	-1.519837	-1.72075	1.926931	5.862792	7.302521	2.891781	1.311323	2.464186	0.834865	8.618195	2.51457	2.196655	2.355175	2.234092	5.031593	2.956758	1.527815	1.5866	2.314303	3.560594	2.150927
6,16	-1.520511	-1.719661	1.914311	5.86292	7.377009	2.849798	1.293241	2.440072	0.815486	8.679988	2.547385	2.170743	2.319604	2.206495	4.990693	2.930058	1.448864	1.518881	2.218629	3.498719	2.096469
6,163333	-1.520989	-1.718292	1.903994	5.867105	7.463095	2.809804	1.275396	2.418027	0.796961	8.734707	2.584426	2.145982	2.285064	2.177839	4.95214	2.90554	1.377961	1.457576	2.127703	3.437507	2.04237
6,166667	-1.521096	-1.717277	1.895775	5.874989	7.560942	2.771633	1.258064	2.397789	0.779752	8.782295	2.625451	2.122529	2.251656	2.148496	4.915455	2.883822	1.314854	1.401831	2.041235	3.376914	1.989623
6,17	-1.520926	-1.716948	1.889277	5.88622	7.670263	2.735173	1.241692	2.378986	0.763286	8.823609	2.670182	2.10099	2.219586	2.119272	4.880946	2.864803	1.258775	1.350106	1.958995	3.31706	1.939598
6,173333	-1.520452	-1.717164	1.884296	5.901292	7.790291	2.700875	1.226454	2.361092	0.746908	8.859603	2.71831	2.082247	2.189549	2.090874	4.849526	2.847926	1.208436	1.301024	1.880964	3.25802	1.893103
6,176667	-1.51969	-1.717595	1.880525	5.921163	7.919832	2.669529	1.212181	2.343749	0.730574	8.890703	2.76957	2.067093	2.162351	2.063662	4.822316	2.832874	1.16262	1.253959	1.807097	3.200186	1.850349
6,18	-1.518956	-1.717964	1.877732	5.946552	8.057491	2.641608	1.198597	2.326943	0.714637	8.916722	2.823901	2.055829	2.138279	2.037808	4.800337	2.819657	1.120391	1.209256	1.737354	3.144546	1.811121
6,183333	-1.518533	-1.718079	1.876246	5.977906	8.202024	2.616684	1.18562	2.310948	0.699365	8.937325	2.881275	2.048314	2.117138	2.013347	4.784118	2.808207	1.081083	1.167725	1.671978	3.091891	1.774985
6,186667	-1.51829	-1.717785	1.876558	6.015247	8.352267	2.593768	1.173535	2.296265	0.684847	8.952278	2.941455	2.044266	2.098742	1.990269	4.773406	2.798299	1.044555	1.129991	1.611411	3.042183	1.741839
6,19	-1.517862	-1.717051	1.878791	6.057996	8.506706	2.572329	1.16262	2.283104	0.671231	8.96133	3.004087	2.043392	2.082924	1.968824	4.767529	2.790025	1.01101	1.096365	1.556046	2.995026	1.711959
6,193333	-1.517016	-1.716057	1.882943	6.105655	8.663367	2.552533	1.152621	2.270964	0.658761	8.964354	3.068834	2.045248	2.06937	1.94938	4.766068	2.78408	0.980364	1.066951	1.506061	2.950332	1.685322
6,196667	-1.515824	-1.715095	1.889122	6.158613	8.820052	2.534727	1.142818	2.259141	0.647451	8.961582	3.135284	2.049076	2.057765	1.931887	4.76908	2.781376	0.952101	1.041653	1.461269	2.908378	1.661221
6,2	-1.514707	-1.714404	1.897448	6.217939	8.974799	2.519185	1.132567	2.247406	0.636896	8.95345	3.203046	2.054209	2.04791	1.916012	4.777149	2.782541	0.925507	1.020019	1.421241	2.869419	1.638661
6,203333	-1.514028	-1.713916	1.908253	6.284414	9.126138	2.505994	1.121852	2.235968	0.626679	8.940276	3.272009	2.060607	2.039796	1.90168	4.79141	2.787595	0.899985	1.001091	1.385481	2.833431	1.617118
6,206667	-1.513563	-1.713091	1.922146	6.358073	9.272703	2.495012	1.111439	2.225112	0.616834	8.922131	3.342315	2.068626	2.033712	1.889007	4.813095	2.795667	0.875393	0.983718	1.353258	2.800194	1.596871
6,21	-1.512869	-1.711497	1.93945	6.438519	9.412833	2.486021	1.102224	2.214992	0.607575	8.898866	3.414083	2.07837	2.030009	1.8779	4.842816	2.805435	0.852015	0.9672	1.32371	2.769604	1.578462
6,213333	-1.512202	-1.709471	1.959891	6.525339	9.544705	2.478828	1.094571	2.20558	0.599087	8.870364	3.487307	2.089654	2.028832	1.868	4.880131	2.816346	0.830178	0.951409	1.296345	2.741775	1.561927
6,216667	-1.51237	-1.707649	1.982953	6.618264	9.666626	2.473261	1.088406	2.196658	0.591622	8.836803	3.56175	2.102507	2.030101	1.858955	4.92379	2.82926	0.809982	0.936464	1.271204	2.716837	1.546902
6,22	-1.513685	-1.706149	2.008352	6.717201	9.777102	2.469117	1.083648	2.187849	0.585025	8.798553	3.636819	2.117022	2.03348	1.850652	4.972935	2.845805	0.791218	0.922533	1.248453	2.694814	1.533278
6,223333	-1.515567	-1.70474	2.036335	6.822093	9.874847	2.466202	1.080308	2.178874	0.578543	8.755888	3.711781	2.132691	2.038478	1.843005	5.02779	2.867312	0.77349	0.909564	1.227936	2.675316	1.521257
6,226667	-1.517297	-1.703478	2.067521	6.932667	9.958842	2.464425	1.078107	2.169883	0.571601	8.708897	3.785978	2.148686	2.044657	1.835704	5.088647	2.894246	0.756454	0.897115	1.209212	2.657402	1.5109
6,23	-1.518729	-1.702716	2.102266	7.0482	10.028233	2.463601	1.076325	2.161265	0.564288	8.65765	3.858828	2.164751	2.051557	1.828462	5.154863	2.926261	0.739759	0.884743	1.192025	2.640199	1.501877
6,233333	-1.520154	-1.702563	2.140501	7.167334	10.082278	2.463156	1.074287	2.153119	0.557039	8.60245	3.9301	2.181238	2.058689	1.821052	5.225474	2.962768	0.723042	0.87257	1.176515	2.623358	1.493548
6,236667	-1.52196	-1.702688	2.182221	7.288685	10.120602	2.462258	1.071752	2.1453	0.550204	8.543796	4.000037	2.198522	2.065748	1.813039	5.300092	3.003501	0.706067	0.861333	1.162933	2.606792	1.485244
6,24	-1.524427	-1.702871	2.227687	7.411844	10.143359	2.460228	1.068809	2.137892	0.543961	8.481928	4.068909	2.216791	2.072575	1.804047	5.378782	3.048495	0.688469	0.851642	1.151309	2.590505	1.476649
6,243333	-1.5274	-1.703303	2.277199	7.536925	10.151243	2.456753	1.065657	2.131087	0.538479	8.41652	4.136613	2.236101	2.079032	1.794242	5.461476	3.098028	0.669613	0.843186	1.141291	2.574623	1.468015
6,246667	-1.530163	-1.70412	2.331018	7.663056	10.145372	2.451894	1.062456	2.124565	0.533717	8.347004	4.202656	2.256327	2.085166	1.784258	5.54777	3.152683	0.649276	0.835076	1.132281	2.559266	1.459738
6,25	-1.531745	-1.705031	2.389322	7.788119	10.12681	2.445954	1.05943	2.117424	0.529148	8.273023	4.266352	2.277207	2.091354	1.774826	5.63713	3.21271	0.628273	0.826885	1.123851	2.544526	1.451728
6,253333	-1.531666	-1.705561	2.452063	7.910051	10.096123	2.439271	1.056993	2.108985	0.524233	8.194517	4.327188	2.298517	2.098102	1.766453	5.729108	3.277437	0.60793	0.818925	1.115883	2.530616	1.443606
6,256667	-1.53054	-1.705501	2.518875	8.027825	10.053578	2.43212	1.055448	2.099644	0.518923	8.111698	4.385035	2.320153	2.105569	1.759167	5.823225	3.345951	0.589148	0.811462	1.108161	2.517777	1.435269
6,26	-1.529536	-1.704885	2.589103	8.140886	9.999646	2.424681	1.05456	2.090695	0.513335	8.025261	4.439988	2.342272	2.113221	1.752432	5.918697	3.41807	0.572064	0.804138	1.100117	2.505974	1.426828
6,263333	-1.529238	-1.703722	2.662181	8.24834	9.935211	2.416978	1.053778	2.083298	0.507526	7.936299	4.492104	2.365363	2.120041	1.745428	6.014381	3.494271	0.556135	0.79634	1.091348	2.494857	1.418366
6,266667	-1.529352	-1.702201	2.738079	8.349003	9.861624	2.409052	1.052827	2.077645	0.501739	7.845616	4.541075	2.39002	2.125246	1.737587	6.109079	3.575054	0.540492	0.787753	1.082141	2.484057	1.409946
6,27	-1.529363	-1.700794	2.816945	8.441612	9.780666	2.40119	1.051721	2.07308	0.496359	7.75333	4.586261	2.416616	2.128871	1.728721	6.202018	3.660493	0.524617	0.778535	1.07327	2.473347	1.401629
6,273333	-1.529143	-1.699834	2.898525	8.524969	9.694155	2.393951	1.050343	2.068949	0.491606	7.659186	4.62742	2.445117	2.131533	1.718934	6.293138	3.750112	0.508722	0.769022	1.065352	2.462376	1.393356
6,276667	-1.528919	-1.699373	2.982359	8.598029	9.603605	2.388075	1.048475	2.065075	0.487549	7.562951	4.664848	2.475268	2.13379	1.708701	6.382682	3.842807	0.493368	0.759254	1.058331	2.450572	1.384943
6,28	-1.528965	-1.699417	3.068185	8.659677	9.510432	2.384105	1.046171	2.061573	0.484241	7.464556	4.698658	2.507088	2.135965	1.698576	6.470303	3.937042	0.478737	0.749214	1.051542	2.437588	1.37632
6,283333	-1.52943	-1.699875	3.155734	8.708909	9.416204	2.381975	1.043849	2.05851	0.481533	7.364263	4.728683	2.541114	2.138468	1.688856	6.554854	4.031624	0.464394	0.739268	1.044576	2.423595	1.367564
6,286667	-1.530314	-1.70031	3.244422	8.745366	9.322428	2.381024	1.04195	2.055637	0.479016	7.262869	4.754955	2.578237	2.142011	1.679878	6.63507	4.126176	0.449971	0.729741	1.037816	2.408994	1.358732
6,29	-1.531453	-1.700187	3.333629	8.769195	9.230283	2.380694	1.040577	2.052597	0.476263	7.161391	4.777794	2.619112	2.147286	1.672218	6.710255	4.220606	0.435715	0.720294	1.031774	2.394143	1.349789
6,293333	-1.532489	-1.699633	3.423043	8.780598	9.140502	2.381213	1.039487	2.049378	0.473002	7.060379	4.797538	2.663584	2.154549	1.666468	6.78031	4.314479	0.422001	0.710152	1.02628	2.379432	1.340557
6,296667	-1.532936	-1.699477	3.512544	8.779911	9.053398	2.383314	1.038407	2.046351	0.469302	6.959843	4.814389	2.710935	2.163819	1.663065	6.845286	4.407108	0.408846	0.698836	1.020659	2.365311	1.330891
6,3	-1.532576	-1.700356	3.601881	8.7679	8.969269	2.387729	1.037213	2.043925	0.46548	6.859713	4.828418	2.760749	2.175222	1.662148	6.905147	4.498019	0.396065	0.686534	1.014323	2.352014	1.321035
6,303333	-1.531806	-1.702182	3.690469	8.745648	8.888929	2.395158	1.035953	2.042113	0.461724	6.759927	4.839482	2.813381	2.188821	1.663446	6.959903	4.587093	0.383457	0.67404	1.006983	2.339292	1.311556
6,306667	-1.531372	-1.704289	3.77762	8.714215	8.813525	2.406058	1.034957	2.040492	0.458068	6.660426	4.847246	2.869442	2.204346	1.666623	7.009589	4.674	0.370892	0.662348	0.998726	2.326678	1.302971
6,31	-1.53179	-1.705802	3.863019	8.674597	8.743734	2.420511	1.034674	2.038724	0.454761	6.561506	4.851547	2.929058	2.221383	1.671831	7.054262	4.757723	0.35843	0.651916	0.990078	2.313972	1.295538
6,313333	-1.532962	-1.70621	3.946709	8.62772	8.679282	2.438706	1.03528	2.036814	0.452307	6.463731	4.852649	2.99179	2.240089	1.679737	7.094205	4.837019	0.346286	0.64228	0.981541	2.301383	1.289271
6,316667	-1.534174	-1.705756	4.028602	8.574212	8.619255	2.461085	1.036562	2.034877	0.450938	6.367414	4.851072	3.056984	2.261514	1.690973	7.129644	4.911151	0.334513	0.632669	0.97321	2.28935	1.283993
6,32	-1.53472	-1.705248	4.108367	8.514476	8.563042	2.487834	1.038014	2.03318	0.450232	6.272724	4.84722	3.124074	2.286909	1.705639	7.160364	4.980006	0.322898	0.622932	0.965085	2.278276	1.279499
6,323333	-1.534633	-1.705415	4.185866	8.449303	8.510947	2.518802	1.03909	2.032248	0.449517	6.180043	4.841219	3.192567	2.316924	1.723385	7.186138	5.043773	0.311475	0.613511	0.957383	2.268377	1.275573
6,326667	-1.534467	-1.706495	4.261074	8.380257	8.463604	2.553998	1.039598	2.032383	0.448518	6.089686	4.832945	3.261949	2.351556	1.743982	7.207186	5.102682	0.300765	0.604587	0.950296	2.25987	1.271784
6,33	-1.534504	-1.708434	4.333424	8.309131	8.420963	2.593655	1.039756	2.033338	0.447399	6.001455	4.822203	3.3318	2.390487	1.767713	7.224074	5.15685	0.291164	0.595809	0.943568	2.253204	1.267614
6,333333	-1.534678	-1.711032	4.40178	8.237225	8.382076	2.637758	1.039908	2.034873	0.44646	5.914774	4.809044	3.401837	2.433277	1.795183	7.237564	5.206275	0.28241	0.58688	0.936471	2.248852	1.262823
6,336667	-1.535006	-1.713669	4.465105	8.165311	8.345554	2.685939	1.040393	2.03734	0.446138	5.829392	4.793723	3.471775	2.479509	1.82685	7.248509	5.251123	0.273808	0.577998	0.928335	2.246777	1.257493
6,34	-1.535626	-1.715345	4.522906	8.093847	8.310067	2.737859	1.041526	2.041273	0.447063	5.745804	4.776343	3.541312	2.528907	1.86284	7.257618	5.29171	0.264749	0.56964	0.919083	2.246502	1.251827
6,343333	-1.536747	-1.715447	4.57524	8.023165	8.274589	2.793298	1.043548	2.046585	0.449681	5.664612	4.757001	3.610188	2.581208	1.902975	7.265483	5.328097	0.255141	0.561924	0.909347	2.247868	1.245939
6,346667	-1.538551	-1.714284	4.622471	7.953857	8.238273	2.851904	1.046547	2.052462	0.453833	5.585702	4.735934	3.678057	2.636172	1.94696	7.272718	5.360224	0.245607	0.554298	0.900132	2.251181	1.239819
6,35	-1.540733	-1.712652	4.665029	7.886912	8.200488	2.913169	1.050372	2.057957	0.458845	5.508407	4.713186	3.744445	2.693792	1.994625	7.279466	5.388401	0.237066	0.546137	0.892106	2.256639	1.233455
6,353333	-1.542551	-1.711135	4.70327	7.8233	8.161088	2.976708	1.054697	2.062823	0.463877	5.432191	4.688788	3.808926	2.753937	2.045802	7.284993	5.413201	0.22987	0.537364	0.885167	2.264174	1.226725
6,356667	-1.543692	-1.709979	4.73689	7.763515	8.120165	3.042492	1.059211	2.067823	0.468292	5.357117	4.663351	3.871033	2.816003	2.099967	7.288392	5.434977	0.223518	0.528273	0.878619	2.273709	1.219311
6,36	-1.544465	-1.709347	4.764694	7.707593	8.077574	3.110651	1.063681	2.073925	0.471932	5.283809	4.637784	3.929924	2.879371	2.156199	7.289497	5.453804	0.217327	0.519096	0.87153	2.285122	1.211107
6,363333	-1.545096	-1.709557	4.785651	7.655545	8.032927	3.180996	1.067931	2.081393	0.475114	5.212873	4.612598	3.984388	2.943811	2.213612	7.288879	5.469807	0.211047	0.509988	0.863137	2.298078	1.20257
6,366667	-1.545442	-1.711003	4.799513	7.607764	7.985791	3.252924	1.0719	2.08983	0.478486	5.144494	4.58774	4.033311	3.009095	2.27208	7.287119	5.4832	0.204589	0.501124	0.853396	2.312183	1.194438
[truncated: 10,090 more rows]
