# Supplementary material for: Dynamics of the compartmentalized Streptomyces chromosome during metabolic differentiation
Source: Nat Commun. 2021 Sep 1;12:5221. doi: 10.1038/s41467-021-25462-1 (PMC8410849; doi:10.1038/s41467-021-25462-1)
Supplement: Supplementary file 9 — Source Data [file 41467_2021_25462_MOESM9_ESM.zip › Source Data/Source_data_Supplementary-Fig_2C/dataset_ROWS.csv]

Time	Signal	Conditions
0,003333	-0,000311	Congo_1
0,006667	-0,002619	Congo_1
0,01	-0,010392	Congo_1
0,013333	-0,026369	Congo_1
0,016667	-0,049248	Congo_1
0,02	-0,074	Congo_1
0,023333	-0,095273	Congo_1
0,026667	-0,110072	Congo_1
0,03	-0,11823	Congo_1
0,033333	-0,121334	Congo_1
0,036667	-0,121259	Congo_1
0,04	-0,119425	Congo_1
0,043333	-0,1168	Congo_1
0,046667	-0,113957	Congo_1
0,05	-0,111226	Congo_1
0,053333	-0,109099	Congo_1
0,056667	-0,108214	Congo_1
0,06	-0,108843	Congo_1
0,063333	-0,110637	Congo_1
0,066667	-0,112771	Congo_1
0,07	-0,114288	Congo_1
0,073333	-0,11467	Congo_1
0,076667	-0,113637	Congo_1
0,08	-0,109123	Congo_1
0,083333	-0,095971	Congo_1
0,086667	-0,069488	Congo_1
0,09	-0,031409	Congo_1
0,093333	0,009149	Congo_1
0,096667	0,040906	Congo_1
0,1	0,056213	Congo_1
0,103333	0,053371	Congo_1
0,106667	0,035662	Congo_1
0,11	0,009029	Congo_1
0,113333	-0,020537	Congo_1
0,116667	-0,049061	Congo_1
0,12	-0,07488	Congo_1
0,123333	-0,097707	Congo_1
0,126667	-0,117847	Congo_1
0,13	-0,135813	Congo_1
0,133333	-0,152068	Congo_1
0,136667	-0,16694	Congo_1
0,14	-0,18083	Congo_1
0,143333	-0,194198	Congo_1
0,146667	-0,207269	Congo_1
0,15	-0,22009	Congo_1
0,153333	-0,2329	Congo_1
0,156667	-0,246127	Congo_1
0,16	-0,259993	Congo_1
0,163333	-0,274085	Congo_1
0,166667	-0,287422	Congo_1
0,17	-0,299108	Congo_1
0,173333	-0,3089	Congo_1
0,176667	-0,31726	Congo_1
0,18	-0,324742	Congo_1
0,183333	-0,331292	Congo_1
0,186667	-0,336385	Congo_1
0,19	-0,339623	Congo_1
0,193333	-0,341104	Congo_1
0,196667	-0,341559	Congo_1
0,2	-0,341981	Congo_1
0,203333	-0,342962	Congo_1
0,206667	-0,344501	Congo_1
0,21	-0,3463	Congo_1
0,213333	-0,348148	Congo_1
0,216667	-0,349998	Congo_1
0,22	-0,351809	Congo_1
0,223333	-0,353649	Congo_1
0,226667	-0,355888	Congo_1
0,23	-0,358888	Congo_1
0,233333	-0,362528	Congo_1
0,236667	-0,366322	Congo_1
0,24	-0,369977	Congo_1
0,243333	-0,373704	Congo_1
0,246667	-0,377926	Congo_1
0,25	-0,382673	Congo_1
0,253333	-0,387557	Congo_1
0,256667	-0,392344	Congo_1
0,26	-0,397026	Congo_1
0,263333	-0,401435	Congo_1
0,266667	-0,405483	Congo_1
0,27	-0,409622	Congo_1
0,273333	-0,414601	Congo_1
0,276667	-0,420885	Congo_1
0,28	-0,42829	Congo_1
0,283333	-0,436213	Congo_1
0,286667	-0,444258	Congo_1
0,29	-0,452175	Congo_1
0,293333	-0,459354	Congo_1
0,296667	-0,465206	Congo_1
0,3	-0,469806	Congo_1
0,303333	-0,473694	Congo_1
0,306667	-0,477454	Congo_1
0,31	-0,481535	Congo_1
0,313333	-0,486138	Congo_1
0,316667	-0,491356	Congo_1
0,32	-0,497352	Congo_1
0,323333	-0,504274	Congo_1
0,326667	-0,512163	Congo_1
0,33	-0,520728	Congo_1
0,333333	-0,529174	Congo_1
0,336667	-0,536861	Congo_1
0,34	-0,543908	Congo_1
0,343333	-0,550866	Congo_1
0,346667	-0,558298	Congo_1
0,35	-0,566424	Congo_1
0,353333	-0,574698	Congo_1
0,356667	-0,582124	Congo_1
0,36	-0,588235	Congo_1
0,363333	-0,593509	Congo_1
0,366667	-0,598878	Congo_1
0,37	-0,605051	Congo_1
0,373333	-0,612117	Congo_1
0,376667	-0,619626	Congo_1
0,38	-0,627095	Congo_1
0,383333	-0,634269	Congo_1
0,386667	-0,640896	Congo_1
0,39	-0,646649	Congo_1
0,393333	-0,651556	Congo_1
0,396667	-0,656381	Congo_1
0,4	-0,662383	Congo_1
0,403333	-0,670397	Congo_1
0,406667	-0,680117	Congo_1
0,41	-0,690569	Congo_1
0,413333	-0,701068	Congo_1
0,416667	-0,711206	Congo_1
0,42	-0,720502	Congo_1
0,423333	-0,728927	Congo_1
0,426667	-0,737347	Congo_1
0,43	-0,746708	Congo_1
0,433333	-0,756896	Congo_1
0,436667	-0,76682	Congo_1
0,44	-0,775551	Congo_1
0,443333	-0,78297	Congo_1
0,446667	-0,789454	Congo_1
0,45	-0,795452	Congo_1
0,453333	-0,801392	Congo_1
0,456667	-0,807627	Congo_1
0,46	-0,814308	Congo_1
0,463333	-0,821372	Congo_1
0,466667	-0,828824	Congo_1
0,47	-0,836996	Congo_1
0,473333	-0,846321	Congo_1
0,476667	-0,85681	Congo_1
0,48	-0,867853	Congo_1
0,483333	-0,87867	Congo_1
0,486667	-0,88879	Congo_1
0,49	-0,898104	Congo_1
0,493333	-0,906854	Congo_1
0,496667	-0,915504	Congo_1
0,5	-0,924347	Congo_1
0,503333	-0,93339	Congo_1
0,506667	-0,942761	Congo_1
0,51	-0,952909	Congo_1
0,513333	-0,964191	Congo_1
0,516667	-0,976455	Congo_1
0,52	-0,989194	Congo_1
0,523333	-1,001953	Congo_1
0,526667	-1,014402	Congo_1
0,53	-1,026226	Congo_1
0,533333	-1,037198	Congo_1
0,536667	-1,047197	Congo_1
0,54	-1,056253	Congo_1
0,543333	-1,064952	Congo_1
0,546667	-1,074426	Congo_1
0,55	-1,085655	Congo_1
0,553333	-1,09891	Congo_1
0,556667	-1,113611	Congo_1
0,56	-1,128488	Congo_1
0,563333	-1,142224	Congo_1
0,566667	-1,154162	Congo_1
0,57	-1,164499	Congo_1
0,573333	-1,174072	Congo_1
0,576667	-1,183995	Congo_1
0,58	-1,195091	Congo_1
0,583333	-1,207473	Congo_1
0,586667	-1,220642	Congo_1
0,59	-1,233903	Congo_1
0,593333	-1,24679	Congo_1
0,596667	-1,25931	Congo_1
0,6	-1,271813	Congo_1
0,603333	-1,284678	Congo_1
0,606667	-1,297974	Congo_1
0,61	-1,311388	Congo_1
0,613333	-1,324557	Congo_1
0,616667	-1,33728	Congo_1
0,62	-1,349556	Congo_1
0,623333	-1,361698	Congo_1
0,626667	-1,374226	Congo_1
0,63	-1,387519	Congo_1
0,633333	-1,401637	Congo_1
0,636667	-1,416405	Congo_1
0,64	-1,43168	Congo_1
0,643333	-1,447571	Congo_1
0,646667	-1,464254	Congo_1
0,65	-1,481566	Congo_1
0,653333	-1,498951	Congo_1
0,656667	-1,51593	Congo_1
0,66	-1,532665	Congo_1
0,663333	-1,549725	Congo_1
0,666667	-1,567183	Congo_1
0,67	-1,584423	Congo_1
0,673333	-1,600829	Congo_1
0,676667	-1,616244	Congo_1
0,68	-1,63086	Congo_1
0,683333	-1,644999	Congo_1
0,686667	-1,659078	Congo_1
0,69	-1,673608	Congo_1
0,693333	-1,68891	Congo_1
0,696667	-1,704911	Congo_1
0,7	-1,721396	Congo_1
0,703333	-1,738281	Congo_1
0,706667	-1,755629	Congo_1
0,71	-1,773584	Congo_1
0,713333	-1,792312	Congo_1
0,716667	-1,811931	Congo_1
0,72	-1,832386	Congo_1
0,723333	-1,853386	Congo_1
0,726667	-1,874501	Congo_1
0,73	-1,895295	Congo_1
0,733333	-1,915501	Congo_1
0,736667	-1,935194	Congo_1
0,74	-1,954669	Congo_1
0,743333	-1,974214	Congo_1
0,746667	-1,994009	Congo_1
0,75	-2,014029	Congo_1
0,753333	-2,034022	Congo_1
0,756667	-2,053706	Congo_1
0,76	-2,072964	Congo_1
0,763333	-2,091811	Congo_1
0,766667	-2,110331	Congo_1
0,77	-2,128709	Congo_1
0,773333	-2,147248	Congo_1
0,776667	-2,16628	Congo_1
0,78	-2,18598	Congo_1
0,783333	-2,206527	Congo_1
0,786667	-2,228273	Congo_1
0,79	-2,251413	Congo_1
0,793333	-2,275649	Congo_1
0,796667	-2,300229	Congo_1
0,8	-2,324294	Congo_1
0,803333	-2,347384	Congo_1
0,806667	-2,369445	Congo_1
0,81	-2,390622	Congo_1
0,813333	-2,411479	Congo_1
0,816667	-2,433132	Congo_1
0,82	-2,456617	Congo_1
0,823333	-2,482092	Congo_1
0,826667	-2,508708	Congo_1
0,83	-2,535086	Congo_1
0,833333	-2,560064	Congo_1
0,836667	-2,583304	Congo_1
0,84	-2,605222	Congo_1
0,843333	-2,626505	Congo_1
0,846667	-2,647825	Congo_1
0,85	-2,66967	Congo_1
0,853333	-2,692029	Congo_1
0,856667	-2,71429	Congo_1
0,86	-2,735714	Congo_1
0,863333	-2,75622	Congo_1
0,866667	-2,776714	Congo_1
0,87	-2,798539	Congo_1
0,873333	-2,822496	Congo_1
0,876667	-2,848263	Congo_1
0,88	-2,874663	Congo_1
0,883333	-2,900602	Congo_1
0,886667	-2,925782	Congo_1
0,89	-2,950465	Congo_1
0,893333	-2,974771	Congo_1
0,896667	-2,998555	Congo_1
0,9	-3,021829	Congo_1
0,903333	-3,044889	Congo_1
0,906667	-3,067879	Congo_1
0,91	-3,09049	Congo_1
0,913333	-3,112264	Congo_1
0,916667	-3,133058	Congo_1
0,92	-3,15325	Congo_1
0,923333	-3,173461	Congo_1
0,926667	-3,193962	Congo_1
0,93	-3,214535	Congo_1
0,933333	-3,234965	Congo_1
0,936667	-3,255317	Congo_1
0,94	-3,275721	Congo_1
0,943333	-3,296358	Congo_1
0,946667	-3,317676	Congo_1
0,95	-3,340067	Congo_1
0,953333	-3,363252	Congo_1
0,956667	-3,386294	Congo_1
0,96	-3,408142	Congo_1
0,963333	-3,428067	Congo_1
0,966667	-3,445984	Congo_1
0,97	-3,462685	Congo_1
0,973333	-3,479574	Congo_1
0,976667	-3,497871	Congo_1
0,98	-3,517695	Congo_1
0,983333	-3,537851	Congo_1
0,986667	-3,556809	Congo_1
0,99	-3,573681	Congo_1
0,993333	-3,588178	Congo_1
0,996667	-3,60043	Congo_1
1	-3,611057	Congo_1
1,003333	-3,620844	Congo_1
1,006667	-3,630386	Congo_1
1,01	-3,640112	Congo_1
1,013333	-3,650281	Congo_1
1,016667	-3,660957	Congo_1
1,02	-3,672139	Congo_1
1,023333	-3,683773	Congo_1
1,026667	-3,695701	Congo_1
1,03	-3,70777	Congo_1
1,033333	-3,719904	Congo_1
1,036667	-3,731971	Congo_1
1,04	-3,74356	Congo_1
1,043333	-3,754041	Congo_1
1,046667	-3,763078	Congo_1
1,05	-3,770855	Congo_1
1,053333	-3,777672	Congo_1
1,056667	-3,783735	Congo_1
1,06	-3,789258	Congo_1
1,063333	-3,794253	Congo_1
1,066667	-3,798308	Congo_1
1,07	-3,800805	Congo_1
1,073333	-3,801337	Congo_1
1,076667	-3,800192	Congo_1
1,08	-3,798441	Congo_1
1,083333	-3,79704	Congo_1
1,086667	-3,795982	Congo_1
1,09	-3,794752	Congo_1
1,093333	-3,793138	Congo_1
1,096667	-3,791303	Congo_1
1,1	-3,789557	Congo_1
1,103333	-3,788314	Congo_1
1,106667	-3,787953	Congo_1
1,11	-3,78851	Congo_1
1,113333	-3,789572	Congo_1
1,116667	-3,790574	Congo_1
1,12	-3,791047	Congo_1
1,123333	-3,790526	Congo_1
1,126667	-3,788474	Congo_1
1,13	-3,784559	Congo_1
1,133333	-3,778935	Congo_1
1,136667	-3,772026	Congo_1
1,14	-3,764104	Congo_1
1,143333	-3,755209	Congo_1
1,146667	-3,745412	Congo_1
1,15	-3,734987	Congo_1
1,153333	-3,724263	Congo_1
1,156667	-3,713462	Congo_1
1,16	-3,702744	Congo_1
1,163333	-3,692306	Congo_1
1,166667	-3,682283	Congo_1
1,17	-3,672472	Congo_1
1,173333	-3,66247	Congo_1
1,176667	-3,652172	Congo_1
1,18	-3,641869	Congo_1
1,183333	-3,631897	Congo_1
1,186667	-3,622303	Congo_1
1,19	-3,612767	Congo_1
1,193333	-3,602817	Congo_1
1,196667	-3,591988	Congo_1
1,2	-3,579932	Congo_1
1,203333	-3,566884	Congo_1
1,206667	-3,553788	Congo_1
1,21	-3,541536	Congo_1
1,213333	-3,530185	Congo_1
1,216667	-3,518991	Congo_1
1,22	-3,507074	Congo_1
1,223333	-3,493841	Congo_1
1,226667	-3,47908	Congo_1
1,23	-3,463205	Congo_1
1,233333	-3,447018	Congo_1
1,236667	-3,431154	Congo_1
1,24	-3,416066	Congo_1
1,243333	-3,402086	Congo_1
1,246667	-3,38905	Congo_1
1,25	-3,376225	Congo_1
1,253333	-3,362854	Congo_1
1,256667	-3,348453	Congo_1
1,26	-3,332845	Congo_1
1,263333	-3,316447	Congo_1
1,266667	-3,300348	Congo_1
1,27	-3,285709	Congo_1
1,273333	-3,272899	Congo_1
1,276667	-3,261303	Congo_1
1,28	-3,250048	Congo_1
1,283333	-3,23862	Congo_1
1,286667	-3,226707	Congo_1
1,29	-3,213985	Congo_1
1,293333	-3,200557	Congo_1
1,296667	-3,187089	Congo_1
1,3	-3,174039	Congo_1
1,303333	-3,161105	Congo_1
1,306667	-3,147595	Congo_1
1,31	-3,133268	Congo_1
1,313333	-3,118551	Congo_1
1,316667	-3,103848	Congo_1
1,32	-3,08905	Congo_1
1,323333	-3,073846	Congo_1
1,326667	-3,058253	Congo_1
1,33	-3,042864	Congo_1
1,333333	-3,028457	Congo_1
1,336667	-3,015338	Congo_1
1,34	-3,00324	Congo_1
1,343333	-2,991602	Congo_1
1,346667	-2,979843	Congo_1
1,35	-2,967602	Congo_1
1,353333	-2,954768	Congo_1
1,356667	-2,941565	Congo_1
1,36	-2,928419	Congo_1
1,363333	-2,91549	Congo_1
1,366667	-2,902647	Congo_1
1,37	-2,889889	Congo_1
1,373333	-2,877541	Congo_1
1,376667	-2,865896	Congo_1
1,38	-2,854622	Congo_1
1,383333	-2,842994	Congo_1
1,386667	-2,830662	Congo_1
1,39	-2,817584	Congo_1
1,393333	-2,803635	Congo_1
1,396667	-2,788866	Congo_1
1,4	-2,773727	Congo_1
1,403333	-2,758871	Congo_1
1,406667	-2,744817	Congo_1
1,41	-2,731667	Congo_1
1,413333	-2,719351	Congo_1
1,416667	-2,707898	Congo_1
1,42	-2,69722	Congo_1
1,423333	-2,687023	Congo_1
1,426667	-2,677208	Congo_1
1,43	-2,667995	Congo_1
1,433333	-2,659375	Congo_1
1,436667	-2,650811	Congo_1
1,44	-2,641737	Congo_1
1,443333	-2,631914	Congo_1
1,446667	-2,6213	Congo_1
1,45	-2,610095	Congo_1
1,453333	-2,598748	Congo_1
1,456667	-2,587693	Congo_1
1,46	-2,577027	Congo_1
1,463333	-2,566391	Congo_1
1,466667	-2,555466	Congo_1
1,47	-2,54445	Congo_1
1,473333	-2,533657	Congo_1
1,476667	-2,523014	Congo_1
1,48	-2,512223	Congo_1
1,483333	-2,501248	Congo_1
1,486667	-2,490433	Congo_1
1,49	-2,480138	Congo_1
1,493333	-2,47053	Congo_1
1,496667	-2,461589	Congo_1
1,5	-2,453058	Congo_1
1,503333	-2,444692	Congo_1
1,506667	-2,436575	Congo_1
1,51	-2,4289	Congo_1
1,513333	-2,421663	Congo_1
1,516667	-2,414701	Congo_1
1,52	-2,407745	Congo_1
1,523333	-2,400426	Congo_1
1,526667	-2,392488	Congo_1
1,53	-2,383945	Congo_1
1,533333	-2,374945	Congo_1
1,536667	-2,365589	Congo_1
1,54	-2,35589	Congo_1
1,543333	-2,345853	Congo_1
1,546667	-2,335724	Congo_1
1,55	-2,325892	Congo_1
1,553333	-2,316407	Congo_1
1,556667	-2,307016	Congo_1
1,56	-2,297636	Congo_1
1,563333	-2,288363	Congo_1
1,566667	-2,279145	Congo_1
1,57	-2,270047	Congo_1
1,573333	-2,261518	Congo_1
1,576667	-2,253872	Congo_1
1,58	-2,246974	Congo_1
1,583333	-2,240535	Congo_1
1,586667	-2,23421	Congo_1
1,59	-2,227558	Congo_1
1,593333	-2,220175	Congo_1
1,596667	-2,212047	Congo_1
1,6	-2,203787	Congo_1
1,603333	-2,196204	Congo_1
1,606667	-2,189413	Congo_1
1,61	-2,182547	Congo_1
1,613333	-2,17447	Congo_1
1,616667	-2,164824	Congo_1
1,62	-2,154369	Congo_1
1,623333	-2,144289	Congo_1
1,626667	-2,135284	Congo_1
1,63	-2,127218	Congo_1
1,633333	-2,11934	Congo_1
1,636667	-2,111047	Congo_1
1,64	-2,102518	Congo_1
1,643333	-2,094286	Congo_1
1,646667	-2,086442	Congo_1
1,65	-2,078863	Congo_1
1,653333	-2,071775	Congo_1
1,656667	-2,065592	Congo_1
1,66	-2,060593	Congo_1
1,663333	-2,056883	Congo_1
1,666667	-2,054237	Congo_1
1,67	-2,051973	Congo_1
1,673333	-2,049149	Congo_1
1,676667	-2,044962	Congo_1
1,68	-2,039183	Congo_1
1,683333	-2,03231	Congo_1
1,686667	-2,025116	Congo_1
1,69	-2,018202	Congo_1
1,693333	-2,011887	Congo_1
1,696667	-2,006082	Congo_1
1,7	-2,000314	Congo_1
1,703333	-1,994162	Congo_1
1,706667	-1,987755	Congo_1
1,71	-1,981643	Congo_1
1,713333	-1,976096	Congo_1
1,716667	-1,970816	Congo_1
1,72	-1,965361	Congo_1
1,723333	-1,95962	Congo_1
1,726667	-1,953874	Congo_1
1,73	-1,948464	Congo_1
1,733333	-1,943611	Congo_1
1,736667	-1,939373	Congo_1
1,74	-1,935391	Congo_1
1,743333	-1,930953	Congo_1
1,746667	-1,92571	Congo_1
1,75	-1,920068	Congo_1
1,753333	-1,914653	Congo_1
1,756667	-1,909769	Congo_1
1,76	-1,905452	Congo_1
1,763333	-1,90156	Congo_1
1,766667	-1,89777	Congo_1
1,77	-1,893795	Congo_1
1,773333	-1,889482	Congo_1
1,776667	-1,884585	Congo_1
1,78	-1,878858	Congo_1
1,783333	-1,872519	Congo_1
1,786667	-1,866355	Congo_1
1,79	-1,861215	Congo_1
1,793333	-1,857327	Congo_1
1,796667	-1,854093	Congo_1
1,8	-1,850654	Congo_1
1,803333	-1,846416	Congo_1
1,806667	-1,841161	Congo_1
1,81	-1,835051	Congo_1
1,813333	-1,828533	Congo_1
1,816667	-1,822257	Congo_1
1,82	-1,817011	Congo_1
1,823333	-1,813384	Congo_1
1,826667	-1,811304	Congo_1
1,83	-1,810095	Congo_1
1,833333	-1,808976	Congo_1
1,836667	-1,807357	Congo_1
1,84	-1,805062	Congo_1
1,843333	-1,802427	Congo_1
1,846667	-1,799791	Congo_1
1,85	-1,797094	Congo_1
1,853333	-1,793934	Congo_1
1,856667	-1,789818	Congo_1
1,86	-1,784586	Congo_1
1,863333	-1,778701	Congo_1
1,866667	-1,773034	Congo_1
1,87	-1,768315	Congo_1
1,873333	-1,764645	Congo_1
1,876667	-1,761609	Congo_1
1,88	-1,758866	Congo_1
1,883333	-1,756494	Congo_1
1,886667	-1,754657	Congo_1
1,89	-1,753215	Congo_1
1,893333	-1,751905	Congo_1
1,896667	-1,750573	Congo_1
1,9	-1,749028	Congo_1
1,903333	-1,747008	Congo_1
1,906667	-1,744411	Congo_1
1,91	-1,741347	Congo_1
1,913333	-1,738051	Congo_1
1,916667	-1,734805	Congo_1
1,92	-1,731616	Congo_1
1,923333	-1,72809	Congo_1
1,926667	-1,723961	Congo_1
1,93	-1,719439	Congo_1
1,933333	-1,714918	Congo_1
1,936667	-1,710652	Congo_1
1,94	-1,706699	Congo_1
1,943333	-1,703066	Congo_1
1,946667	-1,699888	Congo_1
1,95	-1,697252	Congo_1
1,953333	-1,694729	Congo_1
1,956667	-1,691494	Congo_1
1,96	-1,687189	Congo_1
1,963333	-1,682392	Congo_1
1,966667	-1,678105	Congo_1
1,97	-1,67506	Congo_1
1,973333	-1,673357	Congo_1
1,976667	-1,672383	Congo_1
1,98	-1,67126	Congo_1
1,983333	-1,66953	Congo_1
1,986667	-1,667301	Congo_1
1,99	-1,664819	Congo_1
1,993333	-1,662032	Congo_1
1,996667	-1,658722	Congo_1
2	-1,654994	Congo_1
2,003333	-1,651428	Congo_1
2,006667	-1,648763	Congo_1
2,01	-1,647295	Congo_1
2,013333	-1,646345	Congo_1
2,016667	-1,644812	Congo_1
2,02	-1,64238	Congo_1
2,023333	-1,639512	Congo_1
2,026667	-1,636509	Congo_1
2,03	-1,633424	Congo_1
2,033333	-1,630461	Congo_1
2,036667	-1,627911	Congo_1
2,04	-1,626063	Congo_1
2,043333	-1,625075	Congo_1
2,046667	-1,624814	Congo_1
2,05	-1,62499	Congo_1
2,053333	-1,625334	Congo_1
2,056667	-1,625472	Congo_1
2,06	-1,624791	Congo_1
2,063333	-1,622658	Congo_1
2,066667	-1,618894	Congo_1
2,07	-1,613941	Congo_1
2,073333	-1,608544	Congo_1
2,076667	-1,60337	Congo_1
2,08	-1,59895	Congo_1
2,083333	-1,595607	Congo_1
2,086667	-1,593148	Congo_1
2,09	-1,591028	Congo_1
2,093333	-1,58901	Congo_1
2,096667	-1,587337	Congo_1
2,1	-1,586234	Congo_1
2,103333	-1,585474	Congo_1
2,106667	-1,58452	Congo_1
2,11	-1,583025	Congo_1
2,113333	-1,581126	Congo_1
2,116667	-1,579383	Congo_1
2,12	-1,578455	Congo_1
2,123333	-1,578495	Congo_1
2,126667	-1,578892	Congo_1
2,13	-1,578849	Congo_1
2,133333	-1,578011	Congo_1
2,136667	-1,576484	Congo_1
2,14	-1,574535	Congo_1
2,143333	-1,572568	Congo_1
2,146667	-1,571139	Congo_1
2,15	-1,570531	Congo_1
2,153333	-1,570391	Congo_1
2,156667	-1,569967	Congo_1
2,16	-1,56865	Congo_1
2,163333	-1,566273	Congo_1
2,166667	-1,563055	Congo_1
2,17	-1,55957	Congo_1
2,173333	-1,556508	Congo_1
2,176667	-1,554175	Congo_1
2,18	-1,552591	Congo_1
2,183333	-1,551945	Congo_1
2,186667	-1,55237	Congo_1
2,19	-1,553444	Congo_1
2,193333	-1,554219	Congo_1
2,196667	-1,553793	Congo_1
2,2	-1,55206	Congo_1
2,203333	-1,549914	Congo_1
2,206667	-1,548618	Congo_1
2,21	-1,548802	Congo_1
2,213333	-1,549918	Congo_1
2,216667	-1,550817	Congo_1
2,22	-1,55078	Congo_1
2,223333	-1,549974	Congo_1
2,226667	-1,548964	Congo_1
2,23	-1,547925	Congo_1
2,233333	-1,54668	Congo_1
2,236667	-1,545315	Congo_1
2,24	-1,544223	Congo_1
2,243333	-1,54366	Congo_1
2,246667	-1,543506	Congo_1
2,25	-1,543481	Congo_1
2,253333	-1,543498	Congo_1
2,256667	-1,543567	Congo_1
2,26	-1,543432	Congo_1
2,263333	-1,542719	Congo_1
2,266667	-1,541487	Congo_1
2,27	-1,540171	Congo_1
2,273333	-1,538896	Congo_1
2,276667	-1,537219	Congo_1
2,28	-1,53467	Congo_1
2,283333	-1,531326	Congo_1
2,286667	-1,527818	Congo_1
2,29	-1,525031	Congo_1
2,293333	-1,523601	Congo_1
2,296667	-1,523422	Congo_1
2,3	-1,523816	Congo_1
2,303333	-1,52418	Congo_1
2,306667	-1,52426	Congo_1
2,31	-1,523963	Congo_1
2,313333	-1,523106	Congo_1
2,316667	-1,521457	Congo_1
2,32	-1,519093	Congo_1
2,323333	-1,516447	Congo_1
2,326667	-1,513966	Congo_1
2,33	-1,511939	Congo_1
2,333333	-1,51041	Congo_1
2,336667	-1,509252	Congo_1
2,34	-1,508475	Congo_1
2,343333	-1,508234	Congo_1
2,346667	-1,508629	Congo_1
2,35	-1,509732	Congo_1
2,353333	-1,511453	Congo_1
2,356667	-1,51308	Congo_1
2,36	-1,5134	Congo_1
2,363333	-1,511771	Congo_1
2,366667	-1,508793	Congo_1
2,37	-1,505644	Congo_1
2,373333	-1,503045	Congo_1
2,376667	-1,501055	Congo_1
2,38	-1,499567	Congo_1
2,383333	-1,498513	Congo_1
2,386667	-1,497711	Congo_1
2,39	-1,497023	Congo_1
2,393333	-1,496489	Congo_1
2,396667	-1,496112	Congo_1
2,4	-1,495852	Congo_1
2,403333	-1,495748	Congo_1
2,406667	-1,495645	Congo_1
2,41	-1,495072	Congo_1
2,413333	-1,493796	Congo_1
2,416667	-1,492305	Congo_1
2,42	-1,491382	Congo_1
2,423333	-1,491239	Congo_1
2,426667	-1,491386	Congo_1
2,43	-1,491322	Congo_1
2,433333	-1,490929	Congo_1
2,436667	-1,490142	Congo_1
2,44	-1,488808	Congo_1
2,443333	-1,486956	Congo_1
2,446667	-1,484803	Congo_1
2,45	-1,482587	Congo_1
2,453333	-1,480573	Congo_1
2,456667	-1,478996	Congo_1
2,46	-1,477847	Congo_1
2,463333	-1,476923	Congo_1
2,466667	-1,476161	Congo_1
2,47	-1,47574	Congo_1
2,473333	-1,475784	Congo_1
2,476667	-1,476257	Congo_1
2,48	-1,477249	Congo_1
2,483333	-1,478996	Congo_1
2,486667	-1,481404	Congo_1
2,49	-1,483729	Congo_1
2,493333	-1,484967	Congo_1
2,496667	-1,484555	Congo_1
2,5	-1,482733	Congo_1
2,503333	-1,480283	Congo_1
2,506667	-1,47792	Congo_1
2,51	-1,476063	Congo_1
2,513333	-1,474988	Congo_1
2,516667	-1,474592	Congo_1
2,52	-1,47424	Congo_1
2,523333	-1,473327	Congo_1
2,526667	-1,471794	Congo_1
2,53	-1,469995	Congo_1
2,533333	-1,468539	Congo_1
2,536667	-1,468118	Congo_1
2,54	-1,468859	Congo_1
2,543333	-1,470108	Congo_1
2,546667	-1,47114	Congo_1
2,55	-1,471761	Congo_1
2,553333	-1,472196	Congo_1
2,556667	-1,472673	Congo_1
2,56	-1,473051	Congo_1
2,563333	-1,472881	Congo_1
2,566667	-1,471878	Congo_1
2,57	-1,470094	Congo_1
2,573333	-1,467663	Congo_1
2,576667	-1,464854	Congo_1
2,58	-1,462297	Congo_1
2,583333	-1,460684	Congo_1
2,586667	-1,46026	Congo_1
2,59	-1,460786	Congo_1
2,593333	-1,461912	Congo_1
2,596667	-1,463453	Congo_1
2,6	-1,46538	Congo_1
2,603333	-1,467572	Congo_1
2,606667	-1,469687	Congo_1
2,61	-1,471348	Congo_1
2,613333	-1,472323	Congo_1
2,616667	-1,472636	Congo_1
2,62	-1,472659	Congo_1
2,623333	-1,472911	Congo_1
2,626667	-1,473618	Congo_1
2,63	-1,474526	Congo_1
2,633333	-1,475256	Congo_1
2,636667	-1,475723	Congo_1
2,64	-1,475991	Congo_1
2,643333	-1,47603	Congo_1
2,646667	-1,475823	Congo_1
2,65	-1,475335	Congo_1
2,653333	-1,474536	Congo_1
2,656667	-1,473634	Congo_1
2,66	-1,472916	Congo_1
2,663333	-1,472393	Congo_1
2,666667	-1,471868	Congo_1
2,67	-1,471204	Congo_1
2,673333	-1,470352	Congo_1
2,676667	-1,469278	Congo_1
2,68	-1,468048	Congo_1
2,683333	-1,467008	Congo_1
2,686667	-1,466787	Congo_1
2,69	-1,467905	Congo_1
2,693333	-1,470141	Congo_1
2,696667	-1,472451	Congo_1
2,7	-1,473786	Congo_1
2,703333	-1,473938	Congo_1
2,706667	-1,473438	Congo_1
2,71	-1,4728	Congo_1
2,713333	-1,4721	Congo_1
2,716667	-1,471228	Congo_1
2,72	-1,470166	Congo_1
2,723333	-1,468958	Congo_1
2,726667	-1,467732	Congo_1
2,73	-1,466737	Congo_1
2,733333	-1,466197	Congo_1
2,736667	-1,466131	Congo_1
2,74	-1,4663	Congo_1
2,743333	-1,466331	Congo_1
2,746667	-1,465926	Congo_1
2,75	-1,464893	Congo_1
2,753333	-1,463123	Congo_1
2,756667	-1,460823	Congo_1
2,76	-1,458519	Congo_1
2,763333	-1,45665	Congo_1
2,766667	-1,45536	Congo_1
2,77	-1,454785	Congo_1
2,773333	-1,455236	Congo_1
2,776667	-1,456814	Congo_1
2,78	-1,458993	Congo_1
2,783333	-1,460735	Congo_1
2,786667	-1,46104	Congo_1
2,79	-1,4598	Congo_1
2,793333	-1,458112	Congo_1
2,796667	-1,457252	Congo_1
2,8	-1,457409	Congo_1
2,803333	-1,457752	Congo_1
2,806667	-1,4575	Congo_1
2,81	-1,456577	Congo_1
2,813333	-1,455311	Congo_1
2,816667	-1,453948	Congo_1
2,82	-1,452694	Congo_1
2,823333	-1,45202	Congo_1
2,826667	-1,452424	Congo_1
2,83	-1,453845	Congo_1
2,833333	-1,455556	Congo_1
2,836667	-1,456668	Congo_1
2,84	-1,456755	Congo_1
2,843333	-1,456035	Congo_1
2,846667	-1,455189	Congo_1
2,85	-1,454984	Congo_1
2,853333	-1,455891	Congo_1
2,856667	-1,458015	Congo_1
2,86	-1,460989	Congo_1
2,863333	-1,463794	Congo_1
2,866667	-1,465269	Congo_1
2,87	-1,464939	Congo_1
2,873333	-1,463227	Congo_1
2,876667	-1,461031	Congo_1
2,88	-1,459176	Congo_1
2,883333	-1,45809	Congo_1
2,886667	-1,457854	Congo_1
2,89	-1,458309	Congo_1
2,893333	-1,459123	Congo_1
2,896667	-1,459917	Congo_1
2,9	-1,460438	Congo_1
2,903333	-1,46076	Congo_1
2,906667	-1,461173	Congo_1
2,91	-1,461716	Congo_1
2,913333	-1,462166	Congo_1
2,916667	-1,462437	Congo_1
2,92	-1,462593	Congo_1
2,923333	-1,462678	Congo_1
2,926667	-1,462714	Congo_1
2,93	-1,462664	Congo_1
2,933333	-1,462521	Congo_1
2,936667	-1,46247	Congo_1
2,94	-1,462841	Congo_1
2,943333	-1,46393	Congo_1
2,946667	-1,465637	Congo_1
2,95	-1,467179	Congo_1
2,953333	-1,467589	Congo_1
2,956667	-1,46663	Congo_1
2,96	-1,465024	Congo_1
2,963333	-1,463869	Congo_1
2,966667	-1,463858	Congo_1
2,97	-1,464872	Congo_1
2,973333	-1,46615	Congo_1
2,976667	-1,466753	Congo_1
2,98	-1,46623	Congo_1
2,983333	-1,465046	Congo_1
2,986667	-1,464123	Congo_1
2,99	-1,464061	Congo_1
2,993333	-1,464948	Congo_1
2,996667	-1,466466	Congo_1
3	-1,467958	Congo_1
3,003333	-1,468656	Congo_1
3,006667	-1,468129	Congo_1
3,01	-1,466797	Congo_1
3,013333	-1,465837	Congo_1
3,016667	-1,46631	Congo_1
3,02	-1,468458	Congo_1
3,023333	-1,47158	Congo_1
3,026667	-1,474394	Congo_1
3,03	-1,475932	Congo_1
3,033333	-1,47615	Congo_1
3,036667	-1,47549	Congo_1
3,04	-1,474355	Congo_1
3,043333	-1,473321	Congo_1
3,046667	-1,473004	Congo_1
3,05	-1,473475	Congo_1
3,053333	-1,474289	Congo_1
3,056667	-1,474933	Congo_1
3,06	-1,475142	Congo_1
3,063333	-1,475097	Congo_1
3,066667	-1,475297	Congo_1
3,07	-1,476019	Congo_1
3,073333	-1,477008	Congo_1
3,076667	-1,477788	Congo_1
3,08	-1,478151	Congo_1
3,083333	-1,478311	Congo_1
3,086667	-1,478584	Congo_1
3,09	-1,479039	Congo_1
3,093333	-1,479639	Congo_1
3,096667	-1,480567	Congo_1
3,1	-1,482111	Congo_1
3,103333	-1,484129	Congo_1
3,106667	-1,485956	Congo_1
3,11	-1,487263	Congo_1
3,113333	-1,488565	Congo_1
3,116667	-1,490371	Congo_1
3,12	-1,49252	Congo_1
3,123333	-1,494731	Congo_1
3,126667	-1,497027	Congo_1
3,13	-1,499651	Congo_1
3,133333	-1,503114	Congo_1
3,136667	-1,507921	Congo_1
3,14	-1,514098	Congo_1
3,143333	-1,52122	Congo_1
3,146667	-1,52852	Congo_1
3,15	-1,535069	Congo_1
3,153333	-1,540467	Congo_1
3,156667	-1,545083	Congo_1
3,16	-1,549314	Congo_1
3,163333	-1,552981	Congo_1
3,166667	-1,555548	Congo_1
3,17	-1,556633	Congo_1
3,173333	-1,556113	Congo_1
3,176667	-1,554006	Congo_1
3,18	-1,550625	Congo_1
3,183333	-1,546686	Congo_1
3,186667	-1,542951	Congo_1
3,19	-1,539567	Congo_1
3,193333	-1,535944	Congo_1
3,196667	-1,531379	Congo_1
3,2	-1,525554	Congo_1
3,203333	-1,518613	Congo_1
3,206667	-1,511133	Congo_1
3,21	-1,503895	Congo_1
3,213333	-1,497654	Congo_1
3,216667	-1,493052	Congo_1
3,22	-1,490314	Congo_1
3,223333	-1,488945	Congo_1
3,226667	-1,48809	Congo_1
3,23	-1,487329	Congo_1
3,233333	-1,486781	Congo_1
3,236667	-1,486431	Congo_1
3,24	-1,486096	Congo_1
3,243333	-1,48598	Congo_1
3,246667	-1,486453	Congo_1
3,25	-1,487483	Congo_1
3,253333	-1,488867	Congo_1
3,256667	-1,490448	Congo_1
3,26	-1,49187	Congo_1
3,263333	-1,492746	Congo_1
3,266667	-1,493131	Congo_1
3,27	-1,493453	Congo_1
3,273333	-1,494119	Congo_1
3,276667	-1,495441	Congo_1
3,28	-1,497588	Congo_1
3,283333	-1,500315	Congo_1
3,286667	-1,503018	Congo_1
3,29	-1,505194	Congo_1
3,293333	-1,506757	Congo_1
3,296667	-1,507794	Congo_1
3,3	-1,50816	Congo_1
3,303333	-1,507592	Congo_1
3,306667	-1,50617	Congo_1
3,31	-1,504488	Congo_1
3,313333	-1,503409	Congo_1
3,316667	-1,503493	Congo_1
3,32	-1,50452	Congo_1
3,323333	-1,505803	Congo_1
3,326667	-1,506876	Congo_1
3,33	-1,507535	Congo_1
3,333333	-1,507606	Congo_1
3,336667	-1,507145	Congo_1
3,34	-1,506546	Congo_1
3,343333	-1,506134	Congo_1
3,346667	-1,505802	Congo_1
3,35	-1,505289	Congo_1
3,353333	-1,50464	Congo_1
3,356667	-1,504167	Congo_1
3,36	-1,504197	Congo_1
3,363333	-1,504953	Congo_1
3,366667	-1,506402	Congo_1
3,37	-1,5082	Congo_1
3,373333	-1,509764	Congo_1
3,376667	-1,510456	Congo_1
3,38	-1,509876	Congo_1
3,383333	-1,508048	Congo_1
3,386667	-1,505309	Congo_1
3,39	-1,502331	Congo_1
3,393333	-1,500075	Congo_1
3,396667	-1,499297	Congo_1
3,4	-1,500121	Congo_1
3,403333	-1,502099	Congo_1
3,406667	-1,504551	Congo_1
3,41	-1,50706	Congo_1
3,413333	-1,509896	Congo_1
3,416667	-1,513782	Congo_1
3,42	-1,519154	Congo_1
3,423333	-1,526066	Congo_1
3,426667	-1,534881	Congo_1
3,43	-1,546557	Congo_1
3,433333	-1,562454	Congo_1
3,436667	-1,584049	Congo_1
3,44	-1,612437	Congo_1
3,443333	-1,648191	Congo_1
3,446667	-1,691576	Congo_1
3,45	-1,742071	Congo_1
3,453333	-1,797571	Congo_1
3,456667	-1,854581	Congo_1
3,46	-1,908993	Congo_1
3,463333	-1,956222	Congo_1
3,466667	-1,991078	Congo_1
3,47	-2,008588	Congo_1
3,473333	-2,005633	Congo_1
3,476667	-1,98223	Congo_1
3,48	-1,941744	Congo_1
3,483333	-1,889984	Congo_1
3,486667	-1,833568	Congo_1
3,49	-1,778408	Congo_1
3,493333	-1,728834	Congo_1
3,496667	-1,687244	Congo_1
3,5	-1,654113	Congo_1
3,503333	-1,628446	Congo_1
3,506667	-1,608565	Congo_1
3,51	-1,592854	Congo_1
3,513333	-1,58024	Congo_1
3,516667	-1,570404	Congo_1
3,52	-1,563566	Congo_1
3,523333	-1,559648	Congo_1
3,526667	-1,557706	Congo_1
3,53	-1,556351	Congo_1
3,533333	-1,554251	Congo_1
3,536667	-1,550294	Congo_1
3,54	-1,54376	Congo_1
3,543333	-1,534182	Congo_1
3,546667	-1,52123	Congo_1
3,55	-1,505182	Congo_1
3,553333	-1,48711	Congo_1
3,556667	-1,468182	Congo_1
3,56	-1,449053	Congo_1
3,563333	-1,430214	Congo_1
3,566667	-1,412598	Congo_1
3,57	-1,397406	Congo_1
3,573333	-1,385345	Congo_1
3,576667	-1,376208	Congo_1
3,58	-1,369117	Congo_1
3,583333	-1,363048	Congo_1
3,586667	-1,357244	Congo_1
3,59	-1,351438	Congo_1
3,593333	-1,345819	Congo_1
3,596667	-1,340603	Congo_1
3,6	-1,335665	Congo_1
3,603333	-1,330903	Congo_1
3,606667	-1,326823	Congo_1
3,61	-1,324194	Congo_1
3,613333	-1,323203	Congo_1
3,616667	-1,32328	Congo_1
3,62	-1,323625	Congo_1
3,623333	-1,32393	Congo_1
3,626667	-1,324626	Congo_1
3,63	-1,326484	Congo_1
3,633333	-1,330155	Congo_1
3,636667	-1,33579	Congo_1
3,64	-1,342796	Congo_1
3,643333	-1,350166	Congo_1
3,646667	-1,357192	Congo_1
3,65	-1,363712	Congo_1
3,653333	-1,369731	Congo_1
3,656667	-1,375164	Congo_1
3,66	-1,380065	Congo_1
3,663333	-1,384911	Congo_1
3,666667	-1,390232	Congo_1
3,67	-1,395933	Congo_1
3,673333	-1,401586	Congo_1
3,676667	-1,40731	Congo_1
3,68	-1,413754	Congo_1
3,683333	-1,421326	Congo_1
3,686667	-1,429683	Congo_1
3,69	-1,437892	Congo_1
3,693333	-1,444978	Congo_1
3,696667	-1,450467	Congo_1
3,7	-1,454605	Congo_1
3,703333	-1,458031	Congo_1
3,706667	-1,46122	Congo_1
3,71	-1,464283	Congo_1
3,713333	-1,467135	Congo_1
3,716667	-1,46964	Congo_1
3,72	-1,471708	Congo_1
3,723333	-1,473481	Congo_1
3,726667	-1,475421	Congo_1
3,73	-1,478053	Congo_1
3,733333	-1,481559	Congo_1
3,736667	-1,485675	Congo_1
3,74	-1,489887	Congo_1
3,743333	-1,493477	Congo_1
3,746667	-1,495507	Congo_1
3,75	-1,495456	Congo_1
3,753333	-1,493964	Congo_1
3,756667	-1,492406	Congo_1
3,76	-1,491727	Congo_1
3,763333	-1,492086	Congo_1
3,766667	-1,493194	Congo_1
3,77	-1,494559	Congo_1
3,773333	-1,495781	Congo_1
3,776667	-1,496822	Congo_1
3,78	-1,497776	Congo_1
3,783333	-1,498553	Congo_1
3,786667	-1,499026	Congo_1
3,79	-1,499224	Congo_1
3,793333	-1,499337	Congo_1
3,796667	-1,499574	Congo_1
3,8	-1,499825	Congo_1
3,803333	-1,499707	Congo_1
3,806667	-1,499176	Congo_1
3,81	-1,498871	Congo_1
3,813333	-1,499705	Congo_1
3,816667	-1,502321	Congo_1
3,82	-1,506824	Congo_1
3,823333	-1,512841	Congo_1
3,826667	-1,520005	Congo_1
3,83	-1,528454	Congo_1
3,833333	-1,538961	Congo_1
3,836667	-1,552526	Congo_1
3,84	-1,569721	Congo_1
3,843333	-1,590727	Congo_1
3,846667	-1,616135	Congo_1
3,85	-1,647317	Congo_1
3,853333	-1,685831	Congo_1
3,856667	-1,732451	Congo_1
3,86	-1,78685	Congo_1
3,863333	-1,848288	Congo_1
3,866667	-1,916139	Congo_1
3,87	-1,989661	Congo_1
3,873333	-2,068018	Congo_1
3,876667	-2,150466	Congo_1
3,88	-2,236003	Congo_1
3,883333	-2,323194	Congo_1
3,886667	-2,410444	Congo_1
3,89	-2,496065	Congo_1
3,893333	-2,57839	Congo_1
3,896667	-2,656077	Congo_1
3,9	-2,7283	Congo_1
3,903333	-2,794598	Congo_1
3,906667	-2,854417	Congo_1
3,91	-2,907226	Congo_1
3,913333	-2,953427	Congo_1
3,916667	-2,994516	Congo_1
3,92	-3,031899	Congo_1
3,923333	-3,065852	Congo_1
3,926667	-3,095635	Congo_1
3,93	-3,120302	Congo_1
3,933333	-3,139347	Congo_1
3,936667	-3,152756	Congo_1
3,94	-3,160826	Congo_1
3,943333	-3,164218	Congo_1
3,946667	-3,164043	Congo_1
3,95	-3,161532	Congo_1
3,953333	-3,157467	Congo_1
3,956667	-3,151986	Congo_1
3,96	-3,145025	Congo_1
3,963333	-3,136923	Congo_1
3,966667	-3,128393	Congo_1
3,97	-3,119992	Congo_1
3,973333	-3,111687	Congo_1
3,976667	-3,102757	Congo_1
3,98	-3,092318	Congo_1
3,983333	-3,080075	Congo_1
3,986667	-3,066393	Congo_1
3,99	-3,051879	Congo_1
3,993333	-3,037404	Congo_1
3,996667	-3,024063	Congo_1
4	-3,012384	Congo_1
4,003333	-3,001893	Congo_1
4,006667	-2,99179	Congo_1
4,01	-2,981651	Congo_1
4,013333	-2,971354	Congo_1
4,016667	-2,960769	Congo_1
4,02	-2,949758	Congo_1
4,023333	-2,9382	Congo_1
4,026667	-2,926019	Congo_1
4,03	-2,913449	Congo_1
4,033333	-2,900993	Congo_1
4,036667	-2,888769	Congo_1
4,04	-2,87627	Congo_1
4,043333	-2,863063	Congo_1
4,046667	-2,849322	Congo_1
4,05	-2,835648	Congo_1
4,053333	-2,822505	Congo_1
4,056667	-2,809724	Congo_1
4,06	-2,796659	Congo_1
4,063333	-2,7829	Congo_1
4,066667	-2,768649	Congo_1
4,07	-2,75472	Congo_1
4,073333	-2,742267	Congo_1
4,076667	-2,732001	Congo_1
4,08	-2,723498	Congo_1
4,083333	-2,715423	Congo_1
4,086667	-2,706458	Congo_1
4,09	-2,696095	Congo_1
4,093333	-2,68469	Congo_1
4,096667	-2,672895	Congo_1
4,1	-2,661237	Congo_1
4,103333	-2,650098	Congo_1
4,106667	-2,639316	Congo_1
4,11	-2,627716	Congo_1
4,113333	-2,613717	Congo_1
4,116667	-2,596062	Congo_1
4,12	-2,573418	Congo_1
4,123333	-2,543565	Congo_1
4,126667	-2,502245	Congo_1
4,13	-2,437614	Congo_1
4,133333	-2,30659	Congo_1
4,136667	-1,971102	Congo_1
4,14	-1,120376	Congo_1
4,143333	0,677577	Congo_1
4,146667	3,675202	Congo_1
4,15	7,579828	Congo_1
4,153333	11,512899	Congo_1
4,156667	14,407587	Congo_1
4,16	15,533388	Congo_1
4,163333	14,776768	Congo_1
4,166667	12,572248	Congo_1
4,17	9,623193	Congo_1
4,173333	6,609876	Congo_1
4,176667	4,007116	Congo_1
4,18	2,034657	Congo_1
4,183333	0,702306	Congo_1
4,186667	-0,10506	Congo_1
4,19	-0,546204	Congo_1
4,193333	-0,767976	Congo_1
4,196667	-0,879004	Congo_1
4,2	-0,945796	Congo_1
4,203333	-1,001247	Congo_1
4,206667	-1,056787	Congo_1
4,21	-1,112934	Congo_1
4,213333	-1,166354	Congo_1
4,216667	-1,21366	Congo_1
4,22	-1,253088	Congo_1
4,223333	-1,284677	Congo_1
4,226667	-1,309585	Congo_1
4,23	-1,329433	Congo_1
4,233333	-1,345784	Congo_1
4,236667	-1,359689	Congo_1
4,24	-1,371663	Congo_1
4,243333	-1,382105	Congo_1
4,246667	-1,391594	Congo_1
4,25	-1,4006	Congo_1
4,253333	-1,408997	Congo_1
4,256667	-1,416188	Congo_1
4,26	-1,421747	Congo_1
4,263333	-1,425847	Congo_1
4,266667	-1,429189	Congo_1
4,27	-1,432437	Congo_1
4,273333	-1,435659	Congo_1
4,276667	-1,438587	Congo_1
4,28	-1,441291	Congo_1
4,283333	-1,444279	Congo_1
4,286667	-1,447808	Congo_1
4,29	-1,451475	Congo_1
4,293333	-1,454724	Congo_1
4,296667	-1,457286	Congo_1
4,3	-1,459165	Congo_1
4,303333	-1,460611	Congo_1
4,306667	-1,462015	Congo_1
4,31	-1,463643	Congo_1
4,313333	-1,465328	Congo_1
4,316667	-1,466687	Congo_1
4,32	-1,467792	Congo_1
4,323333	-1,469194	Congo_1
4,326667	-1,471346	Congo_1
4,33	-1,474305	Congo_1
4,333333	-1,477648	Congo_1
4,336667	-1,480556	Congo_1
4,34	-1,482292	Congo_1
4,343333	-1,482844	Congo_1
4,346667	-1,483017	Congo_1
4,35	-1,483662	Congo_1
4,353333	-1,48491	Congo_1
4,356667	-1,486356	Congo_1
4,36	-1,487652	Congo_1
4,363333	-1,488591	Congo_1
4,366667	-1,488974	Congo_1
4,37	-1,488612	Congo_1
4,373333	-1,487445	Congo_1
4,376667	-1,485864	Congo_1
4,38	-1,484691	Congo_1
4,383333	-1,48449	Congo_1
4,386667	-1,485284	Congo_1
4,39	-1,486787	Congo_1
4,393333	-1,488528	Congo_1
4,396667	-1,490055	Congo_1
4,4	-1,491124	Congo_1
4,403333	-1,491762	Congo_1
4,406667	-1,492354	Congo_1
4,41	-1,493229	Congo_1
4,413333	-1,494122	Congo_1
4,416667	-1,494509	Congo_1
4,42	-1,49428	Congo_1
4,423333	-1,493801	Congo_1
4,426667	-1,493514	Congo_1
4,43	-1,493542	Congo_1
4,433333	-1,493671	Congo_1
4,436667	-1,493692	Congo_1
4,44	-1,493797	Congo_1
4,443333	-1,494455	Congo_1
4,446667	-1,495643	Congo_1
4,45	-1,496561	Congo_1
4,453333	-1,496569	Congo_1
4,456667	-1,495915	Congo_1
4,46	-1,49512	Congo_1
4,463333	-1,494326	Congo_1
4,466667	-1,493648	Congo_1
4,47	-1,493462	Congo_1
4,473333	-1,493989	Congo_1
4,476667	-1,49503	Congo_1
4,48	-1,496265	Congo_1
4,483333	-1,497589	Congo_1
4,486667	-1,498943	Congo_1
4,49	-1,500123	Congo_1
4,493333	-1,500975	Congo_1
4,496667	-1,501386	Congo_1
4,5	-1,501227	Congo_1
4,503333	-1,500654	Congo_1
4,506667	-1,500141	Congo_1
4,51	-1,500151	Congo_1
4,513333	-1,501011	Congo_1
4,516667	-1,502932	Congo_1
4,52	-1,505933	Congo_1
4,523333	-1,509713	Congo_1
4,526667	-1,513684	Congo_1
4,53	-1,517229	Congo_1
4,533333	-1,519866	Congo_1
4,536667	-1,521245	Congo_1
4,54	-1,521442	Congo_1
4,543333	-1,521406	Congo_1
4,546667	-1,522489	Congo_1
4,55	-1,525078	Congo_1
4,553333	-1,528178	Congo_1
4,556667	-1,530461	Congo_1
4,56	-1,531271	Congo_1
4,563333	-1,530707	Congo_1
4,566667	-1,529425	Congo_1
4,57	-1,52839	Congo_1
4,573333	-1,528455	Congo_1
4,576667	-1,530177	Congo_1
4,58	-1,53361	Congo_1
4,583333	-1,537996	Congo_1
4,586667	-1,542171	Congo_1
4,59	-1,545174	Congo_1
4,593333	-1,54642	Congo_1
4,596667	-1,54601	Congo_1
4,6	-1,544895	Congo_1
4,603333	-1,544176	Congo_1
4,606667	-1,544191	Congo_1
4,61	-1,54439	Congo_1
4,613333	-1,543937	Congo_1
4,616667	-1,54225	Congo_1
4,62	-1,539273	Congo_1
4,623333	-1,535581	Congo_1
4,626667	-1,53214	Congo_1
4,63	-1,529769	Congo_1
4,633333	-1,528753	Congo_1
4,636667	-1,528982	Congo_1
4,64	-1,530247	Congo_1
4,643333	-1,532193	Congo_1
4,646667	-1,534061	Congo_1
4,65	-1,534876	Congo_1
4,653333	-1,534096	Congo_1
4,656667	-1,532034	Congo_1
4,66	-1,52972	Congo_1
4,663333	-1,528251	Congo_1
4,666667	-1,527969	Congo_1
4,67	-1,528234	Congo_1
4,673333	-1,527964	Congo_1
4,676667	-1,526413	Congo_1
4,68	-1,523556	Congo_1
4,683333	-1,51984	Congo_1
4,686667	-1,516003	Congo_1
4,69	-1,513033	Congo_1
4,693333	-1,511626	Congo_1
4,696667	-1,511634	Congo_1
4,7	-1,512101	Congo_1
4,703333	-1,511806	Congo_1
4,706667	-1,510187	Congo_1
4,71	-1,507729	Congo_1
4,713333	-1,505359	Congo_1
4,716667	-1,503773	Congo_1
4,72	-1,503089	Congo_1
4,723333	-1,50273	Congo_1
4,726667	-1,5018	Congo_1
4,73	-1,499679	Congo_1
4,733333	-1,496549	Congo_1
4,736667	-1,493484	Congo_1
4,74	-1,491558	Congo_1
4,743333	-1,490969	Congo_1
4,746667	-1,491318	Congo_1
4,75	-1,492163	Congo_1
4,753333	-1,492987	Congo_1
4,756667	-1,493288	Congo_1
4,76	-1,492983	Congo_1
4,763333	-1,492358	Congo_1
4,766667	-1,491671	Congo_1
4,77	-1,490982	Congo_1
4,773333	-1,490178	Congo_1
4,776667	-1,489197	Congo_1
4,78	-1,488238	Congo_1
4,783333	-1,487431	Congo_1
4,786667	-1,486434	Congo_1
4,79	-1,484854	Congo_1
4,793333	-1,482869	Congo_1
4,796667	-1,48115	Congo_1
4,8	-1,480281	Congo_1
4,803333	-1,480284	Congo_1
4,806667	-1,48057	Congo_1
4,81	-1,480584	Congo_1
4,813333	-1,480462	Congo_1
4,816667	-1,480801	Congo_1
4,82	-1,48194	Congo_1
4,823333	-1,483593	Congo_1
4,826667	-1,485031	Congo_1
4,83	-1,485646	Congo_1
4,833333	-1,485547	Congo_1
4,836667	-1,485495	Congo_1
4,84	-1,486011	Congo_1
4,843333	-1,486882	Congo_1
4,846667	-1,487539	Congo_1
4,85	-1,487549	Congo_1
4,853333	-1,486971	Congo_1
4,856667	-1,486308	Congo_1
4,86	-1,486014	Congo_1
4,863333	-1,486312	Congo_1
4,866667	-1,48729	Congo_1
4,87	-1,488817	Congo_1
4,873333	-1,490457	Congo_1
4,876667	-1,49165	Congo_1
4,88	-1,492225	Congo_1
4,883333	-1,492706	Congo_1
4,886667	-1,493744	Congo_1
4,89	-1,495387	Congo_1
4,893333	-1,497226	Congo_1
4,896667	-1,498903	Congo_1
4,9	-1,500323	Congo_1
4,903333	-1,501531	Congo_1
4,906667	-1,502442	Congo_1
4,91	-1,50293	Congo_1
4,913333	-1,503092	Congo_1
4,916667	-1,503103	Congo_1
4,92	-1,502983	Congo_1
4,923333	-1,502761	Congo_1
4,926667	-1,502714	Congo_1
4,93	-1,503243	Congo_1
4,933333	-1,504378	Congo_1
4,936667	-1,505494	Congo_1
4,94	-1,505926	Congo_1
4,943333	-1,505837	Congo_1
4,946667	-1,506012	Congo_1
4,95	-1,506885	Congo_1
4,953333	-1,508272	Congo_1
4,956667	-1,509896	Congo_1
4,96	-1,511566	Congo_1
4,963333	-1,512948	Congo_1
4,966667	-1,513708	Congo_1
4,97	-1,513904	Congo_1
4,973333	-1,513989	Congo_1
4,976667	-1,51446	Congo_1
4,98	-1,515588	Congo_1
4,983333	-1,517302	Congo_1
4,986667	-1,519181	Congo_1
4,99	-1,520647	Congo_1
4,993333	-1,521317	Congo_1
4,996667	-1,521204	Congo_1
5	-1,520644	Congo_1
5,003333	-1,520073	Congo_1
5,006667	-1,519819	Congo_1
5,01	-1,519904	Congo_1
5,013333	-1,519968	Congo_1
5,016667	-1,519534	Congo_1
5,02	-1,518539	Congo_1
5,023333	-1,517369	Congo_1
5,026667	-1,516369	Congo_1
5,03	-1,515608	Congo_1
5,033333	-1,51496	Congo_1
5,036667	-1,514216	Congo_1
5,04	-1,513263	Congo_1
5,043333	-1,512171	Congo_1
5,046667	-1,511121	Congo_1
5,05	-1,510224	Congo_1
5,053333	-1,509461	Congo_1
5,056667	-1,508737	Congo_1
5,06	-1,50798	Congo_1
5,063333	-1,507315	Congo_1
5,066667	-1,506971	Congo_1
5,07	-1,50694	Congo_1
5,073333	-1,506887	Congo_1
5,076667	-1,506291	Congo_1
5,08	-1,504876	Congo_1
5,083333	-1,502968	Congo_1
5,086667	-1,501144	Congo_1
5,09	-1,499707	Congo_1
5,093333	-1,498632	Congo_1
5,096667	-1,497881	Congo_1
5,1	-1,497525	Congo_1
5,103333	-1,497487	Congo_1
5,106667	-1,497463	Congo_1
5,11	-1,49713	Congo_1
5,113333	-1,496431	Congo_1
5,116667	-1,495689	Congo_1
5,12	-1,495261	Congo_1
5,123333	-1,495227	Congo_1
5,126667	-1,49541	Congo_1
5,13	-1,495478	Congo_1
5,133333	-1,495143	Congo_1
5,136667	-1,494286	Congo_1
5,14	-1,492885	Congo_1
5,143333	-1,490979	Congo_1
5,146667	-1,488714	Congo_1
5,15	-1,486398	Congo_1
5,153333	-1,484485	Congo_1
5,156667	-1,483301	Congo_1
5,16	-1,482887	Congo_1
5,163333	-1,483188	Congo_1
5,166667	-1,484236	Congo_1
5,17	-1,485978	Congo_1
5,173333	-1,487977	Congo_1
5,176667	-1,489616	Congo_1
5,18	-1,49065	Congo_1
5,183333	-1,491382	Congo_1
5,186667	-1,492242	Congo_1
5,19	-1,493335	Congo_1
5,193333	-1,494458	Congo_1
5,196667	-1,495264	Congo_1
5,2	-1,495196	Congo_1
5,203333	-1,4939	Congo_1
5,206667	-1,4919	Congo_1
5,21	-1,490292	Congo_1
5,213333	-1,489765	Congo_1
5,216667	-1,49021	Congo_1
5,22	-1,491199	Congo_1
5,223333	-1,492423	Congo_1
5,226667	-1,493597	Congo_1
5,23	-1,494413	Congo_1
5,233333	-1,494822	Congo_1
5,236667	-1,495228	Congo_1
5,24	-1,496177	Congo_1
5,243333	-1,497777	Congo_1
5,246667	-1,499789	Congo_1
5,25	-1,502079	Congo_1
5,253333	-1,504527	Congo_1
5,256667	-1,506768	Congo_1
5,26	-1,508266	Congo_1
5,263333	-1,508755	Congo_1
5,266667	-1,508566	Congo_1
5,27	-1,508277	Congo_1
5,273333	-1,508288	Congo_1
5,276667	-1,508819	Congo_1
5,28	-1,509866	Congo_1
5,283333	-1,51111	Congo_1
5,286667	-1,512044	Congo_1
5,29	-1,512321	Congo_1
5,293333	-1,512191	Congo_1
5,296667	-1,512475	Congo_1
5,3	-1,5138	Congo_1
5,303333	-1,516064	Congo_1
5,306667	-1,518625	Congo_1
5,31	-1,520739	Congo_1
5,313333	-1,522008	Congo_1
5,316667	-1,52258	Congo_1
5,32	-1,52298	Congo_1
5,323333	-1,52372	Congo_1
5,326667	-1,52495	Congo_1
5,33	-1,526433	Congo_1
5,333333	-1,527761	Congo_1
5,336667	-1,528439	Congo_1
5,34	-1,528127	Congo_1
5,343333	-1,527	Congo_1
5,346667	-1,525796	Congo_1
5,35	-1,525445	Congo_1
5,353333	-1,526328	Congo_1
5,356667	-1,527799	Congo_1
5,36	-1,528928	Congo_1
5,363333	-1,529547	Congo_1
5,366667	-1,530065	Congo_1
5,37	-1,530611	Congo_1
5,373333	-1,531051	Congo_1
5,376667	-1,531466	Congo_1
5,38	-1,532064	Congo_1
5,383333	-1,532888	Congo_1
5,386667	-1,533747	Congo_1
5,39	-1,534418	Congo_1
5,393333	-1,534948	Congo_1
5,396667	-1,535488	Congo_1
5,4	-1,535886	Congo_1
5,403333	-1,535884	Congo_1
5,406667	-1,535429	Congo_1
5,41	-1,53459	Congo_1
5,413333	-1,53366	Congo_1
5,416667	-1,53332	Congo_1
5,42	-1,53414	Congo_1
5,423333	-1,53592	Congo_1
5,426667	-1,537982	Congo_1
5,43	-1,539842	Congo_1
5,433333	-1,541275	Congo_1
5,436667	-1,542284	Congo_1
5,44	-1,54311	Congo_1
5,443333	-1,543849	Congo_1
5,446667	-1,544458	Congo_1
5,45	-1,545088	Congo_1
5,453333	-1,545724	Congo_1
5,456667	-1,545873	Congo_1
5,46	-1,545207	Congo_1
5,463333	-1,544049	Congo_1
5,466667	-1,542953	Congo_1
5,47	-1,542099	Congo_1
5,473333	-1,541246	Congo_1
5,476667	-1,540235	Congo_1
5,48	-1,539326	Congo_1
5,483333	-1,538915	Congo_1
5,486667	-1,539078	Congo_1
5,49	-1,539514	Congo_1
5,493333	-1,539834	Congo_1
5,496667	-1,539765	Congo_1
5,5	-1,539244	Congo_1
5,503333	-1,538488	Congo_1
5,506667	-1,537829	Congo_1
5,51	-1,537518	Congo_1
5,513333	-1,537629	Congo_1
5,516667	-1,5379	Congo_1
5,52	-1,537763	Congo_1
5,523333	-1,536866	Congo_1
5,526667	-1,53558	Congo_1
5,53	-1,534722	Congo_1
5,533333	-1,534669	Congo_1
5,536667	-1,534948	Congo_1
5,54	-1,534839	Congo_1
5,543333	-1,534006	Congo_1
5,546667	-1,53245	Congo_1
5,55	-1,530517	Congo_1
5,553333	-1,528946	Congo_1
5,556667	-1,528268	Congo_1
5,56	-1,528357	Congo_1
5,563333	-1,528824	Congo_1
5,566667	-1,529402	Congo_1
5,57	-1,529873	Congo_1
5,573333	-1,530069	Congo_1
5,576667	-1,529989	Congo_1
5,58	-1,529729	Congo_1
5,583333	-1,52942	Congo_1
5,586667	-1,529178	Congo_1
5,59	-1,528867	Congo_1
5,593333	-1,528147	Congo_1
5,596667	-1,526902	Congo_1
5,6	-1,525461	Congo_1
5,603333	-1,524416	Congo_1
5,606667	-1,524199	Congo_1
5,61	-1,5248	Congo_1
5,613333	-1,525888	Congo_1
5,616667	-1,527047	Congo_1
5,62	-1,527834	Congo_1
5,623333	-1,527827	Congo_1
5,626667	-1,52696	Congo_1
5,63	-1,525552	Congo_1
5,633333	-1,523892	Congo_1
5,636667	-1,522089	Congo_1
5,64	-1,520289	Congo_1
5,643333	-1,518736	Congo_1
5,646667	-1,517541	Congo_1
5,65	-1,51659	Congo_1
5,653333	-1,515791	Congo_1
5,656667	-1,515283	Congo_1
5,66	-1,515251	Congo_1
5,663333	-1,515655	Congo_1
5,666667	-1,51626	Congo_1
5,67	-1,516925	Congo_1
5,673333	-1,517748	Congo_1
5,676667	-1,518816	Congo_1
5,68	-1,519999	Congo_1
5,683333	-1,521082	Congo_1
5,686667	-1,521886	Congo_1
5,69	-1,522357	Congo_1
5,693333	-1,522659	Congo_1
5,696667	-1,523004	Congo_1
5,7	-1,523272	Congo_1
5,703333	-1,523065	Congo_1
5,706667	-1,522138	Congo_1
5,71	-1,520598	Congo_1
5,713333	-1,518979	Congo_1
5,716667	-1,518075	Congo_1
5,72	-1,518233	Congo_1
5,723333	-1,518913	Congo_1
5,726667	-1,519325	Congo_1
5,73	-1,519334	Congo_1
5,733333	-1,519262	Congo_1
5,736667	-1,51906	Congo_1
5,74	-1,518152	Congo_1
5,743333	-1,516016	Congo_1
5,746667	-1,512833	Congo_1
5,75	-1,509584	Congo_1
5,753333	-1,507296	Congo_1
5,756667	-1,506169	Congo_1
5,76	-1,505627	Congo_1
5,763333	-1,505114	Congo_1
5,766667	-1,504494	Congo_1
5,77	-1,50371	Congo_1
5,773333	-1,50249	Congo_1
5,776667	-1,500397	Congo_1
5,78	-1,497008	Congo_1
5,783333	-1,492357	Congo_1
5,786667	-1,487118	Congo_1
5,79	-1,481993	Congo_1
5,793333	-1,477143	Congo_1
5,796667	-1,472418	Congo_1
5,8	-1,467808	Congo_1
5,803333	-1,463476	Congo_1
5,806667	-1,459666	Congo_1
5,81	-1,456709	Congo_1
5,813333	-1,454914	Congo_1
5,816667	-1,454409	Congo_1
5,82	-1,45499	Congo_1
5,823333	-1,45601	Congo_1
5,826667	-1,456659	Congo_1
5,83	-1,456581	Congo_1
5,833333	-1,456036	Congo_1
5,836667	-1,455528	Congo_1
5,84	-1,455436	Congo_1
5,843333	-1,455802	Congo_1
5,846667	-1,456487	Congo_1
5,85	-1,457691	Congo_1
5,853333	-1,459935	Congo_1
5,856667	-1,463395	Congo_1
5,86	-1,467619	Congo_1
5,863333	-1,471891	Congo_1
5,866667	-1,475664	Congo_1
5,87	-1,478738	Congo_1
5,873333	-1,481177	Congo_1
5,876667	-1,483141	Congo_1
5,88	-1,484786	Congo_1
5,883333	-1,486224	Congo_1
5,886667	-1,487626	Congo_1
5,89	-1,489248	Congo_1
5,893333	-1,491195	Congo_1
5,896667	-1,493457	Congo_1
5,9	-1,496151	Congo_1
5,903333	-1,499369	Congo_1
5,906667	-1,50287	Congo_1
5,91	-1,506092	Congo_1
5,913333	-1,508561	Congo_1
5,916667	-1,510221	Congo_1
5,92	-1,511317	Congo_1
5,923333	-1,512246	Congo_1
5,926667	-1,513459	Congo_1
5,93	-1,515174	Congo_1
5,933333	-1,517174	Congo_1
5,936667	-1,518892	Congo_1
5,94	-1,519773	Congo_1
5,943333	-1,519902	Congo_1
5,946667	-1,520089	Congo_1
5,95	-1,520991	Congo_1
5,953333	-1,522437	Congo_1
5,956667	-1,523899	Congo_1
5,96	-1,525036	Congo_1
5,963333	-1,525578	Congo_1
5,966667	-1,525478	Congo_1
5,97	-1,525219	Congo_1
5,973333	-1,525358	Congo_1
5,976667	-1,525954	Congo_1
5,98	-1,526833	Congo_1
5,983333	-1,527985	Congo_1
5,986667	-1,529282	Congo_1
5,99	-1,530382	Congo_1
5,993333	-1,531137	Congo_1
5,996667	-1,53163	Congo_1
6	-1,531993	Congo_1
6,003333	-1,532465	Congo_1
6,006667	-1,533312	Congo_1
6,01	-1,53458	Congo_1
6,013333	-1,535913	Congo_1
6,016667	-1,536613	Congo_1
6,02	-1,536134	Congo_1
6,023333	-1,534668	Congo_1
6,026667	-1,533077	Congo_1
6,03	-1,532052	Congo_1
6,033333	-1,53146	Congo_1
6,036667	-1,530816	Congo_1
6,04	-1,530029	Congo_1
6,043333	-1,529381	Congo_1
6,046667	-1,529139	Congo_1
6,05	-1,529353	Congo_1
6,053333	-1,529929	Congo_1
6,056667	-1,530673	Congo_1
6,06	-1,531206	Congo_1
6,063333	-1,531163	Congo_1
6,066667	-1,530605	Congo_1
6,07	-1,529936	Congo_1
6,073333	-1,529529	Congo_1
6,076667	-1,529629	Congo_1
6,08	-1,530349	Congo_1
6,083333	-1,531417	Congo_1
6,086667	-1,532056	Congo_1
6,09	-1,53143	Congo_1
6,093333	-1,529308	Congo_1
6,096667	-1,526278	Congo_1
6,1	-1,523447	Congo_1
6,103333	-1,521858	Congo_1
6,106667	-1,521997	Congo_1
6,11	-1,523591	Congo_1
6,113333	-1,525692	Congo_1
6,116667	-1,527105	Congo_1
6,12	-1,527137	Congo_1
6,123333	-1,526004	Congo_1
6,126667	-1,524494	Congo_1
6,13	-1,523431	Congo_1
6,133333	-1,523126	Congo_1
6,136667	-1,523067	Congo_1
6,14	-1,52257	Congo_1
6,143333	-1,521602	Congo_1
6,146667	-1,520564	Congo_1
6,15	-1,519776	Congo_1
6,153333	-1,519491	Congo_1
6,156667	-1,519837	Congo_1
6,16	-1,520511	Congo_1
6,163333	-1,520989	Congo_1
6,166667	-1,521096	Congo_1
6,17	-1,520926	Congo_1
6,173333	-1,520452	Congo_1
6,176667	-1,51969	Congo_1
6,18	-1,518956	Congo_1
6,183333	-1,518533	Congo_1
6,186667	-1,51829	Congo_1
6,19	-1,517862	Congo_1
6,193333	-1,517016	Congo_1
6,196667	-1,515824	Congo_1
6,2	-1,514707	Congo_1
6,203333	-1,514028	Congo_1
6,206667	-1,513563	Congo_1
6,21	-1,512869	Congo_1
6,213333	-1,512202	Congo_1
6,216667	-1,51237	Congo_1
6,22	-1,513685	Congo_1
6,223333	-1,515567	Congo_1
6,226667	-1,517297	Congo_1
6,23	-1,518729	Congo_1
6,233333	-1,520154	Congo_1
6,236667	-1,52196	Congo_1
6,24	-1,524427	Congo_1
6,243333	-1,5274	Congo_1
6,246667	-1,530163	Congo_1
6,25	-1,531745	Congo_1
6,253333	-1,531666	Congo_1
6,256667	-1,53054	Congo_1
6,26	-1,529536	Congo_1
6,263333	-1,529238	Congo_1
6,266667	-1,529352	Congo_1
6,27	-1,529363	Congo_1
6,273333	-1,529143	Congo_1
6,276667	-1,528919	Congo_1
6,28	-1,528965	Congo_1
6,283333	-1,52943	Congo_1
6,286667	-1,530314	Congo_1
6,29	-1,531453	Congo_1
6,293333	-1,532489	Congo_1
6,296667	-1,532936	Congo_1
6,3	-1,532576	Congo_1
6,303333	-1,531806	Congo_1
6,306667	-1,531372	Congo_1
6,31	-1,53179	Congo_1
6,313333	-1,532962	Congo_1
6,316667	-1,534174	Congo_1
6,32	-1,53472	Congo_1
6,323333	-1,534633	Congo_1
6,326667	-1,534467	Congo_1
6,33	-1,534504	Congo_1
6,333333	-1,534678	Congo_1
6,336667	-1,535006	Congo_1
6,34	-1,535626	Congo_1
6,343333	-1,536747	Congo_1
6,346667	-1,538551	Congo_1
6,35	-1,540733	Congo_1
6,353333	-1,542551	Congo_1
6,356667	-1,543692	Congo_1
6,36	-1,544465	Congo_1
6,363333	-1,545096	Congo_1
6,366667	-1,545442	Congo_1
6,37	-1,545303	Congo_1
6,373333	-1,544626	Congo_1
6,376667	-1,543448	Congo_1
6,38	-1,541954	Congo_1
6,383333	-1,540582	Congo_1
6,386667	-1,539658	Congo_1
6,39	-1,539057	Congo_1
6,393333	-1,538575	Congo_1
6,396667	-1,538335	Congo_1
6,4	-1,538459	Congo_1
6,403333	-1,538805	Congo_1
6,406667	-1,5393	Congo_1
6,41	-1,539979	Congo_1
6,413333	-1,540644	Congo_1
6,416667	-1,54113	Congo_1
6,42	-1,541596	Congo_1
6,423333	-1,542165	Congo_1
6,426667	-1,542742	Congo_1
6,43	-1,543167	Congo_1
6,433333	-1,54333	Congo_1
6,436667	-1,54327	Congo_1
6,44	-1,5431	Congo_1
6,443333	-1,5429	Congo_1
6,446667	-1,542745	Congo_1
6,45	-1,542775	Congo_1
6,453333	-1,543128	Congo_1
6,456667	-1,543656	Congo_1
6,46	-1,543924	Congo_1
6,463333	-1,543656	Congo_1
6,466667	-1,542972	Congo_1
6,47	-1,542236	Congo_1
6,473333	-1,541758	Congo_1
6,476667	-1,54152	Congo_1
6,48	-1,541252	Congo_1
6,483333	-1,54068	Congo_1
6,486667	-1,539648	Congo_1
6,49	-1,538341	Congo_1
6,493333	-1,537227	Congo_1
6,496667	-1,536544	Congo_1
6,5	-1,536052	Congo_1
6,503333	-1,535303	Congo_1
6,506667	-1,534158	Congo_1
6,51	-1,533047	Congo_1
6,513333	-1,532543	Congo_1
6,516667	-1,532839	Congo_1
6,52	-1,533782	Congo_1
6,523333	-1,535039	Congo_1
6,526667	-1,536183	Congo_1
6,53	-1,537006	Congo_1
6,533333	-1,537571	Congo_1
6,536667	-1,537755	Congo_1
6,54	-1,537189	Congo_1
6,543333	-1,535745	Congo_1
6,546667	-1,533741	Congo_1
6,55	-1,531682	Congo_1
6,553333	-1,529984	Congo_1
6,556667	-1,528895	Congo_1
6,56	-1,528428	Congo_1
6,563333	-1,528311	Congo_1
6,566667	-1,528166	Congo_1
6,57	-1,527743	Congo_1
6,573333	-1,527054	Congo_1
6,576667	-1,52635	Congo_1
6,58	-1,525878	Congo_1
6,583333	-1,525718	Congo_1
6,586667	-1,525846	Congo_1
6,59	-1,526122	Congo_1
6,593333	-1,526284	Congo_1
6,596667	-1,526268	Congo_1
6,6	-1,526555	Congo_1
6,603333	-1,527827	Congo_1
6,606667	-1,530072	Congo_1
6,61	-1,532346	Congo_1
6,613333	-1,533744	Congo_1
6,616667	-1,534134	Congo_1
6,62	-1,533735	Congo_1
6,623333	-1,532635	Congo_1
6,626667	-1,530996	Congo_1
6,63	-1,529337	Congo_1
6,633333	-1,528207	Congo_1
6,636667	-1,527746	Congo_1
6,64	-1,527744	Congo_1
6,643333	-1,527862	Congo_1
6,646667	-1,527856	Congo_1
6,65	-1,527717	Congo_1
6,653333	-1,527347	Congo_1
6,656667	-1,526349	Congo_1
6,66	-1,524498	Congo_1
6,663333	-1,52226	Congo_1
[truncated: 250,021 more rows]
