# Supplementary material for: Dynamics of the compartmentalized Streptomyces chromosome during metabolic differentiation
Source: Nat Commun. 2021 Sep 1;12:5221. doi: 10.1038/s41467-021-25462-1 (PMC8410849; doi:10.1038/s41467-021-25462-1)
Supplement: Supplementary file 9 — Source Data [file 41467_2021_25462_MOESM9_ESM.zip › Source Data/Source_data_Supplementary-Fig_2C/MP5_medium_1.txt]

File Path	chrom://actine-inst-00/ChromeleonLocal/Instrument Data/U3000/utilisateurs/Herve/stephanie congo 30-04-2021/SoucheA-26-05-2021.seq/928.smp/UV_VIS_2.channel/UV_VIS_2.chm
Channel	UV_VIS_2

Injection Information:
Data Vault	ChromeleonLocal
Injection	11-MP5-T-
Injection Number	11
Position	RB3
Comment	
Processing Method	Basic Quantitative
Instrument Method	Meth Congo40min
Type	Unknown
Status	Finished
Injection Date	26/05/2021
Injection Time	22:10:45
Injection Volume (µl)	80,000
Dilution Factor	1,0000
Weight	1,0000

Chromatogram Data Information:
Time Min. (min)	0,000000
Time Max. (min)	40,000000
Data Points	12001
Detector	UV
Generating Data System	Chromeleon 7.2.9.11323
Exporting Data System	Chromeleon 7.2.9.0
Operator	Instrument Controller
Signal Quantity	Absorbance
Signal Unit	mAU
Signal Min.	-4,241539
Signal Max.	135,979382
Channel	UV_VIS_2
Driver Name	DAD3000.dll
Channel Type	Evaluation
Min. Step (s)	0,2
Max. Step (s)	0,2
Average Step (s)	0,2

Signal Parameter Information:
Signal Info	WVL:297 nm

Chromatogram Data:
Time (min)	Step (s)	Value (mAU)
0,000000	n.a.	0,000000
0,003333	0,2	-0,000380
0,006667	0,2	-0,002340
0,010000	0,2	-0,006106
0,013333	0,2	-0,008080
0,016667	0,2	-0,002836
0,020000	0,2	0,010856
0,023333	0,2	0,027906
0,026667	0,2	0,040529
0,030000	0,2	0,042758
0,033333	0,2	0,032477
0,036667	0,2	0,011261
0,040000	0,2	-0,016650
0,043333	0,2	-0,046181
0,046667	0,2	-0,073542
0,050000	0,2	-0,096944
0,053333	0,2	-0,116162
0,056667	0,2	-0,131943
0,060000	0,2	-0,144925
0,063333	0,2	-0,154858
0,066667	0,2	-0,160856
0,070000	0,2	-0,160685
0,073333	0,2	-0,148294
0,076667	0,2	-0,114361
0,080000	0,2	-0,053771
0,083333	0,2	0,026289
0,086667	0,2	0,107330
0,090000	0,2	0,169026
0,093333	0,2	0,198291
0,096667	0,2	0,192824
0,100000	0,2	0,159798
0,103333	0,2	0,111473
0,106667	0,2	0,060060
0,110000	0,2	0,014639
0,113333	0,2	-0,019696
0,116667	0,2	-0,042070
0,120000	0,2	-0,055399
0,123333	0,2	-0,064623
0,126667	0,2	-0,074380
0,130000	0,2	-0,087478
0,133333	0,2	-0,104652
0,136667	0,2	-0,124998
0,140000	0,2	-0,146610
0,143333	0,2	-0,167517
0,146667	0,2	-0,186410
0,150000	0,2	-0,202791
0,153333	0,2	-0,216941
0,156667	0,2	-0,229523
0,160000	0,2	-0,240898
0,163333	0,2	-0,251110
0,166667	0,2	-0,260393
0,170000	0,2	-0,269209
0,173333	0,2	-0,277707
0,176667	0,2	-0,285518
0,180000	0,2	-0,292318
0,183333	0,2	-0,298298
0,186667	0,2	-0,303880
0,190000	0,2	-0,309350
0,193333	0,2	-0,314698
0,196667	0,2	-0,319554
0,200000	0,2	-0,323507
0,203333	0,2	-0,326453
0,206667	0,2	-0,328631
0,210000	0,2	-0,330456
0,213333	0,2	-0,332300
0,216667	0,2	-0,334357
0,220000	0,2	-0,336637
0,223333	0,2	-0,339032
0,226667	0,2	-0,341364
0,230000	0,2	-0,343571
0,233333	0,2	-0,346063
0,236667	0,2	-0,349579
0,240000	0,2	-0,354417
0,243333	0,2	-0,360019
0,246667	0,2	-0,365421
0,250000	0,2	-0,370053
0,253333	0,2	-0,374156
0,256667	0,2	-0,378338
0,260000	0,2	-0,382936
0,263333	0,2	-0,387988
0,266667	0,2	-0,393352
0,270000	0,2	-0,398742
0,273333	0,2	-0,403939
0,276667	0,2	-0,408888
0,280000	0,2	-0,413567
0,283333	0,2	-0,418004
0,286667	0,2	-0,422301
0,290000	0,2	-0,426466
0,293333	0,2	-0,430430
0,296667	0,2	-0,434264
0,300000	0,2	-0,438321
0,303333	0,2	-0,443045
0,306667	0,2	-0,448555
0,310000	0,2	-0,454757
0,313333	0,2	-0,461718
0,316667	0,2	-0,469363
0,320000	0,2	-0,477238
0,323333	0,2	-0,484891
0,326667	0,2	-0,492042
0,330000	0,2	-0,498436
0,333333	0,2	-0,503914
0,336667	0,2	-0,508612
0,340000	0,2	-0,512973
0,343333	0,2	-0,517475
0,346667	0,2	-0,522418
0,350000	0,2	-0,527949
0,353333	0,2	-0,534128
0,356667	0,2	-0,540988
0,360000	0,2	-0,548478
0,363333	0,2	-0,556311
0,366667	0,2	-0,564068
0,370000	0,2	-0,571449
0,373333	0,2	-0,578376
0,376667	0,2	-0,584839
0,380000	0,2	-0,590823
0,383333	0,2	-0,596611
0,386667	0,2	-0,602727
0,390000	0,2	-0,609368
0,393333	0,2	-0,616371
0,396667	0,2	-0,623599
0,400000	0,2	-0,630946
0,403333	0,2	-0,638302
0,406667	0,2	-0,645624
0,410000	0,2	-0,652716
0,413333	0,2	-0,659384
0,416667	0,2	-0,665964
0,420000	0,2	-0,673116
0,423333	0,2	-0,681169
0,426667	0,2	-0,689907
0,430000	0,2	-0,698773
0,433333	0,2	-0,707188
0,436667	0,2	-0,714835
0,440000	0,2	-0,721848
0,443333	0,2	-0,728691
0,446667	0,2	-0,735725
0,450000	0,2	-0,743093
0,453333	0,2	-0,750766
0,456667	0,2	-0,758492
0,460000	0,2	-0,766141
0,463333	0,2	-0,774001
0,466667	0,2	-0,782336
0,470000	0,2	-0,790908
0,473333	0,2	-0,799127
0,476667	0,2	-0,806623
0,480000	0,2	-0,813576
0,483333	0,2	-0,820446
0,486667	0,2	-0,827592
0,490000	0,2	-0,835310
0,493333	0,2	-0,843853
0,496667	0,2	-0,853107
0,500000	0,2	-0,862525
0,503333	0,2	-0,871738
0,506667	0,2	-0,880959
0,510000	0,2	-0,890538
0,513333	0,2	-0,900480
0,516667	0,2	-0,910572
0,520000	0,2	-0,920731
0,523333	0,2	-0,931075
0,526667	0,2	-0,941650
0,530000	0,2	-0,952252
0,533333	0,2	-0,962482
0,536667	0,2	-0,971850
0,540000	0,2	-0,980129
0,543333	0,2	-0,987657
0,546667	0,2	-0,994940
0,550000	0,2	-1,002321
0,553333	0,2	-1,010312
0,556667	0,2	-1,019748
0,560000	0,2	-1,031135
0,563333	0,2	-1,043918
0,566667	0,2	-1,056795
0,570000	0,2	-1,068795
0,573333	0,2	-1,079838
0,576667	0,2	-1,090432
0,580000	0,2	-1,101020
0,583333	0,2	-1,111583
0,586667	0,2	-1,121875
0,590000	0,2	-1,131972
0,593333	0,2	-1,142284
0,596667	0,2	-1,153148
0,600000	0,2	-1,164741
0,603333	0,2	-1,177045
0,606667	0,2	-1,189731
0,610000	0,2	-1,202395
0,613333	0,2	-1,214787
0,616667	0,2	-1,226744
0,620000	0,2	-1,238214
0,623333	0,2	-1,249441
0,626667	0,2	-1,260976
0,630000	0,2	-1,273272
0,633333	0,2	-1,286335
0,636667	0,2	-1,299752
0,640000	0,2	-1,313051
0,643333	0,2	-1,326163
0,646667	0,2	-1,339291
0,650000	0,2	-1,352460
0,653333	0,2	-1,365688
0,656667	0,2	-1,379116
0,660000	0,2	-1,392642
0,663333	0,2	-1,405990
0,666667	0,2	-1,419129
0,670000	0,2	-1,432345
0,673333	0,2	-1,446048
0,676667	0,2	-1,460552
0,680000	0,2	-1,475965
0,683333	0,2	-1,491973
0,686667	0,2	-1,507814
0,690000	0,2	-1,522845
0,693333	0,2	-1,536985
0,696667	0,2	-1,550529
0,700000	0,2	-1,563989
0,703333	0,2	-1,578194
0,706667	0,2	-1,593901
0,710000	0,2	-1,611132
0,713333	0,2	-1,629195
0,716667	0,2	-1,647248
0,720000	0,2	-1,664802
0,723333	0,2	-1,681894
0,726667	0,2	-1,698939
0,730000	0,2	-1,716347
0,733333	0,2	-1,734033
0,736667	0,2	-1,751362
0,740000	0,2	-1,767682
0,743333	0,2	-1,782988
0,746667	0,2	-1,798142
0,750000	0,2	-1,814227
0,753333	0,2	-1,831599
0,756667	0,2	-1,849866
0,760000	0,2	-1,868712
0,763333	0,2	-1,888116
0,766667	0,2	-1,907798
0,770000	0,2	-1,927221
0,773333	0,2	-1,946197
0,776667	0,2	-1,965050
0,780000	0,2	-1,984077
0,783333	0,2	-2,003145
0,786667	0,2	-2,022216
0,790000	0,2	-2,041805
0,793333	0,2	-2,062393
0,796667	0,2	-2,083692
0,800000	0,2	-2,104776
0,803333	0,2	-2,125037
0,806667	0,2	-2,144884
0,810000	0,2	-2,165184
0,813333	0,2	-2,186202
0,816667	0,2	-2,207465
0,820000	0,2	-2,228596
0,823333	0,2	-2,249881
0,826667	0,2	-2,271784
0,830000	0,2	-2,294252
0,833333	0,2	-2,316839
0,836667	0,2	-2,339165
0,840000	0,2	-2,361063
0,843333	0,2	-2,382712
0,846667	0,2	-2,404718
0,850000	0,2	-2,427641
0,853333	0,2	-2,451456
0,856667	0,2	-2,475696
0,860000	0,2	-2,499971
0,863333	0,2	-2,524136
0,866667	0,2	-2,548118
0,870000	0,2	-2,571950
0,873333	0,2	-2,595829
0,876667	0,2	-2,619898
0,880000	0,2	-2,644191
0,883333	0,2	-2,668647
0,886667	0,2	-2,693017
0,890000	0,2	-2,717090
0,893333	0,2	-2,741107
0,896667	0,2	-2,765592
0,900000	0,2	-2,790864
0,903333	0,2	-2,816833
0,906667	0,2	-2,843205
0,910000	0,2	-2,869699
0,913333	0,2	-2,895950
0,916667	0,2	-2,921590
0,920000	0,2	-2,946651
0,923333	0,2	-2,971546
0,926667	0,2	-2,996658
0,930000	0,2	-3,022182
0,933333	0,2	-3,048189
0,936667	0,2	-3,074684
0,940000	0,2	-3,101636
0,943333	0,2	-3,128872
0,946667	0,2	-3,155928
0,950000	0,2	-3,182306
0,953333	0,2	-3,207831
0,956667	0,2	-3,232604
0,960000	0,2	-3,256999
0,963333	0,2	-3,281802
0,966667	0,2	-3,307710
0,970000	0,2	-3,334631
0,973333	0,2	-3,361861
0,976667	0,2	-3,388728
0,980000	0,2	-3,414695
0,983333	0,2	-3,439435
0,986667	0,2	-3,463222
0,990000	0,2	-3,486731
0,993333	0,2	-3,510385
0,996667	0,2	-3,534392
1,000000	0,2	-3,559062
1,003333	0,2	-3,584470
1,006667	0,2	-3,610058
1,010000	0,2	-3,634994
1,013333	0,2	-3,658993
1,016667	0,2	-3,682494
1,020000	0,2	-3,705869
1,023333	0,2	-3,729005
1,026667	0,2	-3,751771
1,030000	0,2	-3,774167
1,033333	0,2	-3,796004
1,036667	0,2	-3,817175
1,040000	0,2	-3,837960
1,043333	0,2	-3,858575
1,046667	0,2	-3,878822
1,050000	0,2	-3,898430
1,053333	0,2	-3,917631
1,056667	0,2	-3,937086
1,060000	0,2	-3,957099
1,063333	0,2	-3,977063
1,066667	0,2	-3,995752
1,070000	0,2	-4,012254
1,073333	0,2	-4,026686
1,076667	0,2	-4,039894
1,080000	0,2	-4,052730
1,083333	0,2	-4,065830
1,086667	0,2	-4,079468
1,090000	0,2	-4,093371
1,093333	0,2	-4,107163
1,096667	0,2	-4,120704
1,100000	0,2	-4,133675
1,103333	0,2	-4,145421
1,106667	0,2	-4,155522
1,110000	0,2	-4,164271
1,113333	0,2	-4,172554
1,116667	0,2	-4,181213
1,120000	0,2	-4,190417
1,123333	0,2	-4,199686
1,126667	0,2	-4,208353
1,130000	0,2	-4,215843
1,133333	0,2	-4,221780
1,136667	0,2	-4,226291
1,140000	0,2	-4,230067
1,143333	0,2	-4,233756
1,146667	0,2	-4,237314
1,150000	0,2	-4,240060
1,153333	0,2	-4,241437
1,156667	0,2	-4,241539
1,160000	0,2	-4,240838
1,163333	0,2	-4,239877
1,166667	0,2	-4,239178
1,170000	0,2	-4,239032
1,173333	0,2	-4,239305
1,176667	0,2	-4,239542
1,180000	0,2	-4,239250
1,183333	0,2	-4,237982
1,186667	0,2	-4,235502
1,190000	0,2	-4,231995
1,193333	0,2	-4,227750
1,196667	0,2	-4,222823
1,200000	0,2	-4,217222
1,203333	0,2	-4,211015
1,206667	0,2	-4,204203
1,210000	0,2	-4,196751
1,213333	0,2	-4,188618
1,216667	0,2	-4,179682
1,220000	0,2	-4,169790
1,223333	0,2	-4,159003
1,226667	0,2	-4,147776
1,230000	0,2	-4,136746
1,233333	0,2	-4,126246
1,236667	0,2	-4,116207
1,240000	0,2	-4,106422
1,243333	0,2	-4,096611
1,246667	0,2	-4,086381
1,250000	0,2	-4,075454
1,253333	0,2	-4,063850
1,256667	0,2	-4,051678
1,260000	0,2	-4,038826
1,263333	0,2	-4,025090
1,266667	0,2	-4,010629
1,270000	0,2	-3,995890
1,273333	0,2	-3,981187
1,276667	0,2	-3,966775
1,280000	0,2	-3,952965
1,283333	0,2	-3,939687
1,286667	0,2	-3,926401
1,290000	0,2	-3,912605
1,293333	0,2	-3,898136
1,296667	0,2	-3,883215
1,300000	0,2	-3,868331
1,303333	0,2	-3,853717
1,306667	0,2	-3,838964
1,310000	0,2	-3,823451
1,313333	0,2	-3,806982
1,316667	0,2	-3,789781
1,320000	0,2	-3,772209
1,323333	0,2	-3,754696
1,326667	0,2	-3,737709
1,330000	0,2	-3,721583
1,333333	0,2	-3,706436
1,336667	0,2	-3,692164
1,340000	0,2	-3,678361
1,343333	0,2	-3,664460
1,346667	0,2	-3,649977
1,350000	0,2	-3,634518
1,353333	0,2	-3,617766
1,356667	0,2	-3,599707
1,360000	0,2	-3,580919
1,363333	0,2	-3,562338
1,366667	0,2	-3,544609
1,370000	0,2	-3,527678
1,373333	0,2	-3,510983
1,376667	0,2	-3,494106
1,380000	0,2	-3,477153
1,383333	0,2	-3,460546
1,386667	0,2	-3,444608
1,390000	0,2	-3,429106
1,393333	0,2	-3,413180
1,396667	0,2	-3,396141
1,400000	0,2	-3,378372
1,403333	0,2	-3,361109
1,406667	0,2	-3,345261
1,410000	0,2	-3,330647
1,413333	0,2	-3,316506
1,416667	0,2	-3,302330
1,420000	0,2	-3,287877
1,423333	0,2	-3,272807
1,426667	0,2	-3,256684
1,430000	0,2	-3,239404
1,433333	0,2	-3,221687
1,436667	0,2	-3,204731
1,440000	0,2	-3,189044
1,443333	0,2	-3,174077
1,446667	0,2	-3,159040
1,450000	0,2	-3,143558
1,453333	0,2	-3,127590
1,456667	0,2	-3,111302
1,460000	0,2	-3,095245
1,463333	0,2	-3,080068
1,466667	0,2	-3,065748
1,470000	0,2	-3,051489
1,473333	0,2	-3,036481
1,476667	0,2	-3,020705
1,480000	0,2	-3,005095
1,483333	0,2	-2,990734
1,486667	0,2	-2,977864
1,490000	0,2	-2,965830
1,493333	0,2	-2,953886
1,496667	0,2	-2,941842
1,500000	0,2	-2,929871
1,503333	0,2	-2,917965
1,506667	0,2	-2,905983
1,510000	0,2	-2,894008
1,513333	0,2	-2,882186
1,516667	0,2	-2,870323
1,520000	0,2	-2,857902
1,523333	0,2	-2,844583
1,526667	0,2	-2,830658
1,530000	0,2	-2,816772
1,533333	0,2	-2,803280
1,536667	0,2	-2,790202
1,540000	0,2	-2,777595
1,543333	0,2	-2,765651
1,546667	0,2	-2,754542
1,550000	0,2	-2,744227
1,553333	0,2	-2,734407
1,556667	0,2	-2,724636
1,560000	0,2	-2,714459
1,563333	0,2	-2,703537
1,566667	0,2	-2,691849
1,570000	0,2	-2,679761
1,573333	0,2	-2,667565
1,576667	0,2	-2,655153
1,580000	0,2	-2,642511
1,583333	0,2	-2,630083
1,586667	0,2	-2,618278
1,590000	0,2	-2,607091
1,593333	0,2	-2,596423
1,596667	0,2	-2,586419
1,600000	0,2	-2,577209
1,603333	0,2	-2,568440
1,606667	0,2	-2,559315
1,610000	0,2	-2,549050
1,613333	0,2	-2,537309
1,616667	0,2	-2,524553
1,620000	0,2	-2,511865
1,623333	0,2	-2,500120
1,626667	0,2	-2,489498
1,630000	0,2	-2,479688
1,633333	0,2	-2,470153
1,636667	0,2	-2,460484
1,640000	0,2	-2,450829
1,643333	0,2	-2,441616
1,646667	0,2	-2,432792
1,650000	0,2	-2,423811
1,653333	0,2	-2,414240
1,656667	0,2	-2,403939
1,660000	0,2	-2,393047
1,663333	0,2	-2,382074
1,666667	0,2	-2,371714
1,670000	0,2	-2,362390
1,673333	0,2	-2,353984
1,676667	0,2	-2,345964
1,680000	0,2	-2,337498
1,683333	0,2	-2,327735
1,686667	0,2	-2,316653
1,690000	0,2	-2,305268
1,693333	0,2	-2,294644
1,696667	0,2	-2,285080
1,700000	0,2	-2,276153
1,703333	0,2	-2,267187
1,706667	0,2	-2,257931
1,710000	0,2	-2,248856
1,713333	0,2	-2,240527
1,716667	0,2	-2,232952
1,720000	0,2	-2,225758
1,723333	0,2	-2,218561
1,726667	0,2	-2,211010
1,730000	0,2	-2,202789
1,733333	0,2	-2,193754
1,736667	0,2	-2,184109
1,740000	0,2	-2,174352
1,743333	0,2	-2,164950
1,746667	0,2	-2,156205
1,750000	0,2	-2,148302
1,753333	0,2	-2,141168
1,756667	0,2	-2,134371
1,760000	0,2	-2,127312
1,763333	0,2	-2,119548
1,766667	0,2	-2,110976
1,770000	0,2	-2,101827
1,773333	0,2	-2,092607
1,776667	0,2	-2,083876
1,780000	0,2	-2,075882
1,783333	0,2	-2,068364
1,786667	0,2	-2,060819
1,790000	0,2	-2,053122
1,793333	0,2	-2,045768
1,796667	0,2	-2,039352
1,800000	0,2	-2,033774
1,803333	0,2	-2,028209
1,806667	0,2	-2,022168
1,810000	0,2	-2,016184
1,813333	0,2	-2,010849
1,816667	0,2	-2,005820
1,820000	0,2	-2,000393
1,823333	0,2	-1,994424
1,826667	0,2	-1,988325
1,830000	0,2	-1,982633
1,833333	0,2	-1,977619
1,836667	0,2	-1,973059
1,840000	0,2	-1,968600
1,843333	0,2	-1,964178
1,846667	0,2	-1,959638
1,850000	0,2	-1,954487
1,853333	0,2	-1,948515
1,856667	0,2	-1,942290
1,860000	0,2	-1,936651
1,863333	0,2	-1,931845
1,866667	0,2	-1,927444
1,870000	0,2	-1,922950
1,873333	0,2	-1,918128
1,876667	0,2	-1,912969
1,880000	0,2	-1,907649
1,883333	0,2	-1,902409
1,886667	0,2	-1,897461
1,890000	0,2	-1,892861
1,893333	0,2	-1,888365
1,896667	0,2	-1,883757
1,900000	0,2	-1,879173
1,903333	0,2	-1,874723
1,906667	0,2	-1,870269
1,910000	0,2	-1,865671
1,913333	0,2	-1,860875
1,916667	0,2	-1,856147
1,920000	0,2	-1,852222
1,923333	0,2	-1,849568
1,926667	0,2	-1,847840
1,930000	0,2	-1,846272
1,933333	0,2	-1,844162
1,936667	0,2	-1,841143
1,940000	0,2	-1,837494
1,943333	0,2	-1,833934
1,946667	0,2	-1,830850
1,950000	0,2	-1,828104
1,953333	0,2	-1,825503
1,956667	0,2	-1,822900
1,960000	0,2	-1,820050
1,963333	0,2	-1,816801
1,966667	0,2	-1,813290
1,970000	0,2	-1,809788
1,973333	0,2	-1,806407
1,976667	0,2	-1,803075
1,980000	0,2	-1,799745
1,983333	0,2	-1,796385
1,986667	0,2	-1,792915
1,990000	0,2	-1,789438
1,993333	0,2	-1,786205
1,996667	0,2	-1,783293
2,000000	0,2	-1,780728
2,003333	0,2	-1,778509
2,006667	0,2	-1,776293
2,010000	0,2	-1,773646
2,013333	0,2	-1,770497
2,016667	0,2	-1,767036
2,020000	0,2	-1,763533
2,023333	0,2	-1,760276
2,026667	0,2	-1,757457
2,030000	0,2	-1,755182
2,033333	0,2	-1,753555
2,036667	0,2	-1,752480
2,040000	0,2	-1,751480
2,043333	0,2	-1,749917
2,046667	0,2	-1,747390
2,050000	0,2	-1,743918
2,053333	0,2	-1,739700
2,056667	0,2	-1,734926
2,060000	0,2	-1,730046
2,063333	0,2	-1,725804
2,066667	0,2	-1,722667
2,070000	0,2	-1,720364
2,073333	0,2	-1,718125
2,076667	0,2	-1,715247
2,080000	0,2	-1,711404
2,083333	0,2	-1,706782
2,086667	0,2	-1,702136
2,090000	0,2	-1,698316
2,093333	0,2	-1,695539
2,096667	0,2	-1,693301
2,100000	0,2	-1,690972
2,103333	0,2	-1,688296
2,106667	0,2	-1,685348
2,110000	0,2	-1,682311
2,113333	0,2	-1,679375
2,116667	0,2	-1,676596
2,120000	0,2	-1,673709
2,123333	0,2	-1,670264
2,126667	0,2	-1,666249
2,130000	0,2	-1,662305
2,133333	0,2	-1,658994
2,136667	0,2	-1,656296
2,140000	0,2	-1,653948
2,143333	0,2	-1,651714
2,146667	0,2	-1,649443
2,150000	0,2	-1,647254
2,153333	0,2	-1,645366
2,156667	0,2	-1,643649
2,160000	0,2	-1,641715
2,163333	0,2	-1,639464
2,166667	0,2	-1,637143
2,170000	0,2	-1,634750
2,173333	0,2	-1,631927
2,176667	0,2	-1,628722
2,180000	0,2	-1,625802
2,183333	0,2	-1,623746
2,186667	0,2	-1,622692
2,190000	0,2	-1,622272
2,193333	0,2	-1,621712
2,196667	0,2	-1,620534
2,200000	0,2	-1,618853
2,203333	0,2	-1,616884
2,206667	0,2	-1,614814
2,210000	0,2	-1,612871
2,213333	0,2	-1,611153
2,216667	0,2	-1,609527
2,220000	0,2	-1,607699
2,223333	0,2	-1,605416
2,226667	0,2	-1,602733
2,230000	0,2	-1,600035
2,233333	0,2	-1,597747
2,236667	0,2	-1,596004
2,240000	0,2	-1,594577
2,243333	0,2	-1,593186
2,246667	0,2	-1,591772
2,250000	0,2	-1,590289
2,253333	0,2	-1,588553
2,256667	0,2	-1,586427
2,260000	0,2	-1,583994
2,263333	0,2	-1,581614
2,266667	0,2	-1,579780
2,270000	0,2	-1,578649
2,273333	0,2	-1,577815
2,276667	0,2	-1,576939
2,280000	0,2	-1,576207
2,283333	0,2	-1,575753
2,286667	0,2	-1,575336
2,290000	0,2	-1,574776
2,293333	0,2	-1,574197
2,296667	0,2	-1,573860
2,300000	0,2	-1,573886
2,303333	0,2	-1,574072
2,306667	0,2	-1,574031
2,310000	0,2	-1,573520
2,313333	0,2	-1,572658
2,316667	0,2	-1,571879
2,320000	0,2	-1,571437
2,323333	0,2	-1,570989
2,326667	0,2	-1,570109
2,330000	0,2	-1,568939
2,333333	0,2	-1,567803
2,336667	0,2	-1,566620
2,340000	0,2	-1,565143
2,343333	0,2	-1,563547
2,346667	0,2	-1,562486
2,350000	0,2	-1,562475
2,353333	0,2	-1,563322
2,356667	0,2	-1,564313
2,360000	0,2	-1,564712
2,363333	0,2	-1,564030
2,366667	0,2	-1,562265
2,370000	0,2	-1,560096
2,373333	0,2	-1,558560
2,376667	0,2	-1,558181
2,380000	0,2	-1,558454
2,383333	0,2	-1,558362
2,386667	0,2	-1,557177
2,390000	0,2	-1,554875
2,393333	0,2	-1,552171
2,396667	0,2	-1,549961
2,400000	0,2	-1,548475
2,403333	0,2	-1,547229
2,406667	0,2	-1,545726
2,410000	0,2	-1,544005
2,413333	0,2	-1,542521
2,416667	0,2	-1,541538
2,420000	0,2	-1,540837
2,423333	0,2	-1,540036
2,426667	0,2	-1,538823
2,430000	0,2	-1,537044
2,433333	0,2	-1,534863
2,436667	0,2	-1,532669
2,440000	0,2	-1,530567
2,443333	0,2	-1,528218
2,446667	0,2	-1,525411
2,450000	0,2	-1,522499
2,453333	0,2	-1,520009
2,456667	0,2	-1,518157
2,460000	0,2	-1,516872
2,463333	0,2	-1,515948
2,466667	0,2	-1,515107
2,470000	0,2	-1,513998
2,473333	0,2	-1,512287
2,476667	0,2	-1,509896
2,480000	0,2	-1,507110
2,483333	0,2	-1,504369
2,486667	0,2	-1,501962
2,490000	0,2	-1,499944
2,493333	0,2	-1,498246
2,496667	0,2	-1,496600
2,500000	0,2	-1,494652
2,503333	0,2	-1,492540
2,506667	0,2	-1,490888
2,510000	0,2	-1,490029
2,513333	0,2	-1,489564
2,516667	0,2	-1,488748
2,520000	0,2	-1,487264
2,523333	0,2	-1,485476
2,526667	0,2	-1,483935
2,530000	0,2	-1,482729
2,533333	0,2	-1,481444
2,536667	0,2	-1,479760
2,540000	0,2	-1,477748
2,543333	0,2	-1,475677
2,546667	0,2	-1,473785
2,550000	0,2	-1,472115
2,553333	0,2	-1,470489
2,556667	0,2	-1,468803
2,560000	0,2	-1,467353
2,563333	0,2	-1,466515
2,566667	0,2	-1,466007
2,570000	0,2	-1,465042
2,573333	0,2	-1,463165
2,576667	0,2	-1,460525
2,580000	0,2	-1,457622
2,583333	0,2	-1,454952
2,586667	0,2	-1,452754
2,590000	0,2	-1,451018
2,593333	0,2	-1,449531
2,596667	0,2	-1,448043
2,600000	0,2	-1,446585
2,603333	0,2	-1,445452
2,606667	0,2	-1,444695
2,610000	0,2	-1,443968
2,613333	0,2	-1,443119
2,616667	0,2	-1,442432
2,620000	0,2	-1,442006
2,623333	0,2	-1,441448
2,626667	0,2	-1,440403
2,630000	0,2	-1,439060
2,633333	0,2	-1,437949
2,636667	0,2	-1,437399
2,640000	0,2	-1,437370
2,643333	0,2	-1,437558
2,646667	0,2	-1,437586
2,650000	0,2	-1,437289
2,653333	0,2	-1,436692
2,656667	0,2	-1,435768
2,660000	0,2	-1,434497
2,663333	0,2	-1,433034
2,666667	0,2	-1,431617
2,670000	0,2	-1,430254
2,673333	0,2	-1,428686
2,676667	0,2	-1,426796
2,680000	0,2	-1,424904
2,683333	0,2	-1,423521
2,686667	0,2	-1,422880
2,690000	0,2	-1,422838
2,693333	0,2	-1,423165
2,696667	0,2	-1,423800
2,700000	0,2	-1,424839
2,703333	0,2	-1,426195
2,706667	0,2	-1,427356
2,710000	0,2	-1,427895
2,713333	0,2	-1,428059
2,716667	0,2	-1,428361
2,720000	0,2	-1,428786
2,723333	0,2	-1,428830
2,726667	0,2	-1,428047
2,730000	0,2	-1,426429
2,733333	0,2	-1,424456
2,736667	0,2	-1,422775
2,740000	0,2	-1,421643
2,743333	0,2	-1,420621
2,746667	0,2	-1,418945
2,750000	0,2	-1,416265
2,753333	0,2	-1,412991
2,756667	0,2	-1,409899
2,760000	0,2	-1,407616
2,763333	0,2	-1,406404
2,766667	0,2	-1,406070
2,770000	0,2	-1,405990
2,773333	0,2	-1,405424
2,776667	0,2	-1,403884
2,780000	0,2	-1,401375
2,783333	0,2	-1,398331
2,786667	0,2	-1,395177
2,790000	0,2	-1,392062
2,793333	0,2	-1,388960
2,796667	0,2	-1,385671
2,800000	0,2	-1,381834
2,803333	0,2	-1,377322
2,806667	0,2	-1,372492
2,810000	0,2	-1,367869
2,813333	0,2	-1,363842
2,816667	0,2	-1,360545
2,820000	0,2	-1,357692
2,823333	0,2	-1,354627
2,826667	0,2	-1,350494
2,830000	0,2	-1,344237
2,833333	0,2	-1,334966
2,836667	0,2	-1,322675
2,840000	0,2	-1,308086
2,843333	0,2	-1,291511
2,846667	0,2	-1,272076
2,850000	0,2	-1,247949
2,853333	0,2	-1,217167
2,856667	0,2	-1,178315
2,860000	0,2	-1,130775
2,863333	0,2	-1,075185
2,866667	0,2	-1,013967
2,870000	0,2	-0,950821
2,873333	0,2	-0,889289
2,876667	0,2	-0,831914
2,880000	0,2	-0,780542
2,883333	0,2	-0,736534
2,886667	0,2	-0,700241
2,890000	0,2	-0,670534
2,893333	0,2	-0,644482
2,896667	0,2	-0,617031
2,900000	0,2	-0,581411
2,903333	0,2	-0,530355
2,906667	0,2	-0,457600
2,910000	0,2	-0,359356
2,913333	0,2	-0,235454
2,916667	0,2	-0,089819
2,920000	0,2	0,070294
2,923333	0,2	0,236497
2,926667	0,2	0,401748
2,930000	0,2	0,561865
2,933333	0,2	0,716254
2,936667	0,2	0,868185
2,940000	0,2	1,024007
2,943333	0,2	1,191033
2,946667	0,2	1,375144
2,950000	0,2	1,579133
2,953333	0,2	1,801989
2,956667	0,2	2,039209
2,960000	0,2	2,284067
2,963333	0,2	2,529178
2,966667	0,2	2,768001
2,970000	0,2	2,995714
2,973333	0,2	3,208822
2,976667	0,2	3,404256
2,980000	0,2	3,578915
2,983333	0,2	3,729678
2,986667	0,2	3,853815
2,990000	0,2	3,949683
2,993333	0,2	4,016963
2,996667	0,2	4,056106
3,000000	0,2	4,067879
3,003333	0,2	4,053436
3,006667	0,2	4,014179
3,010000	0,2	3,951343
3,013333	0,2	3,865880
3,016667	0,2	3,758476
3,020000	0,2	3,629380
3,023333	0,2	3,478268
3,026667	0,2	3,304613
3,030000	0,2	3,108625
3,033333	0,2	2,891980
3,036667	0,2	2,657928
3,040000	0,2	2,410859
3,043333	0,2	2,155700
3,046667	0,2	1,898020
3,050000	0,2	1,645644
3,053333	0,2	1,412245
3,056667	0,2	1,222618
3,060000	0,2	1,117520
3,063333	0,2	1,154855
3,066667	0,2	1,404362
3,070000	0,2	1,935556
3,073333	0,2	2,803849
3,076667	0,2	4,043500
3,080000	0,2	5,671668
3,083333	0,2	7,697214
3,086667	0,2	10,121967
3,090000	0,2	12,927802
3,093333	0,2	16,055108
3,096667	0,2	19,385964
3,100000	0,2	22,743216
3,103333	0,2	25,909248
3,106667	0,2	28,659892
3,110000	0,2	30,802544
3,113333	0,2	32,206346
3,116667	0,2	32,817052
3,120000	0,2	32,655876
3,123333	0,2	31,806047
3,126667	0,2	30,392233
3,130000	0,2	28,558710
3,133333	0,2	26,452870
3,136667	0,2	24,218882
3,140000	0,2	21,998425
3,143333	0,2	19,925289
3,146667	0,2	18,102784
3,150000	0,2	16,571556
3,153333	0,2	15,292668
3,156667	0,2	14,166370
3,160000	0,2	13,080948
3,163333	0,2	11,963343
3,166667	0,2	10,805208
3,170000	0,2	9,656858
3,173333	0,2	8,599411
3,176667	0,2	7,712973
3,180000	0,2	7,054165
3,183333	0,2	6,646552
3,186667	0,2	6,481466
3,190000	0,2	6,525183
3,193333	0,2	6,727985
3,196667	0,2	7,031967
3,200000	0,2	7,377341
3,203333	0,2	7,707863
3,206667	0,2	7,974872
3,210000	0,2	8,139571
3,213333	0,2	8,174814
3,216667	0,2	8,067176
3,220000	0,2	7,817925
3,223333	0,2	7,441546
3,226667	0,2	6,962382
3,230000	0,2	6,410675
3,233333	0,2	5,818298
3,236667	0,2	5,214224
3,240000	0,2	4,621172
3,243333	0,2	4,054408
3,246667	0,2	3,521977
3,250000	0,2	3,025936
3,253333	0,2	2,564263
3,256667	0,2	2,132744
3,260000	0,2	1,726688
3,263333	0,2	1,342451
3,266667	0,2	0,978528
3,270000	0,2	0,636250
3,273333	0,2	0,320021
3,276667	0,2	0,036723
3,280000	0,2	-0,205778
3,283333	0,2	-0,400367
3,286667	0,2	-0,541971
3,290000	0,2	-0,628110
3,293333	0,2	-0,659316
3,296667	0,2	-0,639707
3,300000	0,2	-0,576873
3,303333	0,2	-0,480559
3,306667	0,2	-0,360873
3,310000	0,2	-0,227129
3,313333	0,2	-0,087184
3,316667	0,2	0,053463
3,320000	0,2	0,192137
3,323333	0,2	0,328579
3,326667	0,2	0,464332
3,330000	0,2	0,602102
3,333333	0,2	0,745061
3,336667	0,2	0,896259
3,340000	0,2	1,058131
3,343333	0,2	1,231784
3,346667	0,2	1,415887
3,350000	0,2	1,605856
3,353333	0,2	1,794060
3,356667	0,2	1,970864
3,360000	0,2	2,126053
3,363333	0,2	2,250368
3,366667	0,2	2,336658
3,370000	0,2	2,380739
3,373333	0,2	2,382372
3,376667	0,2	2,345789
3,380000	0,2	2,279337
3,383333	0,2	2,194514
3,386667	0,2	2,104319
3,390000	0,2	2,021321
3,393333	0,2	1,956036
3,396667	0,2	1,915706
3,400000	0,2	1,903851
3,403333	0,2	1,920380
3,406667	0,2	1,961632
3,410000	0,2	2,020959
3,413333	0,2	2,090180
3,416667	0,2	2,160902
3,420000	0,2	2,225550
3,423333	0,2	2,278535
3,426667	0,2	2,316805
3,430000	0,2	2,339185
3,433333	0,2	2,345638
3,436667	0,2	2,337413
3,440000	0,2	2,316994
3,443333	0,2	2,287332
3,446667	0,2	2,251354
3,450000	0,2	2,211671
3,453333	0,2	2,170048
3,456667	0,2	2,127410
3,460000	0,2	2,084500
3,463333	0,2	2,041972
3,466667	0,2	1,999403
3,470000	0,2	1,954420
3,473333	0,2	1,902986
3,476667	0,2	1,840353
3,480000	0,2	1,761716
3,483333	0,2	1,662383
3,486667	0,2	1,538167
3,490000	0,2	1,386464
3,493333	0,2	1,207445
3,496667	0,2	1,004271
3,500000	0,2	0,782273
3,503333	0,2	0,548373
3,506667	0,2	0,310903
3,510000	0,2	0,078882
3,513333	0,2	-0,139106
3,516667	0,2	-0,335748
3,520000	0,2	-0,505359
3,523333	0,2	-0,643741
3,526667	0,2	-0,748179
3,530000	0,2	-0,817880
3,533333	0,2	-0,854002
3,536667	0,2	-0,858798
3,540000	0,2	-0,834694
3,543333	0,2	-0,784123
3,546667	0,2	-0,710035
3,550000	0,2	-0,616310
3,553333	0,2	-0,507715
3,556667	0,2	-0,389700
3,560000	0,2	-0,268209
3,563333	0,2	-0,149333
3,566667	0,2	-0,038677
3,570000	0,2	0,059584
3,573333	0,2	0,143650
3,576667	0,2	0,214416
3,580000	0,2	0,275591
3,583333	0,2	0,333934
3,586667	0,2	0,398797
3,590000	0,2	0,481544
3,593333	0,2	0,595398
3,596667	0,2	0,753400
3,600000	0,2	0,963201
3,603333	0,2	1,221074
3,606667	0,2	1,508663
3,610000	0,2	1,795474
3,613333	0,2	2,047707
3,616667	0,2	2,239379
3,620000	0,2	2,359902
3,623333	0,2	2,415119
3,626667	0,2	2,422531
3,630000	0,2	2,404153
3,633333	0,2	2,380438
3,636667	0,2	2,366451
3,640000	0,2	2,370327
3,643333	0,2	2,394099
3,646667	0,2	2,436485
3,650000	0,2	2,495679
3,653333	0,2	2,570427
3,656667	0,2	2,660009
3,660000	0,2	2,764534
3,663333	0,2	2,885231
3,666667	0,2	3,023824
3,670000	0,2	3,181759
3,673333	0,2	3,360225
3,676667	0,2	3,560376
3,680000	0,2	3,783208
3,683333	0,2	4,029312
3,686667	0,2	4,298619
3,690000	0,2	4,590271
3,693333	0,2	4,902734
3,696667	0,2	5,233962
3,700000	0,2	5,581416
3,703333	0,2	5,942054
3,706667	0,2	6,312513
3,710000	0,2	6,689220
3,713333	0,2	7,068272
3,716667	0,2	7,445386
3,720000	0,2	7,815763
3,723333	0,2	8,173898
3,726667	0,2	8,513785
3,730000	0,2	8,829434
3,733333	0,2	9,115260
3,736667	0,2	9,366140
3,740000	0,2	9,577236
3,743333	0,2	9,743909
3,746667	0,2	9,861877
3,750000	0,2	9,927676
3,753333	0,2	9,939160
3,756667	0,2	9,895573
3,760000	0,2	9,797328
3,763333	0,2	9,645852
3,766667	0,2	9,443592
3,770000	0,2	9,193992
3,773333	0,2	8,901014
3,776667	0,2	8,568646
3,780000	0,2	8,201345
3,783333	0,2	7,804653
3,786667	0,2	7,384881
3,790000	0,2	6,948423
3,793333	0,2	6,501481
3,796667	0,2	6,049930
3,800000	0,2	5,599234
3,803333	0,2	5,154614
3,806667	0,2	4,721108
3,810000	0,2	4,303384
3,813333	0,2	3,905554
3,816667	0,2	3,530932
3,820000	0,2	3,181864
3,823333	0,2	2,860065
3,826667	0,2	2,566954
3,830000	0,2	2,303207
3,833333	0,2	2,067933
3,836667	0,2	1,858472
3,840000	0,2	1,671277
3,843333	0,2	1,502883
3,846667	0,2	1,349751
3,850000	0,2	1,207806
3,853333	0,2	1,072724
3,856667	0,2	0,940307
3,860000	0,2	0,806648
3,863333	0,2	0,668514
3,866667	0,2	0,523594
3,870000	0,2	0,370415
3,873333	0,2	0,208605
3,876667	0,2	0,039355
3,880000	0,2	-0,134843
3,883333	0,2	-0,310930
3,886667	0,2	-0,485870
3,890000	0,2	-0,657032
3,893333	0,2	-0,822288
3,896667	0,2	-0,979897
3,900000	0,2	-1,128269
3,903333	0,2	-1,265923
3,906667	0,2	-1,391609
3,910000	0,2	-1,504387
3,913333	0,2	-1,603737
3,916667	0,2	-1,689470
3,920000	0,2	-1,761525
3,923333	0,2	-1,820091
3,926667	0,2	-1,865744
3,930000	0,2	-1,899228
3,933333	0,2	-1,921242
3,936667	0,2	-1,932565
3,940000	0,2	-1,934218
3,943333	0,2	-1,927321
3,946667	0,2	-1,912768
3,950000	0,2	-1,891014
3,953333	0,2	-1,862106
3,956667	0,2	-1,825721
3,960000	0,2	-1,781413
3,963333	0,2	-1,729297
3,966667	0,2	-1,670167
3,970000	0,2	-1,604562
3,973333	0,2	-1,532164
3,976667	0,2	-1,452372
3,980000	0,2	-1,364927
3,983333	0,2	-1,269503
3,986667	0,2	-1,164986
3,990000	0,2	-1,049275
3,993333	0,2	-0,919446
3,996667	0,2	-0,771863
4,000000	0,2	-0,602429
4,003333	0,2	-0,406831
4,006667	0,2	-0,180212
4,010000	0,2	0,083292
4,013333	0,2	0,390460
4,016667	0,2	0,748856
4,020000	0,2	1,167197
4,023333	0,2	1,655807
4,026667	0,2	2,226783
4,030000	0,2	2,893717
4,033333	0,2	3,670615
4,036667	0,2	4,570477
4,040000	0,2	5,604144
4,043333	0,2	6,778996
4,046667	0,2	8,097391
4,050000	0,2	9,554891
4,053333	0,2	11,137218
4,056667	0,2	12,815906
4,060000	0,2	14,544955
4,063333	0,2	16,260395
4,066667	0,2	17,882833
4,070000	0,2	19,323058
4,073333	0,2	20,491840
4,076667	0,2	21,315621
4,080000	0,2	21,759500
4,083333	0,2	21,858947
4,086667	0,2	21,762520
4,090000	0,2	21,788953
4,093333	0,2	22,506096
4,096667	0,2	24,835877
4,100000	0,2	30,122117
4,103333	0,2	39,937453
4,106667	0,2	55,360520
4,110000	0,2	75,863236
4,113333	0,2	98,608541
4,116667	0,2	119,000249
4,120000	0,2	132,402769
4,123333	0,2	135,979382
4,126667	0,2	129,581957
4,130000	0,2	115,405325
4,133333	0,2	96,863575
4,136667	0,2	77,371940
4,140000	0,2	59,512268
4,143333	0,2	44,724051
4,146667	0,2	33,414744
4,150000	0,2	25,286019
4,153333	0,2	19,692410
4,156667	0,2	15,921668
4,160000	0,2	13,360358
4,163333	0,2	11,557598
4,166667	0,2	10,220640
4,170000	0,2	9,177826
4,173333	0,2	8,335809
4,176667	0,2	7,645238
4,180000	0,2	7,078145
4,183333	0,2	6,615066
4,186667	0,2	6,239408
4,190000	0,2	5,936198
4,193333	0,2	5,692273
4,196667	0,2	5,496447
4,200000	0,2	5,339091
4,203333	0,2	5,211821
4,206667	0,2	5,108023
4,210000	0,2	5,022873
4,213333	0,2	4,952497
4,216667	0,2	4,893719
4,220000	0,2	4,844347
4,223333	0,2	4,803017
4,226667	0,2	4,768780
4,230000	0,2	4,740987
4,233333	0,2	4,719291
4,236667	0,2	4,703710
4,240000	0,2	4,694787
4,243333	0,2	4,693254
4,246667	0,2	4,699410
4,250000	0,2	4,713142
4,253333	0,2	4,734484
4,256667	0,2	4,764008
4,260000	0,2	4,802758
4,263333	0,2	4,852025
4,266667	0,2	4,913166
4,270000	0,2	4,987192
4,273333	0,2	5,074314
4,276667	0,2	5,174149
4,280000	0,2	5,286290
4,283333	0,2	5,410351
4,286667	0,2	5,545591
4,290000	0,2	5,690978
4,293333	0,2	5,845745
4,296667	0,2	6,009631
4,300000	0,2	6,182335
4,303333	0,2	6,362748
4,306667	0,2	6,548863
4,310000	0,2	6,738198
4,313333	0,2	6,927709
4,316667	0,2	7,113456
4,320000	0,2	7,291010
4,323333	0,2	7,456004
4,326667	0,2	7,603721
4,330000	0,2	7,728609
4,333333	0,2	7,824877
4,336667	0,2	7,887499
4,340000	0,2	7,912846
4,343333	0,2	7,899475
4,346667	0,2	7,848986
4,350000	0,2	7,765773
4,353333	0,2	7,655941
4,356667	0,2	7,526566
4,360000	0,2	7,385498
4,363333	0,2	7,241121
4,366667	0,2	7,101772
4,370000	0,2	6,975034
4,373333	0,2	6,867264
4,376667	0,2	6,783017
4,380000	0,2	6,724210
4,383333	0,2	6,689746
4,386667	0,2	6,676337
4,390000	0,2	6,680004
4,393333	0,2	6,696759
4,396667	0,2	6,722500
4,400000	0,2	6,753319
4,403333	0,2	6,786056
4,406667	0,2	6,818501
4,410000	0,2	6,849690
4,413333	0,2	6,880384
4,416667	0,2	6,912841
4,420000	0,2	6,949636
4,423333	0,2	6,992599
4,426667	0,2	7,042762
4,430000	0,2	7,100665
4,433333	0,2	7,165994
4,436667	0,2	7,236933
4,440000	0,2	7,310048
4,443333	0,2	7,380621
4,446667	0,2	7,443210
4,450000	0,2	7,492349
4,453333	0,2	7,523047
4,456667	0,2	7,530839
4,460000	0,2	7,511657
4,463333	0,2	7,462346
4,466667	0,2	7,381732
4,470000	0,2	7,270997
4,473333	0,2	7,133016
4,476667	0,2	6,971716
4,480000	0,2	6,791960
4,483333	0,2	6,599221
4,486667	0,2	6,398911
4,490000	0,2	6,196094
4,493333	0,2	5,995660
4,496667	0,2	5,802723
4,500000	0,2	5,623130
4,503333	0,2	5,463582
4,506667	0,2	5,331156
4,510000	0,2	5,232837
4,513333	0,2	5,175457
4,516667	0,2	5,165862
4,520000	0,2	5,210789
4,523333	0,2	5,315965
4,526667	0,2	5,484952
4,530000	0,2	5,718630
4,533333	0,2	6,015014
4,536667	0,2	6,369101
4,540000	0,2	6,772769
4,543333	0,2	7,214726
4,546667	0,2	7,681038
4,550000	0,2	8,156616
4,553333	0,2	8,626828
4,556667	0,2	9,078378
4,560000	0,2	9,499535
4,563333	0,2	9,880072
4,566667	0,2	10,211326
4,570000	0,2	10,486601
4,573333	0,2	10,701675
4,576667	0,2	10,855293
4,580000	0,2	10,949416
4,583333	0,2	10,989197
4,586667	0,2	10,983228
4,590000	0,2	10,943703
4,593333	0,2	10,885509
4,596667	0,2	10,824583
4,600000	0,2	10,776212
4,603333	0,2	10,753024
4,606667	0,2	10,762546
4,610000	0,2	10,805152
4,613333	0,2	10,873735
4,616667	0,2	10,955307
4,620000	0,2	11,033117
4,623333	0,2	11,088575
4,626667	0,2	11,103627
4,630000	0,2	11,063285
4,633333	0,2	10,956828
4,636667	0,2	10,777812
4,640000	0,2	10,524601
4,643333	0,2	10,201256
4,646667	0,2	9,817257
4,650000	0,2	9,385812
4,653333	0,2	8,921771
4,656667	0,2	8,440004
4,660000	0,2	7,954401
4,663333	0,2	7,477362
4,666667	0,2	7,019340
4,670000	0,2	6,588305
4,673333	0,2	6,189556
4,676667	0,2	5,825899
4,680000	0,2	5,498201
4,683333	0,2	5,206256
4,686667	0,2	4,949006
4,690000	0,2	4,724193
4,693333	0,2	4,528518
4,696667	0,2	4,358357
4,700000	0,2	4,210503
4,703333	0,2	4,082393
4,706667	0,2	3,971685
4,710000	0,2	3,876084
4,713333	0,2	3,793774
4,716667	0,2	3,723660
4,720000	0,2	3,665140
4,723333	0,2	3,617898
4,726667	0,2	3,581597
4,730000	0,2	3,555334
4,733333	0,2	3,537761
4,736667	0,2	3,527930
4,740000	0,2	3,525552
4,743333	0,2	3,530473
4,746667	0,2	3,542274
4,750000	0,2	3,560467
4,753333	0,2	3,584779
4,756667	0,2	3,615070
4,760000	0,2	3,651045
4,763333	0,2	3,691993
4,766667	0,2	3,736694
4,770000	0,2	3,783792
4,773333	0,2	3,832515
4,776667	0,2	3,883135
4,780000	0,2	3,936686
4,783333	0,2	3,994054
4,786667	0,2	4,055223
4,790000	0,2	4,119274
4,793333	0,2	4,184796
4,796667	0,2	4,250491
4,800000	0,2	4,315660
4,803333	0,2	4,379836
4,806667	0,2	4,442150
4,810000	0,2	4,501503
4,813333	0,2	4,556950
4,816667	0,2	4,607607
4,820000	0,2	4,652462
4,823333	0,2	4,690286
4,826667	0,2	4,719779
4,830000	0,2	4,740141
4,833333	0,2	4,751220
4,836667	0,2	4,752936
4,840000	0,2	4,744879
4,843333	0,2	4,726484
4,846667	0,2	4,697506
4,850000	0,2	4,658467
4,853333	0,2	4,610543
4,856667	0,2	4,555034
4,860000	0,2	4,493105
4,863333	0,2	4,425888
4,866667	0,2	4,354605
4,870000	0,2	4,280650
4,873333	0,2	4,205592
4,876667	0,2	4,131025
4,880000	0,2	4,058196
4,883333	0,2	3,987647
4,886667	0,2	3,919346
4,890000	0,2	3,853294
4,893333	0,2	3,790009
4,896667	0,2	3,730318
4,900000	0,2	3,674514
4,903333	0,2	3,622088
4,906667	0,2	3,572480
4,910000	0,2	3,525548
4,913333	0,2	3,481507
4,916667	0,2	3,440951
4,920000	0,2	3,404415
4,923333	0,2	3,371706
4,926667	0,2	3,342147
4,930000	0,2	3,315438
4,933333	0,2	3,291957
4,936667	0,2	3,272145
4,940000	0,2	3,255787
4,943333	0,2	3,241953
4,946667	0,2	3,229529
4,950000	0,2	3,217938
4,953333	0,2	3,207525
4,956667	0,2	3,199296
4,960000	0,2	3,194247
4,963333	0,2	3,192855
4,966667	0,2	3,195183
4,970000	0,2	3,201487
4,973333	0,2	3,212678
4,976667	0,2	3,230071
4,980000	0,2	3,254968
4,983333	0,2	3,288878
4,986667	0,2	3,333752
4,990000	0,2	3,391446
4,993333	0,2	3,463139
4,996667	0,2	3,549580
5,000000	0,2	3,651730
5,003333	0,2	3,771104
5,006667	0,2	3,909659
5,010000	0,2	4,069237
5,013333	0,2	4,250994
5,016667	0,2	4,455339
5,020000	0,2	4,682219
5,023333	0,2	4,931294
5,026667	0,2	5,201823
5,030000	0,2	5,492479
5,033333	0,2	5,801245
5,036667	0,2	6,125626
5,040000	0,2	6,463134
5,043333	0,2	6,811481
5,046667	0,2	7,168276
5,050000	0,2	7,530795
5,053333	0,2	7,895929
5,056667	0,2	8,259994
5,060000	0,2	8,618706
5,063333	0,2	8,967785
5,066667	0,2	9,303841
5,070000	0,2	9,624475
5,073333	0,2	9,927465
5,076667	0,2	10,210361
5,080000	0,2	10,470786
5,083333	0,2	10,706520
5,086667	0,2	10,915440
5,090000	0,2	11,095726
5,093333	0,2	11,245907
5,096667	0,2	11,364634
5,100000	0,2	11,450776
5,103333	0,2	11,503737
5,106667	0,2	11,523533
5,110000	0,2	11,510693
5,113333	0,2	11,465967
5,116667	0,2	11,389953
5,120000	0,2	11,283321
5,123333	0,2	11,147294
5,126667	0,2	10,983817
5,130000	0,2	10,795681
5,133333	0,2	10,586249
5,136667	0,2	10,358627
5,140000	0,2	10,115385
5,143333	0,2	9,859018
5,146667	0,2	9,592269
5,150000	0,2	9,318203
5,153333	0,2	9,040056
5,156667	0,2	8,760628
5,160000	0,2	8,481932
5,163333	0,2	8,205545
5,166667	0,2	7,933060
5,170000	0,2	7,666233
5,173333	0,2	7,406868
5,176667	0,2	7,156424
5,180000	0,2	6,915694
5,183333	0,2	6,684996
5,186667	0,2	6,464494
5,190000	0,2	6,254325
5,193333	0,2	6,054771
5,196667	0,2	5,866344
5,200000	0,2	5,689510
5,203333	0,2	5,524343
5,206667	0,2	5,370520
5,210000	0,2	5,227513
5,213333	0,2	5,094669
5,216667	0,2	4,971238
5,220000	0,2	4,856563
5,223333	0,2	4,750361
5,226667	0,2	4,652686
5,230000	0,2	4,563544
5,233333	0,2	4,482838
5,236667	0,2	4,410718
5,240000	0,2	4,347583
5,243333	0,2	4,293730
5,246667	0,2	4,249129
5,250000	0,2	4,213372
5,253333	0,2	4,185824
5,256667	0,2	4,166147
5,260000	0,2	4,154608
5,263333	0,2	4,151798
5,266667	0,2	4,158306
5,270000	0,2	4,174562
5,273333	0,2	4,200894
5,276667	0,2	4,238070
5,280000	0,2	4,287493
5,283333	0,2	4,350274
5,286667	0,2	4,426235
5,290000	0,2	4,513984
5,293333	0,2	4,611873
5,296667	0,2	4,719058
5,300000	0,2	4,835791
5,303333	0,2	4,962399
5,306667	0,2	5,098155
5,310000	0,2	5,241536
5,313333	0,2	5,391166
5,316667	0,2	5,546186
5,320000	0,2	5,706085
5,323333	0,2	5,870200
5,326667	0,2	6,037086
5,330000	0,2	6,204472
5,333333	0,2	6,369971
5,336667	0,2	6,531624
5,340000	0,2	6,687779
5,343333	0,2	6,836974
5,346667	0,2	6,978087
5,350000	0,2	7,110007
5,353333	0,2	7,231125
5,356667	0,2	7,339767
5,360000	0,2	7,435153
5,363333	0,2	7,517379
5,366667	0,2	7,586345
5,370000	0,2	7,641152
5,373333	0,2	7,680636
5,376667	0,2	7,704096
5,380000	0,2	7,711427
5,383333	0,2	7,702861
5,386667	0,2	7,678776
5,390000	0,2	7,639543
5,393333	0,2	7,585476
5,396667	0,2	7,517096
5,400000	0,2	7,435415
5,403333	0,2	7,341757
5,406667	0,2	7,237434
5,410000	0,2	7,123812
5,413333	0,2	7,002479
5,416667	0,2	6,875233
5,420000	0,2	6,743892
5,423333	0,2	6,609970
5,426667	0,2	6,474645
5,430000	0,2	6,339104
5,433333	0,2	6,204745
5,436667	0,2	6,073057
5,440000	0,2	5,945363
5,443333	0,2	5,822785
5,446667	0,2	5,706421
5,450000	0,2	5,597171
5,453333	0,2	5,495439
5,456667	0,2	5,401186
5,460000	0,2	5,314062
5,463333	0,2	5,233502
5,466667	0,2	5,158894
5,470000	0,2	5,089600
5,473333	0,2	5,025019
5,476667	0,2	4,964724
5,480000	0,2	4,908485
5,483333	0,2	4,856166
5,486667	0,2	4,807287
5,490000	0,2	4,760680
5,493333	0,2	4,714924
5,496667	0,2	4,668859
5,500000	0,2	4,621606
5,503333	0,2	4,572747
5,506667	0,2	4,522457
5,510000	0,2	4,470853
5,513333	0,2	4,417547
5,516667	0,2	4,362405
5,520000	0,2	4,306224
5,523333	0,2	4,250195
5,526667	0,2	4,195043
5,530000	0,2	4,140861
5,533333	0,2	4,087510
5,536667	0,2	4,035041
5,540000	0,2	3,983783
5,543333	0,2	3,934169
5,546667	0,2	3,886663
5,550000	0,2	3,841866
5,553333	0,2	3,800530
5,556667	0,2	3,763363
5,560000	0,2	3,730829
5,563333	0,2	3,703208
5,566667	0,2	3,680695
5,570000	0,2	3,663380
5,573333	0,2	3,651362
5,576667	0,2	3,644742
5,580000	0,2	3,643128
5,583333	0,2	3,645335
5,586667	0,2	3,649872
5,590000	0,2	3,655781
5,593333	0,2	3,662994
5,596667	0,2	3,671983
5,600000	0,2	3,682970
5,603333	0,2	3,695358
5,606667	0,2	3,707791
5,610000	0,2	3,718597
5,613333	0,2	3,726405
5,616667	0,2	3,730765
5,620000	0,2	3,732008
5,623333	0,2	3,730328
5,626667	0,2	3,725155
5,630000	0,2	3,715312
5,633333	0,2	3,699673
5,636667	0,2	3,677788
5,640000	0,2	3,650033
5,643333	0,2	3,617283
5,646667	0,2	3,580179
5,650000	0,2	3,538624
5,653333	0,2	3,492421
5,656667	0,2	3,442025
5,660000	0,2	3,388220
5,663333	0,2	3,331677
5,666667	0,2	3,273082
5,670000	0,2	3,213324
5,673333	0,2	3,153425
5,676667	0,2	3,094137
5,680000	0,2	3,035651
5,683333	0,2	2,977802
5,686667	0,2	2,920497
5,690000	0,2	2,863825
5,693333	0,2	2,807729
5,696667	0,2	2,752012
5,700000	0,2	2,696994
5,703333	0,2	2,643761
5,706667	0,2	2,593664
5,710000	0,2	2,547704
5,713333	0,2	2,506112
5,716667	0,2	2,468577
5,720000	0,2	2,434863
5,723333	0,2	2,404870
5,726667	0,2	2,378258
5,730000	0,2	2,354477
5,733333	0,2	2,333322
5,736667	0,2	2,315110
5,740000	0,2	2,299911
5,743333	0,2	2,287162
5,746667	0,2	2,276570
5,750000	0,2	2,268926
5,753333	0,2	2,265379
5,756667	0,2	2,266100
5,760000	0,2	2,270250
5,763333	0,2	2,277172
5,766667	0,2	2,287078
5,770000	0,2	2,300711
5,773333	0,2	2,318805
5,776667	0,2	2,341960
5,780000	0,2	2,370644
5,783333	0,2	2,404999
5,786667	0,2	2,444880
5,790000	0,2	2,490257
5,793333	0,2	2,541431
5,796667	0,2	2,599149
5,800000	0,2	2,664489
5,803333	0,2	2,738339
5,806667	0,2	2,821332
5,810000	0,2	2,914386
5,813333	0,2	3,018824
5,816667	0,2	3,135966
5,820000	0,2	3,266853
5,823333	0,2	3,412225
5,826667	0,2	3,572673
5,830000	0,2	3,748811
5,833333	0,2	3,941342
5,836667	0,2	4,150909
5,840000	0,2	4,377863
5,843333	0,2	4,622284
5,846667	0,2	4,884286
5,850000	0,2	5,164134
5,853333	0,2	5,461665
5,856667	0,2	5,775590
5,860000	0,2	6,103756
5,863333	0,2	6,443869
5,866667	0,2	6,793699
5,870000	0,2	7,150847
5,873333	0,2	7,512324
5,876667	0,2	7,874298
5,880000	0,2	8,232504
5,883333	0,2	8,582842
5,886667	0,2	8,921609
5,890000	0,2	9,245324
5,893333	0,2	9,550188
5,896667	0,2	9,831791
5,900000	0,2	10,085600
5,903333	0,2	10,307578
5,906667	0,2	10,494567
5,910000	0,2	10,644684
5,913333	0,2	10,757137
5,916667	0,2	10,831437
5,920000	0,2	10,866995
5,923333	0,2	10,863496
5,926667	0,2	10,821491
5,930000	0,2	10,742504
5,933333	0,2	10,628712
5,936667	0,2	10,482807
5,940000	0,2	10,307931
5,943333	0,2	10,107468
5,946667	0,2	9,885051
5,950000	0,2	9,644438
5,953333	0,2	9,389117
5,956667	0,2	9,122394
5,960000	0,2	8,847728
5,963333	0,2	8,568515
5,966667	0,2	8,287643
5,970000	0,2	8,007295
5,973333	0,2	7,728908
5,976667	0,2	7,453579
5,980000	0,2	7,182778
5,983333	0,2	6,918421
5,986667	0,2	6,662119
5,990000	0,2	6,414641
5,993333	0,2	6,176187
5,996667	0,2	5,946861
6,000000	0,2	5,726804
6,003333	0,2	5,516173
6,006667	0,2	5,314902
6,010000	0,2	5,122380
6,013333	0,2	4,937921
6,016667	0,2	4,761484
6,020000	0,2	4,593347
6,023333	0,2	4,433499
6,026667	0,2	4,281640
6,030000	0,2	4,137223
6,033333	0,2	3,999413
6,036667	0,2	3,867399
6,040000	0,2	3,740951
6,043333	0,2	3,620632
6,046667	0,2	3,507208
6,050000	0,2	3,400652
6,053333	0,2	3,300057
6,056667	0,2	3,204705
6,060000	0,2	3,114614
6,063333	0,2	3,029928
6,066667	0,2	2,950477
6,070000	0,2	2,875984
6,073333	0,2	2,806175
6,076667	0,2	2,740821
6,080000	0,2	2,679920
6,083333	0,2	2,623421
6,086667	0,2	2,570812
6,090000	0,2	2,521207
6,093333	0,2	2,473728
6,096667	0,2	2,427923
6,100000	0,2	2,383848
6,103333	0,2	2,341691
6,106667	0,2	2,301464
6,110000	0,2	2,263149
6,113333	0,2	2,227000
6,116667	0,2	2,193368
6,120000	0,2	2,162185
6,123333	0,2	2,132971
6,126667	0,2	2,105418
6,130000	0,2	2,079639
6,133333	0,2	2,055799
6,136667	0,2	2,033789
6,140000	0,2	2,013228
6,143333	0,2	1,993748
6,146667	0,2	1,975233
6,150000	0,2	1,957770
6,153333	0,2	1,941563
6,156667	0,2	1,926931
6,160000	0,2	1,914311
6,163333	0,2	1,903994
6,166667	0,2	1,895775
6,170000	0,2	1,889277
6,173333	0,2	1,884296
6,176667	0,2	1,880525
6,180000	0,2	1,877732
6,183333	0,2	1,876246
6,186667	0,2	1,876558
6,190000	0,2	1,878791
6,193333	0,2	1,882943
6,196667	0,2	1,889122
6,200000	0,2	1,897448
6,203333	0,2	1,908253
6,206667	0,2	1,922146
6,210000	0,2	1,939450
6,213333	0,2	1,959891
6,216667	0,2	1,982953
6,220000	0,2	2,008352
6,223333	0,2	2,036335
6,226667	0,2	2,067521
6,230000	0,2	2,102266
6,233333	0,2	2,140501
6,236667	0,2	2,182221
6,240000	0,2	2,227687
6,243333	0,2	2,277199
6,246667	0,2	2,331018
6,250000	0,2	2,389322
6,253333	0,2	2,452063
6,256667	0,2	2,518875
6,260000	0,2	2,589103
6,263333	0,2	2,662181
6,266667	0,2	2,738079
6,270000	0,2	2,816945
6,273333	0,2	2,898525
6,276667	0,2	2,982359
6,280000	0,2	3,068185
6,283333	0,2	3,155734
6,286667	0,2	3,244422
6,290000	0,2	3,333629
6,293333	0,2	3,423043
6,296667	0,2	3,512544
6,300000	0,2	3,601881
6,303333	0,2	3,690469
6,306667	0,2	3,777620
6,310000	0,2	3,863019
6,313333	0,2	3,946709
6,316667	0,2	4,028602
6,320000	0,2	4,108367
6,323333	0,2	4,185866
6,326667	0,2	4,261074
6,330000	0,2	4,333424
6,333333	0,2	4,401780
6,336667	0,2	4,465105
6,340000	0,2	4,522906
6,343333	0,2	4,575240
6,346667	0,2	4,622471
6,350000	0,2	4,665029
6,353333	0,2	4,703270
6,356667	0,2	4,736890
6,360000	0,2	4,764694
6,363333	0,2	4,785651
6,366667	0,2	4,799513
6,370000	0,2	4,806027
6,373333	0,2	4,804543
6,376667	0,2	4,794733
6,380000	0,2	4,777123
6,383333	0,2	4,752640
6,386667	0,2	4,721681
6,390000	0,2	4,683768
6,393333	0,2	4,638255
6,396667	0,2	4,585120
6,400000	0,2	4,524879
6,403333	0,2	4,458058
6,406667	0,2	4,384967
6,410000	0,2	4,305956
6,413333	0,2	4,221655
6,416667	0,2	4,132709
6,420000	0,2	4,039539
6,423333	0,2	3,942496
6,426667	0,2	3,841975
6,430000	0,2	3,738358
6,433333	0,2	3,632060
6,436667	0,2	3,523746
6,440000	0,2	3,414581
6,443333	0,2	3,306017
6,446667	0,2	3,199124
6,450000	0,2	3,094217
6,453333	0,2	2,991102
6,456667	0,2	2,889502
6,460000	0,2	2,789470
6,463333	0,2	2,691648
6,466667	0,2	2,597146
6,470000	0,2	2,506915
6,473333	0,2	2,421149
6,476667	0,2	2,339514
6,480000	0,2	2,261850
6,483333	0,2	2,188513
6,486667	0,2	2,120054
6,490000	0,2	2,056656
6,493333	0,2	1,998129
6,496667	0,2	1,944278
6,500000	0,2	1,894942
6,503333	0,2	1,849915
6,506667	0,2	1,808889
6,510000	0,2	1,771444
6,513333	0,2	1,737262
6,516667	0,2	1,706152
6,520000	0,2	1,677721
6,523333	0,2	1,651292
6,526667	0,2	1,626327
6,530000	0,2	1,602805
6,533333	0,2	1,581075
6,536667	0,2	1,561508
6,540000	0,2	1,544449
6,543333	0,2	1,530073
6,546667	0,2	1,518124
6,550000	0,2	1,508138
6,553333	0,2	1,499633
6,556667	0,2	1,492016
6,560000	0,2	1,484852
6,563333	0,2	1,478113
6,566667	0,2	1,471908
6,570000	0,2	1,466249
6,573333	0,2	1,461169
6,576667	0,2	1,456758
6,580000	0,2	1,453118
6,583333	0,2	1,450332
6,586667	0,2	1,448331
6,590000	0,2	1,446947
6,593333	0,2	1,446155
6,596667	0,2	1,445925
6,600000	0,2	1,445976
6,603333	0,2	1,446017
6,606667	0,2	1,446019
6,610000	0,2	1,446178
6,613333	0,2	1,446869
6,616667	0,2	1,448589
6,620000	0,2	1,451598
6,623333	0,2	1,455671
6,626667	0,2	1,460398
6,630000	0,2	1,465663
6,633333	0,2	1,471590
6,636667	0,2	1,478112
6,640000	0,2	1,484931
6,643333	0,2	1,491788
6,646667	0,2	1,498616
6,650000	0,2	1,505816
6,653333	0,2	1,514304
6,656667	0,2	1,524848
6,660000	0,2	1,537409
6,663333	0,2	1,551311
6,666667	0,2	1,565864
6,670000	0,2	1,580755
6,673333	0,2	1,595958
6,676667	0,2	1,611501
6,680000	0,2	1,627430
6,683333	0,2	1,643772
6,686667	0,2	1,660409
6,690000	0,2	1,677076
6,693333	0,2	1,693386
6,696667	0,2	1,708780
6,700000	0,2	1,722752
6,703333	0,2	1,735350
6,706667	0,2	1,747241
6,710000	0,2	1,758923
6,713333	0,2	1,770073
6,716667	0,2	1,780043
6,720000	0,2	1,788544
6,723333	0,2	1,795527
6,726667	0,2	1,800976
6,730000	0,2	1,805000
6,733333	0,2	1,807781
6,736667	0,2	1,809360
6,740000	0,2	1,809646
6,743333	0,2	1,808589
6,746667	0,2	1,806168
6,750000	0,2	1,802183
6,753333	0,2	1,796149
6,756667	0,2	1,787543
6,760000	0,2	1,776145
6,763333	0,2	1,762158
6,766667	0,2	1,746260
6,770000	0,2	1,729416
6,773333	0,2	1,712277
6,776667	0,2	1,694738
6,780000	0,2	1,676034
6,783333	0,2	1,655205
6,786667	0,2	1,631666
6,790000	0,2	1,605531
6,793333	0,2	1,577538
6,796667	0,2	1,548577
6,800000	0,2	1,519185
6,803333	0,2	1,489479
6,806667	0,2	1,459513
6,810000	0,2	1,429503
6,813333	0,2	1,399651
6,816667	0,2	1,369741
6,820000	0,2	1,339226
6,823333	0,2	1,307990
6,826667	0,2	1,276641
6,830000	0,2	1,245811
6,833333	0,2	1,215493
6,836667	0,2	1,185353
6,840000	0,2	1,155461
6,843333	0,2	1,126368
6,846667	0,2	1,098623
6,850000	0,2	1,072507
6,853333	0,2	1,048014
6,856667	0,2	1,024952
6,860000	0,2	1,003162
6,863333	0,2	0,982645
6,866667	0,2	0,963448
6,870000	0,2	0,945526
6,873333	0,2	0,928751
6,876667	0,2	0,912928
6,880000	0,2	0,897825
6,883333	0,2	0,883379
6,886667	0,2	0,869929
6,890000	0,2	0,858065
6,893333	0,2	0,848136
6,896667	0,2	0,840054
6,900000	0,2	0,833521
6,903333	0,2	0,828268
6,906667	0,2	0,824214
6,910000	0,2	0,821550
6,913333	0,2	0,820643
6,916667	0,2	0,821673
6,920000	0,2	0,824416
6,923333	0,2	0,828533
6,926667	0,2	0,833967
6,930000	0,2	0,841106
6,933333	0,2	0,850396
6,936667	0,2	0,861644
6,940000	0,2	0,874169
6,943333	0,2	0,887707
6,946667	0,2	0,902639
6,950000	0,2	0,919317
6,953333	0,2	0,937557
6,956667	0,2	0,956776
6,960000	0,2	0,976522
6,963333	0,2	0,996802
6,966667	0,2	1,017797
6,970000	0,2	1,039470
6,973333	0,2	1,061582
6,976667	0,2	1,083907
6,980000	0,2	1,106298
6,983333	0,2	1,128769
6,986667	0,2	1,151405
6,990000	0,2	1,174097
6,993333	0,2	1,196497
6,996667	0,2	1,218272
7,000000	0,2	1,239302
7,003333	0,2	1,259538
7,006667	0,2	1,278554
7,010000	0,2	1,295518
7,013333	0,2	1,309927
7,016667	0,2	1,322014
7,020000	0,2	1,332278
7,023333	0,2	1,340921
7,026667	0,2	1,347781
7,030000	0,2	1,352658
7,033333	0,2	1,355505
7,036667	0,2	1,356226
7,040000	0,2	1,354628
7,043333	0,2	1,350691
7,046667	0,2	1,344705
7,050000	0,2	1,337229
7,053333	0,2	1,328983
7,056667	0,2	1,320712
7,060000	0,2	1,313230
7,063333	0,2	1,307348
7,066667	0,2	1,303272
7,070000	0,2	1,300334
7,073333	0,2	1,297559
7,076667	0,2	1,294053
7,080000	0,2	1,289056
7,083333	0,2	1,282581
7,086667	0,2	1,275712
7,090000	0,2	1,269642
7,093333	0,2	1,264736
7,096667	0,2	1,260724
7,100000	0,2	1,257175
7,103333	0,2	1,253461
7,106667	0,2	1,248722
7,110000	0,2	1,242245
7,113333	0,2	1,234039
7,116667	0,2	1,224870
7,120000	0,2	1,215377
7,123333	0,2	1,205425
7,126667	0,2	1,194522
7,130000	0,2	1,182441
7,133333	0,2	1,169344
7,136667	0,2	1,155535
7,140000	0,2	1,141100
7,143333	0,2	1,125963
7,146667	0,2	1,110215
7,150000	0,2	1,094003
7,153333	0,2	1,077233
7,156667	0,2	1,059702
7,160000	0,2	1,041503
7,163333	0,2	1,023227
7,166667	0,2	1,005688
7,170000	0,2	0,989480
7,173333	0,2	0,974646
7,176667	0,2	0,960541
7,180000	0,2	0,946278
7,183333	0,2	0,931360
7,186667	0,2	0,915890
7,190000	0,2	0,900617
7,193333	0,2	0,886609
7,196667	0,2	0,874477
7,200000	0,2	0,864070
7,203333	0,2	0,854711
7,206667	0,2	0,845674
7,210000	0,2	0,836719
7,213333	0,2	0,828040
7,216667	0,2	0,819745
7,220000	0,2	0,811776
7,223333	0,2	0,804200
7,226667	0,2	0,797078
7,230000	0,2	0,790132
7,233333	0,2	0,782923
7,236667	0,2	0,775283
7,240000	0,2	0,767404
7,243333	0,2	0,759638
7,246667	0,2	0,752224
7,250000	0,2	0,745052
7,253333	0,2	0,737802
7,256667	0,2	0,730401
7,260000	0,2	0,723056
7,263333	0,2	0,715783
7,266667	0,2	0,708104
7,270000	0,2	0,699420
7,273333	0,2	0,689689
7,276667	0,2	0,679604
7,280000	0,2	0,670124
7,283333	0,2	0,661999
7,286667	0,2	0,655550
7,290000	0,2	0,650544
7,293333	0,2	0,646393
7,296667	0,2	0,642595
7,300000	0,2	0,638902
7,303333	0,2	0,635159
7,306667	0,2	0,631166
7,310000	0,2	0,626849
7,313333	0,2	0,622472
7,316667	0,2	0,618521
7,320000	0,2	0,615574
7,323333	0,2	0,614293
7,326667	0,2	0,615146
7,330000	0,2	0,617933
7,333333	0,2	0,621779
7,336667	0,2	0,625722
7,340000	0,2	0,629299
7,343333	0,2	0,632612
7,346667	0,2	0,635968
7,350000	0,2	0,639648
7,353333	0,2	0,644008
7,356667	0,2	0,649356
7,360000	0,2	0,655673
7,363333	0,2	0,662662
7,366667	0,2	0,669899
7,370000	0,2	0,676894
7,373333	0,2	0,683507
7,376667	0,2	0,690336
7,380000	0,2	0,698211
7,383333	0,2	0,707437
7,386667	0,2	0,717674
7,390000	0,2	0,728215
7,393333	0,2	0,738378
7,396667	0,2	0,747905
7,400000	0,2	0,756999
7,403333	0,2	0,765971
7,406667	0,2	0,775013
7,410000	0,2	0,784237
7,413333	0,2	0,793748
7,416667	0,2	0,803637
7,420000	0,2	0,813942
7,423333	0,2	0,824606
7,426667	0,2	0,835553
7,430000	0,2	0,846893
7,433333	0,2	0,858760
7,436667	0,2	0,870937
7,440000	0,2	0,883060
7,443333	0,2	0,894971
7,446667	0,2	0,906638
7,450000	0,2	0,918082
7,453333	0,2	0,929495
7,456667	0,2	0,941202
7,460000	0,2	0,953316
7,463333	0,2	0,965622
7,466667	0,2	0,977928
7,470000	0,2	0,990281
7,473333	0,2	1,002974
7,476667	0,2	1,016551
7,480000	0,2	1,031592
7,483333	0,2	1,048344
7,486667	0,2	1,066412
7,490000	0,2	1,084955
7,493333	0,2	1,103422
7,496667	0,2	1,121843
7,500000	0,2	1,140372
7,503333	0,2	1,158906
7,506667	0,2	1,177136
7,510000	0,2	1,194844
7,513333	0,2	1,212240
7,516667	0,2	1,229974
7,520000	0,2	1,248554
7,523333	0,2	1,267844
7,526667	0,2	1,287339
7,530000	0,2	1,306702
7,533333	0,2	1,325906
7,536667	0,2	1,345146
7,540000	0,2	1,364569
7,543333	0,2	1,383862
7,546667	0,2	1,402387
7,550000	0,2	1,419786
7,553333	0,2	1,436100
7,556667	0,2	1,451362
7,560000	0,2	1,465480
7,563333	0,2	1,478493
7,566667	0,2	1,490544
7,570000	0,2	1,501558
7,573333	0,2	1,511384
7,576667	0,2	1,520258
7,580000	0,2	1,528754
7,583333	0,2	1,537340
7,586667	0,2	1,546077
7,590000	0,2	1,554584
7,593333	0,2	1,562268
7,596667	0,2	1,568637
7,600000	0,2	1,573588
7,603333	0,2	1,577524
7,606667	0,2	1,580925
7,610000	0,2	1,583759
7,613333	0,2	1,585763
7,616667	0,2	1,587119
7,620000	0,2	1,588515
7,623333	0,2	1,590648
7,626667	0,2	1,593783
7,630000	0,2	1,597749
7,633333	0,2	1,602267
7,636667	0,2	1,607183
7,640000	0,2	1,612401
7,643333	0,2	1,617705
7,646667	0,2	1,623082
7,650000	0,2	1,629195
7,653333	0,2	1,636969
7,656667	0,2	1,646756
7,660000	0,2	1,658498
7,663333	0,2	1,672275
7,666667	0,2	1,688125
7,670000	0,2	1,705706
7,673333	0,2	1,724552
7,676667	0,2	1,744551
7,680000	0,2	1,765865
7,683333	0,2	1,788512
7,686667	0,2	1,812472
7,690000	0,2	1,837986
7,693333	0,2	1,865340
7,696667	0,2	1,894496
7,700000	0,2	1,925126
7,703333	0,2	1,957047
7,706667	0,2	1,990656
7,710000	0,2	2,026806
7,713333	0,2	2,066165
7,716667	0,2	2,108719
7,720000	0,2	2,153855
7,723333	0,2	2,200843
7,726667	0,2	2,249238
7,730000	0,2	2,298911
7,733333	0,2	2,349896
7,736667	0,2	2,402300
7,740000	0,2	2,456372
7,743333	0,2	2,512482
7,746667	0,2	2,570710
7,750000	0,2	2,630610
7,753333	0,2	2,691562
7,756667	0,2	2,753141
7,760000	0,2	2,815109
7,763333	0,2	2,877222
7,766667	0,2	2,939115
7,770000	0,2	3,000527
7,773333	0,2	3,061523
7,776667	0,2	3,122278
7,780000	0,2	3,182705
7,783333	0,2	3,242398
7,786667	0,2	3,300722
7,790000	0,2	3,356812
7,793333	0,2	3,409622
7,796667	0,2	3,458235
7,800000	0,2	3,502198
7,803333	0,2	3,541644
7,806667	0,2	3,577134
7,810000	0,2	3,609254
7,813333	0,2	3,638132
7,816667	0,2	3,663256
7,820000	0,2	3,683843
7,823333	0,2	3,699363
7,826667	0,2	3,709599
7,830000	0,2	3,714364
7,833333	0,2	3,713569
7,836667	0,2	3,707602
7,840000	0,2	3,697168
7,843333	0,2	3,682734
7,846667	0,2	3,664536
7,850000	0,2	3,642717
7,853333	0,2	3,617161
7,856667	0,2	3,587751
7,860000	0,2	3,554752
7,863333	0,2	3,518562
7,866667	0,2	3,479483
7,870000	0,2	3,437938
7,873333	0,2	3,394293
7,876667	0,2	3,348617
7,880000	0,2	3,301143
7,883333	0,2	3,252596
7,886667	0,2	3,203709
7,890000	0,2	3,154864
7,893333	0,2	3,106277
7,896667	0,2	3,057985
7,900000	0,2	3,009548
7,903333	0,2	2,960387
7,906667	0,2	2,910616
7,910000	0,2	2,861106
7,913333	0,2	2,812705
7,916667	0,2	2,765810
7,920000	0,2	2,720548
7,923333	0,2	2,676876
7,926667	0,2	2,634440
7,930000	0,2	2,592734
7,933333	0,2	2,551554
7,936667	0,2	2,511111
7,940000	0,2	2,471718
7,943333	0,2	2,433678
7,946667	0,2	2,397336
7,950000	0,2	2,362802
7,953333	0,2	2,329754
7,956667	0,2	2,297695
7,960000	0,2	2,266206
7,963333	0,2	2,235081
7,966667	0,2	2,204292
7,970000	0,2	2,173787
7,973333	0,2	2,143637
7,976667	0,2	2,114299
7,980000	0,2	2,086268
7,983333	0,2	2,059471
7,986667	0,2	2,033387
7,990000	0,2	2,007756
7,993333	0,2	1,982876
7,996667	0,2	1,959221
8,000000	0,2	1,936805
8,003333	0,2	1,914833
8,006667	0,2	1,892127
8,010000	0,2	1,868059
8,013333	0,2	1,842971
8,016667	0,2	1,817726
8,020000	0,2	1,793040
8,023333	0,2	1,769301
8,026667	0,2	1,746635
8,030000	0,2	1,724715
8,033333	0,2	1,702711
8,036667	0,2	1,679831
8,040000	0,2	1,655993
8,043333	0,2	1,631895
8,046667	0,2	1,608269
8,050000	0,2	1,585175
8,053333	0,2	1,562153
8,056667	0,2	1,538728
8,060000	0,2	1,514647
8,063333	0,2	1,490010
8,066667	0,2	1,465288
8,070000	0,2	1,441018
8,073333	0,2	1,417350
8,076667	0,2	1,393926
8,080000	0,2	1,370223
8,083333	0,2	1,346009
8,086667	0,2	1,321420
8,090000	0,2	1,296661
8,093333	0,2	1,271921
8,096667	0,2	1,247491
8,100000	0,2	1,223497
8,103333	0,2	1,199647
8,106667	0,2	1,175591
8,110000	0,2	1,151324
8,113333	0,2	1,127098
8,116667	0,2	1,103169
8,120000	0,2	1,079666
8,123333	0,2	1,056615
8,126667	0,2	1,034073
8,130000	0,2	1,012122
8,133333	0,2	0,990895
8,136667	0,2	0,970597
8,140000	0,2	0,951083
8,143333	0,2	0,931748
8,146667	0,2	0,912128
8,150000	0,2	0,892292
8,153333	0,2	0,872634
8,156667	0,2	0,853464
8,160000	0,2	0,834811
8,163333	0,2	0,816641
8,166667	0,2	0,799110
8,170000	0,2	0,782330
8,173333	0,2	0,766008
8,176667	0,2	0,749674
8,180000	0,2	0,733213
8,183333	0,2	0,716908
8,186667	0,2	0,701055
8,190000	0,2	0,685843
8,193333	0,2	0,671399
8,196667	0,2	0,657611
8,200000	0,2	0,644123
8,203333	0,2	0,630637
8,206667	0,2	0,617055
8,210000	0,2	0,603552
8,213333	0,2	0,590587
8,216667	0,2	0,578498
8,220000	0,2	0,567177
8,223333	0,2	0,556336
8,226667	0,2	0,545764
8,230000	0,2	0,535285
8,233333	0,2	0,524811
8,236667	0,2	0,514444
8,240000	0,2	0,504337
8,243333	0,2	0,494355
8,246667	0,2	0,484180
8,250000	0,2	0,473852
8,253333	0,2	0,463770
8,256667	0,2	0,454155
8,260000	0,2	0,444999
8,263333	0,2	0,436448
8,266667	0,2	0,428705
8,270000	0,2	0,421532
8,273333	0,2	0,414271
8,276667	0,2	0,406477
8,280000	0,2	0,398291
8,283333	0,2	0,390199
8,286667	0,2	0,382661
8,290000	0,2	0,375829
8,293333	0,2	0,369545
8,296667	0,2	0,363655
8,300000	0,2	0,357949
8,303333	0,2	0,351906
8,306667	0,2	0,345259
8,310000	0,2	0,338666
8,313333	0,2	0,332988
8,316667	0,2	0,328073
8,320000	0,2	0,322960
8,323333	0,2	0,317113
8,326667	0,2	0,310988
8,330000	0,2	0,305594
8,333333	0,2	0,301715
8,336667	0,2	0,299327
8,340000	0,2	0,297604
8,343333	0,2	0,295417
8,346667	0,2	0,292010
8,350000	0,2	0,287485
8,353333	0,2	0,282643
8,356667	0,2	0,278269
8,360000	0,2	0,274599
8,363333	0,2	0,271448
8,366667	0,2	0,268701
8,370000	0,2	0,266477
8,373333	0,2	0,264864
8,376667	0,2	0,263812
8,380000	0,2	0,263300
8,383333	0,2	0,263300
8,386667	0,2	0,263390
8,390000	0,2	0,262729
8,393333	0,2	0,260901
8,396667	0,2	0,258478
8,400000	0,2	0,256460
8,403333	0,2	0,255613
8,406667	0,2	0,256285
8,410000	0,2	0,258303
8,413333	0,2	0,261044
8,416667	0,2	0,263914
8,420000	0,2	0,266661
8,423333	0,2	0,269116
8,426667	0,2	0,271053
8,430000	0,2	0,272503
8,433333	0,2	0,273894
8,436667	0,2	0,275669
8,440000	0,2	0,277930
8,443333	0,2	0,280604
8,446667	0,2	0,283738
8,450000	0,2	0,287401
8,453333	0,2	0,291313
8,456667	0,2	0,294864
8,460000	0,2	0,297582
8,463333	0,2	0,299523
8,466667	0,2	0,301312
8,470000	0,2	0,303746
8,473333	0,2	0,307229
8,476667	0,2	0,311622
8,480000	0,2	0,316525
8,483333	0,2	0,321596
8,486667	0,2	0,326595
8,490000	0,2	0,331271
8,493333	0,2	0,335316
8,496667	0,2	0,338481
8,500000	0,2	0,340817
8,503333	0,2	0,342778
8,506667	0,2	0,344899
8,510000	0,2	0,347355
8,513333	0,2	0,349971
8,516667	0,2	0,352467
8,520000	0,2	0,354473
8,523333	0,2	0,355561
8,526667	0,2	0,355437
8,530000	0,2	0,354102
8,533333	0,2	0,351917
8,536667	0,2	0,349382
8,540000	0,2	0,346818
8,543333	0,2	0,344345
8,546667	0,2	0,341981
8,550000	0,2	0,339727
8,553333	0,2	0,337539
8,556667	0,2	0,335029
8,560000	0,2	0,331511
8,563333	0,2	0,326665
8,566667	0,2	0,320814
8,570000	0,2	0,314388
8,573333	0,2	0,307461
8,576667	0,2	0,300014
8,580000	0,2	0,292357
8,583333	0,2	0,285047
8,586667	0,2	0,278582
8,590000	0,2	0,273063
8,593333	0,2	0,267899
8,596667	0,2	0,262147
8,600000	0,2	0,255230
8,603333	0,2	0,247193
8,606667	0,2	0,238444
8,610000	0,2	0,229566
8,613333	0,2	0,221329
8,616667	0,2	0,214314
8,620000	0,2	0,208404
8,623333	0,2	0,203092
8,626667	0,2	0,198223
8,630000	0,2	0,194084
8,633333	0,2	0,190966
8,636667	0,2	0,188752
8,640000	0,2	0,186959
8,643333	0,2	0,185314
8,646667	0,2	0,184148
8,650000	0,2	0,184019
8,653333	0,2	0,185068
8,656667	0,2	0,186935
8,660000	0,2	0,188999
8,663333	0,2	0,190688
8,666667	0,2	0,192034
8,670000	0,2	0,193741
8,673333	0,2	0,196490
8,676667	0,2	0,200383
8,680000	0,2	0,204966
8,683333	0,2	0,209564
8,686667	0,2	0,213818
8,690000	0,2	0,218156
8,693333	0,2	0,223445
8,696667	0,2	0,229972
8,700000	0,2	0,237139
8,703333	0,2	0,244137
8,706667	0,2	0,250642
8,710000	0,2	0,256968
8,713333	0,2	0,263685
8,716667	0,2	0,271040
8,720000	0,2	0,278772
8,723333	0,2	0,286498
8,726667	0,2	0,294172
8,730000	0,2	0,302090
8,733333	0,2	0,310596
8,736667	0,2	0,319823
8,740000	0,2	0,329531
8,743333	0,2	0,339240
8,746667	0,2	0,348479
8,750000	0,2	0,356796
8,753333	0,2	0,363922
8,756667	0,2	0,370076
8,760000	0,2	0,375859
8,763333	0,2	0,381839
8,766667	0,2	0,388190
8,770000	0,2	0,394556
8,773333	0,2	0,400297
8,776667	0,2	0,404981
8,780000	0,2	0,408816
8,783333	0,2	0,412522
8,786667	0,2	0,416522
8,790000	0,2	0,420516
8,793333	0,2	0,424098
8,796667	0,2	0,427229
8,800000	0,2	0,430026
8,803333	0,2	0,432619
8,806667	0,2	0,435260
8,810000	0,2	0,438263
8,813333	0,2	0,441772
8,816667	0,2	0,445617
8,820000	0,2	0,449273
8,823333	0,2	0,451813
8,826667	0,2	0,452330
8,830000	0,2	0,450719
8,833333	0,2	0,447760
8,836667	0,2	0,444475
8,840000	0,2	0,441734
8,843333	0,2	0,440171
8,846667	0,2	0,439940
8,850000	0,2	0,440509
8,853333	0,2	0,440993
8,856667	0,2	0,440822
8,860000	0,2	0,439981
8,863333	0,2	0,438542
8,866667	0,2	0,436074
8,870000	0,2	0,431877
8,873333	0,2	0,426025
8,876667	0,2	0,419786
8,880000	0,2	0,414561
8,883333	0,2	0,410604
8,886667	0,2	0,407052
8,890000	0,2	0,402746
8,893333	0,2	0,396924
8,896667	0,2	0,389825
8,900000	0,2	0,382491
8,903333	0,2	0,375625
8,906667	0,2	0,368998
8,910000	0,2	0,362138
8,913333	0,2	0,355223
8,916667	0,2	0,348970
8,920000	0,2	0,343747
8,923333	0,2	0,339112
8,926667	0,2	0,334180
8,930000	0,2	0,328199
8,933333	0,2	0,320919
8,936667	0,2	0,312814
8,940000	0,2	0,304874
8,943333	0,2	0,297800
8,946667	0,2	0,291516
8,950000	0,2	0,285653
8,953333	0,2	0,280136
8,956667	0,2	0,275199
8,960000	0,2	0,271100
8,963333	0,2	0,267764
8,966667	0,2	0,264753
8,970000	0,2	0,261862
8,973333	0,2	0,259503
8,976667	0,2	0,258205
8,980000	0,2	0,258065
8,983333	0,2	0,258727
8,986667	0,2	0,259600
8,990000	0,2	0,260219
8,993333	0,2	0,260542
8,996667	0,2	0,260955
9,000000	0,2	0,262141
9,003333	0,2	0,264799
9,006667	0,2	0,269320
9,010000	0,2	0,275747
9,013333	0,2	0,283886
9,016667	0,2	0,293436
9,020000	0,2	0,304171
9,023333	0,2	0,316198
9,026667	0,2	0,329894
9,030000	0,2	0,345421
9,033333	0,2	0,362611
9,036667	0,2	0,381384
9,040000	0,2	0,401904
9,043333	0,2	0,424339
9,046667	0,2	0,448597
9,050000	0,2	0,474417
9,053333	0,2	0,501751
9,056667	0,2	0,530660
9,060000	0,2	0,560927
9,063333	0,2	0,592282
9,066667	0,2	0,624784
9,070000	0,2	0,658591
9,073333	0,2	0,693776
9,076667	0,2	0,730551
9,080000	0,2	0,769081
9,083333	0,2	0,809072
9,086667	0,2	0,849863
9,090000	0,2	0,890800
9,093333	0,2	0,931452
9,096667	0,2	0,971648
9,100000	0,2	1,011472
9,103333	0,2	1,051148
9,106667	0,2	1,090815
9,110000	0,2	1,130467
9,113333	0,2	1,170166
9,116667	0,2	1,210092
9,120000	0,2	1,250117
9,123333	0,2	1,289495
9,126667	0,2	1,327510
9,130000	0,2	1,364214
9,133333	0,2	1,399851
9,136667	0,2	1,433905
9,140000	0,2	1,465356
9,143333	0,2	1,493545
9,146667	0,2	1,518406
9,150000	0,2	1,540206
9,153333	0,2	1,559486
9,156667	0,2	1,576778
9,160000	0,2	1,591882
9,163333	0,2	1,603873
9,166667	0,2	1,612075
9,170000	0,2	1,616757
9,173333	0,2	1,618848
9,176667	0,2	1,619004
9,180000	0,2	1,617068
9,183333	0,2	1,612479
9,186667	0,2	1,604808
9,190000	0,2	1,593871
9,193333	0,2	1,579806
9,196667	0,2	1,563027
9,200000	0,2	1,543862
9,203333	0,2	1,522447
9,206667	0,2	1,498901
9,210000	0,2	1,473311
9,213333	0,2	1,445701
9,216667	0,2	1,416183
9,220000	0,2	1,385050
9,223333	0,2	1,352727
9,226667	0,2	1,319595
9,230000	0,2	1,285700
9,233333	0,2	1,250576
9,236667	0,2	1,213677
9,240000	0,2	1,175159
9,243333	0,2	1,135851
9,246667	0,2	1,096446
9,250000	0,2	1,057038
9,253333	0,2	1,017364
9,256667	0,2	0,977364
9,260000	0,2	0,937513
9,263333	0,2	0,898714
9,266667	0,2	0,861767
9,270000	0,2	0,826673
9,273333	0,2	0,792544
9,276667	0,2	0,758483
9,280000	0,2	0,724429
9,283333	0,2	0,691120
9,286667	0,2	0,659347
9,290000	0,2	0,629215
9,293333	0,2	0,600268
9,296667	0,2	0,572117
9,300000	0,2	0,544512
9,303333	0,2	0,517390
9,306667	0,2	0,491271
9,310000	0,2	0,466842
9,313333	0,2	0,444120
9,316667	0,2	0,422554
9,320000	0,2	0,401782
9,323333	0,2	0,381952
9,326667	0,2	0,363524
9,330000	0,2	0,346955
9,333333	0,2	0,332331
9,336667	0,2	0,319215
9,340000	0,2	0,307002
9,343333	0,2	0,295271
9,346667	0,2	0,283797
9,350000	0,2	0,272620
9,353333	0,2	0,262020
9,356667	0,2	0,252334
9,360000	0,2	0,244098
9,363333	0,2	0,238030
9,366667	0,2	0,234369
9,370000	0,2	0,232513
9,373333	0,2	0,231693
9,376667	0,2	0,231636
9,380000	0,2	0,232233
9,383333	0,2	0,233079
9,386667	0,2	0,233943
9,390000	0,2	0,235215
9,393333	0,2	0,237446
9,396667	0,2	0,240854
9,400000	0,2	0,245396
9,403333	0,2	0,251006
9,406667	0,2	0,257674
9,410000	0,2	0,265393
9,413333	0,2	0,273991
9,416667	0,2	0,282980
9,420000	0,2	0,291843
9,423333	0,2	0,300747
9,426667	0,2	0,310606
9,430000	0,2	0,322062
9,433333	0,2	0,334791
9,436667	0,2	0,348120
9,440000	0,2	0,361820
9,443333	0,2	0,376096
9,446667	0,2	0,391116
9,450000	0,2	0,406753
9,453333	0,2	0,422821
9,456667	0,2	0,439404
9,460000	0,2	0,456615
9,463333	0,2	0,474295
9,466667	0,2	0,492316
9,470000	0,2	0,510824
9,473333	0,2	0,529972
9,476667	0,2	0,549698
9,480000	0,2	0,569804
9,483333	0,2	0,590078
9,486667	0,2	0,610336
9,490000	0,2	0,630469
9,493333	0,2	0,650440
9,496667	0,2	0,670330
9,500000	0,2	0,690364
9,503333	0,2	0,710767
9,506667	0,2	0,731795
9,510000	0,2	0,753930
9,513333	0,2	0,777490
9,516667	0,2	0,802245
9,520000	0,2	0,827695
9,523333	0,2	0,853195
9,526667	0,2	0,877796
9,530000	0,2	0,900686
9,533333	0,2	0,921755
9,536667	0,2	0,941540
9,540000	0,2	0,960957
9,543333	0,2	0,980870
9,546667	0,2	1,001476
9,550000	0,2	1,022260
9,553333	0,2	1,042571
9,556667	0,2	1,062044
9,560000	0,2	1,080537
9,563333	0,2	1,097918
9,566667	0,2	1,114106
9,570000	0,2	1,129080
9,573333	0,2	1,142711
9,576667	0,2	1,154919
9,580000	0,2	1,165868
9,583333	0,2	1,175521
9,586667	0,2	1,183321
9,590000	0,2	1,188679
9,593333	0,2	1,191422
9,596667	0,2	1,191649
9,600000	0,2	1,189591
9,603333	0,2	1,185667
9,606667	0,2	1,180270
9,610000	0,2	1,173505
9,613333	0,2	1,165381
9,616667	0,2	1,155982
9,620000	0,2	1,145137
9,623333	0,2	1,132176
9,626667	0,2	1,116429
9,630000	0,2	1,098076
9,633333	0,2	1,078299
9,636667	0,2	1,058116
9,640000	0,2	1,037384
9,643333	0,2	1,015511
9,646667	0,2	0,992399
9,650000	0,2	0,968246
9,653333	0,2	0,943238
9,656667	0,2	0,917774
9,660000	0,2	0,892403
9,663333	0,2	0,867352
9,666667	0,2	0,842298
9,670000	0,2	0,816616
9,673333	0,2	0,789798
9,676667	0,2	0,761676
9,680000	0,2	0,732514
9,683333	0,2	0,703112
9,686667	0,2	0,674677
9,690000	0,2	0,648137
9,693333	0,2	0,623481
9,696667	0,2	0,599911
9,700000	0,2	0,576476
9,703333	0,2	0,552728
9,706667	0,2	0,529004
9,710000	0,2	0,505895
9,713333	0,2	0,483747
9,716667	0,2	0,462718
9,720000	0,2	0,442724
9,723333	0,2	0,423414
9,726667	0,2	0,404413
9,730000	0,2	0,385426
9,733333	0,2	0,366483
9,736667	0,2	0,348086
9,740000	0,2	0,330731
9,743333	0,2	0,314427
9,746667	0,2	0,298789
9,750000	0,2	0,283353
9,753333	0,2	0,267873
9,756667	0,2	0,252502
9,760000	0,2	0,237725
9,763333	0,2	0,223976
9,766667	0,2	0,211166
9,770000	0,2	0,198696
9,773333	0,2	0,186074
9,776667	0,2	0,173407
9,780000	0,2	0,161123
9,783333	0,2	0,149312
9,786667	0,2	0,137595
9,790000	0,2	0,125548
9,793333	0,2	0,112991
9,796667	0,2	0,099906
9,800000	0,2	0,086385
9,803333	0,2	0,072765
9,806667	0,2	0,059588
9,810000	0,2	0,047336
9,813333	0,2	0,036191
9,816667	0,2	0,026066
9,820000	0,2	0,016784
9,823333	0,2	0,007960
9,826667	0,2	-0,001088
9,830000	0,2	-0,010860
9,833333	0,2	-0,021296
9,836667	0,2	-0,032057
9,840000	0,2	-0,042871
9,843333	0,2	-0,053566
9,846667	0,2	-0,064009
9,850000	0,2	-0,073959
9,853333	0,2	-0,083011
9,856667	0,2	-0,090957
9,860000	0,2	-0,098045
9,863333	0,2	-0,104645
9,866667	0,2	-0,110933
9,870000	0,2	-0,117017
9,873333	0,2	-0,123016
9,876667	0,2	-0,128946
9,880000	0,2	-0,134783
9,883333	0,2	-0,140627
9,886667	0,2	-0,146686
9,890000	0,2	-0,153121
9,893333	0,2	-0,159771
9,896667	0,2	-0,166034
9,900000	0,2	-0,171256
9,903333	0,2	-0,175387
9,906667	0,2	-0,179191
9,910000	0,2	-0,183634
9,913333	0,2	-0,189045
9,916667	0,2	-0,195060
9,920000	0,2	-0,201125
9,923333	0,2	-0,206723
9,926667	0,2	-0,211423
9,930000	0,2	-0,215195
9,933333	0,2	-0,218563
9,936667	0,2	-0,221974
9,940000	0,2	-0,225266
9,943333	0,2	-0,228231
9,946667	0,2	-0,231187
9,950000	0,2	-0,234508
9,953333	0,2	-0,238048
9,956667	0,2	-0,241372
9,960000	0,2	-0,244293
9,963333	0,2	-0,247008
9,966667	0,2	-0,249848
9,970000	0,2	-0,252870
9,973333	0,2	-0,255604
9,976667	0,2	-0,257495
9,980000	0,2	-0,258571
9,983333	0,2	-0,259317
9,986667	0,2	-0,260009
9,990000	0,2	-0,260527
9,993333	0,2	-0,260740
9,996667	0,2	-0,260745
10,000000	0,2	-0,260751
10,003333	0,2	-0,261035
10,006667	0,2	-0,261887
10,010000	0,2	-0,263309
10,013333	0,2	-0,264809
10,016667	0,2	-0,265687
10,020000	0,2	-0,265534
10,023333	0,2	-0,264250
10,026667	0,2	-0,261793
10,030000	0,2	-0,258434
10,033333	0,2	-0,255103
10,036667	0,2	-0,252989
10,040000	0,2	-0,252569
10,043333	0,2	-0,253219
10,046667	0,2	-0,253705
10,050000	0,2	-0,252866
10,053333	0,2	-0,250144
10,056667	0,2	-0,245780
10,060000	0,2	-0,240540
10,063333	0,2	-0,235272
10,066667	0,2	-0,230482
10,070000	0,2	-0,226183
10,073333	0,2	-0,222014
10,076667	0,2	-0,217402
10,080000	0,2	-0,211858
10,083333	0,2	-0,205296
10,086667	0,2	-0,198048
10,090000	0,2	-0,190483
10,093333	0,2	-0,182746
10,096667	0,2	-0,174874
10,100000	0,2	-0,166792
10,103333	0,2	-0,158092
10,106667	0,2	-0,148308
10,110000	0,2	-0,137565
10,113333	0,2	-0,126481
10,116667	0,2	-0,115349
10,120000	0,2	-0,103853
10,123333	0,2	-0,091548
10,126667	0,2	-0,078156
10,130000	0,2	-0,063394
10,133333	0,2	-0,046791
10,136667	0,2	-0,027802
10,140000	0,2	-0,006192
10,143333	0,2	0,017644
10,146667	0,2	0,042946
10,150000	0,2	0,069190
10,153333	0,2	0,096139
10,156667	0,2	0,123666
10,160000	0,2	0,152096
10,163333	0,2	0,182266
10,166667	0,2	0,214797
10,170000	0,2	0,249576
10,173333	0,2	0,286279
10,176667	0,2	0,325234
10,180000	0,2	0,367280
10,183333	0,2	0,412923
10,186667	0,2	0,462019
10,190000	0,2	0,514138
10,193333	0,2	0,569081
10,196667	0,2	0,626872
10,200000	0,2	0,687362
10,203333	0,2	0,750306
10,206667	0,2	0,815536
10,210000	0,2	0,882799
10,213333	0,2	0,951832
10,216667	0,2	1,022665
10,220000	0,2	1,095596
10,223333	0,2	1,170686
10,226667	0,2	1,247367
10,230000	0,2	1,324857
10,233333	0,2	1,402867
10,236667	0,2	1,481624
10,240000	0,2	1,561281
10,243333	0,2	1,641516
10,246667	0,2	1,721665
10,250000	0,2	1,801022
10,253333	0,2	1,878914
10,256667	0,2	1,954586
10,260000	0,2	2,027426
10,263333	0,2	2,097306
10,266667	0,2	2,164305
10,270000	0,2	2,228452
10,273333	0,2	2,289915
10,276667	0,2	2,348701
10,280000	0,2	2,403938
10,283333	0,2	2,454142
10,286667	0,2	2,498382
10,290000	0,2	2,536618
10,293333	0,2	2,569059
10,296667	0,2	2,595780
10,300000	0,2	2,616762
10,303333	0,2	2,631926
10,306667	0,2	2,641124
10,310000	0,2	2,644201
10,313333	0,2	2,641095
10,316667	0,2	2,631735
10,320000	0,2	2,616005
10,323333	0,2	2,593970
10,326667	0,2	2,565933
10,330000	0,2	2,532258
10,333333	0,2	2,493518
10,336667	0,2	2,450574
10,340000	0,2	2,404018
10,343333	0,2	2,353786
10,346667	0,2	2,299445
10,350000	0,2	2,240725
10,353333	0,2	2,177851
10,356667	0,2	2,111429
10,360000	0,2	2,042072
10,363333	0,2	1,970345
10,366667	0,2	1,896941
10,370000	0,2	1,822589
10,373333	0,2	1,747820
10,376667	0,2	1,673022
10,380000	0,2	1,598552
10,383333	0,2	1,524537
10,386667	0,2	1,450669
10,390000	0,2	1,376658
10,393333	0,2	1,302886
10,396667	0,2	1,230068
10,400000	0,2	1,158515
10,403333	0,2	1,088179
10,406667	0,2	1,019150
10,410000	0,2	0,951907
10,413333	0,2	0,887083
10,416667	0,2	0,825010
10,420000	0,2	0,765661
10,423333	0,2	0,708881
10,426667	0,2	0,654573
10,430000	0,2	0,602927
10,433333	0,2	0,554343
10,436667	0,2	0,508974
10,440000	0,2	0,466598
10,443333	0,2	0,426898
10,446667	0,2	0,389562
10,450000	0,2	0,354364
10,453333	0,2	0,321220
10,456667	0,2	0,289912
10,460000	0,2	0,260027
10,463333	0,2	0,231412
10,466667	0,2	0,204496
10,470000	0,2	0,179912
10,473333	0,2	0,157898
10,476667	0,2	0,138309
10,480000	0,2	0,121053
10,483333	0,2	0,106146
10,486667	0,2	0,093260
10,490000	0,2	0,081664
10,493333	0,2	0,070945
10,496667	0,2	0,061427
10,500000	0,2	0,053577
10,503333	0,2	0,047318
10,506667	0,2	0,042121
10,510000	0,2	0,037695
10,513333	0,2	0,034352
10,516667	0,2	0,032435
10,520000	0,2	0,031775
10,523333	0,2	0,032207
10,526667	0,2	0,034043
10,530000	0,2	0,037543
10,533333	0,2	0,042320
10,536667	0,2	0,047683
10,540000	0,2	0,053534
10,543333	0,2	0,060355
10,546667	0,2	0,068168
10,550000	0,2	0,076311
10,553333	0,2	0,084352
10,556667	0,2	0,092391
10,560000	0,2	0,100708
10,563333	0,2	0,109588
10,566667	0,2	0,119076
10,570000	0,2	0,128844
10,573333	0,2	0,138494
10,576667	0,2	0,147981
10,580000	0,2	0,157661
10,583333	0,2	0,167777
10,586667	0,2	0,178178
10,590000	0,2	0,188676
10,593333	0,2	0,199201
10,596667	0,2	0,209558
10,600000	0,2	0,219591
10,603333	0,2	0,229514
10,606667	0,2	0,239614
10,610000	0,2	0,249781
10,613333	0,2	0,259619
10,616667	0,2	0,268942
10,620000	0,2	0,277892
10,623333	0,2	0,286654
10,626667	0,2	0,295359
10,630000	0,2	0,304247
10,633333	0,2	0,313573
10,636667	0,2	0,323423
10,640000	0,2	0,333860
10,643333	0,2	0,344832
10,646667	0,2	0,355751
10,650000	0,2	0,365856
10,653333	0,2	0,375145
10,656667	0,2	0,384456
10,660000	0,2	0,394595
10,663333	0,2	0,405688
10,666667	0,2	0,417330
10,670000	0,2	0,428984
10,673333	0,2	0,440250
10,676667	0,2	0,450990
10,680000	0,2	0,461365
10,683333	0,2	0,471855
10,686667	0,2	0,483111
10,690000	0,2	0,495448
10,693333	0,2	0,508525
10,696667	0,2	0,521768
10,700000	0,2	0,534781
10,703333	0,2	0,547379
10,706667	0,2	0,559632
10,710000	0,2	0,571873
10,713333	0,2	0,584530
10,716667	0,2	0,597689
10,720000	0,2	0,610873
10,723333	0,2	0,623556
10,726667	0,2	0,635745
10,730000	0,2	0,647819
10,733333	0,2	0,660002
10,736667	0,2	0,672107
10,740000	0,2	0,683661
10,743333	0,2	0,694321
10,746667	0,2	0,704216
10,750000	0,2	0,713763
10,753333	0,2	0,723323
10,756667	0,2	0,733036
10,760000	0,2	0,742588
10,763333	0,2	0,751047
10,766667	0,2	0,757289
10,770000	0,2	0,760911
10,773333	0,2	0,762729
10,776667	0,2	0,764106
10,780000	0,2	0,765795
10,783333	0,2	0,767602
10,786667	0,2	0,768833
10,790000	0,2	0,768868
10,793333	0,2	0,767448
10,796667	0,2	0,764609
10,800000	0,2	0,760598
10,803333	0,2	0,755760
10,806667	0,2	0,750221
10,810000	0,2	0,743667
10,813333	0,2	0,735624
10,816667	0,2	0,725811
10,820000	0,2	0,714150
10,823333	0,2	0,700830
10,826667	0,2	0,686313
10,830000	0,2	0,670997
10,833333	0,2	0,655186
10,836667	0,2	0,639345
10,840000	0,2	0,623871
10,843333	0,2	0,608645
10,846667	0,2	0,593125
10,850000	0,2	0,576999
10,853333	0,2	0,560554
10,856667	0,2	0,544159
10,860000	0,2	0,527699
10,863333	0,2	0,510661
10,866667	0,2	0,492379
10,870000	0,2	0,472256
10,873333	0,2	0,450238
10,876667	0,2	0,427015
10,880000	0,2	0,403574
10,883333	0,2	0,380671
10,886667	0,2	0,358630
10,890000	0,2	0,337480
10,893333	0,2	0,317155
10,896667	0,2	0,297526
10,900000	0,2	0,278273
10,903333	0,2	0,258774
10,906667	0,2	0,238369
10,910000	0,2	0,217085
10,913333	0,2	0,195847
10,916667	0,2	0,175796
10,920000	0,2	0,157475
10,923333	0,2	0,140336
10,926667	0,2	0,123121
10,930000	0,2	0,105167
10,933333	0,2	0,087085
10,936667	0,2	0,070014
10,940000	0,2	0,054525
10,943333	0,2	0,040267
10,946667	0,2	0,026402
10,950000	0,2	0,012220
10,953333	0,2	-0,002406
10,956667	0,2	-0,016869
10,960000	0,2	-0,030254
10,963333	0,2	-0,042007
10,966667	0,2	-0,052185
10,970000	0,2	-0,061238
10,973333	0,2	-0,069666
10,976667	0,2	-0,077709
10,980000	0,2	-0,085362
10,983333	0,2	-0,092616
10,986667	0,2	-0,099476
10,990000	0,2	-0,105907
10,993333	0,2	-0,111888
10,996667	0,2	-0,117384
11,000000	0,2	-0,122276
11,003333	0,2	-0,126410
11,006667	0,2	-0,129702
11,010000	0,2	-0,132250
11,013333	0,2	-0,134350
11,016667	0,2	-0,136258
11,020000	0,2	-0,137977
11,023333	0,2	-0,139250
11,026667	0,2	-0,139643
11,030000	0,2	-0,138772
11,033333	0,2	-0,136572
11,036667	0,2	-0,133345
11,040000	0,2	-0,129659
11,043333	0,2	-0,125991
11,046667	0,2	-0,122273
11,050000	0,2	-0,117847
11,053333	0,2	-0,112017
11,056667	0,2	-0,104889
11,060000	0,2	-0,097482
11,063333	0,2	-0,090798
11,066667	0,2	-0,085150
11,070000	0,2	-0,080268
11,073333	0,2	-0,075411
11,076667	0,2	-0,069582
11,080000	0,2	-0,062211
11,083333	0,2	-0,053545
11,086667	0,2	-0,044258
11,090000	0,2	-0,034979
11,093333	0,2	-0,026188
11,096667	0,2	-0,018007
11,100000	0,2	-0,010107
11,103333	0,2	-0,002173
11,106667	0,2	0,005728
11,110000	0,2	0,013473
11,113333	0,2	0,021374
11,116667	0,2	0,029948
11,120000	0,2	0,039243
11,123333	0,2	0,048753
11,126667	0,2	0,057977
11,130000	0,2	0,066863
11,133333	0,2	0,075658
11,136667	0,2	0,084406
11,140000	0,2	0,092738
11,143333	0,2	0,100231
11,146667	0,2	0,107010
11,150000	0,2	0,113760
11,153333	0,2	0,121111
11,156667	0,2	0,129283
11,160000	0,2	0,138166
11,163333	0,2	0,147441
11,166667	0,2	0,156562
11,170000	0,2	0,164743
11,173333	0,2	0,171340
11,176667	0,2	0,176345
11,180000	0,2	0,180415
11,183333	0,2	0,184289
11,186667	0,2	0,188004
11,190000	0,2	0,190912
11,193333	0,2	0,192734
11,196667	0,2	0,194036
11,200000	0,2	0,195371
11,203333	0,2	0,196684
11,206667	0,2	0,197767
11,210000	0,2	0,198580
11,213333	0,2	0,198992
11,216667	0,2	0,198770
11,220000	0,2	0,197860
11,223333	0,2	0,196354
11,226667	0,2	0,194198
11,230000	0,2	0,191154
11,233333	0,2	0,187187
11,236667	0,2	0,182745
11,240000	0,2	0,178448
11,243333	0,2	0,174543
11,246667	0,2	0,170864
11,250000	0,2	0,167083
11,253333	0,2	0,162679
11,256667	0,2	0,156992
11,260000	0,2	0,149786
11,263333	0,2	0,141654
11,266667	0,2	0,133633
11,270000	0,2	0,126460
11,273333	0,2	0,120212
11,276667	0,2	0,114297
11,280000	0,2	0,107785
11,283333	0,2	0,099945
11,286667	0,2	0,090578
11,290000	0,2	0,080234
11,293333	0,2	0,070104
11,296667	0,2	0,061216
11,300000	0,2	0,053590
11,303333	0,2	0,046295
11,306667	0,2	0,038193
11,310000	0,2	0,028686
11,313333	0,2	0,017809
11,316667	0,2	0,005761
11,320000	0,2	-0,007099
11,323333	0,2	-0,019878
11,326667	0,2	-0,031546
11,330000	0,2	-0,041552
11,333333	0,2	-0,049857
11,336667	0,2	-0,056857
11,340000	0,2	-0,063324
11,343333	0,2	-0,070035
11,346667	0,2	-0,077496
11,350000	0,2	-0,086049
11,353333	0,2	-0,095810
11,356667	0,2	-0,106366
11,360000	0,2	-0,116979
11,363333	0,2	-0,127148
11,366667	0,2	-0,136743
11,370000	0,2	-0,145694
11,373333	0,2	-0,153839
11,376667	0,2	-0,161231
11,380000	0,2	-0,168326
11,383333	0,2	-0,175588
11,386667	0,2	-0,183089
11,390000	0,2	-0,190644
11,393333	0,2	-0,198194
11,396667	0,2	-0,205927
11,400000	0,2	-0,213977
11,403333	0,2	-0,222277
11,406667	0,2	-0,230713
11,410000	0,2	-0,239083
11,413333	0,2	-0,247025
11,416667	0,2	-0,254322
11,420000	0,2	-0,260972
11,423333	0,2	-0,266984
11,426667	0,2	-0,272694
11,430000	0,2	-0,278718
11,433333	0,2	-0,285026
11,436667	0,2	-0,291005
11,440000	0,2	-0,296515
11,443333	0,2	-0,301969
11,446667	0,2	-0,307601
11,450000	0,2	-0,313241
11,453333	0,2	-0,318721
11,456667	0,2	-0,324048
11,460000	0,2	-0,329175
11,463333	0,2	-0,333965
11,466667	0,2	-0,338253
11,470000	0,2	-0,341788
11,473333	0,2	-0,344647
11,476667	0,2	-0,347623
11,480000	0,2	-0,351582
11,483333	0,2	-0,356716
11,486667	0,2	-0,362527
11,490000	0,2	-0,368059
11,493333	0,2	-0,372270
11,496667	0,2	-0,374550
11,500000	0,2	-0,375012
11,503333	0,2	-0,374349
11,506667	0,2	-0,373364
11,510000	0,2	-0,372645
11,513333	0,2	-0,372468
11,516667	0,2	-0,372923
11,520000	0,2	-0,374050
11,523333	0,2	-0,375516
11,526667	0,2	-0,376524
11,530000	0,2	-0,376527
11,533333	0,2	-0,375786
11,536667	0,2	-0,375059
11,540000	0,2	-0,374833
11,543333	0,2	-0,374914
11,546667	0,2	-0,374761
11,550000	0,2	-0,374190
11,553333	0,2	-0,373629
11,556667	0,2	-0,373619
11,560000	0,2	-0,374205
11,563333	0,2	-0,374928
11,566667	0,2	-0,375210
11,570000	0,2	-0,374807
11,573333	0,2	-0,374098
11,576667	0,2	-0,373687
11,580000	0,2	-0,373702
11,583333	0,2	-0,373776
11,586667	0,2	-0,373558
11,590000	0,2	-0,373059
11,593333	0,2	-0,372611
11,596667	0,2	-0,372669
11,600000	0,2	-0,373610
11,603333	0,2	-0,375420
11,606667	0,2	-0,377427
11,610000	0,2	-0,378683
11,613333	0,2	-0,378830
11,616667	0,2	-0,378350
11,620000	0,2	-0,377940
11,623333	0,2	-0,378038
11,626667	0,2	-0,378849
11,630000	0,2	-0,380329
11,633333	0,2	-0,382151
11,636667	0,2	-0,383948
11,640000	0,2	-0,385488
11,643333	0,2	-0,386748
11,646667	0,2	-0,387932
11,650000	0,2	-0,389184
11,653333	0,2	-0,390440
11,656667	0,2	-0,391820
11,660000	0,2	-0,393686
11,663333	0,2	-0,396108
11,666667	0,2	-0,398833
11,670000	0,2	-0,401830
11,673333	0,2	-0,405321
11,676667	0,2	-0,409378
11,680000	0,2	-0,413801
11,683333	0,2	-0,418205
11,686667	0,2	-0,422215
11,690000	0,2	-0,425735
11,693333	0,2	-0,429120
11,696667	0,2	-0,432878
11,700000	0,2	-0,437175
11,703333	0,2	-0,441770
11,706667	0,2	-0,446319
11,710000	0,2	-0,450688
11,713333	0,2	-0,454901
11,716667	0,2	-0,458826
11,720000	0,2	-0,462395
11,723333	0,2	-0,465836
11,726667	0,2	-0,469339
11,730000	0,2	-0,472936
11,733333	0,2	-0,476806
11,736667	0,2	-0,481358
11,740000	0,2	-0,486856
11,743333	0,2	-0,492978
11,746667	0,2	-0,498979
11,750000	0,2	-0,504275
11,753333	0,2	-0,508592
11,756667	0,2	-0,511817
11,760000	0,2	-0,514062
11,763333	0,2	-0,515562
11,766667	0,2	-0,516342
11,770000	0,2	-0,516513
11,773333	0,2	-0,516722
11,776667	0,2	-0,517756
11,780000	0,2	-0,519964
11,783333	0,2	-0,523215
11,786667	0,2	-0,527060
11,790000	0,2	-0,530971
11,793333	0,2	-0,534547
11,796667	0,2	-0,537619
11,800000	0,2	-0,540292
11,803333	0,2	-0,542605
11,806667	0,2	-0,544280
11,810000	0,2	-0,545084
11,813333	0,2	-0,545018
11,816667	0,2	-0,544255
11,820000	0,2	-0,543251
11,823333	0,2	-0,542593
11,826667	0,2	-0,542523
11,830000	0,2	-0,542686
11,833333	0,2	-0,542417
11,836667	0,2	-0,541395
11,840000	0,2	-0,540096
11,843333	0,2	-0,539315
11,846667	0,2	-0,539152
11,850000	0,2	-0,538880
11,853333	0,2	-0,537707
11,856667	0,2	-0,535474
11,860000	0,2	-0,532837
11,863333	0,2	-0,530597
11,866667	0,2	-0,528771
11,870000	0,2	-0,526769
11,873333	0,2	-0,524124
11,876667	0,2	-0,520664
11,880000	0,2	-0,516600
11,883333	0,2	-0,512503
11,886667	0,2	-0,508842
11,890000	0,2	-0,505852
11,893333	0,2	-0,503608
11,896667	0,2	-0,501869
11,900000	0,2	-0,500210
11,903333	0,2	-0,498399
11,906667	0,2	-0,496467
11,910000	0,2	-0,494477
11,913333	0,2	-0,492253
11,916667	0,2	-0,489401
11,920000	0,2	-0,485765
11,923333	0,2	-0,481807
11,926667	0,2	-0,478216
11,930000	0,2	-0,475137
11,933333	0,2	-0,472124
11,936667	0,2	-0,468741
11,940000	0,2	-0,464880
11,943333	0,2	-0,460620
11,946667	0,2	-0,456060
11,950000	0,2	-0,451353
11,953333	0,2	-0,446775
11,956667	0,2	-0,442634
11,960000	0,2	-0,439154
11,963333	0,2	-0,436283
11,966667	0,2	-0,433589
11,970000	0,2	-0,430580
11,973333	0,2	-0,427188
11,976667	0,2	-0,423824
11,980000	0,2	-0,421014
11,983333	0,2	-0,419046
11,986667	0,2	-0,417738
11,990000	0,2	-0,416523
11,993333	0,2	-0,414961
11,996667	0,2	-0,413167
12,000000	0,2	-0,411757
12,003333	0,2	-0,411311
12,006667	0,2	-0,411671
12,010000	0,2	-0,411863
12,013333	0,2	-0,411022
12,016667	0,2	-0,409160
12,020000	0,2	-0,406795
12,023333	0,2	-0,404305
12,026667	0,2	-0,401977
12,030000	0,2	-0,400240
12,033333	0,2	-0,399457
12,036667	0,2	-0,399559
12,040000	0,2	-0,400131
12,043333	0,2	-0,400661
12,046667	0,2	-0,400521
12,050000	0,2	-0,399228
12,053333	0,2	-0,396934
12,056667	0,2	-0,394366
12,060000	0,2	-0,392175
12,063333	0,2	-0,390468
12,066667	0,2	-0,389084
12,070000	0,2	-0,388078
12,073333	0,2	-0,387572
12,076667	0,2	-0,387449
12,080000	0,2	-0,387498
12,083333	0,2	-0,387706
12,086667	0,2	-0,388062
12,090000	0,2	-0,388192
12,093333	0,2	-0,387820
12,096667	0,2	-0,387375
12,100000	0,2	-0,387543
12,103333	0,2	-0,388478
12,106667	0,2	-0,389647
12,110000	0,2	-0,390225
12,113333	0,2	-0,389617
12,116667	0,2	-0,387890
12,120000	0,2	-0,385875
12,123333	0,2	-0,384697
12,126667	0,2	-0,384969
12,130000	0,2	-0,386326
12,133333	0,2	-0,387839
12,136667	0,2	-0,388885
12,140000	0,2	-0,389498
12,143333	0,2	-0,389876
12,146667	0,2	-0,389834
12,150000	0,2	-0,389090
12,153333	0,2	-0,387827
12,156667	0,2	-0,386630
12,160000	0,2	-0,386119
12,163333	0,2	-0,386534
12,166667	0,2	-0,387457
12,170000	0,2	-0,388242
12,173333	0,2	-0,388697
12,176667	0,2	-0,389063
12,180000	0,2	-0,389499
12,183333	0,2	-0,389817
12,186667	0,2	-0,389625
12,190000	0,2	-0,388607
12,193333	0,2	-0,386760
12,196667	0,2	-0,384334
12,200000	0,2	-0,381516
12,203333	0,2	-0,378405
12,206667	0,2	-0,375201
12,210000	0,2	-0,372125
12,213333	0,2	-0,369284
12,216667	0,2	-0,366827
12,220000	0,2	-0,364883
12,223333	0,2	-0,363036
12,226667	0,2	-0,360451
12,230000	0,2	-0,356838
12,233333	0,2	-0,352734
12,236667	0,2	-0,348606
12,240000	0,2	-0,344395
12,243333	0,2	-0,339942
12,246667	0,2	-0,335135
12,250000	0,2	-0,329709
12,253333	0,2	-0,323471
12,256667	0,2	-0,316682
12,260000	0,2	-0,309988
12,263333	0,2	-0,303888
12,266667	0,2	-0,298262
12,270000	0,2	-0,292591
12,273333	0,2	-0,286494
12,276667	0,2	-0,279828
12,280000	0,2	-0,272565
12,283333	0,2	-0,264687
12,286667	0,2	-0,256053
12,290000	0,2	-0,246564
12,293333	0,2	-0,236418
12,296667	0,2	-0,225884
12,300000	0,2	-0,214969
12,303333	0,2	-0,203644
12,306667	0,2	-0,192174
12,310000	0,2	-0,180872
12,313333	0,2	-0,169756
12,316667	0,2	-0,158568
12,320000	0,2	-0,146910
12,323333	0,2	-0,134446
12,326667	0,2	-0,121273
12,330000	0,2	-0,108027
12,333333	0,2	-0,095233
12,336667	0,2	-0,082851
12,340000	0,2	-0,070711
12,343333	0,2	-0,058761
12,346667	0,2	-0,046618
12,350000	0,2	-0,033574
12,353333	0,2	-0,019273
12,356667	0,2	-0,003985
12,360000	0,2	0,011650
12,363333	0,2	0,026932
12,366667	0,2	0,041396
12,370000	0,2	0,054967
12,373333	0,2	0,067901
12,376667	0,2	0,080572
12,380000	0,2	0,093259
12,383333	0,2	0,105934
12,386667	0,2	0,118260
12,390000	0,2	0,130088
12,393333	0,2	0,141850
12,396667	0,2	0,154106
12,400000	0,2	0,166793
12,403333	0,2	0,179328
12,406667	0,2	0,191357
12,410000	0,2	0,202826
12,413333	0,2	0,213644
12,416667	0,2	0,223923
12,420000	0,2	0,234175
12,423333	0,2	0,244807
12,426667	0,2	0,255640
12,430000	0,2	0,266211
12,433333	0,2	0,276407
12,436667	0,2	0,286439
12,440000	0,2	0,296254
12,443333	0,2	0,305353
12,446667	0,2	0,313364
12,450000	0,2	0,320645
12,453333	0,2	0,328135
12,456667	0,2	0,336589
12,460000	0,2	0,346034
12,463333	0,2	0,355835
12,466667	0,2	0,364981
12,470000	0,2	0,372535
12,473333	0,2	0,378313
12,476667	0,2	0,383099
12,480000	0,2	0,387933
12,483333	0,2	0,393281
12,486667	0,2	0,398988
12,490000	0,2	0,404781
12,493333	0,2	0,410548
12,496667	0,2	0,416222
12,500000	0,2	0,421659
12,503333	0,2	0,426526
12,506667	0,2	0,430389
12,510000	0,2	0,433312
12,513333	0,2	0,436096
12,516667	0,2	0,439551
12,520000	0,2	0,443880
12,523333	0,2	0,448701
12,526667	0,2	0,453238
12,530000	0,2	0,456704
12,533333	0,2	0,458692
12,536667	0,2	0,459340
12,540000	0,2	0,459453
12,543333	0,2	0,459957
12,546667	0,2	0,461012
12,550000	0,2	0,462255
12,553333	0,2	0,463560
12,556667	0,2	0,464928
12,560000	0,2	0,466184
12,563333	0,2	0,467225
12,566667	0,2	0,468135
12,570000	0,2	0,468893
12,573333	0,2	0,469241
12,576667	0,2	0,468851
12,580000	0,2	0,467575
12,583333	0,2	0,465625
12,586667	0,2	0,463484
12,590000	0,2	0,461569
12,593333	0,2	0,460049
12,596667	0,2	0,458833
12,600000	0,2	0,457517
12,603333	0,2	0,455590
12,606667	0,2	0,452751
12,610000	0,2	0,449044
12,613333	0,2	0,444994
12,616667	0,2	0,441351
12,620000	0,2	0,438216
12,623333	0,2	0,434884
12,626667	0,2	0,430686
12,630000	0,2	0,425558
12,633333	0,2	0,419935
12,636667	0,2	0,414380
12,640000	0,2	0,409256
12,643333	0,2	0,404609
12,646667	0,2	0,400298
12,650000	0,2	0,396297
12,653333	0,2	0,392750
12,656667	0,2	0,389399
12,660000	0,2	0,385392
12,663333	0,2	0,380115
12,666667	0,2	0,373736
12,670000	0,2	0,366909
12,673333	0,2	0,360423
12,676667	0,2	0,354992
12,680000	0,2	0,350858
12,683333	0,2	0,347535
12,686667	0,2	0,344251
12,690000	0,2	0,340616
12,693333	0,2	0,336768
12,696667	0,2	0,333064
12,700000	0,2	0,329821
12,703333	0,2	0,327249
12,706667	0,2	0,325369
12,710000	0,2	0,323984
12,713333	0,2	0,323027
12,716667	0,2	0,322696
12,720000	0,2	0,322871
12,723333	0,2	0,322963
12,726667	0,2	0,322656
12,730000	0,2	0,322342
12,733333	0,2	0,322663
12,736667	0,2	0,323894
12,740000	0,2	0,326008
12,743333	0,2	0,328964
12,746667	0,2	0,332698
12,750000	0,2	0,337226
12,753333	0,2	0,342682
12,756667	0,2	0,349114
12,760000	0,2	0,356431
12,763333	0,2	0,364410
12,766667	0,2	0,372611
12,770000	0,2	0,380599
12,773333	0,2	0,388303
12,776667	0,2	0,395934
12,780000	0,2	0,403716
12,783333	0,2	0,411899
12,786667	0,2	0,420847
12,790000	0,2	0,430979
12,793333	0,2	0,442517
12,796667	0,2	0,455100
12,800000	0,2	0,467842
12,803333	0,2	0,480041
12,806667	0,2	0,491776
12,810000	0,2	0,503731
12,813333	0,2	0,516526
12,816667	0,2	0,530347
12,820000	0,2	0,545085
12,823333	0,2	0,560637
12,826667	0,2	0,576989
12,830000	0,2	0,593807
12,833333	0,2	0,610317
12,836667	0,2	0,626043
12,840000	0,2	0,641134
12,843333	0,2	0,655846
12,846667	0,2	0,670478
12,850000	0,2	0,685558
12,853333	0,2	0,701242
12,856667	0,2	0,716799
12,860000	0,2	0,731226
12,863333	0,2	0,744324
12,866667	0,2	0,756759
12,870000	0,2	0,769133
12,873333	0,2	0,781692
12,876667	0,2	0,794627
12,880000	0,2	0,807937
12,883333	0,2	0,821104
12,886667	0,2	0,833309
12,890000	0,2	0,844098
12,893333	0,2	0,853582
12,896667	0,2	0,862105
12,900000	0,2	0,869974
12,903333	0,2	0,877350
12,906667	0,2	0,884323
12,910000	0,2	0,891091
12,913333	0,2	0,897997
12,916667	0,2	0,905422
12,920000	0,2	0,913400
12,923333	0,2	0,921350
12,926667	0,2	0,928653
12,930000	0,2	0,935348
12,933333	0,2	0,941784
12,936667	0,2	0,947824
12,940000	0,2	0,953057
12,943333	0,2	0,957692
12,946667	0,2	0,962520
12,950000	0,2	0,967979
12,953333	0,2	0,973772
12,956667	0,2	0,979392
12,960000	0,2	0,984629
12,963333	0,2	0,989752
12,966667	0,2	0,995324
12,970000	0,2	1,001423
12,973333	0,2	1,007342
12,976667	0,2	1,012723
12,980000	0,2	1,018263
12,983333	0,2	1,024774
12,986667	0,2	1,032367
12,990000	0,2	1,040779
12,993333	0,2	1,049844
12,996667	0,2	1,059496
13,000000	0,2	1,069554
13,003333	0,2	1,079609
13,006667	0,2	1,089263
13,010000	0,2	1,098656
13,013333	0,2	1,108510
13,016667	0,2	1,119385
13,020000	0,2	1,131345
13,023333	0,2	1,144416
13,026667	0,2	1,158628
13,030000	0,2	1,173782
13,033333	0,2	1,189757
13,036667	0,2	1,206547
13,040000	0,2	1,223863
13,043333	0,2	1,241267
13,046667	0,2	1,258527
13,050000	0,2	1,275562
13,053333	0,2	1,292373
13,056667	0,2	1,309278
13,060000	0,2	1,327081
13,063333	0,2	1,346488
13,066667	0,2	1,367206
13,070000	0,2	1,388086
13,073333	0,2	1,408140
13,076667	0,2	1,427052
13,080000	0,2	1,444896
13,083333	0,2	1,461792
13,086667	0,2	1,477922
13,090000	0,2	1,493554
13,093333	0,2	1,508891
13,096667	0,2	1,524041
13,100000	0,2	1,539051
13,103333	0,2	1,553803
13,106667	0,2	1,567942
13,110000	0,2	1,581008
13,113333	0,2	1,592879
13,116667	0,2	1,603905
13,120000	0,2	1,614306
13,123333	0,2	1,623838
13,126667	0,2	1,632269
13,130000	0,2	1,639672
13,133333	0,2	1,646286
13,136667	0,2	1,652246
13,140000	0,2	1,657277
13,143333	0,2	1,660886
13,146667	0,2	1,663077
13,150000	0,2	1,664561
13,153333	0,2	1,666102
13,156667	0,2	1,667870
13,160000	0,2	1,669532
13,163333	0,2	1,670810
13,166667	0,2	1,671714
13,170000	0,2	1,672247
13,173333	0,2	1,672381
13,176667	0,2	1,672325
13,180000	0,2	1,672403
13,183333	0,2	1,672872
13,186667	0,2	1,673929
13,190000	0,2	1,675471
13,193333	0,2	1,676989
13,196667	0,2	1,678078
13,200000	0,2	1,679069
13,203333	0,2	1,681097
13,206667	0,2	1,685347
13,210000	0,2	1,692314
13,213333	0,2	1,701980
13,216667	0,2	1,714281
13,220000	0,2	1,728926
13,223333	0,2	1,745142
13,226667	0,2	1,762093
13,230000	0,2	1,779405
13,233333	0,2	1,797223
13,236667	0,2	1,816000
13,240000	0,2	1,836137
13,243333	0,2	1,857660
13,246667	0,2	1,880224
13,250000	0,2	1,903280
13,253333	0,2	1,926233
13,256667	0,2	1,948647
13,260000	0,2	1,970473
13,263333	0,2	1,992057
13,266667	0,2	2,013545
13,270000	0,2	2,034291
13,273333	0,2	2,053142
13,276667	0,2	2,069068
13,280000	0,2	2,081623
13,283333	0,2	2,091073
13,286667	0,2	2,097847
13,290000	0,2	2,102087
13,293333	0,2	2,103927
13,296667	0,2	2,103827
13,300000	0,2	2,102414
13,303333	0,2	2,099835
13,306667	0,2	2,095393
13,310000	0,2	2,088224
13,313333	0,2	2,078160
13,316667	0,2	2,065585
13,320000	0,2	2,050858
13,323333	0,2	2,034296
13,326667	0,2	2,016425
13,330000	0,2	1,997942
13,333333	0,2	1,979561
13,336667	0,2	1,961730
13,340000	0,2	1,944261
13,343333	0,2	1,926613
13,346667	0,2	1,908759
13,350000	0,2	1,891239
13,353333	0,2	1,874318
13,356667	0,2	1,857634
13,360000	0,2	1,840665
13,363333	0,2	1,823360
13,366667	0,2	1,806494
13,370000	0,2	1,791200
13,373333	0,2	1,777939
13,376667	0,2	1,766192
13,380000	0,2	1,755091
13,383333	0,2	1,744079
13,386667	0,2	1,733237
13,390000	0,2	1,723163
13,393333	0,2	1,714345
13,396667	0,2	1,706787
13,400000	0,2	1,700239
13,403333	0,2	1,694448
13,406667	0,2	1,689268
13,410000	0,2	1,684842
13,413333	0,2	1,681718
13,416667	0,2	1,680570
13,420000	0,2	1,681640
13,423333	0,2	1,684514
13,426667	0,2	1,688535
13,430000	0,2	1,693398
13,433333	0,2	1,699229
13,436667	0,2	1,706277
13,440000	0,2	1,714684
13,443333	0,2	1,724290
13,446667	0,2	1,734689
13,450000	0,2	1,745572
13,453333	0,2	1,756823
13,456667	0,2	1,768569
13,460000	0,2	1,781115
13,463333	0,2	1,794364
13,466667	0,2	1,807694
13,470000	0,2	1,820775
13,473333	0,2	1,833900
13,476667	0,2	1,847170
13,480000	0,2	1,859954
13,483333	0,2	1,871461
13,486667	0,2	1,881296
13,490000	0,2	1,889181
13,493333	0,2	1,894946
13,496667	0,2	1,899180
13,500000	0,2	1,903002
13,503333	0,2	1,906904
13,506667	0,2	1,910551
13,510000	0,2	1,913655
13,513333	0,2	1,916481
13,516667	0,2	1,919544
13,520000	0,2	1,923111
13,523333	0,2	1,927055
13,526667	0,2	1,931014
13,530000	0,2	1,934638
13,533333	0,2	1,937835
13,536667	0,2	1,941006
13,540000	0,2	1,945076
13,543333	0,2	1,951162
13,546667	0,2	1,960002
13,550000	0,2	1,971643
13,553333	0,2	1,985798
13,556667	0,2	2,002150
13,560000	0,2	2,020253
13,563333	0,2	2,039789
13,566667	0,2	2,061114
13,570000	0,2	2,085158
13,573333	0,2	2,112619
13,576667	0,2	2,143483
13,580000	0,2	2,177289
13,583333	0,2	2,213563
13,586667	0,2	2,252124
13,590000	0,2	2,293203
13,593333	0,2	2,337241
13,596667	0,2	2,384712
13,600000	0,2	2,436020
13,603333	0,2	2,491245
13,606667	0,2	2,550335
13,610000	0,2	2,613786
13,613333	0,2	2,682759
13,616667	0,2	2,758319
13,620000	0,2	2,841130
13,623333	0,2	2,932039
13,626667	0,2	3,032150
13,630000	0,2	3,142267
13,633333	0,2	3,262842
13,636667	0,2	3,394211
13,640000	0,2	3,536488
13,643333	0,2	3,689887
13,646667	0,2	3,855534
13,650000	0,2	4,035282
13,653333	0,2	4,230701
13,656667	0,2	4,442786
13,660000	0,2	4,672317
13,663333	0,2	4,919994
13,666667	0,2	5,186150
13,670000	0,2	5,470515
13,673333	0,2	5,772532
13,676667	0,2	6,091687
13,680000	0,2	6,427217
13,683333	0,2	6,777808
13,686667	0,2	7,141704
13,690000	0,2	7,516684
13,693333	0,2	7,899922
13,696667	0,2	8,288396
13,700000	0,2	8,679369
13,703333	0,2	9,070396
13,706667	0,2	9,459130
13,710000	0,2	9,843121
13,713333	0,2	10,219744
13,716667	0,2	10,586482
13,720000	0,2	10,941328
13,723333	0,2	11,282651
13,726667	0,2	11,608614
13,730000	0,2	11,917099
13,733333	0,2	12,206272
13,736667	0,2	12,474980
13,740000	0,2	12,722677
13,743333	0,2	12,949181
13,746667	0,2	13,154525
13,750000	0,2	13,338831
13,753333	0,2	13,502139
13,756667	0,2	13,644331
13,760000	0,2	13,765304
13,763333	0,2	13,865232
13,766667	0,2	13,944594
13,770000	0,2	14,004001
13,773333	0,2	14,044274
13,776667	0,2	14,066695
13,780000	0,2	14,072887
13,783333	0,2	14,064060
13,786667	0,2	14,040494
13,790000	0,2	14,002157
13,793333	0,2	13,949840
13,796667	0,2	13,885482
13,800000	0,2	13,811525
13,803333	0,2	13,730284
13,806667	0,2	13,643565
13,810000	0,2	13,552402
13,813333	0,2	13,457435
13,816667	0,2	13,359695
13,820000	0,2	13,260474
13,823333	0,2	13,160514
13,826667	0,2	13,060235
13,830000	0,2	12,960691
13,833333	0,2	12,863560
13,836667	0,2	12,770320
13,840000	0,2	12,681722
13,843333	0,2	12,598044
13,846667	0,2	12,519842
13,850000	0,2	12,448040
13,853333	0,2	12,383122
13,856667	0,2	12,324893
13,860000	0,2	12,273082
13,863333	0,2	12,227471
13,866667	0,2	12,187553
13,870000	0,2	12,152403
13,873333	0,2	12,120679
13,876667	0,2	12,090804
13,880000	0,2	12,061306
13,883333	0,2	12,030918
13,886667	0,2	11,998260
13,890000	0,2	11,961391
13,893333	0,2	11,918023
13,896667	0,2	11,866213
13,900000	0,2	11,804643
13,903333	0,2	11,732565
13,906667	0,2	11,649729
13,910000	0,2	11,556072
13,913333	0,2	11,451384
13,916667	0,2	11,335291
13,920000	0,2	11,207375
13,923333	0,2	11,067295
13,926667	0,2	10,915108
13,930000	0,2	10,751774
13,933333	0,2	10,579365
13,936667	0,2	10,400528
13,940000	0,2	10,217207
13,943333	0,2	10,029795
13,946667	0,2	9,837785
13,950000	0,2	9,640954
13,953333	0,2	9,439946
13,956667	0,2	9,236148
13,960000	0,2	9,031161
13,963333	0,2	8,826320
13,966667	0,2	8,622473
13,970000	0,2	8,419866
13,973333	0,2	8,218151
13,976667	0,2	8,016830
13,980000	0,2	7,815731
13,983333	0,2	7,615039
13,986667	0,2	7,415113
13,990000	0,2	7,216243
13,993333	0,2	7,018658
13,996667	0,2	6,822785
14,000000	0,2	6,629231
14,003333	0,2	6,438520
14,006667	0,2	6,251042
14,010000	0,2	6,067348
14,013333	0,2	5,888224
14,016667	0,2	5,714222
14,020000	0,2	5,545423
14,023333	0,2	5,381715
14,026667	0,2	5,222842
14,030000	0,2	5,068323
14,033333	0,2	4,917774
14,036667	0,2	4,771356
14,040000	0,2	4,629817
14,043333	0,2	4,493876
14,046667	0,2	4,363451
14,050000	0,2	4,237749
14,053333	0,2	4,116193
14,056667	0,2	3,998990
14,060000	0,2	3,886711
14,063333	0,2	3,779663
14,066667	0,2	3,677879
14,070000	0,2	3,581351
14,073333	0,2	3,490016
14,076667	0,2	3,403745
14,080000	0,2	3,322497
14,083333	0,2	3,246444
14,086667	0,2	3,176094
14,090000	0,2	3,112177
14,093333	0,2	3,055151
14,096667	0,2	3,004982
14,100000	0,2	2,961138
14,103333	0,2	2,922579
14,106667	0,2	2,888321
14,110000	0,2	2,858041
14,113333	0,2	2,831883
14,116667	0,2	2,809840
14,120000	0,2	2,791313
14,123333	0,2	2,775213
14,126667	0,2	2,760529
14,130000	0,2	2,746712
14,133333	0,2	2,733637
14,136667	0,2	2,721369
14,140000	0,2	2,709763
14,143333	0,2	2,698284
14,146667	0,2	2,686259
14,150000	0,2	2,673109
14,153333	0,2	2,658494
14,156667	0,2	2,642469
14,160000	0,2	2,625348
14,163333	0,2	2,607458
14,166667	0,2	2,588994
14,170000	0,2	2,569924
14,173333	0,2	2,550133
14,176667	0,2	2,529786
14,180000	0,2	2,509383
14,183333	0,2	2,489501
14,186667	0,2	2,470535
14,190000	0,2	2,452712
14,193333	0,2	2,436304
14,196667	0,2	2,421773
14,200000	0,2	2,409734
14,203333	0,2	2,400763
14,206667	0,2	2,395077
14,210000	0,2	2,392247
14,213333	0,2	2,391314
14,216667	0,2	2,391544
14,220000	0,2	2,393025
14,223333	0,2	2,396340
14,226667	0,2	2,401969
14,230000	0,2	2,410004
14,233333	0,2	2,419945
14,236667	0,2	2,430571
14,240000	0,2	2,440420
14,243333	0,2	2,448681
14,246667	0,2	2,455508
14,250000	0,2	2,461466
14,253333	0,2	2,466616
14,256667	0,2	2,470230
14,260000	0,2	2,471639
14,263333	0,2	2,471013
14,266667	0,2	2,468849
14,270000	0,2	2,465350
14,273333	0,2	2,460647
14,276667	0,2	2,454931
14,280000	0,2	2,448167
14,283333	0,2	2,439968
14,286667	0,2	2,429729
14,290000	0,2	2,417083
14,293333	0,2	2,402262
14,296667	0,2	2,385928
14,300000	0,2	2,368845
14,303333	0,2	2,351677
14,306667	0,2	2,334913
14,310000	0,2	2,319030
14,313333	0,2	2,304530
14,316667	0,2	2,291449
14,320000	0,2	2,279017
14,323333	0,2	2,266450
14,326667	0,2	2,253871
14,330000	0,2	2,241998
14,333333	0,2	2,231342
14,336667	0,2	2,222052
14,340000	0,2	2,214242
14,343333	0,2	2,208151
14,346667	0,2	2,203913
14,350000	0,2	2,201424
14,353333	0,2	2,200280
14,356667	0,2	2,199781
14,360000	0,2	2,199314
14,363333	0,2	2,198584
14,366667	0,2	2,197427
14,370000	0,2	2,195747
14,373333	0,2	2,193428
14,376667	0,2	2,190149
14,380000	0,2	2,185529
14,383333	0,2	2,179492
14,386667	0,2	2,172183
14,390000	0,2	2,163686
14,393333	0,2	2,154230
14,396667	0,2	2,144349
14,400000	0,2	2,134557
14,403333	0,2	2,125259
14,406667	0,2	2,116939
14,410000	0,2	2,109965
14,413333	0,2	2,104396
14,416667	0,2	2,100453
14,420000	0,2	2,098849
14,423333	0,2	2,100241
14,426667	0,2	2,104517
14,430000	0,2	2,110875
14,433333	0,2	2,118727
14,436667	0,2	2,128336
14,440000	0,2	2,140252
14,443333	0,2	2,154510
14,446667	0,2	2,170579
14,450000	0,2	2,187746
14,453333	0,2	2,205445
14,456667	0,2	2,223233
14,460000	0,2	2,240622
14,463333	0,2	2,257263
14,466667	0,2	2,273059
14,470000	0,2	2,287741
14,473333	0,2	2,300648
14,476667	0,2	2,311153
14,480000	0,2	2,319086
14,483333	0,2	2,324857
14,486667	0,2	2,329285
14,490000	0,2	2,333039
14,493333	0,2	2,336134
14,496667	0,2	2,338152
14,500000	0,2	2,338760
14,503333	0,2	2,337886
14,506667	0,2	2,335877
14,510000	0,2	2,333610
14,513333	0,2	2,332020
14,516667	0,2	2,331531
14,520000	0,2	2,332063
14,523333	0,2	2,333230
14,526667	0,2	2,334477
14,530000	0,2	2,335245
14,533333	0,2	2,335233
14,536667	0,2	2,334623
14,540000	0,2	2,334042
14,543333	0,2	2,334074
14,546667	0,2	2,334661
14,550000	0,2	2,335258
14,553333	0,2	2,335496
14,556667	0,2	2,335324
14,560000	0,2	2,334569
14,563333	0,2	2,332923
14,566667	0,2	2,330484
14,570000	0,2	2,327728
14,573333	0,2	2,324979
14,576667	0,2	2,322343
14,580000	0,2	2,319876
14,583333	0,2	2,317631
14,586667	0,2	2,315788
14,590000	0,2	2,314696
14,593333	0,2	2,314645
14,596667	0,2	2,315687
14,600000	0,2	2,317770
14,603333	0,2	2,320975
14,606667	0,2	2,325573
14,610000	0,2	2,331823
14,613333	0,2	2,339680
14,616667	0,2	2,348756
14,620000	0,2	2,358494
14,623333	0,2	2,368306
14,626667	0,2	2,377764
14,630000	0,2	2,386815
14,633333	0,2	2,395613
14,636667	0,2	2,403823
14,640000	0,2	2,410531
14,643333	0,2	2,415295
14,646667	0,2	2,418413
14,650000	0,2	2,419977
14,653333	0,2	2,419624
14,656667	0,2	2,417044
14,660000	0,2	2,411978
14,663333	0,2	2,404226
14,666667	0,2	2,394044
14,670000	0,2	2,381972
14,673333	0,2	2,368339
14,676667	0,2	2,353406
14,680000	0,2	2,337660
14,683333	0,2	2,321680
14,686667	0,2	2,305871
14,690000	0,2	2,290443
14,693333	0,2	2,275536
14,696667	0,2	2,261213
14,700000	0,2	2,247567
14,703333	0,2	2,234868
14,706667	0,2	2,223439
14,710000	0,2	2,213620
14,713333	0,2	2,205946
14,716667	0,2	2,200968
14,720000	0,2	2,198626
14,723333	0,2	2,198163
14,726667	0,2	2,198904
14,730000	0,2	2,200630
14,733333	0,2	2,203120
14,736667	0,2	2,206068
14,740000	0,2	2,209647
14,743333	0,2	2,214666
14,746667	0,2	2,221973
14,750000	0,2	2,231848
14,753333	0,2	2,244084
14,756667	0,2	2,258384
14,760000	0,2	2,274519
14,763333	0,2	2,292253
14,766667	0,2	2,311159
14,770000	0,2	2,330572
14,773333	0,2	2,349941
14,776667	0,2	2,369128
14,780000	0,2	2,388343
14,783333	0,2	2,408010
14,786667	0,2	2,428740
14,790000	0,2	2,451108
14,793333	0,2	2,475115
14,796667	0,2	2,499830
14,800000	0,2	2,523605
14,803333	0,2	2,544598
14,806667	0,2	2,561518
14,810000	0,2	2,574370
14,813333	0,2	2,584200
14,816667	0,2	2,591821
14,820000	0,2	2,597157
14,823333	0,2	2,599900
14,826667	0,2	2,600139
14,830000	0,2	2,598302
14,833333	0,2	2,595059
14,836667	0,2	2,591099
14,840000	0,2	2,586515
14,843333	0,2	2,580682
14,846667	0,2	2,572884
14,850000	0,2	2,562881
14,853333	0,2	2,550972
14,856667	0,2	2,537719
14,860000	0,2	2,523625
14,863333	0,2	2,508942
14,866667	0,2	2,493730
14,870000	0,2	2,478131
14,873333	0,2	2,462559
14,876667	0,2	2,447498
14,880000	0,2	2,433192
14,883333	0,2	2,419696
14,886667	0,2	2,407111
14,890000	0,2	2,395663
14,893333	0,2	2,385660
14,896667	0,2	2,377390
14,900000	0,2	2,371003
14,903333	0,2	2,366490
14,906667	0,2	2,363748
14,910000	0,2	2,362470
14,913333	0,2	2,362087
14,916667	0,2	2,362131
14,920000	0,2	2,362606
14,923333	0,2	2,363793
14,926667	0,2	2,365565
14,930000	0,2	2,367019
14,933333	0,2	2,367066
14,936667	0,2	2,365361
14,940000	0,2	2,362331
14,943333	0,2	2,358331
14,946667	0,2	2,353112
14,950000	0,2	2,346180
14,953333	0,2	2,337434
14,956667	0,2	2,327486
14,960000	0,2	2,317557
14,963333	0,2	2,308652
14,966667	0,2	2,300624
14,970000	0,2	2,292472
14,973333	0,2	2,283555
14,976667	0,2	2,274167
14,980000	0,2	2,264975
14,983333	0,2	2,256288
14,986667	0,2	2,248122
14,990000	0,2	2,240606
14,993333	0,2	2,234055
14,996667	0,2	2,228901
15,000000	0,2	2,225444
15,003333	0,2	2,223631
15,006667	0,2	2,223251
15,010000	0,2	2,223988
15,013333	0,2	2,225254
15,016667	0,2	2,226506
15,020000	0,2	2,227759
15,023333	0,2	2,229376
15,026667	0,2	2,231500
15,030000	0,2	2,233962
15,033333	0,2	2,236622
15,036667	0,2	2,239540
15,040000	0,2	2,242642
15,043333	0,2	2,245477
15,046667	0,2	2,247607
15,050000	0,2	2,249021
15,053333	0,2	2,249991
15,056667	0,2	2,250760
15,060000	0,2	2,251614
15,063333	0,2	2,253047
15,066667	0,2	2,255605
15,070000	0,2	2,259354
15,073333	0,2	2,263597
15,076667	0,2	2,267539
15,080000	0,2	2,270908
15,083333	0,2	2,273722
15,086667	0,2	2,275992
15,090000	0,2	2,277843
15,093333	0,2	2,279597
15,096667	0,2	2,281637
15,100000	0,2	2,284304
15,103333	0,2	2,288021
15,106667	0,2	2,293326
15,110000	0,2	2,300518
15,113333	0,2	2,309425
15,116667	0,2	2,319706
15,120000	0,2	2,331226
15,123333	0,2	2,344080
15,126667	0,2	2,358309
15,130000	0,2	2,373528
15,133333	0,2	2,388882
15,136667	0,2	2,403578
15,140000	0,2	2,417477
15,143333	0,2	2,430925
15,146667	0,2	2,444021
15,150000	0,2	2,456291
15,153333	0,2	2,466864
15,156667	0,2	2,474910
15,160000	0,2	2,480117
15,163333	0,2	2,482683
15,166667	0,2	2,483086
15,170000	0,2	2,482005
15,173333	0,2	2,479901
15,176667	0,2	2,476561
15,180000	0,2	2,471465
15,183333	0,2	2,464524
15,186667	0,2	2,456181
15,190000	0,2	2,447095
15,193333	0,2	2,437857
15,196667	0,2	2,428763
15,200000	0,2	2,419916
15,203333	0,2	2,411471
15,206667	0,2	2,403477
15,210000	0,2	2,395733
15,213333	0,2	2,387986
15,216667	0,2	2,380040
15,220000	0,2	2,371899
15,223333	0,2	2,364003
15,226667	0,2	2,357069
15,230000	0,2	2,351665
15,233333	0,2	2,347798
15,236667	0,2	2,344742
15,240000	0,2	2,341492
15,243333	0,2	2,337395
15,246667	0,2	2,332230
15,250000	0,2	2,326046
15,253333	0,2	2,319239
15,256667	0,2	2,312427
15,260000	0,2	2,305994
15,263333	0,2	2,300035
15,266667	0,2	2,294666
15,270000	0,2	2,290132
15,273333	0,2	2,286825
15,276667	0,2	2,285090
15,280000	0,2	2,284941
15,283333	0,2	2,286272
15,286667	0,2	2,289149
15,290000	0,2	2,293639
15,293333	0,2	2,299622
15,296667	0,2	2,306904
15,300000	0,2	2,315295
15,303333	0,2	2,324277
15,306667	0,2	2,332987
15,310000	0,2	2,340911
15,313333	0,2	2,348102
15,316667	0,2	2,354789
15,320000	0,2	2,361278
15,323333	0,2	2,367896
15,326667	0,2	2,374778
15,330000	0,2	2,381867
15,333333	0,2	2,389148
15,336667	0,2	2,396950
15,340000	0,2	2,405805
15,343333	0,2	2,415873
15,346667	0,2	2,426868
15,350000	0,2	2,438598
15,353333	0,2	2,451287
15,356667	0,2	2,465176
15,360000	0,2	2,479969
15,363333	0,2	2,494901
15,366667	0,2	2,509181
15,370000	0,2	2,522310
15,373333	0,2	2,534201
15,376667	0,2	2,544985
15,380000	0,2	2,554609
15,383333	0,2	2,562843
15,386667	0,2	2,569657
15,390000	0,2	2,575117
15,393333	0,2	2,579005
15,396667	0,2	2,580735
15,400000	0,2	2,579631
15,403333	0,2	2,575348
15,406667	0,2	2,568012
15,410000	0,2	2,558123
15,413333	0,2	2,546518
15,416667	0,2	2,534116
15,420000	0,2	2,521611
15,423333	0,2	2,509495
15,426667	0,2	2,498156
15,430000	0,2	2,487772
15,433333	0,2	2,478366
15,436667	0,2	2,470022
15,440000	0,2	2,462754
15,443333	0,2	2,456519
15,446667	0,2	2,451708
15,450000	0,2	2,448836
15,453333	0,2	2,447496
15,456667	0,2	2,446567
15,460000	0,2	2,445449
15,463333	0,2	2,444320
15,466667	0,2	2,443403
15,470000	0,2	2,442554
15,473333	0,2	2,441513
15,476667	0,2	2,440241
15,480000	0,2	2,438901
15,483333	0,2	2,437594
15,486667	0,2	2,436179
15,490000	0,2	2,434444
15,493333	0,2	2,432375
15,496667	0,2	2,430102
15,500000	0,2	2,427716
15,503333	0,2	2,425408
15,506667	0,2	2,423682
15,510000	0,2	2,423210
15,513333	0,2	2,424528
15,516667	0,2	2,427844
15,520000	0,2	2,433179
15,523333	0,2	2,440740
15,526667	0,2	2,450872
15,530000	0,2	2,463867
15,533333	0,2	2,480180
15,536667	0,2	2,500527
15,540000	0,2	2,525540
15,543333	0,2	2,555361
15,546667	0,2	2,589551
15,550000	0,2	2,627688
15,553333	0,2	2,670011
15,556667	0,2	2,717232
15,560000	0,2	2,770034
15,563333	0,2	2,829010
15,566667	0,2	2,894886
15,570000	0,2	2,968302
15,573333	0,2	3,049307
15,576667	0,2	3,137402
15,580000	0,2	3,231896
15,583333	0,2	3,332054
15,586667	0,2	3,437386
15,590000	0,2	3,547968
15,593333	0,2	3,664123
15,596667	0,2	3,785786
15,600000	0,2	3,912198
15,603333	0,2	4,042253
15,606667	0,2	4,175344
15,610000	0,2	4,311463
15,613333	0,2	4,450165
15,616667	0,2	4,589809
15,620000	0,2	4,727873
15,623333	0,2	4,861726
15,626667	0,2	4,989208
15,630000	0,2	5,108855
15,633333	0,2	5,219721
15,636667	0,2	5,320911
15,640000	0,2	5,411310
15,643333	0,2	5,489589
15,646667	0,2	5,554380
15,650000	0,2	5,604696
15,653333	0,2	5,640161
15,656667	0,2	5,660751
15,660000	0,2	5,666480
15,663333	0,2	5,657264
15,666667	0,2	5,633177
15,670000	0,2	5,594953
15,673333	0,2	5,543912
15,676667	0,2	5,481294
15,680000	0,2	5,408027
15,683333	0,2	5,325219
15,686667	0,2	5,234499
15,690000	0,2	5,137836
15,693333	0,2	5,037206
15,696667	0,2	4,934296
15,700000	0,2	4,830535
15,703333	0,2	4,727238
15,706667	0,2	4,625330
15,710000	0,2	4,525073
15,713333	0,2	4,426488
15,716667	0,2	4,330105
15,720000	0,2	4,237136
15,723333	0,2	4,148811
15,726667	0,2	4,065688
15,730000	0,2	3,987754
15,733333	0,2	3,914826
15,736667	0,2	3,846532
15,740000	0,2	3,782242
15,743333	0,2	3,721474
15,746667	0,2	3,664224
15,750000	0,2	3,610687
15,753333	0,2	3,560955
15,756667	0,2	3,514960
15,760000	0,2	3,472500
15,763333	0,2	3,433307
15,766667	0,2	3,397028
15,770000	0,2	3,363393
15,773333	0,2	3,332587
15,776667	0,2	3,305154
15,780000	0,2	3,281692
15,783333	0,2	3,262793
15,786667	0,2	3,248846
15,790000	0,2	3,239838
15,793333	0,2	3,235654
15,796667	0,2	3,236571
15,800000	0,2	3,243430
15,803333	0,2	3,257348
15,806667	0,2	3,279171
15,810000	0,2	3,309294
15,813333	0,2	3,348018
15,816667	0,2	3,395701
15,820000	0,2	3,452550
15,823333	0,2	3,518720
15,826667	0,2	3,594588
15,830000	0,2	3,680626
15,833333	0,2	3,777112
15,836667	0,2	3,883903
15,840000	0,2	4,000338
15,843333	0,2	4,125587
15,846667	0,2	4,259069
15,850000	0,2	4,400386
15,853333	0,2	4,549015
15,856667	0,2	4,704126
15,860000	0,2	4,864563
15,863333	0,2	5,028833
15,866667	0,2	5,195165
15,870000	0,2	5,361787
15,873333	0,2	5,526917
15,876667	0,2	5,688392
15,880000	0,2	5,843664
15,883333	0,2	5,990227
15,886667	0,2	6,125875
15,890000	0,2	6,248825
15,893333	0,2	6,357829
15,896667	0,2	6,451854
15,900000	0,2	6,529527
15,903333	0,2	6,589111
15,906667	0,2	6,629020
15,910000	0,2	6,648428
15,913333	0,2	6,647609
15,916667	0,2	6,627709
15,920000	0,2	6,590160
15,923333	0,2	6,536239
15,926667	0,2	6,466962
15,930000	0,2	6,383273
15,933333	0,2	6,286342
15,936667	0,2	6,177615
15,940000	0,2	6,058573
15,943333	0,2	5,930775
15,946667	0,2	5,796060
15,950000	0,2	5,656248
15,953333	0,2	5,512718
15,956667	0,2	5,366549
15,960000	0,2	5,219024
15,963333	0,2	5,071796
15,966667	0,2	4,926638
15,970000	0,2	4,785028
15,973333	0,2	4,648010
15,976667	0,2	4,516314
15,980000	0,2	4,390269
15,983333	0,2	4,269744
15,986667	0,2	4,154554
15,990000	0,2	4,044879
15,993333	0,2	3,941092
15,996667	0,2	3,843301
16,000000	0,2	3,751386
16,003333	0,2	3,665381
16,006667	0,2	3,585314
16,010000	0,2	3,510637
16,013333	0,2	3,440297
16,016667	0,2	3,373395
16,020000	0,2	3,309499
16,023333	0,2	3,248660
16,026667	0,2	3,191360
16,030000	0,2	3,138081
16,033333	0,2	3,088773
16,036667	0,2	3,042806
16,040000	0,2	2,999376
16,043333	0,2	2,958055
16,046667	0,2	2,918945
16,050000	0,2	2,882288
16,053333	0,2	2,848148
16,056667	0,2	2,816418
16,060000	0,2	2,786806
16,063333	0,2	2,758772
16,066667	0,2	2,731775
16,070000	0,2	2,705796
16,073333	0,2	2,681513
16,076667	0,2	2,659960
16,080000	0,2	2,641957
16,083333	0,2	2,627739
16,086667	0,2	2,617064
16,090000	0,2	2,609478
16,093333	0,2	2,604464
16,096667	0,2	2,601566
16,100000	0,2	2,600588
16,103333	0,2	2,601745
16,106667	0,2	2,605555
16,110000	0,2	2,612420
16,113333	0,2	2,622254
16,116667	0,2	2,634526
16,120000	0,2	2,648550
16,123333	0,2	2,663700
16,126667	0,2	2,679616
16,130000	0,2	2,696399
16,133333	0,2	2,714350
16,136667	0,2	2,733487
16,140000	0,2	2,753412
16,143333	0,2	2,773481
16,146667	0,2	2,793047
16,150000	0,2	2,811594
16,153333	0,2	2,828733
16,156667	0,2	2,844300
16,160000	0,2	2,858461
16,163333	0,2	2,871564
16,166667	0,2	2,883773
16,170000	0,2	2,894699
16,173333	0,2	2,903422
16,176667	0,2	2,909050
16,180000	0,2	2,911393
16,183333	0,2	2,911023
16,186667	0,2	2,908664
16,190000	0,2	2,904615
16,193333	0,2	2,898619
16,196667	0,2	2,890287
16,200000	0,2	2,879822
16,203333	0,2	2,868059
16,206667	0,2	2,855655
16,210000	0,2	2,842639
16,213333	0,2	2,828747
16,216667	0,2	2,813723
16,220000	0,2	2,797332
16,223333	0,2	2,779427
16,226667	0,2	2,759984
16,230000	0,2	2,739206
16,233333	0,2	2,717701
16,236667	0,2	2,696285
16,240000	0,2	2,675522
16,243333	0,2	2,655447
16,246667	0,2	2,635736
16,250000	0,2	2,616223
16,253333	0,2	2,597072
16,256667	0,2	2,578441
16,260000	0,2	2,560453
16,263333	0,2	2,543590
16,266667	0,2	2,528535
16,270000	0,2	2,515501
16,273333	0,2	2,504147
16,276667	0,2	2,494099
16,280000	0,2	2,485393
16,283333	0,2	2,478628
16,286667	0,2	2,474477
16,290000	0,2	2,473039
16,293333	0,2	2,473902
16,296667	0,2	2,476680
16,300000	0,2	2,481170
16,303333	0,2	2,487042
16,306667	0,2	2,493845
16,310000	0,2	2,501397
16,313333	0,2	2,509759
16,316667	0,2	2,519020
16,320000	0,2	2,529271
16,323333	0,2	2,540217
16,326667	0,2	2,550926
16,330000	0,2	2,560639
16,333333	0,2	2,569586
16,336667	0,2	2,578594
16,340000	0,2	2,588210
16,343333	0,2	2,598403
16,346667	0,2	2,608781
16,350000	0,2	2,618818
16,353333	0,2	2,627923
16,356667	0,2	2,635650
16,360000	0,2	2,642082
16,363333	0,2	2,647875
16,366667	0,2	2,653740
16,370000	0,2	2,659941
16,373333	0,2	2,666398
16,376667	0,2	2,673024
16,380000	0,2	2,679790
16,383333	0,2	2,686631
16,386667	0,2	2,693563
16,390000	0,2	2,700800
16,393333	0,2	2,708427
16,396667	0,2	2,716071
16,400000	0,2	2,723105
16,403333	0,2	2,728996
16,406667	0,2	2,733455
16,410000	0,2	2,736384
16,413333	0,2	2,737780
16,416667	0,2	2,737711
16,420000	0,2	2,736443
16,423333	0,2	2,734284
16,426667	0,2	2,731288
16,430000	0,2	2,727405
16,433333	0,2	2,722697
16,436667	0,2	2,717294
16,440000	0,2	2,711219
16,443333	0,2	2,704159
16,446667	0,2	2,695708
16,450000	0,2	2,685915
16,453333	0,2	2,675252
16,456667	0,2	2,664267
16,460000	0,2	2,653473
16,463333	0,2	2,643266
16,466667	0,2	2,633757
16,470000	0,2	2,624801
16,473333	0,2	2,616290
16,476667	0,2	2,608323
16,480000	0,2	2,600866
16,483333	0,2	2,593519
16,486667	0,2	2,586038
16,490000	0,2	2,578866
16,493333	0,2	2,572932
16,496667	0,2	2,569007
16,500000	0,2	2,567194
16,503333	0,2	2,566848
16,506667	0,2	2,566932
16,510000	0,2	2,566616
16,513333	0,2	2,565738
16,516667	0,2	2,564597
16,520000	0,2	2,563235
16,523333	0,2	2,561120
16,526667	0,2	2,557717
16,530000	0,2	2,553097
16,533333	0,2	2,547595
16,536667	0,2	2,541254
16,540000	0,2	2,533906
16,543333	0,2	2,525451
16,546667	0,2	2,515997
16,550000	0,2	2,505806
16,553333	0,2	2,495098
16,556667	0,2	2,484175
16,560000	0,2	2,473499
16,563333	0,2	2,463345
16,566667	0,2	2,453705
16,570000	0,2	2,444604
16,573333	0,2	2,436196
16,576667	0,2	2,428520
16,580000	0,2	2,421320
16,583333	0,2	2,414338
16,586667	0,2	2,407865
16,590000	0,2	2,402559
16,593333	0,2	2,398606
16,596667	0,2	2,395585
16,600000	0,2	2,393164
16,603333	0,2	2,391315
16,606667	0,2	2,389865
16,610000	0,2	2,388493
16,613333	0,2	2,387172
16,616667	0,2	2,386214
16,620000	0,2	2,385849
16,623333	0,2	2,385961
16,626667	0,2	2,386307
16,630000	0,2	2,386771
16,633333	0,2	2,387385
16,636667	0,2	2,388306
16,640000	0,2	2,389658
16,643333	0,2	2,391441
16,646667	0,2	2,393514
16,650000	0,2	2,395526
16,653333	0,2	2,397008
16,656667	0,2	2,397836
16,660000	0,2	2,398410
16,663333	0,2	2,399094
16,666667	0,2	2,399834
16,670000	0,2	2,400449
16,673333	0,2	2,400874
16,676667	0,2	2,401163
16,680000	0,2	2,401609
16,683333	0,2	2,402747
16,686667	0,2	2,404835
16,690000	0,2	2,407343
16,693333	0,2	2,409342
16,696667	0,2	2,410412
16,700000	0,2	2,410818
16,703333	0,2	2,410899
16,706667	0,2	2,410764
16,710000	0,2	2,410549
16,713333	0,2	2,410547
16,716667	0,2	2,411098
16,720000	0,2	2,412609
16,723333	0,2	2,415569
16,726667	0,2	2,420260
16,730000	0,2	2,426633
16,733333	0,2	2,434717
16,736667	0,2	2,444967
16,740000	0,2	2,458040
16,743333	0,2	2,474068
16,746667	0,2	2,492305
16,750000	0,2	2,512094
16,753333	0,2	2,533893
16,756667	0,2	2,558846
16,760000	0,2	2,587713
16,763333	0,2	2,620489
16,766667	0,2	2,656699
16,770000	0,2	2,695919
16,773333	0,2	2,738130
16,776667	0,2	2,783399
16,780000	0,2	2,831358
16,783333	0,2	2,881460
16,786667	0,2	2,933447
16,790000	0,2	2,987011
16,793333	0,2	3,041302
16,796667	0,2	3,095268
16,800000	0,2	3,148413
16,803333	0,2	3,200948
16,806667	0,2	3,253127
16,810000	0,2	3,304489
16,813333	0,2	3,353827
16,816667	0,2	3,399928
16,820000	0,2	3,442031
16,823333	0,2	3,479612
16,826667	0,2	3,512480
16,830000	0,2	3,541026
16,833333	0,2	3,565807
16,836667	0,2	3,587131
16,840000	0,2	3,605358
16,843333	0,2	3,621144
16,846667	0,2	3,634940
16,850000	0,2	3,646679
16,853333	0,2	3,656169
16,856667	0,2	3,663517
16,860000	0,2	3,669334
16,863333	0,2	3,674736
16,866667	0,2	3,680952
16,870000	0,2	3,689009
16,873333	0,2	3,699708
16,876667	0,2	3,713517
16,880000	0,2	3,730585
16,883333	0,2	3,750930
16,886667	0,2	3,774459
16,890000	0,2	3,801016
16,893333	0,2	3,830476
16,896667	0,2	3,862636
16,900000	0,2	3,896972
16,903333	0,2	3,932691
16,906667	0,2	3,969048
16,910000	0,2	4,005397
16,913333	0,2	4,040899
16,916667	0,2	4,074488
16,920000	0,2	4,105305
16,923333	0,2	4,132912
16,926667	0,2	4,156933
16,930000	0,2	4,176886
16,933333	0,2	4,192473
16,936667	0,2	4,203758
16,940000	0,2	4,211227
16,943333	0,2	4,215970
16,946667	0,2	4,219717
16,950000	0,2	4,224677
16,953333	0,2	4,233264
16,956667	0,2	4,247839
16,960000	0,2	4,270614
16,963333	0,2	4,303673
16,966667	0,2	4,348941
16,970000	0,2	4,408061
16,973333	0,2	4,482551
16,976667	0,2	4,574236
16,980000	0,2	4,685087
16,983333	0,2	4,816416
16,986667	0,2	4,968527
16,990000	0,2	5,140850
16,993333	0,2	5,331984
16,996667	0,2	5,539781
17,000000	0,2	5,761495
17,003333	0,2	5,993668
17,006667	0,2	6,231958
17,010000	0,2	6,471489
17,013333	0,2	6,707423
17,016667	0,2	6,935102
17,020000	0,2	7,149985
17,023333	0,2	7,347490
17,026667	0,2	7,522804
17,030000	0,2	7,671188
17,033333	0,2	7,788502
17,036667	0,2	7,871326
17,040000	0,2	7,916911
17,043333	0,2	7,923293
17,046667	0,2	7,889731
17,050000	0,2	7,817296
17,053333	0,2	7,708689
17,056667	0,2	7,567253
17,060000	0,2	7,396337
17,063333	0,2	7,199132
17,066667	0,2	6,978500
17,070000	0,2	6,737278
17,073333	0,2	6,479095
17,076667	0,2	6,208837
17,080000	0,2	5,932099
17,083333	0,2	5,654029
17,086667	0,2	5,378561
17,090000	0,2	5,108552
17,093333	0,2	4,846487
17,096667	0,2	4,594957
17,100000	0,2	4,356404
17,103333	0,2	4,132626
17,106667	0,2	3,924680
17,110000	0,2	3,733135
17,113333	0,2	3,558140
17,116667	0,2	3,399255
17,120000	0,2	3,255707
17,123333	0,2	3,127078
17,126667	0,2	3,013440
17,130000	0,2	2,914643
17,133333	0,2	2,829755
17,136667	0,2	2,757262
17,140000	0,2	2,695480
17,143333	0,2	2,642973
17,146667	0,2	2,598947
17,150000	0,2	2,562964
17,153333	0,2	2,534226
17,156667	0,2	2,511475
17,160000	0,2	2,493534
17,163333	0,2	2,479542
17,166667	0,2	2,468695
17,170000	0,2	2,460191
17,173333	0,2	2,453400
17,176667	0,2	2,447708
17,180000	0,2	2,442291
17,183333	0,2	2,436373
17,186667	0,2	2,429825
17,190000	0,2	2,423226
17,193333	0,2	2,417176
17,196667	0,2	2,411810
17,200000	0,2	2,406848
17,203333	0,2	2,401712
17,206667	0,2	2,395701
17,210000	0,2	2,388375
17,213333	0,2	2,379969
17,216667	0,2	2,371338
17,220000	0,2	2,363187
17,223333	0,2	2,355518
17,226667	0,2	2,347976
17,230000	0,2	2,340417
17,233333	0,2	2,333023
17,236667	0,2	2,326191
17,240000	0,2	2,320423
17,243333	0,2	2,315996
17,246667	0,2	2,312676
17,250000	0,2	2,310071
17,253333	0,2	2,308212
17,256667	0,2	2,307698
17,260000	0,2	2,309230
17,263333	0,2	2,312998
17,266667	0,2	2,318851
17,270000	0,2	2,326867
17,273333	0,2	2,337402
17,276667	0,2	2,350773
17,280000	0,2	2,367004
17,283333	0,2	2,386080
17,286667	0,2	2,408423
17,290000	0,2	2,434629
17,293333	0,2	2,464920
17,296667	0,2	2,499301
17,300000	0,2	2,537964
17,303333	0,2	2,581246
17,306667	0,2	2,629184
17,310000	0,2	2,681282
17,313333	0,2	2,736961
17,316667	0,2	2,796030
17,320000	0,2	2,858580
17,323333	0,2	2,924701
17,326667	0,2	2,994335
17,330000	0,2	3,067252
17,333333	0,2	3,143210
17,336667	0,2	3,222002
17,340000	0,2	3,303218
17,343333	0,2	3,385861
17,346667	0,2	3,468335
17,350000	0,2	3,549067
17,353333	0,2	3,626897
17,356667	0,2	3,700748
17,360000	0,2	3,769476
17,363333	0,2	3,832151
17,366667	0,2	3,888048
17,370000	0,2	3,936508
17,373333	0,2	3,977124
17,376667	0,2	4,009796
17,380000	0,2	4,034379
17,383333	0,2	4,050586
17,386667	0,2	4,058268
17,390000	0,2	4,057471
17,393333	0,2	4,048382
17,396667	0,2	4,031604
17,400000	0,2	4,008324
17,403333	0,2	3,979915
17,406667	0,2	3,947397
17,410000	0,2	3,911430
17,413333	0,2	3,872462
17,416667	0,2	3,830749
17,420000	0,2	3,786729
17,423333	0,2	3,741334
17,426667	0,2	3,695530
17,430000	0,2	3,649851
17,433333	0,2	3,604607
17,436667	0,2	3,560105
17,440000	0,2	3,516524
17,443333	0,2	3,473951
17,446667	0,2	3,432560
17,450000	0,2	3,392465
17,453333	0,2	3,353529
17,456667	0,2	3,315412
17,460000	0,2	3,277467
17,463333	0,2	3,238908
17,466667	0,2	3,199516
17,470000	0,2	3,159855
17,473333	0,2	3,120700
17,476667	0,2	3,082360
17,480000	0,2	3,044367
17,483333	0,2	3,005740
17,486667	0,2	2,965631
17,490000	0,2	2,923756
17,493333	0,2	2,880475
17,496667	0,2	2,836837
17,500000	0,2	2,793971
17,503333	0,2	2,751980
17,506667	0,2	2,710281
17,510000	0,2	2,669023
17,513333	0,2	2,629160
17,516667	0,2	2,591251
17,520000	0,2	2,554827
17,523333	0,2	2,519020
17,526667	0,2	2,483597
17,530000	0,2	2,449224
17,533333	0,2	2,416753
17,536667	0,2	2,386490
17,540000	0,2	2,358236
17,543333	0,2	2,331774
17,546667	0,2	2,307016
17,550000	0,2	2,283801
17,553333	0,2	2,261990
17,556667	0,2	2,241727
17,560000	0,2	2,223340
17,563333	0,2	2,207056
17,566667	0,2	2,192843
17,570000	0,2	2,180458
17,573333	0,2	2,169681
17,576667	0,2	2,160451
17,580000	0,2	2,152733
17,583333	0,2	2,146281
17,586667	0,2	2,140615
17,590000	0,2	2,135146
17,593333	0,2	2,129271
17,596667	0,2	2,122612
17,600000	0,2	2,115303
17,603333	0,2	2,107914
17,606667	0,2	2,101104
17,610000	0,2	2,095277
17,613333	0,2	2,090434
17,616667	0,2	2,086321
17,620000	0,2	2,082675
17,623333	0,2	2,079348
17,626667	0,2	2,076316
17,630000	0,2	2,073544
17,633333	0,2	2,070914
17,636667	0,2	2,068267
17,640000	0,2	2,065461
17,643333	0,2	2,062486
17,646667	0,2	2,059501
17,650000	0,2	2,056845
17,653333	0,2	2,055048
17,656667	0,2	2,054533
17,660000	0,2	2,055317
17,663333	0,2	2,057177
17,666667	0,2	2,059952
17,670000	0,2	2,063466
17,673333	0,2	2,067281
17,676667	0,2	2,070841
17,680000	0,2	2,073918
17,683333	0,2	2,076780
17,686667	0,2	2,080003
17,690000	0,2	2,084024
17,693333	0,2	2,088765
17,696667	0,2	2,093667
17,700000	0,2	2,098059
17,703333	0,2	2,101730
17,706667	0,2	2,105132
17,710000	0,2	2,108758
17,713333	0,2	2,112458
17,716667	0,2	2,115694
17,720000	0,2	2,118386
17,723333	0,2	2,121036
17,726667	0,2	2,124044
17,730000	0,2	2,127589
17,733333	0,2	2,132104
17,736667	0,2	2,137988
17,740000	0,2	2,144786
17,743333	0,2	2,151296
17,746667	0,2	2,156664
17,750000	0,2	2,161061
17,753333	0,2	2,165069
17,756667	0,2	2,168713
17,760000	0,2	2,171705
17,763333	0,2	2,174348
17,766667	0,2	2,177341
17,770000	0,2	2,181042
17,773333	0,2	2,185508
17,776667	0,2	2,190772
17,780000	0,2	2,196805
17,783333	0,2	2,203487
17,786667	0,2	2,210679
17,790000	0,2	2,218376
17,793333	0,2	2,226687
17,796667	0,2	2,235682
17,800000	0,2	2,245637
17,803333	0,2	2,257151
17,806667	0,2	2,270939
17,810000	0,2	2,287861
17,813333	0,2	2,308690
17,816667	0,2	2,333511
17,820000	0,2	2,361746
17,823333	0,2	2,392931
17,826667	0,2	2,427254
17,830000	0,2	2,465220
17,833333	0,2	2,507009
17,836667	0,2	2,552453
17,840000	0,2	2,601411
17,843333	0,2	2,653597
17,846667	0,2	2,708137
17,850000	0,2	2,763848
17,853333	0,2	2,819710
17,856667	0,2	2,874843
17,860000	0,2	2,928491
17,863333	0,2	2,980073
17,866667	0,2	3,028876
17,870000	0,2	3,073703
17,873333	0,2	3,112898
17,876667	0,2	3,144868
17,880000	0,2	3,168621
17,883333	0,2	3,183701
17,886667	0,2	3,189993
17,890000	0,2	3,187673
17,893333	0,2	3,176881
17,896667	0,2	3,157535
17,900000	0,2	3,129832
17,903333	0,2	3,094536
17,906667	0,2	3,052592
17,910000	0,2	3,004982
17,913333	0,2	2,952965
17,916667	0,2	2,897872
17,920000	0,2	2,840765
17,923333	0,2	2,782621
17,926667	0,2	2,724531
17,930000	0,2	2,667558
17,933333	0,2	2,612636
17,936667	0,2	2,560486
17,940000	0,2	2,511592
17,943333	0,2	2,466418
17,946667	0,2	2,425511
17,950000	0,2	2,389112
17,953333	0,2	2,356892
17,956667	0,2	2,328472
17,960000	0,2	2,304094
17,963333	0,2	2,284401
17,966667	0,2	2,269458
17,970000	0,2	2,258308
17,973333	0,2	2,249760
17,976667	0,2	2,243265
17,980000	0,2	2,238787
17,983333	0,2	2,236306
17,986667	0,2	2,235702
17,990000	0,2	2,236748
17,993333	0,2	2,239095
17,996667	0,2	2,242427
18,000000	0,2	2,246548
18,003333	0,2	2,251244
18,006667	0,2	2,256354
18,010000	0,2	2,261859
18,013333	0,2	2,267451
18,016667	0,2	2,272480
18,020000	0,2	2,276744
18,023333	0,2	2,280791
18,026667	0,2	2,285229
18,030000	0,2	2,290113
18,033333	0,2	2,295178
18,036667	0,2	2,300357
18,040000	0,2	2,305809
18,043333	0,2	2,311660
18,046667	0,2	2,317775
18,050000	0,2	2,323688
18,053333	0,2	2,328664
18,056667	0,2	2,331878
18,060000	0,2	2,332890
18,063333	0,2	2,332203
18,066667	0,2	2,331086
18,070000	0,2	2,330711
18,073333	0,2	2,331496
18,076667	0,2	2,333180
18,080000	0,2	2,335116
18,083333	0,2	2,336324
18,086667	0,2	2,335856
18,090000	0,2	2,333414
18,093333	0,2	2,329494
18,096667	0,2	2,324822
18,100000	0,2	2,319736
18,103333	0,2	2,314274
18,106667	0,2	2,308471
18,110000	0,2	2,302343
18,113333	0,2	2,295932
18,116667	0,2	2,289390
18,120000	0,2	2,282851
18,123333	0,2	2,276329
18,126667	0,2	2,269930
18,130000	0,2	2,263956
18,133333	0,2	2,258520
18,136667	0,2	2,253277
18,140000	0,2	2,247846
18,143333	0,2	2,242187
18,146667	0,2	2,236386
18,150000	0,2	2,230472
18,153333	0,2	2,224707
18,156667	0,2	2,219714
18,160000	0,2	2,216056
18,163333	0,2	2,213691
18,166667	0,2	2,211866
18,170000	0,2	2,209717
18,173333	0,2	2,207145
18,176667	0,2	2,204809
18,180000	0,2	2,203409
18,183333	0,2	2,203108
18,186667	0,2	2,203287
18,190000	0,2	2,202990
18,193333	0,2	2,201678
18,196667	0,2	2,199242
18,200000	0,2	2,195665
18,203333	0,2	2,190957
18,206667	0,2	2,185098
18,210000	0,2	2,178236
18,213333	0,2	2,171048
18,216667	0,2	2,164310
18,220000	0,2	2,158070
18,223333	0,2	2,151589
18,226667	0,2	2,143826
18,230000	0,2	2,134166
18,233333	0,2	2,122914
18,236667	0,2	2,110968
18,240000	0,2	2,099338
18,243333	0,2	2,088872
18,246667	0,2	2,079863
18,250000	0,2	2,071968
18,253333	0,2	2,064697
18,256667	0,2	2,058032
18,260000	0,2	2,052409
18,263333	0,2	2,047989
18,266667	0,2	2,044407
18,270000	0,2	2,041131
18,273333	0,2	2,037689
18,276667	0,2	2,033877
18,280000	0,2	2,030063
18,283333	0,2	2,027019
18,286667	0,2	2,025098
18,290000	0,2	2,023876
18,293333	0,2	2,022737
18,296667	0,2	2,021404
18,300000	0,2	2,019694
18,303333	0,2	2,017205
18,306667	0,2	2,013673
18,310000	0,2	2,009382
18,313333	0,2	2,005007
18,316667	0,2	2,001182
18,320000	0,2	1,998076
18,323333	0,2	1,995333
18,326667	0,2	1,992494
18,330000	0,2	1,989363
18,333333	0,2	1,985853
18,336667	0,2	1,981613
18,340000	0,2	1,976360
18,343333	0,2	1,970451
18,346667	0,2	1,964621
18,350000	0,2	1,959413
18,353333	0,2	1,955019
18,356667	0,2	1,951385
18,360000	0,2	1,948372
18,363333	0,2	1,945899
18,366667	0,2	1,943965
18,370000	0,2	1,942669
18,373333	0,2	1,942245
18,376667	0,2	1,942898
18,380000	0,2	1,944697
18,383333	0,2	1,947764
18,386667	0,2	1,952237
18,390000	0,2	1,957950
18,393333	0,2	1,964530
18,396667	0,2	1,971699
18,400000	0,2	1,979190
18,403333	0,2	1,986596
18,406667	0,2	1,993555
18,410000	0,2	1,999984
18,413333	0,2	2,006131
18,416667	0,2	2,012467
18,420000	0,2	2,019292
18,423333	0,2	2,026320
18,426667	0,2	2,032954
18,430000	0,2	2,039059
18,433333	0,2	2,045022
18,436667	0,2	2,050909
18,440000	0,2	2,056104
18,443333	0,2	2,059960
18,446667	0,2	2,062337
18,450000	0,2	2,063555
18,453333	0,2	2,064104
18,456667	0,2	2,064295
18,460000	0,2	2,064290
18,463333	0,2	2,064252
18,466667	0,2	2,064043
18,470000	0,2	2,063171
18,473333	0,2	2,061334
18,476667	0,2	2,058643
18,480000	0,2	2,055242
18,483333	0,2	2,051236
18,486667	0,2	2,047018
18,490000	0,2	2,043166
18,493333	0,2	2,039986
18,496667	0,2	2,037300
18,500000	0,2	2,034736
18,503333	0,2	2,032253
18,506667	0,2	2,030244
18,510000	0,2	2,029308
18,513333	0,2	2,030126
18,516667	0,2	2,033389
18,520000	0,2	2,039610
18,523333	0,2	2,048927
18,526667	0,2	2,061257
18,530000	0,2	2,076529
18,533333	0,2	2,094551
18,536667	0,2	2,114981
18,540000	0,2	2,137655
18,543333	0,2	2,162694
18,546667	0,2	2,190259
18,550000	0,2	2,220126
18,553333	0,2	2,251523
18,556667	0,2	2,283588
18,560000	0,2	2,315515
18,563333	0,2	2,346300
18,566667	0,2	2,375041
18,570000	0,2	2,401173
18,573333	0,2	2,423855
18,576667	0,2	2,441638
18,580000	0,2	2,453218
18,583333	0,2	2,457997
18,586667	0,2	2,455898
18,590000	0,2	2,447216
18,593333	0,2	2,432500
18,596667	0,2	2,412346
18,600000	0,2	2,387327
18,603333	0,2	2,358085
18,606667	0,2	2,325520
18,610000	0,2	2,290834
18,613333	0,2	2,255300
18,616667	0,2	2,220156
18,620000	0,2	2,186567
18,623333	0,2	2,155306
18,626667	0,2	2,126616
18,630000	0,2	2,100566
18,633333	0,2	2,077289
18,636667	0,2	2,056808
18,640000	0,2	2,038950
18,643333	0,2	2,023501
18,646667	0,2	2,010277
18,650000	0,2	1,999159
18,653333	0,2	1,990238
18,656667	0,2	1,983820
18,660000	0,2	1,979927
18,663333	0,2	1,977884
18,666667	0,2	1,976634
18,670000	0,2	1,975305
18,673333	0,2	1,973597
18,676667	0,2	1,971854
18,680000	0,2	1,970475
18,683333	0,2	1,969464
18,686667	0,2	1,968855
18,690000	0,2	1,969104
18,693333	0,2	1,970786
18,696667	0,2	1,974236
18,700000	0,2	1,979320
18,703333	0,2	1,985243
18,706667	0,2	1,990931
18,710000	0,2	1,995863
18,713333	0,2	2,000385
18,716667	0,2	2,005327
18,720000	0,2	2,011548
18,723333	0,2	2,019568
18,726667	0,2	2,029146
18,730000	0,2	2,039419
18,733333	0,2	2,049771
18,736667	0,2	2,060246
18,740000	0,2	2,071086
18,743333	0,2	2,082216
18,746667	0,2	2,093168
18,750000	0,2	2,103466
18,753333	0,2	2,113177
18,756667	0,2	2,122877
18,760000	0,2	2,132963
18,763333	0,2	2,143091
18,766667	0,2	2,152322
18,770000	0,2	2,159785
18,773333	0,2	2,165114
18,776667	0,2	2,168484
18,780000	0,2	2,170279
18,783333	0,2	2,170849
18,786667	0,2	2,170821
18,790000	0,2	2,171202
18,793333	0,2	2,172821
18,796667	0,2	2,175874
18,800000	0,2	2,180076
18,803333	0,2	2,185094
18,806667	0,2	2,190896
18,810000	0,2	2,197778
18,813333	0,2	2,205982
18,816667	0,2	2,215523
18,820000	0,2	2,226440
18,823333	0,2	2,238839
18,826667	0,2	2,252592
18,830000	0,2	2,267266
18,833333	0,2	2,282462
18,836667	0,2	2,297852
18,840000	0,2	2,312781
18,843333	0,2	2,326401
18,846667	0,2	2,338317
18,850000	0,2	2,348664
18,853333	0,2	2,357477
18,856667	0,2	2,364188
18,860000	0,2	2,367898
18,863333	0,2	2,368108
18,866667	0,2	2,364968
18,870000	0,2	2,358783
18,873333	0,2	2,349646
18,876667	0,2	2,337617
18,880000	0,2	2,322771
18,883333	0,2	2,305218
18,886667	0,2	2,285350
18,890000	0,2	2,263808
18,893333	0,2	2,241204
18,896667	0,2	2,217991
18,900000	0,2	2,194469
18,903333	0,2	2,171053
18,906667	0,2	2,148567
18,910000	0,2	2,127961
18,913333	0,2	2,109611
18,916667	0,2	2,093222
18,920000	0,2	2,078360
18,923333	0,2	2,064720
18,926667	0,2	2,052137
18,930000	0,2	2,040648
18,933333	0,2	2,030210
18,936667	0,2	2,020398
18,940000	0,2	2,010795
18,943333	0,2	2,001429
18,946667	0,2	1,992556
18,950000	0,2	1,984420
18,953333	0,2	1,977255
18,956667	0,2	1,971225
18,960000	0,2	1,966235
18,963333	0,2	1,961887
18,966667	0,2	1,957782
18,970000	0,2	1,953902
18,973333	0,2	1,950656
18,976667	0,2	1,948491
18,980000	0,2	1,947590
18,983333	0,2	1,947967
18,986667	0,2	1,949512
18,990000	0,2	1,951943
18,993333	0,2	1,954998
18,996667	0,2	1,958582
19,000000	0,2	1,962611
19,003333	0,2	1,966799
19,006667	0,2	1,970722
19,010000	0,2	1,974099
19,013333	0,2	1,977011
19,016667	0,2	1,979851
19,020000	0,2	1,983069
19,023333	0,2	1,986852
19,026667	0,2	1,990887
19,030000	0,2	1,994472
19,033333	0,2	1,996893
19,036667	0,2	1,997708
19,040000	0,2	1,996827
19,043333	0,2	1,994540
19,046667	0,2	1,991496
19,050000	0,2	1,988510
19,053333	0,2	1,986292
19,056667	0,2	1,985156
19,060000	0,2	1,984693
19,063333	0,2	1,983968
19,066667	0,2	1,982350
19,070000	0,2	1,979854
19,073333	0,2	1,976781
19,076667	0,2	1,973571
19,080000	0,2	1,970814
19,083333	0,2	1,968964
19,086667	0,2	1,967906
19,090000	0,2	1,966869
19,093333	0,2	1,964894
19,096667	0,2	1,961406
19,100000	0,2	1,956355
19,103333	0,2	1,950102
19,106667	0,2	1,943413
19,110000	0,2	1,937153
19,113333	0,2	1,931721
19,116667	0,2	1,927139
19,120000	0,2	1,923389
19,123333	0,2	1,920182
19,126667	0,2	1,916953
19,130000	0,2	1,913403
19,133333	0,2	1,909733
19,136667	0,2	1,906179
19,140000	0,2	1,902515
19,143333	0,2	1,898432
19,146667	0,2	1,894165
19,150000	0,2	1,890210
19,153333	0,2	1,886831
19,156667	0,2	1,884360
19,160000	0,2	1,883214
19,163333	0,2	1,883150
19,166667	0,2	1,883229
19,170000	0,2	1,882742
19,173333	0,2	1,881792
19,176667	0,2	1,881200
19,180000	0,2	1,881948
19,183333	0,2	1,884401
19,186667	0,2	1,888116
19,190000	0,2	1,892419
19,193333	0,2	1,896808
19,196667	0,2	1,900919
19,200000	0,2	1,904519
19,203333	0,2	1,907637
19,206667	0,2	1,910579
19,210000	0,2	1,913749
19,213333	0,2	1,917438
19,216667	0,2	1,921612
19,220000	0,2	1,925921
19,223333	0,2	1,930036
19,226667	0,2	1,933792
19,230000	0,2	1,937090
19,233333	0,2	1,940054
19,236667	0,2	1,943239
19,240000	0,2	1,947312
19,243333	0,2	1,952492
19,246667	0,2	1,958596
19,250000	0,2	1,965431
19,253333	0,2	1,972797
19,256667	0,2	1,980348
19,260000	0,2	1,987994
19,263333	0,2	1,996383
19,266667	0,2	2,006556
19,270000	0,2	2,018924
19,273333	0,2	2,032803
19,276667	0,2	2,047125
19,280000	0,2	2,061225
19,283333	0,2	2,074843
19,286667	0,2	2,088027
19,290000	0,2	2,101221
19,293333	0,2	2,114883
19,296667	0,2	2,128836
19,300000	0,2	2,142241
19,303333	0,2	2,154225
19,306667	0,2	2,164536
19,310000	0,2	2,173523
19,313333	0,2	2,181411
19,316667	0,2	2,187760
19,320000	0,2	2,191908
19,323333	0,2	2,193780
19,326667	0,2	2,193888
19,330000	0,2	2,192560
19,333333	0,2	2,189518
19,336667	0,2	2,184261
19,340000	0,2	2,176503
19,343333	0,2	2,166200
19,346667	0,2	2,153563
19,350000	0,2	2,139222
19,353333	0,2	2,124174
19,356667	0,2	2,109176
19,360000	0,2	2,094063
19,363333	0,2	2,078003
19,366667	0,2	2,060508
19,370000	0,2	2,041880
19,373333	0,2	2,022640
19,376667	0,2	2,002953
19,380000	0,2	1,982876
19,383333	0,2	1,962905
19,386667	0,2	1,943923
19,390000	0,2	1,926788
19,393333	0,2	1,912236
19,396667	0,2	1,900782
19,400000	0,2	1,892155
19,403333	0,2	1,884976
19,406667	0,2	1,877688
19,410000	0,2	1,869850
19,413333	0,2	1,861999
19,416667	0,2	1,854596
19,420000	0,2	1,847849
19,423333	0,2	1,841986
19,426667	0,2	1,837058
19,430000	0,2	1,832921
19,433333	0,2	1,829398
19,436667	0,2	1,826119
19,440000	0,2	1,822670
19,443333	0,2	1,819047
19,446667	0,2	1,815482
19,450000	0,2	1,811820
19,453333	0,2	1,807345
19,456667	0,2	1,801266
19,460000	0,2	1,793431
19,463333	0,2	1,784615
19,466667	0,2	1,776000
19,470000	0,2	1,768323
19,473333	0,2	1,761581
19,476667	0,2	1,755405
19,480000	0,2	1,749396
19,483333	0,2	1,743339
19,486667	0,2	1,737425
19,490000	0,2	1,731988
19,493333	0,2	1,726936
19,496667	0,2	1,721705
19,500000	0,2	1,715794
19,503333	0,2	1,709341
19,506667	0,2	1,702860
19,510000	0,2	1,696568
19,513333	0,2	1,690454
19,516667	0,2	1,684748
19,520000	0,2	1,679802
19,523333	0,2	1,675680
19,526667	0,2	1,672117
19,530000	0,2	1,668621
19,533333	0,2	1,664697
19,536667	0,2	1,660450
19,540000	0,2	1,656671
19,543333	0,2	1,654004
19,546667	0,2	1,652526
19,550000	0,2	1,652193
19,553333	0,2	1,653280
19,556667	0,2	1,656370
19,560000	0,2	1,661756
19,563333	0,2	1,668850
19,566667	0,2	1,676672
19,570000	0,2	1,684898
19,573333	0,2	1,694056
19,576667	0,2	1,705029
19,580000	0,2	1,718618
19,583333	0,2	1,735050
19,586667	0,2	1,753492
19,590000	0,2	1,772341
19,593333	0,2	1,790098
19,596667	0,2	1,805952
19,600000	0,2	1,819715
19,603333	0,2	1,831555
19,606667	0,2	1,841850
19,610000	0,2	1,850972
19,613333	0,2	1,858951
19,616667	0,2	1,865375
19,620000	0,2	1,869697
19,623333	0,2	1,871663
19,626667	0,2	1,871345
19,630000	0,2	1,868960
19,633333	0,2	1,864739
19,636667	0,2	1,858775
19,640000	0,2	1,851279
19,643333	0,2	1,843008
19,646667	0,2	1,834884
19,650000	0,2	1,827241
19,653333	0,2	1,819852
19,656667	0,2	1,812403
19,660000	0,2	1,804487
19,663333	0,2	1,795549
19,666667	0,2	1,785493
19,670000	0,2	1,775009
19,673333	0,2	1,764997
19,676667	0,2	1,755959
19,680000	0,2	1,747953
19,683333	0,2	1,740871
19,686667	0,2	1,734546
19,690000	0,2	1,728593
19,693333	0,2	1,722484
19,696667	0,2	1,715993
19,700000	0,2	1,709336
19,703333	0,2	1,702902
19,706667	0,2	1,696998
19,710000	0,2	1,691764
19,713333	0,2	1,687198
19,716667	0,2	1,683084
19,720000	0,2	1,679020
19,723333	0,2	1,674594
19,726667	0,2	1,669442
19,730000	0,2	1,663472
19,733333	0,2	1,656925
19,736667	0,2	1,649997
19,740000	0,2	1,642895
19,743333	0,2	1,636145
19,746667	0,2	1,630259
19,750000	0,2	1,625238
19,753333	0,2	1,620820
19,756667	0,2	1,616989
19,760000	0,2	1,613556
19,763333	0,2	1,609792
19,766667	0,2	1,605281
19,770000	0,2	1,600298
19,773333	0,2	1,595091
19,776667	0,2	1,589779
19,780000	0,2	1,584899
19,783333	0,2	1,581135
19,786667	0,2	1,578503
19,790000	0,2	1,576285
19,793333	0,2	1,573747
19,796667	0,2	1,570506
19,800000	0,2	1,566305
19,803333	0,2	1,561228
19,806667	0,2	1,556127
19,810000	0,2	1,552120
19,813333	0,2	1,549686
19,816667	0,2	1,548628
19,820000	0,2	1,548651
19,823333	0,2	1,549477
19,826667	0,2	1,550724
19,830000	0,2	1,552216
19,833333	0,2	1,554216
19,836667	0,2	1,557089
19,840000	0,2	1,560924
19,843333	0,2	1,565401
19,846667	0,2	1,570048
19,850000	0,2	1,574732
19,853333	0,2	1,579675
19,856667	0,2	1,584985
19,860000	0,2	1,590431
19,863333	0,2	1,595761
19,866667	0,2	1,601035
19,870000	0,2	1,606536
19,873333	0,2	1,612428
19,876667	0,2	1,618483
19,880000	0,2	1,624261
19,883333	0,2	1,629559
19,886667	0,2	1,634541
19,890000	0,2	1,639562
19,893333	0,2	1,644765
19,896667	0,2	1,649794
19,900000	0,2	1,654066
19,903333	0,2	1,656976
19,906667	0,2	1,657891
19,910000	0,2	1,656737
19,913333	0,2	1,654345
19,916667	0,2	1,651635
19,920000	0,2	1,648854
19,923333	0,2	1,645758
19,926667	0,2	1,642082
19,930000	0,2	1,637816
19,933333	0,2	1,633053
19,936667	0,2	1,627497
19,940000	0,2	1,620586
19,943333	0,2	1,612254
19,946667	0,2	1,603010
19,950000	0,2	1,593452
19,953333	0,2	1,584177
19,956667	0,2	1,575730
19,960000	0,2	1,568086
19,963333	0,2	1,560550
19,966667	0,2	1,552498
19,970000	0,2	1,543920
19,973333	0,2	1,535027
19,976667	0,2	1,525760
19,980000	0,2	1,516030
19,983333	0,2	1,506127
19,986667	0,2	1,496475
19,990000	0,2	1,487170
19,993333	0,2	1,478220
19,996667	0,2	1,469920
20,000000	0,2	1,462564
20,003333	0,2	1,456146
20,006667	0,2	1,450567
20,010000	0,2	1,445771
20,013333	0,2	1,441570
20,016667	0,2	1,437495
20,020000	0,2	1,432914
20,023333	0,2	1,427528
20,026667	0,2	1,421724
20,030000	0,2	1,416113
20,033333	0,2	1,411071
20,036667	0,2	1,406865
20,040000	0,2	1,403644
20,043333	0,2	1,401399
20,046667	0,2	1,400039
20,050000	0,2	1,399304
20,053333	0,2	1,398936
20,056667	0,2	1,398858
20,060000	0,2	1,398941
20,063333	0,2	1,398887
20,066667	0,2	1,398555
20,070000	0,2	1,398155
20,073333	0,2	1,398145
20,076667	0,2	1,398943
20,080000	0,2	1,400767
20,083333	0,2	1,403836
20,086667	0,2	1,408454
20,090000	0,2	1,414552
20,093333	0,2	1,421477
20,096667	0,2	1,428388
20,100000	0,2	1,434681
20,103333	0,2	1,440283
20,106667	0,2	1,445702
20,110000	0,2	1,451492
20,113333	0,2	1,457841
20,116667	0,2	1,464884
20,120000	0,2	1,472797
20,123333	0,2	1,481628
20,126667	0,2	1,491444
20,130000	0,2	1,502351
20,133333	0,2	1,514288
20,136667	0,2	1,526835
20,140000	0,2	1,539291
20,143333	0,2	1,551148
20,146667	0,2	1,562415
20,150000	0,2	1,573496
20,153333	0,2	1,584873
20,156667	0,2	1,596667
20,160000	0,2	1,608549
20,163333	0,2	1,620399
20,166667	0,2	1,632816
20,170000	0,2	1,646585
20,173333	0,2	1,661642
20,176667	0,2	1,676866
20,180000	0,2	1,691022
20,183333	0,2	1,703655
20,186667	0,2	1,715062
20,190000	0,2	1,725848
20,193333	0,2	1,736527
20,196667	0,2	1,747234
20,200000	0,2	1,757821
20,203333	0,2	1,768292
20,206667	0,2	1,779087
20,210000	0,2	1,790895
20,213333	0,2	1,803964
20,216667	0,2	1,817498
20,220000	0,2	1,830263
20,223333	0,2	1,841773
20,226667	0,2	1,852400
20,230000	0,2	1,862490
20,233333	0,2	1,871896
20,236667	0,2	1,880306
20,240000	0,2	1,887656
20,243333	0,2	1,894054
20,246667	0,2	1,899330
20,250000	0,2	1,902904
20,253333	0,2	1,904189
20,256667	0,2	1,902894
20,260000	0,2	1,898895
20,263333	0,2	1,892073
20,266667	0,2	1,882484
20,270000	0,2	1,870642
20,273333	0,2	1,857221
20,276667	0,2	1,842489
20,280000	0,2	1,826541
20,283333	0,2	1,809840
20,286667	0,2	1,793025
20,290000	0,2	1,776475
20,293333	0,2	1,760263
20,296667	0,2	1,744407
20,300000	0,2	1,729170
20,303333	0,2	1,715196
20,306667	0,2	1,703347
20,310000	0,2	1,694289
20,313333	0,2	1,688128
20,316667	0,2	1,684541
20,320000	0,2	1,683302
20,323333	0,2	1,684397
20,326667	0,2	1,687630
20,330000	0,2	1,692569
20,333333	0,2	1,698950
20,336667	0,2	1,706839
20,340000	0,2	1,716269
20,343333	0,2	1,726730
20,346667	0,2	1,737289
20,350000	0,2	1,747151
20,353333	0,2	1,755874
20,356667	0,2	1,763330
20,360000	0,2	1,769599
20,363333	0,2	1,774577
20,366667	0,2	1,777717
20,370000	0,2	1,778443
20,373333	0,2	1,776697
20,376667	0,2	1,772783
20,380000	0,2	1,766915
20,383333	0,2	1,759173
20,386667	0,2	1,749661
20,390000	0,2	1,738507
20,393333	0,2	1,725891
20,396667	0,2	1,712171
20,400000	0,2	1,697964
20,403333	0,2	1,684091
20,406667	0,2	1,671451
20,410000	0,2	1,660707
20,413333	0,2	1,651919
20,416667	0,2	1,644697
20,420000	0,2	1,638577
20,423333	0,2	1,633234
20,426667	0,2	1,628765
20,430000	0,2	1,625462
20,433333	0,2	1,623258
20,436667	0,2	1,621788
20,440000	0,2	1,620595
20,443333	0,2	1,619154
20,446667	0,2	1,617268
20,450000	0,2	1,615286
20,453333	0,2	1,613668
20,456667	0,2	1,612577
20,460000	0,2	1,611774
20,463333	0,2	1,610655
20,466667	0,2	1,608694
20,470000	0,2	1,605660
20,473333	0,2	1,601230
20,476667	0,2	1,595077
20,480000	0,2	1,587554
20,483333	0,2	1,579704
20,486667	0,2	1,572416
20,490000	0,2	1,565742
20,493333	0,2	1,559073
20,496667	0,2	1,551691
20,500000	0,2	1,543147
20,503333	0,2	1,533384
20,506667	0,2	1,522570
20,510000	0,2	1,510912
20,513333	0,2	1,498883
20,516667	0,2	1,487334
20,520000	0,2	1,477070
20,523333	0,2	1,468420
20,526667	0,2	1,461094
20,530000	0,2	1,454425
20,533333	0,2	1,447853
20,536667	0,2	1,440945
20,540000	0,2	1,433364
20,543333	0,2	1,425353
20,546667	0,2	1,417659
20,550000	0,2	1,410797
20,553333	0,2	1,404832
20,556667	0,2	1,399686
20,560000	0,2	1,395373
20,563333	0,2	1,392011
20,566667	0,2	1,389612
20,570000	0,2	1,387889
20,573333	0,2	1,386396
20,576667	0,2	1,384991
20,580000	0,2	1,384013
20,583333	0,2	1,383779
20,586667	0,2	1,384187
20,590000	0,2	1,385003
20,593333	0,2	1,386135
20,596667	0,2	1,387407
20,600000	0,2	1,388560
20,603333	0,2	1,389575
20,606667	0,2	1,390479
20,610000	0,2	1,391067
20,613333	0,2	1,391370
20,616667	0,2	1,391887
20,620000	0,2	1,393040
20,623333	0,2	1,394825
20,626667	0,2	1,397000
20,630000	0,2	1,399369
20,633333	0,2	1,401874
20,636667	0,2	1,404436
20,640000	0,2	1,406988
20,643333	0,2	1,409661
20,646667	0,2	1,412523
20,650000	0,2	1,415320
20,653333	0,2	1,417547
20,656667	0,2	1,418520
20,660000	0,2	1,417729
20,663333	0,2	1,415418
20,666667	0,2	1,412612
20,670000	0,2	1,410419
20,673333	0,2	1,409223
20,676667	0,2	1,408537
20,680000	0,2	1,407528
20,683333	0,2	1,405445
20,686667	0,2	1,401941
20,690000	0,2	1,397378
20,693333	0,2	1,392536
20,696667	0,2	1,387762
20,700000	0,2	1,382657
20,703333	0,2	1,376808
20,706667	0,2	1,370501
20,710000	0,2	1,364364
20,713333	0,2	1,358720
20,716667	0,2	1,353590
20,720000	0,2	1,348783
20,723333	0,2	1,343771
20,726667	0,2	1,337987
20,730000	0,2	1,331585
20,733333	0,2	1,325546
20,736667	0,2	1,320659
20,740000	0,2	1,316872
20,743333	0,2	1,313785
20,746667	0,2	1,311043
20,750000	0,2	1,308226
20,753333	0,2	1,304944
20,756667	0,2	1,301136
20,760000	0,2	1,296959
20,763333	0,2	1,292396
20,766667	0,2	1,287343
20,770000	0,2	1,282019
20,773333	0,2	1,276940
20,776667	0,2	1,272644
20,780000	0,2	1,269397
20,783333	0,2	1,267083
20,786667	0,2	1,265535
20,790000	0,2	1,264680
20,793333	0,2	1,264193
20,796667	0,2	1,263482
20,800000	0,2	1,262173
20,803333	0,2	1,260207
20,806667	0,2	1,257565
20,810000	0,2	1,254352
20,813333	0,2	1,251022
20,816667	0,2	1,248255
20,820000	0,2	1,246585
20,823333	0,2	1,246070
20,826667	0,2	1,246266
20,830000	0,2	1,246579
20,833333	0,2	1,246668
20,836667	0,2	1,246582
20,840000	0,2	1,246541
20,843333	0,2	1,246439
20,846667	0,2	1,245617
20,850000	0,2	1,243387
20,853333	0,2	1,239879
20,856667	0,2	1,236130
20,860000	0,2	1,233178
20,863333	0,2	1,231340
20,866667	0,2	1,230362
20,870000	0,2	1,229862
20,873333	0,2	1,229577
20,876667	0,2	1,229266
20,880000	0,2	1,228424
20,883333	0,2	1,226634
20,886667	0,2	1,224274
20,890000	0,2	1,222328
20,893333	0,2	1,221441
20,896667	0,2	1,221363
20,900000	0,2	1,221204
20,903333	0,2	1,220062
20,906667	0,2	1,217552
20,910000	0,2	1,213875
20,913333	0,2	1,209509
20,916667	0,2	1,205066
20,920000	0,2	1,201287
20,923333	0,2	1,198617
20,926667	0,2	1,196760
20,930000	0,2	1,194988
20,933333	0,2	1,192865
20,936667	0,2	1,190204
20,940000	0,2	1,186679
20,943333	0,2	1,182148
20,946667	0,2	1,177025
20,950000	0,2	1,171868
20,953333	0,2	1,167063
20,956667	0,2	1,163009
20,960000	0,2	1,160045
20,963333	0,2	1,157984
20,966667	0,2	1,156010
20,970000	0,2	1,153234
20,973333	0,2	1,149431
20,976667	0,2	1,145284
20,980000	0,2	1,141902
20,983333	0,2	1,140006
20,986667	0,2	1,139533
20,990000	0,2	1,139849
20,993333	0,2	1,140159
20,996667	0,2	1,139834
21,000000	0,2	1,138645
21,003333	0,2	1,136893
21,006667	0,2	1,135309
21,010000	0,2	1,134598
21,013333	0,2	1,134990
21,016667	0,2	1,136098
21,020000	0,2	1,137024
21,023333	0,2	1,136922
21,026667	0,2	1,135646
21,030000	0,2	1,133749
21,033333	0,2	1,131973
21,036667	0,2	1,130706
21,040000	0,2	1,129671
21,043333	0,2	1,128220
21,046667	0,2	1,126139
21,050000	0,2	1,123733
21,053333	0,2	1,121042
21,056667	0,2	1,117713
21,060000	0,2	1,113597
21,063333	0,2	1,108944
21,066667	0,2	1,104196
21,070000	0,2	1,099716
21,073333	0,2	1,095513
21,076667	0,2	1,091191
21,080000	0,2	1,086284
21,083333	0,2	1,080723
21,086667	0,2	1,075053
21,090000	0,2	1,070003
21,093333	0,2	1,065749
21,096667	0,2	1,061816
21,100000	0,2	1,057752
21,103333	0,2	1,053478
21,106667	0,2	1,048804
21,110000	0,2	1,043309
21,113333	0,2	1,037067
21,116667	0,2	1,030869
21,120000	0,2	1,025574
21,123333	0,2	1,021424
21,126667	0,2	1,017900
21,130000	0,2	1,014281
21,133333	0,2	1,010235
21,136667	0,2	1,005777
21,140000	0,2	1,000894
21,143333	0,2	0,995624
21,146667	0,2	0,990547
21,150000	0,2	0,986611
21,153333	0,2	0,984201
21,156667	0,2	0,982810
21,160000	0,2	0,981662
21,163333	0,2	0,980307
21,166667	0,2	0,978559
21,170000	0,2	0,976291
21,173333	0,2	0,973630
21,176667	0,2	0,971208
21,180000	0,2	0,969881
21,183333	0,2	0,970122
21,186667	0,2	0,971742
21,190000	0,2	0,973977
21,193333	0,2	0,975779
21,196667	0,2	0,976462
21,200000	0,2	0,976125
21,203333	0,2	0,975240
21,206667	0,2	0,974200
21,210000	0,2	0,973264
21,213333	0,2	0,972500
21,216667	0,2	0,971972
21,220000	0,2	0,971972
21,223333	0,2	0,972692
21,226667	0,2	0,973917
21,230000	0,2	0,975308
21,233333	0,2	0,976759
21,236667	0,2	0,978322
21,240000	0,2	0,979853
21,243333	0,2	0,980950
21,246667	0,2	0,981330
21,250000	0,2	0,981069
21,253333	0,2	0,980517
21,256667	0,2	0,980097
21,260000	0,2	0,980110
21,263333	0,2	0,980508
21,266667	0,2	0,980878
21,270000	0,2	0,980918
21,273333	0,2	0,980751
21,276667	0,2	0,980667
21,280000	0,2	0,980931
21,283333	0,2	0,981794
21,286667	0,2	0,983376
21,290000	0,2	0,985536
21,293333	0,2	0,987832
21,296667	0,2	0,989669
21,300000	0,2	0,990664
21,303333	0,2	0,990767
21,306667	0,2	0,990150
21,310000	0,2	0,989079
21,313333	0,2	0,987600
21,316667	0,2	0,985401
21,320000	0,2	0,982196
21,323333	0,2	0,978210
21,326667	0,2	0,974188
21,330000	0,2	0,970764
21,333333	0,2	0,967930
21,336667	0,2	0,965499
21,340000	0,2	0,963814
21,343333	0,2	0,963474
21,346667	0,2	0,964444
21,350000	0,2	0,965777
21,353333	0,2	0,966282
21,356667	0,2	0,965312
21,360000	0,2	0,963019
21,363333	0,2	0,960204
21,366667	0,2	0,957848
21,370000	0,2	0,956517
21,373333	0,2	0,956343
21,376667	0,2	0,957323
21,380000	0,2	0,959239
21,383333	0,2	0,961694
21,386667	0,2	0,964366
21,390000	0,2	0,967016
21,393333	0,2	0,969597
21,396667	0,2	0,972221
21,400000	0,2	0,974721
21,403333	0,2	0,976813
21,406667	0,2	0,978745
21,410000	0,2	0,981261
21,413333	0,2	0,984857
21,416667	0,2	0,989308
21,420000	0,2	0,993847
21,423333	0,2	0,997784
21,426667	0,2	1,001108
21,430000	0,2	1,004310
21,433333	0,2	1,007512
21,436667	0,2	1,010060
21,440000	0,2	1,011050
21,443333	0,2	1,010146
21,446667	0,2	1,007859
21,450000	0,2	1,005060
21,453333	0,2	1,002398
21,456667	0,2	1,000113
21,460000	0,2	0,998082
21,463333	0,2	0,996077
21,466667	0,2	0,994011
21,470000	0,2	0,991792
21,473333	0,2	0,989231
21,476667	0,2	0,986476
21,480000	0,2	0,983900
21,483333	0,2	0,981335
21,486667	0,2	0,978322
21,490000	0,2	0,974989
21,493333	0,2	0,971802
21,496667	0,2	0,968984
21,500000	0,2	0,966591
21,503333	0,2	0,964510
21,506667	0,2	0,962530
21,510000	0,2	0,960874
21,513333	0,2	0,960258
21,516667	0,2	0,961260
21,520000	0,2	0,963962
21,523333	0,2	0,968148
21,526667	0,2	0,973468
21,530000	0,2	0,979468
21,533333	0,2	0,985671
21,536667	0,2	0,991776
21,540000	0,2	0,997950
21,543333	0,2	1,004848
21,546667	0,2	1,013078
21,550000	0,2	1,022586
21,553333	0,2	1,032779
21,556667	0,2	1,043242
21,560000	0,2	1,053919
21,563333	0,2	1,064563
21,566667	0,2	1,074473
21,570000	0,2	1,083028
21,573333	0,2	1,090241
21,576667	0,2	1,096497
21,580000	0,2	1,102051
21,583333	0,2	1,106831
21,586667	0,2	1,110412
21,590000	0,2	1,112179
21,593333	0,2	1,111633
21,596667	0,2	1,108637
21,600000	0,2	1,103516
21,603333	0,2	1,096848
21,606667	0,2	1,089048
21,610000	0,2	1,080178
21,613333	0,2	1,070181
21,616667	0,2	1,059055
21,620000	0,2	1,046682
21,623333	0,2	1,033059
21,626667	0,2	1,018798
21,630000	0,2	1,004816
21,633333	0,2	0,991565
21,636667	0,2	0,978717
21,640000	0,2	0,965480
21,643333	0,2	0,951471
21,646667	0,2	0,937333
21,650000	0,2	0,924239
21,653333	0,2	0,912893
21,656667	0,2	0,903212
21,660000	0,2	0,894771
21,663333	0,2	0,887041
21,666667	0,2	0,879462
21,670000	0,2	0,871805
21,673333	0,2	0,864292
21,676667	0,2	0,857345
21,680000	0,2	0,851441
21,683333	0,2	0,846841
21,686667	0,2	0,843350
21,690000	0,2	0,840623
21,693333	0,2	0,838488
21,696667	0,2	0,836647
21,700000	0,2	0,834503
21,703333	0,2	0,831717
21,706667	0,2	0,828479
21,710000	0,2	0,825040
21,713333	0,2	0,821623
21,716667	0,2	0,818776
21,720000	0,2	0,817111
21,723333	0,2	0,816645
21,726667	0,2	0,816613
21,730000	0,2	0,816048
21,733333	0,2	0,814539
21,736667	0,2	0,812360
21,740000	0,2	0,810101
21,743333	0,2	0,808266
21,746667	0,2	0,807008
21,750000	0,2	0,806270
21,753333	0,2	0,806190
21,756667	0,2	0,807112
21,760000	0,2	0,809206
21,763333	0,2	0,812137
21,766667	0,2	0,815071
21,770000	0,2	0,817245
21,773333	0,2	0,818574
21,776667	0,2	0,819531
21,780000	0,2	0,820648
21,783333	0,2	0,822241
21,786667	0,2	0,824332
21,790000	0,2	0,826864
21,793333	0,2	0,830028
21,796667	0,2	0,834227
21,800000	0,2	0,839852
21,803333	0,2	0,846972
21,806667	0,2	0,855127
21,810000	0,2	0,863879
21,813333	0,2	0,873380
21,816667	0,2	0,883892
21,820000	0,2	0,895121
21,823333	0,2	0,906487
21,826667	0,2	0,917892
21,830000	0,2	0,929895
21,833333	0,2	0,943214
21,836667	0,2	0,958333
21,840000	0,2	0,975440
21,843333	0,2	0,994540
21,846667	0,2	1,015634
21,850000	0,2	1,038499
21,853333	0,2	1,062371
21,856667	0,2	1,086407
21,860000	0,2	1,110584
21,863333	0,2	1,135839
21,866667	0,2	1,163182
21,870000	0,2	1,192789
21,873333	0,2	1,223941
21,876667	0,2	1,255569
21,880000	0,2	1,286740
21,883333	0,2	1,316844
21,886667	0,2	1,345462
21,890000	0,2	1,372213
21,893333	0,2	1,396778
21,896667	0,2	1,418792
21,900000	0,2	1,437777
21,903333	0,2	1,453384
21,906667	0,2	1,465514
21,910000	0,2	1,474187
21,913333	0,2	1,479497
21,916667	0,2	1,481428
21,920000	0,2	1,479635
21,923333	0,2	1,473787
21,926667	0,2	1,463847
21,930000	0,2	1,449771
21,933333	0,2	1,431615
21,936667	0,2	1,409934
21,940000	0,2	1,385495
21,943333	0,2	1,358806
21,946667	0,2	1,330188
21,950000	0,2	1,300088
21,953333	0,2	1,269150
21,956667	0,2	1,238027
21,960000	0,2	1,207218
21,963333	0,2	1,177104
21,966667	0,2	1,147957
21,970000	0,2	1,119960
21,973333	0,2	1,093314
21,976667	0,2	1,068068
21,980000	0,2	1,043993
21,983333	0,2	1,020954
21,986667	0,2	0,999180
21,990000	0,2	0,979048
21,993333	0,2	0,960832
21,996667	0,2	0,944616
22,000000	0,2	0,930292
22,003333	0,2	0,917494
22,006667	0,2	0,905591
22,010000	0,2	0,894034
22,013333	0,2	0,882713
22,016667	0,2	0,871842
22,020000	0,2	0,861694
22,023333	0,2	0,852443
22,026667	0,2	0,844166
22,030000	0,2	0,837058
22,033333	0,2	0,831329
22,036667	0,2	0,826799
22,040000	0,2	0,822945
22,043333	0,2	0,819403
22,046667	0,2	0,816284
22,050000	0,2	0,813795
22,053333	0,2	0,811677
22,056667	0,2	0,809350
22,060000	0,2	0,806320
22,063333	0,2	0,802262
22,066667	0,2	0,797168
22,070000	0,2	0,791460
22,073333	0,2	0,785711
22,076667	0,2	0,780194
22,080000	0,2	0,774873
22,083333	0,2	0,769943
22,086667	0,2	0,765982
22,090000	0,2	0,763336
22,093333	0,2	0,761820
22,096667	0,2	0,761054
22,100000	0,2	0,760643
22,103333	0,2	0,760058
22,106667	0,2	0,758719
22,110000	0,2	0,756370
22,113333	0,2	0,753395
22,116667	0,2	0,750760
22,120000	0,2	0,749305
22,123333	0,2	0,749117
22,126667	0,2	0,749717
22,130000	0,2	0,750389
22,133333	0,2	0,750394
22,136667	0,2	0,749617
22,140000	0,2	0,748915
22,143333	0,2	0,749387
22,146667	0,2	0,751487
22,150000	0,2	0,754913
22,153333	0,2	0,759050
22,156667	0,2	0,763371
22,160000	0,2	0,767501
22,163333	0,2	0,771155
22,166667	0,2	0,774472
22,170000	0,2	0,778189
22,173333	0,2	0,782759
22,176667	0,2	0,787710
22,180000	0,2	0,792479
22,183333	0,2	0,797173
22,186667	0,2	0,802115
22,190000	0,2	0,807184
22,193333	0,2	0,811860
22,196667	0,2	0,815681
22,200000	0,2	0,818492
22,203333	0,2	0,820320
22,206667	0,2	0,821199
22,210000	0,2	0,821175
22,213333	0,2	0,820363
22,216667	0,2	0,819047
22,220000	0,2	0,817602
22,223333	0,2	0,816137
22,226667	0,2	0,814404
22,230000	0,2	0,812091
22,233333	0,2	0,809049
22,236667	0,2	0,805306
22,240000	0,2	0,801095
22,243333	0,2	0,796832
22,246667	0,2	0,792747
22,250000	0,2	0,788597
22,253333	0,2	0,784000
22,256667	0,2	0,778914
22,260000	0,2	0,773713
22,263333	0,2	0,768979
22,266667	0,2	0,765290
22,270000	0,2	0,762805
22,273333	0,2	0,760847
22,276667	0,2	0,758431
22,280000	0,2	0,755270
22,283333	0,2	0,751979
22,286667	0,2	0,749390
22,290000	0,2	0,747783
22,293333	0,2	0,746914
22,296667	0,2	0,746641
22,300000	0,2	0,747114
22,303333	0,2	0,748462
22,306667	0,2	0,750628
22,310000	0,2	0,753318
22,313333	0,2	0,756004
22,316667	0,2	0,758071
22,320000	0,2	0,759043
22,323333	0,2	0,758913
22,326667	0,2	0,758292
22,330000	0,2	0,758001
22,333333	0,2	0,758611
22,336667	0,2	0,760318
22,340000	0,2	0,763089
22,343333	0,2	0,766884
22,346667	0,2	0,771556
22,350000	0,2	0,776809
22,353333	0,2	0,782524
22,356667	0,2	0,788680
22,360000	0,2	0,794992
22,363333	0,2	0,801165
22,366667	0,2	0,807210
22,370000	0,2	0,813236
22,373333	0,2	0,819156
22,376667	0,2	0,824750
22,380000	0,2	0,829893
22,383333	0,2	0,834598
22,386667	0,2	0,838978
22,390000	0,2	0,843200
22,393333	0,2	0,847297
22,396667	0,2	0,850968
22,400000	0,2	0,853665
22,403333	0,2	0,854892
22,406667	0,2	0,854370
22,410000	0,2	0,851944
22,413333	0,2	0,847532
22,416667	0,2	0,841378
22,420000	0,2	0,834126
22,423333	0,2	0,826250
22,426667	0,2	0,817728
22,430000	0,2	0,808628
22,433333	0,2	0,799380
22,436667	0,2	0,790299
22,440000	0,2	0,781293
22,443333	0,2	0,772007
22,446667	0,2	0,762172
22,450000	0,2	0,751886
22,453333	0,2	0,741498
22,456667	0,2	0,731197
22,460000	0,2	0,720878
22,463333	0,2	0,710282
22,466667	0,2	0,699340
22,470000	0,2	0,688623
22,473333	0,2	0,679045
22,476667	0,2	0,670842
22,480000	0,2	0,663431
22,483333	0,2	0,656160
22,486667	0,2	0,648614
22,490000	0,2	0,640727
22,493333	0,2	0,633043
22,496667	0,2	0,626373
22,500000	0,2	0,621259
22,503333	0,2	0,617883
22,506667	0,2	0,615835
22,510000	0,2	0,613949
22,513333	0,2	0,610984
22,516667	0,2	0,606657
22,520000	0,2	0,601764
22,523333	0,2	0,597253
22,526667	0,2	0,593556
22,530000	0,2	0,590662
22,533333	0,2	0,588212
22,536667	0,2	0,585746
22,540000	0,2	0,583282
22,543333	0,2	0,581312
22,546667	0,2	0,580023
22,550000	0,2	0,578909
22,553333	0,2	0,577327
22,556667	0,2	0,575138
22,560000	0,2	0,572757
22,563333	0,2	0,570776
22,566667	0,2	0,569442
22,570000	0,2	0,568616
22,573333	0,2	0,568307
22,576667	0,2	0,568656
22,580000	0,2	0,569376
22,583333	0,2	0,569769
22,586667	0,2	0,569325
22,590000	0,2	0,567973
22,593333	0,2	0,565950
22,596667	0,2	0,563778
22,600000	0,2	0,562011
22,603333	0,2	0,560882
22,606667	0,2	0,560292
22,610000	0,2	0,560016
22,613333	0,2	0,559791
22,616667	0,2	0,559272
22,620000	0,2	0,558214
22,623333	0,2	0,556664
22,626667	0,2	0,554889
22,630000	0,2	0,553282
22,633333	0,2	0,552041
22,636667	0,2	0,550886
22,640000	0,2	0,549521
22,643333	0,2	0,548139
22,646667	0,2	0,547230
22,650000	0,2	0,547032
22,653333	0,2	0,547242
22,656667	0,2	0,547352
22,660000	0,2	0,547026
22,663333	0,2	0,545875
22,666667	0,2	0,543388
22,670000	0,2	0,539542
22,673333	0,2	0,535219
22,676667	0,2	0,531806
22,680000	0,2	0,530268
22,683333	0,2	0,530538
22,686667	0,2	0,531768
22,690000	0,2	0,533022
22,693333	0,2	0,533786
22,696667	0,2	0,534187
22,700000	0,2	0,534747
22,703333	0,2	0,535815
22,706667	0,2	0,537396
22,710000	0,2	0,539279
22,713333	0,2	0,540951
22,716667	0,2	0,541794
22,720000	0,2	0,541710
22,723333	0,2	0,541261
22,726667	0,2	0,540983
22,730000	0,2	0,540794
22,733333	0,2	0,540406
22,736667	0,2	0,539986
22,740000	0,2	0,539830
22,743333	0,2	0,539759
22,746667	0,2	0,539439
22,750000	0,2	0,538997
22,753333	0,2	0,538801
22,756667	0,2	0,538975
22,760000	0,2	0,539523
22,763333	0,2	0,540537
22,766667	0,2	0,542081
22,770000	0,2	0,544139
22,773333	0,2	0,546720
22,776667	0,2	0,549787
22,780000	0,2	0,552951
22,783333	0,2	0,555621
22,786667	0,2	0,557563
22,790000	0,2	0,559050
22,793333	0,2	0,560537
22,796667	0,2	0,562444
22,800000	0,2	0,565182
22,803333	0,2	0,569113
22,806667	0,2	0,574190
22,810000	0,2	0,579841
22,813333	0,2	0,585619
22,816667	0,2	0,591695
22,820000	0,2	0,598372
22,823333	0,2	0,605674
22,826667	0,2	0,613547
22,830000	0,2	0,621977
22,833333	0,2	0,630920
22,836667	0,2	0,640385
22,840000	0,2	0,650479
22,843333	0,2	0,661336
22,846667	0,2	0,672977
22,850000	0,2	0,685001
22,853333	0,2	0,696693
22,856667	0,2	0,707625
22,860000	0,2	0,717729
22,863333	0,2	0,726815
22,866667	0,2	0,734515
22,870000	0,2	0,740727
22,873333	0,2	0,745963
22,876667	0,2	0,750951
22,880000	0,2	0,755850
22,883333	0,2	0,760171
22,886667	0,2	0,763251
22,890000	0,2	0,764598
22,893333	0,2	0,763957
22,896667	0,2	0,761338
22,900000	0,2	0,757130
22,903333	0,2	0,751859
22,906667	0,2	0,745706
22,910000	0,2	0,738509
22,913333	0,2	0,730060
22,916667	0,2	0,720225
22,920000	0,2	0,709122
22,923333	0,2	0,697285
22,926667	0,2	0,685324
22,930000	0,2	0,673284
22,933333	0,2	0,660565
22,936667	0,2	0,646696
22,940000	0,2	0,631964
22,943333	0,2	0,617239
22,946667	0,2	0,603441
22,950000	0,2	0,591092
22,953333	0,2	0,580125
22,956667	0,2	0,570106
22,960000	0,2	0,560665
22,963333	0,2	0,551874
22,966667	0,2	0,544147
22,970000	0,2	0,537438
22,973333	0,2	0,530951
22,976667	0,2	0,524007
22,980000	0,2	0,516708
22,983333	0,2	0,509647
22,986667	0,2	0,503554
22,990000	0,2	0,499045
22,993333	0,2	0,496138
22,996667	0,2	0,494220
23,000000	0,2	0,492709
23,003333	0,2	0,491408
23,006667	0,2	0,490195
23,010000	0,2	0,488842
23,013333	0,2	0,487131
23,016667	0,2	0,484861
23,020000	0,2	0,482019
23,023333	0,2	0,478979
23,026667	0,2	0,476122
23,030000	0,2	0,473472
23,033333	0,2	0,470923
23,036667	0,2	0,468547
23,040000	0,2	0,466584
23,043333	0,2	0,465246
23,046667	0,2	0,464536
23,050000	0,2	0,464176
23,053333	0,2	0,463685
23,056667	0,2	0,462593
23,060000	0,2	0,460659
23,063333	0,2	0,457776
23,066667	0,2	0,453909
23,070000	0,2	0,449369
23,073333	0,2	0,444886
23,076667	0,2	0,441304
23,080000	0,2	0,439144
23,083333	0,2	0,438131
23,086667	0,2	0,437342
23,090000	0,2	0,436183
23,093333	0,2	0,434899
23,096667	0,2	0,433906
23,100000	0,2	0,433212
23,103333	0,2	0,432772
23,106667	0,2	0,432914
23,110000	0,2	0,434001
23,113333	0,2	0,435739
23,116667	0,2	0,437217
23,120000	0,2	0,437791
23,123333	0,2	0,437533
23,126667	0,2	0,436841
23,130000	0,2	0,435995
23,133333	0,2	0,435070
23,136667	0,2	0,434264
23,140000	0,2	0,434181
23,143333	0,2	0,435404
23,146667	0,2	0,437947
23,150000	0,2	0,441496
23,153333	0,2	0,445937
23,156667	0,2	0,451240
23,160000	0,2	0,456810
23,163333	0,2	0,461428
23,166667	0,2	0,464148
23,170000	0,2	0,464953
23,173333	0,2	0,464654
23,176667	0,2	0,464380
23,180000	0,2	0,464935
23,183333	0,2	0,466419
23,186667	0,2	0,468292
23,190000	0,2	0,469962
23,193333	0,2	0,471405
23,196667	0,2	0,472998
23,200000	0,2	0,474928
23,203333	0,2	0,476995
23,206667	0,2	0,478872
23,210000	0,2	0,480271
23,213333	0,2	0,480904
23,216667	0,2	0,480693
23,220000	0,2	0,480042
23,223333	0,2	0,479514
23,226667	0,2	0,479382
23,230000	0,2	0,479739
23,233333	0,2	0,480640
23,236667	0,2	0,481926
23,240000	0,2	0,483189
23,243333	0,2	0,483963
23,246667	0,2	0,484092
23,250000	0,2	0,483925
23,253333	0,2	0,483926
23,256667	0,2	0,484282
23,260000	0,2	0,484997
23,263333	0,2	0,485978
23,266667	0,2	0,486835
23,270000	0,2	0,486881
23,273333	0,2	0,485730
23,276667	0,2	0,483826
23,280000	0,2	0,482073
23,283333	0,2	0,480982
23,286667	0,2	0,480443
23,290000	0,2	0,480191
23,293333	0,2	0,480073
23,296667	0,2	0,480024
23,300000	0,2	0,480063
23,303333	0,2	0,480182
23,306667	0,2	0,480273
23,310000	0,2	0,480303
23,313333	0,2	0,480546
23,316667	0,2	0,481578
23,320000	0,2	0,483894
23,323333	0,2	0,487501
23,326667	0,2	0,491778
23,330000	0,2	0,495773
23,333333	0,2	0,498840
23,336667	0,2	0,500893
23,340000	0,2	0,501999
23,343333	0,2	0,502083
23,346667	0,2	0,501224
23,350000	0,2	0,499990
23,353333	0,2	0,498995
23,356667	0,2	0,498314
23,360000	0,2	0,497580
23,363333	0,2	0,496440
23,366667	0,2	0,494783
23,370000	0,2	0,492732
23,373333	0,2	0,490494
23,376667	0,2	0,488181
23,380000	0,2	0,485645
23,383333	0,2	0,482586
23,386667	0,2	0,478932
23,390000	0,2	0,475102
23,393333	0,2	0,471813
23,396667	0,2	0,469439
23,400000	0,2	0,467708
23,403333	0,2	0,466075
23,406667	0,2	0,464036
23,410000	0,2	0,461154
23,413333	0,2	0,457219
23,416667	0,2	0,452435
23,420000	0,2	0,447299
23,423333	0,2	0,442211
23,426667	0,2	0,437447
23,430000	0,2	0,433475
23,433333	0,2	0,430802
23,436667	0,2	0,429464
23,440000	0,2	0,428813
23,443333	0,2	0,427876
23,446667	0,2	0,426163
23,450000	0,2	0,423895
23,453333	0,2	0,421436
23,456667	0,2	0,418915
23,460000	0,2	0,416254
23,463333	0,2	0,413352
23,466667	0,2	0,410158
23,470000	0,2	0,406600
23,473333	0,2	0,402726
23,476667	0,2	0,398772
23,480000	0,2	0,395003
23,483333	0,2	0,391640
23,486667	0,2	0,388947
23,490000	0,2	0,387200
23,493333	0,2	0,386397
23,496667	0,2	0,386155
23,500000	0,2	0,386142
23,503333	0,2	0,386327
23,506667	0,2	0,386773
23,510000	0,2	0,387532
23,513333	0,2	0,388652
23,516667	0,2	0,390069
23,520000	0,2	0,391642
23,523333	0,2	0,393235
23,526667	0,2	0,394609
23,530000	0,2	0,395462
23,533333	0,2	0,395640
23,536667	0,2	0,395286
23,540000	0,2	0,394862
23,543333	0,2	0,394975
23,546667	0,2	0,396090
23,550000	0,2	0,398458
23,553333	0,2	0,402045
23,556667	0,2	0,406389
23,560000	0,2	0,410819
23,563333	0,2	0,414901
23,566667	0,2	0,418434
23,570000	0,2	0,421148
23,573333	0,2	0,422718
23,576667	0,2	0,423129
23,580000	0,2	0,422768
23,583333	0,2	0,422204
23,586667	0,2	0,421969
23,590000	0,2	0,422408
23,593333	0,2	0,423687
23,596667	0,2	0,425665
23,600000	0,2	0,427707
23,603333	0,2	0,429004
23,606667	0,2	0,429253
23,610000	0,2	0,428906
23,613333	0,2	0,428695
23,616667	0,2	0,429083
23,620000	0,2	0,430019
23,623333	0,2	0,430999
23,626667	0,2	0,431521
23,630000	0,2	0,431513
23,633333	0,2	0,431231
23,636667	0,2	0,431028
23,640000	0,2	0,431287
23,643333	0,2	0,432319
23,646667	0,2	0,434289
23,650000	0,2	0,437202
23,653333	0,2	0,440894
23,656667	0,2	0,445090
23,660000	0,2	0,449559
23,663333	0,2	0,454103
23,666667	0,2	0,458380
23,670000	0,2	0,462052
23,673333	0,2	0,465154
23,676667	0,2	0,468065
23,680000	0,2	0,471303
23,683333	0,2	0,475362
23,686667	0,2	0,480320
23,690000	0,2	0,485580
23,693333	0,2	0,490259
23,696667	0,2	0,493821
23,700000	0,2	0,496216
23,703333	0,2	0,497539
23,706667	0,2	0,497873
23,710000	0,2	0,497414
23,713333	0,2	0,496519
23,716667	0,2	0,495658
23,720000	0,2	0,495031
23,723333	0,2	0,494174
23,726667	0,2	0,492380
23,730000	0,2	0,489350
23,733333	0,2	0,485006
23,736667	0,2	0,479155
23,740000	0,2	0,471862
23,743333	0,2	0,463756
23,746667	0,2	0,455648
23,750000	0,2	0,448026
23,753333	0,2	0,440935
23,756667	0,2	0,434230
23,760000	0,2	0,427743
23,763333	0,2	0,421297
23,766667	0,2	0,414935
23,770000	0,2	0,409067
23,773333	0,2	0,404069
23,776667	0,2	0,399848
23,780000	0,2	0,395800
23,783333	0,2	0,391187
23,786667	0,2	0,385773
23,790000	0,2	0,380033
23,793333	0,2	0,374691
23,796667	0,2	0,370173
23,800000	0,2	0,366442
23,803333	0,2	0,363073
23,806667	0,2	0,359466
23,810000	0,2	0,355248
23,813333	0,2	0,350679
23,816667	0,2	0,346593
23,820000	0,2	0,343665
23,823333	0,2	0,341644
23,826667	0,2	0,339715
23,830000	0,2	0,337431
23,833333	0,2	0,334829
23,836667	0,2	0,332055
23,840000	0,2	0,329309
23,843333	0,2	0,326908
23,846667	0,2	0,325151
23,850000	0,2	0,324075
23,853333	0,2	0,323402
23,856667	0,2	0,322830
23,860000	0,2	0,322115
23,863333	0,2	0,320964
23,866667	0,2	0,319347
23,870000	0,2	0,317811
23,873333	0,2	0,317236
23,876667	0,2	0,318356
23,880000	0,2	0,321207
23,883333	0,2	0,324811
23,886667	0,2	0,327946
23,890000	0,2	0,330295
23,893333	0,2	0,332405
23,896667	0,2	0,334751
23,900000	0,2	0,337271
23,903333	0,2	0,339756
23,906667	0,2	0,342362
23,910000	0,2	0,345591
23,913333	0,2	0,349718
23,916667	0,2	0,354297
23,920000	0,2	0,358534
23,923333	0,2	0,362254
23,926667	0,2	0,366105
23,930000	0,2	0,370872
23,933333	0,2	0,376810
23,936667	0,2	0,383302
23,940000	0,2	0,389037
23,943333	0,2	0,392817
23,946667	0,2	0,394385
23,950000	0,2	0,394544
23,953333	0,2	0,394528
23,956667	0,2	0,394975
23,960000	0,2	0,395457
23,963333	0,2	0,395198
23,966667	0,2	0,393904
23,970000	0,2	0,391778
23,973333	0,2	0,389194
23,976667	0,2	0,386366
23,980000	0,2	0,383163
23,983333	0,2	0,379355
23,986667	0,2	0,374908
23,990000	0,2	0,370140
23,993333	0,2	0,365559
23,996667	0,2	0,361320
24,000000	0,2	0,357177
24,003333	0,2	0,352962
24,006667	0,2	0,348711
24,010000	0,2	0,344494
24,013333	0,2	0,340276
24,016667	0,2	0,335927
24,020000	0,2	0,331286
24,023333	0,2	0,326193
24,026667	0,2	0,320663
24,030000	0,2	0,314973
24,033333	0,2	0,309427
24,036667	0,2	0,304203
24,040000	0,2	0,299454
24,043333	0,2	0,295313
24,046667	0,2	0,291803
24,050000	0,2	0,288827
24,053333	0,2	0,286192
24,056667	0,2	0,283656
24,060000	0,2	0,281104
24,063333	0,2	0,278766
24,066667	0,2	0,277105
24,070000	0,2	0,276294
24,073333	0,2	0,275945
24,076667	0,2	0,275485
24,080000	0,2	0,274523
24,083333	0,2	0,272899
24,086667	0,2	0,270824
24,090000	0,2	0,268971
24,093333	0,2	0,267967
24,096667	0,2	0,267732
24,100000	0,2	0,267656
24,103333	0,2	0,267332
24,106667	0,2	0,266739
24,110000	0,2	0,266051
24,113333	0,2	0,265478
24,116667	0,2	0,264948
24,120000	0,2	0,264177
24,123333	0,2	0,263256
24,126667	0,2	0,262920
24,130000	0,2	0,263894
24,133333	0,2	0,265924
24,136667	0,2	0,267877
24,140000	0,2	0,268797
24,143333	0,2	0,268585
24,146667	0,2	0,267985
24,150000	0,2	0,268055
24,153333	0,2	0,269528
24,156667	0,2	0,272438
24,160000	0,2	0,276124
24,163333	0,2	0,279866
24,166667	0,2	0,283638
24,170000	0,2	0,287775
24,173333	0,2	0,292003
24,176667	0,2	0,295520
24,180000	0,2	0,297898
24,183333	0,2	0,299388
24,186667	0,2	0,300565
24,190000	0,2	0,301907
24,193333	0,2	0,303634
24,196667	0,2	0,305889
24,200000	0,2	0,308753
24,203333	0,2	0,311981
24,206667	0,2	0,315006
24,210000	0,2	0,317247
24,213333	0,2	0,318378
24,216667	0,2	0,318415
24,220000	0,2	0,317763
24,223333	0,2	0,317005
24,226667	0,2	0,316465
24,230000	0,2	0,316052
24,233333	0,2	0,315388
24,236667	0,2	0,314014
24,240000	0,2	0,311577
24,243333	0,2	0,308037
24,246667	0,2	0,303973
24,250000	0,2	0,300392
24,253333	0,2	0,297928
24,256667	0,2	0,296489
24,260000	0,2	0,295687
24,263333	0,2	0,295158
24,266667	0,2	0,294427
24,270000	0,2	0,292916
24,273333	0,2	0,290284
24,276667	0,2	0,286590
24,280000	0,2	0,282089
24,283333	0,2	0,277108
24,286667	0,2	0,272182
24,290000	0,2	0,267912
24,293333	0,2	0,264650
24,296667	0,2	0,262500
24,300000	0,2	0,261373
24,303333	0,2	0,260822
24,306667	0,2	0,260065
24,310000	0,2	0,258449
24,313333	0,2	0,255873
24,316667	0,2	0,252757
24,320000	0,2	0,249562
24,323333	0,2	0,246268
24,326667	0,2	0,242657
24,330000	0,2	0,239079
24,333333	0,2	0,236270
24,336667	0,2	0,234507
24,340000	0,2	0,233383
24,343333	0,2	0,232363
24,346667	0,2	0,231351
24,350000	0,2	0,230649
24,353333	0,2	0,230583
24,356667	0,2	0,231350
24,360000	0,2	0,232936
24,363333	0,2	0,235062
24,366667	0,2	0,237382
24,370000	0,2	0,239528
24,373333	0,2	0,240973
24,376667	0,2	0,241425
24,380000	0,2	0,241283
24,383333	0,2	0,241348
24,386667	0,2	0,242273
24,390000	0,2	0,244385
24,393333	0,2	0,247857
24,396667	0,2	0,252759
24,400000	0,2	0,258786
24,403333	0,2	0,265220
24,406667	0,2	0,271256
24,410000	0,2	0,276290
24,413333	0,2	0,280171
24,416667	0,2	0,283301
24,420000	0,2	0,286442
24,423333	0,2	0,290397
24,426667	0,2	0,295673
24,430000	0,2	0,302367
24,433333	0,2	0,310196
24,436667	0,2	0,318598
24,440000	0,2	0,327106
24,443333	0,2	0,335440
24,446667	0,2	0,343227
24,450000	0,2	0,350110
24,453333	0,2	0,356008
24,456667	0,2	0,360983
24,460000	0,2	0,365065
24,463333	0,2	0,368283
24,466667	0,2	0,370776
24,470000	0,2	0,372922
24,473333	0,2	0,375221
24,476667	0,2	0,377918
24,480000	0,2	0,380868
24,483333	0,2	0,383733
24,486667	0,2	0,386195
24,490000	0,2	0,388091
24,493333	0,2	0,389507
24,496667	0,2	0,390709
24,500000	0,2	0,392117
24,503333	0,2	0,394362
24,506667	0,2	0,397911
24,510000	0,2	0,402666
24,513333	0,2	0,408407
24,516667	0,2	0,415432
24,520000	0,2	0,424479
24,523333	0,2	0,436382
24,526667	0,2	0,451797
24,530000	0,2	0,470933
24,533333	0,2	0,493773
24,536667	0,2	0,520751
24,540000	0,2	0,553188
24,543333	0,2	0,593077
24,546667	0,2	0,642315
24,550000	0,2	0,701994
24,553333	0,2	0,772641
24,556667	0,2	0,855337
24,560000	0,2	0,952424
24,563333	0,2	1,067438
24,566667	0,2	1,204685
24,570000	0,2	1,368634
24,573333	0,2	1,563688
24,576667	0,2	1,794425
24,580000	0,2	2,065976
24,583333	0,2	2,384354
24,586667	0,2	2,756289
24,590000	0,2	3,188732
24,593333	0,2	3,688620
24,596667	0,2	4,262845
24,600000	0,2	4,918204
24,603333	0,2	5,661249
24,606667	0,2	6,497903
24,610000	0,2	7,432772
24,613333	0,2	8,468492
24,616667	0,2	9,605291
24,620000	0,2	10,840623
24,623333	0,2	12,169035
24,626667	0,2	13,582014
24,630000	0,2	15,067441
24,633333	0,2	16,608947
24,636667	0,2	18,185866
24,640000	0,2	19,774101
24,643333	0,2	21,347240
24,646667	0,2	22,877278
24,650000	0,2	24,334935
24,653333	0,2	25,690219
24,656667	0,2	26,913727
24,660000	0,2	27,978066
24,663333	0,2	28,858913
24,666667	0,2	29,536062
24,670000	0,2	29,994380
24,673333	0,2	30,224246
24,676667	0,2	30,221474
24,680000	0,2	29,986983
24,683333	0,2	29,526798
24,686667	0,2	28,852390
24,690000	0,2	27,980438
24,693333	0,2	26,931789
24,696667	0,2	25,730368
24,700000	0,2	24,402405
24,703333	0,2	22,975737
24,706667	0,2	21,479019
24,710000	0,2	19,940714
24,713333	0,2	18,387853
24,716667	0,2	16,844909
24,720000	0,2	15,333363
24,723333	0,2	13,871783
24,726667	0,2	12,475791
24,730000	0,2	11,157836
24,733333	0,2	9,927170
24,736667	0,2	8,789797
24,740000	0,2	7,748208
24,743333	0,2	6,801867
24,746667	0,2	5,948598
24,750000	0,2	5,185427
24,753333	0,2	4,508405
24,756667	0,2	3,912260
24,760000	0,2	3,390551
24,763333	0,2	2,936304
24,766667	0,2	2,542500
24,770000	0,2	2,202207
24,773333	0,2	1,908818
24,776667	0,2	1,656406
24,780000	0,2	1,439966
24,783333	0,2	1,255345
24,786667	0,2	1,098757
24,790000	0,2	0,966474
24,793333	0,2	0,854882
24,796667	0,2	0,760429
24,800000	0,2	0,679625
24,803333	0,2	0,609647
24,806667	0,2	0,548953
24,810000	0,2	0,496770
24,813333	0,2	0,452134
24,816667	0,2	0,413796
24,820000	0,2	0,380706
24,823333	0,2	0,352297
24,826667	0,2	0,328389
24,830000	0,2	0,308611
24,833333	0,2	0,292041
24,836667	0,2	0,277638
24,840000	0,2	0,264641
24,843333	0,2	0,252543
24,846667	0,2	0,241171
24,850000	0,2	0,230786
24,853333	0,2	0,221925
24,856667	0,2	0,214824
24,860000	0,2	0,208976
24,863333	0,2	0,203604
24,866667	0,2	0,198429
24,870000	0,2	0,193695
24,873333	0,2	0,189664
24,876667	0,2	0,186477
24,880000	0,2	0,184278
24,883333	0,2	0,182973
24,886667	0,2	0,182099
24,890000	0,2	0,181246
24,893333	0,2	0,180483
24,896667	0,2	0,180155
24,900000	0,2	0,180322
24,903333	0,2	0,180685
24,906667	0,2	0,180967
24,910000	0,2	0,181204
24,913333	0,2	0,181612
24,916667	0,2	0,182218
24,920000	0,2	0,182919
24,923333	0,2	0,183869
24,926667	0,2	0,185347
24,930000	0,2	0,187227
24,933333	0,2	0,189046
24,936667	0,2	0,190585
24,940000	0,2	0,192014
24,943333	0,2	0,193554
24,946667	0,2	0,195184
24,950000	0,2	0,196640
24,953333	0,2	0,197669
24,956667	0,2	0,198239
24,960000	0,2	0,198564
24,963333	0,2	0,198846
24,966667	0,2	0,198922
24,970000	0,2	0,198310
24,973333	0,2	0,196707
24,976667	0,2	0,194509
24,980000	0,2	0,192554
24,983333	0,2	0,191279
24,986667	0,2	0,190548
24,990000	0,2	0,190055
24,993333	0,2	0,189468
24,996667	0,2	0,188397
25,000000	0,2	0,186377
25,003333	0,2	0,183040
25,006667	0,2	0,178624
25,010000	0,2	0,173997
25,013333	0,2	0,169819
25,016667	0,2	0,166093
25,020000	0,2	0,162585
25,023333	0,2	0,159153
25,026667	0,2	0,155843
25,030000	0,2	0,153138
25,033333	0,2	0,151745
25,036667	0,2	0,151688
25,040000	0,2	0,151958
25,043333	0,2	0,151239
25,046667	0,2	0,148880
25,050000	0,2	0,145410
25,053333	0,2	0,142219
25,056667	0,2	0,140488
25,060000	0,2	0,140408
25,063333	0,2	0,141259
25,066667	0,2	0,142017
25,070000	0,2	0,142052
25,073333	0,2	0,141504
25,076667	0,2	0,141050
25,080000	0,2	0,141237
25,083333	0,2	0,142084
25,086667	0,2	0,143410
25,090000	0,2	0,145131
25,093333	0,2	0,147010
25,096667	0,2	0,148630
25,100000	0,2	0,149816
25,103333	0,2	0,150754
25,106667	0,2	0,151677
25,110000	0,2	0,152700
25,113333	0,2	0,153877
25,116667	0,2	0,155114
25,120000	0,2	0,156026
25,123333	0,2	0,156240
25,126667	0,2	0,155981
25,130000	0,2	0,156034
25,133333	0,2	0,157001
25,136667	0,2	0,158847
25,140000	0,2	0,161124
25,143333	0,2	0,163536
25,146667	0,2	0,166070
25,150000	0,2	0,168498
25,153333	0,2	0,170456
25,156667	0,2	0,172117
25,160000	0,2	0,174041
25,163333	0,2	0,176544
25,166667	0,2	0,179755
25,170000	0,2	0,183851
25,173333	0,2	0,188802
25,176667	0,2	0,194199
25,180000	0,2	0,199710
25,183333	0,2	0,205711
25,186667	0,2	0,213182
25,190000	0,2	0,222997
25,193333	0,2	0,235494
25,196667	0,2	0,250711
25,200000	0,2	0,268843
25,203333	0,2	0,290247
25,206667	0,2	0,315144
25,210000	0,2	0,343484
25,213333	0,2	0,375160
25,216667	0,2	0,410366
25,220000	0,2	0,449546
25,223333	0,2	0,493120
25,226667	0,2	0,541572
25,230000	0,2	0,595390
25,233333	0,2	0,654478
25,236667	0,2	0,717654
25,240000	0,2	0,782989
25,243333	0,2	0,848924
25,246667	0,2	0,914870
25,250000	0,2	0,980474
25,253333	0,2	1,044637
25,256667	0,2	1,105433
25,260000	0,2	1,160704
25,263333	0,2	1,208681
25,266667	0,2	1,248243
25,270000	0,2	1,278698
25,273333	0,2	1,299371
25,276667	0,2	1,309520
25,280000	0,2	1,308720
25,283333	0,2	1,297029
25,286667	0,2	1,274725
25,290000	0,2	1,242422
25,293333	0,2	1,201421
25,296667	0,2	1,153347
25,300000	0,2	1,099485
25,303333	0,2	1,040880
25,306667	0,2	0,978735
25,310000	0,2	0,914389
25,313333	0,2	0,849259
25,316667	0,2	0,784651
25,320000	0,2	0,721466
25,323333	0,2	0,660354
25,326667	0,2	0,602012
25,330000	0,2	0,547194
25,333333	0,2	0,496508
25,336667	0,2	0,450313
25,340000	0,2	0,408831
25,343333	0,2	0,372436
25,346667	0,2	0,341558
25,350000	0,2	0,316020
25,353333	0,2	0,294907
25,356667	0,2	0,277350
25,360000	0,2	0,263005
25,363333	0,2	0,251679
25,366667	0,2	0,242820
25,370000	0,2	0,235616
25,373333	0,2	0,229620
25,376667	0,2	0,225026
25,380000	0,2	0,222179
25,383333	0,2	0,221068
25,386667	0,2	0,221217
25,390000	0,2	0,221794
25,393333	0,2	0,221973
25,396667	0,2	0,221306
25,400000	0,2	0,219813
25,403333	0,2	0,217837
25,406667	0,2	0,215842
25,410000	0,2	0,214195
25,413333	0,2	0,212789
25,416667	0,2	0,210975
25,420000	0,2	0,208225
25,423333	0,2	0,204748
25,426667	0,2	0,201323
25,430000	0,2	0,198582
25,433333	0,2	0,196356
25,436667	0,2	0,193786
25,440000	0,2	0,190255
25,443333	0,2	0,185970
25,446667	0,2	0,181517
25,450000	0,2	0,177172
25,453333	0,2	0,172758
25,456667	0,2	0,168042
25,460000	0,2	0,162921
25,463333	0,2	0,157289
25,466667	0,2	0,151174
25,470000	0,2	0,144878
25,473333	0,2	0,138702
25,476667	0,2	0,132818
25,480000	0,2	0,127499
25,483333	0,2	0,123023
25,486667	0,2	0,119172
25,490000	0,2	0,115368
25,493333	0,2	0,111581
25,496667	0,2	0,108433
25,500000	0,2	0,106173
25,503333	0,2	0,104213
25,506667	0,2	0,101908
25,510000	0,2	0,099301
25,513333	0,2	0,096925
25,516667	0,2	0,095200
25,520000	0,2	0,094220
25,523333	0,2	0,093843
25,526667	0,2	0,093751
25,530000	0,2	0,093654
25,533333	0,2	0,093538
25,536667	0,2	0,093493
25,540000	0,2	0,093176
25,543333	0,2	0,091986
25,546667	0,2	0,090101
25,550000	0,2	0,088636
25,553333	0,2	0,088349
25,556667	0,2	0,088784
25,560000	0,2	0,088966
25,563333	0,2	0,088471
25,566667	0,2	0,087610
25,570000	0,2	0,086844
25,573333	0,2	0,086393
25,576667	0,2	0,086360
25,580000	0,2	0,086867
25,583333	0,2	0,088062
25,586667	0,2	0,089924
25,590000	0,2	0,091919
25,593333	0,2	0,093095
25,596667	0,2	0,092739
25,600000	0,2	0,090951
25,603333	0,2	0,088669
25,606667	0,2	0,087031
25,610000	0,2	0,086509
25,613333	0,2	0,086785
25,616667	0,2	0,087277
25,620000	0,2	0,087423
25,623333	0,2	0,086770
25,626667	0,2	0,085249
25,630000	0,2	0,083345
25,633333	0,2	0,081790
25,636667	0,2	0,081094
25,640000	0,2	0,081383
25,643333	0,2	0,082352
25,646667	0,2	0,083309
25,650000	0,2	0,083625
25,653333	0,2	0,083152
25,656667	0,2	0,082199
25,660000	0,2	0,081172
25,663333	0,2	0,080271
25,666667	0,2	0,079687
25,670000	0,2	0,079712
25,673333	0,2	0,080312
25,676667	0,2	0,081027
25,680000	0,2	0,081446
25,683333	0,2	0,081383
25,686667	0,2	0,080724
25,690000	0,2	0,079469
25,693333	0,2	0,077911
25,696667	0,2	0,076524
25,700000	0,2	0,075492
25,703333	0,2	0,074610
25,706667	0,2	0,073794
25,710000	0,2	0,073376
25,713333	0,2	0,073839
25,716667	0,2	0,075383
25,720000	0,2	0,077730
25,723333	0,2	0,080265
25,726667	0,2	0,082501
25,730000	0,2	0,084399
25,733333	0,2	0,086122
25,736667	0,2	0,087643
25,740000	0,2	0,088853
25,743333	0,2	0,089832
25,746667	0,2	0,090744
25,750000	0,2	0,091692
25,753333	0,2	0,092938
25,756667	0,2	0,094906
25,760000	0,2	0,097617
25,763333	0,2	0,100530
25,766667	0,2	0,103216
25,770000	0,2	0,105793
25,773333	0,2	0,108392
25,776667	0,2	0,110638
25,780000	0,2	0,112132
25,783333	0,2	0,113116
25,786667	0,2	0,114181
25,790000	0,2	0,115554
25,793333	0,2	0,117114
25,796667	0,2	0,118910
25,800000	0,2	0,121185
25,803333	0,2	0,123967
25,806667	0,2	0,126928
25,810000	0,2	0,129513
25,813333	0,2	0,131315
25,816667	0,2	0,132474
25,820000	0,2	0,133380
25,823333	0,2	0,134110
25,826667	0,2	0,134509
25,830000	0,2	0,134459
25,833333	0,2	0,133807
25,836667	0,2	0,132535
25,840000	0,2	0,130958
25,843333	0,2	0,129378
25,846667	0,2	0,127924
25,850000	0,2	0,126688
25,853333	0,2	0,125527
25,856667	0,2	0,124089
25,860000	0,2	0,122357
25,863333	0,2	0,120738
25,866667	0,2	0,119360
25,870000	0,2	0,117637
25,873333	0,2	0,114761
25,876667	0,2	0,110348
25,880000	0,2	0,104400
25,883333	0,2	0,097384
25,886667	0,2	0,090631
25,890000	0,2	0,085700
25,893333	0,2	0,082980
25,896667	0,2	0,081533
25,900000	0,2	0,080263
25,903333	0,2	0,078719
25,906667	0,2	0,077027
25,910000	0,2	0,075484
25,913333	0,2	0,074090
25,916667	0,2	0,072474
25,920000	0,2	0,070366
25,923333	0,2	0,067819
25,926667	0,2	0,065099
25,930000	0,2	0,062836
25,933333	0,2	0,061923
25,936667	0,2	0,062595
25,940000	0,2	0,063899
25,943333	0,2	0,064643
25,946667	0,2	0,064519
25,950000	0,2	0,064010
25,953333	0,2	0,063800
25,956667	0,2	0,064400
25,960000	0,2	0,065755
25,963333	0,2	0,067375
25,966667	0,2	0,068959
25,970000	0,2	0,070330
25,973333	0,2	0,070959
25,976667	0,2	0,070342
25,980000	0,2	0,068744
25,983333	0,2	0,066873
25,986667	0,2	0,065146
25,990000	0,2	0,063849
25,993333	0,2	0,063557
25,996667	0,2	0,064794
26,000000	0,2	0,067454
26,003333	0,2	0,070769
26,006667	0,2	0,073823
26,010000	0,2	0,075989
26,013333	0,2	0,077156
26,016667	0,2	0,077795
26,020000	0,2	0,078621
26,023333	0,2	0,080115
26,026667	0,2	0,082329
26,030000	0,2	0,085018
26,033333	0,2	0,088052
26,036667	0,2	0,091578
26,040000	0,2	0,095622
26,043333	0,2	0,099996
26,046667	0,2	0,104611
26,050000	0,2	0,109313
26,053333	0,2	0,113512
26,056667	0,2	0,116384
26,060000	0,2	0,117650
26,063333	0,2	0,117983
26,066667	0,2	0,118328
26,070000	0,2	0,119088
26,073333	0,2	0,120139
26,076667	0,2	0,121204
26,080000	0,2	0,122003
26,083333	0,2	0,122120
26,086667	0,2	0,121116
26,090000	0,2	0,118956
26,093333	0,2	0,115938
26,096667	0,2	0,112242
26,100000	0,2	0,107928
26,103333	0,2	0,103321
26,106667	0,2	0,098984
26,110000	0,2	0,095276
26,113333	0,2	0,092235
26,116667	0,2	0,089790
26,120000	0,2	0,087806
26,123333	0,2	0,086011
26,126667	0,2	0,084055
26,130000	0,2	0,081662
26,133333	0,2	0,078747
26,136667	0,2	0,075459
26,140000	0,2	0,072043
26,143333	0,2	0,068584
26,146667	0,2	0,065134
26,150000	0,2	0,061971
26,153333	0,2	0,059288
26,156667	0,2	0,056869
26,160000	0,2	0,054535
26,163333	0,2	0,052569
26,166667	0,2	0,051254
26,170000	0,2	0,050310
26,173333	0,2	0,049176
26,176667	0,2	0,047725
26,180000	0,2	0,046356
26,183333	0,2	0,045395
26,186667	0,2	0,044757
26,190000	0,2	0,044001
26,193333	0,2	0,042636
26,196667	0,2	0,040725
26,200000	0,2	0,038944
26,203333	0,2	0,037926
26,206667	0,2	0,037816
26,210000	0,2	0,038188
26,213333	0,2	0,038288
26,216667	0,2	0,037600
26,220000	0,2	0,036137
26,223333	0,2	0,034259
26,226667	0,2	0,032353
26,230000	0,2	0,030723
26,233333	0,2	0,029739
26,236667	0,2	0,029800
26,240000	0,2	0,030819
26,243333	0,2	0,031979
26,246667	0,2	0,032471
26,250000	0,2	0,032137
26,253333	0,2	0,031258
26,256667	0,2	0,030235
26,260000	0,2	0,029487
26,263333	0,2	0,029237
26,266667	0,2	0,029487
26,270000	0,2	0,030285
26,273333	0,2	0,031529
26,276667	0,2	0,032450
26,280000	0,2	0,032045
26,283333	0,2	0,030272
26,286667	0,2	0,028225
26,290000	0,2	0,026975
26,293333	0,2	0,026629
26,296667	0,2	0,026678
26,300000	0,2	0,026876
26,303333	0,2	0,027262
26,306667	0,2	0,027623
26,310000	0,2	0,027577
26,313333	0,2	0,027166
26,316667	0,2	0,027061
26,320000	0,2	0,027924
26,323333	0,2	0,029555
26,326667	0,2	0,030974
26,330000	0,2	0,031388
26,333333	0,2	0,030867
26,336667	0,2	0,030027
26,340000	0,2	0,029377
26,343333	0,2	0,029031
26,346667	0,2	0,028794
26,350000	0,2	0,028454
26,353333	0,2	0,027901
26,356667	0,2	0,027030
26,360000	0,2	0,025875
26,363333	0,2	0,024803
26,366667	0,2	0,024242
26,370000	0,2	0,024413
26,373333	0,2	0,025337
26,376667	0,2	0,026706
26,380000	0,2	0,027949
26,383333	0,2	0,028737
26,386667	0,2	0,029191
26,390000	0,2	0,029543
26,393333	0,2	0,029783
26,396667	0,2	0,029744
26,400000	0,2	0,029483
26,403333	0,2	0,029264
26,406667	0,2	0,029176
26,410000	0,2	0,029139
26,413333	0,2	0,029304
26,416667	0,2	0,029978
26,420000	0,2	0,031197
26,423333	0,2	0,032692
26,426667	0,2	0,034132
26,430000	0,2	0,035242
26,433333	0,2	0,035877
26,436667	0,2	0,035985
26,440000	0,2	0,035523
26,443333	0,2	0,034514
26,446667	0,2	0,033260
26,450000	0,2	0,032424
26,453333	0,2	0,032706
26,456667	0,2	0,034283
26,460000	0,2	0,036635
26,463333	0,2	0,038983
26,466667	0,2	0,040807
26,470000	0,2	0,041858
26,473333	0,2	0,041890
26,476667	0,2	0,040773
26,480000	0,2	0,038893
26,483333	0,2	0,037009
26,486667	0,2	0,035421
26,490000	0,2	0,033473
26,493333	0,2	0,030457
26,496667	0,2	0,026783
26,500000	0,2	0,023638
26,503333	0,2	0,021790
26,506667	0,2	0,021166
26,510000	0,2	0,021183
26,513333	0,2	0,021104
26,516667	0,2	0,020367
26,520000	0,2	0,018921
26,523333	0,2	0,017167
26,526667	0,2	0,015507
26,530000	0,2	0,014130
26,533333	0,2	0,013172
26,536667	0,2	0,012694
26,540000	0,2	0,012465
26,543333	0,2	0,012141
26,546667	0,2	0,011602
26,550000	0,2	0,010765
26,553333	0,2	0,009443
26,556667	0,2	0,007723
26,560000	0,2	0,006106
26,563333	0,2	0,005119
26,566667	0,2	0,004955
26,570000	0,2	0,005324
26,573333	0,2	0,005817
26,576667	0,2	0,006455
26,580000	0,2	0,007464
26,583333	0,2	0,008680
26,586667	0,2	0,009479
26,590000	0,2	0,009303
26,593333	0,2	0,008427
26,596667	0,2	0,007975
26,600000	0,2	0,008784
26,603333	0,2	0,010638
26,606667	0,2	0,012784
26,610000	0,2	0,014459
26,613333	0,2	0,014999
26,616667	0,2	0,014153
26,620000	0,2	0,012270
26,623333	0,2	0,010196
26,626667	0,2	0,008912
26,630000	0,2	0,008834
26,633333	0,2	0,009528
26,636667	0,2	0,010178
26,640000	0,2	0,010307
26,643333	0,2	0,010139
26,646667	0,2	0,010376
26,650000	0,2	0,011552
26,653333	0,2	0,013525
26,656667	0,2	0,015589
26,660000	0,2	0,017079
26,663333	0,2	0,017807
26,666667	0,2	0,018003
26,670000	0,2	0,018039
26,673333	0,2	0,018132
26,676667	0,2	0,018233
26,680000	0,2	0,018348
26,683333	0,2	0,018718
26,686667	0,2	0,019543
26,690000	0,2	0,020714
26,693333	0,2	0,021945
26,696667	0,2	0,023121
26,700000	0,2	0,024341
26,703333	0,2	0,025628
26,706667	0,2	0,026817
26,710000	0,2	0,027762
26,713333	0,2	0,028526
26,716667	0,2	0,029200
26,720000	0,2	0,029800
26,723333	0,2	0,030507
26,726667	0,2	0,031482
26,730000	0,2	0,032540
26,733333	0,2	0,033317
26,736667	0,2	0,033485
26,740000	0,2	0,033114
26,743333	0,2	0,033108
26,746667	0,2	0,034497
26,750000	0,2	0,037255
26,753333	0,2	0,040406
26,756667	0,2	0,042974
26,760000	0,2	0,044420
26,763333	0,2	0,044557
26,766667	0,2	0,043397
26,770000	0,2	0,041121
26,773333	0,2	0,038210
26,776667	0,2	0,035505
26,780000	0,2	0,033890
26,783333	0,2	0,033682
26,786667	0,2	0,034393
26,790000	0,2	0,035217
26,793333	0,2	0,035667
26,796667	0,2	0,035684
26,800000	0,2	0,035462
26,803333	0,2	0,035348
26,806667	0,2	0,035618
26,810000	0,2	0,036151
26,813333	0,2	0,036570
26,816667	0,2	0,036713
26,820000	0,2	0,036743
26,823333	0,2	0,036911
26,826667	0,2	0,037390
26,830000	0,2	0,038203
26,833333	0,2	0,039310
26,836667	0,2	0,040623
26,840000	0,2	0,041780
26,843333	0,2	0,042220
26,846667	0,2	0,041568
26,850000	0,2	0,039787
26,853333	0,2	0,037131
26,856667	0,2	0,034167
26,860000	0,2	0,031674
26,863333	0,2	0,030187
26,866667	0,2	0,029554
26,870000	0,2	0,029141
26,873333	0,2	0,028291
26,876667	0,2	0,026562
26,880000	0,2	0,023935
26,883333	0,2	0,020763
26,886667	0,2	0,017447
26,890000	0,2	0,014409
26,893333	0,2	0,012106
26,896667	0,2	0,010822
26,900000	0,2	0,010550
26,903333	0,2	0,010877
26,906667	0,2	0,010869
26,910000	0,2	0,009462
26,913333	0,2	0,006366
26,916667	0,2	0,002445
26,920000	0,2	-0,001063
26,923333	0,2	-0,003464
26,926667	0,2	-0,004811
26,930000	0,2	-0,005706
26,933333	0,2	-0,006966
26,936667	0,2	-0,009228
26,940000	0,2	-0,012474
26,943333	0,2	-0,015854
26,946667	0,2	-0,018362
26,950000	0,2	-0,019701
26,953333	0,2	-0,020262
26,956667	0,2	-0,020418
26,960000	0,2	-0,020174
26,963333	0,2	-0,019608
26,966667	0,2	-0,019169
26,970000	0,2	-0,019148
26,973333	0,2	-0,019348
26,976667	0,2	-0,019362
26,980000	0,2	-0,018859
26,983333	0,2	-0,017851
26,986667	0,2	-0,016753
26,990000	0,2	-0,016010
26,993333	0,2	-0,015866
26,996667	0,2	-0,016248
27,000000	0,2	-0,016657
27,003333	0,2	-0,016515
27,006667	0,2	-0,015664
27,010000	0,2	-0,014325
27,013333	0,2	-0,012870
27,016667	0,2	-0,011719
27,020000	0,2	-0,011288
27,023333	0,2	-0,011992
27,026667	0,2	-0,013961
27,030000	0,2	-0,016585
27,033333	0,2	-0,018785
27,036667	0,2	-0,019998
27,040000	0,2	-0,020523
27,043333	0,2	-0,020810
27,046667	0,2	-0,021054
27,050000	0,2	-0,021486
27,053333	0,2	-0,022304
27,056667	0,2	-0,023140
27,060000	0,2	-0,023375
27,063333	0,2	-0,023187
27,066667	0,2	-0,023559
27,070000	0,2	-0,025063
27,073333	0,2	-0,027291
27,076667	0,2	-0,029397
27,080000	0,2	-0,030528
27,083333	0,2	-0,030125
27,086667	0,2	-0,028452
27,090000	0,2	-0,026625
27,093333	0,2	-0,025759
27,096667	0,2	-0,026159
27,100000	0,2	-0,027399
27,103333	0,2	-0,028855
27,106667	0,2	-0,030025
27,110000	0,2	-0,030662
27,113333	0,2	-0,030919
27,116667	0,2	-0,031325
27,120000	0,2	-0,032338
27,123333	0,2	-0,033836
27,126667	0,2	-0,035265
27,130000	0,2	-0,036175
27,133333	0,2	-0,036430
27,136667	0,2	-0,036063
27,140000	0,2	-0,035209
27,143333	0,2	-0,034179
27,146667	0,2	-0,033303
27,150000	0,2	-0,032756
27,153333	0,2	-0,032669
27,156667	0,2	-0,033045
27,160000	0,2	-0,033397
27,163333	0,2	-0,033077
27,166667	0,2	-0,032060
27,170000	0,2	-0,030871
27,173333	0,2	-0,029937
27,176667	0,2	-0,029572
27,180000	0,2	-0,030099
27,183333	0,2	-0,031420
27,186667	0,2	-0,032857
27,190000	0,2	-0,033792
27,193333	0,2	-0,034178
27,196667	0,2	-0,034294
27,200000	0,2	-0,034261
27,203333	0,2	-0,033954
27,206667	0,2	-0,033155
27,210000	0,2	-0,031768
27,213333	0,2	-0,030027
27,216667	0,2	-0,028275
27,220000	0,2	-0,026607
27,223333	0,2	-0,025028
27,226667	0,2	-0,023614
27,230000	0,2	-0,022220
27,233333	0,2	-0,020512
27,236667	0,2	-0,018597
27,240000	0,2	-0,017130
27,243333	0,2	-0,016515
27,246667	0,2	-0,016524
27,250000	0,2	-0,016753
27,253333	0,2	-0,016860
27,256667	0,2	-0,016394
27,260000	0,2	-0,015010
27,263333	0,2	-0,012901
27,266667	0,2	-0,010600
27,270000	0,2	-0,008404
27,273333	0,2	-0,006118
27,276667	0,2	-0,003296
27,280000	0,2	0,000243
27,283333	0,2	0,004136
27,286667	0,2	0,007835
27,290000	0,2	0,011248
27,293333	0,2	0,014881
27,296667	0,2	0,019288
27,300000	0,2	0,024478
27,303333	0,2	0,029961
27,306667	0,2	0,035249
27,310000	0,2	0,040113
27,313333	0,2	0,044465
27,316667	0,2	0,048296
27,320000	0,2	0,051828
27,323333	0,2	0,055452
27,326667	0,2	0,059249
27,330000	0,2	0,062812
27,333333	0,2	0,065745
27,336667	0,2	0,068127
27,340000	0,2	0,070409
27,343333	0,2	0,072945
27,346667	0,2	0,075647
27,350000	0,2	0,078121
27,353333	0,2	0,080147
27,356667	0,2	0,081820
27,360000	0,2	0,083231
27,363333	0,2	0,084258
27,366667	0,2	0,084656
27,370000	0,2	0,084399
27,373333	0,2	0,083790
27,376667	0,2	0,083083
27,380000	0,2	0,082239
27,383333	0,2	0,081099
27,386667	0,2	0,079630
27,390000	0,2	0,078132
27,393333	0,2	0,077179
27,396667	0,2	0,076948
27,400000	0,2	0,076735
27,403333	0,2	0,075580
27,406667	0,2	0,073156
27,410000	0,2	0,069792
27,413333	0,2	0,066056
27,416667	0,2	0,062478
27,420000	0,2	0,059226
27,423333	0,2	0,055924
27,426667	0,2	0,052002
27,430000	0,2	0,047305
27,433333	0,2	0,042114
27,436667	0,2	0,036734
27,440000	0,2	0,031567
27,443333	0,2	0,027157
27,446667	0,2	0,023599
27,450000	0,2	0,020361
27,453333	0,2	0,016956
27,456667	0,2	0,013322
27,460000	0,2	0,009561
27,463333	0,2	0,005618
27,466667	0,2	0,001322
27,470000	0,2	-0,003343
27,473333	0,2	-0,008210
27,476667	0,2	-0,013075
27,480000	0,2	-0,017623
27,483333	0,2	-0,021502
27,486667	0,2	-0,024740
27,490000	0,2	-0,027759
27,493333	0,2	-0,030845
27,496667	0,2	-0,033839
27,500000	0,2	-0,036383
27,503333	0,2	-0,038316
27,506667	0,2	-0,039738
27,510000	0,2	-0,040725
27,513333	0,2	-0,041179
27,516667	0,2	-0,041108
27,520000	0,2	-0,040755
27,523333	0,2	-0,040322
27,526667	0,2	-0,039760
27,530000	0,2	-0,039121
27,533333	0,2	-0,038911
27,536667	0,2	-0,039660
27,540000	0,2	-0,041223
27,543333	0,2	-0,042879
27,546667	0,2	-0,043960
27,550000	0,2	-0,044236
27,553333	0,2	-0,043931
27,556667	0,2	-0,043400
27,560000	0,2	-0,042690
27,563333	0,2	-0,041645
27,566667	0,2	-0,040356
27,570000	0,2	-0,039209
27,573333	0,2	-0,038652
27,576667	0,2	-0,039019
27,580000	0,2	-0,040320
27,583333	0,2	-0,042122
27,586667	0,2	-0,043733
27,590000	0,2	-0,044560
27,593333	0,2	-0,044349
27,596667	0,2	-0,043118
27,600000	0,2	-0,041142
27,603333	0,2	-0,038952
27,606667	0,2	-0,036936
27,610000	0,2	-0,035179
27,613333	0,2	-0,033857
27,616667	0,2	-0,033363
27,620000	0,2	-0,033882
27,623333	0,2	-0,035159
27,626667	0,2	-0,036708
27,630000	0,2	-0,038023
27,633333	0,2	-0,038852
27,636667	0,2	-0,039483
27,640000	0,2	-0,040422
27,643333	0,2	-0,041756
27,646667	0,2	-0,043141
27,650000	0,2	-0,044353
27,653333	0,2	-0,045549
27,656667	0,2	-0,046968
27,660000	0,2	-0,048523
27,663333	0,2	-0,049907
27,666667	0,2	-0,050976
27,670000	0,2	-0,051807
27,673333	0,2	-0,052606
27,676667	0,2	-0,053573
27,680000	0,2	-0,054695
27,683333	0,2	-0,055648
27,686667	0,2	-0,055936
27,690000	0,2	-0,055315
27,693333	0,2	-0,054038
27,696667	0,2	-0,052493
27,700000	0,2	-0,050883
27,703333	0,2	-0,049007
27,706667	0,2	-0,046315
27,710000	0,2	-0,042935
27,713333	0,2	-0,040192
27,716667	0,2	-0,039398
27,720000	0,2	-0,040765
27,723333	0,2	-0,043715
27,726667	0,2	-0,047467
27,730000	0,2	-0,051116
27,733333	0,2	-0,053823
27,736667	0,2	-0,055349
27,740000	0,2	-0,055963
27,743333	0,2	-0,055919
27,746667	0,2	-0,055536
27,750000	0,2	-0,055249
27,753333	0,2	-0,055173
27,756667	0,2	-0,055030
27,760000	0,2	-0,054511
27,763333	0,2	-0,053653
27,766667	0,2	-0,052975
27,770000	0,2	-0,053092
27,773333	0,2	-0,054309
27,776667	0,2	-0,056534
27,780000	0,2	-0,059283
27,783333	0,2	-0,061940
27,786667	0,2	-0,063995
27,790000	0,2	-0,065023
27,793333	0,2	-0,064847
27,796667	0,2	-0,063814
27,800000	0,2	-0,062530
27,803333	0,2	-0,061396
27,806667	0,2	-0,060566
27,810000	0,2	-0,060031
27,813333	0,2	-0,059653
27,816667	0,2	-0,059289
27,820000	0,2	-0,059038
27,823333	0,2	-0,059368
27,826667	0,2	-0,060568
27,830000	0,2	-0,062212
27,833333	0,2	-0,063522
27,836667	0,2	-0,063901
27,840000	0,2	-0,063106
27,843333	0,2	-0,061483
27,846667	0,2	-0,059792
27,850000	0,2	-0,058515
27,853333	0,2	-0,057684
27,856667	0,2	-0,057318
27,860000	0,2	-0,057411
27,863333	0,2	-0,057582
27,866667	0,2	-0,057368
27,870000	0,2	-0,056839
27,873333	0,2	-0,056444
27,876667	0,2	-0,056385
27,880000	0,2	-0,056465
27,883333	0,2	-0,056479
27,886667	0,2	-0,056495
27,890000	0,2	-0,056711
27,893333	0,2	-0,057283
27,896667	0,2	-0,058417
27,900000	0,2	-0,060200
27,903333	0,2	-0,062098
27,906667	0,2	-0,063079
27,910000	0,2	-0,062487
27,913333	0,2	-0,060596
27,916667	0,2	-0,058301
27,920000	0,2	-0,056329
27,923333	0,2	-0,054799
27,926667	0,2	-0,053651
27,930000	0,2	-0,053060
27,933333	0,2	-0,053037
27,936667	0,2	-0,053165
27,940000	0,2	-0,053071
27,943333	0,2	-0,052657
27,946667	0,2	-0,051877
27,950000	0,2	-0,050700
27,953333	0,2	-0,049176
27,956667	0,2	-0,047411
27,960000	0,2	-0,045693
27,963333	0,2	-0,044560
27,966667	0,2	-0,044470
27,970000	0,2	-0,045351
27,973333	0,2	-0,046662
27,976667	0,2	-0,047959
27,980000	0,2	-0,049129
27,983333	0,2	-0,050060
27,986667	0,2	-0,050535
27,990000	0,2	-0,050660
27,993333	0,2	-0,051028
27,996667	0,2	-0,052099
28,000000	0,2	-0,053669
28,003333	0,2	-0,055080
28,006667	0,2	-0,055766
28,010000	0,2	-0,055606
28,013333	0,2	-0,054962
28,016667	0,2	-0,054533
28,020000	0,2	-0,054784
28,023333	0,2	-0,055391
28,026667	0,2	-0,055647
28,030000	0,2	-0,055388
28,033333	0,2	-0,055109
28,036667	0,2	-0,055213
28,040000	0,2	-0,055614
28,043333	0,2	-0,056169
28,046667	0,2	-0,056915
28,050000	0,2	-0,057794
28,053333	0,2	-0,058618
28,056667	0,2	-0,059198
28,060000	0,2	-0,059335
28,063333	0,2	-0,058961
28,066667	0,2	-0,058356
28,070000	0,2	-0,057825
28,073333	0,2	-0,057244
28,076667	0,2	-0,056348
28,080000	0,2	-0,055186
28,083333	0,2	-0,053927
28,086667	0,2	-0,052595
28,090000	0,2	-0,051253
28,093333	0,2	-0,050062
28,096667	0,2	-0,048958
28,100000	0,2	-0,047664
28,103333	0,2	-0,046097
28,106667	0,2	-0,044362
28,110000	0,2	-0,042453
28,113333	0,2	-0,040349
28,116667	0,2	-0,038192
28,120000	0,2	-0,035940
28,123333	0,2	-0,033073
28,126667	0,2	-0,029126
28,130000	0,2	-0,024263
28,133333	0,2	-0,018775
28,136667	0,2	-0,012468
28,140000	0,2	-0,005049
28,143333	0,2	0,003416
28,146667	0,2	0,012647
28,150000	0,2	0,022513
28,153333	0,2	0,033076
28,156667	0,2	0,044355
28,160000	0,2	0,056347
28,163333	0,2	0,069280
28,166667	0,2	0,083442
28,170000	0,2	0,098745
28,173333	0,2	0,114724
28,176667	0,2	0,131022
28,180000	0,2	0,147692
28,183333	0,2	0,164709
28,186667	0,2	0,181596
28,190000	0,2	0,197923
28,193333	0,2	0,213690
28,196667	0,2	0,229131
28,200000	0,2	0,244365
28,203333	0,2	0,259105
28,206667	0,2	0,272765
28,210000	0,2	0,284907
28,213333	0,2	0,295384
28,216667	0,2	0,303928
28,220000	0,2	0,309980
28,223333	0,2	0,313114
28,226667	0,2	0,313269
28,230000	0,2	0,310633
28,233333	0,2	0,305564
28,236667	0,2	0,298482
28,240000	0,2	0,289690
28,243333	0,2	0,279234
28,246667	0,2	0,267119
28,250000	0,2	0,253705
28,253333	0,2	0,239562
28,256667	0,2	0,224722
28,260000	0,2	0,208505
28,263333	0,2	0,190479
28,266667	0,2	0,171242
28,270000	0,2	0,151963
28,273333	0,2	0,133560
28,276667	0,2	0,116470
28,280000	0,2	0,100820
28,283333	0,2	0,086553
28,286667	0,2	0,073384
28,290000	0,2	0,060777
28,293333	0,2	0,048178
28,296667	0,2	0,035358
28,300000	0,2	0,022710
28,303333	0,2	0,011178
28,306667	0,2	0,001633
28,310000	0,2	-0,005807
28,313333	0,2	-0,011896
28,316667	0,2	-0,017571
28,320000	0,2	-0,023168
28,323333	0,2	-0,028408
28,326667	0,2	-0,032991
28,330000	0,2	-0,037071
28,333333	0,2	-0,041129
28,336667	0,2	-0,045344
28,340000	0,2	-0,049369
28,343333	0,2	-0,052911
28,346667	0,2	-0,056066
28,350000	0,2	-0,058940
28,353333	0,2	-0,061461
28,356667	0,2	-0,063557
28,360000	0,2	-0,065243
28,363333	0,2	-0,066576
28,366667	0,2	-0,067579
28,370000	0,2	-0,068239
28,373333	0,2	-0,068564
28,376667	0,2	-0,068526
28,380000	0,2	-0,068179
28,383333	0,2	-0,067977
28,386667	0,2	-0,068459
28,390000	0,2	-0,069537
28,393333	0,2	-0,070487
28,396667	0,2	-0,070661
28,400000	0,2	-0,070095
28,403333	0,2	-0,069350
28,406667	0,2	-0,068914
28,410000	0,2	-0,068987
28,413333	0,2	-0,069559
28,416667	0,2	-0,070418
28,420000	0,2	-0,071341
28,423333	0,2	-0,072255
28,426667	0,2	-0,073168
28,430000	0,2	-0,074148
28,433333	0,2	-0,075251
28,436667	0,2	-0,076317
28,440000	0,2	-0,077105
28,443333	0,2	-0,077667
28,446667	0,2	-0,078254
28,450000	0,2	-0,078894
28,453333	0,2	-0,079349
28,456667	0,2	-0,079487
28,460000	0,2	-0,079593
28,463333	0,2	-0,080244
28,466667	0,2	-0,081723
28,470000	0,2	-0,083603
28,473333	0,2	-0,085008
28,476667	0,2	-0,085257
28,480000	0,2	-0,084359
28,483333	0,2	-0,083046
28,486667	0,2	-0,082339
28,490000	0,2	-0,082930
28,493333	0,2	-0,084890
28,496667	0,2	-0,087792
28,500000	0,2	-0,090941
28,503333	0,2	-0,093672
28,506667	0,2	-0,095621
28,510000	0,2	-0,096661
28,513333	0,2	-0,096762
28,516667	0,2	-0,095964
28,520000	0,2	-0,094403
28,523333	0,2	-0,092411
28,526667	0,2	-0,090410
28,530000	0,2	-0,088533
28,533333	0,2	-0,086606
28,536667	0,2	-0,084596
28,540000	0,2	-0,082749
28,543333	0,2	-0,081386
28,546667	0,2	-0,080789
28,550000	0,2	-0,081152
28,553333	0,2	-0,082351
28,556667	0,2	-0,083795
28,560000	0,2	-0,084869
28,563333	0,2	-0,085526
28,566667	0,2	-0,086104
28,570000	0,2	-0,086771
28,573333	0,2	-0,087427
28,576667	0,2	-0,087835
28,580000	0,2	-0,087707
28,583333	0,2	-0,086896
28,586667	0,2	-0,085560
28,590000	0,2	-0,084185
28,593333	0,2	-0,083558
28,596667	0,2	-0,084385
28,600000	0,2	-0,086465
28,603333	0,2	-0,088634
28,606667	0,2	-0,089792
28,610000	0,2	-0,089740
28,613333	0,2	-0,088856
28,616667	0,2	-0,087346
28,620000	0,2	-0,085301
28,623333	0,2	-0,083085
28,626667	0,2	-0,081096
28,630000	0,2	-0,079578
28,633333	0,2	-0,078804
28,636667	0,2	-0,078911
28,640000	0,2	-0,079566
28,643333	0,2	-0,080109
28,646667	0,2	-0,079935
28,650000	0,2	-0,078684
28,653333	0,2	-0,076363
28,656667	0,2	-0,073547
28,660000	0,2	-0,071122
28,663333	0,2	-0,069608
28,666667	0,2	-0,069001
28,670000	0,2	-0,069083
28,673333	0,2	-0,069554
28,676667	0,2	-0,070051
28,680000	0,2	-0,070152
28,683333	0,2	-0,069546
28,686667	0,2	-0,068261
28,690000	0,2	-0,066577
28,693333	0,2	-0,064773
28,696667	0,2	-0,063167
28,700000	0,2	-0,062106
28,703333	0,2	-0,061725
28,706667	0,2	-0,061925
28,710000	0,2	-0,062478
28,713333	0,2	-0,063053
28,716667	0,2	-0,063419
28,720000	0,2	-0,063591
28,723333	0,2	-0,063727
28,726667	0,2	-0,064113
28,730000	0,2	-0,065169
28,733333	0,2	-0,067093
28,736667	0,2	-0,069621
28,740000	0,2	-0,072321
28,743333	0,2	-0,074869
28,746667	0,2	-0,077042
28,750000	0,2	-0,078661
28,753333	0,2	-0,079496
28,756667	0,2	-0,079421
28,760000	0,2	-0,078758
28,763333	0,2	-0,078097
28,766667	0,2	-0,077818
28,770000	0,2	-0,078089
28,773333	0,2	-0,079021
28,776667	0,2	-0,080534
28,780000	0,2	-0,082239
28,783333	0,2	-0,083757
28,786667	0,2	-0,085104
28,790000	0,2	-0,086564
28,793333	0,2	-0,088358
28,796667	0,2	-0,090328
28,800000	0,2	-0,091951
28,803333	0,2	-0,092928
28,806667	0,2	-0,093360
28,810000	0,2	-0,093270
28,813333	0,2	-0,092608
28,816667	0,2	-0,091718
28,820000	0,2	-0,091241
28,823333	0,2	-0,091433
28,826667	0,2	-0,091895
28,830000	0,2	-0,092013
28,833333	0,2	-0,091223
28,836667	0,2	-0,089064
28,840000	0,2	-0,085800
28,843333	0,2	-0,082709
28,846667	0,2	-0,081144
28,850000	0,2	-0,081411
28,853333	0,2	-0,082793
28,856667	0,2	-0,084438
28,860000	0,2	-0,085936
28,863333	0,2	-0,087140
28,866667	0,2	-0,087844
28,870000	0,2	-0,087897
28,873333	0,2	-0,087551
28,876667	0,2	-0,087236
28,880000	0,2	-0,087081
28,883333	0,2	-0,086926
28,886667	0,2	-0,086576
28,890000	0,2	-0,086059
28,893333	0,2	-0,085810
28,896667	0,2	-0,086345
28,900000	0,2	-0,087720
28,903333	0,2	-0,089353
28,906667	0,2	-0,090342
28,910000	0,2	-0,090106
28,913333	0,2	-0,088762
28,916667	0,2	-0,086842
28,920000	0,2	-0,084858
28,923333	0,2	-0,083197
28,926667	0,2	-0,082035
28,930000	0,2	-0,081318
28,933333	0,2	-0,080885
28,936667	0,2	-0,080467
28,940000	0,2	-0,079717
28,943333	0,2	-0,078365
28,946667	0,2	-0,076363
28,950000	0,2	-0,074216
28,953333	0,2	-0,072738
28,956667	0,2	-0,071999
28,960000	0,2	-0,071198
28,963333	0,2	-0,069613
28,966667	0,2	-0,067092
28,970000	0,2	-0,064021
28,973333	0,2	-0,061077
28,976667	0,2	-0,058729
28,980000	0,2	-0,057033
28,983333	0,2	-0,055817
28,986667	0,2	-0,054834
28,990000	0,2	-0,053844
28,993333	0,2	-0,052437
28,996667	0,2	-0,050116
29,000000	0,2	-0,046917
29,003333	0,2	-0,043606
29,006667	0,2	-0,040932
29,010000	0,2	-0,038832
29,013333	0,2	-0,036722
29,016667	0,2	-0,034439
29,020000	0,2	-0,032408
29,023333	0,2	-0,031007
29,026667	0,2	-0,030105
29,030000	0,2	-0,029300
29,033333	0,2	-0,028429
29,036667	0,2	-0,027575
29,040000	0,2	-0,026675
29,043333	0,2	-0,025499
29,046667	0,2	-0,024066
29,050000	0,2	-0,022805
29,053333	0,2	-0,022123
29,056667	0,2	-0,022051
29,060000	0,2	-0,022418
29,063333	0,2	-0,022944
29,066667	0,2	-0,023204
29,070000	0,2	-0,023072
29,073333	0,2	-0,023090
29,076667	0,2	-0,023934
29,080000	0,2	-0,025669
29,083333	0,2	-0,027931
29,086667	0,2	-0,030548
29,090000	0,2	-0,033566
29,093333	0,2	-0,036933
29,096667	0,2	-0,040356
29,100000	0,2	-0,043417
29,103333	0,2	-0,045814
29,106667	0,2	-0,047580
29,110000	0,2	-0,049023
29,113333	0,2	-0,050409
29,116667	0,2	-0,051844
29,120000	0,2	-0,053488
29,123333	0,2	-0,055507
29,126667	0,2	-0,057901
29,130000	0,2	-0,060706
29,133333	0,2	-0,064127
29,136667	0,2	-0,068101
29,140000	0,2	-0,072047
29,143333	0,2	-0,075227
29,146667	0,2	-0,077246
29,150000	0,2	-0,078413
29,153333	0,2	-0,079725
29,156667	0,2	-0,082059
29,160000	0,2	-0,085280
29,163333	0,2	-0,088310
29,166667	0,2	-0,089984
29,170000	0,2	-0,089924
29,173333	0,2	-0,088737
29,176667	0,2	-0,087423
29,180000	0,2	-0,086800
29,183333	0,2	-0,087276
29,186667	0,2	-0,088636
29,190000	0,2	-0,090185
29,193333	0,2	-0,091298
29,196667	0,2	-0,091702
29,200000	0,2	-0,091452
29,203333	0,2	-0,090902
29,206667	0,2	-0,090451
29,210000	0,2	-0,090244
29,213333	0,2	-0,090164
29,216667	0,2	-0,090079
29,220000	0,2	-0,090056
29,223333	0,2	-0,090235
29,226667	0,2	-0,090579
29,230000	0,2	-0,090960
29,233333	0,2	-0,091262
29,236667	0,2	-0,091295
29,240000	0,2	-0,090861
29,243333	0,2	-0,090037
29,246667	0,2	-0,089231
29,250000	0,2	-0,088784
29,253333	0,2	-0,088616
29,256667	0,2	-0,088453
29,260000	0,2	-0,088340
29,263333	0,2	-0,088609
29,266667	0,2	-0,089308
29,270000	0,2	-0,089969
29,273333	0,2	-0,090037
29,276667	0,2	-0,089379
29,280000	0,2	-0,088442
29,283333	0,2	-0,087989
29,286667	0,2	-0,088639
29,290000	0,2	-0,090504
29,293333	0,2	-0,093080
29,296667	0,2	-0,095592
29,300000	0,2	-0,097492
29,303333	0,2	-0,098434
29,306667	0,2	-0,098137
29,310000	0,2	-0,096773
29,313333	0,2	-0,095199
29,316667	0,2	-0,094327
29,320000	0,2	-0,094491
29,323333	0,2	-0,095422
29,326667	0,2	-0,096574
29,330000	0,2	-0,097455
29,333333	0,2	-0,097815
29,336667	0,2	-0,097753
29,340000	0,2	-0,097650
29,343333	0,2	-0,097836
29,346667	0,2	-0,098415
29,350000	0,2	-0,099279
29,353333	0,2	-0,100053
29,356667	0,2	-0,100254
29,360000	0,2	-0,099855
29,363333	0,2	-0,099567
29,366667	0,2	-0,100035
29,370000	0,2	-0,100907
29,373333	0,2	-0,101286
29,376667	0,2	-0,100759
29,380000	0,2	-0,099580
29,383333	0,2	-0,098242
29,386667	0,2	-0,097029
29,390000	0,2	-0,095760
29,393333	0,2	-0,094099
29,396667	0,2	-0,092149
29,400000	0,2	-0,090439
29,403333	0,2	-0,089419
29,406667	0,2	-0,089268
29,410000	0,2	-0,089943
29,413333	0,2	-0,091098
29,416667	0,2	-0,092276
29,420000	0,2	-0,093222
29,423333	0,2	-0,093782
29,426667	0,2	-0,093792
29,430000	0,2	-0,093234
29,433333	0,2	-0,092225
29,436667	0,2	-0,091004
29,440000	0,2	-0,090046
29,443333	0,2	-0,089684
29,446667	0,2	-0,089539
29,450000	0,2	-0,088822
29,453333	0,2	-0,087262
29,456667	0,2	-0,085528
29,460000	0,2	-0,084578
29,463333	0,2	-0,084620
29,466667	0,2	-0,085071
29,470000	0,2	-0,085467
29,473333	0,2	-0,085660
29,476667	0,2	-0,085359
29,480000	0,2	-0,084321
29,483333	0,2	-0,082713
29,486667	0,2	-0,080852
29,490000	0,2	-0,078924
29,493333	0,2	-0,077083
29,496667	0,2	-0,075283
29,500000	0,2	-0,073063
29,503333	0,2	-0,069994
29,506667	0,2	-0,066255
29,510000	0,2	-0,062562
29,513333	0,2	-0,059470
29,516667	0,2	-0,056900
29,520000	0,2	-0,054490
29,523333	0,2	-0,052094
29,526667	0,2	-0,049746
29,530000	0,2	-0,047627
29,533333	0,2	-0,046001
29,536667	0,2	-0,044797
29,540000	0,2	-0,043566
29,543333	0,2	-0,042091
29,546667	0,2	-0,040520
29,550000	0,2	-0,038877
29,553333	0,2	-0,037099
29,556667	0,2	-0,035380
29,560000	0,2	-0,033851
29,563333	0,2	-0,032446
29,566667	0,2	-0,031217
29,570000	0,2	-0,030190
29,573333	0,2	-0,029294
29,576667	0,2	-0,028650
29,580000	0,2	-0,028463
29,583333	0,2	-0,028688
29,586667	0,2	-0,029005
29,590000	0,2	-0,029135
29,593333	0,2	-0,029186
29,596667	0,2	-0,029602
29,600000	0,2	-0,030717
29,603333	0,2	-0,032519
29,606667	0,2	-0,034771
29,610000	0,2	-0,037152
29,613333	0,2	-0,039465
29,616667	0,2	-0,041884
29,620000	0,2	-0,044693
29,623333	0,2	-0,047719
29,626667	0,2	-0,050383
29,630000	0,2	-0,052516
29,633333	0,2	-0,054713
29,636667	0,2	-0,057548
29,640000	0,2	-0,060888
29,643333	0,2	-0,064218
29,646667	0,2	-0,067197
29,650000	0,2	-0,069688
29,653333	0,2	-0,071525
29,656667	0,2	-0,072578
29,660000	0,2	-0,073125
29,663333	0,2	-0,073710
29,666667	0,2	-0,074549
29,670000	0,2	-0,075642
29,673333	0,2	-0,077362
29,676667	0,2	-0,080197
29,680000	0,2	-0,084025
29,683333	0,2	-0,088051
29,686667	0,2	-0,091324
29,690000	0,2	-0,093288
29,693333	0,2	-0,093995
29,696667	0,2	-0,093837
29,700000	0,2	-0,093235
29,703333	0,2	-0,092636
29,706667	0,2	-0,092524
29,710000	0,2	-0,093236
29,713333	0,2	-0,094627
29,716667	0,2	-0,095867
29,720000	0,2	-0,095963
29,723333	0,2	-0,094697
29,726667	0,2	-0,092920
29,730000	0,2	-0,091912
29,733333	0,2	-0,092474
29,736667	0,2	-0,094481
29,740000	0,2	-0,097084
29,743333	0,2	-0,099357
29,746667	0,2	-0,100807
29,750000	0,2	-0,101325
29,753333	0,2	-0,100931
29,756667	0,2	-0,099824
29,760000	0,2	-0,098584
29,763333	0,2	-0,097824
29,766667	0,2	-0,097627
29,770000	0,2	-0,097795
29,773333	0,2	-0,098326
29,776667	0,2	-0,099288
29,780000	0,2	-0,100648
29,783333	0,2	-0,102224
29,786667	0,2	-0,103576
29,790000	0,2	-0,104333
29,793333	0,2	-0,104722
29,796667	0,2	-0,105237
29,800000	0,2	-0,105884
29,803333	0,2	-0,106227
29,806667	0,2	-0,105913
29,810000	0,2	-0,104989
29,813333	0,2	-0,103849
29,816667	0,2	-0,102810
29,820000	0,2	-0,101928
29,823333	0,2	-0,101372
29,826667	0,2	-0,101478
29,830000	0,2	-0,102361
29,833333	0,2	-0,103963
29,836667	0,2	-0,106270
29,840000	0,2	-0,109007
29,843333	0,2	-0,111459
29,846667	0,2	-0,112962
29,850000	0,2	-0,113227
29,853333	0,2	-0,112242
29,856667	0,2	-0,110453
29,860000	0,2	-0,108899
29,863333	0,2	-0,108635
29,866667	0,2	-0,109926
29,870000	0,2	-0,112070
29,873333	0,2	-0,114150
29,876667	0,2	-0,115724
29,880000	0,2	-0,116559
29,883333	0,2	-0,116522
29,886667	0,2	-0,116026
29,890000	0,2	-0,115760
29,893333	0,2	-0,115791
29,896667	0,2	-0,115511
29,900000	0,2	-0,114494
29,903333	0,2	-0,113043
29,906667	0,2	-0,111918
29,910000	0,2	-0,111740
29,913333	0,2	-0,112557
29,916667	0,2	-0,113939
29,920000	0,2	-0,115429
29,923333	0,2	-0,116777
29,926667	0,2	-0,117904
29,930000	0,2	-0,118926
29,933333	0,2	-0,120095
29,936667	0,2	-0,121331
29,940000	0,2	-0,122074
29,943333	0,2	-0,121868
29,946667	0,2	-0,120903
29,950000	0,2	-0,119874
29,953333	0,2	-0,119312
29,956667	0,2	-0,119040
29,960000	0,2	-0,118485
29,963333	0,2	-0,117505
29,966667	0,2	-0,116487
29,970000	0,2	-0,115771
29,973333	0,2	-0,115370
29,976667	0,2	-0,115144
29,980000	0,2	-0,115064
29,983333	0,2	-0,115270
29,986667	0,2	-0,115869
29,990000	0,2	-0,116782
29,993333	0,2	-0,117676
29,996667	0,2	-0,117985
30,000000	0,2	-0,117385
30,003333	0,2	-0,116261
30,006667	0,2	-0,115361
30,010000	0,2	-0,115100
30,013333	0,2	-0,115351
30,016667	0,2	-0,115828
30,020000	0,2	-0,116431
30,023333	0,2	-0,117110
30,026667	0,2	-0,117662
30,030000	0,2	-0,117752
30,033333	0,2	-0,117150
30,036667	0,2	-0,115970
30,040000	0,2	-0,114693
30,043333	0,2	-0,113942
30,046667	0,2	-0,114025
30,050000	0,2	-0,114760
30,053333	0,2	-0,115900
30,056667	0,2	-0,117320
30,060000	0,2	-0,118710
30,063333	0,2	-0,119468
30,066667	0,2	-0,119041
30,070000	0,2	-0,117368
30,073333	0,2	-0,115013
30,076667	0,2	-0,112763
30,080000	0,2	-0,111105
30,083333	0,2	-0,110130
30,086667	0,2	-0,109773
30,090000	0,2	-0,110023
30,093333	0,2	-0,110967
30,096667	0,2	-0,112650
30,100000	0,2	-0,114839
30,103333	0,2	-0,116882
30,106667	0,2	-0,118037
30,110000	0,2	-0,118000
30,113333	0,2	-0,117107
30,116667	0,2	-0,115981
30,120000	0,2	-0,114918
30,123333	0,2	-0,113885
30,126667	0,2	-0,112961
30,130000	0,2	-0,112346
30,133333	0,2	-0,112243
30,136667	0,2	-0,112866
30,140000	0,2	-0,114218
30,143333	0,2	-0,115939
30,146667	0,2	-0,117535
30,150000	0,2	-0,118605
30,153333	0,2	-0,119051
30,156667	0,2	-0,119133
30,160000	0,2	-0,119080
30,163333	0,2	-0,118807
30,166667	0,2	-0,118253
30,170000	0,2	-0,117628
30,173333	0,2	-0,117182
30,176667	0,2	-0,117057
30,180000	0,2	-0,117384
30,183333	0,2	-0,118247
30,186667	0,2	-0,119383
30,190000	0,2	-0,120119
30,193333	0,2	-0,119987
30,196667	0,2	-0,119341
30,200000	0,2	-0,118862
30,203333	0,2	-0,118627
30,206667	0,2	-0,118325
30,210000	0,2	-0,118043
30,213333	0,2	-0,118040
30,216667	0,2	-0,117957
30,220000	0,2	-0,117163
30,223333	0,2	-0,115867
30,226667	0,2	-0,115049
30,230000	0,2	-0,115345
30,233333	0,2	-0,116557
30,236667	0,2	-0,118130
30,240000	0,2	-0,119604
30,243333	0,2	-0,120515
30,246667	0,2	-0,120382
30,250000	0,2	-0,119125
30,253333	0,2	-0,117158
30,256667	0,2	-0,115036
30,260000	0,2	-0,113371
30,263333	0,2	-0,112861
30,266667	0,2	-0,113831
30,270000	0,2	-0,115733
30,273333	0,2	-0,117406
30,276667	0,2	-0,117857
30,280000	0,2	-0,116842
30,283333	0,2	-0,114814
30,286667	0,2	-0,112497
30,290000	0,2	-0,110616
30,293333	0,2	-0,109694
30,296667	0,2	-0,109744
30,300000	0,2	-0,110379
30,303333	0,2	-0,111302
30,306667	0,2	-0,112403
30,310000	0,2	-0,113470
30,313333	0,2	-0,114199
30,316667	0,2	-0,114409
30,320000	0,2	-0,114125
30,323333	0,2	-0,113615
30,326667	0,2	-0,113156
30,330000	0,2	-0,112836
30,333333	0,2	-0,112698
30,336667	0,2	-0,112767
30,340000	0,2	-0,113048
30,343333	0,2	-0,113539
30,346667	0,2	-0,113931
30,350000	0,2	-0,113727
30,353333	0,2	-0,112926
30,356667	0,2	-0,112039
30,360000	0,2	-0,111425
30,363333	0,2	-0,111132
30,366667	0,2	-0,111292
30,370000	0,2	-0,112117
30,373333	0,2	-0,113540
30,376667	0,2	-0,115181
30,380000	0,2	-0,116611
30,383333	0,2	-0,117567
30,386667	0,2	-0,118033
30,390000	0,2	-0,118157
30,393333	0,2	-0,118116
30,396667	0,2	-0,118019
30,400000	0,2	-0,117932
30,403333	0,2	-0,117949
30,406667	0,2	-0,118098
30,410000	0,2	-0,118284
30,413333	0,2	-0,118492
30,416667	0,2	-0,118811
30,420000	0,2	-0,119194
30,423333	0,2	-0,119573
30,426667	0,2	-0,119972
30,430000	0,2	-0,120256
30,433333	0,2	-0,120156
30,436667	0,2	-0,119676
30,440000	0,2	-0,119183
30,443333	0,2	-0,119075
30,446667	0,2	-0,119578
30,450000	0,2	-0,120715
30,453333	0,2	-0,122271
30,456667	0,2	-0,123953
30,460000	0,2	-0,125442
30,463333	0,2	-0,126305
30,466667	0,2	-0,126265
30,470000	0,2	-0,125470
30,473333	0,2	-0,124188
30,476667	0,2	-0,122507
30,480000	0,2	-0,120709
30,483333	0,2	-0,119572
30,486667	0,2	-0,119629
30,490000	0,2	-0,120542
30,493333	0,2	-0,121583
30,496667	0,2	-0,122180
30,500000	0,2	-0,121947
30,503333	0,2	-0,120843
30,506667	0,2	-0,119290
30,510000	0,2	-0,117782
30,513333	0,2	-0,116572
30,516667	0,2	-0,115863
30,520000	0,2	-0,115904
30,523333	0,2	-0,116797
30,526667	0,2	-0,118392
30,530000	0,2	-0,120247
30,533333	0,2	-0,121590
30,536667	0,2	-0,121748
30,540000	0,2	-0,120909
30,543333	0,2	-0,120062
30,546667	0,2	-0,120013
30,550000	0,2	-0,120692
30,553333	0,2	-0,121317
30,556667	0,2	-0,121215
30,560000	0,2	-0,120351
30,563333	0,2	-0,118860
30,566667	0,2	-0,116870
30,570000	0,2	-0,114901
30,573333	0,2	-0,113509
30,576667	0,2	-0,112658
30,580000	0,2	-0,111868
30,583333	0,2	-0,110773
30,586667	0,2	-0,109544
30,590000	0,2	-0,108667
30,593333	0,2	-0,108381
30,596667	0,2	-0,108615
30,600000	0,2	-0,109202
30,603333	0,2	-0,109863
30,606667	0,2	-0,110288
30,610000	0,2	-0,110335
30,613333	0,2	-0,110121
30,616667	0,2	-0,110076
30,620000	0,2	-0,110574
30,623333	0,2	-0,111344
30,626667	0,2	-0,111855
30,630000	0,2	-0,112160
30,633333	0,2	-0,112694
30,636667	0,2	-0,113643
30,640000	0,2	-0,114971
30,643333	0,2	-0,116547
30,646667	0,2	-0,118106
30,650000	0,2	-0,119397
30,653333	0,2	-0,120291
30,656667	0,2	-0,120772
30,660000	0,2	-0,120976
30,663333	0,2	-0,121068
30,666667	0,2	-0,121176
30,670000	0,2	-0,121526
30,673333	0,2	-0,122339
30,676667	0,2	-0,123595
30,680000	0,2	-0,125004
30,683333	0,2	-0,126159
30,686667	0,2	-0,126763
30,690000	0,2	-0,126777
30,693333	0,2	-0,126369
30,696667	0,2	-0,125899
30,700000	0,2	-0,125612
30,703333	0,2	-0,125301
30,706667	0,2	-0,124808
30,710000	0,2	-0,124604
30,713333	0,2	-0,125252
30,716667	0,2	-0,126556
30,720000	0,2	-0,127611
30,723333	0,2	-0,127726
30,726667	0,2	-0,127086
30,730000	0,2	-0,126266
30,733333	0,2	-0,125389
30,736667	0,2	-0,124231
30,740000	0,2	-0,122749
30,743333	0,2	-0,121158
30,746667	0,2	-0,119807
30,750000	0,2	-0,119059
30,753333	0,2	-0,119127
30,756667	0,2	-0,119984
30,760000	0,2	-0,121340
30,763333	0,2	-0,122608
30,766667	0,2	-0,123215
30,770000	0,2	-0,123136
30,773333	0,2	-0,122875
30,776667	0,2	-0,122980
30,780000	0,2	-0,123794
30,783333	0,2	-0,125286
30,786667	0,2	-0,126846
30,790000	0,2	-0,127632
30,793333	0,2	-0,127280
30,796667	0,2	-0,126105
30,800000	0,2	-0,124735
30,803333	0,2	-0,123768
30,806667	0,2	-0,123648
30,810000	0,2	-0,124522
30,813333	0,2	-0,125997
30,816667	0,2	-0,127162
30,820000	0,2	-0,127033
30,823333	0,2	-0,125157
30,826667	0,2	-0,122031
30,830000	0,2	-0,118817
30,833333	0,2	-0,116491
30,836667	0,2	-0,115472
30,840000	0,2	-0,115737
30,843333	0,2	-0,116921
30,846667	0,2	-0,118480
30,850000	0,2	-0,119934
30,853333	0,2	-0,121118
30,856667	0,2	-0,122135
30,860000	0,2	-0,122843
30,863333	0,2	-0,122827
30,866667	0,2	-0,121923
30,870000	0,2	-0,120278
30,873333	0,2	-0,118128
30,876667	0,2	-0,115831
30,880000	0,2	-0,113982
30,883333	0,2	-0,113285
30,886667	0,2	-0,113986
30,890000	0,2	-0,115503
30,893333	0,2	-0,116963
30,896667	0,2	-0,117913
30,900000	0,2	-0,118391
30,903333	0,2	-0,118671
30,906667	0,2	-0,118977
30,910000	0,2	-0,119236
30,913333	0,2	-0,119274
30,916667	0,2	-0,119115
30,920000	0,2	-0,118835
30,923333	0,2	-0,118474
30,926667	0,2	-0,118077
30,930000	0,2	-0,117588
30,933333	0,2	-0,116863
30,936667	0,2	-0,115880
30,940000	0,2	-0,114897
30,943333	0,2	-0,114227
30,946667	0,2	-0,113839
30,950000	0,2	-0,113455
30,953333	0,2	-0,112793
30,956667	0,2	-0,111573
30,960000	0,2	-0,109789
30,963333	0,2	-0,107979
30,966667	0,2	-0,106900
30,970000	0,2	-0,107014
30,973333	0,2	-0,108262
30,976667	0,2	-0,110155
30,980000	0,2	-0,112016
30,983333	0,2	-0,113247
30,986667	0,2	-0,113574
30,990000	0,2	-0,113159
30,993333	0,2	-0,112540
30,996667	0,2	-0,112400
31,000000	0,2	-0,113215
31,003333	0,2	-0,114963
31,006667	0,2	-0,117027
31,010000	0,2	-0,118621
31,013333	0,2	-0,119547
31,016667	0,2	-0,120252
31,020000	0,2	-0,121115
31,023333	0,2	-0,121986
31,026667	0,2	-0,122506
31,030000	0,2	-0,122542
31,033333	0,2	-0,122119
31,036667	0,2	-0,121402
31,040000	0,2	-0,120847
31,043333	0,2	-0,120844
31,046667	0,2	-0,121321
31,050000	0,2	-0,122063
31,053333	0,2	-0,123176
31,056667	0,2	-0,124908
31,060000	0,2	-0,127252
31,063333	0,2	-0,129900
31,066667	0,2	-0,132370
31,070000	0,2	-0,134325
31,073333	0,2	-0,135780
31,076667	0,2	-0,136862
31,080000	0,2	-0,137637
31,083333	0,2	-0,138054
31,086667	0,2	-0,137890
31,090000	0,2	-0,137094
31,093333	0,2	-0,136008
31,096667	0,2	-0,135000
31,100000	0,2	-0,134174
31,103333	0,2	-0,133512
31,106667	0,2	-0,133065
31,110000	0,2	-0,132858
31,113333	0,2	-0,132680
31,116667	0,2	-0,132304
31,120000	0,2	-0,131929
31,123333	0,2	-0,132073
31,126667	0,2	-0,133078
31,130000	0,2	-0,134939
31,133333	0,2	-0,137213
31,136667	0,2	-0,139045
31,140000	0,2	-0,139857
31,143333	0,2	-0,139946
31,146667	0,2	-0,140009
31,150000	0,2	-0,140285
31,153333	0,2	-0,140608
31,156667	0,2	-0,140822
31,160000	0,2	-0,140583
31,163333	0,2	-0,139508
31,166667	0,2	-0,137886
31,170000	0,2	-0,136510
31,173333	0,2	-0,135924
31,176667	0,2	-0,136249
31,180000	0,2	-0,137267
31,183333	0,2	-0,138320
31,186667	0,2	-0,138611
31,190000	0,2	-0,137811
31,193333	0,2	-0,136140
31,196667	0,2	-0,134065
31,200000	0,2	-0,132131
31,203333	0,2	-0,130802
31,206667	0,2	-0,130146
31,210000	0,2	-0,129633
31,213333	0,2	-0,128601
31,216667	0,2	-0,126915
31,220000	0,2	-0,124929
31,223333	0,2	-0,123184
31,226667	0,2	-0,122304
31,230000	0,2	-0,122625
31,233333	0,2	-0,123694
31,236667	0,2	-0,124478
31,240000	0,2	-0,124041
31,243333	0,2	-0,122067
31,246667	0,2	-0,119159
31,250000	0,2	-0,116438
31,253333	0,2	-0,114517
31,256667	0,2	-0,113231
31,260000	0,2	-0,112359
31,263333	0,2	-0,112042
31,266667	0,2	-0,112441
31,270000	0,2	-0,113310
31,273333	0,2	-0,114185
31,276667	0,2	-0,114984
31,280000	0,2	-0,116087
31,283333	0,2	-0,117688
31,286667	0,2	-0,119455
31,290000	0,2	-0,120964
31,293333	0,2	-0,122059
31,296667	0,2	-0,122828
31,300000	0,2	-0,123538
31,303333	0,2	-0,124465
31,306667	0,2	-0,125690
31,310000	0,2	-0,127055
31,313333	0,2	-0,128285
31,316667	0,2	-0,129203
31,320000	0,2	-0,129865
31,323333	0,2	-0,130570
31,326667	0,2	-0,131715
31,330000	0,2	-0,133356
31,333333	0,2	-0,135036
31,336667	0,2	-0,136320
31,340000	0,2	-0,137186
31,343333	0,2	-0,137677
31,346667	0,2	-0,137620
31,350000	0,2	-0,136987
31,353333	0,2	-0,136239
31,356667	0,2	-0,135970
31,360000	0,2	-0,136332
31,363333	0,2	-0,137070
31,366667	0,2	-0,138017
31,370000	0,2	-0,139244
31,373333	0,2	-0,140613
31,376667	0,2	-0,141517
31,380000	0,2	-0,141462
31,383333	0,2	-0,140693
31,386667	0,2	-0,139836
31,390000	0,2	-0,139250
31,393333	0,2	-0,138864
31,396667	0,2	-0,138362
31,400000	0,2	-0,137559
31,403333	0,2	-0,136651
31,406667	0,2	-0,136098
31,410000	0,2	-0,136302
31,413333	0,2	-0,137276
31,416667	0,2	-0,138694
31,420000	0,2	-0,140268
31,423333	0,2	-0,141812
31,426667	0,2	-0,143073
31,430000	0,2	-0,143868
31,433333	0,2	-0,144119
31,436667	0,2	-0,143687
31,440000	0,2	-0,142573
31,443333	0,2	-0,141081
31,446667	0,2	-0,139683
31,450000	0,2	-0,138861
31,453333	0,2	-0,138706
31,456667	0,2	-0,138713
31,460000	0,2	-0,138297
31,463333	0,2	-0,137257
31,466667	0,2	-0,135829
31,470000	0,2	-0,134418
31,473333	0,2	-0,133164
31,476667	0,2	-0,131965
31,480000	0,2	-0,131038
31,483333	0,2	-0,130952
31,486667	0,2	-0,131882
31,490000	0,2	-0,133223
31,493333	0,2	-0,134129
31,496667	0,2	-0,134218
31,500000	0,2	-0,133602
31,503333	0,2	-0,132526
31,506667	0,2	-0,131307
31,510000	0,2	-0,130388
31,513333	0,2	-0,130126
31,516667	0,2	-0,130554
31,520000	0,2	-0,131359
31,523333	0,2	-0,132034
31,526667	0,2	-0,132081
31,530000	0,2	-0,131345
31,533333	0,2	-0,130169
31,536667	0,2	-0,129042
31,540000	0,2	-0,128318
31,543333	0,2	-0,128189
31,546667	0,2	-0,128609
31,550000	0,2	-0,129390
31,553333	0,2	-0,130473
31,556667	0,2	-0,131948
31,560000	0,2	-0,133782
31,563333	0,2	-0,135654
31,566667	0,2	-0,137144
31,570000	0,2	-0,138045
31,573333	0,2	-0,138412
31,576667	0,2	-0,138532
31,580000	0,2	-0,138966
31,583333	0,2	-0,140086
31,586667	0,2	-0,141577
31,590000	0,2	-0,142798
31,593333	0,2	-0,143261
31,596667	0,2	-0,142799
31,600000	0,2	-0,141662
31,603333	0,2	-0,140267
31,606667	0,2	-0,138771
31,610000	0,2	-0,137127
31,613333	0,2	-0,135512
31,616667	0,2	-0,134471
31,620000	0,2	-0,134572
31,623333	0,2	-0,135955
31,626667	0,2	-0,138005
31,630000	0,2	-0,139474
31,633333	0,2	-0,139288
31,636667	0,2	-0,137324
31,640000	0,2	-0,134330
31,643333	0,2	-0,131310
31,646667	0,2	-0,128972
31,650000	0,2	-0,127485
31,653333	0,2	-0,126688
31,656667	0,2	-0,126501
31,660000	0,2	-0,126990
31,663333	0,2	-0,127953
31,666667	0,2	-0,128681
31,670000	0,2	-0,128527
31,673333	0,2	-0,127510
31,676667	0,2	-0,126069
31,680000	0,2	-0,124564
31,683333	0,2	-0,123161
31,686667	0,2	-0,121964
31,690000	0,2	-0,121117
31,693333	0,2	-0,120725
31,696667	0,2	-0,120816
31,700000	0,2	-0,121395
31,703333	0,2	-0,122425
31,706667	0,2	-0,123735
31,710000	0,2	-0,125038
31,713333	0,2	-0,126125
31,716667	0,2	-0,126959
31,720000	0,2	-0,127540
31,723333	0,2	-0,127942
31,726667	0,2	-0,128531
31,730000	0,2	-0,129655
31,733333	0,2	-0,131122
31,736667	0,2	-0,132403
31,740000	0,2	-0,133154
31,743333	0,2	-0,133333
31,746667	0,2	-0,133218
31,750000	0,2	-0,133315
31,753333	0,2	-0,133996
31,756667	0,2	-0,135284
31,760000	0,2	-0,136876
31,763333	0,2	-0,138290
31,766667	0,2	-0,139194
31,770000	0,2	-0,139570
31,773333	0,2	-0,139588
31,776667	0,2	-0,139559
31,780000	0,2	-0,139911
31,783333	0,2	-0,140699
31,786667	0,2	-0,141294
31,790000	0,2	-0,141076
31,793333	0,2	-0,140344
31,796667	0,2	-0,140162
31,800000	0,2	-0,141362
31,803333	0,2	-0,143850
31,806667	0,2	-0,146669
31,810000	0,2	-0,148629
31,813333	0,2	-0,149000
31,816667	0,2	-0,147779
31,820000	0,2	-0,145550
31,823333	0,2	-0,143134
31,826667	0,2	-0,141116
31,830000	0,2	-0,139691
31,833333	0,2	-0,138717
31,836667	0,2	-0,137681
31,840000	0,2	-0,136204
31,843333	0,2	-0,134677
31,846667	0,2	-0,133769
31,850000	0,2	-0,133662
31,853333	0,2	-0,134226
31,856667	0,2	-0,135345
31,860000	0,2	-0,136876
31,863333	0,2	-0,138709
31,866667	0,2	-0,140592
31,870000	0,2	-0,141917
31,873333	0,2	-0,142293
31,876667	0,2	-0,141986
31,880000	0,2	-0,141536
31,883333	0,2	-0,141397
31,886667	0,2	-0,141745
31,890000	0,2	-0,142364
31,893333	0,2	-0,142941
31,896667	0,2	-0,143346
31,900000	0,2	-0,143474
31,903333	0,2	-0,143259
31,906667	0,2	-0,142942
31,910000	0,2	-0,142945
31,913333	0,2	-0,143472
31,916667	0,2	-0,144398
31,920000	0,2	-0,145343
31,923333	0,2	-0,145841
31,926667	0,2	-0,145525
31,930000	0,2	-0,144214
31,933333	0,2	-0,142010
31,936667	0,2	-0,139451
31,940000	0,2	-0,137269
31,943333	0,2	-0,135929
31,946667	0,2	-0,135662
31,950000	0,2	-0,136651
31,953333	0,2	-0,138798
31,956667	0,2	-0,141479
31,960000	0,2	-0,143782
31,963333	0,2	-0,145104
31,966667	0,2	-0,145489
31,970000	0,2	-0,145292
31,973333	0,2	-0,144733
31,976667	0,2	-0,143979
31,980000	0,2	-0,143345
31,983333	0,2	-0,143077
31,986667	0,2	-0,143063
31,990000	0,2	-0,142955
31,993333	0,2	-0,142553
31,996667	0,2	-0,141964
32,000000	0,2	-0,141331
32,003333	0,2	-0,140627
32,006667	0,2	-0,139805
32,010000	0,2	-0,138854
32,013333	0,2	-0,137849
32,016667	0,2	-0,137160
32,020000	0,2	-0,137308
32,023333	0,2	-0,138482
32,026667	0,2	-0,140299
32,030000	0,2	-0,142033
32,033333	0,2	-0,143075
32,036667	0,2	-0,143285
32,040000	0,2	-0,142968
32,043333	0,2	-0,142567
32,046667	0,2	-0,142377
32,050000	0,2	-0,142469
32,053333	0,2	-0,142781
32,056667	0,2	-0,143235
32,060000	0,2	-0,143770
32,063333	0,2	-0,144364
32,066667	0,2	-0,144973
32,070000	0,2	-0,145382
32,073333	0,2	-0,145504
32,076667	0,2	-0,145630
32,080000	0,2	-0,145856
32,083333	0,2	-0,145681
32,086667	0,2	-0,144665
32,090000	0,2	-0,143066
32,093333	0,2	-0,141547
32,096667	0,2	-0,140688
32,100000	0,2	-0,140843
32,103333	0,2	-0,141945
32,106667	0,2	-0,143440
32,110000	0,2	-0,144723
32,113333	0,2	-0,145645
32,116667	0,2	-0,146418
32,120000	0,2	-0,147121
32,123333	0,2	-0,147615
32,126667	0,2	-0,147724
32,130000	0,2	-0,147191
32,133333	0,2	-0,145737
32,136667	0,2	-0,143476
32,140000	0,2	-0,141033
32,143333	0,2	-0,139063
32,146667	0,2	-0,137771
32,150000	0,2	-0,137043
32,153333	0,2	-0,136939
32,156667	0,2	-0,137526
32,160000	0,2	-0,138365
32,163333	0,2	-0,138961
32,166667	0,2	-0,139453
32,170000	0,2	-0,140311
32,173333	0,2	-0,141681
32,176667	0,2	-0,143175
32,180000	0,2	-0,144208
32,183333	0,2	-0,144563
32,186667	0,2	-0,144516
32,190000	0,2	-0,144562
32,193333	0,2	-0,145023
32,196667	0,2	-0,145706
32,200000	0,2	-0,146007
32,203333	0,2	-0,145586
32,206667	0,2	-0,144933
32,210000	0,2	-0,144809
32,213333	0,2	-0,145113
32,216667	0,2	-0,144994
32,220000	0,2	-0,144047
32,223333	0,2	-0,142621
32,226667	0,2	-0,141034
32,230000	0,2	-0,139212
32,233333	0,2	-0,137182
32,236667	0,2	-0,135506
32,240000	0,2	-0,134946
32,243333	0,2	-0,135730
32,246667	0,2	-0,137306
32,250000	0,2	-0,138693
32,253333	0,2	-0,139089
32,256667	0,2	-0,138416
32,260000	0,2	-0,137433
32,263333	0,2	-0,137139
32,266667	0,2	-0,137856
32,270000	0,2	-0,138969
32,273333	0,2	-0,139546
32,276667	0,2	-0,138990
32,280000	0,2	-0,137381
32,283333	0,2	-0,135534
32,286667	0,2	-0,134506
32,290000	0,2	-0,134813
32,293333	0,2	-0,136040
32,296667	0,2	-0,137266
32,300000	0,2	-0,138008
32,303333	0,2	-0,138515
32,306667	0,2	-0,139234
32,310000	0,2	-0,140353
32,313333	0,2	-0,141692
32,316667	0,2	-0,142987
32,320000	0,2	-0,144143
32,323333	0,2	-0,144920
32,326667	0,2	-0,144937
32,330000	0,2	-0,144198
32,333333	0,2	-0,143085
32,336667	0,2	-0,142043
32,340000	0,2	-0,141453
32,343333	0,2	-0,141397
32,346667	0,2	-0,141583
32,350000	0,2	-0,141718
32,353333	0,2	-0,141698
32,356667	0,2	-0,141492
32,360000	0,2	-0,141124
32,363333	0,2	-0,140616
32,366667	0,2	-0,140053
32,370000	0,2	-0,139647
32,373333	0,2	-0,139562
32,376667	0,2	-0,139806
32,380000	0,2	-0,140100
32,383333	0,2	-0,139978
32,386667	0,2	-0,139347
32,390000	0,2	-0,138553
32,393333	0,2	-0,138008
32,396667	0,2	-0,138141
32,400000	0,2	-0,139184
32,403333	0,2	-0,140755
32,406667	0,2	-0,142129
32,410000	0,2	-0,142947
32,413333	0,2	-0,143252
32,416667	0,2	-0,143085
32,420000	0,2	-0,142483
32,423333	0,2	-0,141622
32,426667	0,2	-0,140730
32,430000	0,2	-0,140034
32,433333	0,2	-0,139707
32,436667	0,2	-0,139632
32,440000	0,2	-0,139341
32,443333	0,2	-0,138474
32,446667	0,2	-0,137218
32,450000	0,2	-0,136141
32,453333	0,2	-0,135767
32,456667	0,2	-0,136306
32,460000	0,2	-0,137555
32,463333	0,2	-0,138958
32,466667	0,2	-0,139881
32,470000	0,2	-0,139952
32,473333	0,2	-0,139169
32,476667	0,2	-0,137797
32,480000	0,2	-0,136431
32,483333	0,2	-0,135919
32,486667	0,2	-0,136587
32,490000	0,2	-0,137849
32,493333	0,2	-0,139023
32,496667	0,2	-0,140030
32,500000	0,2	-0,141186
32,503333	0,2	-0,142675
32,506667	0,2	-0,144241
32,510000	0,2	-0,145368
32,513333	0,2	-0,145691
32,516667	0,2	-0,145119
32,520000	0,2	-0,143795
32,523333	0,2	-0,142097
32,526667	0,2	-0,140537
32,530000	0,2	-0,139578
32,533333	0,2	-0,139429
32,536667	0,2	-0,139893
32,540000	0,2	-0,140568
32,543333	0,2	-0,141091
32,546667	0,2	-0,141255
32,550000	0,2	-0,141101
32,553333	0,2	-0,140861
32,556667	0,2	-0,140815
32,560000	0,2	-0,141203
32,563333	0,2	-0,142130
32,566667	0,2	-0,143432
32,570000	0,2	-0,144557
32,573333	0,2	-0,144734
32,576667	0,2	-0,143601
32,580000	0,2	-0,141720
32,583333	0,2	-0,140225
32,586667	0,2	-0,139877
32,590000	0,2	-0,140660
32,593333	0,2	-0,142124
32,596667	0,2	-0,143756
32,600000	0,2	-0,145091
32,603333	0,2	-0,145745
32,606667	0,2	-0,145546
32,610000	0,2	-0,144689
32,613333	0,2	-0,143655
32,616667	0,2	-0,142772
32,620000	0,2	-0,141980
32,623333	0,2	-0,141219
32,626667	0,2	-0,140837
32,630000	0,2	-0,141204
32,633333	0,2	-0,142040
32,636667	0,2	-0,142640
32,640000	0,2	-0,142589
32,643333	0,2	-0,141929
32,646667	0,2	-0,141057
32,650000	0,2	-0,140601
32,653333	0,2	-0,140978
32,656667	0,2	-0,142102
32,660000	0,2	-0,143648
32,663333	0,2	-0,145418
32,666667	0,2	-0,147186
32,670000	0,2	-0,148341
32,673333	0,2	-0,148255
32,676667	0,2	-0,146970
32,680000	0,2	-0,145047
32,683333	0,2	-0,142983
32,686667	0,2	-0,141037
32,690000	0,2	-0,139278
32,693333	0,2	-0,137721
32,696667	0,2	-0,136591
32,700000	0,2	-0,136151
32,703333	0,2	-0,136218
32,706667	0,2	-0,136221
32,710000	0,2	-0,135840
32,713333	0,2	-0,135382
32,716667	0,2	-0,135458
32,720000	0,2	-0,136331
32,723333	0,2	-0,137694
32,726667	0,2	-0,139043
32,730000	0,2	-0,139940
32,733333	0,2	-0,140102
32,736667	0,2	-0,139701
32,740000	0,2	-0,139398
32,743333	0,2	-0,139674
32,746667	0,2	-0,140187
32,750000	0,2	-0,139998
32,753333	0,2	-0,138522
32,756667	0,2	-0,136100
32,760000	0,2	-0,133716
32,763333	0,2	-0,132237
32,766667	0,2	-0,131727
32,770000	0,2	-0,131554
32,773333	0,2	-0,131210
32,776667	0,2	-0,130590
32,780000	0,2	-0,129689
32,783333	0,2	-0,128543
32,786667	0,2	-0,127326
32,790000	0,2	-0,126333
32,793333	0,2	-0,125908
32,796667	0,2	-0,126347
32,800000	0,2	-0,127811
32,803333	0,2	-0,130207
32,806667	0,2	-0,133107
32,810000	0,2	-0,136025
32,813333	0,2	-0,138566
32,816667	0,2	-0,140371
32,820000	0,2	-0,141433
32,823333	0,2	-0,142138
32,826667	0,2	-0,142671
32,830000	0,2	-0,142793
32,833333	0,2	-0,142223
32,836667	0,2	-0,140893
32,840000	0,2	-0,138916
32,843333	0,2	-0,136599
32,846667	0,2	-0,134506
32,850000	0,2	-0,133101
32,853333	0,2	-0,132346
32,856667	0,2	-0,131974
32,860000	0,2	-0,131806
32,863333	0,2	-0,131581
32,866667	0,2	-0,130892
32,870000	0,2	-0,129655
32,873333	0,2	-0,128575
32,876667	0,2	-0,128669
32,880000	0,2	-0,130245
32,883333	0,2	-0,132733
32,886667	0,2	-0,135348
32,890000	0,2	-0,137589
32,893333	0,2	-0,139361
32,896667	0,2	-0,140872
32,900000	0,2	-0,142278
32,903333	0,2	-0,143322
32,906667	0,2	-0,143535
32,910000	0,2	-0,142738
32,913333	0,2	-0,141107
32,916667	0,2	-0,138936
32,920000	0,2	-0,136579
32,923333	0,2	-0,134501
32,926667	0,2	-0,133071
32,930000	0,2	-0,132212
32,933333	0,2	-0,131614
32,936667	0,2	-0,131282
32,940000	0,2	-0,131585
32,943333	0,2	-0,132709
32,946667	0,2	-0,134330
32,950000	0,2	-0,135871
32,953333	0,2	-0,136839
32,956667	0,2	-0,137099
32,960000	0,2	-0,136964
32,963333	0,2	-0,136779
32,966667	0,2	-0,136555
32,970000	0,2	-0,136188
32,973333	0,2	-0,135777
32,976667	0,2	-0,135480
32,980000	0,2	-0,135264
32,983333	0,2	-0,135064
32,986667	0,2	-0,135007
32,990000	0,2	-0,135108
32,993333	0,2	-0,134873
32,996667	0,2	-0,133676
33,000000	0,2	-0,131516
33,003333	0,2	-0,129049
33,006667	0,2	-0,126980
33,010000	0,2	-0,125727
33,013333	0,2	-0,125428
33,016667	0,2	-0,125890
33,020000	0,2	-0,126635
33,023333	0,2	-0,127323
33,026667	0,2	-0,127956
33,030000	0,2	-0,128664
33,033333	0,2	-0,129570
33,036667	0,2	-0,130572
33,040000	0,2	-0,131188
33,043333	0,2	-0,131059
33,046667	0,2	-0,130422
33,050000	0,2	-0,129823
33,053333	0,2	-0,129665
33,056667	0,2	-0,130110
33,060000	0,2	-0,131042
33,063333	0,2	-0,132052
33,066667	0,2	-0,132707
33,070000	0,2	-0,132948
33,073333	0,2	-0,133050
33,076667	0,2	-0,133230
33,080000	0,2	-0,133448
33,083333	0,2	-0,133495
33,086667	0,2	-0,133142
33,090000	0,2	-0,132317
33,093333	0,2	-0,131184
33,096667	0,2	-0,130060
33,100000	0,2	-0,129309
33,103333	0,2	-0,129125
33,106667	0,2	-0,129263
33,110000	0,2	-0,129137
33,113333	0,2	-0,128372
33,116667	0,2	-0,127307
33,120000	0,2	-0,126709
33,123333	0,2	-0,126963
33,126667	0,2	-0,127931
33,130000	0,2	-0,129379
33,133333	0,2	-0,131008
33,136667	0,2	-0,132284
33,140000	0,2	-0,132765
33,143333	0,2	-0,132425
33,146667	0,2	-0,131524
33,150000	0,2	-0,130366
33,153333	0,2	-0,129152
33,156667	0,2	-0,128009
33,160000	0,2	-0,127226
33,163333	0,2	-0,127190
33,166667	0,2	-0,127871
33,170000	0,2	-0,128705
33,173333	0,2	-0,129228
33,176667	0,2	-0,129585
33,180000	0,2	-0,130223
33,183333	0,2	-0,131191
33,186667	0,2	-0,131948
33,190000	0,2	-0,131955
33,193333	0,2	-0,131143
33,196667	0,2	-0,129780
33,200000	0,2	-0,128282
33,203333	0,2	-0,127206
33,206667	0,2	-0,127135
33,210000	0,2	-0,128206
33,213333	0,2	-0,129727
33,216667	0,2	-0,130849
33,220000	0,2	-0,131503
33,223333	0,2	-0,132161
33,226667	0,2	-0,133008
33,230000	0,2	-0,133636
33,233333	0,2	-0,133476
33,236667	0,2	-0,132523
33,240000	0,2	-0,131340
33,243333	0,2	-0,130491
33,246667	0,2	-0,130230
33,250000	0,2	-0,130426
33,253333	0,2	-0,130742
33,256667	0,2	-0,131123
33,260000	0,2	-0,131932
33,263333	0,2	-0,133280
33,266667	0,2	-0,134607
33,270000	0,2	-0,135401
33,273333	0,2	-0,135810
33,276667	0,2	-0,136127
33,280000	0,2	-0,136363
33,283333	0,2	-0,136519
33,286667	0,2	-0,136713
33,290000	0,2	-0,137000
33,293333	0,2	-0,137347
33,296667	0,2	-0,137772
33,300000	0,2	-0,138377
33,303333	0,2	-0,139176
33,306667	0,2	-0,139881
33,310000	0,2	-0,139997
33,313333	0,2	-0,139262
33,316667	0,2	-0,137857
33,320000	0,2	-0,136259
33,323333	0,2	-0,135053
33,326667	0,2	-0,134497
33,330000	0,2	-0,134342
33,333333	0,2	-0,134417
33,336667	0,2	-0,134929
33,340000	0,2	-0,136051
33,343333	0,2	-0,137637
33,346667	0,2	-0,139217
33,350000	0,2	-0,140254
33,353333	0,2	-0,140641
33,356667	0,2	-0,140715
33,360000	0,2	-0,140729
33,363333	0,2	-0,140583
33,366667	0,2	-0,140033
33,370000	0,2	-0,139039
33,373333	0,2	-0,137752
33,376667	0,2	-0,136349
33,380000	0,2	-0,135023
33,383333	0,2	-0,133941
33,386667	0,2	-0,133222
33,390000	0,2	-0,132959
33,393333	0,2	-0,132981
33,396667	0,2	-0,132892
33,400000	0,2	-0,132708
33,403333	0,2	-0,132829
33,406667	0,2	-0,133225
33,410000	0,2	-0,133318
33,413333	0,2	-0,132666
33,416667	0,2	-0,131424
33,420000	0,2	-0,130320
33,423333	0,2	-0,130183
33,426667	0,2	-0,131262
33,430000	0,2	-0,132921
33,433333	0,2	-0,134116
33,436667	0,2	-0,134285
33,440000	0,2	-0,133756
33,443333	0,2	-0,133267
33,446667	0,2	-0,133271
33,450000	0,2	-0,133711
33,453333	0,2	-0,134088
33,456667	0,2	-0,133900
33,460000	0,2	-0,133203
33,463333	0,2	-0,132530
33,466667	0,2	-0,132335
33,470000	0,2	-0,132693
33,473333	0,2	-0,133328
33,476667	0,2	-0,133739
33,480000	0,2	-0,133448
33,483333	0,2	-0,132414
33,486667	0,2	-0,131173
33,490000	0,2	-0,130383
33,493333	0,2	-0,130305
33,496667	0,2	-0,130842
33,500000	0,2	-0,131746
33,503333	0,2	-0,132616
33,506667	0,2	-0,133095
33,510000	0,2	-0,133315
33,513333	0,2	-0,133825
33,516667	0,2	-0,134868
33,520000	0,2	-0,135988
33,523333	0,2	-0,136626
33,526667	0,2	-0,136754
33,530000	0,2	-0,136718
33,533333	0,2	-0,136767
33,536667	0,2	-0,136821
33,540000	0,2	-0,136542
33,543333	0,2	-0,135743
33,546667	0,2	-0,134791
33,550000	0,2	-0,134290
33,553333	0,2	-0,134379
33,556667	0,2	-0,134579
33,560000	0,2	-0,134387
33,563333	0,2	-0,133763
33,566667	0,2	-0,133027
33,570000	0,2	-0,132580
33,573333	0,2	-0,132597
33,576667	0,2	-0,132841
33,580000	0,2	-0,132946
33,583333	0,2	-0,132851
33,586667	0,2	-0,132966
33,590000	0,2	-0,133859
33,593333	0,2	-0,135569
33,596667	0,2	-0,137433
33,600000	0,2	-0,138640
33,603333	0,2	-0,138778
33,606667	0,2	-0,138075
33,610000	0,2	-0,137215
33,613333	0,2	-0,136706
33,616667	0,2	-0,136576
33,620000	0,2	-0,136678
33,623333	0,2	-0,136930
33,626667	0,2	-0,137355
33,630000	0,2	-0,138102
33,633333	0,2	-0,139276
33,636667	0,2	-0,140560
33,640000	0,2	-0,141289
33,643333	0,2	-0,141128
33,646667	0,2	-0,140330
33,650000	0,2	-0,139400
33,653333	0,2	-0,138709
33,656667	0,2	-0,138202
33,660000	0,2	-0,137555
33,663333	0,2	-0,136710
33,666667	0,2	-0,136036
33,670000	0,2	-0,135838
33,673333	0,2	-0,135936
33,676667	0,2	-0,136015
33,680000	0,2	-0,136216
33,683333	0,2	-0,137127
33,686667	0,2	-0,139188
33,690000	0,2	-0,142076
33,693333	0,2	-0,144764
33,696667	0,2	-0,146155
33,700000	0,2	-0,145711
33,703333	0,2	-0,143688
33,706667	0,2	-0,140813
33,710000	0,2	-0,137806
33,713333	0,2	-0,135188
33,716667	0,2	-0,133112
33,720000	0,2	-0,131392
33,723333	0,2	-0,130009
33,726667	0,2	-0,129402
33,730000	0,2	-0,130040
33,733333	0,2	-0,131880
33,736667	0,2	-0,134370
33,740000	0,2	-0,136844
33,743333	0,2	-0,138809
33,746667	0,2	-0,139950
33,750000	0,2	-0,140238
33,753333	0,2	-0,140166
33,756667	0,2	-0,140459
33,760000	0,2	-0,141358
33,763333	0,2	-0,142492
33,766667	0,2	-0,143473
33,770000	0,2	-0,144203
33,773333	0,2	-0,144811
33,776667	0,2	-0,145689
33,780000	0,2	-0,147100
33,783333	0,2	-0,148638
33,786667	0,2	-0,149749
33,790000	0,2	-0,150569
33,793333	0,2	-0,151529
33,796667	0,2	-0,152576
33,800000	0,2	-0,153413
33,803333	0,2	-0,154006
33,806667	0,2	-0,154327
33,810000	0,2	-0,154143
33,813333	0,2	-0,153413
33,816667	0,2	-0,152591
33,820000	0,2	-0,152554
33,823333	0,2	-0,154145
33,826667	0,2	-0,157306
33,830000	0,2	-0,161021
33,833333	0,2	-0,164387
33,836667	0,2	-0,167250
33,840000	0,2	-0,169699
33,843333	0,2	-0,171603
33,846667	0,2	-0,172960
33,850000	0,2	-0,174070
33,853333	0,2	-0,175135
33,856667	0,2	-0,176146
33,860000	0,2	-0,177096
33,863333	0,2	-0,178035
33,866667	0,2	-0,179000
33,870000	0,2	-0,179947
33,873333	0,2	-0,180743
33,876667	0,2	-0,181200
33,880000	0,2	-0,181238
33,883333	0,2	-0,181175
33,886667	0,2	-0,181696
33,890000	0,2	-0,183499
33,893333	0,2	-0,186978
33,896667	0,2	-0,191876
33,900000	0,2	-0,197198
33,903333	0,2	-0,201876
33,906667	0,2	-0,205709
33,910000	0,2	-0,209392
33,913333	0,2	-0,213523
33,916667	0,2	-0,217947
33,920000	0,2	-0,222041
33,923333	0,2	-0,225331
33,926667	0,2	-0,227771
33,930000	0,2	-0,229616
33,933333	0,2	-0,231272
33,936667	0,2	-0,233082
33,940000	0,2	-0,235129
33,943333	0,2	-0,237241
33,946667	0,2	-0,239114
33,950000	0,2	-0,240599
33,953333	0,2	-0,241891
33,956667	0,2	-0,243292
33,960000	0,2	-0,244856
33,963333	0,2	-0,246356
33,966667	0,2	-0,247657
33,970000	0,2	-0,249230
33,973333	0,2	-0,252033
33,976667	0,2	-0,256467
33,980000	0,2	-0,261829
33,983333	0,2	-0,267177
33,986667	0,2	-0,272253
33,990000	0,2	-0,277321
33,993333	0,2	-0,282687
33,996667	0,2	-0,288432
34,000000	0,2	-0,294161
34,003333	0,2	-0,299213
34,006667	0,2	-0,303251
34,010000	0,2	-0,306299
34,013333	0,2	-0,308465
34,016667	0,2	-0,310021
34,020000	0,2	-0,311428
34,023333	0,2	-0,313076
34,026667	0,2	-0,315126
34,030000	0,2	-0,317451
34,033333	0,2	-0,319786
34,036667	0,2	-0,322170
34,040000	0,2	-0,325055
34,043333	0,2	-0,328766
34,046667	0,2	-0,332950
34,050000	0,2	-0,336704
34,053333	0,2	-0,339432
34,056667	0,2	-0,341501
34,060000	0,2	-0,343898
34,063333	0,2	-0,347333
34,066667	0,2	-0,351776
34,070000	0,2	-0,356725
34,073333	0,2	-0,361642
34,076667	0,2	-0,366097
34,080000	0,2	-0,369663
34,083333	0,2	-0,371925
34,086667	0,2	-0,372828
34,090000	0,2	-0,372805
34,093333	0,2	-0,372585
34,096667	0,2	-0,373034
34,100000	0,2	-0,374711
34,103333	0,2	-0,377304
34,106667	0,2	-0,379918
34,110000	0,2	-0,381838
34,113333	0,2	-0,382817
34,116667	0,2	-0,383260
34,120000	0,2	-0,384231
34,123333	0,2	-0,386673
34,126667	0,2	-0,390684
34,130000	0,2	-0,395549
34,133333	0,2	-0,400245
34,136667	0,2	-0,404088
34,140000	0,2	-0,406858
34,143333	0,2	-0,408448
34,146667	0,2	-0,409039
34,150000	0,2	-0,409320
34,153333	0,2	-0,409971
34,156667	0,2	-0,411174
34,160000	0,2	-0,412687
34,163333	0,2	-0,414106
34,166667	0,2	-0,415027
34,170000	0,2	-0,415100
34,173333	0,2	-0,414183
34,176667	0,2	-0,412446
34,180000	0,2	-0,410278
34,183333	0,2	-0,408172
34,186667	0,2	-0,406427
34,190000	0,2	-0,404824
34,193333	0,2	-0,402837
34,196667	0,2	-0,400262
34,200000	0,2	-0,397526
34,203333	0,2	-0,395419
34,206667	0,2	-0,394568
34,210000	0,2	-0,395135
34,213333	0,2	-0,396908
34,216667	0,2	-0,399362
34,220000	0,2	-0,401806
34,223333	0,2	-0,403973
34,226667	0,2	-0,406208
34,230000	0,2	-0,408752
34,233333	0,2	-0,411276
34,236667	0,2	-0,413305
34,240000	0,2	-0,414518
34,243333	0,2	-0,414641
34,246667	0,2	-0,413471
34,250000	0,2	-0,411052
34,253333	0,2	-0,407765
34,256667	0,2	-0,404049
34,260000	0,2	-0,400072
34,263333	0,2	-0,396083
34,266667	0,2	-0,392818
34,270000	0,2	-0,391050
34,273333	0,2	-0,390942
34,276667	0,2	-0,391907
34,280000	0,2	-0,392877
34,283333	0,2	-0,392774
34,286667	0,2	-0,391020
34,290000	0,2	-0,387828
34,293333	0,2	-0,384244
34,296667	0,2	-0,381659
34,300000	0,2	-0,380854
34,303333	0,2	-0,381487
34,306667	0,2	-0,382570
34,310000	0,2	-0,383172
34,313333	0,2	-0,382725
34,316667	0,2	-0,381188
34,320000	0,2	-0,378965
34,323333	0,2	-0,376364
34,326667	0,2	-0,373335
34,330000	0,2	-0,369841
34,333333	0,2	-0,366160
34,336667	0,2	-0,362758
34,340000	0,2	-0,359971
34,343333	0,2	-0,357833
34,346667	0,2	-0,356062
34,350000	0,2	-0,353956
34,353333	0,2	-0,350775
34,356667	0,2	-0,346822
34,360000	0,2	-0,343636
34,363333	0,2	-0,342628
34,366667	0,2	-0,343941
34,370000	0,2	-0,346657
34,373333	0,2	-0,349496
34,376667	0,2	-0,351252
34,380000	0,2	-0,351180
34,383333	0,2	-0,349458
34,386667	0,2	-0,347235
34,390000	0,2	-0,345789
34,393333	0,2	-0,345480
34,396667	0,2	-0,345558
34,400000	0,2	-0,344905
34,403333	0,2	-0,343002
34,406667	0,2	-0,340212
34,410000	0,2	-0,337126
34,413333	0,2	-0,333808
34,416667	0,2	-0,329877
34,420000	0,2	-0,325110
34,423333	0,2	-0,319643
34,426667	0,2	-0,313881
34,430000	0,2	-0,308446
34,433333	0,2	-0,303976
34,436667	0,2	-0,300926
34,440000	0,2	-0,299502
34,443333	0,2	-0,299664
34,446667	0,2	-0,301273
34,450000	0,2	-0,304099
34,453333	0,2	-0,307534
34,456667	0,2	-0,310672
34,460000	0,2	-0,312958
34,463333	0,2	-0,314411
34,466667	0,2	-0,315063
34,470000	0,2	-0,314662
34,473333	0,2	-0,313005
34,476667	0,2	-0,310146
34,480000	0,2	-0,306255
34,483333	0,2	-0,301391
34,486667	0,2	-0,295501
34,490000	0,2	-0,288869
34,493333	0,2	-0,282214
34,496667	0,2	-0,275933
34,500000	0,2	-0,269842
34,503333	0,2	-0,263947
34,506667	0,2	-0,258809
34,510000	0,2	-0,255006
34,513333	0,2	-0,252798
34,516667	0,2	-0,252227
34,520000	0,2	-0,252817
34,523333	0,2	-0,253412
34,526667	0,2	-0,252984
34,530000	0,2	-0,251377
34,533333	0,2	-0,249018
34,536667	0,2	-0,246501
34,540000	0,2	-0,244440
34,543333	0,2	-0,243164
34,546667	0,2	-0,242386
34,550000	0,2	-0,241332
34,553333	0,2	-0,239160
34,556667	0,2	-0,235311
34,560000	0,2	-0,229773
34,563333	0,2	-0,223206
34,566667	0,2	-0,216654
34,570000	0,2	-0,211034
34,573333	0,2	-0,206745
34,576667	0,2	-0,203497
34,580000	0,2	-0,200554
34,583333	0,2	-0,197290
34,586667	0,2	-0,193520
34,590000	0,2	-0,189579
34,593333	0,2	-0,186216
34,596667	0,2	-0,184056
34,600000	0,2	-0,183163
34,603333	0,2	-0,183351
34,606667	0,2	-0,184568
34,610000	0,2	-0,186678
34,613333	0,2	-0,189143
34,616667	0,2	-0,191138
34,620000	0,2	-0,192009
34,623333	0,2	-0,191591
34,626667	0,2	-0,189940
34,630000	0,2	-0,186932
34,633333	0,2	-0,182315
34,636667	0,2	-0,175929
34,640000	0,2	-0,167907
34,643333	0,2	-0,158913
34,646667	0,2	-0,150043
34,650000	0,2	-0,142209
34,653333	0,2	-0,135521
34,656667	0,2	-0,129359
34,660000	0,2	-0,123123
34,663333	0,2	-0,116844
34,666667	0,2	-0,111238
34,670000	0,2	-0,107197
34,673333	0,2	-0,105047
34,676667	0,2	-0,104375
34,680000	0,2	-0,104330
34,683333	0,2	-0,103898
34,686667	0,2	-0,102245
34,690000	0,2	-0,099261
34,693333	0,2	-0,095778
34,696667	0,2	-0,092932
34,700000	0,2	-0,091210
34,703333	0,2	-0,090023
34,706667	0,2	-0,088027
34,710000	0,2	-0,084044
34,713333	0,2	-0,077779
34,716667	0,2	-0,069722
34,720000	0,2	-0,060735
34,723333	0,2	-0,051829
34,726667	0,2	-0,043805
34,730000	0,2	-0,036736
34,733333	0,2	-0,030116
34,736667	0,2	-0,023588
34,740000	0,2	-0,017288
34,743333	0,2	-0,011845
34,746667	0,2	-0,008196
34,750000	0,2	-0,006815
34,753333	0,2	-0,007178
34,756667	0,2	-0,008260
34,760000	0,2	-0,009158
34,763333	0,2	-0,009284
34,766667	0,2	-0,008300
34,770000	0,2	-0,005894
34,773333	0,2	-0,001874
34,776667	0,2	0,003362
34,780000	0,2	0,008877
34,783333	0,2	0,013795
34,786667	0,2	0,017944
34,790000	0,2	0,022085
34,793333	0,2	0,027261
34,796667	0,2	0,033731
34,800000	0,2	0,040642
34,803333	0,2	0,046876
34,806667	0,2	0,052216
34,810000	0,2	0,057408
34,813333	0,2	0,063057
34,816667	0,2	0,068974
34,820000	0,2	0,074756
34,823333	0,2	0,080278
34,826667	0,2	0,085256
34,830000	0,2	0,089006
34,833333	0,2	0,091053
34,836667	0,2	0,091656
34,840000	0,2	0,091545
34,843333	0,2	0,091323
34,846667	0,2	0,091119
34,850000	0,2	0,090832
34,853333	0,2	0,090678
34,856667	0,2	0,091189
34,860000	0,2	0,092772
34,863333	0,2	0,095442
34,866667	0,2	0,098737
34,870000	0,2	0,102106
34,873333	0,2	0,105718
34,876667	0,2	0,110410
34,880000	0,2	0,116466
34,883333	0,2	0,122959
34,886667	0,2	0,128769
34,890000	0,2	0,133741
34,893333	0,2	0,138373
34,896667	0,2	0,142886
34,900000	0,2	0,146945
34,903333	0,2	0,149867
34,906667	0,2	0,150888
34,910000	0,2	0,149578
34,913333	0,2	0,146411
34,916667	0,2	0,142826
34,920000	0,2	0,140565
34,923333	0,2	0,140909
34,926667	0,2	0,144085
34,930000	0,2	0,149007
34,933333	0,2	0,153790
34,936667	0,2	0,157022
34,940000	0,2	0,158858
34,943333	0,2	0,160822
34,946667	0,2	0,164345
34,950000	0,2	0,169552
34,953333	0,2	0,175572
34,956667	0,2	0,181714
34,960000	0,2	0,187768
34,963333	0,2	0,193567
34,966667	0,2	0,198979
34,970000	0,2	0,204021
34,973333	0,2	0,208580
34,976667	0,2	0,212427
34,980000	0,2	0,215604
34,983333	0,2	0,218389
34,986667	0,2	0,220935
34,990000	0,2	0,223170
34,993333	0,2	0,224956
34,996667	0,2	0,226197
35,000000	0,2	0,226872
35,003333	0,2	0,227133
35,006667	0,2	0,227473
35,010000	0,2	0,228551
35,013333	0,2	0,230471
35,016667	0,2	0,232632
35,020000	0,2	0,234772
35,023333	0,2	0,237422
35,026667	0,2	0,240938
35,030000	0,2	0,244998
35,033333	0,2	0,249117
35,036667	0,2	0,253069
35,040000	0,2	0,256949
35,043333	0,2	0,261111
35,046667	0,2	0,265914
35,050000	0,2	0,271307
35,053333	0,2	0,276592
35,056667	0,2	0,280815
35,060000	0,2	0,283497
35,063333	0,2	0,284719
35,066667	0,2	0,284684
35,070000	0,2	0,283742
35,073333	0,2	0,282518
35,076667	0,2	0,281521
35,080000	0,2	0,280907
35,083333	0,2	0,280877
35,086667	0,2	0,281869
35,090000	0,2	0,284118
35,093333	0,2	0,287418
35,096667	0,2	0,291581
35,100000	0,2	0,296615
35,103333	0,2	0,302257
35,106667	0,2	0,307945
35,110000	0,2	0,313433
35,113333	0,2	0,318921
35,116667	0,2	0,324509
35,120000	0,2	0,329875
35,123333	0,2	0,334710
35,126667	0,2	0,339268
35,130000	0,2	0,343975
35,133333	0,2	0,348717
35,136667	0,2	0,352876
35,140000	0,2	0,355606
35,143333	0,2	0,356116
35,146667	0,2	0,354163
35,150000	0,2	0,350216
35,153333	0,2	0,345274
35,156667	0,2	0,340743
35,160000	0,2	0,337955
35,163333	0,2	0,337211
35,166667	0,2	0,337609
35,170000	0,2	0,337824
35,173333	0,2	0,337025
35,176667	0,2	0,335849
35,180000	0,2	0,336627
35,183333	0,2	0,341925
35,186667	0,2	0,352963
35,190000	0,2	0,369697
35,193333	0,2	0,391850
35,196667	0,2	0,419444
35,200000	0,2	0,452588
35,203333	0,2	0,491058
35,206667	0,2	0,534019
35,210000	0,2	0,579845
35,213333	0,2	0,626261
35,216667	0,2	0,670997
35,220000	0,2	0,712376
35,223333	0,2	0,749033
35,226667	0,2	0,779120
35,230000	0,2	0,800223
35,233333	0,2	0,810457
35,236667	0,2	0,809598
35,240000	0,2	0,798775
35,243333	0,2	0,779262
35,246667	0,2	0,752298
35,250000	0,2	0,719801
35,253333	0,2	0,684538
35,256667	0,2	0,649581
35,260000	0,2	0,617476
35,263333	0,2	0,589587
35,266667	0,2	0,566124
35,270000	0,2	0,546587
35,273333	0,2	0,530092
35,276667	0,2	0,515642
35,280000	0,2	0,502705
35,283333	0,2	0,491785
35,286667	0,2	0,483964
35,290000	0,2	0,479560
35,293333	0,2	0,477381
35,296667	0,2	0,475274
35,300000	0,2	0,471425
35,303333	0,2	0,465277
35,306667	0,2	0,457412
35,310000	0,2	0,449014
35,313333	0,2	0,441406
35,316667	0,2	0,435645
35,320000	0,2	0,432273
35,323333	0,2	0,431112
35,326667	0,2	0,431273
35,330000	0,2	0,431634
35,333333	0,2	0,431516
35,336667	0,2	0,431046
35,340000	0,2	0,430821
35,343333	0,2	0,431241
35,346667	0,2	0,432250
35,350000	0,2	0,433496
35,353333	0,2	0,434681
35,356667	0,2	0,435850
35,360000	0,2	0,437351
35,363333	0,2	0,439506
35,366667	0,2	0,442202
35,370000	0,2	0,444912
35,373333	0,2	0,447206
35,376667	0,2	0,448871
35,380000	0,2	0,449693
35,383333	0,2	0,449468
35,386667	0,2	0,448032
35,390000	0,2	0,445316
35,393333	0,2	0,441583
35,396667	0,2	0,437530
35,400000	0,2	0,433919
35,403333	0,2	0,431186
35,406667	0,2	0,429495
35,410000	0,2	0,428712
35,413333	0,2	0,428249
35,416667	0,2	0,427535
35,420000	0,2	0,426720
35,423333	0,2	0,426656
35,426667	0,2	0,428146
35,430000	0,2	0,431086
35,433333	0,2	0,434442
35,436667	0,2	0,437194
35,440000	0,2	0,439144
35,443333	0,2	0,440833
35,446667	0,2	0,442857
35,450000	0,2	0,445069
35,453333	0,2	0,446347
35,456667	0,2	0,445389
35,460000	0,2	0,441831
35,463333	0,2	0,436637
35,466667	0,2	0,431506
35,470000	0,2	0,427812
35,473333	0,2	0,425889
35,476667	0,2	0,425174
35,480000	0,2	0,424888
35,483333	0,2	0,424562
35,486667	0,2	0,424318
35,490000	0,2	0,424771
35,493333	0,2	0,426562
35,496667	0,2	0,429996
35,500000	0,2	0,434815
35,503333	0,2	0,440179
35,506667	0,2	0,445119
35,510000	0,2	0,448901
35,513333	0,2	0,451012
35,516667	0,2	0,451291
35,520000	0,2	0,450051
35,523333	0,2	0,447734
35,526667	0,2	0,444665
35,530000	0,2	0,441048
35,533333	0,2	0,436728
35,536667	0,2	0,431265
35,540000	0,2	0,424503
35,543333	0,2	0,416722
35,546667	0,2	0,408413
35,550000	0,2	0,400263
35,553333	0,2	0,393095
35,556667	0,2	0,387429
35,560000	0,2	0,383126
35,563333	0,2	0,379600
35,566667	0,2	0,376262
35,570000	0,2	0,372716
35,573333	0,2	0,368889
35,576667	0,2	0,365085
35,580000	0,2	0,361678
35,583333	0,2	0,358823
35,586667	0,2	0,356481
35,590000	0,2	0,354670
35,593333	0,2	0,353607
35,596667	0,2	0,353296
35,600000	0,2	0,353082
35,603333	0,2	0,351998
35,606667	0,2	0,349654
35,610000	0,2	0,346595
35,613333	0,2	0,343672
35,616667	0,2	0,341278
35,620000	0,2	0,339150
35,623333	0,2	0,336615
35,626667	0,2	0,333143
35,630000	0,2	0,328825
35,633333	0,2	0,324123
35,636667	0,2	0,319349
35,640000	0,2	0,314635
35,643333	0,2	0,310061
35,646667	0,2	0,305624
35,650000	0,2	0,301265
35,653333	0,2	0,296923
35,656667	0,2	0,292644
35,660000	0,2	0,288752
35,663333	0,2	0,285716
35,666667	0,2	0,283672
35,670000	0,2	0,281985
35,673333	0,2	0,279628
35,676667	0,2	0,276241
35,680000	0,2	0,272498
35,683333	0,2	0,269378
35,686667	0,2	0,267184
35,690000	0,2	0,265153
35,693333	0,2	0,262156
35,696667	0,2	0,257752
35,700000	0,2	0,252450
35,703333	0,2	0,247314
35,706667	0,2	0,243453
35,710000	0,2	0,241516
35,713333	0,2	0,241312
35,716667	0,2	0,242045
35,720000	0,2	0,242975
35,723333	0,2	0,243696
35,726667	0,2	0,244180
35,730000	0,2	0,244783
35,733333	0,2	0,245702
35,736667	0,2	0,246431
35,740000	0,2	0,246182
35,743333	0,2	0,244648
35,746667	0,2	0,242055
35,750000	0,2	0,238650
35,753333	0,2	0,234316
35,756667	0,2	0,228761
35,760000	0,2	0,221929
35,763333	0,2	0,214122
35,766667	0,2	0,205910
35,770000	0,2	0,197765
35,773333	0,2	0,189611
35,776667	0,2	0,180871
35,780000	0,2	0,170947
35,783333	0,2	0,159847
35,786667	0,2	0,148469
35,790000	0,2	0,138006
35,793333	0,2	0,129115
35,796667	0,2	0,121754
35,800000	0,2	0,115578
35,803333	0,2	0,110201
35,806667	0,2	0,105171
35,810000	0,2	0,100181
35,813333	0,2	0,095385
35,816667	0,2	0,091213
35,820000	0,2	0,087914
35,823333	0,2	0,085377
35,826667	0,2	0,083178
35,830000	0,2	0,080768
35,833333	0,2	0,077889
35,836667	0,2	0,074847
35,840000	0,2	0,072085
35,843333	0,2	0,069395
35,846667	0,2	0,065763
35,850000	0,2	0,060190
35,853333	0,2	0,052527
35,856667	0,2	0,043620
35,860000	0,2	0,034875
35,863333	0,2	0,027415
35,866667	0,2	0,021449
35,870000	0,2	0,016469
35,873333	0,2	0,011830
35,876667	0,2	0,007190
35,880000	0,2	0,002570
35,883333	0,2	-0,001806
35,886667	0,2	-0,005476
35,890000	0,2	-0,007797
35,893333	0,2	-0,008340
35,896667	0,2	-0,007382
35,900000	0,2	-0,005888
35,903333	0,2	-0,004858
35,906667	0,2	-0,004802
35,910000	0,2	-0,005700
35,913333	0,2	-0,007109
35,916667	0,2	-0,008408
35,920000	0,2	-0,009292
35,923333	0,2	-0,010064
35,926667	0,2	-0,011267
35,930000	0,2	-0,013221
35,933333	0,2	-0,016047
35,936667	0,2	-0,019805
35,940000	0,2	-0,024469
35,943333	0,2	-0,029706
35,946667	0,2	-0,034859
35,950000	0,2	-0,039380
35,953333	0,2	-0,043214
35,956667	0,2	-0,046711
35,960000	0,2	-0,050358
35,963333	0,2	-0,054607
35,966667	0,2	-0,059682
35,970000	0,2	-0,065360
35,973333	0,2	-0,071127
35,976667	0,2	-0,076584
35,980000	0,2	-0,081531
35,983333	0,2	-0,085873
35,986667	0,2	-0,089717
35,990000	0,2	-0,093457
35,993333	0,2	-0,097469
35,996667	0,2	-0,101755
36,000000	0,2	-0,106101
36,003333	0,2	-0,110520
36,006667	0,2	-0,115389
36,010000	0,2	-0,121033
36,013333	0,2	-0,127173
36,016667	0,2	-0,132977
36,020000	0,2	-0,137767
36,023333	0,2	-0,141541
36,026667	0,2	-0,144622
36,030000	0,2	-0,147081
36,033333	0,2	-0,148924
36,036667	0,2	-0,150337
36,040000	0,2	-0,151417
36,043333	0,2	-0,152295
36,046667	0,2	-0,153473
36,050000	0,2	-0,155515
36,053333	0,2	-0,158386
36,056667	0,2	-0,161444
36,060000	0,2	-0,164170
36,063333	0,2	-0,166617
36,066667	0,2	-0,169259
36,070000	0,2	-0,172570
36,073333	0,2	-0,176504
36,076667	0,2	-0,180562
36,080000	0,2	-0,184514
36,083333	0,2	-0,188680
36,086667	0,2	-0,193580
36,090000	0,2	-0,199598
36,093333	0,2	-0,206654
36,096667	0,2	-0,214049
36,100000	0,2	-0,220889
36,103333	0,2	-0,226543
36,106667	0,2	-0,230675
36,110000	0,2	-0,233280
36,113333	0,2	-0,234628
36,116667	0,2	-0,235022
36,120000	0,2	-0,234868
36,123333	0,2	-0,234770
36,126667	0,2	-0,235097
36,130000	0,2	-0,235658
36,133333	0,2	-0,236098
36,136667	0,2	-0,236396
36,140000	0,2	-0,236707
36,143333	0,2	-0,237169
36,146667	0,2	-0,238043
36,150000	0,2	-0,239632
36,153333	0,2	-0,241933
36,156667	0,2	-0,244538
36,160000	0,2	-0,246961
36,163333	0,2	-0,249191
36,166667	0,2	-0,251796
36,170000	0,2	-0,255300
36,173333	0,2	-0,259776
36,176667	0,2	-0,265143
36,180000	0,2	-0,271210
36,183333	0,2	-0,277394
36,186667	0,2	-0,283015
36,190000	0,2	-0,287781
36,193333	0,2	-0,291623
36,196667	0,2	-0,294512
36,200000	0,2	-0,296716
36,203333	0,2	-0,298862
36,206667	0,2	-0,301449
36,210000	0,2	-0,304599
36,213333	0,2	-0,308230
36,216667	0,2	-0,312094
36,220000	0,2	-0,315712
36,223333	0,2	-0,318456
36,226667	0,2	-0,319874
36,230000	0,2	-0,320178
36,233333	0,2	-0,320239
36,236667	0,2	-0,320923
36,240000	0,2	-0,322604
36,243333	0,2	-0,325217
36,246667	0,2	-0,328441
36,250000	0,2	-0,331905
36,253333	0,2	-0,335456
36,256667	0,2	-0,339123
36,260000	0,2	-0,342772
36,263333	0,2	-0,345946
36,266667	0,2	-0,348159
36,270000	0,2	-0,349339
36,273333	0,2	-0,349930
36,276667	0,2	-0,350648
36,280000	0,2	-0,352074
36,283333	0,2	-0,354289
36,286667	0,2	-0,356892
36,290000	0,2	-0,359392
36,293333	0,2	-0,361490
36,296667	0,2	-0,363141
36,300000	0,2	-0,364470
36,303333	0,2	-0,365519
36,306667	0,2	-0,366282
36,310000	0,2	-0,366959
36,313333	0,2	-0,367888
36,316667	0,2	-0,369296
36,320000	0,2	-0,371238
36,323333	0,2	-0,373722
36,326667	0,2	-0,376745
36,330000	0,2	-0,380170
36,333333	0,2	-0,383701
36,336667	0,2	-0,387102
36,340000	0,2	-0,390265
36,343333	0,2	-0,392945
36,346667	0,2	-0,394827
36,350000	0,2	-0,396054
36,353333	0,2	-0,397265
36,356667	0,2	-0,399106
36,360000	0,2	-0,401725
36,363333	0,2	-0,404508
36,366667	0,2	-0,406593
36,370000	0,2	-0,407742
36,373333	0,2	-0,408401
36,376667	0,2	-0,409129
36,380000	0,2	-0,410292
36,383333	0,2	-0,412050
36,386667	0,2	-0,414271
36,390000	0,2	-0,416551
36,393333	0,2	-0,418520
36,396667	0,2	-0,420233
36,400000	0,2	-0,422127
36,403333	0,2	-0,424290
36,406667	0,2	-0,426110
36,410000	0,2	-0,427043
36,413333	0,2	-0,427360
36,416667	0,2	-0,427926
36,420000	0,2	-0,429510
36,423333	0,2	-0,432313
36,426667	0,2	-0,435798
36,430000	0,2	-0,438973
36,433333	0,2	-0,441124
36,436667	0,2	-0,442260
36,440000	0,2	-0,442742
36,443333	0,2	-0,442674
36,446667	0,2	-0,441876
36,450000	0,2	-0,440333
36,453333	0,2	-0,438545
36,456667	0,2	-0,437523
36,460000	0,2	-0,438094
36,463333	0,2	-0,440061
36,466667	0,2	-0,442343
36,470000	0,2	-0,443930
36,473333	0,2	-0,444533
36,476667	0,2	-0,444516
36,480000	0,2	-0,444443
36,483333	0,2	-0,444776
36,486667	0,2	-0,445944
36,490000	0,2	-0,448365
36,493333	0,2	-0,452050
36,496667	0,2	-0,456320
36,500000	0,2	-0,460220
36,503333	0,2	-0,463240
36,506667	0,2	-0,465533
36,510000	0,2	-0,467443
36,513333	0,2	-0,469099
36,516667	0,2	-0,470405
36,520000	0,2	-0,471152
36,523333	0,2	-0,471315
36,526667	0,2	-0,471333
36,530000	0,2	-0,471742
36,533333	0,2	-0,472606
36,536667	0,2	-0,473536
36,540000	0,2	-0,474249
36,543333	0,2	-0,474920
36,546667	0,2	-0,475883
36,550000	0,2	-0,477214
36,553333	0,2	-0,478747
36,556667	0,2	-0,480213
36,560000	0,2	-0,481297
36,563333	0,2	-0,481881
36,566667	0,2	-0,482310
36,570000	0,2	-0,483125
36,573333	0,2	-0,484500
36,576667	0,2	-0,486220
36,580000	0,2	-0,488057
36,583333	0,2	-0,489719
36,586667	0,2	-0,490723
36,590000	0,2	-0,490800
36,593333	0,2	-0,490317
36,596667	0,2	-0,490039
36,600000	0,2	-0,490469
36,603333	0,2	-0,491570
36,606667	0,2	-0,492845
36,610000	0,2	-0,493472
36,613333	0,2	-0,492782
36,616667	0,2	-0,490877
36,620000	0,2	-0,488707
36,623333	0,2	-0,487537
36,626667	0,2	-0,488224
36,630000	0,2	-0,490625
36,633333	0,2	-0,493592
36,636667	0,2	-0,495827
36,640000	0,2	-0,496738
36,643333	0,2	-0,496584
36,646667	0,2	-0,496197
36,650000	0,2	-0,496485
36,653333	0,2	-0,497917
36,656667	0,2	-0,500304
36,660000	0,2	-0,503034
36,663333	0,2	-0,505637
36,666667	0,2	-0,507948
36,670000	0,2	-0,509748
36,673333	0,2	-0,510773
36,676667	0,2	-0,510938
36,680000	0,2	-0,510254
36,683333	0,2	-0,508823
36,686667	0,2	-0,506951
36,690000	0,2	-0,505087
36,693333	0,2	-0,503695
36,696667	0,2	-0,503131
36,700000	0,2	-0,503561
36,703333	0,2	-0,504884
36,706667	0,2	-0,506607
36,710000	0,2	-0,507779
36,713333	0,2	-0,507340
36,716667	0,2	-0,504953
36,720000	0,2	-0,501127
36,723333	0,2	-0,496477
36,726667	0,2	-0,491424
36,730000	0,2	-0,486140
36,733333	0,2	-0,480286
36,736667	0,2	-0,473171
36,740000	0,2	-0,464176
36,743333	0,2	-0,453020
36,746667	0,2	-0,439954
36,750000	0,2	-0,425519
36,753333	0,2	-0,409879
36,756667	0,2	-0,392744
36,760000	0,2	-0,374131
36,763333	0,2	-0,354814
36,766667	0,2	-0,335925
36,770000	0,2	-0,318551
36,773333	0,2	-0,303607
36,776667	0,2	-0,291664
36,780000	0,2	-0,282917
36,783333	0,2	-0,277237
36,786667	0,2	-0,274190
36,790000	0,2	-0,273436
36,793333	0,2	-0,275379
36,796667	0,2	-0,280844
36,800000	0,2	-0,289835
36,803333	0,2	-0,301153
36,806667	0,2	-0,313427
36,810000	0,2	-0,326017
36,813333	0,2	-0,338797
36,816667	0,2	-0,351836
36,820000	0,2	-0,365374
36,823333	0,2	-0,379271
36,826667	0,2	-0,392691
36,830000	0,2	-0,404842
36,833333	0,2	-0,415503
36,836667	0,2	-0,424756
36,840000	0,2	-0,432607
36,843333	0,2	-0,439001
36,846667	0,2	-0,444200
36,850000	0,2	-0,449023
36,853333	0,2	-0,454400
36,856667	0,2	-0,460458
36,860000	0,2	-0,466276
36,863333	0,2	-0,470753
36,866667	0,2	-0,473450
36,870000	0,2	-0,474664
36,873333	0,2	-0,475154
36,876667	0,2	-0,475764
36,880000	0,2	-0,476938
36,883333	0,2	-0,478602
36,886667	0,2	-0,480668
36,890000	0,2	-0,483233
36,893333	0,2	-0,486107
36,896667	0,2	-0,488808
36,900000	0,2	-0,491187
36,903333	0,2	-0,493533
36,906667	0,2	-0,496047
36,910000	0,2	-0,498583
36,913333	0,2	-0,500829
36,916667	0,2	-0,502517
36,920000	0,2	-0,503524
36,923333	0,2	-0,503911
36,926667	0,2	-0,503929
36,930000	0,2	-0,503841
36,933333	0,2	-0,503780
36,936667	0,2	-0,503861
36,940000	0,2	-0,504124
36,943333	0,2	-0,504376
36,946667	0,2	-0,504485
36,950000	0,2	-0,504706
36,953333	0,2	-0,505314
36,956667	0,2	-0,506133
36,960000	0,2	-0,506693
36,963333	0,2	-0,506796
36,966667	0,2	-0,506792
36,970000	0,2	-0,507169
36,973333	0,2	-0,508053
36,976667	0,2	-0,509275
36,980000	0,2	-0,510608
36,983333	0,2	-0,511916
36,986667	0,2	-0,513277
36,990000	0,2	-0,514711
36,993333	0,2	-0,515776
36,996667	0,2	-0,515876
37,000000	0,2	-0,514927
37,003333	0,2	-0,513461
37,006667	0,2	-0,512128
37,010000	0,2	-0,511152
37,013333	0,2	-0,510281
37,016667	0,2	-0,509467
37,020000	0,2	-0,509281
37,023333	0,2	-0,510122
37,026667	0,2	-0,511387
37,030000	0,2	-0,512182
37,033333	0,2	-0,512562
37,036667	0,2	-0,513335
37,040000	0,2	-0,514848
37,043333	0,2	-0,516607
37,046667	0,2	-0,518083
37,050000	0,2	-0,519209
37,053333	0,2	-0,520052
37,056667	0,2	-0,520664
37,060000	0,2	-0,521187
37,063333	0,2	-0,521762
37,066667	0,2	-0,522392
37,070000	0,2	-0,522983
37,073333	0,2	-0,523408
37,076667	0,2	-0,523414
37,080000	0,2	-0,522775
37,083333	0,2	-0,521806
37,086667	0,2	-0,521338
37,090000	0,2	-0,521933
37,093333	0,2	-0,523313
37,096667	0,2	-0,524712
37,100000	0,2	-0,525679
37,103333	0,2	-0,526354
37,106667	0,2	-0,527147
37,110000	0,2	-0,528383
37,113333	0,2	-0,530157
37,116667	0,2	-0,532465
37,120000	0,2	-0,535346
37,123333	0,2	-0,538713
37,126667	0,2	-0,542171
37,130000	0,2	-0,545285
37,133333	0,2	-0,547958
37,136667	0,2	-0,550363
37,140000	0,2	-0,552626
37,143333	0,2	-0,554762
37,146667	0,2	-0,556719
37,150000	0,2	-0,558265
37,153333	0,2	-0,559163
37,156667	0,2	-0,559633
37,160000	0,2	-0,560210
37,163333	0,2	-0,561182
37,166667	0,2	-0,562371
37,170000	0,2	-0,563212
37,173333	0,2	-0,563303
37,176667	0,2	-0,562981
37,180000	0,2	-0,563013
37,183333	0,2	-0,563692
37,186667	0,2	-0,564491
37,190000	0,2	-0,564646
37,193333	0,2	-0,563917
37,196667	0,2	-0,562765
37,200000	0,2	-0,561832
37,203333	0,2	-0,561335
37,206667	0,2	-0,561145
37,210000	0,2	-0,561205
37,213333	0,2	-0,561557
37,216667	0,2	-0,562154
37,220000	0,2	-0,562914
37,223333	0,2	-0,563784
37,226667	0,2	-0,564665
37,230000	0,2	-0,565581
37,233333	0,2	-0,566711
37,236667	0,2	-0,567890
37,240000	0,2	-0,568622
37,243333	0,2	-0,568919
37,246667	0,2	-0,569368
37,250000	0,2	-0,570102
37,253333	0,2	-0,570460
37,256667	0,2	-0,569856
37,260000	0,2	-0,568570
37,263333	0,2	-0,567488
37,266667	0,2	-0,567263
37,270000	0,2	-0,567821
37,273333	0,2	-0,568429
37,276667	0,2	-0,568351
37,280000	0,2	-0,567602
37,283333	0,2	-0,566785
37,286667	0,2	-0,566358
37,290000	0,2	-0,566405
37,293333	0,2	-0,566807
37,296667	0,2	-0,567297
37,300000	0,2	-0,567595
37,303333	0,2	-0,567636
37,306667	0,2	-0,567381
37,310000	0,2	-0,566733
37,313333	0,2	-0,565868
37,316667	0,2	-0,565124
37,320000	0,2	-0,564514
37,323333	0,2	-0,563938
37,326667	0,2	-0,563619
37,330000	0,2	-0,563783
37,333333	0,2	-0,564266
37,336667	0,2	-0,564746
37,340000	0,2	-0,564918
37,343333	0,2	-0,564525
37,346667	0,2	-0,563581
37,350000	0,2	-0,562375
37,353333	0,2	-0,561252
37,356667	0,2	-0,560680
37,360000	0,2	-0,561174
37,363333	0,2	-0,562716
37,366667	0,2	-0,564607
37,370000	0,2	-0,566164
37,373333	0,2	-0,567163
37,376667	0,2	-0,567675
37,380000	0,2	-0,567982
37,383333	0,2	-0,568551
37,386667	0,2	-0,569547
37,390000	0,2	-0,570511
37,393333	0,2	-0,570875
37,396667	0,2	-0,570472
37,400000	0,2	-0,569399
37,403333	0,2	-0,567846
37,406667	0,2	-0,566091
37,410000	0,2	-0,564508
37,413333	0,2	-0,563521
37,416667	0,2	-0,563358
37,420000	0,2	-0,563994
37,423333	0,2	-0,565310
37,426667	0,2	-0,567021
37,430000	0,2	-0,568677
37,433333	0,2	-0,569937
37,436667	0,2	-0,570705
37,440000	0,2	-0,571035
37,443333	0,2	-0,571059
37,446667	0,2	-0,571044
37,450000	0,2	-0,571334
37,453333	0,2	-0,571873
37,456667	0,2	-0,572059
37,460000	0,2	-0,571491
37,463333	0,2	-0,570370
37,466667	0,2	-0,569070
37,470000	0,2	-0,567856
37,473333	0,2	-0,566858
37,476667	0,2	-0,566103
37,480000	0,2	-0,565738
37,483333	0,2	-0,566043
37,486667	0,2	-0,566902
37,490000	0,2	-0,567571
37,493333	0,2	-0,567426
37,496667	0,2	-0,566643
37,500000	0,2	-0,565716
37,503333	0,2	-0,564814
37,506667	0,2	-0,563963
37,510000	0,2	-0,563430
37,513333	0,2	-0,563775
37,516667	0,2	-0,565395
37,520000	0,2	-0,567790
37,523333	0,2	-0,569770
37,526667	0,2	-0,570467
37,530000	0,2	-0,569627
37,533333	0,2	-0,567459
37,536667	0,2	-0,564779
37,540000	0,2	-0,562655
37,543333	0,2	-0,561761
37,546667	0,2	-0,562170
37,550000	0,2	-0,563410
37,553333	0,2	-0,564750
37,556667	0,2	-0,565574
37,560000	0,2	-0,565417
37,563333	0,2	-0,564018
37,566667	0,2	-0,561611
37,570000	0,2	-0,558999
37,573333	0,2	-0,557037
37,576667	0,2	-0,556034
37,580000	0,2	-0,555895
37,583333	0,2	-0,556593
37,586667	0,2	-0,558085
37,590000	0,2	-0,560080
37,593333	0,2	-0,562251
37,596667	0,2	-0,564323
37,600000	0,2	-0,565886
37,603333	0,2	-0,566578
37,606667	0,2	-0,566395
37,610000	0,2	-0,565620
37,613333	0,2	-0,564718
37,616667	0,2	-0,564124
37,620000	0,2	-0,563777
37,623333	0,2	-0,563189
37,626667	0,2	-0,562170
37,630000	0,2	-0,561041
37,633333	0,2	-0,560239
37,636667	0,2	-0,560107
37,640000	0,2	-0,560776
37,643333	0,2	-0,561962
37,646667	0,2	-0,563096
37,650000	0,2	-0,563694
37,653333	0,2	-0,563587
37,656667	0,2	-0,562922
37,660000	0,2	-0,561951
37,663333	0,2	-0,560903
37,666667	0,2	-0,560180
37,670000	0,2	-0,560393
37,673333	0,2	-0,561926
37,676667	0,2	-0,564575
37,680000	0,2	-0,567566
37,683333	0,2	-0,569822
37,686667	0,2	-0,570482
37,690000	0,2	-0,569394
37,693333	0,2	-0,567266
37,696667	0,2	-0,565318
37,700000	0,2	-0,564495
37,703333	0,2	-0,564902
37,706667	0,2	-0,565922
37,710000	0,2	-0,566670
37,713333	0,2	-0,566547
37,716667	0,2	-0,565577
37,720000	0,2	-0,564198
37,723333	0,2	-0,562914
37,726667	0,2	-0,562121
37,730000	0,2	-0,561917
37,733333	0,2	-0,562029
37,736667	0,2	-0,562151
37,740000	0,2	-0,562260
37,743333	0,2	-0,562441
37,746667	0,2	-0,562724
37,750000	0,2	-0,563195
37,753333	0,2	-0,563832
37,756667	0,2	-0,564448
37,760000	0,2	-0,565036
37,763333	0,2	-0,565718
37,766667	0,2	-0,566349
37,770000	0,2	-0,566548
37,773333	0,2	-0,566077
37,776667	0,2	-0,565049
37,780000	0,2	-0,563805
37,783333	0,2	-0,562722
37,786667	0,2	-0,561990
37,790000	0,2	-0,561414
37,793333	0,2	-0,560800
37,796667	0,2	-0,560347
37,800000	0,2	-0,560332
37,803333	0,2	-0,560819
37,806667	0,2	-0,561555
37,810000	0,2	-0,562013
37,813333	0,2	-0,561878
37,816667	0,2	-0,561365
37,820000	0,2	-0,560862
37,823333	0,2	-0,560576
37,826667	0,2	-0,560645
37,830000	0,2	-0,561321
37,833333	0,2	-0,562838
37,836667	0,2	-0,565033
37,840000	0,2	-0,567250
37,843333	0,2	-0,568875
37,846667	0,2	-0,569762
37,850000	0,2	-0,569948
37,853333	0,2	-0,569337
37,856667	0,2	-0,567899
37,860000	0,2	-0,565906
37,863333	0,2	-0,563905
37,866667	0,2	-0,562436
37,870000	0,2	-0,561662
37,873333	0,2	-0,561228
37,876667	0,2	-0,560541
37,880000	0,2	-0,559338
37,883333	0,2	-0,557889
37,886667	0,2	-0,556514
37,890000	0,2	-0,555279
37,893333	0,2	-0,554265
37,896667	0,2	-0,553718
37,900000	0,2	-0,553838
37,903333	0,2	-0,554574
37,906667	0,2	-0,555651
37,910000	0,2	-0,556658
37,913333	0,2	-0,557148
37,916667	0,2	-0,556968
37,920000	0,2	-0,556494
37,923333	0,2	-0,556328
37,926667	0,2	-0,556840
37,930000	0,2	-0,557945
37,933333	0,2	-0,559189
37,936667	0,2	-0,560117
37,940000	0,2	-0,560462
37,943333	0,2	-0,560128
37,946667	0,2	-0,559300
37,950000	0,2	-0,558337
37,953333	0,2	-0,557410
37,956667	0,2	-0,556538
37,960000	0,2	-0,555860
37,963333	0,2	-0,555576
37,966667	0,2	-0,555751
37,970000	0,2	-0,556284
37,973333	0,2	-0,556959
37,976667	0,2	-0,557569
37,980000	0,2	-0,558138
37,983333	0,2	-0,558961
37,986667	0,2	-0,560291
37,990000	0,2	-0,562053
37,993333	0,2	-0,563818
37,996667	0,2	-0,564950
38,000000	0,2	-0,564899
38,003333	0,2	-0,563611
38,006667	0,2	-0,561715
38,010000	0,2	-0,560164
38,013333	0,2	-0,559628
38,016667	0,2	-0,560114
38,020000	0,2	-0,560973
38,023333	0,2	-0,561355
38,026667	0,2	-0,560910
38,030000	0,2	-0,559975
38,033333	0,2	-0,559131
38,036667	0,2	-0,558699
38,040000	0,2	-0,558327
38,043333	0,2	-0,557042
38,046667	0,2	-0,554250
38,050000	0,2	-0,550622
38,053333	0,2	-0,547631
38,056667	0,2	-0,546352
38,060000	0,2	-0,546778
38,063333	0,2	-0,548103
38,066667	0,2	-0,549570
38,070000	0,2	-0,550918
38,073333	0,2	-0,552111
38,076667	0,2	-0,552970
38,080000	0,2	-0,553348
38,083333	0,2	-0,553586
38,086667	0,2	-0,554217
38,090000	0,2	-0,555067
38,093333	0,2	-0,555318
38,096667	0,2	-0,554592
38,100000	0,2	-0,553331
38,103333	0,2	-0,552197
38,106667	0,2	-0,551482
38,110000	0,2	-0,550851
38,113333	0,2	-0,549576
38,116667	0,2	-0,547254
38,120000	0,2	-0,544161
38,123333	0,2	-0,540652
38,126667	0,2	-0,536631
38,130000	0,2	-0,532060
38,133333	0,2	-0,527505
38,136667	0,2	-0,523666
38,140000	0,2	-0,520743
38,143333	0,2	-0,518361
38,146667	0,2	-0,515827
38,150000	0,2	-0,512563
38,153333	0,2	-0,508566
38,156667	0,2	-0,504277
38,160000	0,2	-0,499953
38,163333	0,2	-0,495632
38,166667	0,2	-0,491485
38,170000	0,2	-0,487598
38,173333	0,2	-0,483692
38,176667	0,2	-0,479460
38,180000	0,2	-0,474976
38,183333	0,2	-0,470642
38,186667	0,2	-0,466842
38,190000	0,2	-0,463739
38,193333	0,2	-0,461283
38,196667	0,2	-0,459229
38,200000	0,2	-0,457372
38,203333	0,2	-0,455888
38,206667	0,2	-0,455239
38,210000	0,2	-0,455686
38,213333	0,2	-0,457136
38,216667	0,2	-0,459496
38,220000	0,2	-0,462824
38,223333	0,2	-0,467139
38,226667	0,2	-0,472288
38,230000	0,2	-0,477834
38,233333	0,2	-0,483099
38,236667	0,2	-0,487432
38,240000	0,2	-0,490509
38,243333	0,2	-0,492532
38,246667	0,2	-0,494213
38,250000	0,2	-0,496451
38,253333	0,2	-0,499852
38,256667	0,2	-0,504432
38,260000	0,2	-0,509711
38,263333	0,2	-0,514995
38,266667	0,2	-0,519831
38,270000	0,2	-0,524173
38,273333	0,2	-0,527882
38,276667	0,2	-0,530565
38,280000	0,2	-0,532047
38,283333	0,2	-0,532615
38,286667	0,2	-0,532850
38,290000	0,2	-0,533250
38,293333	0,2	-0,533875
38,296667	0,2	-0,534452
38,300000	0,2	-0,534882
38,303333	0,2	-0,535445
38,306667	0,2	-0,536443
38,310000	0,2	-0,537860
38,313333	0,2	-0,539242
38,316667	0,2	-0,539909
38,320000	0,2	-0,539658
38,323333	0,2	-0,539066
38,326667	0,2	-0,538724
38,330000	0,2	-0,538737
38,333333	0,2	-0,539194
38,336667	0,2	-0,540324
38,340000	0,2	-0,541879
38,343333	0,2	-0,542951
38,346667	0,2	-0,542857
38,350000	0,2	-0,541938
38,353333	0,2	-0,541070
38,356667	0,2	-0,540709
38,360000	0,2	-0,540684
38,363333	0,2	-0,540629
38,366667	0,2	-0,540440
38,370000	0,2	-0,540339
38,373333	0,2	-0,540540
38,376667	0,2	-0,540992
38,380000	0,2	-0,541560
38,383333	0,2	-0,542244
38,386667	0,2	-0,543001
38,390000	0,2	-0,543653
38,393333	0,2	-0,544189
38,396667	0,2	-0,544734
38,400000	0,2	-0,545024
38,403333	0,2	-0,544603
38,406667	0,2	-0,543644
38,410000	0,2	-0,543014
38,413333	0,2	-0,543471
38,416667	0,2	-0,544847
38,420000	0,2	-0,546132
38,423333	0,2	-0,546470
38,426667	0,2	-0,545791
38,430000	0,2	-0,544558
38,433333	0,2	-0,543327
38,436667	0,2	-0,542438
38,440000	0,2	-0,541963
38,443333	0,2	-0,541938
38,446667	0,2	-0,542456
38,450000	0,2	-0,543498
38,453333	0,2	-0,544935
38,456667	0,2	-0,546644
38,460000	0,2	-0,548363
38,463333	0,2	-0,549580
38,466667	0,2	-0,549878
38,470000	0,2	-0,549361
38,473333	0,2	-0,548388
38,476667	0,2	-0,547084
38,480000	0,2	-0,545644
38,483333	0,2	-0,544512
38,486667	0,2	-0,543789
38,490000	0,2	-0,543203
38,493333	0,2	-0,542747
38,496667	0,2	-0,542552
38,500000	0,2	-0,542307
38,503333	0,2	-0,541483
38,506667	0,2	-0,539903
38,510000	0,2	-0,537835
38,513333	0,2	-0,536015
38,516667	0,2	-0,535351
38,520000	0,2	-0,536158
38,523333	0,2	-0,537986
38,526667	0,2	-0,540108
38,530000	0,2	-0,541821
38,533333	0,2	-0,542531
38,536667	0,2	-0,541989
38,540000	0,2	-0,540597
38,543333	0,2	-0,539247
38,546667	0,2	-0,538587
38,550000	0,2	-0,538635
38,553333	0,2	-0,539152
38,556667	0,2	-0,539943
38,560000	0,2	-0,540736
38,563333	0,2	-0,541310
38,566667	0,2	-0,541808
38,570000	0,2	-0,542577
38,573333	0,2	-0,543739
38,576667	0,2	-0,544963
38,580000	0,2	-0,545562
38,583333	0,2	-0,545018
38,586667	0,2	-0,543573
38,590000	0,2	-0,541997
38,593333	0,2	-0,540861
38,596667	0,2	-0,540410
38,600000	0,2	-0,540691
38,603333	0,2	-0,541363
38,606667	0,2	-0,541746
38,610000	0,2	-0,541494
38,613333	0,2	-0,540979
38,616667	0,2	-0,540683
38,620000	0,2	-0,540680
38,623333	0,2	-0,540989
38,626667	0,2	-0,541775
38,630000	0,2	-0,542785
38,633333	0,2	-0,543279
38,636667	0,2	-0,542907
38,640000	0,2	-0,542052
38,643333	0,2	-0,541224
38,646667	0,2	-0,540742
38,650000	0,2	-0,540895
38,653333	0,2	-0,541767
38,656667	0,2	-0,542980
38,660000	0,2	-0,543964
38,663333	0,2	-0,544412
38,666667	0,2	-0,544445
38,670000	0,2	-0,544371
38,673333	0,2	-0,544209
38,676667	0,2	-0,543593
38,680000	0,2	-0,542234
38,683333	0,2	-0,540360
38,686667	0,2	-0,538703
38,690000	0,2	-0,538155
38,693333	0,2	-0,539198
38,696667	0,2	-0,541535
38,700000	0,2	-0,544268
38,703333	0,2	-0,546311
38,706667	0,2	-0,547098
38,710000	0,2	-0,547193
38,713333	0,2	-0,547704
38,716667	0,2	-0,548948
38,720000	0,2	-0,550215
38,723333	0,2	-0,550716
38,726667	0,2	-0,550246
38,730000	0,2	-0,548965
38,733333	0,2	-0,547142
38,736667	0,2	-0,545218
38,740000	0,2	-0,543575
38,743333	0,2	-0,542231
38,746667	0,2	-0,541138
38,750000	0,2	-0,540548
38,753333	0,2	-0,540726
38,756667	0,2	-0,541421
38,760000	0,2	-0,542029
38,763333	0,2	-0,542226
38,766667	0,2	-0,542050
38,770000	0,2	-0,541565
38,773333	0,2	-0,540689
38,776667	0,2	-0,539390
38,780000	0,2	-0,538069
38,783333	0,2	-0,537517
38,786667	0,2	-0,538201
38,790000	0,2	-0,539680
38,793333	0,2	-0,540871
38,796667	0,2	-0,541042
38,800000	0,2	-0,540435
38,803333	0,2	-0,539779
38,806667	0,2	-0,539435
38,810000	0,2	-0,539241
38,813333	0,2	-0,539006
38,816667	0,2	-0,538737
38,820000	0,2	-0,538378
38,823333	0,2	-0,537757
38,826667	0,2	-0,536902
38,830000	0,2	-0,536063
38,833333	0,2	-0,535292
38,836667	0,2	-0,534559
38,840000	0,2	-0,534272
38,843333	0,2	-0,534922
38,846667	0,2	-0,536297
38,850000	0,2	-0,537632
38,853333	0,2	-0,538284
38,856667	0,2	-0,538099
38,860000	0,2	-0,537536
38,863333	0,2	-0,537379
38,866667	0,2	-0,538128
38,870000	0,2	-0,539662
38,873333	0,2	-0,541280
38,876667	0,2	-0,541993
38,880000	0,2	-0,541149
38,883333	0,2	-0,538995
38,886667	0,2	-0,536450
38,890000	0,2	-0,534349
38,893333	0,2	-0,533170
38,896667	0,2	-0,533174
38,900000	0,2	-0,534265
38,903333	0,2	-0,535864
38,906667	0,2	-0,537273
38,910000	0,2	-0,538293
38,913333	0,2	-0,539352
38,916667	0,2	-0,540849
38,920000	0,2	-0,542608
38,923333	0,2	-0,544019
38,926667	0,2	-0,544557
38,930000	0,2	-0,544197
38,933333	0,2	-0,543175
38,936667	0,2	-0,541459
38,940000	0,2	-0,538902
38,943333	0,2	-0,535710
38,946667	0,2	-0,532450
38,950000	0,2	-0,529871
38,953333	0,2	-0,528750
38,956667	0,2	-0,529372
38,960000	0,2	-0,530925
38,963333	0,2	-0,532003
38,966667	0,2	-0,532015
38,970000	0,2	-0,531669
38,973333	0,2	-0,531912
38,976667	0,2	-0,532847
38,980000	0,2	-0,533945
38,983333	0,2	-0,534793
38,986667	0,2	-0,535314
38,990000	0,2	-0,535713
38,993333	0,2	-0,536288
38,996667	0,2	-0,537072
39,000000	0,2	-0,537665
39,003333	0,2	-0,537517
39,006667	0,2	-0,536365
39,010000	0,2	-0,534562
39,013333	0,2	-0,533020
39,016667	0,2	-0,532581
39,020000	0,2	-0,533353
39,023333	0,2	-0,534804
39,026667	0,2	-0,536304
39,030000	0,2	-0,537426
39,033333	0,2	-0,537975
39,036667	0,2	-0,537989
39,040000	0,2	-0,537636
39,043333	0,2	-0,537060
39,046667	0,2	-0,536350
39,050000	0,2	-0,535508
39,053333	0,2	-0,534437
39,056667	0,2	-0,533117
39,060000	0,2	-0,531777
39,063333	0,2	-0,530768
39,066667	0,2	-0,530199
39,070000	0,2	-0,529960
39,073333	0,2	-0,530003
39,076667	0,2	-0,530331
39,080000	0,2	-0,530853
39,083333	0,2	-0,531350
39,086667	0,2	-0,531674
39,090000	0,2	-0,532020
39,093333	0,2	-0,532599
39,096667	0,2	-0,533121
39,100000	0,2	-0,533026
39,103333	0,2	-0,532097
39,106667	0,2	-0,530731
39,110000	0,2	-0,529615
39,113333	0,2	-0,529098
39,116667	0,2	-0,529030
39,120000	0,2	-0,529102
39,123333	0,2	-0,528977
39,126667	0,2	-0,528248
39,130000	0,2	-0,526710
39,133333	0,2	-0,524664
39,136667	0,2	-0,522762
39,140000	0,2	-0,521505
39,143333	0,2	-0,521044
39,146667	0,2	-0,521632
39,150000	0,2	-0,523759
39,153333	0,2	-0,527332
39,156667	0,2	-0,531145
39,160000	0,2	-0,533720
39,163333	0,2	-0,534485
39,166667	0,2	-0,533892
39,170000	0,2	-0,532689
39,173333	0,2	-0,531506
39,176667	0,2	-0,530780
39,180000	0,2	-0,530584
39,183333	0,2	-0,530717
39,186667	0,2	-0,530968
39,190000	0,2	-0,531138
39,193333	0,2	-0,531130
39,196667	0,2	-0,531130
39,200000	0,2	-0,531315
39,203333	0,2	-0,531520
39,206667	0,2	-0,531400
39,210000	0,2	-0,530713
39,213333	0,2	-0,529372
39,216667	0,2	-0,527459
39,220000	0,2	-0,525331
39,223333	0,2	-0,523604
39,226667	0,2	-0,522934
39,230000	0,2	-0,523690
39,233333	0,2	-0,525675
39,236667	0,2	-0,528149
39,240000	0,2	-0,530263
39,243333	0,2	-0,531501
39,246667	0,2	-0,531716
39,250000	0,2	-0,531042
39,253333	0,2	-0,529869
39,256667	0,2	-0,528744
39,260000	0,2	-0,528133
39,263333	0,2	-0,528112
39,266667	0,2	-0,528288
39,270000	0,2	-0,528148
39,273333	0,2	-0,527499
39,276667	0,2	-0,526558
39,280000	0,2	-0,525690
39,283333	0,2	-0,525207
39,286667	0,2	-0,525278
39,290000	0,2	-0,525776
39,293333	0,2	-0,526288
39,296667	0,2	-0,526458
39,300000	0,2	-0,526329
39,303333	0,2	-0,526090
39,306667	0,2	-0,525563
39,310000	0,2	-0,524510
39,313333	0,2	-0,523285
39,316667	0,2	-0,522589
39,320000	0,2	-0,522824
39,323333	0,2	-0,523980
39,326667	0,2	-0,525646
39,330000	0,2	-0,527064
39,333333	0,2	-0,527649
39,336667	0,2	-0,527542
39,340000	0,2	-0,527362
39,343333	0,2	-0,527399
39,346667	0,2	-0,527408
39,350000	0,2	-0,527174
39,353333	0,2	-0,526790
39,356667	0,2	-0,526381
39,360000	0,2	-0,526048
39,363333	0,2	-0,525884
39,366667	0,2	-0,525820
39,370000	0,2	-0,525698
39,373333	0,2	-0,525461
39,376667	0,2	-0,525153
39,380000	0,2	-0,525109
39,383333	0,2	-0,526027
39,386667	0,2	-0,528187
39,390000	0,2	-0,530783
39,393333	0,2	-0,532573
39,396667	0,2	-0,533099
39,400000	0,2	-0,532925
39,403333	0,2	-0,532751
39,406667	0,2	-0,532728
39,410000	0,2	-0,532602
39,413333	0,2	-0,531950
39,416667	0,2	-0,530340
39,420000	0,2	-0,527781
39,423333	0,2	-0,524998
39,426667	0,2	-0,523089
39,430000	0,2	-0,522859
39,433333	0,2	-0,524261
39,436667	0,2	-0,526372
39,440000	0,2	-0,528039
39,443333	0,2	-0,528558
39,446667	0,2	-0,527873
39,450000	0,2	-0,526309
39,453333	0,2	-0,524236
39,456667	0,2	-0,522144
39,460000	0,2	-0,520775
39,463333	0,2	-0,520704
39,466667	0,2	-0,521850
39,470000	0,2	-0,523677
39,473333	0,2	-0,525638
39,476667	0,2	-0,527357
39,480000	0,2	-0,528777
39,483333	0,2	-0,530145
39,486667	0,2	-0,531504
39,490000	0,2	-0,532232
39,493333	0,2	-0,531507
39,496667	0,2	-0,529366
39,500000	0,2	-0,526822
39,503333	0,2	-0,524841
39,506667	0,2	-0,523775
39,510000	0,2	-0,523557
39,513333	0,2	-0,523760
39,516667	0,2	-0,523883
39,520000	0,2	-0,523863
39,523333	0,2	-0,523899
39,526667	0,2	-0,523979
39,530000	0,2	-0,523907
39,533333	0,2	-0,523552
39,536667	0,2	-0,523004
39,540000	0,2	-0,522558
39,543333	0,2	-0,522476
39,546667	0,2	-0,522865
39,550000	0,2	-0,523743
39,553333	0,2	-0,524913
39,556667	0,2	-0,525903
39,560000	0,2	-0,526285
39,563333	0,2	-0,525972
39,566667	0,2	-0,525214
39,570000	0,2	-0,524371
39,573333	0,2	-0,523643
39,576667	0,2	-0,523071
39,580000	0,2	-0,522735
39,583333	0,2	-0,522709
39,586667	0,2	-0,522895
39,590000	0,2	-0,523049
39,593333	0,2	-0,522881
39,596667	0,2	-0,522243
39,600000	0,2	-0,521276
39,603333	0,2	-0,520276
39,606667	0,2	-0,519395
39,610000	0,2	-0,518673
39,613333	0,2	-0,518346
39,616667	0,2	-0,518808
39,620000	0,2	-0,520137
39,623333	0,2	-0,521873
39,626667	0,2	-0,523474
39,630000	0,2	-0,524743
39,633333	0,2	-0,525575
39,636667	0,2	-0,525639
39,640000	0,2	-0,524578
39,643333	0,2	-0,522446
39,646667	0,2	-0,519808
39,650000	0,2	-0,517471
39,653333	0,2	-0,516135
39,656667	0,2	-0,516094
39,660000	0,2	-0,517022
39,663333	0,2	-0,518149
39,666667	0,2	-0,518871
39,670000	0,2	-0,519148
39,673333	0,2	-0,519330
39,676667	0,2	-0,519817
39,680000	0,2	-0,520713
39,683333	0,2	-0,521687
39,686667	0,2	-0,522225
39,690000	0,2	-0,521861
39,693333	0,2	-0,520371
39,696667	0,2	-0,518243
39,700000	0,2	-0,516575
39,703333	0,2	-0,516056
39,706667	0,2	-0,516456
39,710000	0,2	-0,517231
39,713333	0,2	-0,518273
39,716667	0,2	-0,519854
39,720000	0,2	-0,521861
39,723333	0,2	-0,523551
39,726667	0,2	-0,524223
39,730000	0,2	-0,523789
39,733333	0,2	-0,522712
39,736667	0,2	-0,521616
39,740000	0,2	-0,520861
39,743333	0,2	-0,520353
39,746667	0,2	-0,519784
39,750000	0,2	-0,519021
39,753333	0,2	-0,518052
39,756667	0,2	-0,516737
39,760000	0,2	-0,515074
39,763333	0,2	-0,513574
39,766667	0,2	-0,512962
39,770000	0,2	-0,513450
39,773333	0,2	-0,514495
39,776667	0,2	-0,515425
39,780000	0,2	-0,516113
39,783333	0,2	-0,516633
39,786667	0,2	-0,516687
39,790000	0,2	-0,516042
39,793333	0,2	-0,515076
39,796667	0,2	-0,514489
39,800000	0,2	-0,514823
39,803333	0,2	-0,516247
39,806667	0,2	-0,518463
39,810000	0,2	-0,520757
39,813333	0,2	-0,522407
39,816667	0,2	-0,523053
39,820000	0,2	-0,522698
39,823333	0,2	-0,521663
39,826667	0,2	-0,520459
39,830000	0,2	-0,519375
39,833333	0,2	-0,518307
39,836667	0,2	-0,517062
39,840000	0,2	-0,515717
39,843333	0,2	-0,514626
39,846667	0,2	-0,514007
39,850000	0,2	-0,513644
39,853333	0,2	-0,513283
39,856667	0,2	-0,513072
39,860000	0,2	-0,513329
39,863333	0,2	-0,514054
39,866667	0,2	-0,514859
39,870000	0,2	-0,515420
39,873333	0,2	-0,515830
39,876667	0,2	-0,516236
39,880000	0,2	-0,516457
39,883333	0,2	-0,516379
39,886667	0,2	-0,516481
39,890000	0,2	-0,517427
39,893333	0,2	-0,519093
39,896667	0,2	-0,520528
39,900000	0,2	-0,520944
39,903333	0,2	-0,520233
39,906667	0,2	-0,518734
39,910000	0,2	-0,516983
39,913333	0,2	-0,515590
39,916667	0,2	-0,515115
39,920000	0,2	-0,515723
39,923333	0,2	-0,516882
39,926667	0,2	-0,517665
39,930000	0,2	-0,517520
39,933333	0,2	-0,516765
39,936667	0,2	-0,516186
39,940000	0,2	-0,516202
39,943333	0,2	-0,516585
39,946667	0,2	-0,516874
39,950000	0,2	-0,516816
39,953333	0,2	-0,516417
39,956667	0,2	-0,515850
39,960000	0,2	-0,515394
39,963333	0,2	-0,515262
39,966667	0,2	-0,515364
39,970000	0,2	-0,515250
39,973333	0,2	-0,514519
39,976667	0,2	-0,513282
39,980000	0,2	-0,511987
39,983333	0,2	-0,510918
39,986667	0,2	-0,510072
39,990000	0,2	-0,509324
39,993333	0,2	-0,508576
39,996667	0,2	-0,507991
40,000000	0,2	-0,508005
