# Supplementary material for: Dynamics of the compartmentalized Streptomyces chromosome during metabolic differentiation
Source: Nat Commun. 2021 Sep 1;12:5221. doi: 10.1038/s41467-021-25462-1 (PMC8410849; doi:10.1038/s41467-021-25462-1)
Supplement: Supplementary file 9 — Source Data [file 41467_2021_25462_MOESM9_ESM.zip › Source Data/Source_data_Supplementary-Fig_2C/MP5_medium_2.txt]

File Path	chrom://actine-inst-00/ChromeleonLocal/Instrument Data/U3000/utilisateurs/Herve/stephanie congo 30-04-2021/SoucheA-26-05-2021.seq/129.smp/UV_VIS_2.channel/UV_VIS_2.chm
Channel	UV_VIS_2

Injection Information:
Data Vault	ChromeleonLocal
Injection	1-MP5
Injection Number	1
Position	RA1
Comment	
Processing Method	Basic Quantitative
Instrument Method	Meth Congo40min
Type	Unknown
Status	Finished
Injection Date	26/05/2021
Injection Time	15:19:56
Injection Volume (µl)	80,000
Dilution Factor	1,0000
Weight	1,0000

Chromatogram Data Information:
Time Min. (min)	0,000000
Time Max. (min)	40,000000
Data Points	12001
Detector	UV
Generating Data System	Chromeleon 7.2.9.11323
Exporting Data System	Chromeleon 7.2.9.0
Operator	Instrument Controller
Signal Quantity	Absorbance
Signal Unit	mAU
Signal Min.	-0,288292
Signal Max.	255,147927
Channel	UV_VIS_2
Driver Name	DAD3000.dll
Channel Type	Evaluation
Min. Step (s)	0,2
Max. Step (s)	0,2
Average Step (s)	0,2

Signal Parameter Information:
Signal Info	WVL:297 nm

Chromatogram Data:
Time (min)	Step (s)	Value (mAU)
0,000000	n.a.	0,000000
0,003333	0,2	-0,000066
0,006667	0,2	-0,000409
0,010000	0,2	-0,001159
0,013333	0,2	-0,002063
0,016667	0,2	-0,002635
0,020000	0,2	-0,002632
0,023333	0,2	-0,002388
0,026667	0,2	-0,002616
0,030000	0,2	-0,003700
0,033333	0,2	-0,005364
0,036667	0,2	-0,007025
0,040000	0,2	-0,008311
0,043333	0,2	-0,009172
0,046667	0,2	-0,009484
0,050000	0,2	-0,008832
0,053333	0,2	-0,006854
0,056667	0,2	-0,003757
0,060000	0,2	-0,000259
0,063333	0,2	0,003106
0,066667	0,2	0,006196
0,070000	0,2	0,008877
0,073333	0,2	0,011109
0,076667	0,2	0,013278
0,080000	0,2	0,015989
0,083333	0,2	0,019498
0,086667	0,2	0,023520
0,090000	0,2	0,027517
0,093333	0,2	0,030834
0,096667	0,2	0,032758
0,100000	0,2	0,032882
0,103333	0,2	0,031123
0,106667	0,2	0,027358
0,110000	0,2	0,021762
0,113333	0,2	0,015376
0,116667	0,2	0,009545
0,120000	0,2	0,005009
0,123333	0,2	0,001850
0,126667	0,2	-0,000307
0,130000	0,2	-0,002068
0,133333	0,2	-0,003803
0,136667	0,2	-0,005404
0,140000	0,2	-0,006474
0,143333	0,2	-0,006528
0,146667	0,2	-0,005218
0,150000	0,2	-0,002613
0,153333	0,2	0,000722
0,156667	0,2	0,004001
0,160000	0,2	0,006728
0,163333	0,2	0,008930
0,166667	0,2	0,010924
0,170000	0,2	0,013079
0,173333	0,2	0,015727
0,176667	0,2	0,019069
0,180000	0,2	0,022994
0,183333	0,2	0,027114
0,186667	0,2	0,031193
0,190000	0,2	0,035416
0,193333	0,2	0,040026
0,196667	0,2	0,044921
0,200000	0,2	0,049694
0,203333	0,2	0,053979
0,206667	0,2	0,057642
0,210000	0,2	0,060715
0,213333	0,2	0,063382
0,216667	0,2	0,066126
0,220000	0,2	0,069632
0,223333	0,2	0,074409
0,226667	0,2	0,080219
0,230000	0,2	0,085879
0,233333	0,2	0,090135
0,236667	0,2	0,092759
0,240000	0,2	0,094459
0,243333	0,2	0,095815
0,246667	0,2	0,096701
0,250000	0,2	0,096876
0,253333	0,2	0,096859
0,256667	0,2	0,097733
0,260000	0,2	0,100105
0,263333	0,2	0,103630
0,266667	0,2	0,107455
0,270000	0,2	0,110700
0,273333	0,2	0,112738
0,276667	0,2	0,113527
0,280000	0,2	0,113560
0,283333	0,2	0,113411
0,286667	0,2	0,113572
0,290000	0,2	0,114399
0,293333	0,2	0,115799
0,296667	0,2	0,117253
0,300000	0,2	0,118202
0,303333	0,2	0,118293
0,306667	0,2	0,117592
0,310000	0,2	0,116753
0,313333	0,2	0,116604
0,316667	0,2	0,117365
0,320000	0,2	0,118575
0,323333	0,2	0,119760
0,326667	0,2	0,120720
0,330000	0,2	0,121239
0,333333	0,2	0,121038
0,336667	0,2	0,120123
0,340000	0,2	0,118965
0,343333	0,2	0,118202
0,346667	0,2	0,118127
0,350000	0,2	0,118435
0,353333	0,2	0,118604
0,356667	0,2	0,118558
0,360000	0,2	0,118739
0,363333	0,2	0,119514
0,366667	0,2	0,120718
0,370000	0,2	0,121768
0,373333	0,2	0,122056
0,376667	0,2	0,121340
0,380000	0,2	0,119962
0,383333	0,2	0,118504
0,386667	0,2	0,117235
0,390000	0,2	0,116251
0,393333	0,2	0,115703
0,396667	0,2	0,115456
0,400000	0,2	0,115007
0,403333	0,2	0,113959
0,406667	0,2	0,112479
0,410000	0,2	0,111333
0,413333	0,2	0,111253
0,416667	0,2	0,112248
0,420000	0,2	0,113657
0,423333	0,2	0,114766
0,426667	0,2	0,115232
0,430000	0,2	0,115031
0,433333	0,2	0,114291
0,436667	0,2	0,113358
0,440000	0,2	0,112739
0,443333	0,2	0,112605
0,446667	0,2	0,112673
0,450000	0,2	0,112735
0,453333	0,2	0,112791
0,456667	0,2	0,112698
0,460000	0,2	0,112185
0,463333	0,2	0,111177
0,466667	0,2	0,109870
0,470000	0,2	0,108556
0,473333	0,2	0,107519
0,476667	0,2	0,106966
0,480000	0,2	0,106843
0,483333	0,2	0,106834
0,486667	0,2	0,106631
0,490000	0,2	0,106143
0,493333	0,2	0,105502
0,496667	0,2	0,104954
0,500000	0,2	0,104764
0,503333	0,2	0,105036
0,506667	0,2	0,105453
0,510000	0,2	0,105386
0,513333	0,2	0,104392
0,516667	0,2	0,102462
0,520000	0,2	0,099989
0,523333	0,2	0,097605
0,526667	0,2	0,095832
0,530000	0,2	0,094987
0,533333	0,2	0,095237
0,536667	0,2	0,096355
0,540000	0,2	0,097627
0,543333	0,2	0,098422
0,546667	0,2	0,098805
0,550000	0,2	0,099216
0,553333	0,2	0,099635
0,556667	0,2	0,099551
0,560000	0,2	0,098784
0,563333	0,2	0,097900
0,566667	0,2	0,097587
0,570000	0,2	0,097930
0,573333	0,2	0,098415
0,576667	0,2	0,098476
0,580000	0,2	0,097892
0,583333	0,2	0,096694
0,586667	0,2	0,095106
0,590000	0,2	0,093690
0,593333	0,2	0,093082
0,596667	0,2	0,093397
0,600000	0,2	0,094039
0,603333	0,2	0,094245
0,606667	0,2	0,093654
0,610000	0,2	0,092214
0,613333	0,2	0,090253
0,616667	0,2	0,088616
0,620000	0,2	0,087965
0,623333	0,2	0,088322
0,626667	0,2	0,089370
0,630000	0,2	0,090641
0,633333	0,2	0,091659
0,636667	0,2	0,092213
0,640000	0,2	0,092350
0,643333	0,2	0,092139
0,646667	0,2	0,091546
0,650000	0,2	0,090587
0,653333	0,2	0,089477
0,656667	0,2	0,088455
0,660000	0,2	0,087590
0,663333	0,2	0,086865
0,666667	0,2	0,086265
0,670000	0,2	0,085659
0,673333	0,2	0,084918
0,676667	0,2	0,084219
0,680000	0,2	0,083911
0,683333	0,2	0,084149
0,686667	0,2	0,084846
0,690000	0,2	0,085674
0,693333	0,2	0,086015
0,696667	0,2	0,085264
0,700000	0,2	0,083453
0,703333	0,2	0,081401
0,706667	0,2	0,080037
0,710000	0,2	0,079770
0,713333	0,2	0,080450
0,716667	0,2	0,081468
0,720000	0,2	0,082048
0,723333	0,2	0,081826
0,726667	0,2	0,081051
0,730000	0,2	0,080192
0,733333	0,2	0,079551
0,736667	0,2	0,079184
0,740000	0,2	0,078966
0,743333	0,2	0,078643
0,746667	0,2	0,077959
0,750000	0,2	0,076839
0,753333	0,2	0,075396
0,756667	0,2	0,073864
0,760000	0,2	0,072469
0,763333	0,2	0,071068
0,766667	0,2	0,069221
0,770000	0,2	0,067049
0,773333	0,2	0,065485
0,776667	0,2	0,065264
0,780000	0,2	0,066138
0,783333	0,2	0,067313
0,786667	0,2	0,068174
0,790000	0,2	0,068333
0,793333	0,2	0,067488
0,796667	0,2	0,065646
0,800000	0,2	0,063210
0,803333	0,2	0,060790
0,806667	0,2	0,059092
0,810000	0,2	0,058669
0,813333	0,2	0,059305
0,816667	0,2	0,059883
0,820000	0,2	0,059424
0,823333	0,2	0,058062
0,826667	0,2	0,056563
0,830000	0,2	0,055284
0,833333	0,2	0,054200
0,836667	0,2	0,053528
0,840000	0,2	0,053497
0,843333	0,2	0,053758
0,846667	0,2	0,053580
0,850000	0,2	0,052562
0,853333	0,2	0,050983
0,856667	0,2	0,049516
0,860000	0,2	0,048645
0,863333	0,2	0,048331
0,866667	0,2	0,048210
0,870000	0,2	0,047981
0,873333	0,2	0,047452
0,876667	0,2	0,046439
0,880000	0,2	0,044977
0,883333	0,2	0,043471
0,886667	0,2	0,042414
0,890000	0,2	0,042078
0,893333	0,2	0,042439
0,896667	0,2	0,042981
0,900000	0,2	0,042830
0,903333	0,2	0,041642
0,906667	0,2	0,040032
0,910000	0,2	0,038803
0,913333	0,2	0,038076
0,916667	0,2	0,037362
0,920000	0,2	0,036275
0,923333	0,2	0,035017
0,926667	0,2	0,033910
0,930000	0,2	0,032755
0,933333	0,2	0,031083
0,936667	0,2	0,028808
0,940000	0,2	0,026509
0,943333	0,2	0,025105
0,946667	0,2	0,025108
0,950000	0,2	0,026224
0,953333	0,2	0,027614
0,956667	0,2	0,028447
0,960000	0,2	0,028292
0,963333	0,2	0,027195
0,966667	0,2	0,025510
0,970000	0,2	0,023519
0,973333	0,2	0,021331
0,976667	0,2	0,019320
0,980000	0,2	0,018045
0,983333	0,2	0,017569
0,986667	0,2	0,017420
0,990000	0,2	0,017300
0,993333	0,2	0,017511
0,996667	0,2	0,018551
1,000000	0,2	0,020387
1,003333	0,2	0,022324
1,006667	0,2	0,023651
1,010000	0,2	0,024240
1,013333	0,2	0,024204
1,016667	0,2	0,023323
1,020000	0,2	0,021567
1,023333	0,2	0,019525
1,026667	0,2	0,017588
1,030000	0,2	0,015572
1,033333	0,2	0,013402
1,036667	0,2	0,011338
1,040000	0,2	0,009685
1,043333	0,2	0,008656
1,046667	0,2	0,008176
1,050000	0,2	0,007846
1,053333	0,2	0,007321
1,056667	0,2	0,006566
1,060000	0,2	0,005780
1,063333	0,2	0,005235
1,066667	0,2	0,005055
1,070000	0,2	0,004967
1,073333	0,2	0,004309
1,076667	0,2	0,002528
1,080000	0,2	-0,000182
1,083333	0,2	-0,002939
1,086667	0,2	-0,004867
1,090000	0,2	-0,005545
1,093333	0,2	-0,005032
1,096667	0,2	-0,003817
1,100000	0,2	-0,002574
1,103333	0,2	-0,001774
1,106667	0,2	-0,001612
1,110000	0,2	-0,002293
1,113333	0,2	-0,004058
1,116667	0,2	-0,006696
1,120000	0,2	-0,009379
1,123333	0,2	-0,011272
1,126667	0,2	-0,012093
1,130000	0,2	-0,012145
1,133333	0,2	-0,012024
1,136667	0,2	-0,012161
1,140000	0,2	-0,012468
1,143333	0,2	-0,012490
1,146667	0,2	-0,012125
1,150000	0,2	-0,011926
1,153333	0,2	-0,012398
1,156667	0,2	-0,013427
1,160000	0,2	-0,014598
1,163333	0,2	-0,015556
1,166667	0,2	-0,016058
1,170000	0,2	-0,016093
1,173333	0,2	-0,016049
1,176667	0,2	-0,016503
1,180000	0,2	-0,017585
1,183333	0,2	-0,018839
1,186667	0,2	-0,019850
1,190000	0,2	-0,020522
1,193333	0,2	-0,020872
1,196667	0,2	-0,021066
1,200000	0,2	-0,021325
1,203333	0,2	-0,021576
1,206667	0,2	-0,021658
1,210000	0,2	-0,021779
1,213333	0,2	-0,022284
1,216667	0,2	-0,023213
1,220000	0,2	-0,024274
1,223333	0,2	-0,025285
1,226667	0,2	-0,026507
1,230000	0,2	-0,028077
1,233333	0,2	-0,029556
1,236667	0,2	-0,030663
1,240000	0,2	-0,031741
1,243333	0,2	-0,033074
1,246667	0,2	-0,034486
1,250000	0,2	-0,035633
1,253333	0,2	-0,036363
1,256667	0,2	-0,036868
1,260000	0,2	-0,037498
1,263333	0,2	-0,038433
1,266667	0,2	-0,039569
1,270000	0,2	-0,040793
1,273333	0,2	-0,042304
1,276667	0,2	-0,044288
1,280000	0,2	-0,046453
1,283333	0,2	-0,048286
1,286667	0,2	-0,049506
1,290000	0,2	-0,050065
1,293333	0,2	-0,050093
1,296667	0,2	-0,049965
1,300000	0,2	-0,050100
1,303333	0,2	-0,050531
1,306667	0,2	-0,050922
1,310000	0,2	-0,051202
1,313333	0,2	-0,051777
1,316667	0,2	-0,052906
1,320000	0,2	-0,054272
1,323333	0,2	-0,055300
1,326667	0,2	-0,055758
1,330000	0,2	-0,055884
1,333333	0,2	-0,055965
1,336667	0,2	-0,056082
1,340000	0,2	-0,056312
1,343333	0,2	-0,056966
1,346667	0,2	-0,058383
1,350000	0,2	-0,060474
1,353333	0,2	-0,062684
1,356667	0,2	-0,064428
1,360000	0,2	-0,065390
1,363333	0,2	-0,065486
1,366667	0,2	-0,064873
1,370000	0,2	-0,064143
1,373333	0,2	-0,064112
1,376667	0,2	-0,065112
1,380000	0,2	-0,066672
1,383333	0,2	-0,068124
1,386667	0,2	-0,069262
1,390000	0,2	-0,070186
1,393333	0,2	-0,070960
1,396667	0,2	-0,071562
1,400000	0,2	-0,071928
1,403333	0,2	-0,071994
1,406667	0,2	-0,071741
1,410000	0,2	-0,071343
1,413333	0,2	-0,071277
1,416667	0,2	-0,071873
1,420000	0,2	-0,072793
1,423333	0,2	-0,073419
1,426667	0,2	-0,073714
1,430000	0,2	-0,074258
1,433333	0,2	-0,075397
1,436667	0,2	-0,076712
1,440000	0,2	-0,077587
1,443333	0,2	-0,078033
1,446667	0,2	-0,078574
1,450000	0,2	-0,079610
1,453333	0,2	-0,081095
1,456667	0,2	-0,082496
1,460000	0,2	-0,083169
1,463333	0,2	-0,082983
1,466667	0,2	-0,082374
1,470000	0,2	-0,081834
1,473333	0,2	-0,081651
1,476667	0,2	-0,081987
1,480000	0,2	-0,082941
1,483333	0,2	-0,084514
1,486667	0,2	-0,086539
1,490000	0,2	-0,088580
1,493333	0,2	-0,090047
1,496667	0,2	-0,090640
1,500000	0,2	-0,090566
1,503333	0,2	-0,090222
1,506667	0,2	-0,089920
1,510000	0,2	-0,089962
1,513333	0,2	-0,090515
1,516667	0,2	-0,091343
1,520000	0,2	-0,092129
1,523333	0,2	-0,092980
1,526667	0,2	-0,094147
1,530000	0,2	-0,095464
1,533333	0,2	-0,096621
1,536667	0,2	-0,097657
1,540000	0,2	-0,098614
1,543333	0,2	-0,099084
1,546667	0,2	-0,098662
1,550000	0,2	-0,097573
1,553333	0,2	-0,096464
1,556667	0,2	-0,095867
1,560000	0,2	-0,096102
1,563333	0,2	-0,097380
1,566667	0,2	-0,099615
1,570000	0,2	-0,102198
1,573333	0,2	-0,104364
1,576667	0,2	-0,105846
1,580000	0,2	-0,106902
1,583333	0,2	-0,107817
1,586667	0,2	-0,108700
1,590000	0,2	-0,109599
1,593333	0,2	-0,110531
1,596667	0,2	-0,111451
1,600000	0,2	-0,112205
1,603333	0,2	-0,112590
1,606667	0,2	-0,112666
1,610000	0,2	-0,112690
1,613333	0,2	-0,112739
1,616667	0,2	-0,112801
1,620000	0,2	-0,113042
1,623333	0,2	-0,113712
1,626667	0,2	-0,114864
1,630000	0,2	-0,116179
1,633333	0,2	-0,117217
1,636667	0,2	-0,118011
1,640000	0,2	-0,119115
1,643333	0,2	-0,120851
1,646667	0,2	-0,122950
1,650000	0,2	-0,124943
1,653333	0,2	-0,126473
1,656667	0,2	-0,127303
1,660000	0,2	-0,127415
1,663333	0,2	-0,127083
1,666667	0,2	-0,126634
1,670000	0,2	-0,126250
1,673333	0,2	-0,126064
1,676667	0,2	-0,126342
1,680000	0,2	-0,127470
1,683333	0,2	-0,129504
1,686667	0,2	-0,131826
1,690000	0,2	-0,133631
1,693333	0,2	-0,134690
1,696667	0,2	-0,135388
1,700000	0,2	-0,136076
1,703333	0,2	-0,136781
1,706667	0,2	-0,137405
1,710000	0,2	-0,137771
1,713333	0,2	-0,137687
1,716667	0,2	-0,137213
1,720000	0,2	-0,136680
1,723333	0,2	-0,136448
1,726667	0,2	-0,136708
1,730000	0,2	-0,137334
1,733333	0,2	-0,137968
1,736667	0,2	-0,138385
1,740000	0,2	-0,138742
1,743333	0,2	-0,139433
1,746667	0,2	-0,140591
1,750000	0,2	-0,141911
1,753333	0,2	-0,143155
1,756667	0,2	-0,144427
1,760000	0,2	-0,145847
1,763333	0,2	-0,147239
1,766667	0,2	-0,148098
1,770000	0,2	-0,147885
1,773333	0,2	-0,146655
1,776667	0,2	-0,145258
1,780000	0,2	-0,144623
1,783333	0,2	-0,144958
1,786667	0,2	-0,145923
1,790000	0,2	-0,147200
1,793333	0,2	-0,148474
1,796667	0,2	-0,149324
1,800000	0,2	-0,149597
1,803333	0,2	-0,149571
1,806667	0,2	-0,149719
1,810000	0,2	-0,150437
1,813333	0,2	-0,151714
1,816667	0,2	-0,153066
1,820000	0,2	-0,154076
1,823333	0,2	-0,154714
1,826667	0,2	-0,154911
1,830000	0,2	-0,154209
1,833333	0,2	-0,152430
1,836667	0,2	-0,150409
1,840000	0,2	-0,149312
1,843333	0,2	-0,149530
1,846667	0,2	-0,150700
1,850000	0,2	-0,152216
1,853333	0,2	-0,153435
1,856667	0,2	-0,153880
1,860000	0,2	-0,153605
1,863333	0,2	-0,153245
1,866667	0,2	-0,153481
1,870000	0,2	-0,154477
1,873333	0,2	-0,155922
1,876667	0,2	-0,157439
1,880000	0,2	-0,158648
1,883333	0,2	-0,159061
1,886667	0,2	-0,158371
1,890000	0,2	-0,156871
1,893333	0,2	-0,155442
1,896667	0,2	-0,155102
1,900000	0,2	-0,156360
1,903333	0,2	-0,158721
1,906667	0,2	-0,160955
1,910000	0,2	-0,162099
1,913333	0,2	-0,162159
1,916667	0,2	-0,161799
1,920000	0,2	-0,161618
1,923333	0,2	-0,161968
1,926667	0,2	-0,162958
1,930000	0,2	-0,164237
1,933333	0,2	-0,165298
1,936667	0,2	-0,166065
1,940000	0,2	-0,166877
1,943333	0,2	-0,168009
1,946667	0,2	-0,169312
1,950000	0,2	-0,170391
1,953333	0,2	-0,171201
1,956667	0,2	-0,172155
1,960000	0,2	-0,173344
1,963333	0,2	-0,174024
1,966667	0,2	-0,173398
1,970000	0,2	-0,171667
1,973333	0,2	-0,169858
1,976667	0,2	-0,168862
1,980000	0,2	-0,168992
1,983333	0,2	-0,170131
1,986667	0,2	-0,171996
1,990000	0,2	-0,174304
1,993333	0,2	-0,176825
1,996667	0,2	-0,179451
2,000000	0,2	-0,182094
2,003333	0,2	-0,184437
2,006667	0,2	-0,186032
2,010000	0,2	-0,186649
2,013333	0,2	-0,186410
2,016667	0,2	-0,185854
2,020000	0,2	-0,185850
2,023333	0,2	-0,186849
2,026667	0,2	-0,188336
2,030000	0,2	-0,189415
2,033333	0,2	-0,189694
2,036667	0,2	-0,189379
2,040000	0,2	-0,188880
2,043333	0,2	-0,188508
2,046667	0,2	-0,188406
2,050000	0,2	-0,188502
2,053333	0,2	-0,188608
2,056667	0,2	-0,188844
2,060000	0,2	-0,189666
2,063333	0,2	-0,191222
2,066667	0,2	-0,193038
2,070000	0,2	-0,194483
2,073333	0,2	-0,195372
2,076667	0,2	-0,195977
2,080000	0,2	-0,196525
2,083333	0,2	-0,196992
2,086667	0,2	-0,197399
2,090000	0,2	-0,197835
2,093333	0,2	-0,198222
2,096667	0,2	-0,198485
2,100000	0,2	-0,198795
2,103333	0,2	-0,199377
2,106667	0,2	-0,200235
2,110000	0,2	-0,201184
2,113333	0,2	-0,202135
2,116667	0,2	-0,203167
2,120000	0,2	-0,204369
2,123333	0,2	-0,205958
2,126667	0,2	-0,208249
2,130000	0,2	-0,210989
2,133333	0,2	-0,213167
2,136667	0,2	-0,214047
2,140000	0,2	-0,213943
2,143333	0,2	-0,213579
2,146667	0,2	-0,213233
2,150000	0,2	-0,212674
2,153333	0,2	-0,211644
2,156667	0,2	-0,210287
2,160000	0,2	-0,209120
2,163333	0,2	-0,208715
2,166667	0,2	-0,209364
2,170000	0,2	-0,210856
2,173333	0,2	-0,212510
2,176667	0,2	-0,213457
2,180000	0,2	-0,213147
2,183333	0,2	-0,211848
2,186667	0,2	-0,210478
2,190000	0,2	-0,209995
2,193333	0,2	-0,211047
2,196667	0,2	-0,213736
2,200000	0,2	-0,217471
2,203333	0,2	-0,221271
2,206667	0,2	-0,224141
2,210000	0,2	-0,225217
2,213333	0,2	-0,224240
2,216667	0,2	-0,222057
2,220000	0,2	-0,220229
2,223333	0,2	-0,219872
2,226667	0,2	-0,220907
2,230000	0,2	-0,222460
2,233333	0,2	-0,223804
2,236667	0,2	-0,224848
2,240000	0,2	-0,225940
2,243333	0,2	-0,227270
2,246667	0,2	-0,228572
2,250000	0,2	-0,229565
2,253333	0,2	-0,230239
2,256667	0,2	-0,230617
2,260000	0,2	-0,230817
2,263333	0,2	-0,231133
2,266667	0,2	-0,231531
2,270000	0,2	-0,231456
2,273333	0,2	-0,230604
2,276667	0,2	-0,229532
2,280000	0,2	-0,229262
2,283333	0,2	-0,230236
2,286667	0,2	-0,231696
2,290000	0,2	-0,232428
2,293333	0,2	-0,232085
2,296667	0,2	-0,231287
2,300000	0,2	-0,230664
2,303333	0,2	-0,230331
2,306667	0,2	-0,230180
2,310000	0,2	-0,230309
2,313333	0,2	-0,231050
2,316667	0,2	-0,232577
2,320000	0,2	-0,234552
2,323333	0,2	-0,236227
2,326667	0,2	-0,237027
2,330000	0,2	-0,236966
2,333333	0,2	-0,236398
2,336667	0,2	-0,235741
2,340000	0,2	-0,235532
2,343333	0,2	-0,236185
2,346667	0,2	-0,237596
2,350000	0,2	-0,239313
2,353333	0,2	-0,240956
2,356667	0,2	-0,242330
2,360000	0,2	-0,243396
2,363333	0,2	-0,244330
2,366667	0,2	-0,245414
2,370000	0,2	-0,246603
2,373333	0,2	-0,247485
2,376667	0,2	-0,247839
2,380000	0,2	-0,247825
2,383333	0,2	-0,247630
2,386667	0,2	-0,247271
2,390000	0,2	-0,246649
2,393333	0,2	-0,245696
2,396667	0,2	-0,244648
2,400000	0,2	-0,244168
2,403333	0,2	-0,244932
2,406667	0,2	-0,246943
2,410000	0,2	-0,249471
2,413333	0,2	-0,251613
2,416667	0,2	-0,252720
2,420000	0,2	-0,252578
2,423333	0,2	-0,251556
2,426667	0,2	-0,250442
2,430000	0,2	-0,250037
2,433333	0,2	-0,250699
2,436667	0,2	-0,251964
2,440000	0,2	-0,252923
2,443333	0,2	-0,253166
2,446667	0,2	-0,253042
2,450000	0,2	-0,253270
2,453333	0,2	-0,254334
2,456667	0,2	-0,256016
2,460000	0,2	-0,257673
2,463333	0,2	-0,258674
2,466667	0,2	-0,258569
2,470000	0,2	-0,257534
2,473333	0,2	-0,256436
2,476667	0,2	-0,255940
2,480000	0,2	-0,256007
2,483333	0,2	-0,256278
2,486667	0,2	-0,256397
2,490000	0,2	-0,256225
2,493333	0,2	-0,256032
2,496667	0,2	-0,256177
2,500000	0,2	-0,256699
2,503333	0,2	-0,257622
2,506667	0,2	-0,259191
2,510000	0,2	-0,261303
2,513333	0,2	-0,263171
2,516667	0,2	-0,264062
2,520000	0,2	-0,264081
2,523333	0,2	-0,263791
2,526667	0,2	-0,263434
2,530000	0,2	-0,262945
2,533333	0,2	-0,262196
2,536667	0,2	-0,261048
2,540000	0,2	-0,259638
2,543333	0,2	-0,258495
2,546667	0,2	-0,258011
2,550000	0,2	-0,258108
2,553333	0,2	-0,258629
2,556667	0,2	-0,259635
2,560000	0,2	-0,261200
2,563333	0,2	-0,263215
2,566667	0,2	-0,265371
2,570000	0,2	-0,267243
2,573333	0,2	-0,268546
2,576667	0,2	-0,269377
2,580000	0,2	-0,270079
2,583333	0,2	-0,270746
2,586667	0,2	-0,271066
2,590000	0,2	-0,270911
2,593333	0,2	-0,270738
2,596667	0,2	-0,271116
2,600000	0,2	-0,272197
2,603333	0,2	-0,273671
2,606667	0,2	-0,275066
2,610000	0,2	-0,276419
2,613333	0,2	-0,278388
2,616667	0,2	-0,281262
2,620000	0,2	-0,284351
2,623333	0,2	-0,286598
2,626667	0,2	-0,287333
2,630000	0,2	-0,286459
2,633333	0,2	-0,284326
2,636667	0,2	-0,281624
2,640000	0,2	-0,279298
2,643333	0,2	-0,278120
2,646667	0,2	-0,278216
2,650000	0,2	-0,278963
2,653333	0,2	-0,279323
2,656667	0,2	-0,278665
2,660000	0,2	-0,277280
2,663333	0,2	-0,275837
2,666667	0,2	-0,274768
2,670000	0,2	-0,274334
2,673333	0,2	-0,274640
2,676667	0,2	-0,275530
2,680000	0,2	-0,276717
2,683333	0,2	-0,277908
2,686667	0,2	-0,278918
2,690000	0,2	-0,279800
2,693333	0,2	-0,280702
2,696667	0,2	-0,281663
2,700000	0,2	-0,282636
2,703333	0,2	-0,283581
2,706667	0,2	-0,284497
2,710000	0,2	-0,285400
2,713333	0,2	-0,286264
2,716667	0,2	-0,286922
2,720000	0,2	-0,287171
2,723333	0,2	-0,287078
2,726667	0,2	-0,286894
2,730000	0,2	-0,286695
2,733333	0,2	-0,286496
2,736667	0,2	-0,286565
2,740000	0,2	-0,287062
2,743333	0,2	-0,287621
2,746667	0,2	-0,287787
2,750000	0,2	-0,287556
2,753333	0,2	-0,287263
2,756667	0,2	-0,287212
2,760000	0,2	-0,287442
2,763333	0,2	-0,287732
2,766667	0,2	-0,287920
2,770000	0,2	-0,288113
2,773333	0,2	-0,288292
2,776667	0,2	-0,288083
2,780000	0,2	-0,287375
2,783333	0,2	-0,286562
2,786667	0,2	-0,285935
2,790000	0,2	-0,285470
2,793333	0,2	-0,285124
2,796667	0,2	-0,284815
2,800000	0,2	-0,284246
2,803333	0,2	-0,283105
2,806667	0,2	-0,281388
2,810000	0,2	-0,279468
2,813333	0,2	-0,277897
2,816667	0,2	-0,276977
2,820000	0,2	-0,276498
2,823333	0,2	-0,275909
2,826667	0,2	-0,274673
2,830000	0,2	-0,272444
2,833333	0,2	-0,269132
2,836667	0,2	-0,265102
2,840000	0,2	-0,261114
2,843333	0,2	-0,257752
2,846667	0,2	-0,255094
2,850000	0,2	-0,252844
2,853333	0,2	-0,250433
2,856667	0,2	-0,247249
2,860000	0,2	-0,243131
2,863333	0,2	-0,238499
2,866667	0,2	-0,233817
2,870000	0,2	-0,229135
2,873333	0,2	-0,224363
2,876667	0,2	-0,219619
2,880000	0,2	-0,214963
2,883333	0,2	-0,210209
2,886667	0,2	-0,205131
2,890000	0,2	-0,199489
2,893333	0,2	-0,193268
2,896667	0,2	-0,187009
2,900000	0,2	-0,181268
2,903333	0,2	-0,175786
2,906667	0,2	-0,169461
2,910000	0,2	-0,160948
2,913333	0,2	-0,149269
2,916667	0,2	-0,134089
2,920000	0,2	-0,115341
2,923333	0,2	-0,092299
2,926667	0,2	-0,063076
2,930000	0,2	-0,024940
2,933333	0,2	0,025036
2,936667	0,2	0,089077
2,940000	0,2	0,167771
2,943333	0,2	0,259552
2,946667	0,2	0,360920
2,950000	0,2	0,467319
2,953333	0,2	0,574135
2,956667	0,2	0,677540
2,960000	0,2	0,775115
2,963333	0,2	0,866016
2,966667	0,2	0,950773
2,970000	0,2	1,031316
2,973333	0,2	1,111656
2,976667	0,2	1,198970
2,980000	0,2	1,305079
2,983333	0,2	1,448198
2,986667	0,2	1,653265
2,990000	0,2	1,948806
2,993333	0,2	2,359832
2,996667	0,2	2,898623
3,000000	0,2	3,557121
3,003333	0,2	4,304031
3,006667	0,2	5,087369
3,010000	0,2	5,842299
3,013333	0,2	6,503743
3,016667	0,2	7,020995
3,020000	0,2	7,368977
3,023333	0,2	7,551799
3,026667	0,2	7,598161
3,030000	0,2	7,551468
3,033333	0,2	7,458514
3,036667	0,2	7,359973
3,040000	0,2	7,284782
3,043333	0,2	7,248721
3,046667	0,2	7,255972
3,050000	0,2	7,302352
3,053333	0,2	7,378931
3,056667	0,2	7,474999
3,060000	0,2	7,579859
3,063333	0,2	7,683692
3,066667	0,2	7,778185
3,070000	0,2	7,857179
3,073333	0,2	7,917011
3,076667	0,2	7,956436
3,080000	0,2	7,976167
3,083333	0,2	7,978160
3,086667	0,2	7,965034
3,090000	0,2	7,939653
3,093333	0,2	7,904688
3,096667	0,2	7,862435
3,100000	0,2	7,814682
3,103333	0,2	7,762046
3,106667	0,2	7,703381
3,110000	0,2	7,636358
3,113333	0,2	7,558969
3,116667	0,2	7,470966
3,120000	0,2	7,374993
3,123333	0,2	7,278281
3,126667	0,2	7,195767
3,130000	0,2	7,154903
3,133333	0,2	7,202728
3,136667	0,2	7,415000
3,140000	0,2	7,901994
3,143333	0,2	8,799706
3,146667	0,2	10,239112
3,150000	0,2	12,302049
3,153333	0,2	14,988723
3,156667	0,2	18,220210
3,160000	0,2	21,874631
3,163333	0,2	25,830400
3,166667	0,2	29,986916
3,170000	0,2	34,252142
3,173333	0,2	38,511295
3,176667	0,2	42,602317
3,180000	0,2	46,316388
3,183333	0,2	49,425348
3,186667	0,2	51,724015
3,190000	0,2	53,070053
3,193333	0,2	53,408324
3,196667	0,2	52,775561
3,200000	0,2	51,287733
3,203333	0,2	49,115497
3,206667	0,2	46,455010
3,210000	0,2	43,501262
3,213333	0,2	40,428662
3,216667	0,2	37,379883
3,220000	0,2	34,461369
3,223333	0,2	31,744025
3,226667	0,2	29,268073
3,230000	0,2	27,050873
3,233333	0,2	25,098094
3,236667	0,2	23,421554
3,240000	0,2	22,062646
3,243333	0,2	21,103915
3,246667	0,2	20,641925
3,250000	0,2	20,718394
3,253333	0,2	21,250937
3,256667	0,2	22,021365
3,260000	0,2	22,743112
3,263333	0,2	23,169724
3,266667	0,2	23,178236
3,270000	0,2	22,786297
3,273333	0,2	22,109284
3,276667	0,2	21,292715
3,280000	0,2	20,455365
3,283333	0,2	19,661568
3,286667	0,2	18,921793
3,290000	0,2	18,210289
3,293333	0,2	17,488010
3,296667	0,2	16,722069
3,300000	0,2	15,896885
3,303333	0,2	15,016416
3,306667	0,2	14,099987
3,310000	0,2	13,175183
3,313333	0,2	12,270708
3,316667	0,2	11,410929
3,320000	0,2	10,612849
3,323333	0,2	9,885615
3,326667	0,2	9,231887
3,330000	0,2	8,649571
3,333333	0,2	8,132964
3,336667	0,2	7,673838
3,340000	0,2	7,262724
3,343333	0,2	6,890268
3,346667	0,2	6,548756
3,350000	0,2	6,233045
3,353333	0,2	5,940425
3,356667	0,2	5,670239
3,360000	0,2	5,423639
3,363333	0,2	5,203142
3,366667	0,2	5,011873
3,370000	0,2	4,852852
3,373333	0,2	4,728430
3,376667	0,2	4,639511
3,380000	0,2	4,584849
3,383333	0,2	4,561340
3,386667	0,2	4,564851
3,390000	0,2	4,590740
3,393333	0,2	4,634690
3,396667	0,2	4,694043
3,400000	0,2	4,768377
3,403333	0,2	4,858976
3,406667	0,2	4,968012
3,410000	0,2	5,097797
3,413333	0,2	5,249993
3,416667	0,2	5,424924
3,420000	0,2	5,621055
3,423333	0,2	5,834454
3,426667	0,2	6,058279
3,430000	0,2	6,282919
3,433333	0,2	6,497300
3,436667	0,2	6,690743
3,440000	0,2	6,854235
3,443333	0,2	6,981224
3,446667	0,2	7,068715
3,450000	0,2	7,118071
3,453333	0,2	7,134728
3,456667	0,2	7,127160
3,460000	0,2	7,105594
3,463333	0,2	7,080706
3,466667	0,2	7,062279
3,470000	0,2	7,057875
3,473333	0,2	7,072081
3,476667	0,2	7,106410
3,480000	0,2	7,159412
3,483333	0,2	7,227004
3,486667	0,2	7,303221
3,490000	0,2	7,381182
3,493333	0,2	7,454145
3,496667	0,2	7,516471
3,500000	0,2	7,563869
3,503333	0,2	7,593075
3,506667	0,2	7,601911
3,510000	0,2	7,589675
3,513333	0,2	7,557029
3,516667	0,2	7,505274
3,520000	0,2	7,435798
3,523333	0,2	7,350239
3,526667	0,2	7,251022
3,530000	0,2	7,141194
3,533333	0,2	7,023364
3,536667	0,2	6,899034
3,540000	0,2	6,768744
3,543333	0,2	6,632124
3,546667	0,2	6,487817
3,550000	0,2	6,333872
3,553333	0,2	6,168277
3,556667	0,2	5,988980
3,560000	0,2	5,793860
3,563333	0,2	5,581125
3,566667	0,2	5,349841
3,570000	0,2	5,100201
3,573333	0,2	4,833542
3,576667	0,2	4,552224
3,580000	0,2	4,259308
3,583333	0,2	3,958024
3,586667	0,2	3,651668
3,590000	0,2	3,344384
3,593333	0,2	3,041274
3,596667	0,2	2,747145
3,600000	0,2	2,465942
3,603333	0,2	2,201517
3,606667	0,2	1,958064
3,610000	0,2	1,739711
3,613333	0,2	1,549826
3,616667	0,2	1,390359
3,620000	0,2	1,261869
3,623333	0,2	1,164174
3,626667	0,2	1,096667
3,630000	0,2	1,058154
3,633333	0,2	1,046841
3,636667	0,2	1,060583
3,640000	0,2	1,097259
3,643333	0,2	1,155446
3,646667	0,2	1,235116
3,650000	0,2	1,337540
3,653333	0,2	1,464805
3,656667	0,2	1,619710
3,660000	0,2	1,805232
3,663333	0,2	2,022660
3,666667	0,2	2,269165
3,670000	0,2	2,536549
3,673333	0,2	2,812062
3,676667	0,2	3,080370
3,680000	0,2	3,325595
3,683333	0,2	3,533910
3,686667	0,2	3,697095
3,690000	0,2	3,816204
3,693333	0,2	3,903810
3,696667	0,2	3,983305
3,700000	0,2	4,084613
3,703333	0,2	4,236583
3,706667	0,2	4,457393
3,710000	0,2	4,746178
3,713333	0,2	5,080421
3,716667	0,2	5,422128
3,720000	0,2	5,730814
3,723333	0,2	5,976781
3,726667	0,2	6,148574
3,730000	0,2	6,252486
3,733333	0,2	6,306145
3,736667	0,2	6,330216
3,740000	0,2	6,341776
3,743333	0,2	6,350854
3,746667	0,2	6,360064
3,750000	0,2	6,366873
3,753333	0,2	6,367380
3,756667	0,2	6,359534
3,760000	0,2	6,344450
3,763333	0,2	6,326117
3,766667	0,2	6,310231
3,770000	0,2	6,302808
3,773333	0,2	6,309241
3,776667	0,2	6,333829
3,780000	0,2	6,379626
3,783333	0,2	6,448600
3,786667	0,2	6,541856
3,790000	0,2	6,659928
3,793333	0,2	6,802924
3,796667	0,2	6,970188
3,800000	0,2	7,160160
3,803333	0,2	7,370905
3,806667	0,2	7,600559
3,810000	0,2	7,847330
3,813333	0,2	8,109288
3,816667	0,2	8,384478
3,820000	0,2	8,671341
3,823333	0,2	8,968511
3,826667	0,2	9,274215
3,830000	0,2	9,586191
3,833333	0,2	9,901879
3,836667	0,2	10,218504
3,840000	0,2	10,532997
3,843333	0,2	10,841659
3,846667	0,2	11,140088
3,850000	0,2	11,423799
3,853333	0,2	11,688748
3,856667	0,2	11,930986
3,860000	0,2	12,145977
3,863333	0,2	12,328606
3,866667	0,2	12,473852
3,870000	0,2	12,577616
3,873333	0,2	12,637268
3,876667	0,2	12,651564
3,880000	0,2	12,620246
3,883333	0,2	12,543991
3,886667	0,2	12,424534
3,890000	0,2	12,264629
3,893333	0,2	12,067730
3,896667	0,2	11,837249
3,900000	0,2	11,576170
3,903333	0,2	11,287583
3,906667	0,2	10,975116
3,910000	0,2	10,642511
3,913333	0,2	10,292934
3,916667	0,2	9,928871
3,920000	0,2	9,552518
3,923333	0,2	9,165849
3,926667	0,2	8,770588
3,930000	0,2	8,368351
3,933333	0,2	7,960701
3,936667	0,2	7,549226
3,940000	0,2	7,135726
3,943333	0,2	6,722413
3,946667	0,2	6,311882
3,950000	0,2	5,906564
3,953333	0,2	5,508137
3,956667	0,2	5,117882
3,960000	0,2	4,737644
3,963333	0,2	4,370013
3,966667	0,2	4,017627
3,970000	0,2	3,682614
3,973333	0,2	3,366420
3,976667	0,2	3,070024
3,980000	0,2	2,794496
3,983333	0,2	2,541077
3,986667	0,2	2,310552
3,990000	0,2	2,102952
3,993333	0,2	1,917921
3,996667	0,2	1,754982
4,000000	0,2	1,613451
4,003333	0,2	1,492432
4,006667	0,2	1,390848
4,010000	0,2	1,307378
4,013333	0,2	1,240480
4,016667	0,2	1,188324
4,020000	0,2	1,148896
4,023333	0,2	1,120586
4,026667	0,2	1,102530
4,030000	0,2	1,094214
4,033333	0,2	1,095020
4,036667	0,2	1,104060
4,040000	0,2	1,120055
4,043333	0,2	1,141594
4,046667	0,2	1,167879
4,050000	0,2	1,198808
4,053333	0,2	1,234470
4,056667	0,2	1,275178
4,060000	0,2	1,321668
4,063333	0,2	1,374762
4,066667	0,2	1,434962
4,070000	0,2	1,502440
4,073333	0,2	1,577368
4,076667	0,2	1,660423
4,080000	0,2	1,753063
4,083333	0,2	1,857213
4,086667	0,2	1,974840
4,090000	0,2	2,107953
4,093333	0,2	2,258605
4,096667	0,2	2,428786
4,100000	0,2	2,620609
4,103333	0,2	2,836495
4,106667	0,2	3,079142
4,110000	0,2	3,351163
4,113333	0,2	3,654637
4,116667	0,2	3,991510
4,120000	0,2	4,364564
4,123333	0,2	4,777744
4,126667	0,2	5,236079
4,130000	0,2	5,745852
4,133333	0,2	6,314966
4,136667	0,2	6,953331
4,140000	0,2	7,672923
4,143333	0,2	8,487396
4,146667	0,2	9,411237
4,150000	0,2	10,457420
4,153333	0,2	11,632954
4,156667	0,2	12,934163
4,160000	0,2	14,343425
4,163333	0,2	15,828129
4,166667	0,2	17,344846
4,170000	0,2	18,855341
4,173333	0,2	20,365973
4,176667	0,2	22,009698
4,180000	0,2	24,202531
4,183333	0,2	27,918147
4,186667	0,2	35,066407
4,190000	0,2	48,668626
4,193333	0,2	72,100751
4,196667	0,2	106,968780
4,200000	0,2	150,679175
4,203333	0,2	195,904966
4,206667	0,2	232,994302
4,210000	0,2	253,900777
4,213333	0,2	255,147927
4,216667	0,2	238,415296
4,220000	0,2	209,044570
4,223333	0,2	173,693211
4,226667	0,2	138,295038
4,230000	0,2	106,916897
4,233333	0,2	81,534257
4,236667	0,2	62,425557
4,240000	0,2	48,814877
4,243333	0,2	39,480770
4,246667	0,2	33,188763
4,250000	0,2	28,921487
4,253333	0,2	25,947492
4,256667	0,2	23,793164
4,260000	0,2	22,175017
4,263333	0,2	20,929665
4,266667	0,2	19,959798
4,270000	0,2	19,200095
4,273333	0,2	18,599513
4,276667	0,2	18,114916
4,280000	0,2	17,710136
4,283333	0,2	17,355843
4,286667	0,2	17,029380
4,290000	0,2	16,714593
4,293333	0,2	16,401120
4,296667	0,2	16,083302
4,300000	0,2	15,759079
4,303333	0,2	15,428937
4,306667	0,2	15,094919
4,310000	0,2	14,759895
4,313333	0,2	14,427550
4,316667	0,2	14,102585
4,320000	0,2	13,790222
4,323333	0,2	13,495539
4,326667	0,2	13,223448
4,330000	0,2	12,978655
4,333333	0,2	12,765121
4,336667	0,2	12,585796
4,340000	0,2	12,442823
4,343333	0,2	12,337420
4,346667	0,2	12,269478
4,350000	0,2	12,237484
4,353333	0,2	12,238679
4,356667	0,2	12,269416
4,360000	0,2	12,325517
4,363333	0,2	12,402227
4,366667	0,2	12,494188
4,370000	0,2	12,595555
4,373333	0,2	12,700087
4,376667	0,2	12,801799
4,380000	0,2	12,896224
4,383333	0,2	12,980977
4,386667	0,2	13,055225
4,390000	0,2	13,119060
4,393333	0,2	13,173254
4,396667	0,2	13,219187
4,400000	0,2	13,258930
4,403333	0,2	13,295360
4,406667	0,2	13,332102
4,410000	0,2	13,373441
4,413333	0,2	13,424590
4,416667	0,2	13,492240
4,420000	0,2	13,584424
4,423333	0,2	13,709125
4,426667	0,2	13,872461
4,430000	0,2	14,077203
4,433333	0,2	14,321482
4,436667	0,2	14,597913
4,440000	0,2	14,893940
4,443333	0,2	15,193434
4,446667	0,2	15,478745
4,450000	0,2	15,732756
4,453333	0,2	15,941078
4,456667	0,2	16,094020
4,460000	0,2	16,187601
4,463333	0,2	16,223195
4,466667	0,2	16,206133
4,470000	0,2	16,144248
4,473333	0,2	16,047220
4,476667	0,2	15,926044
4,480000	0,2	15,791509
4,483333	0,2	15,652214
4,486667	0,2	15,513732
4,490000	0,2	15,379241
4,493333	0,2	15,250439
4,496667	0,2	15,128003
4,500000	0,2	15,011696
4,503333	0,2	14,900319
4,506667	0,2	14,791853
4,510000	0,2	14,684090
4,513333	0,2	14,575379
4,516667	0,2	14,464807
4,520000	0,2	14,352225
4,523333	0,2	14,238445
4,526667	0,2	14,124994
4,530000	0,2	14,013460
4,533333	0,2	13,904944
4,536667	0,2	13,799800
4,540000	0,2	13,697824
4,543333	0,2	13,598560
4,546667	0,2	13,501201
4,550000	0,2	13,404366
4,553333	0,2	13,306160
4,556667	0,2	13,204371
4,560000	0,2	13,096834
4,563333	0,2	12,982021
4,566667	0,2	12,859479
4,570000	0,2	12,730189
4,573333	0,2	12,597292
4,576667	0,2	12,466684
4,580000	0,2	12,346404
4,583333	0,2	12,245067
4,586667	0,2	12,170706
4,590000	0,2	12,130391
4,593333	0,2	12,129862
4,596667	0,2	12,172629
4,600000	0,2	12,259148
4,603333	0,2	12,386994
4,606667	0,2	12,551517
4,610000	0,2	12,746247
4,613333	0,2	12,963419
4,616667	0,2	13,195242
4,620000	0,2	13,435559
4,623333	0,2	13,680837
4,626667	0,2	13,930459
4,630000	0,2	14,187055
4,633333	0,2	14,456721
4,636667	0,2	14,748469
4,640000	0,2	15,072948
4,643333	0,2	15,440520
4,646667	0,2	15,858679
4,650000	0,2	16,329826
4,653333	0,2	16,850620
4,656667	0,2	17,412616
4,660000	0,2	18,003028
4,663333	0,2	18,604815
4,666667	0,2	19,196699
4,670000	0,2	19,754394
4,673333	0,2	20,253055
4,676667	0,2	20,669788
4,680000	0,2	20,985242
4,683333	0,2	21,184831
4,686667	0,2	21,260665
4,690000	0,2	21,213700
4,693333	0,2	21,054469
4,696667	0,2	20,802158
4,700000	0,2	20,483245
4,703333	0,2	20,130109
4,706667	0,2	19,778849
4,710000	0,2	19,465571
4,713333	0,2	19,221813
4,716667	0,2	19,070945
4,720000	0,2	19,026207
4,723333	0,2	19,089715
4,726667	0,2	19,252237
4,730000	0,2	19,494109
4,733333	0,2	19,787388
4,736667	0,2	20,098922
4,740000	0,2	20,394263
4,743333	0,2	20,641821
4,746667	0,2	20,815871
4,750000	0,2	20,898050
4,753333	0,2	20,877914
4,756667	0,2	20,752778
4,760000	0,2	20,526958
4,763333	0,2	20,210401
4,766667	0,2	19,817028
4,770000	0,2	19,363246
4,773333	0,2	18,866454
4,776667	0,2	18,343546
4,780000	0,2	17,809873
4,783333	0,2	17,278924
4,786667	0,2	16,762272
4,790000	0,2	16,269077
4,793333	0,2	15,805615
4,796667	0,2	15,375686
4,800000	0,2	14,981233
4,803333	0,2	14,622379
4,806667	0,2	14,297479
4,810000	0,2	14,004001
4,813333	0,2	13,739435
4,816667	0,2	13,501032
4,820000	0,2	13,285475
4,823333	0,2	13,089635
4,826667	0,2	12,911150
4,830000	0,2	12,747911
4,833333	0,2	12,597601
4,836667	0,2	12,457895
4,840000	0,2	12,326600
4,843333	0,2	12,201612
4,846667	0,2	12,081322
4,850000	0,2	11,965110
4,853333	0,2	11,853360
4,856667	0,2	11,747309
4,860000	0,2	11,648850
4,863333	0,2	11,560087
4,866667	0,2	11,483001
4,870000	0,2	11,419636
4,873333	0,2	11,372457
4,876667	0,2	11,344260
4,880000	0,2	11,337646
4,883333	0,2	11,354524
4,886667	0,2	11,395914
4,890000	0,2	11,462040
4,893333	0,2	11,552775
4,896667	0,2	11,668019
4,900000	0,2	11,807262
4,903333	0,2	11,968646
4,906667	0,2	12,148754
4,910000	0,2	12,343294
4,913333	0,2	12,547526
4,916667	0,2	12,756104
4,920000	0,2	12,963307
4,923333	0,2	13,163722
4,926667	0,2	13,352626
4,930000	0,2	13,526124
4,933333	0,2	13,681101
4,936667	0,2	13,815041
4,940000	0,2	13,925903
4,943333	0,2	14,012055
4,946667	0,2	14,072504
4,950000	0,2	14,107280
4,953333	0,2	14,117431
4,956667	0,2	14,104796
4,960000	0,2	14,071702
4,963333	0,2	14,020532
4,966667	0,2	13,953540
4,970000	0,2	13,872739
4,973333	0,2	13,779838
4,976667	0,2	13,676568
4,980000	0,2	13,565102
4,983333	0,2	13,448208
4,986667	0,2	13,328948
4,990000	0,2	13,210211
4,993333	0,2	13,094769
4,996667	0,2	12,985414
5,000000	0,2	12,884483
5,003333	0,2	12,793302
5,006667	0,2	12,712216
5,010000	0,2	12,641209
5,013333	0,2	12,580743
5,016667	0,2	12,532075
5,020000	0,2	12,496515
5,023333	0,2	12,474304
5,026667	0,2	12,464303
5,030000	0,2	12,464457
5,033333	0,2	12,472403
5,036667	0,2	12,485709
5,040000	0,2	12,501570
5,043333	0,2	12,516843
5,046667	0,2	12,528794
5,050000	0,2	12,535396
5,053333	0,2	12,534685
5,056667	0,2	12,524329
5,060000	0,2	12,502054
5,063333	0,2	12,466276
5,066667	0,2	12,416462
5,070000	0,2	12,352980
5,073333	0,2	12,276527
5,076667	0,2	12,187974
5,080000	0,2	12,088671
5,083333	0,2	11,980438
5,086667	0,2	11,865379
5,090000	0,2	11,745855
5,093333	0,2	11,624479
5,096667	0,2	11,503955
5,100000	0,2	11,386891
5,103333	0,2	11,275855
5,106667	0,2	11,173749
5,110000	0,2	11,083802
5,113333	0,2	11,008869
5,116667	0,2	10,950989
5,120000	0,2	10,911600
5,123333	0,2	10,891876
5,126667	0,2	10,892908
5,130000	0,2	10,915540
5,133333	0,2	10,960004
5,136667	0,2	11,025706
5,140000	0,2	11,111226
5,143333	0,2	11,214493
5,146667	0,2	11,333109
5,150000	0,2	11,464475
5,153333	0,2	11,605655
5,156667	0,2	11,753593
5,160000	0,2	11,905581
5,163333	0,2	12,059088
5,166667	0,2	12,211149
5,170000	0,2	12,358420
5,173333	0,2	12,497945
5,176667	0,2	12,627677
5,180000	0,2	12,746409
5,183333	0,2	12,853401
5,186667	0,2	12,947947
5,190000	0,2	13,029176
5,193333	0,2	13,096278
5,196667	0,2	13,148980
5,200000	0,2	13,187721
5,203333	0,2	13,213437
5,206667	0,2	13,227165
5,210000	0,2	13,229303
5,213333	0,2	13,219339
5,216667	0,2	13,196728
5,220000	0,2	13,161845
5,223333	0,2	13,115842
5,226667	0,2	13,059934
5,230000	0,2	12,994936
5,233333	0,2	12,921034
5,236667	0,2	12,837934
5,240000	0,2	12,745408
5,243333	0,2	12,643580
5,246667	0,2	12,532661
5,250000	0,2	12,412640
5,253333	0,2	12,283285
5,256667	0,2	12,144309
5,260000	0,2	11,995830
5,263333	0,2	11,838871
5,266667	0,2	11,675051
5,270000	0,2	11,505716
5,273333	0,2	11,331535
5,276667	0,2	11,152800
5,280000	0,2	10,969881
5,283333	0,2	10,783355
5,286667	0,2	10,594058
5,290000	0,2	10,403235
5,293333	0,2	10,212348
5,296667	0,2	10,022681
5,300000	0,2	9,835185
5,303333	0,2	9,650418
5,306667	0,2	9,468768
5,310000	0,2	9,290876
5,313333	0,2	9,117651
5,316667	0,2	8,950024
5,320000	0,2	8,788776
5,323333	0,2	8,634385
5,326667	0,2	8,486984
5,330000	0,2	8,346576
5,333333	0,2	8,213319
5,336667	0,2	8,087640
5,340000	0,2	7,969785
5,343333	0,2	7,859363
5,346667	0,2	7,755779
5,350000	0,2	7,658891
5,353333	0,2	7,568907
5,356667	0,2	7,485812
5,360000	0,2	7,409064
5,363333	0,2	7,337740
5,366667	0,2	7,271061
5,370000	0,2	7,208946
5,373333	0,2	7,151950
5,376667	0,2	7,100688
5,380000	0,2	7,055411
5,383333	0,2	7,015768
5,386667	0,2	6,980948
5,390000	0,2	6,950273
5,393333	0,2	6,923655
5,396667	0,2	6,901550
5,400000	0,2	6,884526
5,403333	0,2	6,872759
5,406667	0,2	6,865923
5,410000	0,2	6,863464
5,413333	0,2	6,865082
5,416667	0,2	6,870951
5,420000	0,2	6,881356
5,423333	0,2	6,896463
5,426667	0,2	6,916410
5,430000	0,2	6,941190
5,433333	0,2	6,970568
5,436667	0,2	7,004218
5,440000	0,2	7,041820
5,443333	0,2	7,083140
5,446667	0,2	7,128183
5,450000	0,2	7,177269
5,453333	0,2	7,230726
5,456667	0,2	7,288350
5,460000	0,2	7,349408
5,463333	0,2	7,413167
5,466667	0,2	7,479080
5,470000	0,2	7,546617
5,473333	0,2	7,615305
5,476667	0,2	7,684845
5,480000	0,2	7,754916
5,483333	0,2	7,824832
5,486667	0,2	7,893543
5,490000	0,2	7,960108
5,493333	0,2	8,024260
5,496667	0,2	8,086300
5,500000	0,2	8,146318
5,503333	0,2	8,203643
5,506667	0,2	8,257043
5,510000	0,2	8,305475
5,513333	0,2	8,348507
5,516667	0,2	8,385924
5,520000	0,2	8,417602
5,523333	0,2	8,443835
5,526667	0,2	8,465027
5,530000	0,2	8,481083
5,533333	0,2	8,491469
5,536667	0,2	8,495581
5,540000	0,2	8,492812
5,543333	0,2	8,482799
5,546667	0,2	8,466017
5,550000	0,2	8,443732
5,553333	0,2	8,416959
5,556667	0,2	8,385657
5,560000	0,2	8,348978
5,563333	0,2	8,305996
5,566667	0,2	8,256430
5,570000	0,2	8,200980
5,573333	0,2	8,140875
5,576667	0,2	8,077257
5,580000	0,2	8,011144
5,583333	0,2	7,943393
5,586667	0,2	7,874262
5,590000	0,2	7,803398
5,593333	0,2	7,730448
5,596667	0,2	7,655394
5,600000	0,2	7,578430
5,603333	0,2	7,500061
5,606667	0,2	7,421364
5,610000	0,2	7,343835
5,613333	0,2	7,268775
5,616667	0,2	7,196815
5,620000	0,2	7,128129
5,623333	0,2	7,062845
5,626667	0,2	7,000946
5,630000	0,2	6,942128
5,633333	0,2	6,886154
5,636667	0,2	6,833250
5,640000	0,2	6,784146
5,643333	0,2	6,739713
5,646667	0,2	6,700461
5,650000	0,2	6,666435
5,653333	0,2	6,637549
5,656667	0,2	6,613915
5,660000	0,2	6,595763
5,663333	0,2	6,582969
5,666667	0,2	6,574843
5,670000	0,2	6,570533
5,673333	0,2	6,569581
5,676667	0,2	6,572093
5,680000	0,2	6,578286
5,683333	0,2	6,587831
5,686667	0,2	6,599767
5,690000	0,2	6,612896
5,693333	0,2	6,626280
5,696667	0,2	6,639684
5,700000	0,2	6,653381
5,703333	0,2	6,667442
5,706667	0,2	6,681521
5,710000	0,2	6,694961
5,713333	0,2	6,706658
5,716667	0,2	6,715464
5,720000	0,2	6,720911
5,723333	0,2	6,723212
5,726667	0,2	6,722820
5,730000	0,2	6,720063
5,733333	0,2	6,714956
5,736667	0,2	6,707265
5,740000	0,2	6,696813
5,743333	0,2	6,683676
5,746667	0,2	6,668125
5,750000	0,2	6,650590
5,753333	0,2	6,631435
5,756667	0,2	6,610745
5,760000	0,2	6,588804
5,763333	0,2	6,566393
5,766667	0,2	6,544193
5,770000	0,2	6,522459
5,773333	0,2	6,501375
5,776667	0,2	6,481212
5,780000	0,2	6,462137
5,783333	0,2	6,444236
5,786667	0,2	6,427607
5,790000	0,2	6,412201
5,793333	0,2	6,397850
5,796667	0,2	6,384715
5,800000	0,2	6,373565
5,803333	0,2	6,365142
5,806667	0,2	6,359261
5,810000	0,2	6,354915
5,813333	0,2	6,351059
5,816667	0,2	6,347103
5,820000	0,2	6,342867
5,823333	0,2	6,338267
5,826667	0,2	6,333232
5,830000	0,2	6,327653
5,833333	0,2	6,321273
5,836667	0,2	6,314007
5,840000	0,2	6,306166
5,843333	0,2	6,297942
5,846667	0,2	6,289036
5,850000	0,2	6,279025
5,853333	0,2	6,267781
5,856667	0,2	6,255540
5,860000	0,2	6,242714
5,863333	0,2	6,229657
5,866667	0,2	6,216626
5,870000	0,2	6,203760
5,873333	0,2	6,190969
5,876667	0,2	6,178143
5,880000	0,2	6,165450
5,883333	0,2	6,153109
5,886667	0,2	6,141116
5,890000	0,2	6,129623
5,893333	0,2	6,119223
5,896667	0,2	6,110483
5,900000	0,2	6,103557
5,903333	0,2	6,098419
5,906667	0,2	6,095185
5,910000	0,2	6,094201
5,913333	0,2	6,095898
5,916667	0,2	6,100386
5,920000	0,2	6,107339
5,923333	0,2	6,116411
5,926667	0,2	6,127528
5,930000	0,2	6,140800
5,933333	0,2	6,156340
5,936667	0,2	6,174043
5,940000	0,2	6,193378
5,943333	0,2	6,213435
5,946667	0,2	6,233274
5,950000	0,2	6,252335
5,953333	0,2	6,270581
5,956667	0,2	6,288325
5,960000	0,2	6,305698
5,963333	0,2	6,322220
5,966667	0,2	6,337186
5,970000	0,2	6,350180
5,973333	0,2	6,360964
5,976667	0,2	6,369175
5,980000	0,2	6,374424
5,983333	0,2	6,376862
5,986667	0,2	6,377306
5,990000	0,2	6,376509
5,993333	0,2	6,374750
5,996667	0,2	6,371882
6,000000	0,2	6,367237
6,003333	0,2	6,359886
6,006667	0,2	6,349460
6,010000	0,2	6,336517
6,013333	0,2	6,321848
6,016667	0,2	6,305754
6,020000	0,2	6,288317
6,023333	0,2	6,269909
6,026667	0,2	6,251179
6,030000	0,2	6,232782
6,033333	0,2	6,215068
6,036667	0,2	6,197921
6,040000	0,2	6,181097
6,043333	0,2	6,164677
6,046667	0,2	6,148954
6,050000	0,2	6,134018
6,053333	0,2	6,119685
6,056667	0,2	6,105799
6,060000	0,2	6,092500
6,063333	0,2	6,080179
6,066667	0,2	6,069165
6,070000	0,2	6,059527
6,073333	0,2	6,051242
6,076667	0,2	6,044182
6,080000	0,2	6,037829
6,083333	0,2	6,031469
6,086667	0,2	6,024654
6,090000	0,2	6,017154
6,093333	0,2	6,008893
6,096667	0,2	6,000311
6,100000	0,2	5,992342
6,103333	0,2	5,985634
6,106667	0,2	5,979913
6,110000	0,2	5,974263
6,113333	0,2	5,967846
6,116667	0,2	5,960298
6,120000	0,2	5,951811
6,123333	0,2	5,942908
6,126667	0,2	5,933984
6,130000	0,2	5,925082
6,133333	0,2	5,916034
6,136667	0,2	5,906730
6,140000	0,2	5,897336
6,143333	0,2	5,888274
6,146667	0,2	5,879894
6,150000	0,2	5,872389
6,153333	0,2	5,866313
6,156667	0,2	5,862792
6,160000	0,2	5,862920
6,163333	0,2	5,867105
6,166667	0,2	5,874989
6,170000	0,2	5,886220
6,173333	0,2	5,901292
6,176667	0,2	5,921163
6,180000	0,2	5,946552
6,183333	0,2	5,977906
6,186667	0,2	6,015247
6,190000	0,2	6,057996
6,193333	0,2	6,105655
6,196667	0,2	6,158613
6,200000	0,2	6,217939
6,203333	0,2	6,284414
6,206667	0,2	6,358073
6,210000	0,2	6,438519
6,213333	0,2	6,525339
6,216667	0,2	6,618264
6,220000	0,2	6,717201
6,223333	0,2	6,822093
6,226667	0,2	6,932667
6,230000	0,2	7,048200
6,233333	0,2	7,167334
6,236667	0,2	7,288685
6,240000	0,2	7,411844
6,243333	0,2	7,536925
6,246667	0,2	7,663056
6,250000	0,2	7,788119
6,253333	0,2	7,910051
6,256667	0,2	8,027825
6,260000	0,2	8,140886
6,263333	0,2	8,248340
6,266667	0,2	8,349003
6,270000	0,2	8,441612
6,273333	0,2	8,524969
6,276667	0,2	8,598029
6,280000	0,2	8,659677
6,283333	0,2	8,708909
6,286667	0,2	8,745366
6,290000	0,2	8,769195
6,293333	0,2	8,780598
6,296667	0,2	8,779911
6,300000	0,2	8,767900
6,303333	0,2	8,745648
6,306667	0,2	8,714215
6,310000	0,2	8,674597
6,313333	0,2	8,627720
6,316667	0,2	8,574212
6,320000	0,2	8,514476
6,323333	0,2	8,449303
6,326667	0,2	8,380257
6,330000	0,2	8,309131
6,333333	0,2	8,237225
6,336667	0,2	8,165311
6,340000	0,2	8,093847
6,343333	0,2	8,023165
6,346667	0,2	7,953857
6,350000	0,2	7,886912
6,353333	0,2	7,823300
6,356667	0,2	7,763515
6,360000	0,2	7,707593
6,363333	0,2	7,655545
6,366667	0,2	7,607764
6,370000	0,2	7,564913
6,373333	0,2	7,527299
6,376667	0,2	7,494373
6,380000	0,2	7,465185
6,383333	0,2	7,439292
6,386667	0,2	7,416804
6,390000	0,2	7,397695
6,393333	0,2	7,381485
6,396667	0,2	7,367481
6,400000	0,2	7,355209
6,403333	0,2	7,344467
6,406667	0,2	7,334876
6,410000	0,2	7,325867
6,413333	0,2	7,317287
6,416667	0,2	7,309643
6,420000	0,2	7,303574
6,423333	0,2	7,299163
6,426667	0,2	7,295888
6,430000	0,2	7,293304
6,433333	0,2	7,291361
6,436667	0,2	7,289868
6,440000	0,2	7,288155
6,443333	0,2	7,285513
6,446667	0,2	7,281833
6,450000	0,2	7,277611
6,453333	0,2	7,273336
6,456667	0,2	7,269143
6,460000	0,2	7,264907
6,463333	0,2	7,260302
6,466667	0,2	7,254894
6,470000	0,2	7,248404
6,473333	0,2	7,240798
6,476667	0,2	7,231944
6,480000	0,2	7,221534
6,483333	0,2	7,209639
6,486667	0,2	7,196845
6,490000	0,2	7,183670
6,493333	0,2	7,170130
6,496667	0,2	7,155750
6,500000	0,2	7,139932
6,503333	0,2	7,122312
6,506667	0,2	7,102736
6,510000	0,2	7,081184
6,513333	0,2	7,057907
6,516667	0,2	7,033360
6,520000	0,2	7,007812
6,523333	0,2	6,981194
6,526667	0,2	6,953330
6,530000	0,2	6,924306
6,533333	0,2	6,894709
6,536667	0,2	6,865191
6,540000	0,2	6,835950
6,543333	0,2	6,807017
6,546667	0,2	6,778558
6,550000	0,2	6,750553
6,553333	0,2	6,722729
6,556667	0,2	6,695043
6,560000	0,2	6,667824
6,563333	0,2	6,641483
6,566667	0,2	6,616414
6,570000	0,2	6,592932
6,573333	0,2	6,571223
6,576667	0,2	6,551404
6,580000	0,2	6,533295
6,583333	0,2	6,516274
6,586667	0,2	6,499821
6,590000	0,2	6,484069
6,593333	0,2	6,469560
6,596667	0,2	6,456410
6,600000	0,2	6,444009
6,603333	0,2	6,431806
6,606667	0,2	6,419875
6,610000	0,2	6,408331
6,613333	0,2	6,396559
6,616667	0,2	6,383457
6,620000	0,2	6,368262
6,623333	0,2	6,350828
6,626667	0,2	6,331410
6,630000	0,2	6,310552
6,633333	0,2	6,288877
6,636667	0,2	6,266641
6,640000	0,2	6,243670
6,643333	0,2	6,219830
6,646667	0,2	6,195273
6,650000	0,2	6,170372
6,653333	0,2	6,145637
6,656667	0,2	6,121324
6,660000	0,2	6,097077
6,663333	0,2	6,072268
6,666667	0,2	6,046699
6,670000	0,2	6,020913
6,673333	0,2	5,995966
6,676667	0,2	5,972844
6,680000	0,2	5,951877
6,683333	0,2	5,932804
6,686667	0,2	5,915300
6,690000	0,2	5,899264
6,693333	0,2	5,884915
6,696667	0,2	5,872903
6,700000	0,2	5,864050
6,703333	0,2	5,858690
6,706667	0,2	5,856441
6,710000	0,2	5,856527
6,713333	0,2	5,858071
6,716667	0,2	5,860546
6,720000	0,2	5,864168
6,723333	0,2	5,869780
6,726667	0,2	5,878453
6,730000	0,2	5,890904
6,733333	0,2	5,907079
6,736667	0,2	5,926295
6,740000	0,2	5,947767
6,743333	0,2	5,971034
6,746667	0,2	5,996041
6,750000	0,2	6,022870
6,753333	0,2	6,051390
6,756667	0,2	6,081470
6,760000	0,2	6,113477
6,763333	0,2	6,148116
6,766667	0,2	6,185833
6,770000	0,2	6,226620
6,773333	0,2	6,270143
6,776667	0,2	6,315816
6,780000	0,2	6,363057
6,783333	0,2	6,411695
6,786667	0,2	6,461970
6,790000	0,2	6,514120
6,793333	0,2	6,568149
6,796667	0,2	6,624080
6,800000	0,2	6,682069
6,803333	0,2	6,741767
6,806667	0,2	6,801996
6,810000	0,2	6,861643
6,813333	0,2	6,920558
6,816667	0,2	6,979253
6,820000	0,2	7,037851
6,823333	0,2	7,095527
6,826667	0,2	7,150749
6,830000	0,2	7,201983
6,833333	0,2	7,248399
6,836667	0,2	7,289967
6,840000	0,2	7,326943
6,843333	0,2	7,359430
6,846667	0,2	7,387276
6,850000	0,2	7,410225
6,853333	0,2	7,428149
6,856667	0,2	7,440998
6,860000	0,2	7,448700
6,863333	0,2	7,451378
6,866667	0,2	7,449380
6,870000	0,2	7,443128
6,873333	0,2	7,433435
6,876667	0,2	7,421601
6,880000	0,2	7,408588
6,883333	0,2	7,394385
6,886667	0,2	7,378496
6,890000	0,2	7,360794
6,893333	0,2	7,341650
6,896667	0,2	7,321579
6,900000	0,2	7,301231
6,903333	0,2	7,281380
6,906667	0,2	7,262504
6,910000	0,2	7,244802
6,913333	0,2	7,228697
6,916667	0,2	7,214766
6,920000	0,2	7,203218
6,923333	0,2	7,193853
6,926667	0,2	7,186589
6,930000	0,2	7,181563
6,933333	0,2	7,178459
6,936667	0,2	7,176059
6,940000	0,2	7,172847
6,943333	0,2	7,168065
6,946667	0,2	7,162030
6,950000	0,2	7,155364
6,953333	0,2	7,147978
6,956667	0,2	7,139039
6,960000	0,2	7,127742
6,963333	0,2	7,113659
6,966667	0,2	7,096561
6,970000	0,2	7,076478
6,973333	0,2	7,053822
6,976667	0,2	7,029109
6,980000	0,2	7,002514
6,983333	0,2	6,973809
6,986667	0,2	6,942661
6,990000	0,2	6,908705
6,993333	0,2	6,871659
6,996667	0,2	6,831650
7,000000	0,2	6,789093
7,003333	0,2	6,744480
7,006667	0,2	6,698561
7,010000	0,2	6,652065
7,013333	0,2	6,605102
7,016667	0,2	6,557188
7,020000	0,2	6,507766
7,023333	0,2	6,456772
7,026667	0,2	6,404635
7,030000	0,2	6,351726
7,033333	0,2	6,298219
7,036667	0,2	6,244293
7,040000	0,2	6,190072
7,043333	0,2	6,135588
7,046667	0,2	6,080838
7,050000	0,2	6,025842
7,053333	0,2	5,970731
7,056667	0,2	5,915808
7,060000	0,2	5,861529
7,063333	0,2	5,808191
7,066667	0,2	5,755579
7,070000	0,2	5,703166
7,073333	0,2	5,650583
7,076667	0,2	5,597949
7,080000	0,2	5,545905
7,083333	0,2	5,495010
7,086667	0,2	5,445159
7,090000	0,2	5,395878
7,093333	0,2	5,346978
7,096667	0,2	5,298781
7,100000	0,2	5,251978
7,103333	0,2	5,207203
7,106667	0,2	5,164505
7,110000	0,2	5,123362
7,113333	0,2	5,083274
7,116667	0,2	5,043938
7,120000	0,2	5,004988
7,123333	0,2	4,966153
7,126667	0,2	4,927506
7,130000	0,2	4,889302
7,133333	0,2	4,851939
7,136667	0,2	4,816046
7,140000	0,2	4,782255
7,143333	0,2	4,750968
7,146667	0,2	4,722346
7,150000	0,2	4,696435
7,153333	0,2	4,673263
7,156667	0,2	4,652742
7,160000	0,2	4,634560
7,163333	0,2	4,618303
7,166667	0,2	4,603670
7,170000	0,2	4,590556
7,173333	0,2	4,579035
7,176667	0,2	4,569277
7,180000	0,2	4,561337
7,183333	0,2	4,555026
7,186667	0,2	4,550188
7,190000	0,2	4,547113
7,193333	0,2	4,546363
7,196667	0,2	4,548138
7,200000	0,2	4,551967
7,203333	0,2	4,557149
7,206667	0,2	4,563522
7,210000	0,2	4,571460
7,213333	0,2	4,581159
7,216667	0,2	4,592308
7,220000	0,2	4,604135
7,223333	0,2	4,615763
7,226667	0,2	4,626835
7,230000	0,2	4,637661
7,233333	0,2	4,648703
7,236667	0,2	4,660050
7,240000	0,2	4,671406
7,243333	0,2	4,682491
7,246667	0,2	4,693340
7,250000	0,2	4,704278
7,253333	0,2	4,715657
7,256667	0,2	4,727528
7,260000	0,2	4,739568
7,263333	0,2	4,751260
7,266667	0,2	4,761989
7,270000	0,2	4,771285
7,273333	0,2	4,779180
7,276667	0,2	4,786142
7,280000	0,2	4,792629
7,283333	0,2	4,798947
7,286667	0,2	4,805537
7,290000	0,2	4,812966
7,293333	0,2	4,821331
7,296667	0,2	4,830072
7,300000	0,2	4,838527
7,303333	0,2	4,846282
7,306667	0,2	4,853098
7,310000	0,2	4,858928
7,313333	0,2	4,864074
7,316667	0,2	4,869187
7,320000	0,2	4,874856
7,323333	0,2	4,881078
7,326667	0,2	4,887438
7,330000	0,2	4,893829
7,333333	0,2	4,900591
7,336667	0,2	4,908021
7,340000	0,2	4,915973
7,343333	0,2	4,923857
7,346667	0,2	4,931297
7,350000	0,2	4,938726
7,353333	0,2	4,946809
7,356667	0,2	4,955597
7,360000	0,2	4,964750
7,363333	0,2	4,973952
7,366667	0,2	4,982762
7,370000	0,2	4,990860
7,373333	0,2	4,998449
7,376667	0,2	5,005952
7,380000	0,2	5,013778
7,383333	0,2	5,022463
7,386667	0,2	5,032204
7,390000	0,2	5,042334
7,393333	0,2	5,051858
7,396667	0,2	5,060143
7,400000	0,2	5,066921
7,403333	0,2	5,072134
7,406667	0,2	5,075892
7,410000	0,2	5,078500
7,413333	0,2	5,080489
7,416667	0,2	5,082401
7,420000	0,2	5,084348
7,423333	0,2	5,085822
7,426667	0,2	5,085944
7,430000	0,2	5,083960
7,433333	0,2	5,079680
7,436667	0,2	5,073494
7,440000	0,2	5,065955
7,443333	0,2	5,057479
7,446667	0,2	5,048273
7,450000	0,2	5,038383
7,453333	0,2	5,027670
7,456667	0,2	5,015538
7,460000	0,2	5,001107
7,463333	0,2	4,984141
7,466667	0,2	4,965491
7,470000	0,2	4,946558
7,473333	0,2	4,928503
7,476667	0,2	4,911455
7,480000	0,2	4,894366
7,483333	0,2	4,876129
7,486667	0,2	4,856537
7,490000	0,2	4,836135
7,493333	0,2	4,815784
7,496667	0,2	4,796339
7,500000	0,2	4,778178
7,503333	0,2	4,760928
7,506667	0,2	4,743903
7,510000	0,2	4,726686
7,513333	0,2	4,709296
7,516667	0,2	4,692083
7,520000	0,2	4,675375
7,523333	0,2	4,659168
7,526667	0,2	4,643233
7,530000	0,2	4,627406
7,533333	0,2	4,611792
7,536667	0,2	4,596653
7,540000	0,2	4,581812
7,543333	0,2	4,566686
7,546667	0,2	4,551126
7,550000	0,2	4,535471
7,553333	0,2	4,519969
7,556667	0,2	4,504785
7,560000	0,2	4,490215
7,563333	0,2	4,476477
7,566667	0,2	4,463320
7,570000	0,2	4,449993
7,573333	0,2	4,435734
7,576667	0,2	4,420108
7,580000	0,2	4,403062
7,583333	0,2	4,385069
7,586667	0,2	4,367047
7,590000	0,2	4,349873
7,593333	0,2	4,333986
7,596667	0,2	4,319294
7,600000	0,2	4,305295
7,603333	0,2	4,291294
7,606667	0,2	4,276881
7,610000	0,2	4,262254
7,613333	0,2	4,247774
7,616667	0,2	4,233573
7,620000	0,2	4,219827
7,623333	0,2	4,206834
7,626667	0,2	4,194662
7,630000	0,2	4,183082
7,633333	0,2	4,171695
7,636667	0,2	4,160123
7,640000	0,2	4,148503
7,643333	0,2	4,137561
7,646667	0,2	4,127830
7,650000	0,2	4,119274
7,653333	0,2	4,111648
7,656667	0,2	4,104609
7,660000	0,2	4,097660
7,663333	0,2	4,090390
7,666667	0,2	4,082698
7,670000	0,2	4,074881
7,673333	0,2	4,067598
7,676667	0,2	4,061442
7,680000	0,2	4,056515
7,683333	0,2	4,052594
7,686667	0,2	4,049592
7,690000	0,2	4,047683
7,693333	0,2	4,047118
7,696667	0,2	4,047975
7,700000	0,2	4,049992
7,703333	0,2	4,052525
7,706667	0,2	4,054835
7,710000	0,2	4,056528
7,713333	0,2	4,057648
7,716667	0,2	4,058493
7,720000	0,2	4,059424
7,723333	0,2	4,060585
7,726667	0,2	4,061707
7,730000	0,2	4,062392
7,733333	0,2	4,062577
7,736667	0,2	4,062425
7,740000	0,2	4,061851
7,743333	0,2	4,060537
7,746667	0,2	4,058446
7,750000	0,2	4,055943
7,753333	0,2	4,053381
7,756667	0,2	4,050759
7,760000	0,2	4,047862
7,763333	0,2	4,044657
7,766667	0,2	4,041239
7,770000	0,2	4,037395
7,773333	0,2	4,032480
7,776667	0,2	4,025724
7,780000	0,2	4,016849
7,783333	0,2	4,006477
7,786667	0,2	3,995646
7,790000	0,2	3,985059
7,793333	0,2	3,975107
7,796667	0,2	3,965880
7,800000	0,2	3,956734
7,803333	0,2	3,946529
7,806667	0,2	3,934499
7,810000	0,2	3,920648
7,813333	0,2	3,905532
7,816667	0,2	3,889764
7,820000	0,2	3,873563
7,823333	0,2	3,856749
7,826667	0,2	3,839225
7,830000	0,2	3,821288
7,833333	0,2	3,803377
7,836667	0,2	3,785711
7,840000	0,2	3,768168
7,843333	0,2	3,750384
7,846667	0,2	3,732153
7,850000	0,2	3,713878
7,853333	0,2	3,696393
7,856667	0,2	3,680201
7,860000	0,2	3,664996
7,863333	0,2	3,649879
7,866667	0,2	3,634087
7,870000	0,2	3,617623
7,873333	0,2	3,601046
7,876667	0,2	3,584919
7,880000	0,2	3,569609
7,883333	0,2	3,555380
7,886667	0,2	3,542357
7,890000	0,2	3,530296
7,893333	0,2	3,518659
7,896667	0,2	3,507362
7,900000	0,2	3,497092
7,903333	0,2	3,488434
7,906667	0,2	3,481068
7,910000	0,2	3,474130
7,913333	0,2	3,467089
7,916667	0,2	3,460051
7,920000	0,2	3,453444
7,923333	0,2	3,447710
7,926667	0,2	3,443081
7,930000	0,2	3,439418
7,933333	0,2	3,436561
7,936667	0,2	3,434891
7,940000	0,2	3,435156
7,943333	0,2	3,437690
7,946667	0,2	3,442055
7,950000	0,2	3,447538
7,953333	0,2	3,453762
7,956667	0,2	3,460752
7,960000	0,2	3,468704
7,963333	0,2	3,477818
7,966667	0,2	3,488225
7,970000	0,2	3,500139
7,973333	0,2	3,513888
7,976667	0,2	3,529386
7,980000	0,2	3,545816
7,983333	0,2	3,562347
7,986667	0,2	3,578864
7,990000	0,2	3,595623
7,993333	0,2	3,612682
7,996667	0,2	3,629901
8,000000	0,2	3,647065
8,003333	0,2	3,663983
8,006667	0,2	3,680762
8,010000	0,2	3,697810
8,013333	0,2	3,715202
8,016667	0,2	3,732305
8,020000	0,2	3,748578
8,023333	0,2	3,764291
8,026667	0,2	3,779793
8,030000	0,2	3,794673
8,033333	0,2	3,808229
8,036667	0,2	3,820285
8,040000	0,2	3,831178
8,043333	0,2	3,841147
8,046667	0,2	3,850006
8,050000	0,2	3,857318
8,053333	0,2	3,862739
8,056667	0,2	3,866357
8,060000	0,2	3,868599
8,063333	0,2	3,869780
8,066667	0,2	3,870051
8,070000	0,2	3,869597
8,073333	0,2	3,868643
8,076667	0,2	3,867439
8,080000	0,2	3,866190
8,083333	0,2	3,864875
8,086667	0,2	3,863248
8,090000	0,2	3,861072
8,093333	0,2	3,858333
8,096667	0,2	3,855324
8,100000	0,2	3,852510
8,103333	0,2	3,850136
8,106667	0,2	3,848141
8,110000	0,2	3,846634
8,113333	0,2	3,846163
8,116667	0,2	3,847161
8,120000	0,2	3,849458
8,123333	0,2	3,852747
8,126667	0,2	3,857044
8,130000	0,2	3,862512
8,133333	0,2	3,869294
8,136667	0,2	3,877397
8,140000	0,2	3,886555
8,143333	0,2	3,896617
8,146667	0,2	3,907964
8,150000	0,2	3,921191
8,153333	0,2	3,936639
8,156667	0,2	3,954522
8,160000	0,2	3,975044
8,163333	0,2	3,998120
8,166667	0,2	4,023322
8,170000	0,2	4,050174
8,173333	0,2	4,078263
8,176667	0,2	4,107207
8,180000	0,2	4,136877
8,183333	0,2	4,167588
8,186667	0,2	4,199894
8,190000	0,2	4,234244
8,193333	0,2	4,270851
8,196667	0,2	4,309556
8,200000	0,2	4,349590
8,203333	0,2	4,389770
8,206667	0,2	4,429083
8,210000	0,2	4,467170
8,213333	0,2	4,504327
8,216667	0,2	4,541040
8,220000	0,2	4,577743
8,223333	0,2	4,614968
8,226667	0,2	4,652986
8,230000	0,2	4,691153
8,233333	0,2	4,728175
8,236667	0,2	4,763090
8,240000	0,2	4,795773
8,243333	0,2	4,826716
8,246667	0,2	4,856530
8,250000	0,2	4,885540
8,253333	0,2	4,913592
8,256667	0,2	4,940124
8,260000	0,2	4,964619
8,263333	0,2	4,987032
8,266667	0,2	5,007626
8,270000	0,2	5,026522
8,273333	0,2	5,043600
8,276667	0,2	5,058604
8,280000	0,2	5,071318
8,283333	0,2	5,082011
8,286667	0,2	5,091700
8,290000	0,2	5,101585
8,293333	0,2	5,112133
8,296667	0,2	5,122864
8,300000	0,2	5,132966
8,303333	0,2	5,142138
8,306667	0,2	5,150869
8,310000	0,2	5,159853
8,313333	0,2	5,169349
8,316667	0,2	5,179347
8,320000	0,2	5,190082
8,323333	0,2	5,201980
8,326667	0,2	5,215237
8,330000	0,2	5,229643
8,333333	0,2	5,244827
8,336667	0,2	5,260583
8,340000	0,2	5,276813
8,343333	0,2	5,293347
8,346667	0,2	5,310042
8,350000	0,2	5,326882
8,353333	0,2	5,344027
8,356667	0,2	5,361651
8,360000	0,2	5,379430
8,363333	0,2	5,396496
8,366667	0,2	5,412097
8,370000	0,2	5,426013
8,373333	0,2	5,438506
8,376667	0,2	5,450113
8,380000	0,2	5,461007
8,383333	0,2	5,470459
8,386667	0,2	5,477382
8,390000	0,2	5,481136
8,393333	0,2	5,481443
8,396667	0,2	5,478008
8,400000	0,2	5,470732
8,403333	0,2	5,460091
8,406667	0,2	5,446816
8,410000	0,2	5,431203
8,413333	0,2	5,412928
8,416667	0,2	5,391471
8,420000	0,2	5,366551
8,423333	0,2	5,338165
8,426667	0,2	5,306460
8,430000	0,2	5,271560
8,433333	0,2	5,233507
8,436667	0,2	5,192591
8,440000	0,2	5,149495
8,443333	0,2	5,104992
8,446667	0,2	5,059631
8,450000	0,2	5,013470
8,453333	0,2	4,966069
8,456667	0,2	4,917030
8,460000	0,2	4,866529
8,463333	0,2	4,815258
8,466667	0,2	4,763851
8,470000	0,2	4,712660
8,473333	0,2	4,662250
8,476667	0,2	4,613404
8,480000	0,2	4,566286
8,483333	0,2	4,520297
8,486667	0,2	4,474958
8,490000	0,2	4,430404
8,493333	0,2	4,387091
8,496667	0,2	4,345477
8,500000	0,2	4,306089
8,503333	0,2	4,269567
8,506667	0,2	4,236342
8,510000	0,2	4,206438
8,513333	0,2	4,179571
8,516667	0,2	4,155052
8,520000	0,2	4,131908
8,523333	0,2	4,109479
8,526667	0,2	4,087810
8,530000	0,2	4,067480
8,533333	0,2	4,049077
8,536667	0,2	4,032820
8,540000	0,2	4,018683
8,543333	0,2	4,006475
8,546667	0,2	3,995798
8,550000	0,2	3,986446
8,553333	0,2	3,978641
8,556667	0,2	3,972479
8,560000	0,2	3,967441
8,563333	0,2	3,962728
8,566667	0,2	3,957958
8,570000	0,2	3,953376
8,573333	0,2	3,949359
8,576667	0,2	3,945920
8,580000	0,2	3,942889
8,583333	0,2	3,940362
8,586667	0,2	3,938700
8,590000	0,2	3,938087
8,593333	0,2	3,938238
8,596667	0,2	3,938743
8,600000	0,2	3,939546
8,603333	0,2	3,940840
8,606667	0,2	3,942446
8,610000	0,2	3,943609
8,613333	0,2	3,943696
8,616667	0,2	3,942835
8,620000	0,2	3,941673
8,623333	0,2	3,940698
8,626667	0,2	3,940005
8,630000	0,2	3,939727
8,633333	0,2	3,940164
8,636667	0,2	3,941303
8,640000	0,2	3,942640
8,643333	0,2	3,943627
8,646667	0,2	3,944131
8,650000	0,2	3,944453
8,653333	0,2	3,944875
8,656667	0,2	3,945186
8,660000	0,2	3,944869
8,663333	0,2	3,943656
8,666667	0,2	3,941603
8,670000	0,2	3,938886
8,673333	0,2	3,935829
8,676667	0,2	3,932893
8,680000	0,2	3,930326
8,683333	0,2	3,927930
8,686667	0,2	3,925432
8,690000	0,2	3,922941
8,693333	0,2	3,920708
8,696667	0,2	3,918705
8,700000	0,2	3,916736
8,703333	0,2	3,914715
8,706667	0,2	3,912637
8,710000	0,2	3,910428
8,713333	0,2	3,907953
8,716667	0,2	3,905117
8,720000	0,2	3,901856
8,723333	0,2	3,897944
8,726667	0,2	3,893069
8,730000	0,2	3,887137
8,733333	0,2	3,880267
8,736667	0,2	3,872862
8,740000	0,2	3,865894
8,743333	0,2	3,860476
8,746667	0,2	3,856973
8,750000	0,2	3,854940
8,753333	0,2	3,853659
8,756667	0,2	3,852278
8,760000	0,2	3,850028
8,763333	0,2	3,846867
8,766667	0,2	3,843492
8,770000	0,2	3,840647
8,773333	0,2	3,838905
8,776667	0,2	3,838720
8,780000	0,2	3,840066
8,783333	0,2	3,842438
8,786667	0,2	3,845572
8,790000	0,2	3,849751
8,793333	0,2	3,855384
8,796667	0,2	3,862462
8,800000	0,2	3,870229
8,803333	0,2	3,877599
8,806667	0,2	3,884084
8,810000	0,2	3,890020
8,813333	0,2	3,896153
8,816667	0,2	3,903217
8,820000	0,2	3,911498
8,823333	0,2	3,920652
8,826667	0,2	3,930008
8,830000	0,2	3,938910
8,833333	0,2	3,946893
8,836667	0,2	3,953706
8,840000	0,2	3,959016
8,843333	0,2	3,962159
8,846667	0,2	3,962594
8,850000	0,2	3,960584
8,853333	0,2	3,956927
8,856667	0,2	3,952031
8,860000	0,2	3,945689
8,863333	0,2	3,937576
8,866667	0,2	3,927595
8,870000	0,2	3,915783
8,873333	0,2	3,902023
8,876667	0,2	3,886061
8,880000	0,2	3,867834
8,883333	0,2	3,847392
8,886667	0,2	3,824572
8,890000	0,2	3,799262
8,893333	0,2	3,771826
8,896667	0,2	3,742803
8,900000	0,2	3,712411
8,903333	0,2	3,680725
8,906667	0,2	3,648016
8,910000	0,2	3,614677
8,913333	0,2	3,581095
8,916667	0,2	3,547722
8,920000	0,2	3,514902
8,923333	0,2	3,482550
8,926667	0,2	3,450322
8,930000	0,2	3,418162
8,933333	0,2	3,386379
8,936667	0,2	3,355086
8,940000	0,2	3,324049
8,943333	0,2	3,293230
8,946667	0,2	3,263003
8,950000	0,2	3,233913
8,953333	0,2	3,206372
8,956667	0,2	3,180264
8,960000	0,2	3,155040
8,963333	0,2	3,130407
8,966667	0,2	3,106594
8,970000	0,2	3,083956
8,973333	0,2	3,062704
8,976667	0,2	3,042969
8,980000	0,2	3,024809
8,983333	0,2	3,008238
8,986667	0,2	2,993213
8,990000	0,2	2,979443
8,993333	0,2	2,966522
8,996667	0,2	2,954314
9,000000	0,2	2,942912
9,003333	0,2	2,932305
9,006667	0,2	2,922366
9,010000	0,2	2,913191
9,013333	0,2	2,905225
9,016667	0,2	2,898866
9,020000	0,2	2,894167
9,023333	0,2	2,891023
9,026667	0,2	2,889440
9,030000	0,2	2,889516
9,033333	0,2	2,891150
9,036667	0,2	2,893949
9,040000	0,2	2,897719
9,043333	0,2	2,902708
9,046667	0,2	2,909000
9,050000	0,2	2,916204
9,053333	0,2	2,924017
9,056667	0,2	2,932508
9,060000	0,2	2,941779
9,063333	0,2	2,951769
9,066667	0,2	2,962342
9,070000	0,2	2,973382
9,073333	0,2	2,984979
9,076667	0,2	2,997657
9,080000	0,2	3,011929
9,083333	0,2	3,027585
9,086667	0,2	3,043779
9,090000	0,2	3,059758
9,093333	0,2	3,075432
9,096667	0,2	3,091369
9,100000	0,2	3,108314
9,103333	0,2	3,126700
9,106667	0,2	3,146252
9,110000	0,2	3,165887
9,113333	0,2	3,184442
9,116667	0,2	3,201626
9,120000	0,2	3,218213
9,123333	0,2	3,235507
9,126667	0,2	3,254309
9,130000	0,2	3,274063
9,133333	0,2	3,293334
9,136667	0,2	3,311267
9,140000	0,2	3,328121
9,143333	0,2	3,344427
9,146667	0,2	3,360250
9,150000	0,2	3,375305
9,153333	0,2	3,389358
9,156667	0,2	3,402397
9,160000	0,2	3,414525
9,163333	0,2	3,425771
9,166667	0,2	3,436023
9,170000	0,2	3,445206
9,173333	0,2	3,453692
9,176667	0,2	3,462150
9,180000	0,2	3,470717
9,183333	0,2	3,478876
9,186667	0,2	3,486116
9,190000	0,2	3,492280
9,193333	0,2	3,497629
9,196667	0,2	3,502643
9,200000	0,2	3,507497
9,203333	0,2	3,512099
9,206667	0,2	3,516567
9,210000	0,2	3,520999
9,213333	0,2	3,525082
9,216667	0,2	3,528497
9,220000	0,2	3,531426
9,223333	0,2	3,534612
9,226667	0,2	3,539073
9,230000	0,2	3,545497
9,233333	0,2	3,553951
9,236667	0,2	3,564295
9,240000	0,2	3,576415
9,243333	0,2	3,590097
9,246667	0,2	3,605385
9,250000	0,2	3,622799
9,253333	0,2	3,642633
9,256667	0,2	3,664427
9,260000	0,2	3,687528
9,263333	0,2	3,711903
9,266667	0,2	3,738177
9,270000	0,2	3,766932
9,273333	0,2	3,798260
9,276667	0,2	3,832013
9,280000	0,2	3,867895
9,283333	0,2	3,905303
9,286667	0,2	3,943817
9,290000	0,2	3,983633
9,293333	0,2	4,025104
9,296667	0,2	4,068299
9,300000	0,2	4,113189
9,303333	0,2	4,159616
9,306667	0,2	4,206824
9,310000	0,2	4,253569
9,313333	0,2	4,298809
9,316667	0,2	4,342110
9,320000	0,2	4,383576
9,323333	0,2	4,423682
9,326667	0,2	4,463015
9,330000	0,2	4,501766
9,333333	0,2	4,539449
9,336667	0,2	4,575106
9,340000	0,2	4,607694
9,343333	0,2	4,636326
9,346667	0,2	4,660398
9,350000	0,2	4,679840
9,353333	0,2	4,695005
9,356667	0,2	4,706083
9,360000	0,2	4,713096
9,363333	0,2	4,716295
9,366667	0,2	4,715859
9,370000	0,2	4,711423
9,373333	0,2	4,702311
9,376667	0,2	4,688032
9,380000	0,2	4,668717
9,383333	0,2	4,645156
9,386667	0,2	4,618078
9,390000	0,2	4,587630
9,393333	0,2	4,553803
9,396667	0,2	4,516844
9,400000	0,2	4,477106
9,403333	0,2	4,434891
9,406667	0,2	4,390696
9,410000	0,2	4,345462
9,413333	0,2	4,300105
9,416667	0,2	4,254900
9,420000	0,2	4,209658
9,423333	0,2	4,164065
9,426667	0,2	4,117841
9,430000	0,2	4,071115
9,433333	0,2	4,024574
9,436667	0,2	3,979071
9,440000	0,2	3,935207
9,443333	0,2	3,893288
9,446667	0,2	3,853627
9,450000	0,2	3,816510
9,453333	0,2	3,781796
9,456667	0,2	3,749025
9,460000	0,2	3,718044
9,463333	0,2	3,689352
9,466667	0,2	3,663711
9,470000	0,2	3,641321
9,473333	0,2	3,621470
9,476667	0,2	3,602958
9,480000	0,2	3,584874
9,483333	0,2	3,567117
9,486667	0,2	3,550192
9,490000	0,2	3,534570
9,493333	0,2	3,520425
9,496667	0,2	3,507748
9,500000	0,2	3,496270
9,503333	0,2	3,485427
9,506667	0,2	3,474616
9,510000	0,2	3,463277
9,513333	0,2	3,450912
9,516667	0,2	3,437348
9,520000	0,2	3,422775
9,523333	0,2	3,407330
9,526667	0,2	3,390968
9,530000	0,2	3,373779
9,533333	0,2	3,356114
9,536667	0,2	3,338489
9,540000	0,2	3,321223
9,543333	0,2	3,303929
9,546667	0,2	3,285831
9,550000	0,2	3,266534
9,553333	0,2	3,246037
9,556667	0,2	3,224269
9,560000	0,2	3,201068
9,563333	0,2	3,176574
9,566667	0,2	3,151294
9,570000	0,2	3,125639
9,573333	0,2	3,099689
9,576667	0,2	3,073626
9,580000	0,2	3,047932
9,583333	0,2	3,022716
9,586667	0,2	2,997390
9,590000	0,2	2,971314
9,593333	0,2	2,944365
9,596667	0,2	2,917006
9,600000	0,2	2,890050
9,603333	0,2	2,864155
9,606667	0,2	2,839510
9,610000	0,2	2,816038
9,613333	0,2	2,793564
9,616667	0,2	2,771679
9,620000	0,2	2,749965
9,623333	0,2	2,728475
9,626667	0,2	2,707648
9,630000	0,2	2,687909
9,633333	0,2	2,669592
9,636667	0,2	2,652865
9,640000	0,2	2,637416
9,643333	0,2	2,622391
9,646667	0,2	2,606938
9,650000	0,2	2,590901
9,653333	0,2	2,574859
9,656667	0,2	2,559544
9,660000	0,2	2,545400
9,663333	0,2	2,532621
9,666667	0,2	2,521182
9,670000	0,2	2,510713
9,673333	0,2	2,500775
9,676667	0,2	2,491277
9,680000	0,2	2,482418
9,683333	0,2	2,474490
9,686667	0,2	2,467831
9,690000	0,2	2,462687
9,693333	0,2	2,459014
9,696667	0,2	2,456483
9,700000	0,2	2,454756
9,703333	0,2	2,453628
9,706667	0,2	2,453117
9,710000	0,2	2,453581
9,713333	0,2	2,455352
9,716667	0,2	2,458338
9,720000	0,2	2,462525
9,723333	0,2	2,468320
9,726667	0,2	2,475919
9,730000	0,2	2,485063
9,733333	0,2	2,495642
9,736667	0,2	2,507796
9,740000	0,2	2,521311
9,743333	0,2	2,535696
9,746667	0,2	2,550948
9,750000	0,2	2,567579
9,753333	0,2	2,586101
9,756667	0,2	2,606829
9,760000	0,2	2,629960
9,763333	0,2	2,655722
9,766667	0,2	2,684292
9,770000	0,2	2,715477
9,773333	0,2	2,748778
9,776667	0,2	2,783833
9,780000	0,2	2,820537
9,783333	0,2	2,858650
9,786667	0,2	2,897540
9,790000	0,2	2,936668
9,793333	0,2	2,976197
9,796667	0,2	3,016810
9,800000	0,2	3,058972
9,803333	0,2	3,102467
9,806667	0,2	3,146671
9,810000	0,2	3,190937
9,813333	0,2	3,234778
9,816667	0,2	3,278290
9,820000	0,2	3,322226
9,823333	0,2	3,367075
9,826667	0,2	3,412530
9,830000	0,2	3,457976
9,833333	0,2	3,502746
9,836667	0,2	3,546138
9,840000	0,2	3,587565
9,843333	0,2	3,626470
9,846667	0,2	3,662301
9,850000	0,2	3,694768
9,853333	0,2	3,724156
9,856667	0,2	3,751193
9,860000	0,2	3,776310
9,863333	0,2	3,799164
9,866667	0,2	3,818923
9,870000	0,2	3,834786
9,873333	0,2	3,846285
9,876667	0,2	3,853394
9,880000	0,2	3,856291
9,883333	0,2	3,854915
9,886667	0,2	3,848971
9,890000	0,2	3,838575
9,893333	0,2	3,824651
9,896667	0,2	3,808303
9,900000	0,2	3,789815
9,903333	0,2	3,768562
9,906667	0,2	3,743647
9,910000	0,2	3,714575
9,913333	0,2	3,681654
9,916667	0,2	3,645927
9,920000	0,2	3,608579
9,923333	0,2	3,570231
9,926667	0,2	3,530734
9,930000	0,2	3,489696
9,933333	0,2	3,447066
9,936667	0,2	3,403161
9,940000	0,2	3,358428
9,943333	0,2	3,313238
9,946667	0,2	3,267804
9,950000	0,2	3,222216
9,953333	0,2	3,176694
9,956667	0,2	3,131968
9,960000	0,2	3,089174
9,963333	0,2	3,048935
9,966667	0,2	3,010700
9,970000	0,2	2,973264
9,973333	0,2	2,935863
9,976667	0,2	2,898667
9,980000	0,2	2,862301
9,983333	0,2	2,827177
9,986667	0,2	2,793404
9,990000	0,2	2,761088
9,993333	0,2	2,730377
9,996667	0,2	2,701250
10,000000	0,2	2,673433
10,003333	0,2	2,646654
10,006667	0,2	2,620868
10,010000	0,2	2,596052
10,013333	0,2	2,572200
10,016667	0,2	2,549610
10,020000	0,2	2,528735
10,023333	0,2	2,509718
10,026667	0,2	2,492240
10,030000	0,2	2,475709
10,033333	0,2	2,459644
10,036667	0,2	2,443982
10,040000	0,2	2,429074
10,043333	0,2	2,415294
10,046667	0,2	2,402602
10,050000	0,2	2,390823
10,053333	0,2	2,380223
10,056667	0,2	2,371200
10,060000	0,2	2,363557
10,063333	0,2	2,356525
10,066667	0,2	2,349457
10,070000	0,2	2,342332
10,073333	0,2	2,335510
10,076667	0,2	2,329195
10,080000	0,2	2,323286
10,083333	0,2	2,317546
10,086667	0,2	2,311945
10,090000	0,2	2,306802
10,093333	0,2	2,302447
10,096667	0,2	2,298827
10,100000	0,2	2,295567
10,103333	0,2	2,292371
10,106667	0,2	2,289105
10,110000	0,2	2,285654
10,113333	0,2	2,282202
10,116667	0,2	2,279469
10,120000	0,2	2,278121
10,123333	0,2	2,277971
10,126667	0,2	2,278064
10,130000	0,2	2,277572
10,133333	0,2	2,276329
10,136667	0,2	2,274432
10,140000	0,2	2,271983
10,143333	0,2	2,269390
10,146667	0,2	2,267282
10,150000	0,2	2,266051
10,153333	0,2	2,265657
10,156667	0,2	2,265582
10,160000	0,2	2,265111
10,163333	0,2	2,264057
10,166667	0,2	2,262889
10,170000	0,2	2,261931
10,173333	0,2	2,261143
10,176667	0,2	2,260756
10,180000	0,2	2,261415
10,183333	0,2	2,263437
10,186667	0,2	2,266457
10,190000	0,2	2,269925
10,193333	0,2	2,273424
10,196667	0,2	2,276726
10,200000	0,2	2,279992
10,203333	0,2	2,283624
10,206667	0,2	2,287756
10,210000	0,2	2,291961
10,213333	0,2	2,295531
10,216667	0,2	2,298154
10,220000	0,2	2,300093
10,223333	0,2	2,301701
10,226667	0,2	2,303286
10,230000	0,2	2,305504
10,233333	0,2	2,309138
10,236667	0,2	2,314251
10,240000	0,2	2,320152
10,243333	0,2	2,326253
10,246667	0,2	2,332606
10,250000	0,2	2,339749
10,253333	0,2	2,348161
10,256667	0,2	2,357687
10,260000	0,2	2,367491
10,263333	0,2	2,376767
10,266667	0,2	2,385568
10,270000	0,2	2,394828
10,273333	0,2	2,405378
10,276667	0,2	2,417020
10,280000	0,2	2,428995
10,283333	0,2	2,441038
10,286667	0,2	2,453373
10,290000	0,2	2,466259
10,293333	0,2	2,480034
10,296667	0,2	2,495036
10,300000	0,2	2,511336
10,303333	0,2	2,528850
10,306667	0,2	2,547425
10,310000	0,2	2,566815
10,313333	0,2	2,586937
10,316667	0,2	2,608064
10,320000	0,2	2,630617
10,323333	0,2	2,654977
10,326667	0,2	2,681438
10,330000	0,2	2,709924
10,333333	0,2	2,739802
10,336667	0,2	2,770460
10,340000	0,2	2,802036
10,343333	0,2	2,835392
10,346667	0,2	2,871456
10,350000	0,2	2,910694
10,353333	0,2	2,952913
10,356667	0,2	2,997407
10,360000	0,2	3,043410
10,363333	0,2	3,090474
10,366667	0,2	3,138570
10,370000	0,2	3,187976
10,373333	0,2	3,238971
10,376667	0,2	3,291705
10,380000	0,2	3,346329
10,383333	0,2	3,403072
10,386667	0,2	3,461852
10,390000	0,2	3,521888
10,393333	0,2	3,582123
10,396667	0,2	3,641933
10,400000	0,2	3,701314
10,403333	0,2	3,760652
10,406667	0,2	3,820137
10,410000	0,2	3,879324
10,413333	0,2	3,937485
10,416667	0,2	3,994052
10,420000	0,2	4,048455
10,423333	0,2	4,100217
10,426667	0,2	4,149269
10,430000	0,2	4,195518
10,433333	0,2	4,238461
10,436667	0,2	4,277577
10,440000	0,2	4,312661
10,443333	0,2	4,343737
10,446667	0,2	4,370910
10,450000	0,2	4,394196
10,453333	0,2	4,413377
10,456667	0,2	4,428093
10,460000	0,2	4,438061
10,463333	0,2	4,443219
10,466667	0,2	4,443623
10,470000	0,2	4,439132
10,473333	0,2	4,429371
10,476667	0,2	4,414035
10,480000	0,2	4,393113
10,483333	0,2	4,366770
10,486667	0,2	4,335240
10,490000	0,2	4,298991
10,493333	0,2	4,258723
10,496667	0,2	4,215043
10,500000	0,2	4,168171
10,503333	0,2	4,117938
10,506667	0,2	4,064295
10,510000	0,2	4,007847
10,513333	0,2	3,949468
10,516667	0,2	3,889532
10,520000	0,2	3,827904
10,523333	0,2	3,764375
10,526667	0,2	3,698947
10,530000	0,2	3,632120
10,533333	0,2	3,564960
10,536667	0,2	3,498512
10,540000	0,2	3,433048
10,543333	0,2	3,368097
10,546667	0,2	3,303094
10,550000	0,2	3,237925
10,553333	0,2	3,173064
10,556667	0,2	3,109238
10,560000	0,2	3,047105
10,563333	0,2	2,987259
10,566667	0,2	2,930024
10,570000	0,2	2,875006
10,573333	0,2	2,821417
10,576667	0,2	2,769057
10,580000	0,2	2,718489
10,583333	0,2	2,670245
10,586667	0,2	2,624476
10,590000	0,2	2,581365
10,593333	0,2	2,541187
10,596667	0,2	2,503820
10,600000	0,2	2,468716
10,603333	0,2	2,435422
10,606667	0,2	2,403819
10,610000	0,2	2,374000
10,613333	0,2	2,346100
10,616667	0,2	2,320129
10,620000	0,2	2,295826
10,623333	0,2	2,272759
10,626667	0,2	2,250714
10,630000	0,2	2,229821
10,633333	0,2	2,210224
10,636667	0,2	2,191996
10,640000	0,2	2,175271
10,643333	0,2	2,160071
10,646667	0,2	2,146124
10,650000	0,2	2,133014
10,653333	0,2	2,120475
10,656667	0,2	2,108459
10,660000	0,2	2,097133
10,663333	0,2	2,086917
10,666667	0,2	2,078175
10,670000	0,2	2,070716
10,673333	0,2	2,063879
10,676667	0,2	2,057180
10,680000	0,2	2,050560
10,683333	0,2	2,044086
10,686667	0,2	2,037767
10,690000	0,2	2,031572
10,693333	0,2	2,025600
10,696667	0,2	2,020302
10,700000	0,2	2,016159
10,703333	0,2	2,013080
10,706667	0,2	2,010506
10,710000	0,2	2,008056
10,713333	0,2	2,005772
10,716667	0,2	2,003875
10,720000	0,2	2,002434
10,723333	0,2	2,001213
10,726667	0,2	1,999944
10,730000	0,2	1,998653
10,733333	0,2	1,997435
10,736667	0,2	1,996221
10,740000	0,2	1,995083
10,743333	0,2	1,994400
10,746667	0,2	1,994414
10,750000	0,2	1,994802
10,753333	0,2	1,994899
10,756667	0,2	1,994420
10,760000	0,2	1,993845
10,763333	0,2	1,993917
10,766667	0,2	1,995042
10,770000	0,2	1,997235
10,773333	0,2	2,000067
10,776667	0,2	2,002730
10,780000	0,2	2,004709
10,783333	0,2	2,006188
10,786667	0,2	2,007410
10,790000	0,2	2,008118
10,793333	0,2	2,008080
10,796667	0,2	2,007727
10,800000	0,2	2,007970
10,803333	0,2	2,009511
10,806667	0,2	2,012350
10,810000	0,2	2,015746
10,813333	0,2	2,018650
10,816667	0,2	2,020447
10,820000	0,2	2,021347
10,823333	0,2	2,021961
10,826667	0,2	2,022711
10,830000	0,2	2,023576
10,833333	0,2	2,024146
10,836667	0,2	2,023940
10,840000	0,2	2,022704
10,843333	0,2	2,020478
10,846667	0,2	2,017680
10,850000	0,2	2,014890
10,853333	0,2	2,012192
10,856667	0,2	2,009203
10,860000	0,2	2,005763
10,863333	0,2	2,002099
10,866667	0,2	1,998409
10,870000	0,2	1,994579
10,873333	0,2	1,990292
10,876667	0,2	1,985269
10,880000	0,2	1,979488
10,883333	0,2	1,973169
10,886667	0,2	1,966475
10,890000	0,2	1,959411
10,893333	0,2	1,952122
10,896667	0,2	1,945009
10,900000	0,2	1,938417
10,903333	0,2	1,932302
10,906667	0,2	1,926235
10,910000	0,2	1,919753
10,913333	0,2	1,912756
10,916667	0,2	1,905567
10,920000	0,2	1,898663
10,923333	0,2	1,892290
10,926667	0,2	1,886316
10,930000	0,2	1,880649
10,933333	0,2	1,875386
10,936667	0,2	1,870320
10,940000	0,2	1,864903
10,943333	0,2	1,858925
10,946667	0,2	1,852967
10,950000	0,2	1,847933
10,953333	0,2	1,843955
10,956667	0,2	1,840179
10,960000	0,2	1,835887
10,963333	0,2	1,831256
10,966667	0,2	1,827039
10,970000	0,2	1,823951
10,973333	0,2	1,822129
10,976667	0,2	1,821102
10,980000	0,2	1,820401
10,983333	0,2	1,819740
10,986667	0,2	1,818870
10,990000	0,2	1,817901
10,993333	0,2	1,817374
10,996667	0,2	1,817605
11,000000	0,2	1,818344
11,003333	0,2	1,819166
11,006667	0,2	1,819779
11,010000	0,2	1,820055
11,013333	0,2	1,820103
11,016667	0,2	1,820278
11,020000	0,2	1,821050
11,023333	0,2	1,822691
11,026667	0,2	1,825126
11,030000	0,2	1,828137
11,033333	0,2	1,831481
11,036667	0,2	1,834859
11,040000	0,2	1,838016
11,043333	0,2	1,840911
11,046667	0,2	1,843823
11,050000	0,2	1,847009
11,053333	0,2	1,850264
11,056667	0,2	1,853255
11,060000	0,2	1,856144
11,063333	0,2	1,859357
11,066667	0,2	1,862967
11,070000	0,2	1,866792
11,073333	0,2	1,870719
11,076667	0,2	1,874635
11,080000	0,2	1,878250
11,083333	0,2	1,881229
11,086667	0,2	1,883430
11,090000	0,2	1,884843
11,093333	0,2	1,885663
11,096667	0,2	1,886580
11,100000	0,2	1,888414
11,103333	0,2	1,891283
11,106667	0,2	1,894541
11,110000	0,2	1,897506
11,113333	0,2	1,899901
11,116667	0,2	1,901750
11,120000	0,2	1,903117
11,123333	0,2	1,904015
11,126667	0,2	1,904574
11,130000	0,2	1,905118
11,133333	0,2	1,906003
11,136667	0,2	1,907381
11,140000	0,2	1,908990
11,143333	0,2	1,910238
11,146667	0,2	1,910579
11,150000	0,2	1,909820
11,153333	0,2	1,908252
11,156667	0,2	1,906456
11,160000	0,2	1,904975
11,163333	0,2	1,904172
11,166667	0,2	1,903948
11,170000	0,2	1,903755
11,173333	0,2	1,903219
11,176667	0,2	1,902318
11,180000	0,2	1,901001
11,183333	0,2	1,899028
11,186667	0,2	1,896250
11,190000	0,2	1,892931
11,193333	0,2	1,889573
11,196667	0,2	1,886413
11,200000	0,2	1,883314
11,203333	0,2	1,880069
11,206667	0,2	1,876561
11,210000	0,2	1,872849
11,213333	0,2	1,869316
11,216667	0,2	1,866577
11,220000	0,2	1,865056
11,223333	0,2	1,864797
11,226667	0,2	1,865607
11,230000	0,2	1,867000
11,233333	0,2	1,868113
11,236667	0,2	1,868233
11,240000	0,2	1,867358
11,243333	0,2	1,865989
11,246667	0,2	1,864596
11,250000	0,2	1,863434
11,253333	0,2	1,862628
11,256667	0,2	1,862255
11,260000	0,2	1,862404
11,263333	0,2	1,863292
11,266667	0,2	1,865251
11,270000	0,2	1,868469
11,273333	0,2	1,872691
11,276667	0,2	1,877176
11,280000	0,2	1,881091
11,283333	0,2	1,884221
11,286667	0,2	1,887175
11,290000	0,2	1,890613
11,293333	0,2	1,894632
11,296667	0,2	1,899111
11,300000	0,2	1,904115
11,303333	0,2	1,909813
11,306667	0,2	1,916328
11,310000	0,2	1,923804
11,313333	0,2	1,932526
11,316667	0,2	1,942849
11,320000	0,2	1,954996
11,323333	0,2	1,968852
11,326667	0,2	1,984012
11,330000	0,2	1,999978
11,333333	0,2	2,016158
11,336667	0,2	2,031935
11,340000	0,2	2,047082
11,343333	0,2	2,062017
11,346667	0,2	2,077539
11,350000	0,2	2,094248
11,353333	0,2	2,112124
11,356667	0,2	2,130587
11,360000	0,2	2,149049
11,363333	0,2	2,167524
11,366667	0,2	2,186563
11,370000	0,2	2,206653
11,373333	0,2	2,227817
11,376667	0,2	2,249680
11,380000	0,2	2,271822
11,383333	0,2	2,294143
11,386667	0,2	2,316754
11,390000	0,2	2,339533
11,393333	0,2	2,362117
11,396667	0,2	2,384489
11,400000	0,2	2,407169
11,403333	0,2	2,430509
11,406667	0,2	2,454205
11,410000	0,2	2,477628
11,413333	0,2	2,500111
11,416667	0,2	2,521123
11,420000	0,2	2,540671
11,423333	0,2	2,559358
11,426667	0,2	2,577840
11,430000	0,2	2,596299
11,433333	0,2	2,614499
11,436667	0,2	2,632186
11,440000	0,2	2,649252
11,443333	0,2	2,665493
11,446667	0,2	2,680437
11,450000	0,2	2,693631
11,453333	0,2	2,705109
11,456667	0,2	2,715519
11,460000	0,2	2,725599
11,463333	0,2	2,735491
11,466667	0,2	2,744828
11,470000	0,2	2,753335
11,473333	0,2	2,760976
11,476667	0,2	2,767623
11,480000	0,2	2,772964
11,483333	0,2	2,776784
11,486667	0,2	2,779135
11,490000	0,2	2,780294
11,493333	0,2	2,780509
11,496667	0,2	2,779759
11,500000	0,2	2,778025
11,503333	0,2	2,775523
11,506667	0,2	2,772336
11,510000	0,2	2,768156
11,513333	0,2	2,762554
11,516667	0,2	2,755256
11,520000	0,2	2,746340
11,523333	0,2	2,736449
11,526667	0,2	2,726568
11,530000	0,2	2,717218
11,533333	0,2	2,708001
11,536667	0,2	2,698038
11,540000	0,2	2,686701
11,543333	0,2	2,674077
11,546667	0,2	2,660843
11,550000	0,2	2,647583
11,553333	0,2	2,634390
11,556667	0,2	2,621064
11,560000	0,2	2,607354
11,563333	0,2	2,593154
11,566667	0,2	2,578513
11,570000	0,2	2,563354
11,573333	0,2	2,547498
11,576667	0,2	2,531073
11,580000	0,2	2,514570
11,583333	0,2	2,498391
11,586667	0,2	2,482481
11,590000	0,2	2,466472
11,593333	0,2	2,450079
11,596667	0,2	2,433260
11,600000	0,2	2,416150
11,603333	0,2	2,399121
11,606667	0,2	2,382716
11,610000	0,2	2,367109
11,613333	0,2	2,351876
11,616667	0,2	2,336600
11,620000	0,2	2,321274
11,623333	0,2	2,306131
11,626667	0,2	2,291458
11,630000	0,2	2,277416
11,633333	0,2	2,263876
11,636667	0,2	2,250523
11,640000	0,2	2,237057
11,643333	0,2	2,223175
11,646667	0,2	2,208550
11,650000	0,2	2,193132
11,653333	0,2	2,177361
11,656667	0,2	2,161764
11,660000	0,2	2,146513
11,663333	0,2	2,131499
11,666667	0,2	2,116562
11,670000	0,2	2,101645
11,673333	0,2	2,086898
11,676667	0,2	2,072747
11,680000	0,2	2,059652
11,683333	0,2	2,047680
11,686667	0,2	2,036624
11,690000	0,2	2,026367
11,693333	0,2	2,016923
11,696667	0,2	2,008416
11,700000	0,2	2,000851
11,703333	0,2	1,993824
11,706667	0,2	1,986761
11,710000	0,2	1,979321
11,713333	0,2	1,971386
11,716667	0,2	1,962796
11,720000	0,2	1,953360
11,723333	0,2	1,943361
11,726667	0,2	1,933755
11,730000	0,2	1,925422
11,733333	0,2	1,918385
11,736667	0,2	1,912029
11,740000	0,2	1,905794
11,743333	0,2	1,899454
11,746667	0,2	1,893119
11,750000	0,2	1,887187
11,753333	0,2	1,882068
11,756667	0,2	1,877903
11,760000	0,2	1,874476
11,763333	0,2	1,871348
11,766667	0,2	1,868280
11,770000	0,2	1,865476
11,773333	0,2	1,863235
11,776667	0,2	1,861716
11,780000	0,2	1,860970
11,783333	0,2	1,860811
11,786667	0,2	1,860806
11,790000	0,2	1,860568
11,793333	0,2	1,859924
11,796667	0,2	1,858846
11,800000	0,2	1,857260
11,803333	0,2	1,854983
11,806667	0,2	1,852009
11,810000	0,2	1,848748
11,813333	0,2	1,845885
11,816667	0,2	1,844074
11,820000	0,2	1,843645
11,823333	0,2	1,844461
11,826667	0,2	1,846062
11,830000	0,2	1,847945
11,833333	0,2	1,849745
11,836667	0,2	1,851316
11,840000	0,2	1,852711
11,843333	0,2	1,854052
11,846667	0,2	1,855274
11,850000	0,2	1,855918
11,853333	0,2	1,855588
11,856667	0,2	1,854681
11,860000	0,2	1,854094
11,863333	0,2	1,854286
11,866667	0,2	1,855031
11,870000	0,2	1,855958
11,873333	0,2	1,856984
11,876667	0,2	1,858120
11,880000	0,2	1,859108
11,883333	0,2	1,859455
11,886667	0,2	1,858880
11,890000	0,2	1,857712
11,893333	0,2	1,856536
11,896667	0,2	1,855564
11,900000	0,2	1,854722
11,903333	0,2	1,854033
11,906667	0,2	1,853558
11,910000	0,2	1,853275
11,913333	0,2	1,853238
11,916667	0,2	1,853509
11,920000	0,2	1,853823
11,923333	0,2	1,853653
11,926667	0,2	1,852609
11,930000	0,2	1,850568
11,933333	0,2	1,847572
11,936667	0,2	1,843910
11,940000	0,2	1,840074
11,943333	0,2	1,836390
11,946667	0,2	1,832947
11,950000	0,2	1,829863
11,953333	0,2	1,827348
11,956667	0,2	1,825357
11,960000	0,2	1,823348
11,963333	0,2	1,820806
11,966667	0,2	1,817688
11,970000	0,2	1,814027
11,973333	0,2	1,809624
11,976667	0,2	1,804449
11,980000	0,2	1,798963
11,983333	0,2	1,793729
11,986667	0,2	1,788906
11,990000	0,2	1,784268
11,993333	0,2	1,779450
11,996667	0,2	1,774233
12,000000	0,2	1,768733
12,003333	0,2	1,763178
12,006667	0,2	1,757538
12,010000	0,2	1,751519
12,013333	0,2	1,744767
12,016667	0,2	1,737224
12,020000	0,2	1,729325
12,023333	0,2	1,721658
12,026667	0,2	1,714549
12,030000	0,2	1,707979
12,033333	0,2	1,701773
12,036667	0,2	1,695863
12,040000	0,2	1,690317
12,043333	0,2	1,685001
12,046667	0,2	1,679436
12,050000	0,2	1,673275
12,053333	0,2	1,666501
12,056667	0,2	1,659087
12,060000	0,2	1,651083
12,063333	0,2	1,642864
12,066667	0,2	1,634883
12,070000	0,2	1,627595
12,073333	0,2	1,621553
12,076667	0,2	1,617003
12,080000	0,2	1,613544
12,083333	0,2	1,610396
12,086667	0,2	1,606868
12,090000	0,2	1,602562
12,093333	0,2	1,597409
12,096667	0,2	1,591683
12,100000	0,2	1,585886
12,103333	0,2	1,580581
12,106667	0,2	1,576253
12,110000	0,2	1,573191
12,113333	0,2	1,571509
12,116667	0,2	1,571067
12,120000	0,2	1,571217
12,123333	0,2	1,571004
12,126667	0,2	1,570006
12,130000	0,2	1,568673
12,133333	0,2	1,567660
12,136667	0,2	1,567278
12,140000	0,2	1,567556
12,143333	0,2	1,568467
12,146667	0,2	1,570142
12,150000	0,2	1,572753
12,153333	0,2	1,576150
12,156667	0,2	1,579945
12,160000	0,2	1,583890
12,163333	0,2	1,587897
12,166667	0,2	1,591973
12,170000	0,2	1,596441
12,173333	0,2	1,601774
12,176667	0,2	1,607916
12,180000	0,2	1,614231
12,183333	0,2	1,620263
12,186667	0,2	1,626247
12,190000	0,2	1,632805
12,193333	0,2	1,640361
12,196667	0,2	1,648933
12,200000	0,2	1,658388
12,203333	0,2	1,668548
12,206667	0,2	1,679053
12,210000	0,2	1,689450
12,213333	0,2	1,699394
12,216667	0,2	1,708681
12,220000	0,2	1,717550
12,223333	0,2	1,726896
12,226667	0,2	1,737443
12,230000	0,2	1,748966
12,233333	0,2	1,760872
12,236667	0,2	1,772934
12,240000	0,2	1,785202
12,243333	0,2	1,797738
12,246667	0,2	1,810436
12,250000	0,2	1,822952
12,253333	0,2	1,834982
12,256667	0,2	1,846500
12,260000	0,2	1,857684
12,263333	0,2	1,868702
12,266667	0,2	1,879610
12,270000	0,2	1,890524
12,273333	0,2	1,901545
12,276667	0,2	1,912404
12,280000	0,2	1,922591
12,283333	0,2	1,931800
12,286667	0,2	1,939959
12,290000	0,2	1,947105
12,293333	0,2	1,953500
12,296667	0,2	1,959635
12,300000	0,2	1,966080
12,303333	0,2	1,973263
12,306667	0,2	1,981115
12,310000	0,2	1,988890
12,313333	0,2	1,995601
12,316667	0,2	2,000744
12,320000	0,2	2,004535
12,323333	0,2	2,007496
12,326667	0,2	2,010003
12,330000	0,2	2,012286
12,333333	0,2	2,014574
12,336667	0,2	2,016948
12,340000	0,2	2,019207
12,343333	0,2	2,021005
12,346667	0,2	2,022014
12,350000	0,2	2,022077
12,353333	0,2	2,021280
12,356667	0,2	2,019840
12,360000	0,2	2,017919
12,363333	0,2	2,015702
12,366667	0,2	2,013560
12,370000	0,2	2,011745
12,373333	0,2	2,010024
12,376667	0,2	2,008002
12,380000	0,2	2,005596
12,383333	0,2	2,002922
12,386667	0,2	1,999976
12,390000	0,2	1,996653
12,393333	0,2	1,993086
12,396667	0,2	1,989899
12,400000	0,2	1,987752
12,403333	0,2	1,986521
12,406667	0,2	1,985390
12,410000	0,2	1,983785
12,413333	0,2	1,981685
12,416667	0,2	1,979045
12,420000	0,2	1,975663
12,423333	0,2	1,971835
12,426667	0,2	1,968526
12,430000	0,2	1,966541
12,433333	0,2	1,965749
12,436667	0,2	1,965322
12,440000	0,2	1,964615
12,443333	0,2	1,963642
12,446667	0,2	1,962908
12,450000	0,2	1,962929
12,453333	0,2	1,963626
12,456667	0,2	1,964329
12,460000	0,2	1,964572
12,463333	0,2	1,964451
12,466667	0,2	1,964308
12,470000	0,2	1,964569
12,473333	0,2	1,965672
12,476667	0,2	1,967850
12,480000	0,2	1,971026
12,483333	0,2	1,975028
12,486667	0,2	1,979827
12,490000	0,2	1,985418
12,493333	0,2	1,991702
12,496667	0,2	1,998621
12,500000	0,2	2,006112
12,503333	0,2	2,013862
12,506667	0,2	2,021468
12,510000	0,2	2,029070
12,513333	0,2	2,037437
12,516667	0,2	2,047239
12,520000	0,2	2,058537
12,523333	0,2	2,070822
12,526667	0,2	2,083324
12,530000	0,2	2,095481
12,533333	0,2	2,107072
12,536667	0,2	2,118180
12,540000	0,2	2,129220
12,543333	0,2	2,140611
12,546667	0,2	2,152450
12,550000	0,2	2,164789
12,553333	0,2	2,177869
12,556667	0,2	2,191699
12,560000	0,2	2,205843
12,563333	0,2	2,220071
12,566667	0,2	2,234783
12,570000	0,2	2,250403
12,573333	0,2	2,266919
12,576667	0,2	2,284239
12,580000	0,2	2,302412
12,583333	0,2	2,321237
12,586667	0,2	2,340227
12,590000	0,2	2,359260
12,593333	0,2	2,378777
12,596667	0,2	2,399237
12,600000	0,2	2,420633
12,603333	0,2	2,442283
12,606667	0,2	2,463250
12,610000	0,2	2,483288
12,613333	0,2	2,502976
12,616667	0,2	2,523122
12,620000	0,2	2,544442
12,623333	0,2	2,567237
12,626667	0,2	2,591065
12,630000	0,2	2,615294
12,633333	0,2	2,639921
12,636667	0,2	2,665325
12,640000	0,2	2,691498
12,643333	0,2	2,718059
12,646667	0,2	2,744893
12,650000	0,2	2,772374
12,653333	0,2	2,800874
12,656667	0,2	2,830301
12,660000	0,2	2,860137
12,663333	0,2	2,889737
12,666667	0,2	2,918589
12,670000	0,2	2,946373
12,673333	0,2	2,973100
12,676667	0,2	2,999463
12,680000	0,2	3,026676
12,683333	0,2	3,055588
12,686667	0,2	3,086001
12,690000	0,2	3,116859
12,693333	0,2	3,147026
12,696667	0,2	3,175941
12,700000	0,2	3,203776
12,703333	0,2	3,231060
12,706667	0,2	3,258238
12,710000	0,2	3,285391
12,713333	0,2	3,312205
12,716667	0,2	3,338495
12,720000	0,2	3,364688
12,723333	0,2	3,391389
12,726667	0,2	3,418654
12,730000	0,2	3,446028
12,733333	0,2	3,473033
12,736667	0,2	3,499322
12,740000	0,2	3,524714
12,743333	0,2	3,549224
12,746667	0,2	3,572768
12,750000	0,2	3,595156
12,753333	0,2	3,616659
12,756667	0,2	3,638134
12,760000	0,2	3,660201
12,763333	0,2	3,682522
12,766667	0,2	3,704029
12,770000	0,2	3,723741
12,773333	0,2	3,741317
12,776667	0,2	3,757063
12,780000	0,2	3,771574
12,783333	0,2	3,785366
12,786667	0,2	3,798896
12,790000	0,2	3,812799
12,793333	0,2	3,827570
12,796667	0,2	3,842972
12,800000	0,2	3,858256
12,803333	0,2	3,872848
12,806667	0,2	3,886395
12,810000	0,2	3,898701
12,813333	0,2	3,909945
12,816667	0,2	3,920531
12,820000	0,2	3,930560
12,823333	0,2	3,939614
12,826667	0,2	3,947120
12,830000	0,2	3,952803
12,833333	0,2	3,956950
12,836667	0,2	3,960466
12,840000	0,2	3,964380
12,843333	0,2	3,969030
12,846667	0,2	3,973886
12,850000	0,2	3,978071
12,853333	0,2	3,980843
12,856667	0,2	3,981792
12,860000	0,2	3,980969
12,863333	0,2	3,978871
12,866667	0,2	3,976051
12,870000	0,2	3,972762
12,873333	0,2	3,968923
12,876667	0,2	3,964205
12,880000	0,2	3,958262
12,883333	0,2	3,951043
12,886667	0,2	3,942845
12,890000	0,2	3,934013
12,893333	0,2	3,924597
12,896667	0,2	3,914446
12,900000	0,2	3,903645
12,903333	0,2	3,892554
12,906667	0,2	3,881392
12,910000	0,2	3,869895
12,913333	0,2	3,857507
12,916667	0,2	3,843920
12,920000	0,2	3,829383
12,923333	0,2	3,814509
12,926667	0,2	3,799822
12,930000	0,2	3,785654
12,933333	0,2	3,772414
12,936667	0,2	3,760414
12,940000	0,2	3,749304
12,943333	0,2	3,738113
12,946667	0,2	3,725893
12,950000	0,2	3,712371
12,953333	0,2	3,698239
12,956667	0,2	3,684789
12,960000	0,2	3,673152
12,963333	0,2	3,663868
12,966667	0,2	3,656978
12,970000	0,2	3,652068
12,973333	0,2	3,648363
12,976667	0,2	3,645213
12,980000	0,2	3,642332
12,983333	0,2	3,639739
12,986667	0,2	3,637679
12,990000	0,2	3,636305
12,993333	0,2	3,635651
12,996667	0,2	3,636047
13,000000	0,2	3,638017
13,003333	0,2	3,641628
13,006667	0,2	3,646400
13,010000	0,2	3,651881
13,013333	0,2	3,657896
13,016667	0,2	3,664280
13,020000	0,2	3,670703
13,023333	0,2	3,676824
13,026667	0,2	3,682666
13,030000	0,2	3,688654
13,033333	0,2	3,695034
13,036667	0,2	3,701521
13,040000	0,2	3,707751
13,043333	0,2	3,713773
13,046667	0,2	3,719952
13,050000	0,2	3,726693
13,053333	0,2	3,734121
13,056667	0,2	3,741849
13,060000	0,2	3,749219
13,063333	0,2	3,755741
13,066667	0,2	3,761287
13,070000	0,2	3,766039
13,073333	0,2	3,770240
13,076667	0,2	3,774125
13,080000	0,2	3,778024
13,083333	0,2	3,782100
13,086667	0,2	3,786241
13,090000	0,2	3,790403
13,093333	0,2	3,794470
13,096667	0,2	3,797892
13,100000	0,2	3,800021
13,103333	0,2	3,800866
13,106667	0,2	3,801426
13,110000	0,2	3,803106
13,113333	0,2	3,806936
13,116667	0,2	3,813209
13,120000	0,2	3,821383
13,123333	0,2	3,830461
13,126667	0,2	3,839796
13,130000	0,2	3,849459
13,133333	0,2	3,859812
13,136667	0,2	3,870978
13,140000	0,2	3,882929
13,143333	0,2	3,895750
13,146667	0,2	3,909491
13,150000	0,2	3,924074
13,153333	0,2	3,939454
13,156667	0,2	3,955542
13,160000	0,2	3,972184
13,163333	0,2	3,989407
13,166667	0,2	4,007314
13,170000	0,2	4,025710
13,173333	0,2	4,044205
13,176667	0,2	4,062499
13,180000	0,2	4,080312
13,183333	0,2	4,097307
13,186667	0,2	4,113315
13,190000	0,2	4,128690
13,193333	0,2	4,144015
13,196667	0,2	4,159363
13,200000	0,2	4,174334
13,203333	0,2	4,188654
13,206667	0,2	4,202419
13,210000	0,2	4,215741
13,213333	0,2	4,228189
13,216667	0,2	4,239179
13,220000	0,2	4,248821
13,223333	0,2	4,257580
13,226667	0,2	4,265567
13,230000	0,2	4,272996
13,233333	0,2	4,280600
13,236667	0,2	4,288920
13,240000	0,2	4,297712
13,243333	0,2	4,306436
13,246667	0,2	4,314781
13,250000	0,2	4,322510
13,253333	0,2	4,329555
13,256667	0,2	4,336501
13,260000	0,2	4,344277
13,263333	0,2	4,353390
13,266667	0,2	4,363762
13,270000	0,2	4,375172
13,273333	0,2	4,387445
13,276667	0,2	4,400392
13,280000	0,2	4,414057
13,283333	0,2	4,429014
13,286667	0,2	4,446183
13,290000	0,2	4,466308
13,293333	0,2	4,489556
13,296667	0,2	4,515571
13,300000	0,2	4,543903
13,303333	0,2	4,574347
13,306667	0,2	4,606863
13,310000	0,2	4,641399
13,313333	0,2	4,677878
13,316667	0,2	4,716105
13,320000	0,2	4,755738
13,323333	0,2	4,796628
13,326667	0,2	4,838991
13,330000	0,2	4,882962
13,333333	0,2	4,928090
13,336667	0,2	4,973475
13,340000	0,2	5,018361
13,343333	0,2	5,062515
13,346667	0,2	5,106032
13,350000	0,2	5,148736
13,353333	0,2	5,189939
13,356667	0,2	5,228821
13,360000	0,2	5,264847
13,363333	0,2	5,297746
13,366667	0,2	5,327275
13,370000	0,2	5,353139
13,373333	0,2	5,374910
13,376667	0,2	5,392053
13,380000	0,2	5,404337
13,383333	0,2	5,411983
13,386667	0,2	5,415264
13,390000	0,2	5,414463
13,393333	0,2	5,410301
13,396667	0,2	5,403882
13,400000	0,2	5,396343
13,403333	0,2	5,388822
13,406667	0,2	5,382301
13,410000	0,2	5,377202
13,413333	0,2	5,373413
13,416667	0,2	5,370872
13,420000	0,2	5,369964
13,423333	0,2	5,371349
13,426667	0,2	5,375679
13,430000	0,2	5,383361
13,433333	0,2	5,394384
13,436667	0,2	5,408448
13,440000	0,2	5,425107
13,443333	0,2	5,443821
13,446667	0,2	5,464327
13,450000	0,2	5,486910
13,453333	0,2	5,511979
13,456667	0,2	5,539471
13,460000	0,2	5,568866
13,463333	0,2	5,599493
13,466667	0,2	5,630579
13,470000	0,2	5,661330
13,473333	0,2	5,691029
13,476667	0,2	5,719031
13,480000	0,2	5,744871
13,483333	0,2	5,768341
13,486667	0,2	5,789285
13,490000	0,2	5,807437
13,493333	0,2	5,822347
13,496667	0,2	5,833384
13,500000	0,2	5,840093
13,503333	0,2	5,842506
13,506667	0,2	5,840976
13,510000	0,2	5,835944
13,513333	0,2	5,827885
13,516667	0,2	5,817278
13,520000	0,2	5,804633
13,523333	0,2	5,790352
13,526667	0,2	5,774665
13,530000	0,2	5,757908
13,533333	0,2	5,740627
13,536667	0,2	5,723340
13,540000	0,2	5,706352
13,543333	0,2	5,689781
13,546667	0,2	5,673998
13,550000	0,2	5,660070
13,553333	0,2	5,649232
13,556667	0,2	5,642031
13,560000	0,2	5,638438
13,563333	0,2	5,638272
13,566667	0,2	5,641161
13,570000	0,2	5,646677
13,573333	0,2	5,654661
13,576667	0,2	5,665000
13,580000	0,2	5,677368
13,583333	0,2	5,691690
13,586667	0,2	5,708284
13,590000	0,2	5,726945
13,593333	0,2	5,746586
13,596667	0,2	5,766200
13,600000	0,2	5,785428
13,603333	0,2	5,803957
13,606667	0,2	5,821123
13,610000	0,2	5,836262
13,613333	0,2	5,849011
13,616667	0,2	5,859327
13,620000	0,2	5,867501
13,623333	0,2	5,873958
13,626667	0,2	5,878782
13,630000	0,2	5,881692
13,633333	0,2	5,882695
13,636667	0,2	5,882310
13,640000	0,2	5,881080
13,643333	0,2	5,879335
13,646667	0,2	5,877294
13,650000	0,2	5,874955
13,653333	0,2	5,872031
13,656667	0,2	5,868247
13,660000	0,2	5,863659
13,663333	0,2	5,858688
13,666667	0,2	5,854105
13,670000	0,2	5,850960
13,673333	0,2	5,849974
13,676667	0,2	5,850861
13,680000	0,2	5,852444
13,683333	0,2	5,853539
13,686667	0,2	5,853742
13,690000	0,2	5,853278
13,693333	0,2	5,852496
13,696667	0,2	5,852021
13,700000	0,2	5,852774
13,703333	0,2	5,855202
13,706667	0,2	5,858980
13,710000	0,2	5,863683
13,713333	0,2	5,869211
13,716667	0,2	5,875541
13,720000	0,2	5,882624
13,723333	0,2	5,890631
13,726667	0,2	5,900063
13,730000	0,2	5,911454
13,733333	0,2	5,924983
13,736667	0,2	5,940524
13,740000	0,2	5,958003
13,743333	0,2	5,977522
13,746667	0,2	5,999189
13,750000	0,2	6,022989
13,753333	0,2	6,048800
13,756667	0,2	6,076460
13,760000	0,2	6,105933
13,763333	0,2	6,137390
13,766667	0,2	6,171134
13,770000	0,2	6,207387
13,773333	0,2	6,246013
13,776667	0,2	6,286447
13,780000	0,2	6,328091
13,783333	0,2	6,370821
13,786667	0,2	6,414898
13,790000	0,2	6,460424
13,793333	0,2	6,507267
13,796667	0,2	6,555431
13,800000	0,2	6,605094
13,803333	0,2	6,656303
13,806667	0,2	6,708748
13,810000	0,2	6,761938
13,813333	0,2	6,815570
13,816667	0,2	6,869557
13,820000	0,2	6,923883
13,823333	0,2	6,978687
13,826667	0,2	7,034257
13,830000	0,2	7,090797
13,833333	0,2	7,148473
13,836667	0,2	7,207683
13,840000	0,2	7,269070
13,843333	0,2	7,333277
13,846667	0,2	7,400575
13,850000	0,2	7,470538
13,853333	0,2	7,542442
13,856667	0,2	7,616164
13,860000	0,2	7,692208
13,863333	0,2	7,770917
13,866667	0,2	7,852121
13,870000	0,2	7,935292
13,873333	0,2	8,019706
13,876667	0,2	8,104616
13,880000	0,2	8,189243
13,883333	0,2	8,272702
13,886667	0,2	8,354450
13,890000	0,2	8,434788
13,893333	0,2	8,514370
13,896667	0,2	8,593090
13,900000	0,2	8,669665
13,903333	0,2	8,742333
13,906667	0,2	8,809764
13,910000	0,2	8,871279
13,913333	0,2	8,926625
13,916667	0,2	8,975869
13,920000	0,2	9,019390
13,923333	0,2	9,057656
13,926667	0,2	9,090839
13,930000	0,2	9,118893
13,933333	0,2	9,141895
13,936667	0,2	9,159778
13,940000	0,2	9,172245
13,943333	0,2	9,179377
13,946667	0,2	9,181706
13,950000	0,2	9,179712
13,953333	0,2	9,173601
13,956667	0,2	9,163275
13,960000	0,2	9,148412
13,963333	0,2	9,129047
13,966667	0,2	9,106068
13,970000	0,2	9,080711
13,973333	0,2	9,053743
13,976667	0,2	9,025329
13,980000	0,2	8,995348
13,983333	0,2	8,963825
13,986667	0,2	8,931265
13,990000	0,2	8,898418
13,993333	0,2	8,865603
13,996667	0,2	8,832656
14,000000	0,2	8,799614
14,003333	0,2	8,766917
14,006667	0,2	8,735054
14,010000	0,2	8,704524
14,013333	0,2	8,675877
14,016667	0,2	8,649492
14,020000	0,2	8,625493
14,023333	0,2	8,603772
14,026667	0,2	8,584035
14,030000	0,2	8,566076
14,033333	0,2	8,550128
14,036667	0,2	8,536579
14,040000	0,2	8,525374
14,043333	0,2	8,515910
14,046667	0,2	8,507349
14,050000	0,2	8,499004
14,053333	0,2	8,490561
14,056667	0,2	8,482227
14,060000	0,2	8,474630
14,063333	0,2	8,468249
14,066667	0,2	8,463004
14,070000	0,2	8,458295
14,073333	0,2	8,453003
14,076667	0,2	8,445826
14,080000	0,2	8,436153
14,083333	0,2	8,424250
14,086667	0,2	8,410485
14,090000	0,2	8,394769
14,093333	0,2	8,376457
14,096667	0,2	8,354430
14,100000	0,2	8,327736
14,103333	0,2	8,296413
14,106667	0,2	8,261389
14,110000	0,2	8,223657
14,113333	0,2	8,183694
14,116667	0,2	8,141494
14,120000	0,2	8,096889
14,123333	0,2	8,049887
14,126667	0,2	8,000805
14,130000	0,2	7,950218
14,133333	0,2	7,898806
14,136667	0,2	7,847081
14,140000	0,2	7,795400
14,143333	0,2	7,744321
14,146667	0,2	7,694509
14,150000	0,2	7,646277
14,153333	0,2	7,599486
14,156667	0,2	7,553858
14,160000	0,2	7,509399
14,163333	0,2	7,466437
14,166667	0,2	7,425053
14,170000	0,2	7,384662
14,173333	0,2	7,344527
14,176667	0,2	7,304587
14,180000	0,2	7,265554
14,183333	0,2	7,228242
14,186667	0,2	7,192897
14,190000	0,2	7,159363
14,193333	0,2	7,127692
14,196667	0,2	7,098067
14,200000	0,2	7,070290
14,203333	0,2	7,043913
14,206667	0,2	7,018841
14,210000	0,2	6,995364
14,213333	0,2	6,973656
14,216667	0,2	6,953672
14,220000	0,2	6,935454
14,223333	0,2	6,918962
14,226667	0,2	6,903544
14,230000	0,2	6,888143
14,233333	0,2	6,872070
14,236667	0,2	6,855292
14,240000	0,2	6,838116
14,243333	0,2	6,820823
14,246667	0,2	6,803658
14,250000	0,2	6,787179
14,253333	0,2	6,772298
14,256667	0,2	6,759802
14,260000	0,2	6,750068
14,263333	0,2	6,743282
14,266667	0,2	6,739639
14,270000	0,2	6,739232
14,273333	0,2	6,742143
14,276667	0,2	6,748703
14,280000	0,2	6,759300
14,283333	0,2	6,774025
14,286667	0,2	6,792541
14,290000	0,2	6,813938
14,293333	0,2	6,836986
14,296667	0,2	6,861059
14,300000	0,2	6,886565
14,303333	0,2	6,914166
14,306667	0,2	6,943926
14,310000	0,2	6,975289
14,313333	0,2	7,007383
14,316667	0,2	7,039139
14,320000	0,2	7,069682
14,323333	0,2	7,098939
14,326667	0,2	7,127263
14,330000	0,2	7,154446
14,333333	0,2	7,179500
14,336667	0,2	7,201245
14,340000	0,2	7,218987
14,343333	0,2	7,232616
14,346667	0,2	7,242134
14,350000	0,2	7,247362
14,353333	0,2	7,248086
14,356667	0,2	7,244456
14,360000	0,2	7,237073
14,363333	0,2	7,226323
14,366667	0,2	7,211909
14,370000	0,2	7,193462
14,373333	0,2	7,171227
14,376667	0,2	7,145809
14,380000	0,2	7,117600
14,383333	0,2	7,086725
14,386667	0,2	7,053347
14,390000	0,2	7,017906
14,393333	0,2	6,981256
14,396667	0,2	6,944616
14,400000	0,2	6,909276
14,403333	0,2	6,876238
14,406667	0,2	6,845988
14,410000	0,2	6,818405
14,413333	0,2	6,793050
14,416667	0,2	6,769796
14,420000	0,2	6,749133
14,423333	0,2	6,731672
14,426667	0,2	6,717258
14,430000	0,2	6,704900
14,433333	0,2	6,693457
14,436667	0,2	6,681974
14,440000	0,2	6,669988
14,443333	0,2	6,658023
14,446667	0,2	6,647184
14,450000	0,2	6,638302
14,453333	0,2	6,631623
14,456667	0,2	6,626926
14,460000	0,2	6,623763
14,463333	0,2	6,621861
14,466667	0,2	6,621525
14,470000	0,2	6,623394
14,473333	0,2	6,627721
14,476667	0,2	6,634128
14,480000	0,2	6,641952
14,483333	0,2	6,650767
14,486667	0,2	6,660730
14,490000	0,2	6,672497
14,493333	0,2	6,686789
14,496667	0,2	6,703987
14,500000	0,2	6,724112
14,503333	0,2	6,746897
14,506667	0,2	6,771740
14,510000	0,2	6,797903
14,513333	0,2	6,824955
14,516667	0,2	6,852848
14,520000	0,2	6,881307
14,523333	0,2	6,909432
14,526667	0,2	6,936298
14,530000	0,2	6,961623
14,533333	0,2	6,985564
14,536667	0,2	7,008255
14,540000	0,2	7,029744
14,543333	0,2	7,050258
14,546667	0,2	7,070269
14,550000	0,2	7,090010
14,553333	0,2	7,109124
14,556667	0,2	7,127110
14,560000	0,2	7,144096
14,563333	0,2	7,161048
14,566667	0,2	7,179120
14,570000	0,2	7,198703
14,573333	0,2	7,219148
14,576667	0,2	7,239315
14,580000	0,2	7,258410
14,583333	0,2	7,276279
14,586667	0,2	7,293038
14,590000	0,2	7,308779
14,593333	0,2	7,323451
14,596667	0,2	7,336774
14,600000	0,2	7,348408
14,603333	0,2	7,358192
14,606667	0,2	7,365882
14,610000	0,2	7,370812
14,613333	0,2	7,372467
14,616667	0,2	7,371206
14,620000	0,2	7,367813
14,623333	0,2	7,362713
14,626667	0,2	7,356105
14,630000	0,2	7,348296
14,633333	0,2	7,339686
14,636667	0,2	7,330928
14,640000	0,2	7,322841
14,643333	0,2	7,315902
14,646667	0,2	7,310295
14,650000	0,2	7,306270
14,653333	0,2	7,304119
14,656667	0,2	7,304082
14,660000	0,2	7,306318
14,663333	0,2	7,310786
14,666667	0,2	7,317314
14,670000	0,2	7,325797
14,673333	0,2	7,336206
14,676667	0,2	7,348366
14,680000	0,2	7,361909
14,683333	0,2	7,376594
14,686667	0,2	7,392449
14,690000	0,2	7,409446
14,693333	0,2	7,427231
14,696667	0,2	7,445265
14,700000	0,2	7,463061
14,703333	0,2	7,480300
14,706667	0,2	7,496705
14,710000	0,2	7,511903
14,713333	0,2	7,525495
14,716667	0,2	7,537180
14,720000	0,2	7,546860
14,723333	0,2	7,554717
14,726667	0,2	7,561161
14,730000	0,2	7,566578
14,733333	0,2	7,570953
14,736667	0,2	7,573856
14,740000	0,2	7,574892
14,743333	0,2	7,573927
14,746667	0,2	7,570848
14,750000	0,2	7,565446
14,753333	0,2	7,557515
14,756667	0,2	7,547003
14,760000	0,2	7,534102
14,763333	0,2	7,519245
14,766667	0,2	7,503121
14,770000	0,2	7,486658
14,773333	0,2	7,470594
14,776667	0,2	7,455061
14,780000	0,2	7,439820
14,783333	0,2	7,424663
14,786667	0,2	7,409528
14,790000	0,2	7,394539
14,793333	0,2	7,380081
14,796667	0,2	7,366851
14,800000	0,2	7,355656
14,803333	0,2	7,347010
14,806667	0,2	7,341023
14,810000	0,2	7,337572
14,813333	0,2	7,336512
14,816667	0,2	7,337528
14,820000	0,2	7,339819
14,823333	0,2	7,342529
14,826667	0,2	7,345583
14,830000	0,2	7,349556
14,833333	0,2	7,354761
14,836667	0,2	7,360740
14,840000	0,2	7,366520
14,843333	0,2	7,371169
14,846667	0,2	7,374291
14,850000	0,2	7,376230
14,853333	0,2	7,377728
14,856667	0,2	7,379316
14,860000	0,2	7,381278
14,863333	0,2	7,384100
14,866667	0,2	7,388393
14,870000	0,2	7,394475
14,873333	0,2	7,402451
14,876667	0,2	7,412408
14,880000	0,2	7,424252
14,883333	0,2	7,437611
14,886667	0,2	7,452037
14,890000	0,2	7,467437
14,893333	0,2	7,484178
14,896667	0,2	7,502607
14,900000	0,2	7,522674
14,903333	0,2	7,543982
14,906667	0,2	7,565957
14,910000	0,2	7,587948
14,913333	0,2	7,609225
14,916667	0,2	7,629032
14,920000	0,2	7,646825
14,923333	0,2	7,662377
14,926667	0,2	7,675628
14,930000	0,2	7,686643
14,933333	0,2	7,695645
14,936667	0,2	7,702854
14,940000	0,2	7,708435
14,943333	0,2	7,712511
14,946667	0,2	7,715100
14,950000	0,2	7,716296
14,953333	0,2	7,716220
14,956667	0,2	7,714559
14,960000	0,2	7,710748
14,963333	0,2	7,704808
14,966667	0,2	7,697452
14,970000	0,2	7,689382
14,973333	0,2	7,680995
14,976667	0,2	7,672652
14,980000	0,2	7,664797
14,983333	0,2	7,657830
14,986667	0,2	7,652158
14,990000	0,2	7,648131
14,993333	0,2	7,645531
14,996667	0,2	7,643504
15,000000	0,2	7,641283
15,003333	0,2	7,638819
15,006667	0,2	7,636856
15,010000	0,2	7,636473
15,013333	0,2	7,638226
15,016667	0,2	7,641726
15,020000	0,2	7,646070
15,023333	0,2	7,650373
15,026667	0,2	7,653942
15,030000	0,2	7,656518
15,033333	0,2	7,658441
15,036667	0,2	7,660274
15,040000	0,2	7,662413
15,043333	0,2	7,665127
15,046667	0,2	7,668595
15,050000	0,2	7,672768
15,053333	0,2	7,677341
15,056667	0,2	7,682006
15,060000	0,2	7,686768
15,063333	0,2	7,691760
15,066667	0,2	7,696649
15,070000	0,2	7,700708
15,073333	0,2	7,703615
15,076667	0,2	7,705794
15,080000	0,2	7,707947
15,083333	0,2	7,710609
15,086667	0,2	7,713924
15,090000	0,2	7,717660
15,093333	0,2	7,721666
15,096667	0,2	7,726075
15,100000	0,2	7,730776
15,103333	0,2	7,735108
15,106667	0,2	7,738344
15,110000	0,2	7,740302
15,113333	0,2	7,741396
15,116667	0,2	7,742151
15,120000	0,2	7,742599
15,123333	0,2	7,742110
15,126667	0,2	7,739917
15,130000	0,2	7,735740
15,133333	0,2	7,729653
15,136667	0,2	7,721771
15,140000	0,2	7,712392
15,143333	0,2	7,702038
15,146667	0,2	7,691251
15,150000	0,2	7,680469
15,153333	0,2	7,670002
15,156667	0,2	7,659838
15,160000	0,2	7,649500
15,163333	0,2	7,638478
15,166667	0,2	7,626898
15,170000	0,2	7,615571
15,173333	0,2	7,605497
15,176667	0,2	7,597469
15,180000	0,2	7,591887
15,183333	0,2	7,588619
15,186667	0,2	7,587051
15,190000	0,2	7,586364
15,193333	0,2	7,585923
15,196667	0,2	7,585550
15,200000	0,2	7,585441
15,203333	0,2	7,585771
15,206667	0,2	7,586468
15,210000	0,2	7,587254
15,213333	0,2	7,587797
15,216667	0,2	7,587946
15,220000	0,2	7,587834
15,223333	0,2	7,587718
15,226667	0,2	7,587803
15,230000	0,2	7,588256
15,233333	0,2	7,589325
15,236667	0,2	7,591352
15,240000	0,2	7,594603
15,243333	0,2	7,599002
15,246667	0,2	7,604053
15,250000	0,2	7,609174
15,253333	0,2	7,614242
15,256667	0,2	7,619687
15,260000	0,2	7,626136
15,263333	0,2	7,634109
15,266667	0,2	7,643740
15,270000	0,2	7,654701
15,273333	0,2	7,666382
15,276667	0,2	7,678029
15,280000	0,2	7,689035
15,283333	0,2	7,699088
15,286667	0,2	7,707829
15,290000	0,2	7,714874
15,293333	0,2	7,720148
15,296667	0,2	7,723739
15,300000	0,2	7,725710
15,303333	0,2	7,726130
15,306667	0,2	7,725138
15,310000	0,2	7,723071
15,313333	0,2	7,720432
15,316667	0,2	7,717614
15,320000	0,2	7,714876
15,323333	0,2	7,712325
15,326667	0,2	7,709506
15,330000	0,2	7,705460
15,333333	0,2	7,699647
15,336667	0,2	7,692715
15,340000	0,2	7,686243
15,343333	0,2	7,681640
15,346667	0,2	7,679401
15,350000	0,2	7,679396
15,353333	0,2	7,681347
15,356667	0,2	7,685018
15,360000	0,2	7,690494
15,363333	0,2	7,698304
15,366667	0,2	7,708944
15,370000	0,2	7,722351
15,373333	0,2	7,738014
15,376667	0,2	7,755462
15,380000	0,2	7,774363
15,383333	0,2	7,794125
15,386667	0,2	7,813844
15,390000	0,2	7,832903
15,393333	0,2	7,851282
15,396667	0,2	7,869203
15,400000	0,2	7,886669
15,403333	0,2	7,903335
15,406667	0,2	7,918666
15,410000	0,2	7,932092
15,413333	0,2	7,943119
15,416667	0,2	7,951496
15,420000	0,2	7,957202
15,423333	0,2	7,960346
15,426667	0,2	7,961190
15,430000	0,2	7,960188
15,433333	0,2	7,957939
15,436667	0,2	7,954926
15,440000	0,2	7,951324
15,443333	0,2	7,947271
15,446667	0,2	7,943115
15,450000	0,2	7,939338
15,453333	0,2	7,936515
15,456667	0,2	7,935352
15,460000	0,2	7,936484
15,463333	0,2	7,940282
15,466667	0,2	7,946742
15,470000	0,2	7,955435
15,473333	0,2	7,965839
15,476667	0,2	7,977807
15,480000	0,2	7,991577
15,483333	0,2	8,007553
15,486667	0,2	8,026289
15,490000	0,2	8,048016
15,493333	0,2	8,071712
15,496667	0,2	8,095340
15,500000	0,2	8,117323
15,503333	0,2	8,137354
15,506667	0,2	8,156105
15,510000	0,2	8,174550
15,513333	0,2	8,193198
15,516667	0,2	8,211674
15,520000	0,2	8,229142
15,523333	0,2	8,245007
15,526667	0,2	8,259114
15,530000	0,2	8,271540
15,533333	0,2	8,282397
15,536667	0,2	8,291881
15,540000	0,2	8,300511
15,543333	0,2	8,309016
15,546667	0,2	8,317811
15,550000	0,2	8,326831
15,553333	0,2	8,335891
15,556667	0,2	8,345201
15,560000	0,2	8,355746
15,563333	0,2	8,368869
15,566667	0,2	8,385394
15,570000	0,2	8,405443
15,573333	0,2	8,428944
15,576667	0,2	8,456106
15,580000	0,2	8,487375
15,583333	0,2	8,523117
15,586667	0,2	8,563696
15,590000	0,2	8,609745
15,593333	0,2	8,662043
15,596667	0,2	8,721369
15,600000	0,2	8,788697
15,603333	0,2	8,865240
15,606667	0,2	8,951910
15,610000	0,2	9,048969
15,613333	0,2	9,156624
15,616667	0,2	9,275631
15,620000	0,2	9,406894
15,623333	0,2	9,550726
15,626667	0,2	9,706833
15,630000	0,2	9,874874
15,633333	0,2	10,054553
15,636667	0,2	10,245252
15,640000	0,2	10,445987
15,643333	0,2	10,655643
15,646667	0,2	10,872932
15,650000	0,2	11,096214
15,653333	0,2	11,323614
15,656667	0,2	11,552886
15,660000	0,2	11,780867
15,663333	0,2	12,003666
15,666667	0,2	12,217718
15,670000	0,2	12,420506
15,673333	0,2	12,610455
15,676667	0,2	12,786171
15,680000	0,2	12,945566
15,683333	0,2	13,085810
15,686667	0,2	13,204084
15,690000	0,2	13,298054
15,693333	0,2	13,365903
15,696667	0,2	13,406645
15,700000	0,2	13,420383
15,703333	0,2	13,407909
15,706667	0,2	13,370153
15,710000	0,2	13,308162
15,713333	0,2	13,223212
15,716667	0,2	13,116699
15,720000	0,2	12,990141
15,723333	0,2	12,845113
15,726667	0,2	12,683353
15,730000	0,2	12,507283
15,733333	0,2	12,319810
15,736667	0,2	12,123458
15,740000	0,2	11,920429
15,743333	0,2	11,713347
15,746667	0,2	11,505237
15,750000	0,2	11,298831
15,753333	0,2	11,096277
15,756667	0,2	10,899421
15,760000	0,2	10,710007
15,763333	0,2	10,529481
15,766667	0,2	10,358844
15,770000	0,2	10,198944
15,773333	0,2	10,050943
15,776667	0,2	9,916151
15,780000	0,2	9,795269
15,783333	0,2	9,688198
15,786667	0,2	9,594673
15,790000	0,2	9,514732
15,793333	0,2	9,448481
15,796667	0,2	9,395780
15,800000	0,2	9,356252
15,803333	0,2	9,329122
15,806667	0,2	9,313053
15,810000	0,2	9,306698
15,813333	0,2	9,309170
15,816667	0,2	9,319624
15,820000	0,2	9,336949
15,823333	0,2	9,359995
15,826667	0,2	9,387470
15,830000	0,2	9,417820
15,833333	0,2	9,449681
15,836667	0,2	9,482117
15,840000	0,2	9,514181
15,843333	0,2	9,544639
15,846667	0,2	9,572251
15,850000	0,2	9,595881
15,853333	0,2	9,614536
15,856667	0,2	9,627825
15,860000	0,2	9,636196
15,863333	0,2	9,640501
15,866667	0,2	9,641403
15,870000	0,2	9,639182
15,873333	0,2	9,634083
15,876667	0,2	9,626550
15,880000	0,2	9,617077
15,883333	0,2	9,606349
15,886667	0,2	9,595294
15,890000	0,2	9,584513
15,893333	0,2	9,574345
15,896667	0,2	9,565764
15,900000	0,2	9,560617
15,903333	0,2	9,561009
15,906667	0,2	9,568676
15,910000	0,2	9,584653
15,913333	0,2	9,609186
15,916667	0,2	9,642108
15,920000	0,2	9,683349
15,923333	0,2	9,733054
15,926667	0,2	9,791681
15,930000	0,2	9,860185
15,933333	0,2	9,939607
15,936667	0,2	10,030274
15,940000	0,2	10,131685
15,943333	0,2	10,242872
15,946667	0,2	10,362332
15,950000	0,2	10,488228
15,953333	0,2	10,619039
15,956667	0,2	10,753442
15,960000	0,2	10,889811
15,963333	0,2	11,026102
15,966667	0,2	11,159995
15,970000	0,2	11,289367
15,973333	0,2	11,412544
15,976667	0,2	11,527613
15,980000	0,2	11,632054
15,983333	0,2	11,723551
15,986667	0,2	11,800576
15,990000	0,2	11,862110
15,993333	0,2	11,907456
15,996667	0,2	11,936161
16,000000	0,2	11,947410
16,003333	0,2	11,939952
16,006667	0,2	11,913349
16,010000	0,2	11,868878
16,013333	0,2	11,808803
16,016667	0,2	11,735113
16,020000	0,2	11,649077
16,023333	0,2	11,551570
16,026667	0,2	11,443410
16,030000	0,2	11,325407
16,033333	0,2	11,198472
16,036667	0,2	11,063998
16,040000	0,2	10,924014
16,043333	0,2	10,780890
16,046667	0,2	10,636829
16,050000	0,2	10,493376
16,053333	0,2	10,351234
16,056667	0,2	10,210621
16,060000	0,2	10,071970
16,063333	0,2	9,936402
16,066667	0,2	9,805522
16,070000	0,2	9,680672
16,073333	0,2	9,562495
16,076667	0,2	9,451178
16,080000	0,2	9,346655
16,083333	0,2	9,248598
16,086667	0,2	9,156796
16,090000	0,2	9,071525
16,093333	0,2	8,993303
16,096667	0,2	8,922405
16,100000	0,2	8,858695
16,103333	0,2	8,801737
16,106667	0,2	8,751106
16,110000	0,2	8,706623
16,113333	0,2	8,667926
16,116667	0,2	8,634007
16,120000	0,2	8,603679
16,123333	0,2	8,576329
16,126667	0,2	8,551995
16,130000	0,2	8,530756
16,133333	0,2	8,512224
16,136667	0,2	8,495751
16,140000	0,2	8,481026
16,143333	0,2	8,468422
16,146667	0,2	8,458533
16,150000	0,2	8,451313
16,153333	0,2	8,445977
16,156667	0,2	8,441701
16,160000	0,2	8,438180
16,163333	0,2	8,435575
16,166667	0,2	8,434117
16,170000	0,2	8,433976
16,173333	0,2	8,435264
16,176667	0,2	8,437822
16,180000	0,2	8,441365
16,183333	0,2	8,445863
16,186667	0,2	8,451529
16,190000	0,2	8,458600
16,193333	0,2	8,467233
16,196667	0,2	8,477640
16,200000	0,2	8,490294
16,203333	0,2	8,505944
16,206667	0,2	8,525330
16,210000	0,2	8,548796
16,213333	0,2	8,576368
16,216667	0,2	8,608272
16,220000	0,2	8,644967
16,223333	0,2	8,686704
16,226667	0,2	8,733732
16,230000	0,2	8,786777
16,233333	0,2	8,846491
16,236667	0,2	8,912678
16,240000	0,2	8,984429
16,243333	0,2	9,060617
16,246667	0,2	9,140079
16,250000	0,2	9,221574
16,253333	0,2	9,303792
16,256667	0,2	9,385297
16,260000	0,2	9,464196
16,263333	0,2	9,538066
16,266667	0,2	9,604362
16,270000	0,2	9,660859
16,273333	0,2	9,706043
16,276667	0,2	9,739231
16,280000	0,2	9,760199
16,283333	0,2	9,768745
16,286667	0,2	9,764653
16,290000	0,2	9,747921
16,293333	0,2	9,718842
16,296667	0,2	9,678101
16,300000	0,2	9,627142
16,303333	0,2	9,568279
16,306667	0,2	9,504468
16,310000	0,2	9,438892
16,313333	0,2	9,374552
16,316667	0,2	9,313971
16,320000	0,2	9,258981
16,323333	0,2	9,211074
16,326667	0,2	9,172119
16,330000	0,2	9,144401
16,333333	0,2	9,130077
16,336667	0,2	9,130748
16,340000	0,2	9,147530
16,343333	0,2	9,181329
16,346667	0,2	9,232561
16,350000	0,2	9,300512
16,353333	0,2	9,383349
16,356667	0,2	9,478656
16,360000	0,2	9,583857
16,363333	0,2	9,696337
16,366667	0,2	9,813491
16,370000	0,2	9,932873
16,373333	0,2	10,052184
16,376667	0,2	10,169056
16,380000	0,2	10,280860
16,383333	0,2	10,384631
16,386667	0,2	10,477090
16,390000	0,2	10,555044
16,393333	0,2	10,616022
16,396667	0,2	10,658299
16,400000	0,2	10,680370
16,403333	0,2	10,680949
16,406667	0,2	10,659545
16,410000	0,2	10,616680
16,413333	0,2	10,553491
16,416667	0,2	10,471555
16,420000	0,2	10,373228
16,423333	0,2	10,261452
16,426667	0,2	10,138875
16,430000	0,2	10,007671
16,433333	0,2	9,870249
16,436667	0,2	9,729358
16,440000	0,2	9,587429
16,443333	0,2	9,446334
16,446667	0,2	9,307693
16,450000	0,2	9,173165
16,453333	0,2	9,044392
16,456667	0,2	8,922757
16,460000	0,2	8,809316
16,463333	0,2	8,704862
16,466667	0,2	8,609873
16,470000	0,2	8,524290
16,473333	0,2	8,447533
16,476667	0,2	8,379023
16,480000	0,2	8,318525
16,483333	0,2	8,265834
16,486667	0,2	8,220564
16,490000	0,2	8,182212
16,493333	0,2	8,149982
16,496667	0,2	8,122793
16,500000	0,2	8,099757
16,503333	0,2	8,080357
16,506667	0,2	8,064168
16,510000	0,2	8,050646
16,513333	0,2	8,038983
16,516667	0,2	8,028337
16,520000	0,2	8,018429
16,523333	0,2	8,009482
16,526667	0,2	8,001609
16,530000	0,2	7,994814
16,533333	0,2	7,989240
16,536667	0,2	7,984840
16,540000	0,2	7,981075
16,543333	0,2	7,977175
16,546667	0,2	7,972472
16,550000	0,2	7,966571
16,553333	0,2	7,959534
16,556667	0,2	7,951995
16,560000	0,2	7,944720
16,563333	0,2	7,937744
16,566667	0,2	7,930244
16,570000	0,2	7,921515
16,573333	0,2	7,911614
16,576667	0,2	7,901007
16,580000	0,2	7,890040
16,583333	0,2	7,878983
16,586667	0,2	7,868302
16,590000	0,2	7,858457
16,593333	0,2	7,849642
16,596667	0,2	7,842010
16,600000	0,2	7,835770
16,603333	0,2	7,830966
16,606667	0,2	7,827484
16,610000	0,2	7,825317
16,613333	0,2	7,824607
16,616667	0,2	7,825367
16,620000	0,2	7,827461
16,623333	0,2	7,830919
16,626667	0,2	7,836013
16,630000	0,2	7,842886
16,633333	0,2	7,851359
16,636667	0,2	7,861209
16,640000	0,2	7,872328
16,643333	0,2	7,884417
16,646667	0,2	7,896828
16,650000	0,2	7,908986
16,653333	0,2	7,921006
16,656667	0,2	7,933742
16,660000	0,2	7,947994
16,663333	0,2	7,963816
16,666667	0,2	7,980712
16,670000	0,2	7,997891
16,673333	0,2	8,014114
16,676667	0,2	8,028112
16,680000	0,2	8,039461
16,683333	0,2	8,048623
16,686667	0,2	8,056249
16,690000	0,2	8,062655
16,693333	0,2	8,067756
16,696667	0,2	8,071414
16,700000	0,2	8,073542
16,703333	0,2	8,073696
16,706667	0,2	8,071172
16,710000	0,2	8,066075
16,713333	0,2	8,059657
16,716667	0,2	8,053225
16,720000	0,2	8,047384
16,723333	0,2	8,042171
16,726667	0,2	8,037346
16,730000	0,2	8,032728
16,733333	0,2	8,028145
16,736667	0,2	8,023258
16,740000	0,2	8,017950
16,743333	0,2	8,012643
16,746667	0,2	8,008041
16,750000	0,2	8,004650
16,753333	0,2	8,002516
16,756667	0,2	8,001362
16,760000	0,2	8,000882
16,763333	0,2	8,000816
16,766667	0,2	8,000943
16,770000	0,2	8,001079
16,773333	0,2	8,001201
16,776667	0,2	8,001773
16,780000	0,2	8,003441
16,783333	0,2	8,005893
16,786667	0,2	8,007708
16,790000	0,2	8,007735
16,793333	0,2	8,005997
16,796667	0,2	8,003238
16,800000	0,2	8,000128
16,803333	0,2	7,996795
16,806667	0,2	7,993042
16,810000	0,2	7,989128
16,813333	0,2	7,986123
16,816667	0,2	7,985182
16,820000	0,2	7,986710
16,823333	0,2	7,990550
16,826667	0,2	7,996585
16,830000	0,2	8,004887
16,833333	0,2	8,015606
16,836667	0,2	8,028800
16,840000	0,2	8,044428
16,843333	0,2	8,062701
16,846667	0,2	8,084045
16,850000	0,2	8,108460
16,853333	0,2	8,135517
16,856667	0,2	8,165021
16,860000	0,2	8,197159
16,863333	0,2	8,232041
16,866667	0,2	8,269350
16,870000	0,2	8,308444
16,873333	0,2	8,348759
16,876667	0,2	8,389890
16,880000	0,2	8,431380
16,883333	0,2	8,472588
16,886667	0,2	8,512635
16,890000	0,2	8,550569
16,893333	0,2	8,585854
16,896667	0,2	8,618462
16,900000	0,2	8,648302
16,903333	0,2	8,674936
16,906667	0,2	8,697899
16,910000	0,2	8,716901
16,913333	0,2	8,731808
16,916667	0,2	8,742668
16,920000	0,2	8,749727
16,923333	0,2	8,753226
16,926667	0,2	8,753173
16,930000	0,2	8,749743
16,933333	0,2	8,743736
16,936667	0,2	8,736079
16,940000	0,2	8,726936
16,943333	0,2	8,715620
16,946667	0,2	8,701320
16,950000	0,2	8,683877
16,953333	0,2	8,663890
16,956667	0,2	8,642196
16,960000	0,2	8,619312
16,963333	0,2	8,595389
16,966667	0,2	8,570672
16,970000	0,2	8,545629
16,973333	0,2	8,520545
16,976667	0,2	8,495390
16,980000	0,2	8,470047
16,983333	0,2	8,444391
16,986667	0,2	8,418294
16,990000	0,2	8,391689
16,993333	0,2	8,364729
16,996667	0,2	8,337890
17,000000	0,2	8,311760
17,003333	0,2	8,286779
17,006667	0,2	8,263217
17,010000	0,2	8,241181
17,013333	0,2	8,220477
17,016667	0,2	8,200683
17,020000	0,2	8,181425
17,023333	0,2	8,162394
17,026667	0,2	8,143247
17,030000	0,2	8,123825
17,033333	0,2	8,104441
17,036667	0,2	8,085517
17,040000	0,2	8,066940
17,043333	0,2	8,048230
17,046667	0,2	8,029186
17,050000	0,2	8,009900
17,053333	0,2	7,990410
17,056667	0,2	7,970666
17,060000	0,2	7,950502
17,063333	0,2	7,929636
17,066667	0,2	7,908038
17,070000	0,2	7,886164
17,073333	0,2	7,864605
17,076667	0,2	7,843734
17,080000	0,2	7,823726
17,083333	0,2	7,804578
17,086667	0,2	7,786265
17,090000	0,2	7,769007
17,093333	0,2	7,753041
17,096667	0,2	7,738172
17,100000	0,2	7,724020
17,103333	0,2	7,710692
17,106667	0,2	7,698708
17,110000	0,2	7,688282
17,113333	0,2	7,679334
17,116667	0,2	7,672155
17,120000	0,2	7,667223
17,123333	0,2	7,664383
17,126667	0,2	7,662996
17,130000	0,2	7,662827
17,133333	0,2	7,664167
17,136667	0,2	7,667220
17,140000	0,2	7,671678
17,143333	0,2	7,676783
17,146667	0,2	7,681758
17,150000	0,2	7,686104
17,153333	0,2	7,689515
17,156667	0,2	7,691775
17,160000	0,2	7,692793
17,163333	0,2	7,692737
17,166667	0,2	7,692105
17,170000	0,2	7,691551
17,173333	0,2	7,691421
17,176667	0,2	7,691497
17,180000	0,2	7,691400
17,183333	0,2	7,691216
17,186667	0,2	7,691484
17,190000	0,2	7,692457
17,193333	0,2	7,693658
17,196667	0,2	7,694346
17,200000	0,2	7,694191
17,203333	0,2	7,693323
17,206667	0,2	7,691909
17,210000	0,2	7,690016
17,213333	0,2	7,687759
17,216667	0,2	7,685177
17,220000	0,2	7,682093
17,223333	0,2	7,678431
17,226667	0,2	7,674557
17,230000	0,2	7,670898
17,233333	0,2	7,667202
17,236667	0,2	7,662588
17,240000	0,2	7,656278
17,243333	0,2	7,648012
17,246667	0,2	7,638031
17,250000	0,2	7,626899
17,253333	0,2	7,615278
17,256667	0,2	7,603775
17,260000	0,2	7,592636
17,263333	0,2	7,581510
17,266667	0,2	7,569741
17,270000	0,2	7,557115
17,273333	0,2	7,544259
17,276667	0,2	7,532095
17,280000	0,2	7,521038
17,283333	0,2	7,510961
17,286667	0,2	7,501648
17,290000	0,2	7,493070
17,293333	0,2	7,485470
17,296667	0,2	7,479146
17,300000	0,2	7,474175
17,303333	0,2	7,470668
17,306667	0,2	7,468975
17,310000	0,2	7,469293
17,313333	0,2	7,471506
17,316667	0,2	7,475622
17,320000	0,2	7,482185
17,323333	0,2	7,491986
17,326667	0,2	7,505368
17,330000	0,2	7,522236
17,333333	0,2	7,542481
17,336667	0,2	7,565819
17,340000	0,2	7,591741
17,343333	0,2	7,620092
17,346667	0,2	7,651381
17,350000	0,2	7,686312
17,353333	0,2	7,725229
17,356667	0,2	7,768305
17,360000	0,2	7,815897
17,363333	0,2	7,868343
17,366667	0,2	7,925783
17,370000	0,2	7,988317
17,373333	0,2	8,056192
17,376667	0,2	8,129895
17,380000	0,2	8,210034
17,383333	0,2	8,297133
17,386667	0,2	8,391448
17,390000	0,2	8,492702
17,393333	0,2	8,600132
17,396667	0,2	8,712848
17,400000	0,2	8,830002
17,403333	0,2	8,950920
17,406667	0,2	9,075188
17,410000	0,2	9,202200
17,413333	0,2	9,330712
17,416667	0,2	9,459359
17,420000	0,2	9,587452
17,423333	0,2	9,714799
17,426667	0,2	9,841062
17,430000	0,2	9,965675
17,433333	0,2	10,088109
17,436667	0,2	10,208135
17,440000	0,2	10,326118
17,443333	0,2	10,442906
17,446667	0,2	10,559218
17,450000	0,2	10,675215
17,453333	0,2	10,790778
17,456667	0,2	10,906180
17,460000	0,2	11,022265
17,463333	0,2	11,139931
17,466667	0,2	11,259648
17,470000	0,2	11,381183
17,473333	0,2	11,503485
17,476667	0,2	11,625048
17,480000	0,2	11,744293
17,483333	0,2	11,859432
17,486667	0,2	11,968409
17,490000	0,2	12,069291
17,493333	0,2	12,160351
17,496667	0,2	12,239808
17,500000	0,2	12,305643
17,503333	0,2	12,355433
17,506667	0,2	12,386560
17,510000	0,2	12,396865
17,513333	0,2	12,384970
17,516667	0,2	12,350303
17,520000	0,2	12,293039
17,523333	0,2	12,213688
17,526667	0,2	12,112717
17,530000	0,2	11,990715
17,533333	0,2	11,848983
17,536667	0,2	11,689757
17,540000	0,2	11,515595
17,543333	0,2	11,328815
17,546667	0,2	11,131558
17,550000	0,2	10,925988
17,553333	0,2	10,714371
17,556667	0,2	10,498853
17,560000	0,2	10,281322
17,563333	0,2	10,063957
17,566667	0,2	9,849523
17,570000	0,2	9,640730
17,573333	0,2	9,439744
17,576667	0,2	9,248048
17,580000	0,2	9,066250
17,583333	0,2	8,894323
17,586667	0,2	8,732262
17,590000	0,2	8,580401
17,593333	0,2	8,439005
17,596667	0,2	8,307897
17,600000	0,2	8,186766
17,603333	0,2	8,075602
17,606667	0,2	7,974723
17,610000	0,2	7,884161
17,613333	0,2	7,802918
17,616667	0,2	7,729322
17,620000	0,2	7,662160
17,623333	0,2	7,601046
17,626667	0,2	7,545977
17,630000	0,2	7,496902
17,633333	0,2	7,453581
17,636667	0,2	7,415646
17,640000	0,2	7,382499
17,643333	0,2	7,353142
17,646667	0,2	7,326627
17,650000	0,2	7,302685
17,653333	0,2	7,281515
17,656667	0,2	7,263176
17,660000	0,2	7,247499
17,663333	0,2	7,234177
17,666667	0,2	7,222778
17,670000	0,2	7,212863
17,673333	0,2	7,204126
17,676667	0,2	7,196375
17,680000	0,2	7,189307
17,683333	0,2	7,182623
17,686667	0,2	7,176370
17,690000	0,2	7,170801
17,693333	0,2	7,166094
17,696667	0,2	7,162466
17,700000	0,2	7,160230
17,703333	0,2	7,159597
17,706667	0,2	7,160409
17,710000	0,2	7,162185
17,713333	0,2	7,164757
17,716667	0,2	7,168518
17,720000	0,2	7,173618
17,723333	0,2	7,179685
17,726667	0,2	7,186698
17,730000	0,2	7,195236
17,733333	0,2	7,205636
17,736667	0,2	7,217562
17,740000	0,2	7,230511
17,743333	0,2	7,244303
17,746667	0,2	7,258930
17,750000	0,2	7,274216
17,753333	0,2	7,289933
17,756667	0,2	7,306210
17,760000	0,2	7,323287
17,763333	0,2	7,340764
17,766667	0,2	7,357704
17,770000	0,2	7,373432
17,773333	0,2	7,387675
17,776667	0,2	7,399986
17,780000	0,2	7,409494
17,783333	0,2	7,415396
17,786667	0,2	7,417442
17,790000	0,2	7,416021
17,793333	0,2	7,412012
17,796667	0,2	7,406195
17,800000	0,2	7,398511
17,803333	0,2	7,388229
17,806667	0,2	7,374923
17,810000	0,2	7,359022
17,813333	0,2	7,341571
17,816667	0,2	7,323662
17,820000	0,2	7,305804
17,823333	0,2	7,287820
17,826667	0,2	7,269711
17,830000	0,2	7,252255
17,833333	0,2	7,236452
17,836667	0,2	7,222943
17,840000	0,2	7,211988
17,843333	0,2	7,203624
17,846667	0,2	7,198296
17,850000	0,2	7,197253
17,853333	0,2	7,201322
17,856667	0,2	7,209335
17,860000	0,2	7,218807
17,863333	0,2	7,228170
17,866667	0,2	7,237676
17,870000	0,2	7,248406
17,873333	0,2	7,261140
17,876667	0,2	7,275892
17,880000	0,2	7,291814
17,883333	0,2	7,307699
17,886667	0,2	7,322927
17,890000	0,2	7,337754
17,893333	0,2	7,352593
17,896667	0,2	7,367185
17,900000	0,2	7,380587
17,903333	0,2	7,391911
17,906667	0,2	7,400730
17,910000	0,2	7,406835
17,913333	0,2	7,410085
17,916667	0,2	7,410346
17,920000	0,2	7,407208
17,923333	0,2	7,400069
17,926667	0,2	7,388595
17,930000	0,2	7,373066
17,933333	0,2	7,354579
17,936667	0,2	7,334614
17,940000	0,2	7,314094
17,943333	0,2	7,293125
17,946667	0,2	7,271616
17,950000	0,2	7,249739
17,953333	0,2	7,227609
17,956667	0,2	7,204812
17,960000	0,2	7,180789
17,963333	0,2	7,155814
17,966667	0,2	7,131155
17,970000	0,2	7,108174
17,973333	0,2	7,087725
17,976667	0,2	7,070145
17,980000	0,2	7,055166
17,983333	0,2	7,042140
17,986667	0,2	7,030612
17,990000	0,2	7,020454
17,993333	0,2	7,011576
17,996667	0,2	7,003792
18,000000	0,2	6,997030
18,003333	0,2	6,991381
18,006667	0,2	6,986803
18,010000	0,2	6,983018
18,013333	0,2	6,979803
18,016667	0,2	6,977207
18,020000	0,2	6,975484
18,023333	0,2	6,974945
18,026667	0,2	6,975725
18,030000	0,2	6,977650
18,033333	0,2	6,980540
18,036667	0,2	6,984385
18,040000	0,2	6,989075
18,043333	0,2	6,994260
18,046667	0,2	6,999401
18,050000	0,2	7,004027
18,053333	0,2	7,008218
18,056667	0,2	7,012718
18,060000	0,2	7,018392
18,063333	0,2	7,025572
18,066667	0,2	7,033958
18,070000	0,2	7,042972
18,073333	0,2	7,052177
18,076667	0,2	7,061561
18,080000	0,2	7,071529
18,083333	0,2	7,082566
18,086667	0,2	7,094743
18,090000	0,2	7,107543
18,093333	0,2	7,120238
18,096667	0,2	7,132475
18,100000	0,2	7,144350
18,103333	0,2	7,155938
18,106667	0,2	7,167169
18,110000	0,2	7,178004
18,113333	0,2	7,188172
18,116667	0,2	7,197148
18,120000	0,2	7,204805
18,123333	0,2	7,211367
18,126667	0,2	7,216654
18,130000	0,2	7,220236
18,133333	0,2	7,222157
18,136667	0,2	7,222704
18,140000	0,2	7,221742
18,143333	0,2	7,218749
18,146667	0,2	7,213221
18,150000	0,2	7,204945
18,153333	0,2	7,194182
18,156667	0,2	7,181636
18,160000	0,2	7,168072
18,163333	0,2	7,153891
18,166667	0,2	7,138958
18,170000	0,2	7,122860
18,173333	0,2	7,105376
18,176667	0,2	7,086577
18,180000	0,2	7,066684
18,183333	0,2	7,046049
18,186667	0,2	7,025027
18,190000	0,2	7,003661
18,193333	0,2	6,981769
18,196667	0,2	6,959397
18,200000	0,2	6,937074
18,203333	0,2	6,915676
18,206667	0,2	6,895937
18,210000	0,2	6,877892
18,213333	0,2	6,860971
18,216667	0,2	6,844656
18,220000	0,2	6,828744
18,223333	0,2	6,813159
18,226667	0,2	6,797928
18,230000	0,2	6,783413
18,233333	0,2	6,770345
18,236667	0,2	6,759297
18,240000	0,2	6,750063
18,243333	0,2	6,741863
18,246667	0,2	6,734047
18,250000	0,2	6,726466
18,253333	0,2	6,719476
18,256667	0,2	6,713523
18,260000	0,2	6,708655
18,263333	0,2	6,704486
18,266667	0,2	6,700532
18,270000	0,2	6,696650
18,273333	0,2	6,693279
18,276667	0,2	6,691116
18,280000	0,2	6,690515
18,283333	0,2	6,691322
18,286667	0,2	6,693037
18,290000	0,2	6,695103
18,293333	0,2	6,697406
18,296667	0,2	6,700344
18,300000	0,2	6,704257
18,303333	0,2	6,709131
18,306667	0,2	6,714799
18,310000	0,2	6,721011
18,313333	0,2	6,727395
18,316667	0,2	6,733568
18,320000	0,2	6,739113
18,323333	0,2	6,743424
18,326667	0,2	6,745814
18,330000	0,2	6,745866
18,333333	0,2	6,743638
18,336667	0,2	6,739497
18,340000	0,2	6,733698
18,343333	0,2	6,726178
18,346667	0,2	6,716801
18,350000	0,2	6,705719
18,353333	0,2	6,693427
18,356667	0,2	6,680830
18,360000	0,2	6,669505
18,363333	0,2	6,660746
18,366667	0,2	6,653662
18,370000	0,2	6,645515
18,373333	0,2	6,634414
18,376667	0,2	6,620968
18,380000	0,2	6,607402
18,383333	0,2	6,595832
18,386667	0,2	6,587571
18,390000	0,2	6,583143
18,393333	0,2	6,582329
18,396667	0,2	6,584650
18,400000	0,2	6,590096
18,403333	0,2	6,599015
18,406667	0,2	6,611469
18,410000	0,2	6,627034
18,413333	0,2	6,644859
18,416667	0,2	6,663824
18,420000	0,2	6,682878
18,423333	0,2	6,701173
18,426667	0,2	6,718169
18,430000	0,2	6,733692
18,433333	0,2	6,747485
18,436667	0,2	6,758859
18,440000	0,2	6,767074
18,443333	0,2	6,771719
18,446667	0,2	6,772633
18,450000	0,2	6,769894
18,453333	0,2	6,763935
18,456667	0,2	6,755215
18,460000	0,2	6,743748
18,463333	0,2	6,729324
18,466667	0,2	6,712034
18,470000	0,2	6,692324
18,473333	0,2	6,670859
18,476667	0,2	6,648421
18,480000	0,2	6,625530
18,483333	0,2	6,602147
18,486667	0,2	6,578041
18,490000	0,2	6,553414
18,493333	0,2	6,528985
18,496667	0,2	6,505557
18,500000	0,2	6,483725
18,503333	0,2	6,463655
18,506667	0,2	6,444938
18,510000	0,2	6,427086
18,513333	0,2	6,410229
18,516667	0,2	6,395047
18,520000	0,2	6,382254
18,523333	0,2	6,372230
18,526667	0,2	6,364876
18,530000	0,2	6,359734
18,533333	0,2	6,356394
18,536667	0,2	6,354906
18,540000	0,2	6,355771
18,543333	0,2	6,359632
18,546667	0,2	6,366929
18,550000	0,2	6,377622
18,553333	0,2	6,391171
18,556667	0,2	6,406886
18,560000	0,2	6,424305
18,563333	0,2	6,443324
18,566667	0,2	6,463950
18,570000	0,2	6,485941
18,573333	0,2	6,508480
18,576667	0,2	6,530185
18,580000	0,2	6,549892
18,583333	0,2	6,567366
18,586667	0,2	6,582839
18,590000	0,2	6,596236
18,593333	0,2	6,607116
18,596667	0,2	6,614940
18,600000	0,2	6,619241
18,603333	0,2	6,619904
18,606667	0,2	6,617346
18,610000	0,2	6,612398
18,613333	0,2	6,606012
18,616667	0,2	6,599001
18,620000	0,2	6,592052
18,623333	0,2	6,585886
18,626667	0,2	6,581065
18,630000	0,2	6,577767
18,633333	0,2	6,576030
18,636667	0,2	6,576254
18,640000	0,2	6,579591
18,643333	0,2	6,587908
18,646667	0,2	6,603182
18,650000	0,2	6,627002
18,653333	0,2	6,660650
18,656667	0,2	6,705319
18,660000	0,2	6,762339
18,663333	0,2	6,833423
18,666667	0,2	6,920682
18,670000	0,2	7,026474
18,673333	0,2	7,153331
18,676667	0,2	7,303992
18,680000	0,2	7,481168
18,683333	0,2	7,687211
18,686667	0,2	7,924056
18,690000	0,2	8,192828
18,693333	0,2	8,493113
18,696667	0,2	8,822975
18,700000	0,2	9,179478
18,703333	0,2	9,558666
18,706667	0,2	9,955369
18,710000	0,2	10,363387
18,713333	0,2	10,775793
18,716667	0,2	11,185338
18,720000	0,2	11,584724
18,723333	0,2	11,966455
18,726667	0,2	12,322803
18,730000	0,2	12,646579
18,733333	0,2	12,932154
18,736667	0,2	13,175959
18,740000	0,2	13,376294
18,743333	0,2	13,532654
18,746667	0,2	13,645342
18,750000	0,2	13,715818
18,753333	0,2	13,746825
18,756667	0,2	13,741792
18,760000	0,2	13,704322
18,763333	0,2	13,638183
18,766667	0,2	13,547600
18,770000	0,2	13,437300
18,773333	0,2	13,311901
18,776667	0,2	13,175117
18,780000	0,2	13,029706
18,783333	0,2	12,878136
18,786667	0,2	12,723265
18,790000	0,2	12,568572
18,793333	0,2	12,417833
18,796667	0,2	12,274274
18,800000	0,2	12,139930
18,803333	0,2	12,015887
18,806667	0,2	11,903001
18,810000	0,2	11,802395
18,813333	0,2	11,715454
18,816667	0,2	11,643442
18,820000	0,2	11,587143
18,823333	0,2	11,546894
18,826667	0,2	11,522869
18,830000	0,2	11,515120
18,833333	0,2	11,523054
18,836667	0,2	11,544993
18,840000	0,2	11,578310
18,843333	0,2	11,619958
18,846667	0,2	11,667046
18,850000	0,2	11,717136
18,853333	0,2	11,767945
18,856667	0,2	11,816539
18,860000	0,2	11,859051
18,863333	0,2	11,891446
18,866667	0,2	11,910378
18,870000	0,2	11,913279
18,873333	0,2	11,897953
18,876667	0,2	11,862420
18,880000	0,2	11,805173
18,883333	0,2	11,725478
18,886667	0,2	11,623480
18,890000	0,2	11,500009
18,893333	0,2	11,356374
18,896667	0,2	11,194457
18,900000	0,2	11,016787
18,903333	0,2	10,826194
18,906667	0,2	10,625361
18,910000	0,2	10,416666
18,913333	0,2	10,202368
18,916667	0,2	9,984900
18,920000	0,2	9,766941
18,923333	0,2	9,551326
18,926667	0,2	9,340757
18,930000	0,2	9,137301
18,933333	0,2	8,942245
18,936667	0,2	8,756488
18,940000	0,2	8,580869
18,943333	0,2	8,416173
18,946667	0,2	8,263005
18,950000	0,2	8,121707
18,953333	0,2	7,992237
18,956667	0,2	7,874111
18,960000	0,2	7,766755
18,963333	0,2	7,669892
18,966667	0,2	7,583352
18,970000	0,2	7,506678
18,973333	0,2	7,439128
18,976667	0,2	7,379977
18,980000	0,2	7,328709
18,983333	0,2	7,284948
18,986667	0,2	7,248090
18,990000	0,2	7,217137
18,993333	0,2	7,191077
18,996667	0,2	7,169133
19,000000	0,2	7,150503
19,003333	0,2	7,134278
19,006667	0,2	7,119878
19,010000	0,2	7,107227
19,013333	0,2	7,096264
19,016667	0,2	7,086504
19,020000	0,2	7,077128
19,023333	0,2	7,067407
19,026667	0,2	7,057157
19,030000	0,2	7,046662
19,033333	0,2	7,036049
19,036667	0,2	7,024942
19,040000	0,2	7,012736
19,043333	0,2	6,998967
19,046667	0,2	6,983459
19,050000	0,2	6,966398
19,053333	0,2	6,948098
19,056667	0,2	6,928636
19,060000	0,2	6,907939
19,063333	0,2	6,885973
19,066667	0,2	6,862662
19,070000	0,2	6,837936
19,073333	0,2	6,811852
19,076667	0,2	6,784590
19,080000	0,2	6,756375
19,083333	0,2	6,727288
19,086667	0,2	6,697167
19,090000	0,2	6,665789
19,093333	0,2	6,633372
19,096667	0,2	6,600801
19,100000	0,2	6,568960
19,103333	0,2	6,537964
19,106667	0,2	6,507411
19,110000	0,2	6,477111
19,113333	0,2	6,447237
19,116667	0,2	6,418101
19,120000	0,2	6,389985
19,123333	0,2	6,362996
19,126667	0,2	6,337057
19,130000	0,2	6,312044
19,133333	0,2	6,287793
19,136667	0,2	6,264065
19,140000	0,2	6,240650
19,143333	0,2	6,217542
19,146667	0,2	6,195010
19,150000	0,2	6,173396
19,153333	0,2	6,152911
19,156667	0,2	6,133704
19,160000	0,2	6,115919
19,163333	0,2	6,099614
19,166667	0,2	6,084820
19,170000	0,2	6,071526
19,173333	0,2	6,059460
19,176667	0,2	6,048140
19,180000	0,2	6,037192
19,183333	0,2	6,026635
19,186667	0,2	6,017022
19,190000	0,2	6,009045
19,193333	0,2	6,002948
19,196667	0,2	5,998511
19,200000	0,2	5,995346
19,203333	0,2	5,992956
19,206667	0,2	5,990814
19,210000	0,2	5,988588
19,213333	0,2	5,986296
19,216667	0,2	5,984264
19,220000	0,2	5,982726
19,223333	0,2	5,981526
19,226667	0,2	5,980462
19,230000	0,2	5,979631
19,233333	0,2	5,979251
19,236667	0,2	5,979276
19,240000	0,2	5,979373
19,243333	0,2	5,979209
19,246667	0,2	5,978645
19,250000	0,2	5,977726
19,253333	0,2	5,976541
19,256667	0,2	5,975254
19,260000	0,2	5,974285
19,263333	0,2	5,974307
19,266667	0,2	5,975937
19,270000	0,2	5,979337
19,273333	0,2	5,984168
19,276667	0,2	5,990054
19,280000	0,2	5,997018
19,283333	0,2	6,005532
19,286667	0,2	6,016131
19,290000	0,2	6,029086
19,293333	0,2	6,044590
19,296667	0,2	6,062747
19,300000	0,2	6,083291
19,303333	0,2	6,105877
19,306667	0,2	6,130548
19,310000	0,2	6,157493
19,313333	0,2	6,186400
19,316667	0,2	6,216321
19,320000	0,2	6,246162
19,323333	0,2	6,275059
19,326667	0,2	6,302348
19,330000	0,2	6,327439
19,333333	0,2	6,349814
19,336667	0,2	6,369101
19,340000	0,2	6,384943
19,343333	0,2	6,396886
19,346667	0,2	6,404571
19,350000	0,2	6,407812
19,353333	0,2	6,406315
19,356667	0,2	6,399618
19,360000	0,2	6,387733
19,363333	0,2	6,371636
19,366667	0,2	6,352642
19,370000	0,2	6,331462
19,373333	0,2	6,308127
19,376667	0,2	6,282734
19,380000	0,2	6,255890
19,383333	0,2	6,228282
19,386667	0,2	6,200300
19,390000	0,2	6,172379
19,393333	0,2	6,145283
19,396667	0,2	6,119674
19,400000	0,2	6,095485
19,403333	0,2	6,072074
19,406667	0,2	6,049106
19,410000	0,2	6,026990
19,413333	0,2	6,006427
19,416667	0,2	5,987837
19,420000	0,2	5,971151
19,423333	0,2	5,955774
19,426667	0,2	5,940750
19,430000	0,2	5,925355
19,433333	0,2	5,909484
19,436667	0,2	5,893282
19,440000	0,2	5,876804
19,443333	0,2	5,860163
19,446667	0,2	5,843406
19,450000	0,2	5,826194
19,453333	0,2	5,808179
19,456667	0,2	5,789661
19,460000	0,2	5,771439
19,463333	0,2	5,753931
19,466667	0,2	5,736687
19,470000	0,2	5,718970
19,473333	0,2	5,700589
19,476667	0,2	5,682008
19,480000	0,2	5,663803
19,483333	0,2	5,646207
19,486667	0,2	5,629276
19,490000	0,2	5,613236
19,493333	0,2	5,598352
19,496667	0,2	5,584488
19,500000	0,2	5,571064
19,503333	0,2	5,557550
19,506667	0,2	5,543927
19,510000	0,2	5,530642
19,513333	0,2	5,518260
19,516667	0,2	5,507112
19,520000	0,2	5,497280
19,523333	0,2	5,488785
19,526667	0,2	5,481563
19,530000	0,2	5,475333
19,533333	0,2	5,469580
19,536667	0,2	5,463924
19,540000	0,2	5,458631
19,543333	0,2	5,454278
19,546667	0,2	5,450819
19,550000	0,2	5,447641
19,553333	0,2	5,444541
19,556667	0,2	5,442094
19,560000	0,2	5,441111
19,563333	0,2	5,442035
19,566667	0,2	5,444887
19,570000	0,2	5,449592
19,573333	0,2	5,456026
19,576667	0,2	5,463814
19,580000	0,2	5,472489
19,583333	0,2	5,481703
19,586667	0,2	5,491193
19,590000	0,2	5,500984
19,593333	0,2	5,511483
19,596667	0,2	5,522709
19,600000	0,2	5,533700
19,603333	0,2	5,543302
19,606667	0,2	5,551186
19,610000	0,2	5,557778
19,613333	0,2	5,563606
19,616667	0,2	5,568830
19,620000	0,2	5,573029
19,623333	0,2	5,575509
19,626667	0,2	5,575899
19,630000	0,2	5,574298
19,633333	0,2	5,570988
19,636667	0,2	5,566300
19,640000	0,2	5,560634
19,643333	0,2	5,554350
19,646667	0,2	5,547736
19,650000	0,2	5,541281
19,653333	0,2	5,535709
19,656667	0,2	5,531621
19,660000	0,2	5,529350
19,663333	0,2	5,528938
19,666667	0,2	5,530082
19,670000	0,2	5,532411
19,673333	0,2	5,535883
19,676667	0,2	5,540964
19,680000	0,2	5,548352
19,683333	0,2	5,558382
19,686667	0,2	5,570873
19,690000	0,2	5,585402
19,693333	0,2	5,601372
19,696667	0,2	5,618040
19,700000	0,2	5,634897
19,703333	0,2	5,651847
19,706667	0,2	5,668905
19,710000	0,2	5,685853
19,713333	0,2	5,702175
19,716667	0,2	5,717256
19,720000	0,2	5,730720
19,723333	0,2	5,742590
19,726667	0,2	5,752913
19,730000	0,2	5,761414
19,733333	0,2	5,767618
19,736667	0,2	5,771000
19,740000	0,2	5,771256
19,743333	0,2	5,768702
19,746667	0,2	5,764293
19,750000	0,2	5,759047
19,753333	0,2	5,753560
19,756667	0,2	5,748202
19,760000	0,2	5,743285
19,763333	0,2	5,738569
19,766667	0,2	5,733104
19,770000	0,2	5,726009
19,773333	0,2	5,717205
19,776667	0,2	5,707155
19,780000	0,2	5,696142
19,783333	0,2	5,684015
19,786667	0,2	5,670578
19,790000	0,2	5,655993
19,793333	0,2	5,640727
19,796667	0,2	5,625204
19,800000	0,2	5,609537
19,803333	0,2	5,593560
19,806667	0,2	5,577079
19,810000	0,2	5,560083
19,813333	0,2	5,542707
19,816667	0,2	5,525066
19,820000	0,2	5,507239
19,823333	0,2	5,489314
19,826667	0,2	5,471367
19,830000	0,2	5,453496
19,833333	0,2	5,435773
19,836667	0,2	5,418295
19,840000	0,2	5,401430
19,843333	0,2	5,385587
19,846667	0,2	5,370724
19,850000	0,2	5,356404
19,853333	0,2	5,342327
19,856667	0,2	5,328795
19,860000	0,2	5,316518
19,863333	0,2	5,305853
19,866667	0,2	5,296528
19,870000	0,2	5,288242
19,873333	0,2	5,281170
19,876667	0,2	5,275732
19,880000	0,2	5,272151
19,883333	0,2	5,270379
19,886667	0,2	5,270203
19,890000	0,2	5,271223
19,893333	0,2	5,272921
19,896667	0,2	5,274812
19,900000	0,2	5,276542
19,903333	0,2	5,277922
19,906667	0,2	5,278897
19,910000	0,2	5,279593
19,913333	0,2	5,280364
19,916667	0,2	5,281293
19,920000	0,2	5,281724
19,923333	0,2	5,280829
19,926667	0,2	5,278369
19,930000	0,2	5,274603
19,933333	0,2	5,270012
19,936667	0,2	5,265168
19,940000	0,2	5,260300
19,943333	0,2	5,255030
19,946667	0,2	5,248866
19,950000	0,2	5,241761
19,953333	0,2	5,233932
19,956667	0,2	5,225393
19,960000	0,2	5,216032
19,963333	0,2	5,206058
19,966667	0,2	5,196036
19,970000	0,2	5,186482
19,973333	0,2	5,177495
19,976667	0,2	5,168737
19,980000	0,2	5,159874
19,983333	0,2	5,150922
19,986667	0,2	5,141957
19,990000	0,2	5,132764
19,993333	0,2	5,123058
19,996667	0,2	5,112812
20,000000	0,2	5,102238
20,003333	0,2	5,091478
20,006667	0,2	5,080351
20,010000	0,2	5,068491
20,013333	0,2	5,055722
20,016667	0,2	5,042320
20,020000	0,2	5,028816
20,023333	0,2	5,015515
20,026667	0,2	5,002318
20,030000	0,2	4,988992
20,033333	0,2	4,975523
20,036667	0,2	4,962157
20,040000	0,2	4,949053
20,043333	0,2	4,936215
20,046667	0,2	4,923887
20,050000	0,2	4,912606
20,053333	0,2	4,902684
20,056667	0,2	4,893817
20,060000	0,2	4,885390
20,063333	0,2	4,877183
20,066667	0,2	4,869473
20,070000	0,2	4,862471
20,073333	0,2	4,856111
20,076667	0,2	4,850416
20,080000	0,2	4,845651
20,083333	0,2	4,842012
20,086667	0,2	4,839441
20,090000	0,2	4,837916
20,093333	0,2	4,837624
20,096667	0,2	4,838587
20,100000	0,2	4,840353
20,103333	0,2	4,842334
20,106667	0,2	4,844270
20,110000	0,2	4,846163
20,113333	0,2	4,848109
20,116667	0,2	4,850332
20,120000	0,2	4,852988
20,123333	0,2	4,855911
20,126667	0,2	4,858754
20,130000	0,2	4,861213
20,133333	0,2	4,863159
20,136667	0,2	4,864732
20,140000	0,2	4,866366
20,143333	0,2	4,868707
20,146667	0,2	4,872079
20,150000	0,2	4,876033
20,153333	0,2	4,879939
20,156667	0,2	4,883808
20,160000	0,2	4,888099
20,163333	0,2	4,893011
20,166667	0,2	4,898193
20,170000	0,2	4,903110
20,173333	0,2	4,907613
20,176667	0,2	4,912038
20,180000	0,2	4,916847
20,183333	0,2	4,922222
20,186667	0,2	4,927963
20,190000	0,2	4,933796
20,193333	0,2	4,939782
20,196667	0,2	4,946219
20,200000	0,2	4,953246
20,203333	0,2	4,960759
20,206667	0,2	4,968332
20,210000	0,2	4,975146
20,213333	0,2	4,980496
20,216667	0,2	4,984375
20,220000	0,2	4,987211
20,223333	0,2	4,989357
20,226667	0,2	4,991184
20,230000	0,2	4,993031
20,233333	0,2	4,994708
20,236667	0,2	4,995686
20,240000	0,2	4,995777
20,243333	0,2	4,995083
20,246667	0,2	4,993478
20,250000	0,2	4,990683
20,253333	0,2	4,986825
20,256667	0,2	4,982602
20,260000	0,2	4,978880
20,263333	0,2	4,976165
20,266667	0,2	4,974306
20,270000	0,2	4,972408
20,273333	0,2	4,969300
20,276667	0,2	4,964466
20,280000	0,2	4,958204
20,283333	0,2	4,950892
20,286667	0,2	4,942778
20,290000	0,2	4,934500
20,293333	0,2	4,927066
20,296667	0,2	4,921230
20,300000	0,2	4,917260
20,303333	0,2	4,915132
20,306667	0,2	4,914674
20,310000	0,2	4,915720
20,313333	0,2	4,918305
20,316667	0,2	4,922610
20,320000	0,2	4,928721
20,323333	0,2	4,936659
20,326667	0,2	4,946569
20,330000	0,2	4,958528
20,333333	0,2	4,972284
20,336667	0,2	4,987338
20,340000	0,2	5,002987
20,343333	0,2	5,018432
20,346667	0,2	5,033240
20,350000	0,2	5,047502
20,353333	0,2	5,061411
20,356667	0,2	5,074874
20,360000	0,2	5,087656
20,363333	0,2	5,099589
20,366667	0,2	5,110524
20,370000	0,2	5,120211
20,373333	0,2	5,128220
20,376667	0,2	5,134078
20,380000	0,2	5,137374
20,383333	0,2	5,137636
20,386667	0,2	5,134548
20,390000	0,2	5,128361
20,393333	0,2	5,119756
20,396667	0,2	5,109401
20,400000	0,2	5,097622
20,403333	0,2	5,084580
20,406667	0,2	5,070705
20,410000	0,2	5,056676
20,413333	0,2	5,043207
20,416667	0,2	5,030863
20,420000	0,2	5,019874
20,423333	0,2	5,010254
20,426667	0,2	5,002046
20,430000	0,2	4,995233
20,433333	0,2	4,989355
20,436667	0,2	4,983530
20,440000	0,2	4,977251
20,443333	0,2	4,970888
20,446667	0,2	4,965083
20,450000	0,2	4,959899
20,453333	0,2	4,954699
20,456667	0,2	4,948605
20,460000	0,2	4,940929
20,463333	0,2	4,931483
20,466667	0,2	4,920724
20,470000	0,2	4,909483
20,473333	0,2	4,898363
20,476667	0,2	4,887210
20,480000	0,2	4,875261
20,483333	0,2	4,862027
20,486667	0,2	4,847649
20,490000	0,2	4,832445
20,493333	0,2	4,816665
20,496667	0,2	4,800499
20,500000	0,2	4,783830
20,503333	0,2	4,766268
20,506667	0,2	4,747647
20,510000	0,2	4,728320
20,513333	0,2	4,708866
20,516667	0,2	4,689651
20,520000	0,2	4,670831
20,523333	0,2	4,652642
20,526667	0,2	4,635318
20,530000	0,2	4,618812
20,533333	0,2	4,602863
20,536667	0,2	4,587230
20,540000	0,2	4,571743
20,543333	0,2	4,556420
20,546667	0,2	4,541651
20,550000	0,2	4,527928
20,553333	0,2	4,515181
20,556667	0,2	4,502657
20,560000	0,2	4,489793
20,563333	0,2	4,476765
20,566667	0,2	4,463991
20,570000	0,2	4,451865
20,573333	0,2	4,440973
20,576667	0,2	4,431786
20,580000	0,2	4,424176
20,583333	0,2	4,417514
20,586667	0,2	4,411110
20,590000	0,2	4,404434
20,593333	0,2	4,397245
20,596667	0,2	4,389840
20,600000	0,2	4,382846
20,603333	0,2	4,376662
20,606667	0,2	4,371172
20,610000	0,2	4,365810
20,613333	0,2	4,359903
20,616667	0,2	4,353248
20,620000	0,2	4,346332
20,623333	0,2	4,339693
20,626667	0,2	4,333343
20,630000	0,2	4,327149
20,633333	0,2	4,321170
20,636667	0,2	4,315319
20,640000	0,2	4,309310
20,643333	0,2	4,302978
20,646667	0,2	4,296311
20,650000	0,2	4,289245
20,653333	0,2	4,281711
20,656667	0,2	4,273880
20,660000	0,2	4,266163
20,663333	0,2	4,258807
20,666667	0,2	4,251723
20,670000	0,2	4,244895
20,673333	0,2	4,238500
20,676667	0,2	4,232446
20,680000	0,2	4,226224
20,683333	0,2	4,219395
20,686667	0,2	4,211991
20,690000	0,2	4,204337
20,693333	0,2	4,196708
20,696667	0,2	4,189336
20,700000	0,2	4,182511
20,703333	0,2	4,176377
20,706667	0,2	4,170723
20,710000	0,2	4,165139
20,713333	0,2	4,159267
20,716667	0,2	4,152861
20,720000	0,2	4,145970
20,723333	0,2	4,139182
20,726667	0,2	4,133199
20,730000	0,2	4,128205
20,733333	0,2	4,124051
20,736667	0,2	4,120690
20,740000	0,2	4,118076
20,743333	0,2	4,116021
20,746667	0,2	4,114410
20,750000	0,2	4,113343
20,753333	0,2	4,112958
20,756667	0,2	4,113350
20,760000	0,2	4,114712
20,763333	0,2	4,117367
20,766667	0,2	4,121426
20,770000	0,2	4,126627
20,773333	0,2	4,132709
20,776667	0,2	4,139751
20,780000	0,2	4,148135
20,783333	0,2	4,158437
20,786667	0,2	4,171277
20,790000	0,2	4,187053
20,793333	0,2	4,205710
20,796667	0,2	4,226974
20,800000	0,2	4,250649
20,803333	0,2	4,276313
20,806667	0,2	4,303117
20,810000	0,2	4,330340
20,813333	0,2	4,357627
20,816667	0,2	4,384407
20,820000	0,2	4,409616
20,823333	0,2	4,432313
20,826667	0,2	4,452223
20,830000	0,2	4,469478
20,833333	0,2	4,483930
20,836667	0,2	4,494759
20,840000	0,2	4,500868
20,843333	0,2	4,501710
20,846667	0,2	4,497538
20,850000	0,2	4,489044
20,853333	0,2	4,476942
20,856667	0,2	4,461663
20,860000	0,2	4,443366
20,863333	0,2	4,422217
20,866667	0,2	4,398462
20,870000	0,2	4,372327
20,873333	0,2	4,344095
20,876667	0,2	4,314257
20,880000	0,2	4,283537
20,883333	0,2	4,252676
20,886667	0,2	4,222025
20,890000	0,2	4,191469
20,893333	0,2	4,160952
20,896667	0,2	4,131001
20,900000	0,2	4,102378
20,903333	0,2	4,075530
20,906667	0,2	4,050772
20,910000	0,2	4,028372
20,913333	0,2	4,008224
20,916667	0,2	3,989921
20,920000	0,2	3,973083
20,923333	0,2	3,957361
20,926667	0,2	3,942405
20,930000	0,2	3,928230
20,933333	0,2	3,915360
20,936667	0,2	3,904278
20,940000	0,2	3,894948
20,943333	0,2	3,886895
20,946667	0,2	3,879551
20,950000	0,2	3,872623
20,953333	0,2	3,866145
20,956667	0,2	3,860069
20,960000	0,2	3,854111
20,963333	0,2	3,848215
20,966667	0,2	3,842871
20,970000	0,2	3,838670
20,973333	0,2	3,835804
20,976667	0,2	3,834112
20,980000	0,2	3,833204
20,983333	0,2	3,832554
20,986667	0,2	3,831613
20,990000	0,2	3,829851
20,993333	0,2	3,827004
20,996667	0,2	3,823324
21,000000	0,2	3,819414
21,003333	0,2	3,815872
21,006667	0,2	3,813090
21,010000	0,2	3,811204
21,013333	0,2	3,810165
21,016667	0,2	3,809735
21,020000	0,2	3,809422
21,023333	0,2	3,808776
21,026667	0,2	3,807859
21,030000	0,2	3,807151
21,033333	0,2	3,806977
21,036667	0,2	3,807148
21,040000	0,2	3,807201
21,043333	0,2	3,806844
21,046667	0,2	3,806124
21,050000	0,2	3,805206
21,053333	0,2	3,804189
21,056667	0,2	3,803390
21,060000	0,2	3,803473
21,063333	0,2	3,804788
21,066667	0,2	3,806753
21,070000	0,2	3,808346
21,073333	0,2	3,808887
21,076667	0,2	3,808061
21,080000	0,2	3,805870
21,083333	0,2	3,802718
21,086667	0,2	3,798977
21,090000	0,2	3,794739
21,093333	0,2	3,789912
21,096667	0,2	3,784142
21,100000	0,2	3,777107
21,103333	0,2	3,768949
21,106667	0,2	3,760232
21,110000	0,2	3,751898
21,113333	0,2	3,744910
21,116667	0,2	3,739402
21,120000	0,2	3,734450
21,123333	0,2	3,728887
21,126667	0,2	3,722259
21,130000	0,2	3,715064
21,133333	0,2	3,708144
21,136667	0,2	3,701872
21,140000	0,2	3,696079
21,143333	0,2	3,690428
21,146667	0,2	3,684433
21,150000	0,2	3,677662
21,153333	0,2	3,670279
21,156667	0,2	3,662971
21,160000	0,2	3,656358
21,163333	0,2	3,650582
21,166667	0,2	3,645382
21,170000	0,2	3,640492
21,173333	0,2	3,635849
21,176667	0,2	3,631371
21,180000	0,2	3,626887
21,183333	0,2	3,622355
21,186667	0,2	3,617872
21,190000	0,2	3,613517
21,193333	0,2	3,609387
21,196667	0,2	3,605526
21,200000	0,2	3,601714
21,203333	0,2	3,597677
21,206667	0,2	3,593584
21,210000	0,2	3,589989
21,213333	0,2	3,587204
21,216667	0,2	3,584957
21,220000	0,2	3,582749
21,223333	0,2	3,580562
21,226667	0,2	3,579099
21,230000	0,2	3,579305
21,233333	0,2	3,581839
21,236667	0,2	3,586831
21,240000	0,2	3,593777
21,243333	0,2	3,601782
21,246667	0,2	3,610163
21,250000	0,2	3,618976
21,253333	0,2	3,629054
21,256667	0,2	3,641472
21,260000	0,2	3,656784
21,263333	0,2	3,674501
21,266667	0,2	3,693427
21,270000	0,2	3,712802
21,273333	0,2	3,732900
21,276667	0,2	3,754382
21,280000	0,2	3,777367
21,283333	0,2	3,801167
21,286667	0,2	3,824475
21,290000	0,2	3,845840
21,293333	0,2	3,864497
21,296667	0,2	3,880709
21,300000	0,2	3,894955
21,303333	0,2	3,906917
21,306667	0,2	3,915565
21,310000	0,2	3,920064
21,313333	0,2	3,920266
21,316667	0,2	3,916514
21,320000	0,2	3,909407
21,323333	0,2	3,899664
21,326667	0,2	3,887657
21,330000	0,2	3,873053
21,333333	0,2	3,855459
21,336667	0,2	3,835206
21,340000	0,2	3,813287
21,343333	0,2	3,791076
21,346667	0,2	3,770094
21,350000	0,2	3,751349
21,353333	0,2	3,734873
21,356667	0,2	3,720202
21,360000	0,2	3,706975
21,363333	0,2	3,694932
21,366667	0,2	3,683796
21,370000	0,2	3,673485
21,373333	0,2	3,664518
21,376667	0,2	3,657962
21,380000	0,2	3,654633
21,383333	0,2	3,654441
21,386667	0,2	3,656541
21,390000	0,2	3,660020
21,393333	0,2	3,664478
21,396667	0,2	3,670112
21,400000	0,2	3,677357
21,403333	0,2	3,686434
21,406667	0,2	3,697192
21,410000	0,2	3,709224
21,413333	0,2	3,721938
21,416667	0,2	3,734537
21,420000	0,2	3,746068
21,423333	0,2	3,755758
21,426667	0,2	3,763430
21,430000	0,2	3,769414
21,433333	0,2	3,773885
21,436667	0,2	3,776332
21,440000	0,2	3,775707
21,443333	0,2	3,771172
21,446667	0,2	3,762737
21,450000	0,2	3,751203
21,453333	0,2	3,737706
21,456667	0,2	3,723205
21,460000	0,2	3,708084
21,463333	0,2	3,692197
21,466667	0,2	3,675121
21,470000	0,2	3,656196
21,473333	0,2	3,634959
21,476667	0,2	3,611952
21,480000	0,2	3,588522
21,483333	0,2	3,565620
21,486667	0,2	3,543399
21,490000	0,2	3,522007
21,493333	0,2	3,502068
21,496667	0,2	3,484203
21,500000	0,2	3,468715
21,503333	0,2	3,455756
21,506667	0,2	3,445272
21,510000	0,2	3,436911
21,513333	0,2	3,430278
21,516667	0,2	3,425120
21,520000	0,2	3,421504
21,523333	0,2	3,419952
21,526667	0,2	3,421085
21,530000	0,2	3,425062
21,533333	0,2	3,431353
21,536667	0,2	3,438998
21,540000	0,2	3,447196
21,543333	0,2	3,455583
21,546667	0,2	3,464200
21,550000	0,2	3,473307
21,553333	0,2	3,482920
21,556667	0,2	3,492664
21,560000	0,2	3,502221
21,563333	0,2	3,511572
21,566667	0,2	3,520750
21,570000	0,2	3,529633
21,573333	0,2	3,538073
21,576667	0,2	3,545892
21,580000	0,2	3,552499
21,583333	0,2	3,557002
21,586667	0,2	3,559060
21,590000	0,2	3,559137
21,593333	0,2	3,557744
21,596667	0,2	3,555012
21,600000	0,2	3,550978
21,603333	0,2	3,545697
21,606667	0,2	3,539056
21,610000	0,2	3,530948
21,613333	0,2	3,521632
21,616667	0,2	3,511549
21,620000	0,2	3,500989
21,623333	0,2	3,490234
21,626667	0,2	3,479701
21,630000	0,2	3,469684
21,633333	0,2	3,460177
21,636667	0,2	3,451117
21,640000	0,2	3,442669
21,643333	0,2	3,435104
21,646667	0,2	3,428466
21,650000	0,2	3,422739
21,653333	0,2	3,418338
21,656667	0,2	3,415946
21,660000	0,2	3,415915
21,663333	0,2	3,418270
21,666667	0,2	3,422914
21,670000	0,2	3,429572
21,673333	0,2	3,437832
21,676667	0,2	3,447098
21,680000	0,2	3,456474
21,683333	0,2	3,465311
21,686667	0,2	3,473855
21,690000	0,2	3,482807
21,693333	0,2	3,492472
21,696667	0,2	3,502840
21,700000	0,2	3,513879
21,703333	0,2	3,525079
21,706667	0,2	3,535314
21,710000	0,2	3,543735
21,713333	0,2	3,550486
21,716667	0,2	3,556191
21,720000	0,2	3,561041
21,723333	0,2	3,564737
21,726667	0,2	3,567006
21,730000	0,2	3,567766
21,733333	0,2	3,566979
21,736667	0,2	3,564579
21,740000	0,2	3,560654
21,743333	0,2	3,555543
21,746667	0,2	3,549617
21,750000	0,2	3,543162
21,753333	0,2	3,536584
21,756667	0,2	3,530539
21,760000	0,2	3,525584
21,763333	0,2	3,521777
21,766667	0,2	3,518868
21,770000	0,2	3,516763
21,773333	0,2	3,515610
21,776667	0,2	3,515664
21,780000	0,2	3,517312
21,783333	0,2	3,520922
21,786667	0,2	3,526395
21,790000	0,2	3,533070
21,793333	0,2	3,540192
21,796667	0,2	3,547344
21,800000	0,2	3,554321
21,803333	0,2	3,560806
21,806667	0,2	3,566614
21,810000	0,2	3,572164
21,813333	0,2	3,578203
21,816667	0,2	3,585015
21,820000	0,2	3,592280
21,823333	0,2	3,599678
21,826667	0,2	3,607340
21,830000	0,2	3,615848
21,833333	0,2	3,626069
21,836667	0,2	3,638833
21,840000	0,2	3,654712
21,843333	0,2	3,674277
21,846667	0,2	3,698373
21,850000	0,2	3,727955
21,853333	0,2	3,763922
21,856667	0,2	3,807014
21,860000	0,2	3,857480
21,863333	0,2	3,915157
21,866667	0,2	3,979927
21,870000	0,2	4,051767
21,873333	0,2	4,130494
21,876667	0,2	4,215916
21,880000	0,2	4,307889
21,883333	0,2	4,405769
21,886667	0,2	4,508114
21,890000	0,2	4,613058
21,893333	0,2	4,718794
21,896667	0,2	4,823929
21,900000	0,2	4,927486
21,903333	0,2	5,028388
21,906667	0,2	5,124870
21,910000	0,2	5,214775
21,913333	0,2	5,296188
21,916667	0,2	5,367354
21,920000	0,2	5,426466
21,923333	0,2	5,471951
21,926667	0,2	5,502944
21,930000	0,2	5,519377
21,933333	0,2	5,521706
21,936667	0,2	5,510632
21,940000	0,2	5,486730
21,943333	0,2	5,450171
21,946667	0,2	5,401099
21,950000	0,2	5,340278
21,953333	0,2	5,269244
21,956667	0,2	5,189691
21,960000	0,2	5,102927
21,963333	0,2	5,010223
21,966667	0,2	4,913378
21,970000	0,2	4,814625
21,973333	0,2	4,715917
21,976667	0,2	4,618245
21,980000	0,2	4,521840
21,983333	0,2	4,427037
21,986667	0,2	4,334769
21,990000	0,2	4,246307
21,993333	0,2	4,162562
21,996667	0,2	4,083883
22,000000	0,2	4,010477
22,003333	0,2	3,942478
22,006667	0,2	3,879712
22,010000	0,2	3,821861
22,013333	0,2	3,768604
22,016667	0,2	3,719556
22,020000	0,2	3,674428
22,023333	0,2	3,633137
22,026667	0,2	3,595652
22,030000	0,2	3,561892
22,033333	0,2	3,531517
22,036667	0,2	3,503874
22,040000	0,2	3,478467
22,043333	0,2	3,455135
22,046667	0,2	3,433745
22,050000	0,2	3,414007
22,053333	0,2	3,395424
22,056667	0,2	3,377370
22,060000	0,2	3,359478
22,063333	0,2	3,341863
22,066667	0,2	3,324788
22,070000	0,2	3,308105
22,073333	0,2	3,291237
22,076667	0,2	3,273867
22,080000	0,2	3,256349
22,083333	0,2	3,239421
22,086667	0,2	3,223802
22,090000	0,2	3,209765
22,093333	0,2	3,196898
22,096667	0,2	3,184635
22,100000	0,2	3,172872
22,103333	0,2	3,161721
22,106667	0,2	3,151065
22,110000	0,2	3,140719
22,113333	0,2	3,130714
22,116667	0,2	3,121093
22,120000	0,2	3,111673
22,123333	0,2	3,102285
22,126667	0,2	3,093082
22,130000	0,2	3,084458
22,133333	0,2	3,076778
22,136667	0,2	3,070354
22,140000	0,2	3,065437
22,143333	0,2	3,062068
22,146667	0,2	3,060062
22,150000	0,2	3,059048
22,153333	0,2	3,058414
22,156667	0,2	3,057554
22,160000	0,2	3,056321
22,163333	0,2	3,054965
22,166667	0,2	3,053707
22,170000	0,2	3,052595
22,173333	0,2	3,051652
22,176667	0,2	3,050805
22,180000	0,2	3,049760
22,183333	0,2	3,048334
22,186667	0,2	3,046831
22,190000	0,2	3,045810
22,193333	0,2	3,045563
22,196667	0,2	3,046012
22,200000	0,2	3,046766
22,203333	0,2	3,047143
22,206667	0,2	3,046511
22,210000	0,2	3,044726
22,213333	0,2	3,042156
22,216667	0,2	3,039394
22,220000	0,2	3,036876
22,223333	0,2	3,034539
22,226667	0,2	3,031839
22,230000	0,2	3,028190
22,233333	0,2	3,023292
22,236667	0,2	3,017026
22,240000	0,2	3,009431
22,243333	0,2	3,000944
22,246667	0,2	2,992347
22,250000	0,2	2,984289
22,253333	0,2	2,976988
22,256667	0,2	2,970354
22,260000	0,2	2,964077
22,263333	0,2	2,957747
22,266667	0,2	2,951144
22,270000	0,2	2,944315
22,273333	0,2	2,937423
22,276667	0,2	2,930585
22,280000	0,2	2,923732
22,283333	0,2	2,916732
22,286667	0,2	2,909568
22,290000	0,2	2,902372
22,293333	0,2	2,895495
22,296667	0,2	2,889291
22,300000	0,2	2,883772
22,303333	0,2	2,878785
22,306667	0,2	2,874331
22,310000	0,2	2,870459
22,313333	0,2	2,867289
22,316667	0,2	2,865189
22,320000	0,2	2,864431
22,323333	0,2	2,864721
22,326667	0,2	2,865464
22,330000	0,2	2,866182
22,333333	0,2	2,866626
22,336667	0,2	2,867004
22,340000	0,2	2,868029
22,343333	0,2	2,870490
22,346667	0,2	2,874862
22,350000	0,2	2,881307
22,353333	0,2	2,889892
22,356667	0,2	2,900594
22,360000	0,2	2,912922
22,363333	0,2	2,925878
22,366667	0,2	2,938695
22,370000	0,2	2,951293
22,373333	0,2	2,963630
22,376667	0,2	2,975179
22,380000	0,2	2,985417
22,383333	0,2	2,994360
22,386667	0,2	3,002238
22,390000	0,2	3,008885
22,393333	0,2	3,013847
22,396667	0,2	3,016973
22,400000	0,2	3,018607
22,403333	0,2	3,019234
22,406667	0,2	3,018906
22,410000	0,2	3,017008
22,413333	0,2	3,012761
22,416667	0,2	3,005801
22,420000	0,2	2,996150
22,423333	0,2	2,983943
22,426667	0,2	2,969445
22,430000	0,2	2,953158
22,433333	0,2	2,935759
22,436667	0,2	2,918100
22,440000	0,2	2,901143
22,443333	0,2	2,885463
22,446667	0,2	2,870753
22,450000	0,2	2,856171
22,453333	0,2	2,841350
22,456667	0,2	2,826808
22,460000	0,2	2,813243
22,463333	0,2	2,800804
22,466667	0,2	2,789245
22,470000	0,2	2,778340
22,473333	0,2	2,767931
22,476667	0,2	2,758068
22,480000	0,2	2,749102
22,483333	0,2	2,741439
22,486667	0,2	2,735243
22,490000	0,2	2,730360
22,493333	0,2	2,726528
22,496667	0,2	2,723570
22,500000	0,2	2,721208
22,503333	0,2	2,718886
22,506667	0,2	2,716080
22,510000	0,2	2,712680
22,513333	0,2	2,708894
22,516667	0,2	2,705022
22,520000	0,2	2,701406
22,523333	0,2	2,698286
22,526667	0,2	2,695686
22,530000	0,2	2,693404
22,533333	0,2	2,690972
22,536667	0,2	2,687959
22,540000	0,2	2,684429
22,543333	0,2	2,680845
22,546667	0,2	2,677471
22,550000	0,2	2,674147
22,553333	0,2	2,670677
22,556667	0,2	2,667025
22,560000	0,2	2,663316
22,563333	0,2	2,659933
22,566667	0,2	2,657241
22,570000	0,2	2,655131
22,573333	0,2	2,653151
22,576667	0,2	2,650987
22,580000	0,2	2,648639
22,583333	0,2	2,646184
22,586667	0,2	2,643416
22,590000	0,2	2,639921
22,593333	0,2	2,635596
22,596667	0,2	2,630894
22,600000	0,2	2,626396
22,603333	0,2	2,622381
22,606667	0,2	2,618932
22,610000	0,2	2,615871
22,613333	0,2	2,612489
22,616667	0,2	2,608034
22,620000	0,2	2,602376
22,623333	0,2	2,595857
22,626667	0,2	2,588803
22,630000	0,2	2,581541
22,633333	0,2	2,574533
22,636667	0,2	2,568224
22,640000	0,2	2,562935
22,643333	0,2	2,558943
22,646667	0,2	2,556331
22,650000	0,2	2,554638
22,653333	0,2	2,553114
22,656667	0,2	2,551540
22,660000	0,2	2,550382
22,663333	0,2	2,550033
22,666667	0,2	2,550343
22,670000	0,2	2,550994
22,673333	0,2	2,551973
22,676667	0,2	2,553414
22,680000	0,2	2,555155
22,683333	0,2	2,556748
22,686667	0,2	2,557851
22,690000	0,2	2,558554
22,693333	0,2	2,559305
22,696667	0,2	2,560378
22,700000	0,2	2,561445
22,703333	0,2	2,561823
22,706667	0,2	2,561035
22,710000	0,2	2,559033
22,713333	0,2	2,556134
22,716667	0,2	2,552925
22,720000	0,2	2,550022
22,723333	0,2	2,547783
22,726667	0,2	2,546183
22,730000	0,2	2,544862
22,733333	0,2	2,543233
22,736667	0,2	2,540777
22,740000	0,2	2,537534
22,743333	0,2	2,534175
22,746667	0,2	2,531429
22,750000	0,2	2,529707
22,753333	0,2	2,529309
22,756667	0,2	2,530535
22,760000	0,2	2,533406
22,763333	0,2	2,537520
22,766667	0,2	2,542296
22,770000	0,2	2,547422
22,773333	0,2	2,553353
22,776667	0,2	2,561274
22,780000	0,2	2,572272
22,783333	0,2	2,586681
22,786667	0,2	2,604239
22,790000	0,2	2,624406
22,793333	0,2	2,646614
22,796667	0,2	2,670779
22,800000	0,2	2,697392
22,803333	0,2	2,726752
22,806667	0,2	2,758452
22,810000	0,2	2,791719
22,813333	0,2	2,826023
22,816667	0,2	2,861372
22,820000	0,2	2,897943
22,823333	0,2	2,935500
22,826667	0,2	2,973523
22,830000	0,2	3,011621
22,833333	0,2	3,049282
22,836667	0,2	3,085442
22,840000	0,2	3,118930
22,843333	0,2	3,149277
22,846667	0,2	3,176643
22,850000	0,2	3,201050
22,853333	0,2	3,222095
22,856667	0,2	3,239327
22,860000	0,2	3,252334
22,863333	0,2	3,260480
22,866667	0,2	3,263175
22,870000	0,2	3,260478
22,873333	0,2	3,253362
22,876667	0,2	3,243358
22,880000	0,2	3,231607
22,883333	0,2	3,218032
22,886667	0,2	3,201608
22,890000	0,2	3,181545
22,893333	0,2	3,157981
22,896667	0,2	3,131496
22,900000	0,2	3,102445
22,903333	0,2	3,071050
22,906667	0,2	3,037674
22,910000	0,2	3,002804
22,913333	0,2	2,967100
22,916667	0,2	2,931418
22,920000	0,2	2,896367
22,923333	0,2	2,861754
22,926667	0,2	2,826873
22,930000	0,2	2,791485
22,933333	0,2	2,756149
22,936667	0,2	2,721608
22,940000	0,2	2,688360
22,943333	0,2	2,656845
22,946667	0,2	2,627370
22,950000	0,2	2,599765
22,953333	0,2	2,573812
22,956667	0,2	2,549838
22,960000	0,2	2,528399
22,963333	0,2	2,509527
22,966667	0,2	2,492378
22,970000	0,2	2,475781
22,973333	0,2	2,459349
22,976667	0,2	2,443854
22,980000	0,2	2,430305
22,983333	0,2	2,418985
22,986667	0,2	2,409413
22,990000	0,2	2,400861
22,993333	0,2	2,392941
22,996667	0,2	2,385716
23,000000	0,2	2,379060
23,003333	0,2	2,372541
23,006667	0,2	2,366245
23,010000	0,2	2,360899
23,013333	0,2	2,357065
23,016667	0,2	2,354723
23,020000	0,2	2,353355
23,023333	0,2	2,352296
23,026667	0,2	2,351232
23,030000	0,2	2,350328
23,033333	0,2	2,349958
23,036667	0,2	2,350337
23,040000	0,2	2,351213
23,043333	0,2	2,351999
23,046667	0,2	2,352350
23,050000	0,2	2,352439
23,053333	0,2	2,352589
23,056667	0,2	2,352886
23,060000	0,2	2,353283
23,063333	0,2	2,353853
23,066667	0,2	2,354619
23,070000	0,2	2,355246
23,073333	0,2	2,355347
23,076667	0,2	2,354867
23,080000	0,2	2,354003
23,083333	0,2	2,353050
23,086667	0,2	2,352139
23,090000	0,2	2,351011
23,093333	0,2	2,349424
23,096667	0,2	2,347546
23,100000	0,2	2,345581
23,103333	0,2	2,343244
23,106667	0,2	2,340061
23,110000	0,2	2,336155
23,113333	0,2	2,332180
23,116667	0,2	2,328346
23,120000	0,2	2,324235
23,123333	0,2	2,319834
23,126667	0,2	2,315989
23,130000	0,2	2,313408
23,133333	0,2	2,311748
23,136667	0,2	2,310074
23,140000	0,2	2,307877
23,143333	0,2	2,305419
23,146667	0,2	2,303245
23,150000	0,2	2,301490
23,153333	0,2	2,299930
23,156667	0,2	2,298499
23,160000	0,2	2,297190
23,163333	0,2	2,295855
23,166667	0,2	2,294531
23,170000	0,2	2,293596
23,173333	0,2	2,293470
23,176667	0,2	2,294257
23,180000	0,2	2,295558
23,183333	0,2	2,296807
23,186667	0,2	2,297883
23,190000	0,2	2,299070
23,193333	0,2	2,300470
23,196667	0,2	2,301829
23,200000	0,2	2,302821
23,203333	0,2	2,303323
23,206667	0,2	2,303625
23,210000	0,2	2,304335
23,213333	0,2	2,305838
23,216667	0,2	2,308026
23,220000	0,2	2,310641
23,223333	0,2	2,313392
23,226667	0,2	2,315735
23,230000	0,2	2,317041
23,233333	0,2	2,317222
23,236667	0,2	2,316935
23,240000	0,2	2,316850
23,243333	0,2	2,317011
23,246667	0,2	2,316992
23,250000	0,2	2,316105
23,253333	0,2	2,313705
23,256667	0,2	2,309821
23,260000	0,2	2,305271
23,263333	0,2	2,301004
23,266667	0,2	2,297421
23,270000	0,2	2,294167
23,273333	0,2	2,290333
23,276667	0,2	2,284968
23,280000	0,2	2,277819
23,283333	0,2	2,269820
23,286667	0,2	2,262616
23,290000	0,2	2,257392
23,293333	0,2	2,254115
23,296667	0,2	2,251666
23,300000	0,2	2,248766
23,303333	0,2	2,244953
23,306667	0,2	2,240666
23,310000	0,2	2,236673
23,313333	0,2	2,233550
23,316667	0,2	2,231506
23,320000	0,2	2,230539
23,323333	0,2	2,230581
23,326667	0,2	2,231572
23,330000	0,2	2,233527
23,333333	0,2	2,236480
23,336667	0,2	2,240441
23,340000	0,2	2,245291
23,343333	0,2	2,250716
23,346667	0,2	2,256384
23,350000	0,2	2,261970
23,353333	0,2	2,266974
23,356667	0,2	2,270924
23,360000	0,2	2,273649
23,363333	0,2	2,275199
23,366667	0,2	2,275811
23,370000	0,2	2,275949
23,373333	0,2	2,276164
23,376667	0,2	2,276835
23,380000	0,2	2,277757
23,383333	0,2	2,278167
23,386667	0,2	2,277449
23,390000	0,2	2,275624
23,393333	0,2	2,273094
23,396667	0,2	2,270190
23,400000	0,2	2,266957
23,403333	0,2	2,263238
23,406667	0,2	2,259020
23,410000	0,2	2,254556
23,413333	0,2	2,250065
23,416667	0,2	2,245330
23,420000	0,2	2,239865
23,423333	0,2	2,233641
23,426667	0,2	2,227170
23,430000	0,2	2,220792
23,433333	0,2	2,214444
23,436667	0,2	2,208027
23,440000	0,2	2,201518
23,443333	0,2	2,194946
23,446667	0,2	2,188509
23,450000	0,2	2,182371
23,453333	0,2	2,176371
23,456667	0,2	2,170255
23,460000	0,2	2,163976
23,463333	0,2	2,157541
23,466667	0,2	2,150929
23,470000	0,2	2,144324
23,473333	0,2	2,138089
23,476667	0,2	2,132451
23,480000	0,2	2,127312
23,483333	0,2	2,122139
23,486667	0,2	2,116223
23,490000	0,2	2,109395
23,493333	0,2	2,102340
23,496667	0,2	2,096043
23,500000	0,2	2,091091
23,503333	0,2	2,087483
23,506667	0,2	2,084990
23,510000	0,2	2,083628
23,513333	0,2	2,083638
23,516667	0,2	2,084869
23,520000	0,2	2,086457
23,523333	0,2	2,087518
23,526667	0,2	2,087790
23,530000	0,2	2,087412
23,533333	0,2	2,086577
23,536667	0,2	2,085554
23,540000	0,2	2,084786
23,543333	0,2	2,084766
23,546667	0,2	2,085743
23,550000	0,2	2,087622
23,553333	0,2	2,090145
23,556667	0,2	2,093191
23,560000	0,2	2,096917
23,563333	0,2	2,101421
23,566667	0,2	2,106281
23,570000	0,2	2,110738
23,573333	0,2	2,114332
23,576667	0,2	2,117078
23,580000	0,2	2,119180
23,583333	0,2	2,121029
23,586667	0,2	2,123312
23,590000	0,2	2,126565
23,593333	0,2	2,130750
23,596667	0,2	2,135582
23,600000	0,2	2,140999
23,603333	0,2	2,147069
23,606667	0,2	2,153832
23,610000	0,2	2,161326
23,613333	0,2	2,169475
23,616667	0,2	2,178219
23,620000	0,2	2,187854
23,623333	0,2	2,198810
23,626667	0,2	2,211299
23,630000	0,2	2,225544
23,633333	0,2	2,242068
23,636667	0,2	2,261373
23,640000	0,2	2,283500
23,643333	0,2	2,308078
23,646667	0,2	2,334446
23,650000	0,2	2,361759
23,653333	0,2	2,389596
23,656667	0,2	2,418424
23,660000	0,2	2,449037
23,663333	0,2	2,481466
23,666667	0,2	2,514737
23,670000	0,2	2,547792
23,673333	0,2	2,579896
23,676667	0,2	2,610273
23,680000	0,2	2,638087
23,683333	0,2	2,662622
23,686667	0,2	2,683386
23,690000	0,2	2,700115
23,693333	0,2	2,712474
23,696667	0,2	2,719996
23,700000	0,2	2,722459
23,703333	0,2	2,720010
23,706667	0,2	2,713019
23,710000	0,2	2,701900
23,713333	0,2	2,687040
23,716667	0,2	2,668803
23,720000	0,2	2,647480
23,723333	0,2	2,623433
23,726667	0,2	2,597211
23,730000	0,2	2,569290
23,733333	0,2	2,540041
23,736667	0,2	2,509990
23,740000	0,2	2,479733
23,743333	0,2	2,449650
23,746667	0,2	2,420009
23,750000	0,2	2,391253
23,753333	0,2	2,363749
23,756667	0,2	2,337328
23,760000	0,2	2,311464
23,763333	0,2	2,286031
23,766667	0,2	2,261647
23,770000	0,2	2,239137
23,773333	0,2	2,218990
23,776667	0,2	2,201334
23,780000	0,2	2,185982
23,783333	0,2	2,172410
23,786667	0,2	2,159841
23,790000	0,2	2,147612
23,793333	0,2	2,135517
23,796667	0,2	2,123628
23,800000	0,2	2,112119
23,803333	0,2	2,101438
23,806667	0,2	2,092145
23,810000	0,2	2,084315
23,813333	0,2	2,077279
23,816667	0,2	2,070044
23,820000	0,2	2,062005
23,823333	0,2	2,053198
23,826667	0,2	2,044032
23,830000	0,2	2,035047
23,833333	0,2	2,026742
23,836667	0,2	2,019286
23,840000	0,2	2,012446
23,843333	0,2	2,005860
23,846667	0,2	1,999297
23,850000	0,2	1,992765
23,853333	0,2	1,986453
23,856667	0,2	1,980575
23,860000	0,2	1,975468
23,863333	0,2	1,971495
23,866667	0,2	1,968540
23,870000	0,2	1,966017
23,873333	0,2	1,963425
23,876667	0,2	1,960638
23,880000	0,2	1,957745
23,883333	0,2	1,954747
23,886667	0,2	1,951612
23,890000	0,2	1,948684
23,893333	0,2	1,946749
23,896667	0,2	1,946596
23,900000	0,2	1,948529
23,903333	0,2	1,952100
23,906667	0,2	1,956310
23,910000	0,2	1,960328
23,913333	0,2	1,964057
23,916667	0,2	1,967900
23,920000	0,2	1,972162
23,923333	0,2	1,976898
23,926667	0,2	1,981952
23,930000	0,2	1,986817
23,933333	0,2	1,990904
23,936667	0,2	1,994090
23,940000	0,2	1,996591
23,943333	0,2	1,998514
23,946667	0,2	2,000087
23,950000	0,2	2,001976
23,953333	0,2	2,004774
23,956667	0,2	2,008246
23,960000	0,2	2,011398
23,963333	0,2	2,013329
23,966667	0,2	2,013846
23,970000	0,2	2,013218
23,973333	0,2	2,011510
23,976667	0,2	2,008469
23,980000	0,2	2,004031
23,983333	0,2	1,998689
23,986667	0,2	1,993324
23,990000	0,2	1,988505
23,993333	0,2	1,983928
23,996667	0,2	1,978794
24,000000	0,2	1,972638
24,003333	0,2	1,965567
24,006667	0,2	1,957742
24,010000	0,2	1,948918
24,013333	0,2	1,938828
24,016667	0,2	1,927851
24,020000	0,2	1,916940
24,023333	0,2	1,906996
24,026667	0,2	1,898453
24,030000	0,2	1,891206
24,033333	0,2	1,884908
24,036667	0,2	1,879326
24,040000	0,2	1,874256
24,043333	0,2	1,869301
24,046667	0,2	1,864070
24,050000	0,2	1,858520
24,053333	0,2	1,852812
24,056667	0,2	1,847068
24,060000	0,2	1,841682
24,063333	0,2	1,837441
24,066667	0,2	1,834853
24,070000	0,2	1,833554
24,073333	0,2	1,832625
24,076667	0,2	1,831391
24,080000	0,2	1,829779
24,083333	0,2	1,828012
24,086667	0,2	1,826171
24,090000	0,2	1,824121
24,093333	0,2	1,821657
24,096667	0,2	1,818751
24,100000	0,2	1,815767
24,103333	0,2	1,813125
24,106667	0,2	1,810830
24,110000	0,2	1,808576
24,113333	0,2	1,806329
24,116667	0,2	1,804534
24,120000	0,2	1,803614
24,123333	0,2	1,803489
24,126667	0,2	1,803637
24,130000	0,2	1,803455
24,133333	0,2	1,802718
24,136667	0,2	1,801755
24,140000	0,2	1,801147
24,143333	0,2	1,801220
24,146667	0,2	1,801809
24,150000	0,2	1,802588
24,153333	0,2	1,803597
24,156667	0,2	1,805179
24,160000	0,2	1,807283
24,163333	0,2	1,809307
24,166667	0,2	1,810839
24,170000	0,2	1,812135
24,173333	0,2	1,813754
24,176667	0,2	1,815977
24,180000	0,2	1,818703
24,183333	0,2	1,821768
24,186667	0,2	1,825164
24,190000	0,2	1,828880
24,193333	0,2	1,832612
24,196667	0,2	1,835856
24,200000	0,2	1,838351
24,203333	0,2	1,840350
24,206667	0,2	1,842491
24,210000	0,2	1,845227
24,213333	0,2	1,848415
24,216667	0,2	1,851726
24,220000	0,2	1,855134
24,223333	0,2	1,858639
24,226667	0,2	1,861755
24,230000	0,2	1,863673
24,233333	0,2	1,864073
24,236667	0,2	1,863475
24,240000	0,2	1,862562
24,243333	0,2	1,861575
24,246667	0,2	1,860420
24,250000	0,2	1,858926
24,253333	0,2	1,857078
24,256667	0,2	1,855092
24,260000	0,2	1,853016
24,263333	0,2	1,850458
24,266667	0,2	1,847005
24,270000	0,2	1,842697
24,273333	0,2	1,837887
24,276667	0,2	1,832874
24,280000	0,2	1,827818
24,283333	0,2	1,822769
24,286667	0,2	1,817563
24,290000	0,2	1,811844
24,293333	0,2	1,805481
24,296667	0,2	1,798810
24,300000	0,2	1,792279
24,303333	0,2	1,786199
24,306667	0,2	1,780856
24,310000	0,2	1,776419
24,313333	0,2	1,772694
24,316667	0,2	1,769240
24,320000	0,2	1,765796
24,323333	0,2	1,762438
24,326667	0,2	1,759200
24,330000	0,2	1,755811
24,333333	0,2	1,751957
24,336667	0,2	1,747611
24,340000	0,2	1,743003
24,343333	0,2	1,738441
24,346667	0,2	1,734157
24,350000	0,2	1,730179
24,353333	0,2	1,726481
24,356667	0,2	1,723336
24,360000	0,2	1,721221
24,363333	0,2	1,720284
24,366667	0,2	1,720191
24,370000	0,2	1,720588
24,373333	0,2	1,721445
24,376667	0,2	1,722953
24,380000	0,2	1,725406
24,383333	0,2	1,728970
24,386667	0,2	1,733302
24,390000	0,2	1,737690
24,393333	0,2	1,741740
24,396667	0,2	1,745730
24,400000	0,2	1,750421
24,403333	0,2	1,756593
24,406667	0,2	1,764577
24,410000	0,2	1,774183
24,413333	0,2	1,785030
24,416667	0,2	1,796694
24,420000	0,2	1,808760
24,423333	0,2	1,821137
24,426667	0,2	1,833945
24,430000	0,2	1,847038
24,433333	0,2	1,860278
24,436667	0,2	1,874099
24,440000	0,2	1,889322
24,443333	0,2	1,906412
24,446667	0,2	1,924753
24,450000	0,2	1,942723
24,453333	0,2	1,958831
24,456667	0,2	1,972429
24,460000	0,2	1,983337
24,463333	0,2	1,991771
24,466667	0,2	1,998704
24,470000	0,2	2,005321
24,473333	0,2	2,011938
24,476667	0,2	2,018049
24,480000	0,2	2,023176
24,483333	0,2	2,027069
24,486667	0,2	2,029272
24,490000	0,2	2,029163
24,493333	0,2	2,026782
24,496667	0,2	2,023248
24,500000	0,2	2,020046
24,503333	0,2	2,018161
24,506667	0,2	2,017908
24,510000	0,2	2,019256
24,513333	0,2	2,022283
24,516667	0,2	2,027280
24,520000	0,2	2,034355
24,523333	0,2	2,043573
24,526667	0,2	2,055635
24,530000	0,2	2,071817
24,533333	0,2	2,093404
24,536667	0,2	2,121502
24,540000	0,2	2,157134
24,543333	0,2	2,201287
24,546667	0,2	2,254993
24,550000	0,2	2,319804
24,553333	0,2	2,398183
24,556667	0,2	2,493171
24,560000	0,2	2,608032
24,563333	0,2	2,746603
24,566667	0,2	2,913759
24,570000	0,2	3,115316
24,573333	0,2	3,357834
24,576667	0,2	3,648638
24,580000	0,2	3,995725
24,583333	0,2	4,407684
24,586667	0,2	4,893770
24,590000	0,2	5,463999
24,593333	0,2	6,128964
24,596667	0,2	6,899278
24,600000	0,2	7,784947
24,603333	0,2	8,794919
24,606667	0,2	9,936528
24,610000	0,2	11,214617
24,613333	0,2	12,630889
24,616667	0,2	14,183600
24,620000	0,2	15,866979
24,623333	0,2	17,670599
24,626667	0,2	19,579378
24,630000	0,2	21,573565
24,633333	0,2	23,628473
24,636667	0,2	25,715075
24,640000	0,2	27,801158
24,643333	0,2	29,851889
24,646667	0,2	31,830125
24,650000	0,2	33,697193
24,653333	0,2	35,414410
24,656667	0,2	36,945194
24,660000	0,2	38,256701
24,663333	0,2	39,320466
24,666667	0,2	40,113105
24,670000	0,2	40,617580
24,673333	0,2	40,824033
24,676667	0,2	40,729877
24,680000	0,2	40,339626
24,683333	0,2	39,664589
24,686667	0,2	38,722369
24,690000	0,2	37,536253
24,693333	0,2	36,134602
24,696667	0,2	34,549946
24,700000	0,2	32,817435
24,703333	0,2	30,973230
24,706667	0,2	29,053494
24,710000	0,2	27,093441
24,713333	0,2	25,126020
24,716667	0,2	23,180692
24,720000	0,2	21,282842
24,723333	0,2	19,453924
24,726667	0,2	17,711776
24,730000	0,2	16,070410
24,733333	0,2	14,539550
24,736667	0,2	13,124691
24,740000	0,2	11,827805
24,743333	0,2	10,648120
24,746667	0,2	9,582429
24,750000	0,2	8,625461
24,753333	0,2	7,770800
24,756667	0,2	7,011632
24,760000	0,2	6,340570
24,763333	0,2	5,749450
24,766667	0,2	5,229942
24,770000	0,2	4,774262
24,773333	0,2	4,375428
24,776667	0,2	4,027331
24,780000	0,2	3,724449
24,783333	0,2	3,461455
24,786667	0,2	3,233292
24,790000	0,2	3,035370
24,793333	0,2	2,863703
24,796667	0,2	2,714961
24,800000	0,2	2,586057
24,803333	0,2	2,473606
24,806667	0,2	2,374328
24,810000	0,2	2,285994
24,813333	0,2	2,207389
24,816667	0,2	2,137593
24,820000	0,2	2,075839
24,823333	0,2	2,021533
24,826667	0,2	1,973774
24,830000	0,2	1,931185
24,833333	0,2	1,892580
24,836667	0,2	1,857475
24,840000	0,2	1,825791
24,843333	0,2	1,797430
24,846667	0,2	1,772198
24,850000	0,2	1,749945
24,853333	0,2	1,730511
24,856667	0,2	1,713545
24,860000	0,2	1,698667
24,863333	0,2	1,685689
24,866667	0,2	1,674520
24,870000	0,2	1,664989
24,873333	0,2	1,656802
24,876667	0,2	1,649671
24,880000	0,2	1,643536
24,883333	0,2	1,638550
24,886667	0,2	1,634790
24,890000	0,2	1,632063
24,893333	0,2	1,630059
24,896667	0,2	1,628557
24,900000	0,2	1,627513
24,903333	0,2	1,626904
24,906667	0,2	1,626484
24,910000	0,2	1,625971
24,913333	0,2	1,625443
24,916667	0,2	1,625215
24,920000	0,2	1,625401
24,923333	0,2	1,625896
24,926667	0,2	1,626556
24,930000	0,2	1,627182
24,933333	0,2	1,627531
24,936667	0,2	1,627486
24,940000	0,2	1,627059
24,943333	0,2	1,626128
24,946667	0,2	1,624558
24,950000	0,2	1,622713
24,953333	0,2	1,621159
24,956667	0,2	1,619961
24,960000	0,2	1,618822
24,963333	0,2	1,617556
24,966667	0,2	1,616150
24,970000	0,2	1,614686
24,973333	0,2	1,613251
24,976667	0,2	1,611778
24,980000	0,2	1,610046
24,983333	0,2	1,607913
24,986667	0,2	1,605530
24,990000	0,2	1,603287
24,993333	0,2	1,601541
24,996667	0,2	1,600303
25,000000	0,2	1,599228
25,003333	0,2	1,598003
25,006667	0,2	1,596550
25,010000	0,2	1,594862
25,013333	0,2	1,592950
25,016667	0,2	1,590924
25,020000	0,2	1,589010
25,023333	0,2	1,587514
25,026667	0,2	1,586527
25,030000	0,2	1,585731
25,033333	0,2	1,584751
25,036667	0,2	1,583514
25,040000	0,2	1,582077
25,043333	0,2	1,580317
25,046667	0,2	1,578034
25,050000	0,2	1,575329
25,053333	0,2	1,572634
25,056667	0,2	1,570328
25,060000	0,2	1,568452
25,063333	0,2	1,566839
25,066667	0,2	1,565424
25,070000	0,2	1,564360
25,073333	0,2	1,563734
25,076667	0,2	1,563269
25,080000	0,2	1,562600
25,083333	0,2	1,561649
25,086667	0,2	1,560408
25,090000	0,2	1,558669
25,093333	0,2	1,556215
25,096667	0,2	1,553200
25,100000	0,2	1,550155
25,103333	0,2	1,547537
25,106667	0,2	1,545610
25,110000	0,2	1,544672
25,113333	0,2	1,544874
25,116667	0,2	1,546006
25,120000	0,2	1,547653
25,123333	0,2	1,549369
25,126667	0,2	1,550759
25,130000	0,2	1,551641
25,133333	0,2	1,552092
25,136667	0,2	1,552225
25,140000	0,2	1,552050
25,143333	0,2	1,551573
25,146667	0,2	1,550879
25,150000	0,2	1,550165
25,153333	0,2	1,549849
25,156667	0,2	1,550234
25,160000	0,2	1,550897
25,163333	0,2	1,551001
25,166667	0,2	1,550280
25,170000	0,2	1,549190
25,173333	0,2	1,548193
25,176667	0,2	1,547353
25,180000	0,2	1,546495
25,183333	0,2	1,545585
25,186667	0,2	1,544990
25,190000	0,2	1,545287
25,193333	0,2	1,546673
25,196667	0,2	1,548674
25,200000	0,2	1,550460
25,203333	0,2	1,551331
25,206667	0,2	1,551048
25,210000	0,2	1,550002
25,213333	0,2	1,548919
25,216667	0,2	1,548255
25,220000	0,2	1,547910
25,223333	0,2	1,547403
25,226667	0,2	1,546441
25,230000	0,2	1,545240
25,233333	0,2	1,544091
25,236667	0,2	1,542937
25,240000	0,2	1,541551
25,243333	0,2	1,539885
25,246667	0,2	1,538164
25,250000	0,2	1,536735
25,253333	0,2	1,535661
25,256667	0,2	1,534341
25,260000	0,2	1,531902
25,263333	0,2	1,528060
25,266667	0,2	1,523190
25,270000	0,2	1,517672
25,273333	0,2	1,511810
25,276667	0,2	1,506365
25,280000	0,2	1,502406
25,283333	0,2	1,500245
25,286667	0,2	1,499035
25,290000	0,2	1,497695
25,293333	0,2	1,495747
25,296667	0,2	1,493155
25,300000	0,2	1,489996
25,303333	0,2	1,486571
25,306667	0,2	1,483476
25,310000	0,2	1,481422
25,313333	0,2	1,480951
25,316667	0,2	1,481925
25,320000	0,2	1,483449
25,323333	0,2	1,484723
25,326667	0,2	1,485657
25,330000	0,2	1,486629
25,333333	0,2	1,488248
25,336667	0,2	1,491087
25,340000	0,2	1,495095
25,343333	0,2	1,499463
25,346667	0,2	1,503275
25,350000	0,2	1,506130
25,353333	0,2	1,508256
25,356667	0,2	1,510341
25,360000	0,2	1,513179
25,363333	0,2	1,517267
25,366667	0,2	1,522501
25,370000	0,2	1,528302
25,373333	0,2	1,534175
25,376667	0,2	1,539771
25,380000	0,2	1,544671
25,383333	0,2	1,548716
25,386667	0,2	1,552225
25,390000	0,2	1,555704
25,393333	0,2	1,559350
25,396667	0,2	1,562729
25,400000	0,2	1,565079
25,403333	0,2	1,566081
25,406667	0,2	1,566192
25,410000	0,2	1,566058
25,413333	0,2	1,565712
25,416667	0,2	1,564499
25,420000	0,2	1,561700
25,423333	0,2	1,557167
25,426667	0,2	1,551406
25,430000	0,2	1,545239
25,433333	0,2	1,539487
25,436667	0,2	1,534654
25,440000	0,2	1,530672
25,443333	0,2	1,527001
25,446667	0,2	1,523009
25,450000	0,2	1,518303
25,453333	0,2	1,512855
25,456667	0,2	1,506939
25,460000	0,2	1,500829
25,463333	0,2	1,494591
25,466667	0,2	1,488384
25,470000	0,2	1,482724
25,473333	0,2	1,478011
25,476667	0,2	1,473932
25,480000	0,2	1,469759
25,483333	0,2	1,465184
25,486667	0,2	1,460580
25,490000	0,2	1,456576
25,493333	0,2	1,453513
25,496667	0,2	1,451127
25,500000	0,2	1,448788
25,503333	0,2	1,446176
25,506667	0,2	1,443537
25,510000	0,2	1,441279
25,513333	0,2	1,439509
25,516667	0,2	1,437907
25,520000	0,2	1,436057
25,523333	0,2	1,433997
25,526667	0,2	1,432288
25,530000	0,2	1,431451
25,533333	0,2	1,431575
25,536667	0,2	1,432362
25,540000	0,2	1,433122
25,543333	0,2	1,432916
25,546667	0,2	1,431252
25,550000	0,2	1,428554
25,553333	0,2	1,425625
25,556667	0,2	1,422818
25,560000	0,2	1,419991
25,563333	0,2	1,416927
25,566667	0,2	1,413692
25,570000	0,2	1,410868
25,573333	0,2	1,409253
25,576667	0,2	1,409088
25,580000	0,2	1,409938
25,583333	0,2	1,411202
25,586667	0,2	1,412293
25,590000	0,2	1,412711
25,593333	0,2	1,412342
25,596667	0,2	1,411453
25,600000	0,2	1,410341
25,603333	0,2	1,409306
25,606667	0,2	1,408795
25,610000	0,2	1,409158
25,613333	0,2	1,410330
25,616667	0,2	1,411848
25,620000	0,2	1,413078
25,623333	0,2	1,413529
25,626667	0,2	1,413071
25,630000	0,2	1,411806
25,633333	0,2	1,410058
25,636667	0,2	1,408475
25,640000	0,2	1,407530
25,643333	0,2	1,407030
25,646667	0,2	1,406451
25,650000	0,2	1,405542
25,653333	0,2	1,404553
25,656667	0,2	1,403866
25,660000	0,2	1,403392
25,663333	0,2	1,402712
25,666667	0,2	1,401833
25,670000	0,2	1,401155
25,673333	0,2	1,400757
25,676667	0,2	1,400319
25,680000	0,2	1,399520
25,683333	0,2	1,398135
25,686667	0,2	1,396031
25,690000	0,2	1,393272
25,693333	0,2	1,390224
25,696667	0,2	1,387616
25,700000	0,2	1,386139
25,703333	0,2	1,385885
25,706667	0,2	1,386293
25,710000	0,2	1,386596
25,713333	0,2	1,386366
25,716667	0,2	1,385535
25,720000	0,2	1,383918
25,723333	0,2	1,381321
25,726667	0,2	1,378214
25,730000	0,2	1,375632
25,733333	0,2	1,374265
25,736667	0,2	1,374027
25,740000	0,2	1,374428
25,743333	0,2	1,374988
25,746667	0,2	1,375468
25,750000	0,2	1,375994
25,753333	0,2	1,376756
25,756667	0,2	1,377558
25,760000	0,2	1,378091
25,763333	0,2	1,378392
25,766667	0,2	1,378598
25,770000	0,2	1,378672
25,773333	0,2	1,378629
25,776667	0,2	1,378654
25,780000	0,2	1,378931
25,783333	0,2	1,379567
25,786667	0,2	1,380616
25,790000	0,2	1,382124
25,793333	0,2	1,384070
25,796667	0,2	1,386211
25,800000	0,2	1,388018
25,803333	0,2	1,388967
25,806667	0,2	1,389089
25,810000	0,2	1,389025
25,813333	0,2	1,389468
25,816667	0,2	1,390699
25,820000	0,2	1,392438
25,823333	0,2	1,393957
25,826667	0,2	1,394595
25,830000	0,2	1,394285
25,833333	0,2	1,393493
25,836667	0,2	1,392631
25,840000	0,2	1,391825
25,843333	0,2	1,391144
25,846667	0,2	1,390640
25,850000	0,2	1,390256
25,853333	0,2	1,389966
25,856667	0,2	1,389797
25,860000	0,2	1,389613
25,863333	0,2	1,389176
25,866667	0,2	1,388458
25,870000	0,2	1,387740
25,873333	0,2	1,387330
25,876667	0,2	1,387278
25,880000	0,2	1,387492
25,883333	0,2	1,387961
25,886667	0,2	1,388691
25,890000	0,2	1,389534
25,893333	0,2	1,390142
25,896667	0,2	1,390148
25,900000	0,2	1,389433
25,903333	0,2	1,388137
25,906667	0,2	1,386619
25,910000	0,2	1,385502
25,913333	0,2	1,385272
25,916667	0,2	1,385777
25,920000	0,2	1,386449
25,923333	0,2	1,386669
25,926667	0,2	1,386072
25,930000	0,2	1,385050
25,933333	0,2	1,384606
25,936667	0,2	1,385448
25,940000	0,2	1,387533
25,943333	0,2	1,390537
25,946667	0,2	1,394460
25,950000	0,2	1,399491
25,953333	0,2	1,405481
25,956667	0,2	1,411984
25,960000	0,2	1,418728
25,963333	0,2	1,425832
25,966667	0,2	1,433536
25,970000	0,2	1,441911
25,973333	0,2	1,450884
25,976667	0,2	1,460317
25,980000	0,2	1,469871
25,983333	0,2	1,478924
25,986667	0,2	1,486948
25,990000	0,2	1,494003
25,993333	0,2	1,500528
25,996667	0,2	1,506717
26,000000	0,2	1,512381
26,003333	0,2	1,517159
26,006667	0,2	1,520654
26,010000	0,2	1,522642
26,013333	0,2	1,523275
26,016667	0,2	1,522984
26,020000	0,2	1,522179
26,023333	0,2	1,520926
26,026667	0,2	1,518956
26,030000	0,2	1,516119
26,033333	0,2	1,512602
26,036667	0,2	1,508638
26,040000	0,2	1,504438
26,043333	0,2	1,500273
26,046667	0,2	1,496207
26,050000	0,2	1,492126
26,053333	0,2	1,488310
26,056667	0,2	1,485391
26,060000	0,2	1,483513
26,063333	0,2	1,482132
26,066667	0,2	1,480654
26,070000	0,2	1,478874
26,073333	0,2	1,477026
26,076667	0,2	1,475624
26,080000	0,2	1,475041
26,083333	0,2	1,475131
26,086667	0,2	1,475433
26,090000	0,2	1,475727
26,093333	0,2	1,476174
26,096667	0,2	1,476846
26,100000	0,2	1,477458
26,103333	0,2	1,477714
26,106667	0,2	1,477707
26,110000	0,2	1,477949
26,113333	0,2	1,478864
26,116667	0,2	1,480126
26,120000	0,2	1,480737
26,123333	0,2	1,479774
26,126667	0,2	1,477079
26,130000	0,2	1,473103
26,133333	0,2	1,468121
26,136667	0,2	1,462186
26,140000	0,2	1,455594
26,143333	0,2	1,448705
26,146667	0,2	1,441668
26,150000	0,2	1,434602
26,153333	0,2	1,427537
26,156667	0,2	1,420204
26,160000	0,2	1,412129
26,163333	0,2	1,402973
26,166667	0,2	1,393072
26,170000	0,2	1,383505
26,173333	0,2	1,375113
26,176667	0,2	1,367813
26,180000	0,2	1,361054
26,183333	0,2	1,354406
26,186667	0,2	1,347687
26,190000	0,2	1,340960
26,193333	0,2	1,334414
26,196667	0,2	1,328210
26,200000	0,2	1,322532
26,203333	0,2	1,317640
26,206667	0,2	1,313714
26,210000	0,2	1,310615
26,213333	0,2	1,307906
26,216667	0,2	1,305269
26,220000	0,2	1,302736
26,223333	0,2	1,300385
26,226667	0,2	1,298227
26,230000	0,2	1,296467
26,233333	0,2	1,295266
26,236667	0,2	1,294300
26,240000	0,2	1,293068
26,243333	0,2	1,291313
26,246667	0,2	1,288992
26,250000	0,2	1,286218
26,253333	0,2	1,283219
26,256667	0,2	1,280248
26,260000	0,2	1,277551
26,263333	0,2	1,275522
26,266667	0,2	1,274615
26,270000	0,2	1,274820
26,273333	0,2	1,275516
26,276667	0,2	1,275930
26,280000	0,2	1,275504
26,283333	0,2	1,274158
26,286667	0,2	1,272347
26,290000	0,2	1,270500
26,293333	0,2	1,268629
26,296667	0,2	1,266721
26,300000	0,2	1,265050
26,303333	0,2	1,263920
26,306667	0,2	1,263376
26,310000	0,2	1,263369
26,313333	0,2	1,263911
26,316667	0,2	1,264749
26,320000	0,2	1,265276
26,323333	0,2	1,265064
26,326667	0,2	1,264236
26,330000	0,2	1,263246
26,333333	0,2	1,262497
26,336667	0,2	1,262250
26,340000	0,2	1,262614
26,343333	0,2	1,263446
26,346667	0,2	1,264464
26,350000	0,2	1,265556
26,353333	0,2	1,266779
26,356667	0,2	1,268123
26,360000	0,2	1,269252
26,363333	0,2	1,269628
26,366667	0,2	1,269280
26,370000	0,2	1,268949
26,373333	0,2	1,269179
26,376667	0,2	1,269902
26,380000	0,2	1,270772
26,383333	0,2	1,271406
26,386667	0,2	1,271407
26,390000	0,2	1,270345
26,393333	0,2	1,268203
26,396667	0,2	1,265829
26,400000	0,2	1,264288
26,403333	0,2	1,263890
26,406667	0,2	1,264266
26,410000	0,2	1,265025
26,413333	0,2	1,265961
26,416667	0,2	1,266886
26,420000	0,2	1,267519
26,423333	0,2	1,267549
26,426667	0,2	1,266830
26,430000	0,2	1,265623
26,433333	0,2	1,264683
26,436667	0,2	1,264755
26,440000	0,2	1,265896
26,443333	0,2	1,267399
26,446667	0,2	1,268374
26,450000	0,2	1,268251
26,453333	0,2	1,266840
26,456667	0,2	1,264329
26,460000	0,2	1,261236
26,463333	0,2	1,258253
26,466667	0,2	1,256019
26,470000	0,2	1,254899
26,473333	0,2	1,254961
26,476667	0,2	1,255813
26,480000	0,2	1,256499
26,483333	0,2	1,256262
26,486667	0,2	1,255229
26,490000	0,2	1,253860
26,493333	0,2	1,252390
26,496667	0,2	1,250981
26,500000	0,2	1,249751
26,503333	0,2	1,248623
26,506667	0,2	1,247219
26,510000	0,2	1,245076
26,513333	0,2	1,242374
26,516667	0,2	1,240068
26,520000	0,2	1,238876
26,523333	0,2	1,238458
26,526667	0,2	1,237757
26,530000	0,2	1,236203
26,533333	0,2	1,234341
26,536667	0,2	1,233037
26,540000	0,2	1,232562
26,543333	0,2	1,232630
26,546667	0,2	1,232741
26,550000	0,2	1,232553
26,553333	0,2	1,232198
26,556667	0,2	1,232117
26,560000	0,2	1,232599
26,563333	0,2	1,233642
26,566667	0,2	1,235009
26,570000	0,2	1,236198
26,573333	0,2	1,236673
26,576667	0,2	1,236280
26,580000	0,2	1,235410
26,583333	0,2	1,234769
26,586667	0,2	1,235008
26,590000	0,2	1,236528
26,593333	0,2	1,239191
26,596667	0,2	1,242154
26,600000	0,2	1,244354
26,603333	0,2	1,245104
26,606667	0,2	1,244232
26,610000	0,2	1,242145
26,613333	0,2	1,239747
26,616667	0,2	1,237721
26,620000	0,2	1,235999
26,623333	0,2	1,234327
26,626667	0,2	1,232886
26,630000	0,2	1,231928
26,633333	0,2	1,231297
26,636667	0,2	1,230686
26,640000	0,2	1,230029
26,643333	0,2	1,229460
26,646667	0,2	1,228978
26,650000	0,2	1,228399
26,653333	0,2	1,227620
26,656667	0,2	1,226704
26,660000	0,2	1,225744
26,663333	0,2	1,224864
26,666667	0,2	1,224279
26,670000	0,2	1,224181
26,673333	0,2	1,224528
26,676667	0,2	1,224996
26,680000	0,2	1,225224
26,683333	0,2	1,225082
26,686667	0,2	1,224723
26,690000	0,2	1,224339
26,693333	0,2	1,223787
26,696667	0,2	1,222697
26,700000	0,2	1,221172
26,703333	0,2	1,220004
26,706667	0,2	1,219966
26,710000	0,2	1,221046
26,713333	0,2	1,222466
26,716667	0,2	1,223432
26,720000	0,2	1,223792
26,723333	0,2	1,223837
26,726667	0,2	1,223717
26,730000	0,2	1,223352
26,733333	0,2	1,222910
26,736667	0,2	1,223047
26,740000	0,2	1,224342
26,743333	0,2	1,226534
26,746667	0,2	1,228793
26,750000	0,2	1,230548
26,753333	0,2	1,231542
26,756667	0,2	1,231601
26,760000	0,2	1,230865
26,763333	0,2	1,229982
26,766667	0,2	1,229815
26,770000	0,2	1,230808
26,773333	0,2	1,232740
26,776667	0,2	1,235048
26,780000	0,2	1,237115
26,783333	0,2	1,238543
26,786667	0,2	1,239520
26,790000	0,2	1,240652
26,793333	0,2	1,242536
26,796667	0,2	1,245455
26,800000	0,2	1,249079
26,803333	0,2	1,252641
26,806667	0,2	1,255606
26,810000	0,2	1,257940
26,813333	0,2	1,259747
26,816667	0,2	1,260924
26,820000	0,2	1,261337
26,823333	0,2	1,261276
26,826667	0,2	1,261449
26,830000	0,2	1,262255
26,833333	0,2	1,263435
26,836667	0,2	1,264619
26,840000	0,2	1,265684
26,843333	0,2	1,266578
26,846667	0,2	1,267318
26,850000	0,2	1,268056
26,853333	0,2	1,268798
26,856667	0,2	1,269153
26,860000	0,2	1,268569
26,863333	0,2	1,266794
26,866667	0,2	1,264038
26,870000	0,2	1,260814
26,873333	0,2	1,257740
26,876667	0,2	1,255301
26,880000	0,2	1,253593
26,883333	0,2	1,252310
26,886667	0,2	1,250928
26,890000	0,2	1,248906
26,893333	0,2	1,245874
26,896667	0,2	1,241875
26,900000	0,2	1,237398
26,903333	0,2	1,233000
26,906667	0,2	1,229029
26,910000	0,2	1,225843
26,913333	0,2	1,223892
26,916667	0,2	1,223339
26,920000	0,2	1,223692
26,923333	0,2	1,224028
26,926667	0,2	1,223762
26,930000	0,2	1,222904
26,933333	0,2	1,221512
26,936667	0,2	1,219656
26,940000	0,2	1,217867
26,943333	0,2	1,216780
26,946667	0,2	1,216466
26,950000	0,2	1,216620
26,953333	0,2	1,216935
26,956667	0,2	1,217119
26,960000	0,2	1,216894
26,963333	0,2	1,216059
26,966667	0,2	1,214578
26,970000	0,2	1,212638
26,973333	0,2	1,210650
26,976667	0,2	1,208972
26,980000	0,2	1,207484
26,983333	0,2	1,205799
26,986667	0,2	1,203902
26,990000	0,2	1,202242
26,993333	0,2	1,201073
26,996667	0,2	1,199851
27,000000	0,2	1,197600
27,003333	0,2	1,193977
27,006667	0,2	1,189648
27,010000	0,2	1,185463
27,013333	0,2	1,181762
27,016667	0,2	1,178648
27,020000	0,2	1,176399
27,023333	0,2	1,175230
27,026667	0,2	1,174789
27,030000	0,2	1,174206
27,033333	0,2	1,172763
27,036667	0,2	1,170439
27,040000	0,2	1,167781
27,043333	0,2	1,165188
27,046667	0,2	1,162502
27,050000	0,2	1,159692
27,053333	0,2	1,157327
27,056667	0,2	1,155880
27,060000	0,2	1,155178
27,063333	0,2	1,154753
27,066667	0,2	1,154286
27,070000	0,2	1,153469
27,073333	0,2	1,151878
27,076667	0,2	1,149417
27,080000	0,2	1,146461
27,083333	0,2	1,143487
27,086667	0,2	1,140889
27,090000	0,2	1,138893
27,093333	0,2	1,137461
27,096667	0,2	1,136464
27,100000	0,2	1,135836
27,103333	0,2	1,135541
27,106667	0,2	1,135604
27,110000	0,2	1,136043
27,113333	0,2	1,136719
27,116667	0,2	1,137305
27,120000	0,2	1,137390
27,123333	0,2	1,136725
27,126667	0,2	1,135308
27,130000	0,2	1,133297
27,133333	0,2	1,131199
27,136667	0,2	1,129802
27,140000	0,2	1,129519
27,143333	0,2	1,130100
27,146667	0,2	1,131171
27,150000	0,2	1,132656
27,153333	0,2	1,134389
27,156667	0,2	1,135842
27,160000	0,2	1,136759
27,163333	0,2	1,137538
27,166667	0,2	1,138492
27,170000	0,2	1,139390
27,173333	0,2	1,139985
27,176667	0,2	1,140362
27,180000	0,2	1,140651
27,183333	0,2	1,140730
27,186667	0,2	1,140247
27,190000	0,2	1,138941
27,193333	0,2	1,137112
27,196667	0,2	1,135692
27,200000	0,2	1,135437
27,203333	0,2	1,136138
27,206667	0,2	1,136945
27,210000	0,2	1,137162
27,213333	0,2	1,136577
27,216667	0,2	1,135368
27,220000	0,2	1,133782
27,223333	0,2	1,132024
27,226667	0,2	1,130455
27,230000	0,2	1,129537
27,233333	0,2	1,129590
27,236667	0,2	1,130616
27,240000	0,2	1,132177
27,243333	0,2	1,133708
27,246667	0,2	1,135071
27,250000	0,2	1,136612
27,253333	0,2	1,138637
27,256667	0,2	1,140903
27,260000	0,2	1,142883
27,263333	0,2	1,144635
27,266667	0,2	1,146983
27,270000	0,2	1,150611
27,273333	0,2	1,155226
27,276667	0,2	1,159967
27,280000	0,2	1,164305
27,283333	0,2	1,168049
27,286667	0,2	1,171134
27,290000	0,2	1,174004
27,293333	0,2	1,177572
27,296667	0,2	1,182468
27,300000	0,2	1,188652
27,303333	0,2	1,195679
27,306667	0,2	1,203106
27,310000	0,2	1,210712
27,313333	0,2	1,218294
27,316667	0,2	1,225467
27,320000	0,2	1,231910
27,323333	0,2	1,237508
27,326667	0,2	1,242226
27,330000	0,2	1,246354
27,333333	0,2	1,250679
27,336667	0,2	1,255767
27,340000	0,2	1,261306
27,343333	0,2	1,266506
27,346667	0,2	1,270692
27,350000	0,2	1,273535
27,353333	0,2	1,275286
27,356667	0,2	1,276676
27,360000	0,2	1,278331
27,363333	0,2	1,280371
27,366667	0,2	1,282561
27,370000	0,2	1,284639
27,373333	0,2	1,286532
27,376667	0,2	1,288382
27,380000	0,2	1,290119
27,383333	0,2	1,291182
27,386667	0,2	1,291137
27,390000	0,2	1,290178
27,393333	0,2	1,288773
27,396667	0,2	1,287258
27,400000	0,2	1,285761
27,403333	0,2	1,284325
27,406667	0,2	1,283017
27,410000	0,2	1,281807
27,413333	0,2	1,280578
27,416667	0,2	1,279353
27,420000	0,2	1,278258
27,423333	0,2	1,277180
27,426667	0,2	1,275551
27,430000	0,2	1,272752
27,433333	0,2	1,268826
27,436667	0,2	1,264303
27,440000	0,2	1,259423
27,443333	0,2	1,254094
27,446667	0,2	1,248315
27,450000	0,2	1,242145
27,453333	0,2	1,235612
27,456667	0,2	1,228928
27,460000	0,2	1,222451
27,463333	0,2	1,216332
27,466667	0,2	1,210433
27,470000	0,2	1,204548
27,473333	0,2	1,198533
27,476667	0,2	1,192362
27,480000	0,2	1,186208
27,483333	0,2	1,180372
27,486667	0,2	1,175177
27,490000	0,2	1,170907
27,493333	0,2	1,167640
27,496667	0,2	1,164978
27,500000	0,2	1,162232
27,503333	0,2	1,159018
27,506667	0,2	1,155379
27,510000	0,2	1,151538
27,513333	0,2	1,147878
27,516667	0,2	1,144764
27,520000	0,2	1,142310
27,523333	0,2	1,140575
27,526667	0,2	1,139904
27,530000	0,2	1,140729
27,533333	0,2	1,142899
27,536667	0,2	1,145558
27,540000	0,2	1,147917
27,543333	0,2	1,149940
27,546667	0,2	1,152180
27,550000	0,2	1,154899
27,553333	0,2	1,157670
27,556667	0,2	1,159995
27,560000	0,2	1,161936
27,563333	0,2	1,164208
27,566667	0,2	1,167790
27,570000	0,2	1,172973
27,573333	0,2	1,178902
27,576667	0,2	1,184398
27,580000	0,2	1,188847
27,583333	0,2	1,192102
27,586667	0,2	1,194002
27,590000	0,2	1,194385
27,593333	0,2	1,193558
27,596667	0,2	1,192451
27,600000	0,2	1,191986
27,603333	0,2	1,192284
27,606667	0,2	1,192557
27,610000	0,2	1,191749
27,613333	0,2	1,189428
27,616667	0,2	1,186067
27,620000	0,2	1,182438
27,623333	0,2	1,178839
27,626667	0,2	1,174938
27,630000	0,2	1,170196
27,633333	0,2	1,164546
27,636667	0,2	1,158808
27,640000	0,2	1,154018
27,643333	0,2	1,150266
27,646667	0,2	1,146693
27,650000	0,2	1,142535
27,653333	0,2	1,137783
27,656667	0,2	1,132915
27,660000	0,2	1,128280
27,663333	0,2	1,123916
27,666667	0,2	1,119725
27,670000	0,2	1,115498
27,673333	0,2	1,111072
27,676667	0,2	1,106701
27,680000	0,2	1,103046
27,683333	0,2	1,100687
27,686667	0,2	1,099584
27,690000	0,2	1,099132
27,693333	0,2	1,098651
27,696667	0,2	1,097727
27,700000	0,2	1,096425
27,703333	0,2	1,095228
27,706667	0,2	1,094486
27,710000	0,2	1,093978
27,713333	0,2	1,093193
27,716667	0,2	1,091995
27,720000	0,2	1,090758
27,723333	0,2	1,089933
27,726667	0,2	1,089789
27,730000	0,2	1,090525
27,733333	0,2	1,092084
27,736667	0,2	1,093696
27,740000	0,2	1,094259
27,743333	0,2	1,093394
27,746667	0,2	1,091515
27,750000	0,2	1,089072
27,753333	0,2	1,086315
27,756667	0,2	1,083478
27,760000	0,2	1,080777
27,763333	0,2	1,078374
27,766667	0,2	1,076471
27,770000	0,2	1,075390
27,773333	0,2	1,075282
27,776667	0,2	1,075686
27,780000	0,2	1,075604
27,783333	0,2	1,074208
27,786667	0,2	1,071611
27,790000	0,2	1,068839
27,793333	0,2	1,066759
27,796667	0,2	1,065399
27,800000	0,2	1,064432
27,803333	0,2	1,063564
27,806667	0,2	1,062341
27,810000	0,2	1,060351
27,813333	0,2	1,057691
27,816667	0,2	1,054851
27,820000	0,2	1,052238
27,823333	0,2	1,049995
27,826667	0,2	1,048102
27,830000	0,2	1,046601
27,833333	0,2	1,045711
27,836667	0,2	1,045579
27,840000	0,2	1,046051
27,843333	0,2	1,046802
27,846667	0,2	1,047334
27,850000	0,2	1,047035
27,853333	0,2	1,045706
27,856667	0,2	1,043847
27,860000	0,2	1,042331
27,863333	0,2	1,041814
27,866667	0,2	1,042425
27,870000	0,2	1,043892
27,873333	0,2	1,045752
27,876667	0,2	1,047595
27,880000	0,2	1,049223
27,883333	0,2	1,050412
27,886667	0,2	1,050927
27,890000	0,2	1,050819
27,893333	0,2	1,050330
27,896667	0,2	1,049775
27,900000	0,2	1,049552
27,903333	0,2	1,049976
27,906667	0,2	1,051100
27,910000	0,2	1,052686
27,913333	0,2	1,054310
27,916667	0,2	1,055566
27,920000	0,2	1,056311
27,923333	0,2	1,056843
27,926667	0,2	1,057716
27,930000	0,2	1,059281
27,933333	0,2	1,061433
27,936667	0,2	1,063627
27,940000	0,2	1,065120
27,943333	0,2	1,065410
27,946667	0,2	1,064522
27,950000	0,2	1,062996
27,953333	0,2	1,061648
27,956667	0,2	1,061077
27,960000	0,2	1,061265
27,963333	0,2	1,061873
27,966667	0,2	1,062778
27,970000	0,2	1,063943
27,973333	0,2	1,065057
27,976667	0,2	1,065809
27,980000	0,2	1,066373
27,983333	0,2	1,067241
27,986667	0,2	1,068676
27,990000	0,2	1,070551
27,993333	0,2	1,072415
27,996667	0,2	1,073618
28,000000	0,2	1,073794
28,003333	0,2	1,073141
28,006667	0,2	1,072164
28,010000	0,2	1,071319
28,013333	0,2	1,070825
28,016667	0,2	1,070614
28,020000	0,2	1,070316
28,023333	0,2	1,069450
28,026667	0,2	1,067969
28,030000	0,2	1,066420
28,033333	0,2	1,065434
28,036667	0,2	1,065410
28,040000	0,2	1,066498
28,043333	0,2	1,068496
28,046667	0,2	1,070754
28,050000	0,2	1,072417
28,053333	0,2	1,073041
28,056667	0,2	1,072862
28,060000	0,2	1,072250
28,063333	0,2	1,071316
28,066667	0,2	1,070143
28,070000	0,2	1,068964
28,073333	0,2	1,067979
28,076667	0,2	1,067270
28,080000	0,2	1,067038
28,083333	0,2	1,067582
28,086667	0,2	1,068880
28,090000	0,2	1,070537
28,093333	0,2	1,072156
28,096667	0,2	1,073425
28,100000	0,2	1,074112
28,103333	0,2	1,074460
28,106667	0,2	1,075307
28,110000	0,2	1,077493
28,113333	0,2	1,081247
28,116667	0,2	1,086122
28,120000	0,2	1,091419
28,123333	0,2	1,096776
28,126667	0,2	1,102396
28,130000	0,2	1,108743
28,133333	0,2	1,116158
28,136667	0,2	1,124674
28,140000	0,2	1,134087
28,143333	0,2	1,144104
28,146667	0,2	1,154504
28,150000	0,2	1,165371
28,153333	0,2	1,177061
28,156667	0,2	1,189978
28,160000	0,2	1,204614
28,163333	0,2	1,221501
28,166667	0,2	1,240749
28,170000	0,2	1,261927
28,173333	0,2	1,284495
28,176667	0,2	1,307843
28,180000	0,2	1,331035
28,183333	0,2	1,353216
28,186667	0,2	1,374203
28,190000	0,2	1,394363
28,193333	0,2	1,414067
28,196667	0,2	1,433385
28,200000	0,2	1,452096
28,203333	0,2	1,469779
28,206667	0,2	1,485833
28,210000	0,2	1,499579
28,213333	0,2	1,510583
28,216667	0,2	1,518782
28,220000	0,2	1,524120
28,223333	0,2	1,526205
28,226667	0,2	1,524687
28,230000	0,2	1,519970
28,233333	0,2	1,512986
28,236667	0,2	1,504044
28,240000	0,2	1,492553
28,243333	0,2	1,477920
28,246667	0,2	1,460306
28,250000	0,2	1,440696
28,253333	0,2	1,420309
28,256667	0,2	1,399998
28,260000	0,2	1,380107
28,263333	0,2	1,360463
28,266667	0,2	1,340646
28,270000	0,2	1,320487
28,273333	0,2	1,300004
28,276667	0,2	1,279089
28,280000	0,2	1,257907
28,283333	0,2	1,237371
28,286667	0,2	1,218446
28,290000	0,2	1,201195
28,293333	0,2	1,185094
28,296667	0,2	1,169924
28,300000	0,2	1,155862
28,303333	0,2	1,142927
28,306667	0,2	1,130796
28,310000	0,2	1,119123
28,313333	0,2	1,107849
28,316667	0,2	1,097272
28,320000	0,2	1,087841
28,323333	0,2	1,079824
28,326667	0,2	1,073191
28,330000	0,2	1,067750
28,333333	0,2	1,063303
28,336667	0,2	1,059594
28,340000	0,2	1,056236
28,343333	0,2	1,052982
28,346667	0,2	1,049919
28,350000	0,2	1,047179
28,353333	0,2	1,044711
28,356667	0,2	1,042415
28,360000	0,2	1,040211
28,363333	0,2	1,037996
28,366667	0,2	1,035859
28,370000	0,2	1,034226
28,373333	0,2	1,033504
28,376667	0,2	1,033659
28,380000	0,2	1,034250
28,383333	0,2	1,034832
28,386667	0,2	1,035406
28,390000	0,2	1,036351
28,393333	0,2	1,037699
28,396667	0,2	1,038961
28,400000	0,2	1,039950
28,403333	0,2	1,041036
28,406667	0,2	1,042376
28,410000	0,2	1,043659
28,413333	0,2	1,044619
28,416667	0,2	1,045281
28,420000	0,2	1,045768
28,423333	0,2	1,046216
28,426667	0,2	1,046796
28,430000	0,2	1,047683
28,433333	0,2	1,048976
28,436667	0,2	1,050454
28,440000	0,2	1,051436
28,443333	0,2	1,051181
28,446667	0,2	1,049599
28,450000	0,2	1,047408
28,453333	0,2	1,045348
28,456667	0,2	1,043512
28,460000	0,2	1,041719
28,463333	0,2	1,039889
28,466667	0,2	1,037878
28,470000	0,2	1,035515
28,473333	0,2	1,032718
28,476667	0,2	1,029468
28,480000	0,2	1,025952
28,483333	0,2	1,022649
28,486667	0,2	1,020096
28,490000	0,2	1,018468
28,493333	0,2	1,017436
28,496667	0,2	1,016496
28,500000	0,2	1,015199
28,503333	0,2	1,013184
28,506667	0,2	1,010401
28,510000	0,2	1,007338
28,513333	0,2	1,004827
28,516667	0,2	1,003506
28,520000	0,2	1,003405
28,523333	0,2	1,004046
28,526667	0,2	1,004967
28,530000	0,2	1,005936
28,533333	0,2	1,006788
28,536667	0,2	1,007364
28,540000	0,2	1,007395
28,543333	0,2	1,006601
28,546667	0,2	1,005134
28,550000	0,2	1,003459
28,553333	0,2	1,001727
28,556667	0,2	0,999810
28,560000	0,2	0,997799
28,563333	0,2	0,995914
28,566667	0,2	0,994322
28,570000	0,2	0,993206
28,573333	0,2	0,992415
28,576667	0,2	0,991330
28,580000	0,2	0,989537
28,583333	0,2	0,987280
28,586667	0,2	0,985073
28,590000	0,2	0,983334
28,593333	0,2	0,982468
28,596667	0,2	0,982822
28,600000	0,2	0,984307
28,603333	0,2	0,986245
28,606667	0,2	0,987727
28,610000	0,2	0,988241
28,613333	0,2	0,988015
28,616667	0,2	0,987762
28,620000	0,2	0,988213
28,623333	0,2	0,989791
28,626667	0,2	0,992396
28,630000	0,2	0,995525
28,633333	0,2	0,998529
28,636667	0,2	1,000631
28,640000	0,2	1,001292
28,643333	0,2	1,000827
28,646667	0,2	1,000334
28,650000	0,2	1,001023
28,653333	0,2	1,003494
28,656667	0,2	1,007405
28,660000	0,2	1,011856
28,663333	0,2	1,015987
28,666667	0,2	1,019243
28,670000	0,2	1,021445
28,673333	0,2	1,022719
28,676667	0,2	1,023346
28,680000	0,2	1,023662
28,683333	0,2	1,023993
28,686667	0,2	1,024559
28,690000	0,2	1,025321
28,693333	0,2	1,025957
28,696667	0,2	1,026288
28,700000	0,2	1,026613
28,703333	0,2	1,027358
28,706667	0,2	1,028657
28,710000	0,2	1,030361
28,713333	0,2	1,032019
28,716667	0,2	1,032836
28,720000	0,2	1,032170
28,723333	0,2	1,030146
28,726667	0,2	1,027565
28,730000	0,2	1,025272
28,733333	0,2	1,023683
28,736667	0,2	1,022816
28,740000	0,2	1,022517
28,743333	0,2	1,022508
28,746667	0,2	1,022412
28,750000	0,2	1,021852
28,753333	0,2	1,020651
28,756667	0,2	1,019031
28,760000	0,2	1,017434
28,763333	0,2	1,016160
28,766667	0,2	1,015132
28,770000	0,2	1,014060
28,773333	0,2	1,012981
28,776667	0,2	1,012281
28,780000	0,2	1,012068
28,783333	0,2	1,011996
28,786667	0,2	1,011751
28,790000	0,2	1,011373
28,793333	0,2	1,011146
28,796667	0,2	1,011445
28,800000	0,2	1,012496
28,803333	0,2	1,013961
28,806667	0,2	1,015022
28,810000	0,2	1,015165
28,813333	0,2	1,014668
28,816667	0,2	1,014064
28,820000	0,2	1,013510
28,823333	0,2	1,013083
28,826667	0,2	1,013146
28,830000	0,2	1,013870
28,833333	0,2	1,014940
28,836667	0,2	1,016033
28,840000	0,2	1,017126
28,843333	0,2	1,018233
28,846667	0,2	1,019123
28,850000	0,2	1,019481
28,853333	0,2	1,019454
28,856667	0,2	1,019619
28,860000	0,2	1,020169
28,863333	0,2	1,020671
28,866667	0,2	1,020670
28,870000	0,2	1,020176
28,873333	0,2	1,019604
28,876667	0,2	1,019350
28,880000	0,2	1,019535
28,883333	0,2	1,020003
28,886667	0,2	1,020302
28,890000	0,2	1,019825
28,893333	0,2	1,018285
28,896667	0,2	1,015951
28,900000	0,2	1,013299
28,903333	0,2	1,010718
28,906667	0,2	1,008465
28,910000	0,2	1,006619
28,913333	0,2	1,005249
28,916667	0,2	1,004554
28,920000	0,2	1,004559
28,923333	0,2	1,004876
28,926667	0,2	1,004958
28,930000	0,2	1,004503
28,933333	0,2	1,003666
28,936667	0,2	1,002804
28,940000	0,2	1,002103
28,943333	0,2	1,001630
28,946667	0,2	1,001470
28,950000	0,2	1,001616
28,953333	0,2	1,001943
28,956667	0,2	1,002462
28,960000	0,2	1,003548
28,963333	0,2	1,005605
28,966667	0,2	1,008378
28,970000	0,2	1,011046
28,973333	0,2	1,013063
28,976667	0,2	1,014512
28,980000	0,2	1,015753
28,983333	0,2	1,017015
28,986667	0,2	1,018272
28,990000	0,2	1,019434
28,993333	0,2	1,020589
28,996667	0,2	1,022019
29,000000	0,2	1,024084
29,003333	0,2	1,026880
29,006667	0,2	1,030063
29,010000	0,2	1,033227
29,013333	0,2	1,036189
29,016667	0,2	1,039023
29,020000	0,2	1,042140
29,023333	0,2	1,045962
29,026667	0,2	1,050199
29,030000	0,2	1,054067
29,033333	0,2	1,057335
29,036667	0,2	1,060442
29,040000	0,2	1,063619
29,043333	0,2	1,066561
29,046667	0,2	1,068879
29,050000	0,2	1,070472
29,053333	0,2	1,071487
29,056667	0,2	1,072183
29,060000	0,2	1,072936
29,063333	0,2	1,074062
29,066667	0,2	1,075562
29,070000	0,2	1,077235
29,073333	0,2	1,078836
29,076667	0,2	1,080161
29,080000	0,2	1,081355
29,083333	0,2	1,082716
29,086667	0,2	1,084051
29,090000	0,2	1,084643
29,093333	0,2	1,083815
29,096667	0,2	1,081399
29,100000	0,2	1,077853
29,103333	0,2	1,073931
29,106667	0,2	1,070181
29,110000	0,2	1,066703
29,113333	0,2	1,063278
29,116667	0,2	1,059707
29,120000	0,2	1,056019
29,123333	0,2	1,052343
29,126667	0,2	1,048725
29,130000	0,2	1,045138
29,133333	0,2	1,041463
29,136667	0,2	1,037513
29,140000	0,2	1,033385
29,143333	0,2	1,029422
29,146667	0,2	1,025759
29,150000	0,2	1,022334
29,153333	0,2	1,019140
29,156667	0,2	1,016150
29,160000	0,2	1,013103
29,163333	0,2	1,009810
29,166667	0,2	1,006684
29,170000	0,2	1,004414
29,173333	0,2	1,003070
29,176667	0,2	1,001882
29,180000	0,2	0,999947
29,183333	0,2	0,997214
29,186667	0,2	0,994586
29,190000	0,2	0,992892
29,193333	0,2	0,992209
29,196667	0,2	0,992205
29,200000	0,2	0,992595
29,203333	0,2	0,993202
29,206667	0,2	0,993942
29,210000	0,2	0,994893
29,213333	0,2	0,996269
29,216667	0,2	0,998205
29,220000	0,2	1,000651
29,223333	0,2	1,003322
29,226667	0,2	1,005680
29,230000	0,2	1,007106
29,233333	0,2	1,007305
29,236667	0,2	1,006522
29,240000	0,2	1,005254
29,243333	0,2	1,003833
29,246667	0,2	1,002349
29,250000	0,2	1,001007
29,253333	0,2	1,000412
29,256667	0,2	1,000999
29,260000	0,2	1,002230
29,263333	0,2	1,002830
29,266667	0,2	1,001766
29,270000	0,2	0,998976
29,273333	0,2	0,995282
29,276667	0,2	0,991667
29,280000	0,2	0,988741
29,283333	0,2	0,986621
29,286667	0,2	0,984848
29,290000	0,2	0,982722
29,293333	0,2	0,980132
29,296667	0,2	0,977704
29,300000	0,2	0,976086
29,303333	0,2	0,975380
29,306667	0,2	0,975109
29,310000	0,2	0,974612
29,313333	0,2	0,973587
29,316667	0,2	0,972167
29,320000	0,2	0,970515
29,323333	0,2	0,968605
29,326667	0,2	0,966519
29,330000	0,2	0,964721
29,333333	0,2	0,963925
29,336667	0,2	0,964668
29,340000	0,2	0,966812
29,343333	0,2	0,969446
29,346667	0,2	0,971467
29,350000	0,2	0,972264
29,353333	0,2	0,971968
29,356667	0,2	0,971310
29,360000	0,2	0,971075
29,363333	0,2	0,971449
29,366667	0,2	0,972083
29,370000	0,2	0,972557
29,373333	0,2	0,972689
29,376667	0,2	0,972715
29,380000	0,2	0,973041
29,383333	0,2	0,973810
29,386667	0,2	0,974973
29,390000	0,2	0,976590
29,393333	0,2	0,978827
29,396667	0,2	0,981676
29,400000	0,2	0,984641
29,403333	0,2	0,986915
29,406667	0,2	0,987890
29,410000	0,2	0,987368
29,413333	0,2	0,985602
29,416667	0,2	0,983346
29,420000	0,2	0,981554
29,423333	0,2	0,980860
29,426667	0,2	0,981268
29,430000	0,2	0,982280
29,433333	0,2	0,983474
29,436667	0,2	0,984739
29,440000	0,2	0,986002
29,443333	0,2	0,987130
29,446667	0,2	0,988034
29,450000	0,2	0,988666
29,453333	0,2	0,988821
29,456667	0,2	0,988085
29,460000	0,2	0,986498
29,463333	0,2	0,984927
29,466667	0,2	0,984267
29,470000	0,2	0,984783
29,473333	0,2	0,986253
29,476667	0,2	0,988101
29,480000	0,2	0,989551
29,483333	0,2	0,989915
29,486667	0,2	0,988850
29,490000	0,2	0,986635
29,493333	0,2	0,984005
29,496667	0,2	0,981534
29,500000	0,2	0,979481
29,503333	0,2	0,978029
29,506667	0,2	0,977223
29,510000	0,2	0,976838
29,513333	0,2	0,976670
29,516667	0,2	0,976816
29,520000	0,2	0,977417
29,523333	0,2	0,978342
29,526667	0,2	0,979323
29,530000	0,2	0,980187
29,533333	0,2	0,980942
29,536667	0,2	0,981892
29,540000	0,2	0,983468
29,543333	0,2	0,985775
29,546667	0,2	0,988349
29,550000	0,2	0,990388
29,553333	0,2	0,991483
29,556667	0,2	0,992014
29,560000	0,2	0,992516
29,563333	0,2	0,993063
29,566667	0,2	0,993446
29,570000	0,2	0,993536
29,573333	0,2	0,993383
29,576667	0,2	0,993130
29,580000	0,2	0,992972
29,583333	0,2	0,993266
29,586667	0,2	0,994437
29,590000	0,2	0,996631
29,593333	0,2	0,999498
29,596667	0,2	1,002201
29,600000	0,2	1,003715
29,603333	0,2	1,003552
29,606667	0,2	1,002102
29,610000	0,2	1,000024
29,613333	0,2	0,997680
29,616667	0,2	0,995232
29,620000	0,2	0,992755
29,623333	0,2	0,990292
29,626667	0,2	0,988052
29,630000	0,2	0,986263
29,633333	0,2	0,984756
29,636667	0,2	0,983089
29,640000	0,2	0,981017
29,643333	0,2	0,978623
29,646667	0,2	0,976116
29,650000	0,2	0,973651
29,653333	0,2	0,971355
29,656667	0,2	0,969379
29,660000	0,2	0,967869
29,663333	0,2	0,966929
29,666667	0,2	0,966576
29,670000	0,2	0,966676
29,673333	0,2	0,967033
29,676667	0,2	0,967433
29,680000	0,2	0,967503
29,683333	0,2	0,966880
29,686667	0,2	0,965648
29,690000	0,2	0,964349
29,693333	0,2	0,963462
29,696667	0,2	0,963031
29,700000	0,2	0,962835
29,703333	0,2	0,962641
29,706667	0,2	0,962270
29,710000	0,2	0,961728
29,713333	0,2	0,961242
29,716667	0,2	0,960922
29,720000	0,2	0,960566
29,723333	0,2	0,959912
29,726667	0,2	0,958944
29,730000	0,2	0,957939
29,733333	0,2	0,957374
29,736667	0,2	0,957688
29,740000	0,2	0,958976
29,743333	0,2	0,960765
29,746667	0,2	0,962361
29,750000	0,2	0,963502
29,753333	0,2	0,964275
29,756667	0,2	0,964633
29,760000	0,2	0,964402
29,763333	0,2	0,963583
29,766667	0,2	0,962350
29,770000	0,2	0,960752
29,773333	0,2	0,958803
29,776667	0,2	0,956874
29,780000	0,2	0,955323
29,783333	0,2	0,953886
29,786667	0,2	0,952152
29,790000	0,2	0,950247
29,793333	0,2	0,948567
29,796667	0,2	0,947121
29,800000	0,2	0,945393
29,803333	0,2	0,942898
29,806667	0,2	0,939672
29,810000	0,2	0,936127
29,813333	0,2	0,932832
29,816667	0,2	0,930230
29,820000	0,2	0,928328
29,823333	0,2	0,927035
29,826667	0,2	0,926498
29,830000	0,2	0,926704
29,833333	0,2	0,927121
29,836667	0,2	0,927061
29,840000	0,2	0,926352
29,843333	0,2	0,925482
29,846667	0,2	0,924967
29,850000	0,2	0,924718
29,853333	0,2	0,924279
29,856667	0,2	0,923405
29,860000	0,2	0,922166
29,863333	0,2	0,920902
29,866667	0,2	0,920195
29,870000	0,2	0,920443
29,873333	0,2	0,921400
29,876667	0,2	0,922396
29,880000	0,2	0,923053
29,883333	0,2	0,923412
29,886667	0,2	0,923411
29,890000	0,2	0,922763
29,893333	0,2	0,921363
29,896667	0,2	0,919482
29,900000	0,2	0,917562
29,903333	0,2	0,915979
29,906667	0,2	0,915040
29,910000	0,2	0,914847
29,913333	0,2	0,915032
29,916667	0,2	0,915074
29,920000	0,2	0,914909
29,923333	0,2	0,914954
29,926667	0,2	0,915630
29,930000	0,2	0,917032
29,933333	0,2	0,918915
29,936667	0,2	0,920878
29,940000	0,2	0,922492
29,943333	0,2	0,923283
29,946667	0,2	0,922876
29,950000	0,2	0,921476
29,953333	0,2	0,919936
29,956667	0,2	0,918969
29,960000	0,2	0,918537
29,963333	0,2	0,918273
29,966667	0,2	0,918014
29,970000	0,2	0,917745
29,973333	0,2	0,917440
29,976667	0,2	0,917202
29,980000	0,2	0,917465
29,983333	0,2	0,918761
29,986667	0,2	0,921172
29,990000	0,2	0,924287
29,993333	0,2	0,927617
29,996667	0,2	0,930743
30,000000	0,2	0,933246
30,003333	0,2	0,934933
30,006667	0,2	0,935991
30,010000	0,2	0,936740
30,013333	0,2	0,937349
30,016667	0,2	0,937714
30,020000	0,2	0,937579
30,023333	0,2	0,936949
30,026667	0,2	0,936241
30,030000	0,2	0,935982
30,033333	0,2	0,936609
30,036667	0,2	0,938210
30,040000	0,2	0,940287
30,043333	0,2	0,942170
30,046667	0,2	0,943568
30,050000	0,2	0,944531
30,053333	0,2	0,945135
30,056667	0,2	0,945397
30,060000	0,2	0,945390
30,063333	0,2	0,945246
30,066667	0,2	0,945012
30,070000	0,2	0,944623
30,073333	0,2	0,944149
30,076667	0,2	0,943939
30,080000	0,2	0,944270
30,083333	0,2	0,944968
30,086667	0,2	0,945712
30,090000	0,2	0,946452
30,093333	0,2	0,947151
30,096667	0,2	0,947401
30,100000	0,2	0,946800
30,103333	0,2	0,945424
30,106667	0,2	0,943517
30,110000	0,2	0,941117
30,113333	0,2	0,938388
30,116667	0,2	0,935869
30,120000	0,2	0,933912
30,123333	0,2	0,932230
30,126667	0,2	0,930379
30,130000	0,2	0,928375
30,133333	0,2	0,926637
30,136667	0,2	0,925415
30,140000	0,2	0,924427
30,143333	0,2	0,923297
30,146667	0,2	0,922053
30,150000	0,2	0,920810
30,153333	0,2	0,919327
30,156667	0,2	0,917296
30,160000	0,2	0,914821
30,163333	0,2	0,912367
30,166667	0,2	0,910461
30,170000	0,2	0,909465
30,173333	0,2	0,909324
30,176667	0,2	0,909461
30,180000	0,2	0,909183
30,183333	0,2	0,908354
30,186667	0,2	0,907465
30,190000	0,2	0,907081
30,193333	0,2	0,907376
30,196667	0,2	0,908035
30,200000	0,2	0,908484
30,203333	0,2	0,908283
30,206667	0,2	0,907340
30,210000	0,2	0,905920
30,213333	0,2	0,904425
30,216667	0,2	0,903144
30,220000	0,2	0,902275
30,223333	0,2	0,901958
30,226667	0,2	0,902203
30,230000	0,2	0,902963
30,233333	0,2	0,904107
30,236667	0,2	0,905214
30,240000	0,2	0,905849
30,243333	0,2	0,906090
30,246667	0,2	0,906412
30,250000	0,2	0,907066
30,253333	0,2	0,907682
30,256667	0,2	0,907644
30,260000	0,2	0,906871
30,263333	0,2	0,905903
30,266667	0,2	0,905381
30,270000	0,2	0,905714
30,273333	0,2	0,906870
30,276667	0,2	0,908240
30,280000	0,2	0,909105
30,283333	0,2	0,909326
30,286667	0,2	0,909254
30,290000	0,2	0,909001
30,293333	0,2	0,908301
30,296667	0,2	0,907240
30,300000	0,2	0,906578
30,303333	0,2	0,906920
30,306667	0,2	0,908005
30,310000	0,2	0,908985
30,313333	0,2	0,909017
30,316667	0,2	0,907795
30,320000	0,2	0,905887
30,323333	0,2	0,904193
30,326667	0,2	0,903214
30,330000	0,2	0,903218
30,333333	0,2	0,904427
30,336667	0,2	0,906605
30,340000	0,2	0,908943
30,343333	0,2	0,910704
30,346667	0,2	0,911738
30,350000	0,2	0,912158
30,353333	0,2	0,911937
30,356667	0,2	0,911176
30,360000	0,2	0,910273
30,363333	0,2	0,909652
30,366667	0,2	0,909614
30,370000	0,2	0,910241
30,373333	0,2	0,911215
30,376667	0,2	0,911840
30,380000	0,2	0,911568
30,383333	0,2	0,910505
30,386667	0,2	0,909284
30,390000	0,2	0,908482
30,393333	0,2	0,908131
30,396667	0,2	0,907907
30,400000	0,2	0,907808
30,403333	0,2	0,908107
30,406667	0,2	0,908720
30,410000	0,2	0,909243
30,413333	0,2	0,909371
30,416667	0,2	0,908920
30,420000	0,2	0,907894
30,423333	0,2	0,906623
30,426667	0,2	0,905563
30,430000	0,2	0,904929
30,433333	0,2	0,904553
30,436667	0,2	0,904190
30,440000	0,2	0,903969
30,443333	0,2	0,904201
30,446667	0,2	0,904839
30,450000	0,2	0,905507
30,453333	0,2	0,905885
30,456667	0,2	0,905757
30,460000	0,2	0,904996
30,463333	0,2	0,903726
30,466667	0,2	0,902254
30,470000	0,2	0,900833
30,473333	0,2	0,899629
30,476667	0,2	0,898689
30,480000	0,2	0,898005
30,483333	0,2	0,897696
30,486667	0,2	0,897900
30,490000	0,2	0,898661
30,493333	0,2	0,899921
30,496667	0,2	0,901402
30,500000	0,2	0,902744
30,503333	0,2	0,903820
30,506667	0,2	0,904547
30,510000	0,2	0,904557
30,513333	0,2	0,903536
30,516667	0,2	0,901832
30,520000	0,2	0,900333
30,523333	0,2	0,899641
30,526667	0,2	0,899628
30,530000	0,2	0,899838
30,533333	0,2	0,900077
30,536667	0,2	0,900510
30,540000	0,2	0,901376
30,543333	0,2	0,902620
30,546667	0,2	0,903886
30,550000	0,2	0,905023
30,553333	0,2	0,906296
30,556667	0,2	0,907997
30,560000	0,2	0,910057
30,563333	0,2	0,912125
30,566667	0,2	0,913999
30,570000	0,2	0,915684
30,573333	0,2	0,916962
30,576667	0,2	0,917473
30,580000	0,2	0,917220
30,583333	0,2	0,916607
30,586667	0,2	0,916215
30,590000	0,2	0,916471
30,593333	0,2	0,917272
30,596667	0,2	0,918186
30,600000	0,2	0,919083
30,603333	0,2	0,920207
30,606667	0,2	0,921589
30,610000	0,2	0,922805
30,613333	0,2	0,923437
30,616667	0,2	0,923388
30,620000	0,2	0,922734
30,623333	0,2	0,921575
30,626667	0,2	0,920009
30,630000	0,2	0,918068
30,633333	0,2	0,915706
30,636667	0,2	0,913058
30,640000	0,2	0,910626
30,643333	0,2	0,908797
30,646667	0,2	0,907277
30,650000	0,2	0,905498
30,653333	0,2	0,903363
30,656667	0,2	0,901172
30,660000	0,2	0,899295
30,663333	0,2	0,898096
30,666667	0,2	0,897723
30,670000	0,2	0,897978
30,673333	0,2	0,898422
30,676667	0,2	0,898508
30,680000	0,2	0,898153
30,683333	0,2	0,898431
30,686667	0,2	0,900666
30,690000	0,2	0,904334
30,693333	0,2	0,907073
30,696667	0,2	0,907042
30,700000	0,2	0,904356
30,703333	0,2	0,900376
30,706667	0,2	0,896581
30,710000	0,2	0,893991
30,713333	0,2	0,892863
30,716667	0,2	0,892686
30,720000	0,2	0,892638
30,723333	0,2	0,892202
30,726667	0,2	0,891329
30,730000	0,2	0,890134
30,733333	0,2	0,888687
30,736667	0,2	0,887064
30,740000	0,2	0,885334
30,743333	0,2	0,883495
30,746667	0,2	0,881558
30,750000	0,2	0,879794
30,753333	0,2	0,878813
30,756667	0,2	0,879023
30,760000	0,2	0,880096
30,763333	0,2	0,881271
30,766667	0,2	0,881997
30,770000	0,2	0,882177
30,773333	0,2	0,882033
30,776667	0,2	0,882067
30,780000	0,2	0,882799
30,783333	0,2	0,884114
30,786667	0,2	0,885500
30,790000	0,2	0,886966
30,793333	0,2	0,888821
30,796667	0,2	0,890766
30,800000	0,2	0,892012
30,803333	0,2	0,892115
30,806667	0,2	0,891345
30,810000	0,2	0,890423
30,813333	0,2	0,890108
30,816667	0,2	0,890782
30,820000	0,2	0,892196
30,823333	0,2	0,893727
30,826667	0,2	0,894886
30,830000	0,2	0,895475
30,833333	0,2	0,895594
30,836667	0,2	0,895644
30,840000	0,2	0,896069
30,843333	0,2	0,897015
30,846667	0,2	0,898281
30,850000	0,2	0,899516
30,853333	0,2	0,900431
30,856667	0,2	0,901061
30,860000	0,2	0,901819
30,863333	0,2	0,902997
30,866667	0,2	0,904469
30,870000	0,2	0,905957
30,873333	0,2	0,907223
30,876667	0,2	0,908100
30,880000	0,2	0,908564
30,883333	0,2	0,908589
30,886667	0,2	0,908032
30,890000	0,2	0,906855
30,893333	0,2	0,905246
30,896667	0,2	0,903247
30,900000	0,2	0,900707
30,903333	0,2	0,897939
30,906667	0,2	0,895859
30,910000	0,2	0,895095
30,913333	0,2	0,895332
30,916667	0,2	0,895670
30,920000	0,2	0,895319
30,923333	0,2	0,893974
30,926667	0,2	0,891848
30,930000	0,2	0,889602
30,933333	0,2	0,888148
30,936667	0,2	0,888119
30,940000	0,2	0,889319
30,943333	0,2	0,890840
30,946667	0,2	0,891676
30,950000	0,2	0,891230
30,953333	0,2	0,889577
30,956667	0,2	0,887458
30,960000	0,2	0,885825
30,963333	0,2	0,885169
30,966667	0,2	0,885290
30,970000	0,2	0,885635
30,973333	0,2	0,885728
30,976667	0,2	0,885401
30,980000	0,2	0,884970
30,983333	0,2	0,885062
30,986667	0,2	0,886008
30,990000	0,2	0,887476
30,993333	0,2	0,888785
30,996667	0,2	0,889471
31,000000	0,2	0,889500
31,003333	0,2	0,889319
31,006667	0,2	0,889724
31,010000	0,2	0,891112
31,013333	0,2	0,893082
31,016667	0,2	0,895102
31,020000	0,2	0,896846
31,023333	0,2	0,897886
31,026667	0,2	0,897831
31,030000	0,2	0,896737
31,033333	0,2	0,895104
31,036667	0,2	0,893474
31,040000	0,2	0,892026
31,043333	0,2	0,890626
31,046667	0,2	0,889156
31,050000	0,2	0,887518
31,053333	0,2	0,885679
31,056667	0,2	0,883923
31,060000	0,2	0,882590
31,063333	0,2	0,881633
31,066667	0,2	0,880793
31,070000	0,2	0,880003
31,073333	0,2	0,879359
31,076667	0,2	0,878808
31,080000	0,2	0,877983
31,083333	0,2	0,876462
31,086667	0,2	0,874159
31,090000	0,2	0,871434
31,093333	0,2	0,868883
31,096667	0,2	0,867020
31,100000	0,2	0,865929
31,103333	0,2	0,865342
31,106667	0,2	0,865228
31,110000	0,2	0,865808
31,113333	0,2	0,866957
31,116667	0,2	0,868218
31,120000	0,2	0,869313
31,123333	0,2	0,870241
31,126667	0,2	0,871007
31,130000	0,2	0,871492
31,133333	0,2	0,871616
31,136667	0,2	0,871543
31,140000	0,2	0,871526
31,143333	0,2	0,871641
31,146667	0,2	0,871834
31,150000	0,2	0,872071
31,153333	0,2	0,872496
31,156667	0,2	0,873346
31,160000	0,2	0,874595
31,163333	0,2	0,875916
31,166667	0,2	0,876984
31,170000	0,2	0,877658
31,173333	0,2	0,878006
31,176667	0,2	0,878147
31,180000	0,2	0,878161
31,183333	0,2	0,878227
31,186667	0,2	0,878514
31,190000	0,2	0,878919
31,193333	0,2	0,879082
31,196667	0,2	0,878541
31,200000	0,2	0,876911
31,203333	0,2	0,874193
31,206667	0,2	0,870959
31,210000	0,2	0,867925
31,213333	0,2	0,865300
31,216667	0,2	0,862879
31,220000	0,2	0,860645
31,223333	0,2	0,858844
31,226667	0,2	0,857560
31,230000	0,2	0,856561
31,233333	0,2	0,855493
31,236667	0,2	0,854241
31,240000	0,2	0,853191
31,243333	0,2	0,853003
31,246667	0,2	0,854042
31,250000	0,2	0,855919
31,253333	0,2	0,857743
31,256667	0,2	0,858883
31,260000	0,2	0,859173
31,263333	0,2	0,858522
31,266667	0,2	0,856792
31,270000	0,2	0,854041
31,273333	0,2	0,850740
31,276667	0,2	0,847721
31,280000	0,2	0,845830
31,283333	0,2	0,845422
31,286667	0,2	0,846002
31,290000	0,2	0,846506
31,293333	0,2	0,846243
31,296667	0,2	0,845440
31,300000	0,2	0,844682
31,303333	0,2	0,844239
31,306667	0,2	0,844148
31,310000	0,2	0,844443
31,313333	0,2	0,845022
31,316667	0,2	0,845524
31,320000	0,2	0,845618
31,323333	0,2	0,845358
31,326667	0,2	0,845015
31,330000	0,2	0,844775
31,333333	0,2	0,844740
31,336667	0,2	0,844940
31,340000	0,2	0,845264
31,343333	0,2	0,845551
31,346667	0,2	0,845595
31,350000	0,2	0,845135
31,353333	0,2	0,844109
31,356667	0,2	0,842864
31,360000	0,2	0,841917
31,363333	0,2	0,841561
31,366667	0,2	0,841761
31,370000	0,2	0,842210
31,373333	0,2	0,842440
31,376667	0,2	0,842160
31,380000	0,2	0,841445
31,383333	0,2	0,840469
31,386667	0,2	0,839474
31,390000	0,2	0,839027
31,393333	0,2	0,839459
31,396667	0,2	0,840162
31,400000	0,2	0,840159
31,403333	0,2	0,839174
31,406667	0,2	0,837880
31,410000	0,2	0,837321
31,413333	0,2	0,838024
31,416667	0,2	0,839516
31,420000	0,2	0,840763
31,423333	0,2	0,841098
31,426667	0,2	0,840733
31,430000	0,2	0,840236
31,433333	0,2	0,839664
31,436667	0,2	0,838688
31,440000	0,2	0,837406
31,443333	0,2	0,836496
31,446667	0,2	0,836637
31,450000	0,2	0,838001
31,453333	0,2	0,840149
31,456667	0,2	0,842231
31,460000	0,2	0,843571
31,463333	0,2	0,844169
31,466667	0,2	0,844446
31,470000	0,2	0,844751
31,473333	0,2	0,845247
31,476667	0,2	0,845950
31,480000	0,2	0,846829
31,483333	0,2	0,847940
31,486667	0,2	0,849358
31,490000	0,2	0,851130
31,493333	0,2	0,853333
31,496667	0,2	0,855963
31,500000	0,2	0,858931
31,503333	0,2	0,862221
31,506667	0,2	0,866001
31,510000	0,2	0,870637
31,513333	0,2	0,876359
31,516667	0,2	0,882821
31,520000	0,2	0,889277
31,523333	0,2	0,895303
31,526667	0,2	0,901049
31,530000	0,2	0,906966
31,533333	0,2	0,913545
31,536667	0,2	0,920991
31,540000	0,2	0,929252
31,543333	0,2	0,938759
31,546667	0,2	0,950434
31,550000	0,2	0,964686
31,553333	0,2	0,981087
31,556667	0,2	0,998981
31,560000	0,2	1,017900
31,563333	0,2	1,037557
31,566667	0,2	1,057836
31,570000	0,2	1,078911
31,573333	0,2	1,101095
31,576667	0,2	1,124365
31,580000	0,2	1,148334
31,583333	0,2	1,172794
31,586667	0,2	1,197892
31,590000	0,2	1,223670
31,593333	0,2	1,249685
31,596667	0,2	1,275195
31,600000	0,2	1,299612
31,603333	0,2	1,322720
31,606667	0,2	1,344584
31,610000	0,2	1,365186
31,613333	0,2	1,384083
31,616667	0,2	1,400681
31,620000	0,2	1,414821
31,623333	0,2	1,426703
31,626667	0,2	1,436362
31,630000	0,2	1,443388
31,633333	0,2	1,447083
31,636667	0,2	1,446964
31,640000	0,2	1,443009
31,643333	0,2	1,435309
31,646667	0,2	1,423936
31,650000	0,2	1,409330
31,653333	0,2	1,392264
31,656667	0,2	1,373288
31,660000	0,2	1,352600
31,663333	0,2	1,330339
31,666667	0,2	1,306645
31,670000	0,2	1,281573
31,673333	0,2	1,255351
31,676667	0,2	1,228618
31,680000	0,2	1,202097
31,683333	0,2	1,176134
31,686667	0,2	1,150682
31,690000	0,2	1,125596
31,693333	0,2	1,100940
31,696667	0,2	1,077012
31,700000	0,2	1,054076
31,703333	0,2	1,032250
31,706667	0,2	1,011793
31,710000	0,2	0,993093
31,713333	0,2	0,976203
31,716667	0,2	0,961015
31,720000	0,2	0,947872
31,723333	0,2	0,937334
31,726667	0,2	0,929370
31,730000	0,2	0,923087
31,733333	0,2	0,917308
31,736667	0,2	0,911348
31,740000	0,2	0,905101
31,743333	0,2	0,898707
31,746667	0,2	0,892407
31,750000	0,2	0,886475
31,753333	0,2	0,881226
31,756667	0,2	0,876899
31,760000	0,2	0,873401
31,763333	0,2	0,870390
31,766667	0,2	0,867721
31,770000	0,2	0,865607
31,773333	0,2	0,864144
31,776667	0,2	0,862966
31,780000	0,2	0,861808
31,783333	0,2	0,860863
31,786667	0,2	0,860200
31,790000	0,2	0,859591
31,793333	0,2	0,858980
31,796667	0,2	0,858424
31,800000	0,2	0,857843
31,803333	0,2	0,857121
31,806667	0,2	0,856104
31,810000	0,2	0,854665
31,813333	0,2	0,853013
31,816667	0,2	0,851631
31,820000	0,2	0,850891
31,823333	0,2	0,850761
31,826667	0,2	0,850701
31,830000	0,2	0,850092
31,833333	0,2	0,848875
31,836667	0,2	0,847491
31,840000	0,2	0,846455
31,843333	0,2	0,846250
31,846667	0,2	0,847040
31,850000	0,2	0,848217
31,853333	0,2	0,848947
31,856667	0,2	0,849094
31,860000	0,2	0,848984
31,863333	0,2	0,848729
31,866667	0,2	0,848252
31,870000	0,2	0,847513
31,873333	0,2	0,846446
31,876667	0,2	0,844986
31,880000	0,2	0,843311
31,883333	0,2	0,841893
31,886667	0,2	0,841205
31,890000	0,2	0,841328
31,893333	0,2	0,841937
31,896667	0,2	0,842754
31,900000	0,2	0,843722
31,903333	0,2	0,844559
31,906667	0,2	0,844624
31,910000	0,2	0,843715
31,913333	0,2	0,842414
31,916667	0,2	0,841168
31,920000	0,2	0,839765
31,923333	0,2	0,837947
31,926667	0,2	0,836003
31,930000	0,2	0,834660
31,933333	0,2	0,834460
31,936667	0,2	0,835240
31,940000	0,2	0,836289
31,943333	0,2	0,836984
31,946667	0,2	0,837184
31,950000	0,2	0,837046
31,953333	0,2	0,836708
31,956667	0,2	0,836317
31,960000	0,2	0,836150
31,963333	0,2	0,836486
31,966667	0,2	0,837396
31,970000	0,2	0,838724
31,973333	0,2	0,840038
31,976667	0,2	0,840680
31,980000	0,2	0,840311
31,983333	0,2	0,839235
31,986667	0,2	0,837872
31,990000	0,2	0,836355
31,993333	0,2	0,834783
31,996667	0,2	0,833480
32,000000	0,2	0,832716
32,003333	0,2	0,832214
32,006667	0,2	0,831361
32,010000	0,2	0,830121
32,013333	0,2	0,829176
32,016667	0,2	0,829048
32,020000	0,2	0,829502
32,023333	0,2	0,829993
32,026667	0,2	0,830482
32,030000	0,2	0,831590
32,033333	0,2	0,833908
32,036667	0,2	0,837213
32,040000	0,2	0,840450
32,043333	0,2	0,842450
32,046667	0,2	0,842666
32,050000	0,2	0,841421
32,053333	0,2	0,839533
32,056667	0,2	0,837775
32,060000	0,2	0,836630
32,063333	0,2	0,836189
32,066667	0,2	0,836225
32,070000	0,2	0,836525
32,073333	0,2	0,836962
32,076667	0,2	0,837293
32,080000	0,2	0,837253
32,083333	0,2	0,836746
32,086667	0,2	0,835865
32,090000	0,2	0,834841
32,093333	0,2	0,833948
32,096667	0,2	0,833355
32,100000	0,2	0,833070
32,103333	0,2	0,832915
32,106667	0,2	0,832540
32,110000	0,2	0,831798
32,113333	0,2	0,831105
32,116667	0,2	0,831115
32,120000	0,2	0,832017
32,123333	0,2	0,833324
32,126667	0,2	0,834417
32,130000	0,2	0,835060
32,133333	0,2	0,835290
32,136667	0,2	0,835261
32,140000	0,2	0,835288
32,143333	0,2	0,835622
32,146667	0,2	0,836213
32,150000	0,2	0,836727
32,153333	0,2	0,836656
32,156667	0,2	0,835554
32,160000	0,2	0,833492
32,163333	0,2	0,831156
32,166667	0,2	0,829262
32,170000	0,2	0,828135
32,173333	0,2	0,827880
32,176667	0,2	0,828387
32,180000	0,2	0,829218
32,183333	0,2	0,830063
32,186667	0,2	0,831010
32,190000	0,2	0,832138
32,193333	0,2	0,833283
32,196667	0,2	0,834097
32,200000	0,2	0,833953
32,203333	0,2	0,832481
32,206667	0,2	0,830530
32,210000	0,2	0,829724
32,213333	0,2	0,830882
32,216667	0,2	0,833375
32,220000	0,2	0,836003
32,223333	0,2	0,837986
32,226667	0,2	0,839120
32,230000	0,2	0,839496
32,233333	0,2	0,839318
32,236667	0,2	0,838729
32,240000	0,2	0,837696
32,243333	0,2	0,836267
32,246667	0,2	0,834750
32,250000	0,2	0,833387
32,253333	0,2	0,832113
32,256667	0,2	0,830773
32,260000	0,2	0,829421
32,263333	0,2	0,828369
32,266667	0,2	0,828046
32,270000	0,2	0,828711
32,273333	0,2	0,830293
32,276667	0,2	0,832434
32,280000	0,2	0,834604
32,283333	0,2	0,836446
32,286667	0,2	0,838076
32,290000	0,2	0,839788
32,293333	0,2	0,841641
32,296667	0,2	0,843417
32,300000	0,2	0,844733
32,303333	0,2	0,845218
32,306667	0,2	0,844879
32,310000	0,2	0,844328
32,313333	0,2	0,844364
32,316667	0,2	0,845151
32,320000	0,2	0,846156
32,323333	0,2	0,847026
32,326667	0,2	0,848073
32,330000	0,2	0,849856
32,333333	0,2	0,852610
32,336667	0,2	0,855910
32,340000	0,2	0,858886
32,343333	0,2	0,860922
32,346667	0,2	0,861985
32,350000	0,2	0,862424
32,353333	0,2	0,862915
32,356667	0,2	0,864246
32,360000	0,2	0,866592
32,363333	0,2	0,869271
32,366667	0,2	0,871438
32,370000	0,2	0,872601
32,373333	0,2	0,872607
32,376667	0,2	0,871681
32,380000	0,2	0,870384
32,383333	0,2	0,869190
32,386667	0,2	0,868041
32,390000	0,2	0,866551
32,393333	0,2	0,864615
32,396667	0,2	0,862512
32,400000	0,2	0,860644
32,403333	0,2	0,859308
32,406667	0,2	0,858329
32,410000	0,2	0,857098
32,413333	0,2	0,855300
32,416667	0,2	0,853148
32,420000	0,2	0,850846
32,423333	0,2	0,848359
32,426667	0,2	0,845725
32,430000	0,2	0,843299
32,433333	0,2	0,841491
32,436667	0,2	0,840445
32,440000	0,2	0,840163
32,443333	0,2	0,840553
32,446667	0,2	0,841205
32,450000	0,2	0,841507
32,453333	0,2	0,841157
32,456667	0,2	0,840414
32,460000	0,2	0,839635
32,463333	0,2	0,838761
32,466667	0,2	0,837653
32,470000	0,2	0,836642
32,473333	0,2	0,836194
32,476667	0,2	0,836205
32,480000	0,2	0,836117
32,483333	0,2	0,835627
32,486667	0,2	0,834881
32,490000	0,2	0,834072
32,493333	0,2	0,833288
32,496667	0,2	0,832631
32,500000	0,2	0,832202
32,503333	0,2	0,832113
32,506667	0,2	0,832425
32,510000	0,2	0,832844
32,513333	0,2	0,832773
32,516667	0,2	0,831854
32,520000	0,2	0,830273
32,523333	0,2	0,828519
32,526667	0,2	0,827062
32,530000	0,2	0,826222
32,533333	0,2	0,826082
32,536667	0,2	0,826549
32,540000	0,2	0,827493
32,543333	0,2	0,828654
32,546667	0,2	0,829586
32,550000	0,2	0,829932
32,553333	0,2	0,829719
32,556667	0,2	0,829239
32,560000	0,2	0,828787
32,563333	0,2	0,828709
32,566667	0,2	0,829406
32,570000	0,2	0,831002
32,573333	0,2	0,833058
32,576667	0,2	0,834798
32,580000	0,2	0,835795
32,583333	0,2	0,836205
32,586667	0,2	0,836293
32,590000	0,2	0,836090
32,593333	0,2	0,835492
32,596667	0,2	0,834524
32,600000	0,2	0,833545
32,603333	0,2	0,832946
32,606667	0,2	0,832591
32,610000	0,2	0,831897
32,613333	0,2	0,830593
32,616667	0,2	0,829183
32,620000	0,2	0,828628
32,623333	0,2	0,829747
32,626667	0,2	0,832607
32,630000	0,2	0,836193
32,633333	0,2	0,839002
32,636667	0,2	0,840133
32,640000	0,2	0,839643
32,643333	0,2	0,838212
32,646667	0,2	0,836784
32,650000	0,2	0,836119
32,653333	0,2	0,836433
32,656667	0,2	0,837571
32,660000	0,2	0,839310
32,663333	0,2	0,841376
32,666667	0,2	0,843423
32,670000	0,2	0,845062
32,673333	0,2	0,845913
32,676667	0,2	0,845805
32,680000	0,2	0,844934
32,683333	0,2	0,843856
32,686667	0,2	0,843441
32,690000	0,2	0,844589
32,693333	0,2	0,847523
32,696667	0,2	0,851434
32,700000	0,2	0,855103
32,703333	0,2	0,857806
32,706667	0,2	0,859441
32,710000	0,2	0,860054
32,713333	0,2	0,859661
32,716667	0,2	0,858602
32,720000	0,2	0,857658
32,723333	0,2	0,857295
32,726667	0,2	0,857146
32,730000	0,2	0,856703
32,733333	0,2	0,856050
32,736667	0,2	0,855717
32,740000	0,2	0,856074
32,743333	0,2	0,856893
32,746667	0,2	0,857517
32,750000	0,2	0,857458
32,753333	0,2	0,856689
32,756667	0,2	0,855522
32,760000	0,2	0,854346
32,763333	0,2	0,853315
32,766667	0,2	0,852242
32,770000	0,2	0,850959
32,773333	0,2	0,849687
32,776667	0,2	0,848720
32,780000	0,2	0,847962
32,783333	0,2	0,847246
32,786667	0,2	0,846717
32,790000	0,2	0,846580
32,793333	0,2	0,846832
32,796667	0,2	0,847321
32,800000	0,2	0,847847
32,803333	0,2	0,848037
32,806667	0,2	0,847251
32,810000	0,2	0,845112
32,813333	0,2	0,842235
32,816667	0,2	0,840067
32,820000	0,2	0,839671
32,823333	0,2	0,840886
32,826667	0,2	0,842793
32,830000	0,2	0,844545
32,833333	0,2	0,845666
32,836667	0,2	0,845985
32,840000	0,2	0,845515
32,843333	0,2	0,844414
32,846667	0,2	0,842985
32,850000	0,2	0,841657
32,853333	0,2	0,840852
32,856667	0,2	0,840751
32,860000	0,2	0,841245
32,863333	0,2	0,842005
32,866667	0,2	0,842591
32,870000	0,2	0,842754
32,873333	0,2	0,842668
32,876667	0,2	0,842726
32,880000	0,2	0,843273
32,883333	0,2	0,844583
32,886667	0,2	0,846741
32,890000	0,2	0,849329
32,893333	0,2	0,851530
32,896667	0,2	0,852841
32,900000	0,2	0,853464
32,903333	0,2	0,853897
32,906667	0,2	0,854522
32,910000	0,2	0,855473
32,913333	0,2	0,856478
32,916667	0,2	0,857000
32,920000	0,2	0,856647
32,923333	0,2	0,855446
32,926667	0,2	0,853930
32,930000	0,2	0,852899
32,933333	0,2	0,852940
32,936667	0,2	0,854188
32,940000	0,2	0,856309
32,943333	0,2	0,858491
32,946667	0,2	0,859741
32,950000	0,2	0,859509
32,953333	0,2	0,858015
32,956667	0,2	0,856053
32,960000	0,2	0,854518
32,963333	0,2	0,853951
32,966667	0,2	0,854373
32,970000	0,2	0,855444
32,973333	0,2	0,856752
32,976667	0,2	0,857896
32,980000	0,2	0,858527
32,983333	0,2	0,858663
32,986667	0,2	0,858676
32,990000	0,2	0,858788
32,993333	0,2	0,858976
32,996667	0,2	0,859198
33,000000	0,2	0,859247
33,003333	0,2	0,858768
33,006667	0,2	0,857725
33,010000	0,2	0,856545
33,013333	0,2	0,855748
33,016667	0,2	0,855619
33,020000	0,2	0,856082
33,023333	0,2	0,856789
33,026667	0,2	0,857358
33,030000	0,2	0,857458
33,033333	0,2	0,856841
33,036667	0,2	0,855646
33,040000	0,2	0,854526
33,043333	0,2	0,854152
33,046667	0,2	0,854574
33,050000	0,2	0,855182
33,053333	0,2	0,855229
33,056667	0,2	0,854362
33,060000	0,2	0,852870
33,063333	0,2	0,851371
33,066667	0,2	0,850279
33,070000	0,2	0,849777
33,073333	0,2	0,849887
33,076667	0,2	0,850308
33,080000	0,2	0,850615
33,083333	0,2	0,850655
33,086667	0,2	0,850374
33,090000	0,2	0,849555
33,093333	0,2	0,848180
33,096667	0,2	0,846748
33,100000	0,2	0,845798
33,103333	0,2	0,845400
33,106667	0,2	0,845231
33,110000	0,2	0,844886
33,113333	0,2	0,844267
33,116667	0,2	0,843721
33,120000	0,2	0,843473
33,123333	0,2	0,843271
33,126667	0,2	0,843013
33,130000	0,2	0,843248
33,133333	0,2	0,844649
33,136667	0,2	0,847160
33,140000	0,2	0,849903
33,143333	0,2	0,851838
33,146667	0,2	0,852367
33,150000	0,2	0,851607
33,153333	0,2	0,850415
33,156667	0,2	0,849773
33,160000	0,2	0,849867
33,163333	0,2	0,850039
33,166667	0,2	0,849597
33,170000	0,2	0,848449
33,173333	0,2	0,847123
33,176667	0,2	0,846384
33,180000	0,2	0,846665
33,183333	0,2	0,847676
33,186667	0,2	0,848692
33,190000	0,2	0,849246
33,193333	0,2	0,849388
33,196667	0,2	0,849505
33,200000	0,2	0,850022
33,203333	0,2	0,851066
33,206667	0,2	0,852377
33,210000	0,2	0,853692
33,213333	0,2	0,855012
33,216667	0,2	0,856333
33,220000	0,2	0,857431
33,223333	0,2	0,858143
33,226667	0,2	0,858471
33,230000	0,2	0,858357
33,233333	0,2	0,857598
33,236667	0,2	0,855862
33,240000	0,2	0,852852
33,243333	0,2	0,848811
33,246667	0,2	0,844701
33,250000	0,2	0,841525
33,253333	0,2	0,839675
33,256667	0,2	0,839068
33,260000	0,2	0,839295
33,263333	0,2	0,839598
33,266667	0,2	0,839332
33,270000	0,2	0,838401
33,273333	0,2	0,837159
33,276667	0,2	0,836033
33,280000	0,2	0,835315
33,283333	0,2	0,835152
33,286667	0,2	0,835449
33,290000	0,2	0,835871
33,293333	0,2	0,836111
33,296667	0,2	0,835927
33,300000	0,2	0,835065
33,303333	0,2	0,833447
33,306667	0,2	0,831364
33,310000	0,2	0,829320
33,313333	0,2	0,827775
33,316667	0,2	0,826971
33,320000	0,2	0,826828
33,323333	0,2	0,826964
33,326667	0,2	0,827008
33,330000	0,2	0,826858
33,333333	0,2	0,826679
33,336667	0,2	0,826664
33,340000	0,2	0,826747
33,343333	0,2	0,826702
33,346667	0,2	0,826497
33,350000	0,2	0,826362
33,353333	0,2	0,826581
33,356667	0,2	0,827252
33,360000	0,2	0,828241
33,363333	0,2	0,829333
33,366667	0,2	0,830313
33,370000	0,2	0,831001
33,373333	0,2	0,831400
33,376667	0,2	0,831624
33,380000	0,2	0,831705
33,383333	0,2	0,831604
33,386667	0,2	0,831361
33,390000	0,2	0,831159
33,393333	0,2	0,831074
33,396667	0,2	0,830784
33,400000	0,2	0,829907
33,403333	0,2	0,828647
33,406667	0,2	0,827799
33,410000	0,2	0,827944
33,413333	0,2	0,828824
33,416667	0,2	0,829666
33,420000	0,2	0,829868
33,423333	0,2	0,829257
33,426667	0,2	0,828114
33,430000	0,2	0,827241
33,433333	0,2	0,827539
33,436667	0,2	0,829187
33,440000	0,2	0,831549
33,443333	0,2	0,833814
33,446667	0,2	0,835464
33,450000	0,2	0,836528
33,453333	0,2	0,837388
33,456667	0,2	0,838203
33,460000	0,2	0,838713
33,463333	0,2	0,838564
33,466667	0,2	0,837650
33,470000	0,2	0,836041
33,473333	0,2	0,833824
33,476667	0,2	0,831144
33,480000	0,2	0,828221
33,483333	0,2	0,825394
33,486667	0,2	0,823134
33,490000	0,2	0,821742
33,493333	0,2	0,821040
33,496667	0,2	0,820467
33,500000	0,2	0,819615
33,503333	0,2	0,818590
33,506667	0,2	0,817712
33,510000	0,2	0,817244
33,513333	0,2	0,817410
33,516667	0,2	0,818223
33,520000	0,2	0,819373
33,523333	0,2	0,820379
33,526667	0,2	0,820666
33,530000	0,2	0,819756
33,533333	0,2	0,817757
33,536667	0,2	0,815494
33,540000	0,2	0,813886
33,543333	0,2	0,813528
33,546667	0,2	0,814635
33,550000	0,2	0,816692
33,553333	0,2	0,818586
33,556667	0,2	0,819445
33,560000	0,2	0,819024
33,563333	0,2	0,817484
33,566667	0,2	0,815285
33,570000	0,2	0,813414
33,573333	0,2	0,813049
33,576667	0,2	0,814499
33,580000	0,2	0,816940
33,583333	0,2	0,819036
33,586667	0,2	0,819580
33,590000	0,2	0,818238
33,593333	0,2	0,815824
33,596667	0,2	0,813507
33,600000	0,2	0,811990
33,603333	0,2	0,811346
33,606667	0,2	0,811306
33,610000	0,2	0,811724
33,613333	0,2	0,812814
33,616667	0,2	0,814838
33,620000	0,2	0,817659
33,623333	0,2	0,820730
33,626667	0,2	0,823355
33,630000	0,2	0,825019
33,633333	0,2	0,825698
33,636667	0,2	0,825743
33,640000	0,2	0,825345
33,643333	0,2	0,824384
33,646667	0,2	0,823005
33,650000	0,2	0,821950
33,653333	0,2	0,822029
33,656667	0,2	0,823458
33,660000	0,2	0,825655
33,663333	0,2	0,827623
33,666667	0,2	0,828698
33,670000	0,2	0,828993
33,673333	0,2	0,829078
33,676667	0,2	0,829431
33,680000	0,2	0,830316
33,683333	0,2	0,831744
33,686667	0,2	0,833390
33,690000	0,2	0,834979
33,693333	0,2	0,836665
33,696667	0,2	0,838695
33,700000	0,2	0,841141
33,703333	0,2	0,844139
33,706667	0,2	0,847799
33,710000	0,2	0,851818
33,713333	0,2	0,855554
33,716667	0,2	0,858418
33,720000	0,2	0,860097
33,723333	0,2	0,860560
33,726667	0,2	0,860032
33,730000	0,2	0,858854
33,733333	0,2	0,857231
33,736667	0,2	0,855214
33,740000	0,2	0,853143
33,743333	0,2	0,851908
33,746667	0,2	0,852156
33,750000	0,2	0,853307
33,753333	0,2	0,854040
33,756667	0,2	0,853680
33,760000	0,2	0,852568
33,763333	0,2	0,851298
33,766667	0,2	0,850103
33,770000	0,2	0,848964
33,773333	0,2	0,847931
33,776667	0,2	0,847146
33,780000	0,2	0,846537
33,783333	0,2	0,845886
33,786667	0,2	0,845158
33,790000	0,2	0,844274
33,793333	0,2	0,842866
33,796667	0,2	0,840618
33,800000	0,2	0,837514
33,803333	0,2	0,833730
33,806667	0,2	0,829504
33,810000	0,2	0,825122
33,813333	0,2	0,821083
33,816667	0,2	0,817941
33,820000	0,2	0,815653
33,823333	0,2	0,813462
33,826667	0,2	0,810792
33,830000	0,2	0,807778
33,833333	0,2	0,804881
33,836667	0,2	0,802403
33,840000	0,2	0,800251
33,843333	0,2	0,798061
33,846667	0,2	0,795661
33,850000	0,2	0,793241
33,853333	0,2	0,791186
33,856667	0,2	0,790004
33,860000	0,2	0,790037
33,863333	0,2	0,790909
33,866667	0,2	0,791585
33,870000	0,2	0,790925
33,873333	0,2	0,788287
33,876667	0,2	0,784082
33,880000	0,2	0,779574
33,883333	0,2	0,775810
33,886667	0,2	0,772926
33,890000	0,2	0,770533
33,893333	0,2	0,768451
33,896667	0,2	0,766695
33,900000	0,2	0,765008
33,903333	0,2	0,763008
33,906667	0,2	0,760708
33,910000	0,2	0,758473
33,913333	0,2	0,756576
33,916667	0,2	0,755155
33,920000	0,2	0,754524
33,923333	0,2	0,755209
33,926667	0,2	0,757423
33,930000	0,2	0,760487
33,933333	0,2	0,763095
33,936667	0,2	0,764226
33,940000	0,2	0,763650
33,943333	0,2	0,761726
33,946667	0,2	0,759115
33,950000	0,2	0,756703
33,953333	0,2	0,755188
33,956667	0,2	0,754591
33,960000	0,2	0,754415
33,963333	0,2	0,754004
33,966667	0,2	0,752751
33,970000	0,2	0,750603
33,973333	0,2	0,748430
33,976667	0,2	0,747357
33,980000	0,2	0,747672
33,983333	0,2	0,748575
33,986667	0,2	0,748791
33,990000	0,2	0,747178
33,993333	0,2	0,743334
33,996667	0,2	0,738017
34,000000	0,2	0,732558
34,003333	0,2	0,727806
34,006667	0,2	0,723751
34,010000	0,2	0,719974
34,013333	0,2	0,716323
34,016667	0,2	0,712930
34,020000	0,2	0,709651
34,023333	0,2	0,705988
34,026667	0,2	0,701493
34,030000	0,2	0,695919
34,033333	0,2	0,689281
34,036667	0,2	0,682072
34,040000	0,2	0,674960
34,043333	0,2	0,668102
34,046667	0,2	0,661187
34,050000	0,2	0,654109
34,053333	0,2	0,647119
34,056667	0,2	0,640460
34,060000	0,2	0,634196
34,063333	0,2	0,628444
34,066667	0,2	0,623569
34,070000	0,2	0,619782
34,073333	0,2	0,616648
34,076667	0,2	0,613386
34,080000	0,2	0,609533
34,083333	0,2	0,605265
34,086667	0,2	0,601175
34,090000	0,2	0,597645
34,093333	0,2	0,594644
34,096667	0,2	0,592017
34,100000	0,2	0,589545
34,103333	0,2	0,586890
34,106667	0,2	0,583750
34,110000	0,2	0,580038
34,113333	0,2	0,575931
34,116667	0,2	0,571746
34,120000	0,2	0,567791
34,123333	0,2	0,564311
34,126667	0,2	0,561481
34,130000	0,2	0,559364
34,133333	0,2	0,557831
34,136667	0,2	0,556567
34,140000	0,2	0,555265
34,143333	0,2	0,553971
34,146667	0,2	0,553111
34,150000	0,2	0,553035
34,153333	0,2	0,553647
34,156667	0,2	0,554500
34,160000	0,2	0,555164
34,163333	0,2	0,555507
34,166667	0,2	0,555580
34,170000	0,2	0,555264
34,173333	0,2	0,554273
34,176667	0,2	0,552456
34,180000	0,2	0,550014
34,183333	0,2	0,547414
34,186667	0,2	0,545069
34,190000	0,2	0,543238
34,193333	0,2	0,542209
34,196667	0,2	0,542244
34,200000	0,2	0,543282
34,203333	0,2	0,544863
34,206667	0,2	0,546442
34,210000	0,2	0,547776
34,213333	0,2	0,548990
34,216667	0,2	0,550372
34,220000	0,2	0,552171
34,223333	0,2	0,554461
34,226667	0,2	0,557137
34,230000	0,2	0,560046
34,233333	0,2	0,563139
34,236667	0,2	0,566387
34,240000	0,2	0,569622
34,243333	0,2	0,572724
34,246667	0,2	0,575684
34,250000	0,2	0,578286
34,253333	0,2	0,580069
34,256667	0,2	0,580652
34,260000	0,2	0,579904
34,263333	0,2	0,577958
34,266667	0,2	0,575270
34,270000	0,2	0,572517
34,273333	0,2	0,570333
34,276667	0,2	0,569115
34,280000	0,2	0,568915
34,283333	0,2	0,569461
34,286667	0,2	0,570351
34,290000	0,2	0,571234
34,293333	0,2	0,571940
34,296667	0,2	0,572662
34,300000	0,2	0,573962
34,303333	0,2	0,576339
34,306667	0,2	0,579697
34,310000	0,2	0,583307
34,313333	0,2	0,586320
34,316667	0,2	0,588517
34,320000	0,2	0,590587
34,323333	0,2	0,593426
34,326667	0,2	0,597120
34,330000	0,2	0,600771
34,333333	0,2	0,603290
34,336667	0,2	0,604096
34,340000	0,2	0,603382
34,343333	0,2	0,602107
34,346667	0,2	0,601535
34,350000	0,2	0,602510
34,353333	0,2	0,604970
34,356667	0,2	0,608077
34,360000	0,2	0,610894
34,363333	0,2	0,613056
34,366667	0,2	0,615002
34,370000	0,2	0,617516
34,373333	0,2	0,621076
34,376667	0,2	0,625692
34,380000	0,2	0,631093
34,383333	0,2	0,636902
34,386667	0,2	0,642776
34,390000	0,2	0,648427
34,393333	0,2	0,653476
34,396667	0,2	0,657449
34,400000	0,2	0,660130
34,403333	0,2	0,661844
34,406667	0,2	0,663194
34,410000	0,2	0,664665
34,413333	0,2	0,666473
34,416667	0,2	0,668385
34,420000	0,2	0,669780
34,423333	0,2	0,670276
34,426667	0,2	0,670230
34,430000	0,2	0,670447
34,433333	0,2	0,671405
34,436667	0,2	0,672831
34,440000	0,2	0,674065
34,443333	0,2	0,674685
34,446667	0,2	0,674833
34,450000	0,2	0,675076
34,453333	0,2	0,675919
34,456667	0,2	0,677506
34,460000	0,2	0,679844
34,463333	0,2	0,683075
34,466667	0,2	0,687335
34,470000	0,2	0,692398
34,473333	0,2	0,697569
34,476667	0,2	0,702094
34,480000	0,2	0,705686
34,483333	0,2	0,708576
34,486667	0,2	0,711337
34,490000	0,2	0,714560
34,493333	0,2	0,718360
34,496667	0,2	0,722369
34,500000	0,2	0,726265
34,503333	0,2	0,729854
34,506667	0,2	0,732957
34,510000	0,2	0,735875
34,513333	0,2	0,739519
34,516667	0,2	0,744464
34,520000	0,2	0,750295
34,523333	0,2	0,756193
34,526667	0,2	0,761868
34,530000	0,2	0,767843
34,533333	0,2	0,774973
34,536667	0,2	0,783654
34,540000	0,2	0,793503
34,543333	0,2	0,803544
34,546667	0,2	0,812472
34,550000	0,2	0,819160
34,553333	0,2	0,823280
34,556667	0,2	0,825342
34,560000	0,2	0,826081
34,563333	0,2	0,825847
34,566667	0,2	0,824455
34,570000	0,2	0,821448
34,573333	0,2	0,816528
34,576667	0,2	0,809941
34,580000	0,2	0,802568
34,583333	0,2	0,795626
34,586667	0,2	0,790190
34,590000	0,2	0,786750
34,593333	0,2	0,784974
34,596667	0,2	0,783966
34,600000	0,2	0,782872
34,603333	0,2	0,781334
34,606667	0,2	0,779674
34,610000	0,2	0,778750
34,613333	0,2	0,779445
34,616667	0,2	0,782226
34,620000	0,2	0,787084
34,623333	0,2	0,793542
34,626667	0,2	0,800727
34,630000	0,2	0,807795
34,633333	0,2	0,814360
34,636667	0,2	0,820453
34,640000	0,2	0,826260
34,643333	0,2	0,831976
34,646667	0,2	0,837608
34,650000	0,2	0,842770
34,653333	0,2	0,846901
34,656667	0,2	0,849676
34,660000	0,2	0,851062
34,663333	0,2	0,851320
34,666667	0,2	0,851225
34,670000	0,2	0,851909
34,673333	0,2	0,854052
34,676667	0,2	0,857298
34,680000	0,2	0,860733
34,683333	0,2	0,863929
34,686667	0,2	0,867353
34,690000	0,2	0,871812
34,693333	0,2	0,877622
34,696667	0,2	0,884468
34,700000	0,2	0,891867
34,703333	0,2	0,899544
34,706667	0,2	0,907511
34,710000	0,2	0,915847
34,713333	0,2	0,924421
34,716667	0,2	0,932809
34,720000	0,2	0,940262
34,723333	0,2	0,945754
34,726667	0,2	0,948533
34,730000	0,2	0,948935
34,733333	0,2	0,948415
34,736667	0,2	0,948594
34,740000	0,2	0,950401
34,743333	0,2	0,953938
34,746667	0,2	0,958658
34,750000	0,2	0,963681
34,753333	0,2	0,968227
34,756667	0,2	0,971860
34,760000	0,2	0,974532
34,763333	0,2	0,976723
34,766667	0,2	0,979311
34,770000	0,2	0,983056
34,773333	0,2	0,988312
34,776667	0,2	0,995103
34,780000	0,2	1,003218
34,783333	0,2	1,012163
34,786667	0,2	1,021054
34,790000	0,2	1,029004
34,793333	0,2	1,035816
34,796667	0,2	1,041693
34,800000	0,2	1,046313
34,803333	0,2	1,049001
34,806667	0,2	1,049715
34,810000	0,2	1,049360
34,813333	0,2	1,049180
34,816667	0,2	1,049898
34,820000	0,2	1,051578
34,823333	0,2	1,054273
34,826667	0,2	1,058143
34,830000	0,2	1,062778
34,833333	0,2	1,067127
34,836667	0,2	1,070418
34,840000	0,2	1,072925
34,843333	0,2	1,075856
34,846667	0,2	1,080443
34,850000	0,2	1,086883
34,853333	0,2	1,094161
34,856667	0,2	1,101012
34,860000	0,2	1,106832
34,863333	0,2	1,111585
34,866667	0,2	1,115346
34,870000	0,2	1,118141
34,873333	0,2	1,119937
34,876667	0,2	1,120907
34,880000	0,2	1,121730
34,883333	0,2	1,123165
34,886667	0,2	1,125355
34,890000	0,2	1,127914
34,893333	0,2	1,130310
34,896667	0,2	1,132097
34,900000	0,2	1,133193
34,903333	0,2	1,133699
34,906667	0,2	1,133538
34,910000	0,2	1,132806
34,913333	0,2	1,132108
34,916667	0,2	1,132099
34,920000	0,2	1,133130
34,923333	0,2	1,135512
34,926667	0,2	1,139657
34,930000	0,2	1,145704
34,933333	0,2	1,153206
34,936667	0,2	1,161158
34,940000	0,2	1,168399
34,943333	0,2	1,174321
34,946667	0,2	1,179266
34,950000	0,2	1,184159
34,953333	0,2	1,189533
34,956667	0,2	1,194834
34,960000	0,2	1,198894
34,963333	0,2	1,200945
34,966667	0,2	1,201202
34,970000	0,2	1,200873
34,973333	0,2	1,201415
34,976667	0,2	1,203613
34,980000	0,2	1,207395
34,983333	0,2	1,212163
34,986667	0,2	1,217209
34,990000	0,2	1,222124
34,993333	0,2	1,226924
34,996667	0,2	1,232008
35,000000	0,2	1,238154
35,003333	0,2	1,246167
35,006667	0,2	1,256195
35,010000	0,2	1,267587
35,013333	0,2	1,279487
35,016667	0,2	1,291515
35,020000	0,2	1,303725
35,023333	0,2	1,315719
35,026667	0,2	1,326462
35,030000	0,2	1,335358
35,033333	0,2	1,342523
35,036667	0,2	1,347888
35,040000	0,2	1,351015
35,043333	0,2	1,351640
35,046667	0,2	1,349701
35,050000	0,2	1,345129
35,053333	0,2	1,338017
35,056667	0,2	1,328919
35,060000	0,2	1,318932
35,063333	0,2	1,309582
35,066667	0,2	1,302441
35,070000	0,2	1,298384
35,073333	0,2	1,297136
35,076667	0,2	1,297937
35,080000	0,2	1,300585
35,083333	0,2	1,305340
35,086667	0,2	1,312131
35,090000	0,2	1,320363
35,093333	0,2	1,329277
35,096667	0,2	1,338310
35,100000	0,2	1,347251
35,103333	0,2	1,356064
35,106667	0,2	1,364602
35,110000	0,2	1,372272
35,113333	0,2	1,377967
35,116667	0,2	1,380596
35,120000	0,2	1,379711
35,123333	0,2	1,375966
35,126667	0,2	1,371099
35,130000	0,2	1,366713
35,133333	0,2	1,362894
35,136667	0,2	1,358397
35,140000	0,2	1,352086
35,143333	0,2	1,344027
35,146667	0,2	1,335572
35,150000	0,2	1,328731
35,153333	0,2	1,325234
35,156667	0,2	1,325802
35,160000	0,2	1,330244
35,163333	0,2	1,338116
35,166667	0,2	1,349353
35,170000	0,2	1,364677
35,173333	0,2	1,385657
35,176667	0,2	1,414591
35,180000	0,2	1,454526
35,183333	0,2	1,509320
35,186667	0,2	1,583432
35,190000	0,2	1,681048
35,193333	0,2	1,804998
35,196667	0,2	1,956380
35,200000	0,2	2,134325
35,203333	0,2	2,335251
35,206667	0,2	2,552550
35,210000	0,2	2,777006
35,213333	0,2	2,997417
35,216667	0,2	3,201463
35,220000	0,2	3,376582
35,223333	0,2	3,510886
35,226667	0,2	3,594671
35,230000	0,2	3,622234
35,233333	0,2	3,593088
35,236667	0,2	3,511951
35,240000	0,2	3,387452
35,243333	0,2	3,230234
35,246667	0,2	3,051320
35,250000	0,2	2,861369
35,253333	0,2	2,670552
35,256667	0,2	2,487834
35,260000	0,2	2,319692
35,263333	0,2	2,169877
35,266667	0,2	2,040078
35,270000	0,2	1,930154
35,273333	0,2	1,838334
35,276667	0,2	1,762227
35,280000	0,2	1,699802
35,283333	0,2	1,649509
35,286667	0,2	1,609949
35,290000	0,2	1,579570
35,293333	0,2	1,556492
35,296667	0,2	1,538626
35,300000	0,2	1,524058
35,303333	0,2	1,511497
35,306667	0,2	1,500389
35,310000	0,2	1,490514
35,313333	0,2	1,481640
35,316667	0,2	1,473567
35,320000	0,2	1,466183
35,323333	0,2	1,459406
35,326667	0,2	1,453227
35,330000	0,2	1,447621
35,333333	0,2	1,442500
35,336667	0,2	1,438025
35,340000	0,2	1,434590
35,343333	0,2	1,432338
35,346667	0,2	1,430893
35,350000	0,2	1,429327
35,353333	0,2	1,426437
35,356667	0,2	1,421621
35,360000	0,2	1,415477
35,363333	0,2	1,409162
35,366667	0,2	1,403600
35,370000	0,2	1,399564
35,373333	0,2	1,397814
35,376667	0,2	1,398568
35,380000	0,2	1,401049
35,383333	0,2	1,403975
35,386667	0,2	1,406483
35,390000	0,2	1,408385
35,393333	0,2	1,409771
35,396667	0,2	1,410824
35,400000	0,2	1,412028
35,403333	0,2	1,414106
35,406667	0,2	1,417575
35,410000	0,2	1,422428
35,413333	0,2	1,428035
35,416667	0,2	1,433320
35,420000	0,2	1,437343
35,423333	0,2	1,439777
35,426667	0,2	1,440803
35,430000	0,2	1,440692
35,433333	0,2	1,439434
35,436667	0,2	1,436850
35,440000	0,2	1,433183
35,443333	0,2	1,429120
35,446667	0,2	1,425178
35,450000	0,2	1,421666
35,453333	0,2	1,418874
35,456667	0,2	1,416813
35,460000	0,2	1,415238
35,463333	0,2	1,414181
35,466667	0,2	1,414132
35,470000	0,2	1,415578
35,473333	0,2	1,418624
35,476667	0,2	1,423183
35,480000	0,2	1,429234
35,483333	0,2	1,436684
35,486667	0,2	1,445094
35,490000	0,2	1,453782
35,493333	0,2	1,462248
35,496667	0,2	1,470286
35,500000	0,2	1,477565
35,503333	0,2	1,483195
35,506667	0,2	1,485868
35,510000	0,2	1,484740
35,513333	0,2	1,480101
35,516667	0,2	1,472995
35,520000	0,2	1,464557
35,523333	0,2	1,455829
35,526667	0,2	1,447561
35,530000	0,2	1,439818
35,533333	0,2	1,432075
35,536667	0,2	1,423802
35,540000	0,2	1,414749
35,543333	0,2	1,405079
35,546667	0,2	1,395605
35,550000	0,2	1,387501
35,553333	0,2	1,381619
35,556667	0,2	1,378095
35,560000	0,2	1,376384
35,563333	0,2	1,375688
35,566667	0,2	1,375480
35,570000	0,2	1,375470
35,573333	0,2	1,375305
35,576667	0,2	1,374695
35,580000	0,2	1,373627
35,583333	0,2	1,372135
35,586667	0,2	1,370171
35,590000	0,2	1,367663
35,593333	0,2	1,364414
35,596667	0,2	1,360302
35,600000	0,2	1,355619
35,603333	0,2	1,350922
35,606667	0,2	1,346783
35,610000	0,2	1,343662
35,613333	0,2	1,341683
35,616667	0,2	1,340389
35,620000	0,2	1,338868
35,623333	0,2	1,336422
35,626667	0,2	1,333172
35,630000	0,2	1,329934
35,633333	0,2	1,327734
35,636667	0,2	1,327054
35,640000	0,2	1,327116
35,643333	0,2	1,326462
35,646667	0,2	1,324378
35,650000	0,2	1,321152
35,653333	0,2	1,317217
35,656667	0,2	1,312635
35,660000	0,2	1,307250
35,663333	0,2	1,300920
35,666667	0,2	1,293583
35,670000	0,2	1,285491
35,673333	0,2	1,277497
35,676667	0,2	1,270660
35,680000	0,2	1,265567
35,683333	0,2	1,262434
35,686667	0,2	1,261431
35,690000	0,2	1,262186
35,693333	0,2	1,263553
35,696667	0,2	1,264673
35,700000	0,2	1,266010
35,703333	0,2	1,268999
35,706667	0,2	1,275045
35,710000	0,2	1,285127
35,713333	0,2	1,299986
35,716667	0,2	1,320034
35,720000	0,2	1,344827
35,723333	0,2	1,372749
35,726667	0,2	1,401291
35,730000	0,2	1,427870
35,733333	0,2	1,450524
35,736667	0,2	1,467735
35,740000	0,2	1,477928
35,743333	0,2	1,479644
35,746667	0,2	1,472053
35,750000	0,2	1,455180
35,753333	0,2	1,430022
35,756667	0,2	1,398622
35,760000	0,2	1,363819
35,763333	0,2	1,328629
35,766667	0,2	1,295561
35,770000	0,2	1,266193
35,773333	0,2	1,240986
35,776667	0,2	1,219422
35,780000	0,2	1,200600
35,783333	0,2	1,183736
35,786667	0,2	1,168338
35,790000	0,2	1,154459
35,793333	0,2	1,142606
35,796667	0,2	1,133008
35,800000	0,2	1,125153
35,803333	0,2	1,118170
35,806667	0,2	1,111430
35,810000	0,2	1,104765
35,813333	0,2	1,098383
35,816667	0,2	1,092779
35,820000	0,2	1,088381
35,823333	0,2	1,084982
35,826667	0,2	1,081829
35,830000	0,2	1,078136
35,833333	0,2	1,073289
35,836667	0,2	1,066937
35,840000	0,2	1,059099
35,843333	0,2	1,050205
35,846667	0,2	1,041066
35,850000	0,2	1,032485
35,853333	0,2	1,024833
35,856667	0,2	1,018091
35,860000	0,2	1,012031
35,863333	0,2	1,006334
35,866667	0,2	1,000959
35,870000	0,2	0,996399
35,873333	0,2	0,993220
35,876667	0,2	0,991495
35,880000	0,2	0,990900
35,883333	0,2	0,991160
35,886667	0,2	0,992265
35,890000	0,2	0,994328
35,893333	0,2	0,997073
35,896667	0,2	0,999446
35,900000	0,2	1,000103
35,903333	0,2	0,998354
35,906667	0,2	0,994649
35,910000	0,2	0,990400
35,913333	0,2	0,987078
35,916667	0,2	0,985209
35,920000	0,2	0,984628
35,923333	0,2	0,985302
35,926667	0,2	0,987159
35,930000	0,2	0,989481
35,933333	0,2	0,991174
35,936667	0,2	0,991515
35,940000	0,2	0,990508
35,943333	0,2	0,988942
35,946667	0,2	0,988089
35,950000	0,2	0,988938
35,953333	0,2	0,991535
35,956667	0,2	0,994868
35,960000	0,2	0,997414
35,963333	0,2	0,998141
35,966667	0,2	0,996925
35,970000	0,2	0,994060
35,973333	0,2	0,989758
35,976667	0,2	0,984009
35,980000	0,2	0,976610
35,983333	0,2	0,967428
35,986667	0,2	0,956591
35,990000	0,2	0,944271
35,993333	0,2	0,930634
35,996667	0,2	0,916154
36,000000	0,2	0,901590
36,003333	0,2	0,887785
36,006667	0,2	0,875676
36,010000	0,2	0,865905
36,013333	0,2	0,858222
36,016667	0,2	0,851820
36,020000	0,2	0,846275
36,023333	0,2	0,841827
36,026667	0,2	0,838903
36,030000	0,2	0,837636
36,033333	0,2	0,837795
36,036667	0,2	0,839129
36,040000	0,2	0,841594
36,043333	0,2	0,845037
36,046667	0,2	0,848889
36,050000	0,2	0,852383
36,053333	0,2	0,854763
36,056667	0,2	0,855157
36,060000	0,2	0,852787
36,063333	0,2	0,847599
36,066667	0,2	0,840299
36,070000	0,2	0,831690
36,073333	0,2	0,822236
36,076667	0,2	0,812169
36,080000	0,2	0,801842
36,083333	0,2	0,791954
36,086667	0,2	0,783399
36,090000	0,2	0,776871
36,093333	0,2	0,772542
36,096667	0,2	0,770185
36,100000	0,2	0,769354
36,103333	0,2	0,769407
36,106667	0,2	0,769849
36,110000	0,2	0,770647
36,113333	0,2	0,771924
36,116667	0,2	0,773638
36,120000	0,2	0,775475
36,123333	0,2	0,776706
36,126667	0,2	0,776401
36,130000	0,2	0,774195
36,133333	0,2	0,770645
36,136667	0,2	0,766604
36,140000	0,2	0,762501
36,143333	0,2	0,758317
36,146667	0,2	0,754011
36,150000	0,2	0,749844
36,153333	0,2	0,746354
36,156667	0,2	0,743913
36,160000	0,2	0,742366
36,163333	0,2	0,741263
36,166667	0,2	0,740200
36,170000	0,2	0,738881
36,173333	0,2	0,737110
36,176667	0,2	0,734875
36,180000	0,2	0,732370
36,183333	0,2	0,729678
36,186667	0,2	0,726355
36,190000	0,2	0,721697
36,193333	0,2	0,715515
36,196667	0,2	0,708423
36,200000	0,2	0,701413
36,203333	0,2	0,695307
36,206667	0,2	0,690312
36,210000	0,2	0,685936
36,213333	0,2	0,681472
36,216667	0,2	0,676610
36,220000	0,2	0,671566
36,223333	0,2	0,666782
36,226667	0,2	0,662438
36,230000	0,2	0,658087
36,233333	0,2	0,653048
36,236667	0,2	0,647279
36,240000	0,2	0,641397
36,243333	0,2	0,635916
36,246667	0,2	0,631044
36,250000	0,2	0,626835
36,253333	0,2	0,623212
36,256667	0,2	0,620163
36,260000	0,2	0,617851
36,263333	0,2	0,616401
36,266667	0,2	0,615750
36,270000	0,2	0,615616
36,273333	0,2	0,615434
36,276667	0,2	0,614737
36,280000	0,2	0,613726
36,283333	0,2	0,612963
36,286667	0,2	0,612639
36,290000	0,2	0,612473
36,293333	0,2	0,611913
36,296667	0,2	0,610334
36,300000	0,2	0,607309
36,303333	0,2	0,602805
36,306667	0,2	0,597280
36,310000	0,2	0,591501
36,313333	0,2	0,586128
36,316667	0,2	0,581492
36,320000	0,2	0,577576
36,323333	0,2	0,574094
36,326667	0,2	0,570669
36,330000	0,2	0,566939
36,333333	0,2	0,562761
36,336667	0,2	0,558376
36,340000	0,2	0,554216
36,343333	0,2	0,550660
36,346667	0,2	0,547919
36,350000	0,2	0,545877
36,353333	0,2	0,544065
36,356667	0,2	0,542065
36,360000	0,2	0,539961
36,363333	0,2	0,538221
36,366667	0,2	0,537149
36,370000	0,2	0,536698
36,373333	0,2	0,536703
36,376667	0,2	0,536901
36,380000	0,2	0,536883
36,383333	0,2	0,536403
36,386667	0,2	0,535434
36,390000	0,2	0,533940
36,393333	0,2	0,532030
36,396667	0,2	0,530160
36,400000	0,2	0,528686
36,403333	0,2	0,527464
36,406667	0,2	0,526076
36,410000	0,2	0,524106
36,413333	0,2	0,521404
36,416667	0,2	0,518278
36,420000	0,2	0,515244
36,423333	0,2	0,512777
36,426667	0,2	0,511247
36,430000	0,2	0,510663
36,433333	0,2	0,510672
36,436667	0,2	0,511067
36,440000	0,2	0,511764
36,443333	0,2	0,512367
36,446667	0,2	0,512433
36,450000	0,2	0,512037
36,453333	0,2	0,511590
36,456667	0,2	0,511186
36,460000	0,2	0,510384
36,463333	0,2	0,508631
36,466667	0,2	0,505844
36,470000	0,2	0,502498
36,473333	0,2	0,499109
36,476667	0,2	0,495999
36,480000	0,2	0,493497
36,483333	0,2	0,491719
36,486667	0,2	0,490273
36,490000	0,2	0,488711
36,493333	0,2	0,486963
36,496667	0,2	0,485193
36,500000	0,2	0,483555
36,503333	0,2	0,482032
36,506667	0,2	0,480472
36,510000	0,2	0,478811
36,513333	0,2	0,477140
36,516667	0,2	0,475678
36,520000	0,2	0,474652
36,523333	0,2	0,474074
36,526667	0,2	0,473612
36,530000	0,2	0,472741
36,533333	0,2	0,471132
36,536667	0,2	0,468799
36,540000	0,2	0,465873
36,543333	0,2	0,462608
36,546667	0,2	0,459595
36,550000	0,2	0,457540
36,553333	0,2	0,456658
36,556667	0,2	0,456506
36,560000	0,2	0,456455
36,563333	0,2	0,456130
36,566667	0,2	0,455444
36,570000	0,2	0,454483
36,573333	0,2	0,453530
36,576667	0,2	0,453011
36,580000	0,2	0,453105
36,583333	0,2	0,453442
36,586667	0,2	0,453432
36,590000	0,2	0,452988
36,593333	0,2	0,452597
36,596667	0,2	0,452489
36,600000	0,2	0,452111
36,603333	0,2	0,450842
36,606667	0,2	0,448929
36,610000	0,2	0,447195
36,613333	0,2	0,446047
36,616667	0,2	0,445250
36,620000	0,2	0,444400
36,623333	0,2	0,443221
36,626667	0,2	0,441653
36,630000	0,2	0,439929
36,633333	0,2	0,438399
36,636667	0,2	0,437151
36,640000	0,2	0,435948
36,643333	0,2	0,434602
36,646667	0,2	0,433164
36,650000	0,2	0,431769
36,653333	0,2	0,430551
36,656667	0,2	0,429502
36,660000	0,2	0,428442
36,663333	0,2	0,427345
36,666667	0,2	0,426375
36,670000	0,2	0,425633
36,673333	0,2	0,425049
36,676667	0,2	0,424286
36,680000	0,2	0,422955
36,683333	0,2	0,421167
36,686667	0,2	0,419537
36,690000	0,2	0,418636
36,693333	0,2	0,418772
36,696667	0,2	0,419951
36,700000	0,2	0,421664
36,703333	0,2	0,423131
36,706667	0,2	0,423942
36,710000	0,2	0,424172
36,713333	0,2	0,424053
36,716667	0,2	0,423909
36,720000	0,2	0,424434
36,723333	0,2	0,426645
36,726667	0,2	0,431213
36,730000	0,2	0,438172
36,733333	0,2	0,447271
36,736667	0,2	0,458196
36,740000	0,2	0,470825
36,743333	0,2	0,485482
36,746667	0,2	0,502606
36,750000	0,2	0,522263
36,753333	0,2	0,544129
36,756667	0,2	0,567877
36,760000	0,2	0,593473
36,763333	0,2	0,620712
36,766667	0,2	0,648326
36,770000	0,2	0,674055
36,773333	0,2	0,695877
36,776667	0,2	0,712815
36,780000	0,2	0,724738
36,783333	0,2	0,732049
36,786667	0,2	0,735341
36,790000	0,2	0,734981
36,793333	0,2	0,730979
36,796667	0,2	0,723181
36,800000	0,2	0,711630
36,803333	0,2	0,696692
36,806667	0,2	0,678871
36,810000	0,2	0,658857
36,813333	0,2	0,637624
36,816667	0,2	0,616277
36,820000	0,2	0,595856
36,823333	0,2	0,577023
36,826667	0,2	0,559824
36,830000	0,2	0,544071
36,833333	0,2	0,529908
36,836667	0,2	0,517730
36,840000	0,2	0,507707
36,843333	0,2	0,499516
36,846667	0,2	0,492414
36,850000	0,2	0,485476
36,853333	0,2	0,478016
36,856667	0,2	0,469993
36,860000	0,2	0,462045
36,863333	0,2	0,455005
36,866667	0,2	0,449301
36,870000	0,2	0,444848
36,873333	0,2	0,441297
36,876667	0,2	0,438274
36,880000	0,2	0,435340
36,883333	0,2	0,431820
36,886667	0,2	0,427346
36,890000	0,2	0,422645
36,893333	0,2	0,419084
36,896667	0,2	0,417512
36,900000	0,2	0,417830
36,903333	0,2	0,419324
36,906667	0,2	0,421193
36,910000	0,2	0,422736
36,913333	0,2	0,423252
36,916667	0,2	0,422310
36,920000	0,2	0,420194
36,923333	0,2	0,417766
36,926667	0,2	0,415857
36,930000	0,2	0,414838
36,933333	0,2	0,414520
36,936667	0,2	0,414233
36,940000	0,2	0,413259
36,943333	0,2	0,411441
36,946667	0,2	0,409382
36,950000	0,2	0,407989
36,953333	0,2	0,407734
36,956667	0,2	0,408389
36,960000	0,2	0,409323
36,963333	0,2	0,409829
36,966667	0,2	0,409435
36,970000	0,2	0,408348
36,973333	0,2	0,407448
36,976667	0,2	0,407499
36,980000	0,2	0,408556
36,983333	0,2	0,410175
36,986667	0,2	0,411833
36,990000	0,2	0,413201
36,993333	0,2	0,414249
36,996667	0,2	0,415070
37,000000	0,2	0,415608
37,003333	0,2	0,415665
37,006667	0,2	0,415261
37,010000	0,2	0,414654
37,013333	0,2	0,413887
37,016667	0,2	0,412783
37,020000	0,2	0,411328
37,023333	0,2	0,409589
37,026667	0,2	0,407480
37,030000	0,2	0,404923
37,033333	0,2	0,402059
37,036667	0,2	0,399089
37,040000	0,2	0,396045
37,043333	0,2	0,393035
37,046667	0,2	0,390594
37,050000	0,2	0,389375
37,053333	0,2	0,389600
37,056667	0,2	0,390794
37,060000	0,2	0,391967
37,063333	0,2	0,392257
37,066667	0,2	0,391491
37,070000	0,2	0,390253
37,073333	0,2	0,389394
37,076667	0,2	0,389346
37,080000	0,2	0,389832
37,083333	0,2	0,390076
37,086667	0,2	0,389287
37,090000	0,2	0,387238
37,093333	0,2	0,384476
37,096667	0,2	0,381816
37,100000	0,2	0,379866
37,103333	0,2	0,379001
37,106667	0,2	0,379157
37,110000	0,2	0,379623
37,113333	0,2	0,379575
37,116667	0,2	0,378695
37,120000	0,2	0,377091
37,123333	0,2	0,374904
37,126667	0,2	0,372178
37,130000	0,2	0,369136
37,133333	0,2	0,366367
37,136667	0,2	0,364422
37,140000	0,2	0,363327
37,143333	0,2	0,362544
37,146667	0,2	0,361411
37,150000	0,2	0,359853
37,153333	0,2	0,358584
37,156667	0,2	0,358322
37,160000	0,2	0,358877
37,163333	0,2	0,359293
37,166667	0,2	0,358793
37,170000	0,2	0,357240
37,173333	0,2	0,354871
37,176667	0,2	0,352079
37,180000	0,2	0,349333
37,183333	0,2	0,347038
37,186667	0,2	0,345427
37,190000	0,2	0,344518
37,193333	0,2	0,344103
37,196667	0,2	0,343921
37,200000	0,2	0,343872
37,203333	0,2	0,344048
37,206667	0,2	0,344610
37,210000	0,2	0,345594
37,213333	0,2	0,346702
37,216667	0,2	0,347501
37,220000	0,2	0,347921
37,223333	0,2	0,348154
37,226667	0,2	0,348049
37,230000	0,2	0,347101
37,233333	0,2	0,345142
37,236667	0,2	0,342616
37,240000	0,2	0,340015
37,243333	0,2	0,337627
37,246667	0,2	0,335895
37,250000	0,2	0,335282
37,253333	0,2	0,335789
37,256667	0,2	0,337038
37,260000	0,2	0,338538
37,263333	0,2	0,339830
37,266667	0,2	0,340683
37,270000	0,2	0,341155
37,273333	0,2	0,341433
37,276667	0,2	0,341841
37,280000	0,2	0,342719
37,283333	0,2	0,344065
37,286667	0,2	0,345562
37,290000	0,2	0,346855
37,293333	0,2	0,347538
37,296667	0,2	0,347211
37,300000	0,2	0,345991
37,303333	0,2	0,344532
37,306667	0,2	0,343461
37,310000	0,2	0,343051
37,313333	0,2	0,343150
37,316667	0,2	0,343150
37,320000	0,2	0,342337
37,323333	0,2	0,340693
37,326667	0,2	0,339095
37,330000	0,2	0,338338
37,333333	0,2	0,338239
37,336667	0,2	0,337958
37,340000	0,2	0,336909
37,343333	0,2	0,335219
37,346667	0,2	0,333503
37,350000	0,2	0,332533
37,353333	0,2	0,332834
37,356667	0,2	0,334190
37,360000	0,2	0,335770
37,363333	0,2	0,336901
37,366667	0,2	0,337411
37,370000	0,2	0,337265
37,373333	0,2	0,336452
37,376667	0,2	0,335289
37,380000	0,2	0,334329
37,383333	0,2	0,333921
37,386667	0,2	0,333963
37,390000	0,2	0,334059
37,393333	0,2	0,333896
37,396667	0,2	0,333556
37,400000	0,2	0,333521
37,403333	0,2	0,334177
37,406667	0,2	0,335247
37,410000	0,2	0,336023
37,413333	0,2	0,335981
37,416667	0,2	0,335157
37,420000	0,2	0,334141
37,423333	0,2	0,333595
37,426667	0,2	0,333672
37,430000	0,2	0,334063
37,433333	0,2	0,334325
37,436667	0,2	0,333933
37,440000	0,2	0,332558
37,443333	0,2	0,330613
37,446667	0,2	0,329107
37,450000	0,2	0,328812
37,453333	0,2	0,329692
37,456667	0,2	0,331334
37,460000	0,2	0,333549
37,463333	0,2	0,336047
37,466667	0,2	0,338168
37,470000	0,2	0,339350
37,473333	0,2	0,339400
37,476667	0,2	0,338369
37,480000	0,2	0,336598
37,483333	0,2	0,334755
37,486667	0,2	0,333284
37,490000	0,2	0,331953
37,493333	0,2	0,330243
37,496667	0,2	0,327950
37,500000	0,2	0,325443
37,503333	0,2	0,323527
37,506667	0,2	0,322948
37,510000	0,2	0,323854
37,513333	0,2	0,325734
37,516667	0,2	0,327841
37,520000	0,2	0,329646
37,523333	0,2	0,331078
37,526667	0,2	0,332432
37,530000	0,2	0,333869
37,533333	0,2	0,335204
37,536667	0,2	0,336176
37,540000	0,2	0,336617
37,543333	0,2	0,336551
37,546667	0,2	0,336285
37,550000	0,2	0,336279
37,553333	0,2	0,336799
37,556667	0,2	0,337802
37,560000	0,2	0,339124
37,563333	0,2	0,340484
37,566667	0,2	0,341358
37,570000	0,2	0,341258
37,573333	0,2	0,340225
37,576667	0,2	0,338689
37,580000	0,2	0,337003
37,583333	0,2	0,335519
37,586667	0,2	0,334612
37,590000	0,2	0,334342
37,593333	0,2	0,334441
37,596667	0,2	0,334547
37,600000	0,2	0,334440
37,603333	0,2	0,334255
37,606667	0,2	0,334323
37,610000	0,2	0,334803
37,613333	0,2	0,335628
37,616667	0,2	0,336815
37,620000	0,2	0,338510
37,623333	0,2	0,340631
37,626667	0,2	0,342763
37,630000	0,2	0,344357
37,633333	0,2	0,344977
37,636667	0,2	0,344339
37,640000	0,2	0,342325
37,643333	0,2	0,339415
37,646667	0,2	0,336701
37,650000	0,2	0,334956
37,653333	0,2	0,334142
37,656667	0,2	0,333723
37,660000	0,2	0,333106
37,663333	0,2	0,331979
37,666667	0,2	0,330440
37,670000	0,2	0,329090
37,673333	0,2	0,328828
37,676667	0,2	0,330019
37,680000	0,2	0,332019
37,683333	0,2	0,333853
37,686667	0,2	0,335305
37,690000	0,2	0,336854
37,693333	0,2	0,338668
37,696667	0,2	0,340485
37,700000	0,2	0,342090
37,703333	0,2	0,343332
37,706667	0,2	0,344099
37,710000	0,2	0,344427
37,713333	0,2	0,344308
37,716667	0,2	0,343582
37,720000	0,2	0,342194
37,723333	0,2	0,340387
37,726667	0,2	0,338698
37,730000	0,2	0,337689
37,733333	0,2	0,337564
37,736667	0,2	0,338078
37,740000	0,2	0,338733
37,743333	0,2	0,339068
37,746667	0,2	0,338902
37,750000	0,2	0,338392
37,753333	0,2	0,337853
37,756667	0,2	0,337453
37,760000	0,2	0,337098
37,763333	0,2	0,336630
37,766667	0,2	0,336037
37,770000	0,2	0,335544
37,773333	0,2	0,335559
37,776667	0,2	0,336285
37,780000	0,2	0,337485
37,783333	0,2	0,338693
37,786667	0,2	0,339363
37,790000	0,2	0,338934
37,793333	0,2	0,337229
37,796667	0,2	0,334746
37,800000	0,2	0,332318
37,803333	0,2	0,330517
37,806667	0,2	0,329563
37,810000	0,2	0,329613
37,813333	0,2	0,330754
37,816667	0,2	0,332666
37,820000	0,2	0,334628
37,823333	0,2	0,335963
37,826667	0,2	0,336439
37,830000	0,2	0,336193
37,833333	0,2	0,335510
37,836667	0,2	0,334826
37,840000	0,2	0,334689
37,843333	0,2	0,335474
37,846667	0,2	0,337032
37,850000	0,2	0,338689
37,853333	0,2	0,339897
37,856667	0,2	0,340689
37,860000	0,2	0,341273
37,863333	0,2	0,341560
37,866667	0,2	0,341364
37,870000	0,2	0,340779
37,873333	0,2	0,340095
37,876667	0,2	0,339500
37,880000	0,2	0,339054
37,883333	0,2	0,338722
37,886667	0,2	0,338377
37,890000	0,2	0,337973
37,893333	0,2	0,337685
37,896667	0,2	0,337698
37,900000	0,2	0,338038
37,903333	0,2	0,338680
37,906667	0,2	0,339634
37,910000	0,2	0,340735
37,913333	0,2	0,341402
37,916667	0,2	0,341050
37,920000	0,2	0,339929
37,923333	0,2	0,339081
37,926667	0,2	0,339375
37,930000	0,2	0,340941
37,933333	0,2	0,343445
37,936667	0,2	0,346392
37,940000	0,2	0,349057
37,943333	0,2	0,350765
37,946667	0,2	0,351367
37,950000	0,2	0,351030
37,953333	0,2	0,349904
37,956667	0,2	0,348376
37,960000	0,2	0,347079
37,963333	0,2	0,346264
37,966667	0,2	0,345655
37,970000	0,2	0,345088
37,973333	0,2	0,344744
37,976667	0,2	0,344663
37,980000	0,2	0,344491
37,983333	0,2	0,343779
37,986667	0,2	0,342268
37,990000	0,2	0,340103
37,993333	0,2	0,337910
37,996667	0,2	0,336548
38,000000	0,2	0,336580
38,003333	0,2	0,337658
38,006667	0,2	0,338610
38,010000	0,2	0,338601
38,013333	0,2	0,337973
38,016667	0,2	0,337579
38,020000	0,2	0,337791
38,023333	0,2	0,338540
38,026667	0,2	0,339687
38,030000	0,2	0,340932
38,033333	0,2	0,341893
38,036667	0,2	0,342487
38,040000	0,2	0,342851
38,043333	0,2	0,342835
38,046667	0,2	0,341905
38,050000	0,2	0,339798
38,053333	0,2	0,337214
38,056667	0,2	0,335424
38,060000	0,2	0,335100
38,063333	0,2	0,335942
38,066667	0,2	0,337413
38,070000	0,2	0,339275
38,073333	0,2	0,341178
38,076667	0,2	0,342360
38,080000	0,2	0,342316
38,083333	0,2	0,341504
38,086667	0,2	0,340941
38,090000	0,2	0,341328
38,093333	0,2	0,342832
38,096667	0,2	0,345238
38,100000	0,2	0,347935
38,103333	0,2	0,350217
38,106667	0,2	0,351890
38,110000	0,2	0,353251
38,113333	0,2	0,354682
38,116667	0,2	0,356553
38,120000	0,2	0,359222
38,123333	0,2	0,362908
38,126667	0,2	0,367490
38,130000	0,2	0,372381
38,133333	0,2	0,376959
38,136667	0,2	0,381202
38,140000	0,2	0,385604
38,143333	0,2	0,390755
38,146667	0,2	0,397211
38,150000	0,2	0,405257
38,153333	0,2	0,414563
38,156667	0,2	0,424415
38,160000	0,2	0,434332
38,163333	0,2	0,444255
38,166667	0,2	0,454146
38,170000	0,2	0,463560
38,173333	0,2	0,471873
38,176667	0,2	0,479052
38,180000	0,2	0,485829
38,183333	0,2	0,492913
38,186667	0,2	0,500349
38,190000	0,2	0,507590
38,193333	0,2	0,513797
38,196667	0,2	0,518246
38,200000	0,2	0,520778
38,203333	0,2	0,521795
38,206667	0,2	0,521749
38,210000	0,2	0,520781
38,213333	0,2	0,518920
38,216667	0,2	0,516442
38,220000	0,2	0,513637
38,223333	0,2	0,510329
38,226667	0,2	0,505876
38,230000	0,2	0,499588
38,233333	0,2	0,491340
38,236667	0,2	0,481981
38,240000	0,2	0,472788
38,243333	0,2	0,464426
38,246667	0,2	0,456804
38,250000	0,2	0,449659
38,253333	0,2	0,442910
38,256667	0,2	0,436509
38,260000	0,2	0,430165
38,263333	0,2	0,423454
38,266667	0,2	0,416183
38,270000	0,2	0,408598
38,273333	0,2	0,401173
38,276667	0,2	0,394262
38,280000	0,2	0,388162
38,283333	0,2	0,383301
38,286667	0,2	0,379858
38,290000	0,2	0,377350
38,293333	0,2	0,375108
38,296667	0,2	0,372904
38,300000	0,2	0,370844
38,303333	0,2	0,369066
38,306667	0,2	0,367535
38,310000	0,2	0,366100
38,313333	0,2	0,364848
38,316667	0,2	0,363995
38,320000	0,2	0,363485
38,323333	0,2	0,363210
38,326667	0,2	0,363297
38,330000	0,2	0,363695
38,333333	0,2	0,363884
38,336667	0,2	0,363508
38,340000	0,2	0,362895
38,343333	0,2	0,362590
38,346667	0,2	0,362671
38,350000	0,2	0,362746
38,353333	0,2	0,362505
38,356667	0,2	0,362004
38,360000	0,2	0,361303
38,363333	0,2	0,360224
38,366667	0,2	0,358639
38,370000	0,2	0,356742
38,373333	0,2	0,354983
38,376667	0,2	0,353833
38,380000	0,2	0,353503
38,383333	0,2	0,353761
38,386667	0,2	0,354051
38,390000	0,2	0,353981
38,393333	0,2	0,353627
38,396667	0,2	0,353304
38,400000	0,2	0,353269
38,403333	0,2	0,353532
38,406667	0,2	0,353830
38,410000	0,2	0,353984
38,413333	0,2	0,354164
38,416667	0,2	0,354615
38,420000	0,2	0,355382
38,423333	0,2	0,356369
38,426667	0,2	0,357376
38,430000	0,2	0,358130
38,433333	0,2	0,358387
38,436667	0,2	0,358076
38,440000	0,2	0,357378
38,443333	0,2	0,356523
38,446667	0,2	0,355676
38,450000	0,2	0,355144
38,453333	0,2	0,355210
38,456667	0,2	0,355649
38,460000	0,2	0,355993
38,463333	0,2	0,356144
38,466667	0,2	0,356379
38,470000	0,2	0,356936
38,473333	0,2	0,357719
38,476667	0,2	0,358304
38,480000	0,2	0,358271
38,483333	0,2	0,357533
38,486667	0,2	0,356425
38,490000	0,2	0,355532
38,493333	0,2	0,355329
38,496667	0,2	0,355778
38,500000	0,2	0,356406
38,503333	0,2	0,356774
38,506667	0,2	0,356661
38,510000	0,2	0,356080
38,513333	0,2	0,355288
38,516667	0,2	0,354560
38,520000	0,2	0,354036
38,523333	0,2	0,353792
38,526667	0,2	0,353782
38,530000	0,2	0,353790
38,533333	0,2	0,353727
38,536667	0,2	0,353801
38,540000	0,2	0,354179
38,543333	0,2	0,354721
38,546667	0,2	0,355107
38,550000	0,2	0,355135
38,553333	0,2	0,355061
38,556667	0,2	0,355483
38,560000	0,2	0,356551
38,563333	0,2	0,357696
38,566667	0,2	0,358400
38,570000	0,2	0,358775
38,573333	0,2	0,359168
38,576667	0,2	0,359406
38,580000	0,2	0,358982
38,583333	0,2	0,357990
38,586667	0,2	0,357042
38,590000	0,2	0,356335
38,593333	0,2	0,355551
38,596667	0,2	0,354481
38,600000	0,2	0,353300
38,603333	0,2	0,352389
38,606667	0,2	0,352017
38,610000	0,2	0,352100
38,613333	0,2	0,352270
38,616667	0,2	0,352188
38,620000	0,2	0,351776
38,623333	0,2	0,351333
38,626667	0,2	0,351443
38,630000	0,2	0,352632
38,633333	0,2	0,354853
38,636667	0,2	0,357189
38,640000	0,2	0,358395
38,643333	0,2	0,357944
38,646667	0,2	0,356348
38,650000	0,2	0,354470
38,653333	0,2	0,352879
38,656667	0,2	0,351833
38,660000	0,2	0,351356
38,663333	0,2	0,351363
38,666667	0,2	0,351944
38,670000	0,2	0,353259
38,673333	0,2	0,355143
38,676667	0,2	0,357182
38,680000	0,2	0,359099
38,683333	0,2	0,360722
38,686667	0,2	0,361723
38,690000	0,2	0,361717
38,693333	0,2	0,360673
38,696667	0,2	0,358989
38,700000	0,2	0,357190
38,703333	0,2	0,355827
38,706667	0,2	0,355437
38,710000	0,2	0,356141
38,713333	0,2	0,357466
38,716667	0,2	0,358729
38,720000	0,2	0,359393
38,723333	0,2	0,359241
38,726667	0,2	0,358337
38,730000	0,2	0,356794
38,733333	0,2	0,354800
38,736667	0,2	0,352773
38,740000	0,2	0,351021
38,743333	0,2	0,349363
38,746667	0,2	0,347592
38,750000	0,2	0,346332
38,753333	0,2	0,346872
38,756667	0,2	0,349742
38,760000	0,2	0,353808
38,763333	0,2	0,357213
38,766667	0,2	0,358820
38,770000	0,2	0,358463
38,773333	0,2	0,356540
38,776667	0,2	0,353949
38,780000	0,2	0,351969
38,783333	0,2	0,351621
38,786667	0,2	0,353014
38,790000	0,2	0,355348
38,793333	0,2	0,357561
38,796667	0,2	0,358951
38,800000	0,2	0,359297
38,803333	0,2	0,358804
38,806667	0,2	0,358105
38,810000	0,2	0,357939
38,813333	0,2	0,358496
38,816667	0,2	0,359179
38,820000	0,2	0,359345
38,823333	0,2	0,359047
38,826667	0,2	0,358733
38,830000	0,2	0,358681
38,833333	0,2	0,358905
38,836667	0,2	0,359337
38,840000	0,2	0,360011
38,843333	0,2	0,360946
38,846667	0,2	0,361856
38,850000	0,2	0,362084
38,853333	0,2	0,361215
38,856667	0,2	0,359799
38,860000	0,2	0,358939
38,863333	0,2	0,359168
38,866667	0,2	0,360078
38,870000	0,2	0,360724
38,873333	0,2	0,360272
38,876667	0,2	0,358678
38,880000	0,2	0,356766
38,883333	0,2	0,355622
38,886667	0,2	0,356009
38,890000	0,2	0,357927
38,893333	0,2	0,360479
38,896667	0,2	0,362466
38,900000	0,2	0,363322
38,903333	0,2	0,363317
38,906667	0,2	0,362719
38,910000	0,2	0,361363
38,913333	0,2	0,359373
38,916667	0,2	0,357566
38,920000	0,2	0,356661
38,923333	0,2	0,356525
38,926667	0,2	0,356540
38,930000	0,2	0,356292
38,933333	0,2	0,355780
38,936667	0,2	0,355347
38,940000	0,2	0,355501
38,943333	0,2	0,356488
38,946667	0,2	0,358015
38,950000	0,2	0,359510
38,953333	0,2	0,360593
38,956667	0,2	0,361243
38,960000	0,2	0,361566
38,963333	0,2	0,361547
38,966667	0,2	0,361111
38,970000	0,2	0,360289
38,973333	0,2	0,359262
38,976667	0,2	0,358322
38,980000	0,2	0,357597
38,983333	0,2	0,356830
38,986667	0,2	0,355748
38,990000	0,2	0,354517
38,993333	0,2	0,353639
38,996667	0,2	0,353448
39,000000	0,2	0,353886
39,003333	0,2	0,354618
39,006667	0,2	0,355185
39,010000	0,2	0,355368
39,013333	0,2	0,355392
39,016667	0,2	0,355458
39,020000	0,2	0,355505
39,023333	0,2	0,355660
39,026667	0,2	0,356312
39,030000	0,2	0,357461
39,033333	0,2	0,358539
39,036667	0,2	0,359184
39,040000	0,2	0,359636
39,043333	0,2	0,360164
39,046667	0,2	0,360585
39,050000	0,2	0,360589
39,053333	0,2	0,360208
39,056667	0,2	0,359743
39,060000	0,2	0,359334
39,063333	0,2	0,358761
39,066667	0,2	0,357796
39,070000	0,2	0,356717
39,073333	0,2	0,356278
39,076667	0,2	0,357188
39,080000	0,2	0,359494
39,083333	0,2	0,362354
39,086667	0,2	0,364623
39,090000	0,2	0,365634
39,093333	0,2	0,365379
39,096667	0,2	0,364297
39,100000	0,2	0,363044
39,103333	0,2	0,362310
39,106667	0,2	0,362503
39,110000	0,2	0,363490
39,113333	0,2	0,364786
39,116667	0,2	0,365886
39,120000	0,2	0,366345
39,123333	0,2	0,365931
39,126667	0,2	0,364937
39,130000	0,2	0,363966
39,133333	0,2	0,363348
39,136667	0,2	0,362955
39,140000	0,2	0,362353
39,143333	0,2	0,361322
39,146667	0,2	0,360374
39,150000	0,2	0,360169
39,153333	0,2	0,360555
39,156667	0,2	0,360812
39,160000	0,2	0,360610
39,163333	0,2	0,360256
39,166667	0,2	0,360226
39,170000	0,2	0,360775
39,173333	0,2	0,361765
39,176667	0,2	0,362732
39,180000	0,2	0,363275
39,183333	0,2	0,363358
39,186667	0,2	0,363298
39,190000	0,2	0,363529
39,193333	0,2	0,364308
39,196667	0,2	0,365537
39,200000	0,2	0,366821
39,203333	0,2	0,367750
39,206667	0,2	0,368058
39,210000	0,2	0,367570
39,213333	0,2	0,366152
39,216667	0,2	0,363929
39,220000	0,2	0,361596
39,223333	0,2	0,360066
39,226667	0,2	0,359759
39,230000	0,2	0,360458
39,233333	0,2	0,361592
39,236667	0,2	0,362439
39,240000	0,2	0,362496
39,243333	0,2	0,361929
39,246667	0,2	0,361364
39,250000	0,2	0,361243
39,253333	0,2	0,361619
39,256667	0,2	0,362213
39,260000	0,2	0,362475
39,263333	0,2	0,361913
39,266667	0,2	0,360590
39,270000	0,2	0,359105
39,273333	0,2	0,357993
39,276667	0,2	0,357457
39,280000	0,2	0,357563
39,283333	0,2	0,358199
39,286667	0,2	0,359114
39,290000	0,2	0,360213
39,293333	0,2	0,361501
39,296667	0,2	0,362794
39,300000	0,2	0,363705
39,303333	0,2	0,363912
39,306667	0,2	0,363574
39,310000	0,2	0,363262
39,313333	0,2	0,363153
39,316667	0,2	0,362756
39,320000	0,2	0,361726
39,323333	0,2	0,360403
39,326667	0,2	0,359484
39,330000	0,2	0,359631
39,333333	0,2	0,361090
39,336667	0,2	0,363390
39,340000	0,2	0,365652
39,343333	0,2	0,367018
39,346667	0,2	0,366938
39,350000	0,2	0,365672
39,353333	0,2	0,364201
39,356667	0,2	0,363338
39,360000	0,2	0,363376
39,363333	0,2	0,364468
39,366667	0,2	0,366573
39,370000	0,2	0,369022
39,373333	0,2	0,370848
39,376667	0,2	0,371603
39,380000	0,2	0,371290
39,383333	0,2	0,369749
39,386667	0,2	0,366984
39,390000	0,2	0,363829
39,393333	0,2	0,361581
39,396667	0,2	0,361020
39,400000	0,2	0,361840
39,403333	0,2	0,363086
39,406667	0,2	0,364163
39,410000	0,2	0,364978
39,413333	0,2	0,365395
39,416667	0,2	0,365377
39,420000	0,2	0,365424
39,423333	0,2	0,366113
39,426667	0,2	0,367371
39,430000	0,2	0,368466
39,433333	0,2	0,368578
39,436667	0,2	0,367587
39,440000	0,2	0,366220
39,443333	0,2	0,365179
39,446667	0,2	0,364529
39,450000	0,2	0,364108
39,453333	0,2	0,363926
39,456667	0,2	0,363974
39,460000	0,2	0,364014
39,463333	0,2	0,363746
39,466667	0,2	0,363199
39,470000	0,2	0,362694
39,473333	0,2	0,362340
39,476667	0,2	0,362119
39,480000	0,2	0,362347
39,483333	0,2	0,363361
39,486667	0,2	0,364924
39,490000	0,2	0,366378
39,493333	0,2	0,367276
39,496667	0,2	0,367676
39,500000	0,2	0,367870
39,503333	0,2	0,368104
39,506667	0,2	0,368535
39,510000	0,2	0,369136
39,513333	0,2	0,369644
39,516667	0,2	0,369874
39,520000	0,2	0,369996
39,523333	0,2	0,370216
39,526667	0,2	0,370342
39,530000	0,2	0,369999
39,533333	0,2	0,369146
39,536667	0,2	0,368023
39,540000	0,2	0,366751
39,543333	0,2	0,365399
39,546667	0,2	0,364312
39,550000	0,2	0,363985
39,553333	0,2	0,364639
39,556667	0,2	0,366064
39,560000	0,2	0,367877
39,563333	0,2	0,369679
39,566667	0,2	0,370988
39,570000	0,2	0,371476
39,573333	0,2	0,371348
39,576667	0,2	0,371046
39,580000	0,2	0,370631
39,583333	0,2	0,369769
39,586667	0,2	0,368276
39,590000	0,2	0,366420
39,593333	0,2	0,364633
39,596667	0,2	0,363337
39,600000	0,2	0,362833
39,603333	0,2	0,362985
39,606667	0,2	0,363376
39,610000	0,2	0,363672
39,613333	0,2	0,363661
39,616667	0,2	0,363373
39,620000	0,2	0,363219
39,623333	0,2	0,363718
39,626667	0,2	0,364966
39,630000	0,2	0,366570
39,633333	0,2	0,368085
39,636667	0,2	0,369174
39,640000	0,2	0,369619
39,643333	0,2	0,369525
39,646667	0,2	0,369210
39,650000	0,2	0,368905
39,653333	0,2	0,368682
39,656667	0,2	0,368619
39,660000	0,2	0,368962
39,663333	0,2	0,369950
39,666667	0,2	0,371417
39,670000	0,2	0,372767
39,673333	0,2	0,373392
39,676667	0,2	0,372978
39,680000	0,2	0,371588
39,683333	0,2	0,369587
39,686667	0,2	0,367424
39,690000	0,2	0,365548
39,693333	0,2	0,364369
39,696667	0,2	0,364050
39,700000	0,2	0,364392
39,703333	0,2	0,364957
39,706667	0,2	0,365331
39,710000	0,2	0,365530
39,713333	0,2	0,365922
39,716667	0,2	0,366589
39,720000	0,2	0,367233
39,723333	0,2	0,367740
39,726667	0,2	0,368302
39,730000	0,2	0,368926
39,733333	0,2	0,369216
39,736667	0,2	0,368767
39,740000	0,2	0,367648
39,743333	0,2	0,366605
39,746667	0,2	0,366533
39,750000	0,2	0,367492
39,753333	0,2	0,368675
39,756667	0,2	0,369281
39,760000	0,2	0,369081
39,763333	0,2	0,368499
39,766667	0,2	0,368244
39,770000	0,2	0,368684
39,773333	0,2	0,369592
39,776667	0,2	0,370349
39,780000	0,2	0,370422
39,783333	0,2	0,369927
39,786667	0,2	0,369620
39,790000	0,2	0,370091
39,793333	0,2	0,371210
39,796667	0,2	0,372457
39,800000	0,2	0,373348
39,803333	0,2	0,373507
39,806667	0,2	0,372860
39,810000	0,2	0,371838
39,813333	0,2	0,371159
39,816667	0,2	0,371318
39,820000	0,2	0,372158
39,823333	0,2	0,373005
39,826667	0,2	0,373330
39,830000	0,2	0,373065
39,833333	0,2	0,372359
39,836667	0,2	0,371342
39,840000	0,2	0,370154
39,843333	0,2	0,369116
39,846667	0,2	0,368765
39,850000	0,2	0,369609
39,853333	0,2	0,371746
39,856667	0,2	0,374403
39,860000	0,2	0,376117
39,863333	0,2	0,376025
39,866667	0,2	0,374664
39,870000	0,2	0,373165
39,873333	0,2	0,372278
39,876667	0,2	0,372263
39,880000	0,2	0,372967
39,883333	0,2	0,373969
39,886667	0,2	0,374980
39,890000	0,2	0,375977
39,893333	0,2	0,376976
39,896667	0,2	0,377714
39,900000	0,2	0,377576
39,903333	0,2	0,376171
39,906667	0,2	0,374050
39,910000	0,2	0,372441
39,913333	0,2	0,372273
39,916667	0,2	0,373501
39,920000	0,2	0,375138
39,923333	0,2	0,376028
39,926667	0,2	0,375699
39,930000	0,2	0,374453
39,933333	0,2	0,372930
39,936667	0,2	0,371767
39,940000	0,2	0,371400
39,943333	0,2	0,371888
39,946667	0,2	0,372913
39,950000	0,2	0,373876
39,953333	0,2	0,374078
39,956667	0,2	0,373236
39,960000	0,2	0,371860
39,963333	0,2	0,370803
39,966667	0,2	0,370566
39,970000	0,2	0,371096
39,973333	0,2	0,372077
39,976667	0,2	0,373203
39,980000	0,2	0,374089
39,983333	0,2	0,374334
39,986667	0,2	0,373934
39,990000	0,2	0,373420
39,993333	0,2	0,373335
39,996667	0,2	0,373685
40,000000	0,2	0,374111
