# Supplementary material for: Dynamics of the compartmentalized Streptomyces chromosome during metabolic differentiation
Source: Nat Commun. 2021 Sep 1;12:5221. doi: 10.1038/s41467-021-25462-1 (PMC8410849; doi:10.1038/s41467-021-25462-1)
Supplement: Supplementary file 9 — Source Data [file 41467_2021_25462_MOESM9_ESM.zip › Source Data/Source_data_Supplementary-Fig_2C/MP5_medium_3.txt]

File Path	chrom://actine-inst-00/ChromeleonLocal/Instrument Data/U3000/utilisateurs/Herve/stephanie congo 30-04-2021/GAMME CONGO-3MILIEUX.seq/347.smp/UV_VIS_2.channel/UV_VIS_2.chm
Channel	UV_VIS_2

Injection Information:
Data Vault	ChromeleonLocal
Injection	MP5
Injection Number	13
Position	RB5
Comment	
Processing Method	Basic Quantitative
Instrument Method	Meth Congo40min
Type	Unknown
Status	Finished
Injection Date	20/05/2021
Injection Time	19:24:09
Injection Volume (µl)	100,000
Dilution Factor	1,0000
Weight	1,0000

Chromatogram Data Information:
Time Min. (min)	0,000000
Time Max. (min)	40,000000
Data Points	12001
Detector	UV
Generating Data System	Chromeleon 7.2.9.11323
Exporting Data System	Chromeleon 7.2.9.0
Operator	Instrument Controller
Signal Quantity	Absorbance
Signal Unit	mAU
Signal Min.	-3,724463
Signal Max.	341,370287
Channel	UV_VIS_2
Driver Name	DAD3000.dll
Channel Type	Evaluation
Min. Step (s)	0,2
Max. Step (s)	0,2
Average Step (s)	0,2

Signal Parameter Information:
Signal Info	WVL:297 nm

Chromatogram Data:
Time (min)	Step (s)	Value (mAU)
0,000000	n.a.	0,000000
0,003333	0,2	-0,000375
0,006667	0,2	-0,003008
0,010000	0,2	-0,011500
0,013333	0,2	-0,028452
0,016667	0,2	-0,052291
0,020000	0,2	-0,077822
0,023333	0,2	-0,099650
0,026667	0,2	-0,114587
0,030000	0,2	-0,121938
0,033333	0,2	-0,122953
0,036667	0,2	-0,120233
0,040000	0,2	-0,117453
0,043333	0,2	-0,118855
0,046667	0,2	-0,127655
0,050000	0,2	-0,144233
0,053333	0,2	-0,165799
0,056667	0,2	-0,187805
0,060000	0,2	-0,205966
0,063333	0,2	-0,217755
0,066667	0,2	-0,222927
0,070000	0,2	-0,222947
0,073333	0,2	-0,219269
0,076667	0,2	-0,210464
0,080000	0,2	-0,190566
0,083333	0,2	-0,152857
0,086667	0,2	-0,097419
0,090000	0,2	-0,034174
0,093333	0,2	0,021891
0,096667	0,2	0,058190
0,100000	0,2	0,069245
0,103333	0,2	0,057262
0,106667	0,2	0,029599
0,110000	0,2	-0,005212
0,113333	0,2	-0,040457
0,116667	0,2	-0,072097
0,120000	0,2	-0,098445
0,123333	0,2	-0,119597
0,126667	0,2	-0,136872
0,130000	0,2	-0,152092
0,133333	0,2	-0,166348
0,136667	0,2	-0,179102
0,140000	0,2	-0,188487
0,143333	0,2	-0,192062
0,146667	0,2	-0,187526
0,150000	0,2	-0,174042
0,153333	0,2	-0,153807
0,156667	0,2	-0,131970
0,160000	0,2	-0,114396
0,163333	0,2	-0,105264
0,166667	0,2	-0,106010
0,170000	0,2	-0,115557
0,173333	0,2	-0,131195
0,176667	0,2	-0,149458
0,180000	0,2	-0,167025
0,183333	0,2	-0,181733
0,186667	0,2	-0,193056
0,190000	0,2	-0,201807
0,193333	0,2	-0,209342
0,196667	0,2	-0,216600
0,200000	0,2	-0,223854
0,203333	0,2	-0,231282
0,206667	0,2	-0,239277
0,210000	0,2	-0,247996
0,213333	0,2	-0,257075
0,216667	0,2	-0,265998
0,220000	0,2	-0,274570
0,223333	0,2	-0,283077
0,226667	0,2	-0,291954
0,230000	0,2	-0,301068
0,233333	0,2	-0,309367
0,236667	0,2	-0,315552
0,240000	0,2	-0,319204
0,243333	0,2	-0,321112
0,246667	0,2	-0,322716
0,250000	0,2	-0,325652
0,253333	0,2	-0,331262
0,256667	0,2	-0,339692
0,260000	0,2	-0,349621
0,263333	0,2	-0,359307
0,266667	0,2	-0,367833
0,270000	0,2	-0,375249
0,273333	0,2	-0,381967
0,276667	0,2	-0,388539
0,280000	0,2	-0,395596
0,283333	0,2	-0,403328
0,286667	0,2	-0,411190
0,290000	0,2	-0,418396
0,293333	0,2	-0,424636
0,296667	0,2	-0,430188
0,300000	0,2	-0,435434
0,303333	0,2	-0,440681
0,306667	0,2	-0,446353
0,310000	0,2	-0,452796
0,313333	0,2	-0,460053
0,316667	0,2	-0,468077
0,320000	0,2	-0,476731
0,323333	0,2	-0,485557
0,326667	0,2	-0,494199
0,330000	0,2	-0,502976
0,333333	0,2	-0,512253
0,336667	0,2	-0,521396
0,340000	0,2	-0,529232
0,343333	0,2	-0,535276
0,346667	0,2	-0,539828
0,350000	0,2	-0,543447
0,353333	0,2	-0,546747
0,356667	0,2	-0,550232
0,360000	0,2	-0,554244
0,363333	0,2	-0,559052
0,366667	0,2	-0,564784
0,370000	0,2	-0,571205
0,373333	0,2	-0,577657
0,376667	0,2	-0,583564
0,380000	0,2	-0,588992
0,383333	0,2	-0,594539
0,386667	0,2	-0,600725
0,390000	0,2	-0,607482
0,393333	0,2	-0,614484
0,396667	0,2	-0,621921
0,400000	0,2	-0,630273
0,403333	0,2	-0,639398
0,406667	0,2	-0,648463
0,410000	0,2	-0,656642
0,413333	0,2	-0,663582
0,416667	0,2	-0,669503
0,420000	0,2	-0,675303
0,423333	0,2	-0,682404
0,426667	0,2	-0,691758
0,430000	0,2	-0,702890
0,433333	0,2	-0,714359
0,436667	0,2	-0,724901
0,440000	0,2	-0,733873
0,443333	0,2	-0,741058
0,446667	0,2	-0,746556
0,450000	0,2	-0,750873
0,453333	0,2	-0,754863
0,456667	0,2	-0,759415
0,460000	0,2	-0,765093
0,463333	0,2	-0,772032
0,466667	0,2	-0,780194
0,470000	0,2	-0,789518
0,473333	0,2	-0,799750
0,476667	0,2	-0,810290
0,480000	0,2	-0,820382
0,483333	0,2	-0,829566
0,486667	0,2	-0,837814
0,490000	0,2	-0,845383
0,493333	0,2	-0,852894
0,496667	0,2	-0,861237
0,500000	0,2	-0,871000
0,503333	0,2	-0,882161
0,506667	0,2	-0,894239
0,510000	0,2	-0,906410
0,513333	0,2	-0,917866
0,516667	0,2	-0,928411
0,520000	0,2	-0,938281
0,523333	0,2	-0,947497
0,526667	0,2	-0,955905
0,530000	0,2	-0,963671
0,533333	0,2	-0,971381
0,536667	0,2	-0,979599
0,540000	0,2	-0,988602
0,543333	0,2	-0,998608
0,546667	0,2	-1,009729
0,550000	0,2	-1,021669
0,553333	0,2	-1,034012
0,556667	0,2	-1,046618
0,560000	0,2	-1,059525
0,563333	0,2	-1,072691
0,566667	0,2	-1,085902
0,570000	0,2	-1,098803
0,573333	0,2	-1,111039
0,576667	0,2	-1,122413
0,580000	0,2	-1,132954
0,583333	0,2	-1,142975
0,586667	0,2	-1,152978
0,590000	0,2	-1,163394
0,593333	0,2	-1,174524
0,596667	0,2	-1,186447
0,600000	0,2	-1,198769
0,603333	0,2	-1,210790
0,606667	0,2	-1,222252
0,610000	0,2	-1,233601
0,613333	0,2	-1,245304
0,616667	0,2	-1,257417
0,620000	0,2	-1,269823
0,623333	0,2	-1,282507
0,626667	0,2	-1,295755
0,630000	0,2	-1,310051
0,633333	0,2	-1,325494
0,636667	0,2	-1,341560
0,640000	0,2	-1,357454
0,643333	0,2	-1,372457
0,646667	0,2	-1,386340
0,650000	0,2	-1,399711
0,653333	0,2	-1,413634
0,656667	0,2	-1,428745
0,660000	0,2	-1,444672
0,663333	0,2	-1,460425
0,666667	0,2	-1,475407
0,670000	0,2	-1,489821
0,673333	0,2	-1,504191
0,676667	0,2	-1,518783
0,680000	0,2	-1,533469
0,683333	0,2	-1,548061
0,686667	0,2	-1,562533
0,690000	0,2	-1,576778
0,693333	0,2	-1,590566
0,696667	0,2	-1,604086
0,700000	0,2	-1,618230
0,703333	0,2	-1,634017
0,706667	0,2	-1,651895
0,710000	0,2	-1,671507
0,713333	0,2	-1,691810
0,716667	0,2	-1,711710
0,720000	0,2	-1,730698
0,723333	0,2	-1,748825
0,726667	0,2	-1,766391
0,730000	0,2	-1,783806
0,733333	0,2	-1,801545
0,736667	0,2	-1,820031
0,740000	0,2	-1,839265
0,743333	0,2	-1,858539
0,746667	0,2	-1,876931
0,750000	0,2	-1,894206
0,753333	0,2	-1,911065
0,756667	0,2	-1,928530
0,760000	0,2	-1,947225
0,763333	0,2	-1,967081
0,766667	0,2	-1,987474
0,770000	0,2	-2,007786
0,773333	0,2	-2,027734
0,776667	0,2	-2,047290
0,780000	0,2	-2,066759
0,783333	0,2	-2,086680
0,786667	0,2	-2,107293
0,790000	0,2	-2,128438
0,793333	0,2	-2,149950
0,796667	0,2	-2,171793
0,800000	0,2	-2,193918
0,803333	0,2	-2,216204
0,806667	0,2	-2,238446
0,810000	0,2	-2,260343
0,813333	0,2	-2,281760
0,816667	0,2	-2,303029
0,820000	0,2	-2,324620
0,823333	0,2	-2,346579
0,826667	0,2	-2,368427
0,830000	0,2	-2,389578
0,833333	0,2	-2,410025
0,836667	0,2	-2,430513
0,840000	0,2	-2,451868
0,843333	0,2	-2,474418
0,846667	0,2	-2,497932
0,850000	0,2	-2,521670
0,853333	0,2	-2,544771
0,856667	0,2	-2,566957
0,860000	0,2	-2,588643
0,863333	0,2	-2,610420
0,866667	0,2	-2,632874
0,870000	0,2	-2,656558
0,873333	0,2	-2,681437
0,876667	0,2	-2,706533
0,880000	0,2	-2,730632
0,883333	0,2	-2,753318
0,886667	0,2	-2,775330
0,890000	0,2	-2,797983
0,893333	0,2	-2,822001
0,896667	0,2	-2,846808
0,900000	0,2	-2,871022
0,903333	0,2	-2,893634
0,906667	0,2	-2,914778
0,910000	0,2	-2,935390
0,913333	0,2	-2,956045
0,916667	0,2	-2,976461
0,920000	0,2	-2,996409
0,923333	0,2	-3,016452
0,926667	0,2	-3,037276
0,930000	0,2	-3,058857
0,933333	0,2	-3,080517
0,936667	0,2	-3,101462
0,940000	0,2	-3,121399
0,943333	0,2	-3,140749
0,946667	0,2	-3,160193
0,950000	0,2	-3,180240
0,953333	0,2	-3,201349
0,956667	0,2	-3,223793
0,960000	0,2	-3,247075
0,963333	0,2	-3,270072
0,966667	0,2	-3,292121
0,970000	0,2	-3,313653
0,973333	0,2	-3,335527
0,976667	0,2	-3,357959
0,980000	0,2	-3,380189
0,983333	0,2	-3,401088
0,986667	0,2	-3,419983
0,990000	0,2	-3,437013
0,993333	0,2	-3,452849
0,996667	0,2	-3,467997
1,000000	0,2	-3,482311
1,003333	0,2	-3,495333
1,006667	0,2	-3,507060
1,010000	0,2	-3,518183
1,013333	0,2	-3,529628
1,016667	0,2	-3,542038
1,020000	0,2	-3,555666
1,023333	0,2	-3,570280
1,026667	0,2	-3,585195
1,030000	0,2	-3,599706
1,033333	0,2	-3,613455
1,036667	0,2	-3,626387
1,040000	0,2	-3,638552
1,043333	0,2	-3,649985
1,046667	0,2	-3,660686
1,050000	0,2	-3,670680
1,053333	0,2	-3,680054
1,056667	0,2	-3,688621
1,060000	0,2	-3,695661
1,063333	0,2	-3,700623
1,066667	0,2	-3,703840
1,070000	0,2	-3,706064
1,073333	0,2	-3,708069
1,076667	0,2	-3,710807
1,080000	0,2	-3,714692
1,083333	0,2	-3,718870
1,086667	0,2	-3,722108
1,090000	0,2	-3,723916
1,093333	0,2	-3,724463
1,096667	0,2	-3,724206
1,100000	0,2	-3,723728
1,103333	0,2	-3,723449
1,106667	0,2	-3,723472
1,110000	0,2	-3,723737
1,113333	0,2	-3,724068
1,116667	0,2	-3,724048
1,120000	0,2	-3,723220
1,123333	0,2	-3,721717
1,126667	0,2	-3,720274
1,130000	0,2	-3,719319
1,133333	0,2	-3,718402
1,136667	0,2	-3,716613
1,140000	0,2	-3,713107
1,143333	0,2	-3,707479
1,146667	0,2	-3,700067
1,150000	0,2	-3,691735
1,153333	0,2	-3,683197
1,156667	0,2	-3,674571
1,160000	0,2	-3,665606
1,163333	0,2	-3,656407
1,166667	0,2	-3,647587
1,170000	0,2	-3,639471
1,173333	0,2	-3,631793
1,176667	0,2	-3,624272
1,180000	0,2	-3,616709
1,183333	0,2	-3,608862
1,186667	0,2	-3,600737
1,190000	0,2	-3,592573
1,193333	0,2	-3,584382
1,196667	0,2	-3,575807
1,200000	0,2	-3,566530
1,203333	0,2	-3,556607
1,206667	0,2	-3,546204
1,210000	0,2	-3,535342
1,213333	0,2	-3,524099
1,216667	0,2	-3,512662
1,220000	0,2	-3,501003
1,223333	0,2	-3,488719
1,226667	0,2	-3,475417
1,230000	0,2	-3,461083
1,233333	0,2	-3,445965
1,236667	0,2	-3,430409
1,240000	0,2	-3,414699
1,243333	0,2	-3,398897
1,246667	0,2	-3,383019
1,250000	0,2	-3,367285
1,253333	0,2	-3,352118
1,256667	0,2	-3,338033
1,260000	0,2	-3,325499
1,263333	0,2	-3,314661
1,266667	0,2	-3,304930
1,270000	0,2	-3,294923
1,273333	0,2	-3,283262
1,276667	0,2	-3,269745
1,280000	0,2	-3,255379
1,283333	0,2	-3,241112
1,286667	0,2	-3,227076
1,290000	0,2	-3,213049
1,293333	0,2	-3,198874
1,296667	0,2	-3,184342
1,300000	0,2	-3,169251
1,303333	0,2	-3,153716
1,306667	0,2	-3,138207
1,310000	0,2	-3,123103
1,313333	0,2	-3,108227
1,316667	0,2	-3,093090
1,320000	0,2	-3,077565
1,323333	0,2	-3,062164
1,326667	0,2	-3,047766
1,330000	0,2	-3,034887
1,333333	0,2	-3,023164
1,336667	0,2	-3,011649
1,340000	0,2	-2,999501
1,343333	0,2	-2,986443
1,346667	0,2	-2,972874
1,350000	0,2	-2,959505
1,353333	0,2	-2,946643
1,356667	0,2	-2,934104
1,360000	0,2	-2,921743
1,363333	0,2	-2,909514
1,366667	0,2	-2,897315
1,370000	0,2	-2,885027
1,373333	0,2	-2,872426
1,376667	0,2	-2,859311
1,380000	0,2	-2,845741
1,383333	0,2	-2,831958
1,386667	0,2	-2,818210
1,390000	0,2	-2,804455
1,393333	0,2	-2,790191
1,396667	0,2	-2,774961
1,400000	0,2	-2,759034
1,403333	0,2	-2,743505
1,406667	0,2	-2,729867
1,410000	0,2	-2,719250
1,413333	0,2	-2,711629
1,416667	0,2	-2,705714
1,420000	0,2	-2,699742
1,423333	0,2	-2,692440
1,426667	0,2	-2,683253
1,430000	0,2	-2,671962
1,433333	0,2	-2,658683
1,436667	0,2	-2,644347
1,440000	0,2	-2,630480
1,443333	0,2	-2,618217
1,446667	0,2	-2,607668
1,450000	0,2	-2,598091
1,453333	0,2	-2,588540
1,456667	0,2	-2,578511
1,460000	0,2	-2,568052
1,463333	0,2	-2,557394
1,466667	0,2	-2,546679
1,470000	0,2	-2,536021
1,473333	0,2	-2,525608
1,476667	0,2	-2,515476
1,480000	0,2	-2,505259
1,483333	0,2	-2,494515
1,486667	0,2	-2,483245
1,490000	0,2	-2,471997
1,493333	0,2	-2,461692
1,496667	0,2	-2,453044
1,500000	0,2	-2,445861
1,503333	0,2	-2,439296
1,506667	0,2	-2,432653
1,510000	0,2	-2,425609
1,513333	0,2	-2,418067
1,516667	0,2	-2,410128
1,520000	0,2	-2,401977
1,523333	0,2	-2,393648
1,526667	0,2	-2,385108
1,530000	0,2	-2,376572
1,533333	0,2	-2,368375
1,536667	0,2	-2,360454
1,540000	0,2	-2,352338
1,543333	0,2	-2,343608
1,546667	0,2	-2,334054
1,550000	0,2	-2,323730
1,553333	0,2	-2,313070
1,556667	0,2	-2,302707
1,560000	0,2	-2,293126
1,563333	0,2	-2,284572
1,566667	0,2	-2,277025
1,570000	0,2	-2,270093
1,573333	0,2	-2,263161
1,576667	0,2	-2,255767
1,580000	0,2	-2,247841
1,583333	0,2	-2,239687
1,586667	0,2	-2,231715
1,590000	0,2	-2,224095
1,593333	0,2	-2,216727
1,596667	0,2	-2,209411
1,600000	0,2	-2,201986
1,603333	0,2	-2,194438
1,606667	0,2	-2,186852
1,610000	0,2	-2,179266
1,613333	0,2	-2,171594
1,616667	0,2	-2,163654
1,620000	0,2	-2,155313
1,623333	0,2	-2,146576
1,626667	0,2	-2,137652
1,630000	0,2	-2,128855
1,633333	0,2	-2,120182
1,636667	0,2	-2,111295
1,640000	0,2	-2,102211
1,643333	0,2	-2,093724
1,646667	0,2	-2,086768
1,650000	0,2	-2,081367
1,653333	0,2	-2,076634
1,656667	0,2	-2,071767
1,660000	0,2	-2,066587
1,663333	0,2	-2,061253
1,666667	0,2	-2,055904
1,670000	0,2	-2,050629
1,673333	0,2	-2,045397
1,676667	0,2	-2,039918
1,680000	0,2	-2,033825
1,683333	0,2	-2,026935
1,686667	0,2	-2,019337
1,690000	0,2	-2,011296
1,693333	0,2	-2,003151
1,696667	0,2	-1,995337
1,700000	0,2	-1,988267
1,703333	0,2	-1,981923
1,706667	0,2	-1,975715
1,710000	0,2	-1,969140
1,713333	0,2	-1,962347
1,716667	0,2	-1,955643
1,720000	0,2	-1,949072
1,723333	0,2	-1,942783
1,726667	0,2	-1,937056
1,730000	0,2	-1,931871
1,733333	0,2	-1,926928
1,736667	0,2	-1,922076
1,740000	0,2	-1,917341
1,743333	0,2	-1,912625
1,746667	0,2	-1,907829
1,750000	0,2	-1,903124
1,753333	0,2	-1,898791
1,756667	0,2	-1,894904
1,760000	0,2	-1,891173
1,763333	0,2	-1,886990
1,766667	0,2	-1,881851
1,770000	0,2	-1,875904
1,773333	0,2	-1,869824
1,776667	0,2	-1,864062
1,780000	0,2	-1,858697
1,783333	0,2	-1,853944
1,786667	0,2	-1,850088
1,790000	0,2	-1,846941
1,793333	0,2	-1,843904
1,796667	0,2	-1,840552
1,800000	0,2	-1,836883
1,803333	0,2	-1,832979
1,806667	0,2	-1,828803
1,810000	0,2	-1,824485
1,813333	0,2	-1,820274
1,816667	0,2	-1,816087
1,820000	0,2	-1,811548
1,823333	0,2	-1,806571
1,826667	0,2	-1,801730
1,830000	0,2	-1,797855
1,833333	0,2	-1,795108
1,836667	0,2	-1,792625
1,840000	0,2	-1,789199
1,843333	0,2	-1,784213
1,846667	0,2	-1,778032
1,850000	0,2	-1,771734
1,853333	0,2	-1,766514
1,856667	0,2	-1,763050
1,860000	0,2	-1,761144
1,863333	0,2	-1,760049
1,866667	0,2	-1,759002
1,870000	0,2	-1,757287
1,873333	0,2	-1,754282
1,876667	0,2	-1,749875
1,880000	0,2	-1,744531
1,883333	0,2	-1,738925
1,886667	0,2	-1,733734
1,890000	0,2	-1,729651
1,893333	0,2	-1,727205
1,896667	0,2	-1,726258
1,900000	0,2	-1,725957
1,903333	0,2	-1,725473
1,906667	0,2	-1,724421
1,910000	0,2	-1,722555
1,913333	0,2	-1,719679
1,916667	0,2	-1,716040
1,920000	0,2	-1,712284
1,923333	0,2	-1,708828
1,926667	0,2	-1,705445
1,930000	0,2	-1,701763
1,933333	0,2	-1,698003
1,936667	0,2	-1,694713
1,940000	0,2	-1,691944
1,943333	0,2	-1,689282
1,946667	0,2	-1,686449
1,950000	0,2	-1,683539
1,953333	0,2	-1,680885
1,956667	0,2	-1,678814
1,960000	0,2	-1,677441
1,963333	0,2	-1,676511
1,966667	0,2	-1,675390
1,970000	0,2	-1,673627
1,973333	0,2	-1,671503
1,976667	0,2	-1,669524
1,980000	0,2	-1,667678
1,983333	0,2	-1,665524
1,986667	0,2	-1,662931
1,990000	0,2	-1,660487
1,993333	0,2	-1,658679
1,996667	0,2	-1,657074
2,000000	0,2	-1,654884
2,003333	0,2	-1,651820
2,006667	0,2	-1,648194
2,010000	0,2	-1,644577
2,013333	0,2	-1,641176
2,016667	0,2	-1,637502
2,020000	0,2	-1,633002
2,023333	0,2	-1,627905
2,026667	0,2	-1,623143
2,030000	0,2	-1,619540
2,033333	0,2	-1,617229
2,036667	0,2	-1,615882
2,040000	0,2	-1,615223
2,043333	0,2	-1,614969
2,046667	0,2	-1,614634
2,050000	0,2	-1,613839
2,053333	0,2	-1,612542
2,056667	0,2	-1,610839
2,060000	0,2	-1,608775
2,063333	0,2	-1,606395
2,066667	0,2	-1,603952
2,070000	0,2	-1,601754
2,073333	0,2	-1,599654
2,076667	0,2	-1,597102
2,080000	0,2	-1,593712
2,083333	0,2	-1,589620
2,086667	0,2	-1,585486
2,090000	0,2	-1,582023
2,093333	0,2	-1,579489
2,096667	0,2	-1,577766
2,100000	0,2	-1,576633
2,103333	0,2	-1,575722
2,106667	0,2	-1,574380
2,110000	0,2	-1,571988
2,113333	0,2	-1,568587
2,116667	0,2	-1,564856
2,120000	0,2	-1,561487
2,123333	0,2	-1,558851
2,126667	0,2	-1,557094
2,130000	0,2	-1,556270
2,133333	0,2	-1,556259
2,136667	0,2	-1,556555
2,140000	0,2	-1,556490
2,143333	0,2	-1,555760
2,146667	0,2	-1,554450
2,150000	0,2	-1,552737
2,153333	0,2	-1,550765
2,156667	0,2	-1,548588
2,160000	0,2	-1,546147
2,163333	0,2	-1,543404
2,166667	0,2	-1,540358
2,170000	0,2	-1,537055
2,173333	0,2	-1,533735
2,176667	0,2	-1,530731
2,180000	0,2	-1,528239
2,183333	0,2	-1,526318
2,186667	0,2	-1,524758
2,190000	0,2	-1,523118
2,193333	0,2	-1,521350
2,196667	0,2	-1,519947
2,200000	0,2	-1,519320
2,203333	0,2	-1,519354
2,206667	0,2	-1,519390
2,210000	0,2	-1,518602
2,213333	0,2	-1,516803
2,216667	0,2	-1,514782
2,220000	0,2	-1,513514
2,223333	0,2	-1,513265
2,226667	0,2	-1,513548
2,230000	0,2	-1,513627
2,233333	0,2	-1,512995
2,236667	0,2	-1,511611
2,240000	0,2	-1,509815
2,243333	0,2	-1,507856
2,246667	0,2	-1,505622
2,250000	0,2	-1,503166
2,253333	0,2	-1,501096
2,256667	0,2	-1,499908
2,260000	0,2	-1,499278
2,263333	0,2	-1,498436
2,266667	0,2	-1,497065
2,270000	0,2	-1,495611
2,273333	0,2	-1,494841
2,276667	0,2	-1,495041
2,280000	0,2	-1,495669
2,283333	0,2	-1,496070
2,286667	0,2	-1,496240
2,290000	0,2	-1,496557
2,293333	0,2	-1,497087
2,296667	0,2	-1,497383
2,300000	0,2	-1,496912
2,303333	0,2	-1,495641
2,306667	0,2	-1,494044
2,310000	0,2	-1,492473
2,313333	0,2	-1,490982
2,316667	0,2	-1,489831
2,320000	0,2	-1,489497
2,323333	0,2	-1,490021
2,326667	0,2	-1,490801
2,330000	0,2	-1,491153
2,333333	0,2	-1,490795
2,336667	0,2	-1,489846
2,340000	0,2	-1,488673
2,343333	0,2	-1,487787
2,346667	0,2	-1,487595
2,350000	0,2	-1,488067
2,353333	0,2	-1,488791
2,356667	0,2	-1,489259
2,360000	0,2	-1,489055
2,363333	0,2	-1,488193
2,366667	0,2	-1,487327
2,370000	0,2	-1,487178
2,373333	0,2	-1,487890
2,376667	0,2	-1,489047
2,380000	0,2	-1,489922
2,383333	0,2	-1,489876
2,386667	0,2	-1,488966
2,390000	0,2	-1,487969
2,393333	0,2	-1,487491
2,396667	0,2	-1,487362
2,400000	0,2	-1,487141
2,403333	0,2	-1,486872
2,406667	0,2	-1,487049
2,410000	0,2	-1,487851
2,413333	0,2	-1,488632
2,416667	0,2	-1,488620
2,420000	0,2	-1,487887
2,423333	0,2	-1,487131
2,426667	0,2	-1,486836
2,430000	0,2	-1,487003
2,433333	0,2	-1,487437
2,436667	0,2	-1,488041
2,440000	0,2	-1,488746
2,443333	0,2	-1,489320
2,446667	0,2	-1,489509
2,450000	0,2	-1,489357
2,453333	0,2	-1,489091
2,456667	0,2	-1,488782
2,460000	0,2	-1,488547
2,463333	0,2	-1,488789
2,466667	0,2	-1,489628
2,470000	0,2	-1,490558
2,473333	0,2	-1,491042
2,476667	0,2	-1,490843
2,480000	0,2	-1,489864
2,483333	0,2	-1,488351
2,486667	0,2	-1,487060
2,490000	0,2	-1,486717
2,493333	0,2	-1,487252
2,496667	0,2	-1,487804
2,500000	0,2	-1,487640
2,503333	0,2	-1,486862
2,506667	0,2	-1,486164
2,510000	0,2	-1,486073
2,513333	0,2	-1,486469
2,516667	0,2	-1,486835
2,520000	0,2	-1,486931
2,523333	0,2	-1,486896
2,526667	0,2	-1,486681
2,530000	0,2	-1,485991
2,533333	0,2	-1,484850
2,536667	0,2	-1,483792
2,540000	0,2	-1,483481
2,543333	0,2	-1,484272
2,546667	0,2	-1,486054
2,550000	0,2	-1,488115
2,553333	0,2	-1,489337
2,556667	0,2	-1,489074
2,560000	0,2	-1,487679
2,563333	0,2	-1,485840
2,566667	0,2	-1,483792
2,570000	0,2	-1,481488
2,573333	0,2	-1,479179
2,576667	0,2	-1,477357
2,580000	0,2	-1,476133
2,583333	0,2	-1,475157
2,586667	0,2	-1,474294
2,590000	0,2	-1,473916
2,593333	0,2	-1,474353
2,596667	0,2	-1,475345
2,600000	0,2	-1,476315
2,603333	0,2	-1,476983
2,606667	0,2	-1,477378
2,610000	0,2	-1,477620
2,613333	0,2	-1,477797
2,616667	0,2	-1,477832
2,620000	0,2	-1,477659
2,623333	0,2	-1,477373
2,626667	0,2	-1,476924
2,630000	0,2	-1,476005
2,633333	0,2	-1,474491
2,636667	0,2	-1,472749
2,640000	0,2	-1,471236
2,643333	0,2	-1,470038
2,646667	0,2	-1,469038
2,650000	0,2	-1,468168
2,653333	0,2	-1,467366
2,656667	0,2	-1,466583
2,660000	0,2	-1,465766
2,663333	0,2	-1,464813
2,666667	0,2	-1,463645
2,670000	0,2	-1,462298
2,673333	0,2	-1,460956
2,676667	0,2	-1,460015
2,680000	0,2	-1,459894
2,683333	0,2	-1,460558
2,686667	0,2	-1,461602
2,690000	0,2	-1,462767
2,693333	0,2	-1,463850
2,696667	0,2	-1,464358
2,700000	0,2	-1,463896
2,703333	0,2	-1,462751
2,706667	0,2	-1,461643
2,710000	0,2	-1,460965
2,713333	0,2	-1,460444
2,716667	0,2	-1,459510
2,720000	0,2	-1,457815
2,723333	0,2	-1,455502
2,726667	0,2	-1,453096
2,730000	0,2	-1,451181
2,733333	0,2	-1,450195
2,736667	0,2	-1,450157
2,740000	0,2	-1,450393
2,743333	0,2	-1,450002
2,746667	0,2	-1,448591
2,750000	0,2	-1,446332
2,753333	0,2	-1,443574
2,756667	0,2	-1,440567
2,760000	0,2	-1,437391
2,763333	0,2	-1,434030
2,766667	0,2	-1,430661
2,770000	0,2	-1,427881
2,773333	0,2	-1,426272
2,776667	0,2	-1,425708
2,780000	0,2	-1,425310
2,783333	0,2	-1,424116
2,786667	0,2	-1,421834
2,790000	0,2	-1,418891
2,793333	0,2	-1,415852
2,796667	0,2	-1,412849
2,800000	0,2	-1,409532
2,803333	0,2	-1,405562
2,806667	0,2	-1,400970
2,810000	0,2	-1,395990
2,813333	0,2	-1,390793
2,816667	0,2	-1,385389
2,820000	0,2	-1,379682
2,823333	0,2	-1,373499
2,826667	0,2	-1,366477
2,830000	0,2	-1,358034
2,833333	0,2	-1,347503
2,836667	0,2	-1,334011
2,840000	0,2	-1,315947
2,843333	0,2	-1,290856
2,846667	0,2	-1,256228
2,850000	0,2	-1,210170
2,853333	0,2	-1,151431
2,856667	0,2	-1,079731
2,860000	0,2	-0,996385
2,863333	0,2	-0,904576
2,866667	0,2	-0,809304
2,870000	0,2	-0,716220
2,873333	0,2	-0,629193
2,876667	0,2	-0,548792
2,880000	0,2	-0,472938
2,883333	0,2	-0,398150
2,886667	0,2	-0,320019
2,890000	0,2	-0,233626
2,893333	0,2	-0,134095
2,896667	0,2	-0,016166
2,900000	0,2	0,127143
2,903333	0,2	0,305677
2,906667	0,2	0,532320
2,910000	0,2	0,821583
2,913333	0,2	1,186372
2,916667	0,2	1,633677
2,920000	0,2	2,160010
2,923333	0,2	2,747568
2,926667	0,2	3,363501
2,930000	0,2	3,964511
2,933333	0,2	4,505572
2,936667	0,2	4,949261
2,940000	0,2	5,273003
2,943333	0,2	5,472521
2,946667	0,2	5,560578
2,950000	0,2	5,561872
2,953333	0,2	5,506128
2,956667	0,2	5,421787
2,960000	0,2	5,332008
2,963333	0,2	5,252823
2,966667	0,2	5,192796
2,970000	0,2	5,154243
2,973333	0,2	5,135179
2,976667	0,2	5,130733
2,980000	0,2	5,134259
2,983333	0,2	5,138997
2,986667	0,2	5,139865
2,990000	0,2	5,134109
2,993333	0,2	5,120696
2,996667	0,2	5,099791
3,000000	0,2	5,072739
3,003333	0,2	5,041792
3,006667	0,2	5,009259
3,010000	0,2	4,976652
3,013333	0,2	4,944581
3,016667	0,2	4,913184
3,020000	0,2	4,882015
3,023333	0,2	4,849445
3,026667	0,2	4,812617
3,030000	0,2	4,768077
3,033333	0,2	4,712532
3,036667	0,2	4,643671
3,040000	0,2	4,560910
3,043333	0,2	4,465929
3,046667	0,2	4,363163
3,050000	0,2	4,260519
3,053333	0,2	4,170637
3,056667	0,2	4,112021
3,060000	0,2	4,109645
3,063333	0,2	4,197095
3,066667	0,2	4,422773
3,070000	0,2	4,860935
3,073333	0,2	5,625901
3,076667	0,2	6,881925
3,080000	0,2	8,833743
3,083333	0,2	11,685114
3,086667	0,2	15,570854
3,090000	0,2	20,489755
3,093333	0,2	26,272697
3,096667	0,2	32,604191
3,100000	0,2	39,086387
3,103333	0,2	45,314051
3,106667	0,2	50,930730
3,110000	0,2	55,655316
3,113333	0,2	59,287201
3,116667	0,2	61,704285
3,120000	0,2	62,862214
3,123333	0,2	62,794536
3,126667	0,2	61,609000
3,130000	0,2	59,475844
3,133333	0,2	56,607668
3,136667	0,2	53,234789
3,140000	0,2	49,581305
3,143333	0,2	45,845726
3,146667	0,2	42,188585
3,150000	0,2	38,727994
3,153333	0,2	35,542090
3,156667	0,2	32,676074
3,160000	0,2	30,150991
3,163333	0,2	27,971730
3,166667	0,2	26,133197
3,170000	0,2	24,624558
3,173333	0,2	23,431388
3,176667	0,2	22,535424
3,180000	0,2	21,912236
3,183333	0,2	21,528328
3,186667	0,2	21,339710
3,190000	0,2	21,292986
3,193333	0,2	21,328843
3,196667	0,2	21,389290
3,200000	0,2	21,432451
3,203333	0,2	21,456872
3,206667	0,2	21,524700
3,210000	0,2	21,755854
3,213333	0,2	22,270313
3,216667	0,2	23,094907
3,220000	0,2	24,094479
3,223333	0,2	24,987657
3,226667	0,2	25,451660
3,230000	0,2	25,255110
3,233333	0,2	24,342379
3,236667	0,2	22,833463
3,240000	0,2	20,957526
3,243333	0,2	18,965725
3,246667	0,2	17,062889
3,250000	0,2	15,375589
3,253333	0,2	13,953563
3,256667	0,2	12,790815
3,260000	0,2	11,851912
3,263333	0,2	11,093443
3,266667	0,2	10,476713
3,270000	0,2	9,972698
3,273333	0,2	9,561948
3,276667	0,2	9,232089
3,280000	0,2	8,975031
3,283333	0,2	8,784790
3,286667	0,2	8,655931
3,290000	0,2	8,582330
3,293333	0,2	8,555636
3,296667	0,2	8,563479
3,300000	0,2	8,588778
3,303333	0,2	8,611562
3,306667	0,2	8,612624
3,310000	0,2	8,576890
3,313333	0,2	8,495639
3,316667	0,2	8,367856
3,320000	0,2	8,200613
3,323333	0,2	8,007965
3,326667	0,2	7,808448
3,330000	0,2	7,621741
3,333333	0,2	7,464912
3,336667	0,2	7,348758
3,340000	0,2	7,275856
3,343333	0,2	7,241510
3,346667	0,2	7,236439
3,350000	0,2	7,249173
3,353333	0,2	7,267676
3,356667	0,2	7,281090
3,360000	0,2	7,281498
3,363333	0,2	7,264846
3,366667	0,2	7,231403
3,370000	0,2	7,186077
3,373333	0,2	7,137490
3,376667	0,2	7,095556
3,380000	0,2	7,069401
3,383333	0,2	7,066415
3,386667	0,2	7,091561
3,390000	0,2	7,146340
3,393333	0,2	7,228128
3,396667	0,2	7,330813
3,400000	0,2	7,446241
3,403333	0,2	7,565201
3,406667	0,2	7,677895
3,410000	0,2	7,774588
3,413333	0,2	7,846300
3,416667	0,2	7,885314
3,420000	0,2	7,886020
3,423333	0,2	7,846009
3,426667	0,2	7,766176
3,430000	0,2	7,649702
3,433333	0,2	7,501377
3,436667	0,2	7,327539
3,440000	0,2	7,135716
3,443333	0,2	6,933965
3,446667	0,2	6,730208
3,450000	0,2	6,531651
3,453333	0,2	6,344377
3,456667	0,2	6,172921
3,460000	0,2	6,019857
3,463333	0,2	5,885727
3,466667	0,2	5,769476
3,470000	0,2	5,669112
3,473333	0,2	5,582127
3,476667	0,2	5,505600
3,480000	0,2	5,436382
3,483333	0,2	5,371294
3,486667	0,2	5,307221
3,490000	0,2	5,241291
3,493333	0,2	5,170949
3,496667	0,2	5,093809
3,500000	0,2	5,007458
3,503333	0,2	4,909382
3,506667	0,2	4,797346
3,510000	0,2	4,669895
3,513333	0,2	4,526194
3,516667	0,2	4,365721
3,520000	0,2	4,188469
3,523333	0,2	3,995213
3,526667	0,2	3,787566
3,530000	0,2	3,567698
3,533333	0,2	3,337896
3,536667	0,2	3,100702
3,540000	0,2	2,859497
3,543333	0,2	2,618684
3,546667	0,2	2,383212
3,550000	0,2	2,157937
3,553333	0,2	1,947160
3,556667	0,2	1,754228
3,560000	0,2	1,581395
3,563333	0,2	1,430239
3,566667	0,2	1,302333
3,570000	0,2	1,199179
3,573333	0,2	1,121334
3,576667	0,2	1,067925
3,580000	0,2	1,036718
3,583333	0,2	1,024572
3,586667	0,2	1,028313
3,590000	0,2	1,045170
3,593333	0,2	1,072678
3,596667	0,2	1,108894
3,600000	0,2	1,153058
3,603333	0,2	1,206265
3,606667	0,2	1,271682
3,610000	0,2	1,354504
3,613333	0,2	1,461554
3,616667	0,2	1,600187
3,620000	0,2	1,776862
3,623333	0,2	1,995111
3,626667	0,2	2,252835
3,630000	0,2	2,540771
3,633333	0,2	2,843041
3,636667	0,2	3,139276
3,640000	0,2	3,409068
3,643333	0,2	3,638404
3,646667	0,2	3,824768
3,650000	0,2	3,978711
3,653333	0,2	4,121904
3,656667	0,2	4,281335
3,660000	0,2	4,480017
3,663333	0,2	4,727450
3,666667	0,2	5,014537
3,670000	0,2	5,315961
3,673333	0,2	5,599088
3,676667	0,2	5,834797
3,680000	0,2	6,005130
3,683333	0,2	6,105785
3,686667	0,2	6,144447
3,690000	0,2	6,136179
3,693333	0,2	6,097364
3,696667	0,2	6,040621
3,700000	0,2	5,972778
3,703333	0,2	5,895895
3,706667	0,2	5,809688
3,710000	0,2	5,714104
3,713333	0,2	5,610962
3,716667	0,2	5,503863
3,720000	0,2	5,397246
3,723333	0,2	5,295526
3,726667	0,2	5,202211
3,730000	0,2	5,119281
3,733333	0,2	5,047275
3,736667	0,2	4,985862
3,740000	0,2	4,934215
3,743333	0,2	4,890684
3,746667	0,2	4,852520
3,750000	0,2	4,816575
3,753333	0,2	4,780382
3,756667	0,2	4,742458
3,760000	0,2	4,701779
3,763333	0,2	4,657629
3,766667	0,2	4,610238
3,770000	0,2	4,561167
3,773333	0,2	4,512871
3,776667	0,2	4,468311
3,780000	0,2	4,431109
3,783333	0,2	4,405344
3,786667	0,2	4,394848
3,790000	0,2	4,402729
3,793333	0,2	4,431105
3,796667	0,2	4,481099
3,800000	0,2	4,553307
3,803333	0,2	4,648164
3,806667	0,2	4,765950
3,810000	0,2	4,906832
3,813333	0,2	5,070936
3,816667	0,2	5,258494
3,820000	0,2	5,469938
3,823333	0,2	5,705373
3,826667	0,2	5,964097
3,830000	0,2	6,244783
3,833333	0,2	6,545495
3,836667	0,2	6,863527
3,840000	0,2	7,195671
3,843333	0,2	7,538842
3,846667	0,2	7,890379
3,850000	0,2	8,247602
3,853333	0,2	8,607021
3,856667	0,2	8,963912
3,860000	0,2	9,312762
3,863333	0,2	9,648397
3,866667	0,2	9,966526
3,870000	0,2	10,263529
3,873333	0,2	10,536217
3,876667	0,2	10,781413
3,880000	0,2	10,995590
3,883333	0,2	11,175151
3,886667	0,2	11,316851
3,890000	0,2	11,417915
3,893333	0,2	11,476139
3,896667	0,2	11,489836
3,900000	0,2	11,457415
3,903333	0,2	11,377171
3,906667	0,2	11,247551
3,910000	0,2	11,067548
3,913333	0,2	10,837244
3,916667	0,2	10,558196
3,920000	0,2	10,233193
3,923333	0,2	9,865592
3,926667	0,2	9,458989
3,930000	0,2	9,017469
3,933333	0,2	8,545978
3,936667	0,2	8,050414
3,940000	0,2	7,537290
3,943333	0,2	7,013151
3,946667	0,2	6,484091
3,950000	0,2	5,955730
3,953333	0,2	5,433762
3,956667	0,2	4,924365
3,960000	0,2	4,433888
3,963333	0,2	3,968237
3,966667	0,2	3,532190
3,970000	0,2	3,128772
3,973333	0,2	2,759543
3,976667	0,2	2,425646
3,980000	0,2	2,128127
3,983333	0,2	1,867365
3,986667	0,2	1,642560
3,990000	0,2	1,451772
3,993333	0,2	1,292728
3,996667	0,2	1,163773
4,000000	0,2	1,063716
4,003333	0,2	0,991003
4,006667	0,2	0,943721
4,010000	0,2	0,920012
4,013333	0,2	0,917862
4,016667	0,2	0,934805
4,020000	0,2	0,968144
4,023333	0,2	1,015462
4,026667	0,2	1,075133
4,030000	0,2	1,146519
4,033333	0,2	1,229586
4,036667	0,2	1,324243
4,040000	0,2	1,430006
4,043333	0,2	1,546144
4,046667	0,2	1,672022
4,050000	0,2	1,807292
4,053333	0,2	1,951861
4,056667	0,2	2,105856
4,060000	0,2	2,269605
4,063333	0,2	2,443828
4,066667	0,2	2,629832
4,070000	0,2	2,829414
4,073333	0,2	3,045036
4,076667	0,2	3,280400
4,080000	0,2	3,540856
4,083333	0,2	3,833665
4,086667	0,2	4,168219
4,090000	0,2	4,555862
4,093333	0,2	5,009420
4,096667	0,2	5,543323
4,100000	0,2	6,174677
4,103333	0,2	6,924386
4,106667	0,2	7,818166
4,110000	0,2	8,889474
4,113333	0,2	10,186988
4,116667	0,2	11,787393
4,120000	0,2	13,812501
4,123333	0,2	16,450738
4,126667	0,2	19,994059
4,130000	0,2	24,944875
4,133333	0,2	32,336565
4,136667	0,2	44,381069
4,140000	0,2	64,974719
4,143333	0,2	98,707630
4,146667	0,2	147,619049
4,150000	0,2	207,643174
4,153333	0,2	268,230628
4,156667	0,2	316,225407
4,160000	0,2	341,370287
4,163333	0,2	339,938694
4,166667	0,2	315,005957
4,170000	0,2	274,148387
4,173333	0,2	226,291426
4,176667	0,2	179,134047
4,180000	0,2	137,794244
4,183333	0,2	104,628342
4,186667	0,2	79,809231
4,190000	0,2	62,188269
4,193333	0,2	50,089053
4,196667	0,2	41,860303
4,200000	0,2	36,162317
4,203333	0,2	32,045339
4,206667	0,2	28,905039
4,210000	0,2	26,389580
4,213333	0,2	24,306273
4,216667	0,2	22,550216
4,220000	0,2	21,058880
4,223333	0,2	19,788001
4,226667	0,2	18,701947
4,230000	0,2	17,771339
4,233333	0,2	16,972606
4,236667	0,2	16,287592
4,240000	0,2	15,702923
4,243333	0,2	15,208863
4,246667	0,2	14,797718
4,250000	0,2	14,462767
4,253333	0,2	14,198512
4,256667	0,2	14,001245
4,260000	0,2	13,868863
4,263333	0,2	13,800383
4,266667	0,2	13,795555
4,270000	0,2	13,854217
4,273333	0,2	13,975886
4,276667	0,2	14,159978
4,280000	0,2	14,405317
4,283333	0,2	14,708551
4,286667	0,2	15,063151
4,290000	0,2	15,459942
4,293333	0,2	15,888265
4,296667	0,2	16,336610
4,300000	0,2	16,792650
4,303333	0,2	17,243449
4,306667	0,2	17,675820
4,310000	0,2	18,076427
4,313333	0,2	18,432046
4,316667	0,2	18,730166
4,320000	0,2	18,960122
4,323333	0,2	19,115671
4,326667	0,2	19,198364
4,330000	0,2	19,219267
4,333333	0,2	19,197637
4,336667	0,2	19,157067
4,340000	0,2	19,120408
4,343333	0,2	19,105106
4,346667	0,2	19,120562
4,350000	0,2	19,167664
4,353333	0,2	19,239689
4,356667	0,2	19,324510
4,360000	0,2	19,407787
4,363333	0,2	19,475571
4,366667	0,2	19,515630
4,370000	0,2	19,518020
4,373333	0,2	19,475354
4,376667	0,2	19,383178
4,380000	0,2	19,240093
4,383333	0,2	19,047101
4,386667	0,2	18,806991
4,390000	0,2	18,524215
4,393333	0,2	18,204451
4,396667	0,2	17,853985
4,400000	0,2	17,479339
4,403333	0,2	17,087095
4,406667	0,2	16,683978
4,410000	0,2	16,276898
4,413333	0,2	15,872654
4,416667	0,2	15,478004
4,420000	0,2	15,100270
4,423333	0,2	14,747208
4,426667	0,2	14,426004
4,430000	0,2	14,142646
4,433333	0,2	13,901981
4,436667	0,2	13,708008
4,440000	0,2	13,564033
4,443333	0,2	13,472233
4,446667	0,2	13,433123
4,450000	0,2	13,445619
4,453333	0,2	13,507346
4,456667	0,2	13,614731
4,460000	0,2	13,762909
4,463333	0,2	13,945526
4,466667	0,2	14,154403
4,470000	0,2	14,379454
4,473333	0,2	14,609430
4,476667	0,2	14,833614
4,480000	0,2	15,044478
4,483333	0,2	15,240815
4,486667	0,2	15,429236
4,490000	0,2	15,622178
4,493333	0,2	15,832831
4,496667	0,2	16,069413
4,500000	0,2	16,332066
4,503333	0,2	16,613903
4,506667	0,2	16,904819
4,510000	0,2	17,196165
4,513333	0,2	17,485124
4,516667	0,2	17,777404
4,520000	0,2	18,087196
4,523333	0,2	18,434622
4,526667	0,2	18,841604
4,530000	0,2	19,327198
4,533333	0,2	19,903260
4,536667	0,2	20,570871
4,540000	0,2	21,318191
4,543333	0,2	22,120709
4,546667	0,2	22,944028
4,550000	0,2	23,748263
4,553333	0,2	24,493622
4,556667	0,2	25,146297
4,560000	0,2	25,682417
4,563333	0,2	26,088886
4,566667	0,2	26,362594
4,570000	0,2	26,509493
4,573333	0,2	26,543227
4,576667	0,2	26,483157
4,580000	0,2	26,352551
4,583333	0,2	26,177239
4,586667	0,2	25,984659
4,590000	0,2	25,803277
4,593333	0,2	25,661428
4,596667	0,2	25,584533
4,600000	0,2	25,591529
4,603333	0,2	25,691678
4,606667	0,2	25,881990
4,610000	0,2	26,145920
4,613333	0,2	26,454225
4,616667	0,2	26,768160
4,620000	0,2	27,044706
4,623333	0,2	27,242444
4,626667	0,2	27,326227
4,630000	0,2	27,270315
4,633333	0,2	27,060285
4,636667	0,2	26,693292
4,640000	0,2	26,177018
4,643333	0,2	25,528027
4,646667	0,2	24,769273
4,650000	0,2	23,927025
4,653333	0,2	23,028264
4,656667	0,2	22,098946
4,660000	0,2	21,162506
4,663333	0,2	20,238313
4,666667	0,2	19,341185
4,670000	0,2	18,482423
4,673333	0,2	17,670934
4,676667	0,2	16,913382
4,680000	0,2	16,213855
4,683333	0,2	15,573786
4,686667	0,2	14,992685
4,690000	0,2	14,469579
4,693333	0,2	14,003737
4,696667	0,2	13,593954
4,700000	0,2	13,237769
4,703333	0,2	12,931759
4,706667	0,2	12,672282
4,710000	0,2	12,455825
4,713333	0,2	12,279058
4,716667	0,2	12,138573
4,720000	0,2	12,030417
4,723333	0,2	11,950083
4,726667	0,2	11,892814
4,730000	0,2	11,853707
4,733333	0,2	11,828111
4,736667	0,2	11,812442
4,740000	0,2	11,804418
4,743333	0,2	11,802454
4,746667	0,2	11,805124
4,750000	0,2	11,811438
4,753333	0,2	11,821439
4,756667	0,2	11,836230
4,760000	0,2	11,857598
4,763333	0,2	11,887829
4,766667	0,2	11,929431
4,770000	0,2	11,984695
4,773333	0,2	12,055540
4,776667	0,2	12,143598
4,780000	0,2	12,250310
4,783333	0,2	12,376768
4,786667	0,2	12,523176
4,790000	0,2	12,688609
4,793333	0,2	12,871286
4,796667	0,2	13,068695
4,800000	0,2	13,277510
4,803333	0,2	13,493733
4,806667	0,2	13,712931
4,810000	0,2	13,930218
4,813333	0,2	14,140381
4,816667	0,2	14,338431
4,820000	0,2	14,520060
4,823333	0,2	14,681641
4,826667	0,2	14,820004
4,830000	0,2	14,932536
4,833333	0,2	15,017443
4,836667	0,2	15,073706
4,840000	0,2	15,100965
4,843333	0,2	15,099306
4,846667	0,2	15,069021
4,850000	0,2	15,010885
4,853333	0,2	14,926496
4,856667	0,2	14,818184
4,860000	0,2	14,688799
4,863333	0,2	14,541419
4,866667	0,2	14,379130
4,870000	0,2	14,205137
4,873333	0,2	14,023024
4,876667	0,2	13,836939
4,880000	0,2	13,651502
4,883333	0,2	13,471231
4,886667	0,2	13,299746
4,890000	0,2	13,139380
4,893333	0,2	12,991645
4,896667	0,2	12,858097
4,900000	0,2	12,740556
4,903333	0,2	12,640637
4,906667	0,2	12,559302
4,910000	0,2	12,496693
4,913333	0,2	12,452266
4,916667	0,2	12,425066
4,920000	0,2	12,413749
4,923333	0,2	12,416407
4,926667	0,2	12,430710
4,930000	0,2	12,454205
4,933333	0,2	12,484206
4,936667	0,2	12,517516
4,940000	0,2	12,550834
4,943333	0,2	12,581567
4,946667	0,2	12,607854
4,950000	0,2	12,627911
4,953333	0,2	12,639905
4,956667	0,2	12,642446
4,960000	0,2	12,634799
4,963333	0,2	12,616673
4,966667	0,2	12,588223
4,970000	0,2	12,550301
4,973333	0,2	12,504223
4,976667	0,2	12,451391
4,980000	0,2	12,393389
4,983333	0,2	12,332175
4,986667	0,2	12,270063
4,990000	0,2	12,209651
4,993333	0,2	12,153915
4,996667	0,2	12,106631
5,000000	0,2	12,072278
5,003333	0,2	12,055111
5,006667	0,2	12,058781
5,010000	0,2	12,086859
5,013333	0,2	12,143165
5,016667	0,2	12,231817
5,020000	0,2	12,357064
5,023333	0,2	12,522738
5,026667	0,2	12,732092
5,030000	0,2	12,987788
5,033333	0,2	13,291418
5,036667	0,2	13,643454
5,040000	0,2	14,043589
5,043333	0,2	14,490434
5,046667	0,2	14,981094
5,050000	0,2	15,511207
5,053333	0,2	16,074719
5,056667	0,2	16,663469
5,060000	0,2	17,267653
5,063333	0,2	17,876466
5,066667	0,2	18,477979
5,070000	0,2	19,059351
5,073333	0,2	19,607488
5,076667	0,2	20,109424
5,080000	0,2	20,553225
5,083333	0,2	20,929230
5,086667	0,2	21,230349
5,090000	0,2	21,451709
5,093333	0,2	21,590233
5,096667	0,2	21,644469
5,100000	0,2	21,614988
5,103333	0,2	21,504801
5,106667	0,2	21,319180
5,110000	0,2	21,065021
5,113333	0,2	20,750076
5,116667	0,2	20,382547
5,120000	0,2	19,971122
5,123333	0,2	19,524685
5,126667	0,2	19,051635
5,130000	0,2	18,559592
5,133333	0,2	18,055489
5,136667	0,2	17,545794
5,140000	0,2	17,036558
5,143333	0,2	16,533085
5,146667	0,2	16,039793
5,150000	0,2	15,560445
5,153333	0,2	15,098076
5,156667	0,2	14,654713
5,160000	0,2	14,231690
5,163333	0,2	13,830283
5,166667	0,2	13,451533
5,170000	0,2	13,095399
5,173333	0,2	12,760667
5,176667	0,2	12,446025
5,180000	0,2	12,150762
5,183333	0,2	11,874223
5,186667	0,2	11,615105
5,190000	0,2	11,371506
5,193333	0,2	11,141474
5,196667	0,2	10,923628
5,200000	0,2	10,717379
5,203333	0,2	10,522498
5,206667	0,2	10,338713
5,210000	0,2	10,165807
5,213333	0,2	10,003704
5,216667	0,2	9,852334
5,220000	0,2	9,711820
5,223333	0,2	9,582714
5,226667	0,2	9,465599
5,230000	0,2	9,360717
5,233333	0,2	9,268267
5,236667	0,2	9,188836
5,240000	0,2	9,123678
5,243333	0,2	9,074365
5,246667	0,2	9,041927
5,250000	0,2	9,026669
5,253333	0,2	9,028678
5,256667	0,2	9,047987
5,260000	0,2	9,084441
5,263333	0,2	9,137837
5,266667	0,2	9,208426
5,270000	0,2	9,297066
5,273333	0,2	9,404517
5,276667	0,2	9,530891
5,280000	0,2	9,676240
5,283333	0,2	9,841235
5,286667	0,2	10,027107
5,290000	0,2	10,235168
5,293333	0,2	10,466169
5,296667	0,2	10,719899
5,300000	0,2	10,995396
5,303333	0,2	11,291477
5,306667	0,2	11,607129
5,310000	0,2	11,941506
5,313333	0,2	12,293360
5,316667	0,2	12,660529
5,320000	0,2	13,040142
5,323333	0,2	13,428947
5,326667	0,2	13,823110
5,330000	0,2	14,218203
5,333333	0,2	14,609656
5,336667	0,2	14,993042
5,340000	0,2	15,364024
5,343333	0,2	15,718135
5,346667	0,2	16,050751
5,350000	0,2	16,357667
5,353333	0,2	16,635650
5,356667	0,2	16,882175
5,360000	0,2	17,094832
5,363333	0,2	17,271246
5,366667	0,2	17,409361
5,370000	0,2	17,507587
5,373333	0,2	17,564871
5,376667	0,2	17,580971
5,380000	0,2	17,556695
5,383333	0,2	17,493640
5,386667	0,2	17,393736
5,390000	0,2	17,259353
5,393333	0,2	17,093637
5,396667	0,2	16,900234
5,400000	0,2	16,682798
5,403333	0,2	16,444928
5,406667	0,2	16,190171
5,410000	0,2	15,921970
5,413333	0,2	15,643676
5,416667	0,2	15,358612
5,420000	0,2	15,070162
5,423333	0,2	14,781433
5,426667	0,2	14,494741
5,430000	0,2	14,211883
5,433333	0,2	13,934466
5,436667	0,2	13,663510
5,440000	0,2	13,399488
5,443333	0,2	13,143182
5,446667	0,2	12,895857
5,450000	0,2	12,658380
5,453333	0,2	12,430637
5,456667	0,2	12,212055
5,460000	0,2	12,002599
5,463333	0,2	11,803069
5,466667	0,2	11,614356
5,470000	0,2	11,436840
5,473333	0,2	11,270653
5,476667	0,2	11,115995
5,480000	0,2	10,973007
5,483333	0,2	10,841682
5,486667	0,2	10,722197
5,490000	0,2	10,615278
5,493333	0,2	10,522056
5,496667	0,2	10,443404
5,500000	0,2	10,379527
5,503333	0,2	10,330384
5,506667	0,2	10,296133
5,510000	0,2	10,276672
5,513333	0,2	10,270820
5,516667	0,2	10,276348
5,520000	0,2	10,290857
5,523333	0,2	10,312497
5,526667	0,2	10,340101
5,530000	0,2	10,373059
5,533333	0,2	10,410996
5,536667	0,2	10,453187
5,540000	0,2	10,498278
5,543333	0,2	10,544778
5,546667	0,2	10,591886
5,550000	0,2	10,639792
5,553333	0,2	10,689187
5,556667	0,2	10,740494
5,560000	0,2	10,793665
5,563333	0,2	10,848461
5,566667	0,2	10,904557
5,570000	0,2	10,961568
5,573333	0,2	11,019318
5,576667	0,2	11,077844
5,580000	0,2	11,137117
5,583333	0,2	11,196759
5,586667	0,2	11,255728
5,590000	0,2	11,312507
5,593333	0,2	11,365740
5,596667	0,2	11,414230
5,600000	0,2	11,456264
5,603333	0,2	11,489314
5,606667	0,2	11,510676
5,610000	0,2	11,518346
5,613333	0,2	11,511129
5,616667	0,2	11,488247
5,620000	0,2	11,449318
5,623333	0,2	11,394550
5,626667	0,2	11,324450
5,630000	0,2	11,239253
5,633333	0,2	11,138852
5,636667	0,2	11,023381
5,640000	0,2	10,893911
5,643333	0,2	10,752486
5,646667	0,2	10,601593
5,650000	0,2	10,443761
5,653333	0,2	10,281399
5,656667	0,2	10,116688
5,660000	0,2	9,951537
5,663333	0,2	9,787597
5,666667	0,2	9,626342
5,670000	0,2	9,469338
5,673333	0,2	9,318398
5,676667	0,2	9,175183
5,680000	0,2	9,040654
5,683333	0,2	8,915211
5,686667	0,2	8,799305
5,690000	0,2	8,693498
5,693333	0,2	8,598020
5,696667	0,2	8,512766
5,700000	0,2	8,437678
5,703333	0,2	8,372652
5,706667	0,2	8,317163
5,710000	0,2	8,270216
5,713333	0,2	8,230697
5,716667	0,2	8,198082
5,720000	0,2	8,172796
5,723333	0,2	8,155481
5,726667	0,2	8,146037
5,730000	0,2	8,143664
5,733333	0,2	8,147642
5,736667	0,2	8,157941
5,740000	0,2	8,175173
5,743333	0,2	8,200055
5,746667	0,2	8,232942
5,750000	0,2	8,273613
5,753333	0,2	8,321364
5,756667	0,2	8,375489
5,760000	0,2	8,435851
5,763333	0,2	8,502990
5,766667	0,2	8,577540
5,770000	0,2	8,659557
5,773333	0,2	8,748594
5,776667	0,2	8,844289
5,780000	0,2	8,946495
5,783333	0,2	9,054919
5,786667	0,2	9,168985
5,790000	0,2	9,288065
5,793333	0,2	9,411692
5,796667	0,2	9,539631
5,800000	0,2	9,671714
5,803333	0,2	9,807501
5,806667	0,2	9,946321
5,810000	0,2	10,087699
5,813333	0,2	10,231636
5,816667	0,2	10,378470
5,820000	0,2	10,528501
5,823333	0,2	10,681520
5,826667	0,2	10,836828
5,830000	0,2	10,994066
5,833333	0,2	11,153667
5,836667	0,2	11,316376
5,840000	0,2	11,482417
5,843333	0,2	11,651007
5,846667	0,2	11,820802
5,850000	0,2	11,990408
5,853333	0,2	12,158346
5,856667	0,2	12,323139
5,860000	0,2	12,483420
5,863333	0,2	12,637917
5,866667	0,2	12,785406
5,870000	0,2	12,924356
5,873333	0,2	13,052720
5,876667	0,2	13,168301
5,880000	0,2	13,269094
5,883333	0,2	13,353106
5,886667	0,2	13,418182
5,890000	0,2	13,462560
5,893333	0,2	13,485383
5,896667	0,2	13,486354
5,900000	0,2	13,465263
5,903333	0,2	13,421962
5,906667	0,2	13,356730
5,910000	0,2	13,270712
5,913333	0,2	13,165704
5,916667	0,2	13,043539
5,920000	0,2	12,905907
5,923333	0,2	12,754600
5,926667	0,2	12,591933
5,930000	0,2	12,420824
5,933333	0,2	12,244165
5,936667	0,2	12,064219
5,940000	0,2	11,882763
5,943333	0,2	11,701660
5,946667	0,2	11,523038
5,950000	0,2	11,348662
5,953333	0,2	11,179486
5,956667	0,2	11,016245
5,960000	0,2	10,859829
5,963333	0,2	10,710636
5,966667	0,2	10,568440
5,970000	0,2	10,433108
5,973333	0,2	10,304772
5,976667	0,2	10,183246
5,980000	0,2	10,067739
5,983333	0,2	9,957290
5,986667	0,2	9,851253
5,990000	0,2	9,749085
5,993333	0,2	9,649841
5,996667	0,2	9,552336
6,000000	0,2	9,455646
6,003333	0,2	9,359260
6,006667	0,2	9,263153
6,010000	0,2	9,167868
6,013333	0,2	9,074036
6,016667	0,2	8,981619
6,020000	0,2	8,890088
6,023333	0,2	8,799383
6,026667	0,2	8,709898
6,030000	0,2	8,621701
6,033333	0,2	8,534713
6,036667	0,2	8,449296
6,040000	0,2	8,365969
6,043333	0,2	8,285123
6,046667	0,2	8,207347
6,050000	0,2	8,133386
6,053333	0,2	8,063362
6,056667	0,2	7,996550
6,060000	0,2	7,932408
6,063333	0,2	7,871277
6,066667	0,2	7,813752
6,070000	0,2	7,759783
6,073333	0,2	7,708527
6,076667	0,2	7,658984
6,080000	0,2	7,610638
6,083333	0,2	7,563306
6,086667	0,2	7,516763
6,090000	0,2	7,470901
6,093333	0,2	7,425976
6,096667	0,2	7,382522
6,100000	0,2	7,341047
6,103333	0,2	7,301762
6,106667	0,2	7,264489
6,110000	0,2	7,228856
6,113333	0,2	7,194808
6,116667	0,2	7,163035
6,120000	0,2	7,134790
6,123333	0,2	7,111384
6,126667	0,2	7,093761
6,130000	0,2	7,082309
6,133333	0,2	7,077258
6,136667	0,2	7,079445
6,140000	0,2	7,090416
6,143333	0,2	7,111605
6,146667	0,2	7,143592
6,150000	0,2	7,186193
6,153333	0,2	7,239112
6,156667	0,2	7,302521
6,160000	0,2	7,377009
6,163333	0,2	7,463095
6,166667	0,2	7,560942
6,170000	0,2	7,670263
6,173333	0,2	7,790291
6,176667	0,2	7,919832
6,180000	0,2	8,057491
6,183333	0,2	8,202024
6,186667	0,2	8,352267
6,190000	0,2	8,506706
6,193333	0,2	8,663367
6,196667	0,2	8,820052
6,200000	0,2	8,974799
6,203333	0,2	9,126138
6,206667	0,2	9,272703
6,210000	0,2	9,412833
6,213333	0,2	9,544705
6,216667	0,2	9,666626
6,220000	0,2	9,777102
6,223333	0,2	9,874847
6,226667	0,2	9,958842
6,230000	0,2	10,028233
6,233333	0,2	10,082278
6,236667	0,2	10,120602
6,240000	0,2	10,143359
6,243333	0,2	10,151243
6,246667	0,2	10,145372
6,250000	0,2	10,126810
6,253333	0,2	10,096123
6,256667	0,2	10,053578
6,260000	0,2	9,999646
6,263333	0,2	9,935211
6,266667	0,2	9,861624
6,270000	0,2	9,780666
6,273333	0,2	9,694155
6,276667	0,2	9,603605
6,280000	0,2	9,510432
6,283333	0,2	9,416204
6,286667	0,2	9,322428
6,290000	0,2	9,230283
6,293333	0,2	9,140502
6,296667	0,2	9,053398
6,300000	0,2	8,969269
6,303333	0,2	8,888929
6,306667	0,2	8,813525
6,310000	0,2	8,743734
6,313333	0,2	8,679282
6,316667	0,2	8,619255
6,320000	0,2	8,563042
6,323333	0,2	8,510947
6,326667	0,2	8,463604
6,330000	0,2	8,420963
6,333333	0,2	8,382076
6,336667	0,2	8,345554
6,340000	0,2	8,310067
6,343333	0,2	8,274589
6,346667	0,2	8,238273
6,350000	0,2	8,200488
6,353333	0,2	8,161088
6,356667	0,2	8,120165
6,360000	0,2	8,077574
6,363333	0,2	8,032927
6,366667	0,2	7,985791
6,370000	0,2	7,935604
6,373333	0,2	7,881541
6,376667	0,2	7,822565
6,380000	0,2	7,757642
6,383333	0,2	7,686347
6,386667	0,2	7,609310
6,390000	0,2	7,527848
6,393333	0,2	7,443306
6,396667	0,2	7,356660
6,400000	0,2	7,268352
6,403333	0,2	7,178353
6,406667	0,2	7,086521
6,410000	0,2	6,992973
6,413333	0,2	6,898203
6,416667	0,2	6,803121
6,420000	0,2	6,708974
6,423333	0,2	6,617009
6,426667	0,2	6,527993
6,430000	0,2	6,442002
6,433333	0,2	6,358817
6,436667	0,2	6,278556
6,440000	0,2	6,201838
6,443333	0,2	6,129469
6,446667	0,2	6,062012
6,450000	0,2	5,999546
6,453333	0,2	5,941819
6,456667	0,2	5,888617
6,460000	0,2	5,839756
6,463333	0,2	5,794821
6,466667	0,2	5,753338
6,470000	0,2	5,715281
6,473333	0,2	5,681083
6,476667	0,2	5,651116
6,480000	0,2	5,625456
6,483333	0,2	5,604009
6,486667	0,2	5,586644
6,490000	0,2	5,573288
6,493333	0,2	5,563683
6,496667	0,2	5,557011
6,500000	0,2	5,552055
6,503333	0,2	5,547879
6,506667	0,2	5,544288
6,510000	0,2	5,541498
6,513333	0,2	5,539620
6,516667	0,2	5,538834
6,520000	0,2	5,539706
6,523333	0,2	5,542919
6,526667	0,2	5,548795
6,530000	0,2	5,557040
6,533333	0,2	5,566937
6,536667	0,2	5,577773
6,540000	0,2	5,588783
6,543333	0,2	5,599075
6,546667	0,2	5,608085
6,550000	0,2	5,615918
6,553333	0,2	5,623259
6,556667	0,2	5,630949
6,560000	0,2	5,639477
6,563333	0,2	5,648745
6,566667	0,2	5,657972
6,570000	0,2	5,665872
6,573333	0,2	5,671324
6,576667	0,2	5,673962
6,580000	0,2	5,674277
6,583333	0,2	5,673126
6,586667	0,2	5,670860
6,590000	0,2	5,667003
6,593333	0,2	5,660865
6,596667	0,2	5,651984
6,600000	0,2	5,640099
6,603333	0,2	5,625298
6,606667	0,2	5,608012
6,610000	0,2	5,588540
6,613333	0,2	5,566828
6,616667	0,2	5,542756
6,620000	0,2	5,516374
6,623333	0,2	5,487737
6,626667	0,2	5,456721
6,630000	0,2	5,423339
6,633333	0,2	5,388194
6,636667	0,2	5,352227
6,640000	0,2	5,315881
6,643333	0,2	5,278756
6,646667	0,2	5,240228
6,650000	0,2	5,200251
6,653333	0,2	5,159340
6,656667	0,2	5,117933
6,660000	0,2	5,076030
6,663333	0,2	5,033399
6,666667	0,2	4,990155
6,670000	0,2	4,947033
6,673333	0,2	4,904890
6,676667	0,2	4,864141
6,680000	0,2	4,824802
6,683333	0,2	4,786720
6,686667	0,2	4,749700
6,690000	0,2	4,713713
6,693333	0,2	4,679000
6,696667	0,2	4,645844
6,700000	0,2	4,614331
6,703333	0,2	4,584537
6,706667	0,2	4,556871
6,710000	0,2	4,532010
6,713333	0,2	4,510691
6,716667	0,2	4,493493
6,720000	0,2	4,480402
6,723333	0,2	4,470690
6,726667	0,2	4,463398
6,730000	0,2	4,457821
6,733333	0,2	4,453725
6,736667	0,2	4,451306
6,740000	0,2	4,450930
6,743333	0,2	4,452829
6,746667	0,2	4,457003
6,750000	0,2	4,463402
6,753333	0,2	4,472052
6,756667	0,2	4,482992
6,760000	0,2	4,496396
6,763333	0,2	4,512467
6,766667	0,2	4,531057
6,770000	0,2	4,551828
6,773333	0,2	4,574719
6,776667	0,2	4,599911
6,780000	0,2	4,627389
6,783333	0,2	4,656655
6,786667	0,2	4,686994
6,790000	0,2	4,718164
6,793333	0,2	4,750675
6,796667	0,2	4,785352
6,800000	0,2	4,822585
6,803333	0,2	4,861750
6,806667	0,2	4,901407
6,810000	0,2	4,940158
6,813333	0,2	4,976903
6,816667	0,2	5,010113
6,820000	0,2	5,037605
6,823333	0,2	5,057170
6,826667	0,2	5,066793
6,830000	0,2	5,064378
6,833333	0,2	5,047934
6,836667	0,2	5,016392
6,840000	0,2	4,970165
6,843333	0,2	4,910866
6,846667	0,2	4,840853
6,850000	0,2	4,763314
6,853333	0,2	4,682315
6,856667	0,2	4,602285
6,860000	0,2	4,527341
6,863333	0,2	4,460461
6,866667	0,2	4,402763
6,870000	0,2	4,354002
6,873333	0,2	4,313938
6,876667	0,2	4,282800
6,880000	0,2	4,260703
6,883333	0,2	4,247216
6,886667	0,2	4,241336
6,890000	0,2	4,241589
6,893333	0,2	4,246429
6,896667	0,2	4,254763
6,900000	0,2	4,265952
6,903333	0,2	4,279381
6,906667	0,2	4,294376
6,910000	0,2	4,310446
6,913333	0,2	4,327244
6,916667	0,2	4,344350
6,920000	0,2	4,361373
6,923333	0,2	4,378125
6,926667	0,2	4,394568
6,930000	0,2	4,410728
6,933333	0,2	4,426578
6,936667	0,2	4,441950
6,940000	0,2	4,456647
6,943333	0,2	4,470581
6,946667	0,2	4,483797
6,950000	0,2	4,496407
6,953333	0,2	4,508450
6,956667	0,2	4,519869
6,960000	0,2	4,530632
6,963333	0,2	4,540937
6,966667	0,2	4,551300
6,970000	0,2	4,562241
6,973333	0,2	4,573933
6,976667	0,2	4,586169
6,980000	0,2	4,598502
6,983333	0,2	4,610625
6,986667	0,2	4,622631
6,990000	0,2	4,634657
6,993333	0,2	4,646570
6,996667	0,2	4,658092
7,000000	0,2	4,668898
7,003333	0,2	4,678725
7,006667	0,2	4,687585
7,010000	0,2	4,695573
7,013333	0,2	4,702410
7,016667	0,2	4,707677
7,020000	0,2	4,711347
7,023333	0,2	4,713600
7,026667	0,2	4,714463
7,030000	0,2	4,713866
7,033333	0,2	4,711648
7,036667	0,2	4,707637
7,040000	0,2	4,701730
7,043333	0,2	4,693620
7,046667	0,2	4,682702
7,050000	0,2	4,668578
7,053333	0,2	4,651526
7,056667	0,2	4,632215
7,060000	0,2	4,611179
7,063333	0,2	4,588920
7,066667	0,2	4,566108
7,070000	0,2	4,543199
7,073333	0,2	4,520191
7,076667	0,2	4,496788
7,080000	0,2	4,472454
7,083333	0,2	4,446745
7,086667	0,2	4,419807
7,090000	0,2	4,392247
7,093333	0,2	4,364596
7,096667	0,2	4,337193
7,100000	0,2	4,310517
7,103333	0,2	4,285215
7,106667	0,2	4,261701
7,110000	0,2	4,240109
7,113333	0,2	4,220470
7,116667	0,2	4,202595
7,120000	0,2	4,185946
7,123333	0,2	4,169824
7,126667	0,2	4,153992
7,130000	0,2	4,139103
7,133333	0,2	4,126058
7,136667	0,2	4,115071
7,140000	0,2	4,105711
7,143333	0,2	4,097565
7,146667	0,2	4,090534
7,150000	0,2	4,084526
7,153333	0,2	4,079252
7,156667	0,2	4,074676
7,160000	0,2	4,071211
7,163333	0,2	4,069016
7,166667	0,2	4,067672
7,170000	0,2	4,066829
7,173333	0,2	4,066624
7,176667	0,2	4,067318
7,180000	0,2	4,068835
7,183333	0,2	4,070706
7,186667	0,2	4,072489
7,190000	0,2	4,074208
7,193333	0,2	4,076247
7,196667	0,2	4,078793
7,200000	0,2	4,081489
7,203333	0,2	4,083544
7,206667	0,2	4,084295
7,210000	0,2	4,083904
7,213333	0,2	4,083183
7,216667	0,2	4,082654
7,220000	0,2	4,082227
7,223333	0,2	4,081531
7,226667	0,2	4,080152
7,230000	0,2	4,077766
7,233333	0,2	4,074292
7,236667	0,2	4,070085
7,240000	0,2	4,065783
7,243333	0,2	4,061620
7,246667	0,2	4,057188
7,250000	0,2	4,051960
7,253333	0,2	4,045756
7,256667	0,2	4,038706
7,260000	0,2	4,030816
7,263333	0,2	4,021786
7,266667	0,2	4,011364
7,270000	0,2	3,999710
7,273333	0,2	3,987494
7,276667	0,2	3,975565
7,280000	0,2	3,964381
7,283333	0,2	3,953984
7,286667	0,2	3,944284
7,290000	0,2	3,934864
7,293333	0,2	3,924946
7,296667	0,2	3,914006
7,300000	0,2	3,902300
7,303333	0,2	3,890687
7,306667	0,2	3,879854
7,310000	0,2	3,869702
7,313333	0,2	3,859604
7,316667	0,2	3,849062
7,320000	0,2	3,837855
7,323333	0,2	3,826028
7,326667	0,2	3,814078
7,330000	0,2	3,802789
7,333333	0,2	3,792715
7,336667	0,2	3,783921
7,340000	0,2	3,776166
7,343333	0,2	3,769337
7,346667	0,2	3,763347
7,350000	0,2	3,757624
7,353333	0,2	3,751484
7,356667	0,2	3,744880
7,360000	0,2	3,738196
7,363333	0,2	3,731665
7,366667	0,2	3,725403
7,370000	0,2	3,719841
7,373333	0,2	3,715676
7,376667	0,2	3,713183
7,380000	0,2	3,711794
7,383333	0,2	3,710501
7,386667	0,2	3,708609
7,390000	0,2	3,706121
7,393333	0,2	3,703542
7,396667	0,2	3,701436
7,400000	0,2	3,700094
7,403333	0,2	3,699375
7,406667	0,2	3,698958
7,410000	0,2	3,698876
7,413333	0,2	3,699422
7,416667	0,2	3,700523
7,420000	0,2	3,701737
7,423333	0,2	3,702857
7,426667	0,2	3,704088
7,430000	0,2	3,705887
7,433333	0,2	3,708851
7,436667	0,2	3,713268
7,440000	0,2	3,718584
7,443333	0,2	3,723808
7,446667	0,2	3,728561
7,450000	0,2	3,733589
7,453333	0,2	3,740151
7,456667	0,2	3,748919
7,460000	0,2	3,759516
7,463333	0,2	3,770959
7,466667	0,2	3,782622
7,470000	0,2	3,794773
7,473333	0,2	3,808027
7,476667	0,2	3,822619
7,480000	0,2	3,838331
7,483333	0,2	3,854577
7,486667	0,2	3,870643
7,490000	0,2	3,886327
7,493333	0,2	3,902121
7,496667	0,2	3,918589
7,500000	0,2	3,935819
7,503333	0,2	3,953611
7,506667	0,2	3,971943
7,510000	0,2	3,991128
7,513333	0,2	4,011490
7,516667	0,2	4,032867
7,520000	0,2	4,054631
7,523333	0,2	4,076214
7,526667	0,2	4,097391
7,530000	0,2	4,118234
7,533333	0,2	4,138947
7,536667	0,2	4,159760
7,540000	0,2	4,180811
7,543333	0,2	4,202087
7,546667	0,2	4,223637
7,550000	0,2	4,245550
7,553333	0,2	4,267847
7,556667	0,2	4,290746
7,560000	0,2	4,314691
7,563333	0,2	4,339833
7,566667	0,2	4,365833
7,570000	0,2	4,392300
7,573333	0,2	4,419040
7,576667	0,2	4,445887
7,580000	0,2	4,472740
7,583333	0,2	4,499643
7,586667	0,2	4,526667
7,590000	0,2	4,553993
7,593333	0,2	4,581888
7,596667	0,2	4,610439
7,600000	0,2	4,639626
7,603333	0,2	4,669561
7,606667	0,2	4,700286
7,610000	0,2	4,731523
7,613333	0,2	4,763023
7,616667	0,2	4,794905
7,620000	0,2	4,827458
7,623333	0,2	4,860802
7,626667	0,2	4,894832
7,630000	0,2	4,929390
7,633333	0,2	4,964429
7,636667	0,2	4,999895
7,640000	0,2	5,035445
7,643333	0,2	5,070465
7,646667	0,2	5,104605
7,650000	0,2	5,138266
7,653333	0,2	5,172301
7,656667	0,2	5,207389
7,660000	0,2	5,243651
7,663333	0,2	5,280480
7,666667	0,2	5,316756
7,670000	0,2	5,351458
7,673333	0,2	5,384153
7,676667	0,2	5,415006
7,680000	0,2	5,444344
7,683333	0,2	5,472106
7,686667	0,2	5,497836
7,690000	0,2	5,521277
7,693333	0,2	5,542746
7,696667	0,2	5,562939
7,700000	0,2	5,582405
7,703333	0,2	5,600890
7,706667	0,2	5,617409
7,710000	0,2	5,631252
7,713333	0,2	5,642488
7,716667	0,2	5,651404
7,720000	0,2	5,657975
7,723333	0,2	5,662073
7,726667	0,2	5,663912
7,730000	0,2	5,664127
7,733333	0,2	5,663539
7,736667	0,2	5,662608
7,740000	0,2	5,661097
7,743333	0,2	5,658461
7,746667	0,2	5,654452
7,750000	0,2	5,649218
7,753333	0,2	5,642832
7,756667	0,2	5,634862
7,760000	0,2	5,624769
7,763333	0,2	5,612697
7,766667	0,2	5,599605
7,770000	0,2	5,586620
7,773333	0,2	5,574304
7,776667	0,2	5,562458
7,780000	0,2	5,550690
7,783333	0,2	5,539131
7,786667	0,2	5,528375
7,790000	0,2	5,518790
7,793333	0,2	5,510304
7,796667	0,2	5,502773
7,800000	0,2	5,496176
7,803333	0,2	5,490571
7,806667	0,2	5,486079
7,810000	0,2	5,482782
7,813333	0,2	5,480640
7,816667	0,2	5,479619
7,820000	0,2	5,479810
7,823333	0,2	5,481134
7,826667	0,2	5,483067
7,830000	0,2	5,485145
7,833333	0,2	5,487467
7,836667	0,2	5,490209
7,840000	0,2	5,493066
7,843333	0,2	5,495580
7,846667	0,2	5,497692
7,850000	0,2	5,499751
7,853333	0,2	5,502004
7,856667	0,2	5,504194
7,860000	0,2	5,506014
7,863333	0,2	5,507666
7,866667	0,2	5,509468
7,870000	0,2	5,511121
7,873333	0,2	5,511658
7,876667	0,2	5,510084
7,880000	0,2	5,505852
7,883333	0,2	5,498900
7,886667	0,2	5,489628
7,890000	0,2	5,478552
7,893333	0,2	5,465712
7,896667	0,2	5,450746
7,900000	0,2	5,433495
7,903333	0,2	5,414052
7,906667	0,2	5,392337
7,910000	0,2	5,368096
7,913333	0,2	5,341125
7,916667	0,2	5,311052
7,920000	0,2	5,277239
7,923333	0,2	5,239513
7,926667	0,2	5,198770
7,930000	0,2	5,156327
7,933333	0,2	5,112702
7,936667	0,2	5,067280
7,940000	0,2	5,019320
7,943333	0,2	4,969011
7,946667	0,2	4,917076
7,950000	0,2	4,863955
7,953333	0,2	4,809808
7,956667	0,2	4,754661
7,960000	0,2	4,698461
7,963333	0,2	4,641287
7,966667	0,2	4,583325
7,970000	0,2	4,524648
7,973333	0,2	4,465216
7,976667	0,2	4,405059
7,980000	0,2	4,344303
7,983333	0,2	4,283015
7,986667	0,2	4,221078
7,990000	0,2	4,158516
7,993333	0,2	4,095956
7,996667	0,2	4,034264
8,000000	0,2	3,973793
8,003333	0,2	3,914341
8,006667	0,2	3,855582
8,010000	0,2	3,797456
8,013333	0,2	3,740365
8,016667	0,2	3,684842
8,020000	0,2	3,631018
8,023333	0,2	3,578641
8,026667	0,2	3,527386
8,030000	0,2	3,477024
8,033333	0,2	3,427657
8,036667	0,2	3,379717
8,040000	0,2	3,333655
8,043333	0,2	3,289826
8,046667	0,2	3,248388
8,050000	0,2	3,209127
8,053333	0,2	3,171614
8,056667	0,2	3,135448
8,060000	0,2	3,100259
8,063333	0,2	3,065836
8,066667	0,2	3,032403
8,070000	0,2	3,000678
8,073333	0,2	2,971394
8,076667	0,2	2,944767
8,080000	0,2	2,920615
8,083333	0,2	2,898696
8,086667	0,2	2,878678
8,090000	0,2	2,860243
8,093333	0,2	2,843298
8,096667	0,2	2,827656
8,100000	0,2	2,812779
8,103333	0,2	2,798142
8,106667	0,2	2,783559
8,110000	0,2	2,769092
8,113333	0,2	2,754885
8,116667	0,2	2,741137
8,120000	0,2	2,728102
8,123333	0,2	2,716174
8,126667	0,2	2,705660
8,130000	0,2	2,696222
8,133333	0,2	2,687126
8,136667	0,2	2,677992
8,140000	0,2	2,668853
8,143333	0,2	2,659893
8,146667	0,2	2,651414
8,150000	0,2	2,643674
8,153333	0,2	2,636469
8,156667	0,2	2,629258
8,160000	0,2	2,621924
8,163333	0,2	2,614897
8,166667	0,2	2,608376
8,170000	0,2	2,601813
8,173333	0,2	2,594308
8,176667	0,2	2,585603
8,180000	0,2	2,576474
8,183333	0,2	2,567939
8,186667	0,2	2,560343
8,190000	0,2	2,553227
8,193333	0,2	2,545930
8,196667	0,2	2,538233
8,200000	0,2	2,530320
8,203333	0,2	2,522442
8,206667	0,2	2,514765
8,210000	0,2	2,507458
8,213333	0,2	2,500801
8,216667	0,2	2,494967
8,220000	0,2	2,489838
8,223333	0,2	2,485229
8,226667	0,2	2,480912
8,230000	0,2	2,476508
8,233333	0,2	2,471796
8,236667	0,2	2,466868
8,240000	0,2	2,461810
8,243333	0,2	2,456779
8,246667	0,2	2,452317
8,250000	0,2	2,448856
8,253333	0,2	2,446214
8,256667	0,2	2,444075
8,260000	0,2	2,442496
8,263333	0,2	2,441633
8,266667	0,2	2,441390
8,270000	0,2	2,441652
8,273333	0,2	2,442580
8,276667	0,2	2,444314
8,280000	0,2	2,446597
8,283333	0,2	2,449043
8,286667	0,2	2,451670
8,290000	0,2	2,454748
8,293333	0,2	2,458279
8,296667	0,2	2,462107
8,300000	0,2	2,466320
8,303333	0,2	2,471135
8,306667	0,2	2,476644
8,310000	0,2	2,482849
8,313333	0,2	2,489758
8,316667	0,2	2,497403
8,320000	0,2	2,505651
8,323333	0,2	2,514098
8,326667	0,2	2,522376
8,330000	0,2	2,530392
8,333333	0,2	2,538416
8,336667	0,2	2,547116
8,340000	0,2	2,557058
8,343333	0,2	2,568114
8,346667	0,2	2,579682
8,350000	0,2	2,591319
8,353333	0,2	2,602880
8,356667	0,2	2,614262
8,360000	0,2	2,625435
8,363333	0,2	2,636664
8,366667	0,2	2,648424
8,370000	0,2	2,661092
8,373333	0,2	2,674649
8,376667	0,2	2,688628
8,380000	0,2	2,702362
8,383333	0,2	2,715323
8,386667	0,2	2,727484
8,390000	0,2	2,739513
8,393333	0,2	2,752307
8,396667	0,2	2,766223
8,400000	0,2	2,780746
8,403333	0,2	2,794701
8,406667	0,2	2,807120
8,410000	0,2	2,818101
8,413333	0,2	2,828462
8,416667	0,2	2,838978
8,420000	0,2	2,850248
8,423333	0,2	2,862669
8,426667	0,2	2,876374
8,430000	0,2	2,891408
8,433333	0,2	2,907663
8,436667	0,2	2,924669
8,440000	0,2	2,941918
8,443333	0,2	2,959203
8,446667	0,2	2,976424
8,450000	0,2	2,993506
8,453333	0,2	3,010802
8,456667	0,2	3,029235
8,460000	0,2	3,049643
8,463333	0,2	3,072208
8,466667	0,2	3,096732
8,470000	0,2	3,122897
8,473333	0,2	3,150097
8,476667	0,2	3,177633
8,480000	0,2	3,205059
8,483333	0,2	3,232203
8,486667	0,2	3,259141
8,490000	0,2	3,285967
8,493333	0,2	3,312439
8,496667	0,2	3,338216
8,500000	0,2	3,363367
8,503333	0,2	3,388132
8,506667	0,2	3,412309
8,510000	0,2	3,435296
8,513333	0,2	3,456537
8,516667	0,2	3,475702
8,520000	0,2	3,492552
8,523333	0,2	3,506754
8,526667	0,2	3,517974
8,530000	0,2	3,526035
8,533333	0,2	3,531073
8,536667	0,2	3,533589
8,540000	0,2	3,533950
8,543333	0,2	3,531874
8,546667	0,2	3,526511
8,550000	0,2	3,517134
8,553333	0,2	3,503899
8,556667	0,2	3,487729
8,560000	0,2	3,469405
8,563333	0,2	3,449004
8,566667	0,2	3,426237
8,570000	0,2	3,401135
8,573333	0,2	3,374263
8,576667	0,2	3,346361
8,580000	0,2	3,317945
8,583333	0,2	3,289198
8,586667	0,2	3,260032
8,590000	0,2	3,230249
8,593333	0,2	3,199800
8,596667	0,2	3,168932
8,600000	0,2	3,138025
8,603333	0,2	3,107288
8,606667	0,2	3,076756
8,610000	0,2	3,046520
8,613333	0,2	3,016781
8,616667	0,2	2,987876
8,620000	0,2	2,960460
8,623333	0,2	2,935258
8,626667	0,2	2,912503
8,630000	0,2	2,891917
8,633333	0,2	2,872952
8,636667	0,2	2,854872
8,640000	0,2	2,837194
8,643333	0,2	2,820180
8,646667	0,2	2,804587
8,650000	0,2	2,791052
8,653333	0,2	2,779662
8,656667	0,2	2,769835
8,660000	0,2	2,760809
8,663333	0,2	2,752280
8,666667	0,2	2,744469
8,670000	0,2	2,737943
8,673333	0,2	2,733446
8,676667	0,2	2,731594
8,680000	0,2	2,732451
8,683333	0,2	2,735287
8,686667	0,2	2,738944
8,690000	0,2	2,742554
8,693333	0,2	2,745818
8,696667	0,2	2,748862
8,700000	0,2	2,752116
8,703333	0,2	2,756132
8,706667	0,2	2,761400
8,710000	0,2	2,768331
8,713333	0,2	2,777116
8,716667	0,2	2,787437
8,720000	0,2	2,798668
8,723333	0,2	2,810359
8,726667	0,2	2,822287
8,730000	0,2	2,834205
8,733333	0,2	2,845905
8,736667	0,2	2,857491
8,740000	0,2	2,869335
8,743333	0,2	2,881826
8,746667	0,2	2,895173
8,750000	0,2	2,909356
8,753333	0,2	2,924322
8,756667	0,2	2,940061
8,760000	0,2	2,956448
8,763333	0,2	2,973276
8,766667	0,2	2,990505
8,770000	0,2	3,008415
8,773333	0,2	3,027517
8,776667	0,2	3,048153
8,780000	0,2	3,070272
8,783333	0,2	3,093624
8,786667	0,2	3,118012
8,790000	0,2	3,143462
8,793333	0,2	3,170201
8,796667	0,2	3,198550
8,800000	0,2	3,228926
8,803333	0,2	3,261914
8,806667	0,2	3,298098
8,810000	0,2	3,337572
8,813333	0,2	3,379931
8,816667	0,2	3,424893
8,820000	0,2	3,472428
8,823333	0,2	3,522331
8,826667	0,2	3,574204
8,830000	0,2	3,628017
8,833333	0,2	3,684296
8,836667	0,2	3,743566
8,840000	0,2	3,805952
8,843333	0,2	3,871242
8,846667	0,2	3,939030
8,850000	0,2	4,008930
8,853333	0,2	4,080628
8,856667	0,2	4,153747
8,860000	0,2	4,228174
8,863333	0,2	4,304313
8,866667	0,2	4,382330
8,870000	0,2	4,461429
8,873333	0,2	4,540280
8,876667	0,2	4,617901
8,880000	0,2	4,694063
8,883333	0,2	4,768915
8,886667	0,2	4,842298
8,890000	0,2	4,913607
8,893333	0,2	4,982170
8,896667	0,2	5,047599
8,900000	0,2	5,109672
8,903333	0,2	5,167810
8,906667	0,2	5,220912
8,910000	0,2	5,267798
8,913333	0,2	5,307650
8,916667	0,2	5,340110
8,920000	0,2	5,365213
8,923333	0,2	5,383420
8,926667	0,2	5,395383
8,930000	0,2	5,401265
8,933333	0,2	5,400613
8,936667	0,2	5,393052
8,940000	0,2	5,378585
8,943333	0,2	5,357211
8,946667	0,2	5,328823
8,950000	0,2	5,293477
8,953333	0,2	5,251478
8,956667	0,2	5,203133
8,960000	0,2	5,148608
8,963333	0,2	5,088273
8,966667	0,2	5,022974
8,970000	0,2	4,953652
8,973333	0,2	4,880832
8,976667	0,2	4,804562
8,980000	0,2	4,724745
8,983333	0,2	4,641548
8,986667	0,2	4,555599
8,990000	0,2	4,467862
8,993333	0,2	4,379325
8,996667	0,2	4,290648
9,000000	0,2	4,201977
9,003333	0,2	4,113272
9,006667	0,2	4,024795
9,010000	0,2	3,937052
9,013333	0,2	3,850610
9,016667	0,2	3,766186
9,020000	0,2	3,684487
9,023333	0,2	3,605792
9,026667	0,2	3,529895
9,030000	0,2	3,456551
9,033333	0,2	3,385611
9,036667	0,2	3,316795
9,040000	0,2	3,250109
9,043333	0,2	3,186441
9,046667	0,2	3,127132
9,050000	0,2	3,072944
9,053333	0,2	3,023613
9,056667	0,2	2,978152
9,060000	0,2	2,935376
9,063333	0,2	2,894757
9,066667	0,2	2,856946
9,070000	0,2	2,823039
9,073333	0,2	2,793679
9,076667	0,2	2,768968
9,080000	0,2	2,748415
9,083333	0,2	2,731041
9,086667	0,2	2,716097
9,090000	0,2	2,703545
9,093333	0,2	2,693754
9,096667	0,2	2,686970
9,100000	0,2	2,682972
9,103333	0,2	2,681185
9,106667	0,2	2,681093
9,110000	0,2	2,682367
9,113333	0,2	2,684965
9,116667	0,2	2,689273
9,120000	0,2	2,695628
9,123333	0,2	2,703656
9,126667	0,2	2,712521
9,130000	0,2	2,721637
9,133333	0,2	2,730803
9,136667	0,2	2,739981
9,140000	0,2	2,749288
9,143333	0,2	2,758962
9,146667	0,2	2,769183
9,150000	0,2	2,779951
9,153333	0,2	2,791039
9,156667	0,2	2,801941
9,160000	0,2	2,811920
9,163333	0,2	2,820304
9,166667	0,2	2,826747
9,170000	0,2	2,831225
9,173333	0,2	2,833898
9,176667	0,2	2,834957
9,180000	0,2	2,834549
9,183333	0,2	2,832855
9,186667	0,2	2,830115
9,190000	0,2	2,826411
9,193333	0,2	2,821544
9,196667	0,2	2,815138
9,200000	0,2	2,806864
9,203333	0,2	2,796817
9,206667	0,2	2,785630
9,210000	0,2	2,774026
9,213333	0,2	2,762386
9,216667	0,2	2,750784
9,220000	0,2	2,739152
9,223333	0,2	2,727253
9,226667	0,2	2,714766
9,230000	0,2	2,701557
9,233333	0,2	2,687618
9,236667	0,2	2,673022
9,240000	0,2	2,658099
9,243333	0,2	2,643229
9,246667	0,2	2,628630
9,250000	0,2	2,614523
9,253333	0,2	2,601222
9,256667	0,2	2,589089
9,260000	0,2	2,578486
9,263333	0,2	2,569521
9,266667	0,2	2,561707
9,270000	0,2	2,554059
9,273333	0,2	2,545781
9,276667	0,2	2,536948
9,280000	0,2	2,528542
9,283333	0,2	2,521726
9,286667	0,2	2,516977
9,290000	0,2	2,513937
9,293333	0,2	2,511865
9,296667	0,2	2,509892
9,300000	0,2	2,507431
9,303333	0,2	2,504804
9,306667	0,2	2,502911
9,310000	0,2	2,502219
9,313333	0,2	2,502537
9,316667	0,2	2,503360
9,320000	0,2	2,504115
9,323333	0,2	2,504547
9,326667	0,2	2,504900
9,330000	0,2	2,505520
9,333333	0,2	2,506619
9,336667	0,2	2,508350
9,340000	0,2	2,510664
9,343333	0,2	2,513252
9,346667	0,2	2,515847
9,350000	0,2	2,518462
9,353333	0,2	2,521308
9,356667	0,2	2,524625
9,360000	0,2	2,528479
9,363333	0,2	2,532616
9,366667	0,2	2,536755
9,370000	0,2	2,541036
9,373333	0,2	2,545920
9,376667	0,2	2,551775
9,380000	0,2	2,558593
9,383333	0,2	2,566089
9,386667	0,2	2,574116
9,390000	0,2	2,582728
9,393333	0,2	2,591873
9,396667	0,2	2,601409
9,400000	0,2	2,611393
9,403333	0,2	2,621996
9,406667	0,2	2,633174
9,410000	0,2	2,644708
9,413333	0,2	2,656505
9,416667	0,2	2,668651
9,420000	0,2	2,681339
9,423333	0,2	2,694860
9,426667	0,2	2,709466
9,430000	0,2	2,725293
9,433333	0,2	2,742432
9,436667	0,2	2,760749
9,440000	0,2	2,779723
9,443333	0,2	2,798882
9,446667	0,2	2,818362
9,450000	0,2	2,838815
9,453333	0,2	2,860719
9,456667	0,2	2,883944
9,460000	0,2	2,908090
9,463333	0,2	2,933120
9,466667	0,2	2,959377
9,470000	0,2	2,986929
9,473333	0,2	3,015293
9,476667	0,2	3,044081
9,480000	0,2	3,073447
9,483333	0,2	3,103738
9,486667	0,2	3,135243
9,490000	0,2	3,168151
9,493333	0,2	3,202218
9,496667	0,2	3,236675
9,500000	0,2	3,270756
9,503333	0,2	3,304221
9,506667	0,2	3,337397
9,510000	0,2	3,370692
9,513333	0,2	3,404098
9,516667	0,2	3,437230
9,520000	0,2	3,469403
9,523333	0,2	3,499537
9,526667	0,2	3,526638
9,530000	0,2	3,550582
9,533333	0,2	3,572015
9,536667	0,2	3,591559
9,540000	0,2	3,609281
9,543333	0,2	3,624732
9,546667	0,2	3,637459
9,550000	0,2	3,647450
9,553333	0,2	3,654875
9,556667	0,2	3,659468
9,560000	0,2	3,660596
9,563333	0,2	3,657892
9,566667	0,2	3,651279
9,570000	0,2	3,640501
9,573333	0,2	3,625310
9,576667	0,2	3,605773
9,580000	0,2	3,582004
9,583333	0,2	3,554030
9,586667	0,2	3,522021
9,590000	0,2	3,486399
9,593333	0,2	3,447668
9,596667	0,2	3,406132
9,600000	0,2	3,362001
9,603333	0,2	3,315552
9,606667	0,2	3,266851
9,610000	0,2	3,215842
9,613333	0,2	3,162930
9,616667	0,2	3,108816
9,620000	0,2	3,053913
9,623333	0,2	2,998364
9,626667	0,2	2,942141
9,630000	0,2	2,884881
9,633333	0,2	2,826238
9,636667	0,2	2,766592
9,640000	0,2	2,706947
9,643333	0,2	2,648116
9,646667	0,2	2,590232
9,650000	0,2	2,533082
9,653333	0,2	2,476729
9,656667	0,2	2,421503
9,660000	0,2	2,367384
9,663333	0,2	2,313947
9,666667	0,2	2,261231
9,670000	0,2	2,210030
9,673333	0,2	2,161143
9,676667	0,2	2,114991
9,680000	0,2	2,071719
9,683333	0,2	2,030966
9,686667	0,2	1,991917
9,690000	0,2	1,953930
9,693333	0,2	1,917029
9,696667	0,2	1,881723
9,700000	0,2	1,848378
9,703333	0,2	1,816808
9,706667	0,2	1,786555
9,710000	0,2	1,757333
9,713333	0,2	1,729215
9,716667	0,2	1,702542
9,720000	0,2	1,677759
9,723333	0,2	1,655220
9,726667	0,2	1,634817
9,730000	0,2	1,615877
9,733333	0,2	1,597663
9,736667	0,2	1,579679
9,740000	0,2	1,561599
9,743333	0,2	1,543453
9,746667	0,2	1,525745
9,750000	0,2	1,509212
9,753333	0,2	1,494503
9,756667	0,2	1,481820
9,760000	0,2	1,470696
9,763333	0,2	1,460374
9,766667	0,2	1,450541
9,770000	0,2	1,441396
9,773333	0,2	1,432971
9,776667	0,2	1,424807
9,780000	0,2	1,416380
9,783333	0,2	1,407524
9,786667	0,2	1,398598
9,790000	0,2	1,390394
9,793333	0,2	1,383721
9,796667	0,2	1,378959
9,800000	0,2	1,375819
9,803333	0,2	1,373452
9,806667	0,2	1,371009
9,810000	0,2	1,368318
9,813333	0,2	1,365837
9,816667	0,2	1,363917
9,820000	0,2	1,362387
9,823333	0,2	1,360850
9,826667	0,2	1,359130
9,830000	0,2	1,357440
9,833333	0,2	1,356149
9,836667	0,2	1,355446
9,840000	0,2	1,355336
9,843333	0,2	1,355714
9,846667	0,2	1,356351
9,850000	0,2	1,356993
9,853333	0,2	1,357503
9,856667	0,2	1,357858
9,860000	0,2	1,358071
9,863333	0,2	1,358210
9,866667	0,2	1,358444
9,870000	0,2	1,359036
9,873333	0,2	1,360281
9,876667	0,2	1,362326
9,880000	0,2	1,365089
9,883333	0,2	1,368416
9,886667	0,2	1,372109
9,890000	0,2	1,375845
9,893333	0,2	1,379348
9,896667	0,2	1,382497
9,900000	0,2	1,385298
9,903333	0,2	1,387954
9,906667	0,2	1,390792
9,910000	0,2	1,394030
9,913333	0,2	1,397762
9,916667	0,2	1,402168
9,920000	0,2	1,407643
9,923333	0,2	1,414499
9,926667	0,2	1,422617
9,930000	0,2	1,431569
9,933333	0,2	1,440854
9,936667	0,2	1,450141
9,940000	0,2	1,459517
9,943333	0,2	1,469447
9,946667	0,2	1,480651
9,950000	0,2	1,493833
9,953333	0,2	1,509118
9,956667	0,2	1,526008
9,960000	0,2	1,543883
9,963333	0,2	1,562307
9,966667	0,2	1,581312
9,970000	0,2	1,601413
9,973333	0,2	1,623099
9,976667	0,2	1,646641
9,980000	0,2	1,672470
9,983333	0,2	1,701227
9,986667	0,2	1,733310
9,990000	0,2	1,768709
9,993333	0,2	1,807242
9,996667	0,2	1,848662
10,000000	0,2	1,892650
10,003333	0,2	1,938988
10,006667	0,2	1,987824
10,010000	0,2	2,039623
10,013333	0,2	2,094787
10,016667	0,2	2,153602
10,020000	0,2	2,216345
10,023333	0,2	2,282911
10,026667	0,2	2,352570
10,030000	0,2	2,424471
10,033333	0,2	2,498239
10,036667	0,2	2,574015
10,040000	0,2	2,652027
10,043333	0,2	2,732307
10,046667	0,2	2,814811
10,050000	0,2	2,899409
10,053333	0,2	2,985710
10,056667	0,2	3,073141
10,060000	0,2	3,161273
10,063333	0,2	3,249955
10,066667	0,2	3,339076
10,070000	0,2	3,428215
10,073333	0,2	3,516576
10,076667	0,2	3,603286
10,080000	0,2	3,687855
10,083333	0,2	3,770303
10,086667	0,2	3,850680
10,090000	0,2	3,928508
10,093333	0,2	4,002856
10,096667	0,2	4,072970
10,100000	0,2	4,138426
10,103333	0,2	4,198715
10,106667	0,2	4,253298
10,110000	0,2	4,302043
10,113333	0,2	4,345020
10,116667	0,2	4,381883
10,120000	0,2	4,412065
10,123333	0,2	4,435493
10,126667	0,2	4,452538
10,130000	0,2	4,463392
10,133333	0,2	4,467831
10,136667	0,2	4,465315
10,140000	0,2	4,455256
10,143333	0,2	4,437640
10,146667	0,2	4,413340
10,150000	0,2	4,383318
10,153333	0,2	4,347976
10,156667	0,2	4,307531
10,160000	0,2	4,262338
10,163333	0,2	4,212565
10,166667	0,2	4,158052
10,170000	0,2	4,098719
10,173333	0,2	4,035013
10,176667	0,2	3,967813
10,180000	0,2	3,897809
10,183333	0,2	3,825087
10,186667	0,2	3,749558
10,190000	0,2	3,671547
10,193333	0,2	3,591800
10,196667	0,2	3,511181
10,200000	0,2	3,430337
10,203333	0,2	3,349595
10,206667	0,2	3,269275
10,210000	0,2	3,189901
10,213333	0,2	3,112072
10,216667	0,2	3,036170
10,220000	0,2	2,962134
10,223333	0,2	2,889690
10,226667	0,2	2,818744
10,230000	0,2	2,749216
10,233333	0,2	2,680871
10,236667	0,2	2,613618
10,240000	0,2	2,547690
10,243333	0,2	2,483617
10,246667	0,2	2,422286
10,250000	0,2	2,364496
10,253333	0,2	2,310305
10,256667	0,2	2,259275
10,260000	0,2	2,210964
10,263333	0,2	2,164953
10,266667	0,2	2,120915
10,270000	0,2	2,078670
10,273333	0,2	2,038146
10,276667	0,2	1,999431
10,280000	0,2	1,962533
10,283333	0,2	1,927135
10,286667	0,2	1,892840
10,290000	0,2	1,859385
10,293333	0,2	1,826818
10,296667	0,2	1,795843
10,300000	0,2	1,767371
10,303333	0,2	1,741530
10,306667	0,2	1,717620
10,310000	0,2	1,694958
10,313333	0,2	1,673395
10,316667	0,2	1,653004
10,320000	0,2	1,633694
10,323333	0,2	1,615272
10,326667	0,2	1,597546
10,330000	0,2	1,580327
10,333333	0,2	1,563661
10,336667	0,2	1,547978
10,340000	0,2	1,533594
10,343333	0,2	1,520356
10,346667	0,2	1,508116
10,350000	0,2	1,497032
10,353333	0,2	1,487248
10,356667	0,2	1,478554
10,360000	0,2	1,470417
10,363333	0,2	1,462309
10,366667	0,2	1,453882
10,370000	0,2	1,445087
10,373333	0,2	1,436417
10,376667	0,2	1,428502
10,380000	0,2	1,421464
10,383333	0,2	1,415225
10,386667	0,2	1,409882
10,390000	0,2	1,405591
10,393333	0,2	1,402618
10,396667	0,2	1,401248
10,400000	0,2	1,401419
10,403333	0,2	1,402667
10,406667	0,2	1,404348
10,410000	0,2	1,405921
10,413333	0,2	1,407222
10,416667	0,2	1,408511
10,420000	0,2	1,410274
10,423333	0,2	1,412788
10,426667	0,2	1,415872
10,430000	0,2	1,419323
10,433333	0,2	1,423394
10,436667	0,2	1,428621
10,440000	0,2	1,435367
10,443333	0,2	1,443560
10,446667	0,2	1,452768
10,450000	0,2	1,462600
10,453333	0,2	1,473108
10,456667	0,2	1,484718
10,460000	0,2	1,497685
10,463333	0,2	1,511791
10,466667	0,2	1,526650
10,470000	0,2	1,542202
10,473333	0,2	1,558892
10,476667	0,2	1,577387
10,480000	0,2	1,597982
10,483333	0,2	1,620098
10,486667	0,2	1,642535
10,490000	0,2	1,664598
10,493333	0,2	1,686748
10,496667	0,2	1,709932
10,500000	0,2	1,734743
10,503333	0,2	1,761044
10,506667	0,2	1,787998
10,510000	0,2	1,814909
10,513333	0,2	1,841957
10,516667	0,2	1,869727
10,520000	0,2	1,898482
10,523333	0,2	1,928055
10,526667	0,2	1,958130
10,530000	0,2	1,988618
10,533333	0,2	2,019667
10,536667	0,2	2,051208
10,540000	0,2	2,082797
10,543333	0,2	2,114121
10,546667	0,2	2,145371
10,550000	0,2	2,176950
10,553333	0,2	2,209092
10,556667	0,2	2,241656
10,560000	0,2	2,273998
10,563333	0,2	2,305394
10,566667	0,2	2,335753
10,570000	0,2	2,365399
10,573333	0,2	2,394391
10,576667	0,2	2,422503
10,580000	0,2	2,449454
10,583333	0,2	2,474893
10,586667	0,2	2,498475
10,590000	0,2	2,520017
10,593333	0,2	2,539576
10,596667	0,2	2,557503
10,600000	0,2	2,574304
10,603333	0,2	2,590189
10,606667	0,2	2,604890
10,610000	0,2	2,617851
10,613333	0,2	2,628493
10,616667	0,2	2,636667
10,620000	0,2	2,642649
10,623333	0,2	2,646478
10,626667	0,2	2,647813
10,630000	0,2	2,646487
10,633333	0,2	2,642897
10,636667	0,2	2,637702
10,640000	0,2	2,631167
10,643333	0,2	2,623012
10,646667	0,2	2,612811
10,650000	0,2	2,600283
10,653333	0,2	2,585413
10,656667	0,2	2,568526
10,660000	0,2	2,550032
10,663333	0,2	2,530148
10,666667	0,2	2,508981
10,670000	0,2	2,486522
10,673333	0,2	2,462483
10,676667	0,2	2,436539
10,680000	0,2	2,408916
10,683333	0,2	2,380556
10,686667	0,2	2,352530
10,690000	0,2	2,325201
10,693333	0,2	2,297950
10,696667	0,2	2,269741
10,700000	0,2	2,240012
10,703333	0,2	2,209019
10,706667	0,2	2,177497
10,710000	0,2	2,146234
10,713333	0,2	2,115702
10,716667	0,2	2,085839
10,720000	0,2	2,056296
10,723333	0,2	2,026677
10,726667	0,2	1,996386
10,730000	0,2	1,964948
10,733333	0,2	1,932765
10,736667	0,2	1,900902
10,740000	0,2	1,870162
10,743333	0,2	1,840779
10,746667	0,2	1,812732
10,750000	0,2	1,785940
10,753333	0,2	1,760245
10,756667	0,2	1,735361
10,760000	0,2	1,711018
10,763333	0,2	1,687185
10,766667	0,2	1,663952
10,770000	0,2	1,641395
10,773333	0,2	1,619715
10,776667	0,2	1,599251
10,780000	0,2	1,580109
10,783333	0,2	1,561915
10,786667	0,2	1,544163
10,790000	0,2	1,526763
10,793333	0,2	1,510081
10,796667	0,2	1,494566
10,800000	0,2	1,480511
10,803333	0,2	1,467965
10,806667	0,2	1,456854
10,810000	0,2	1,447217
10,813333	0,2	1,439138
10,816667	0,2	1,432355
10,820000	0,2	1,426170
10,823333	0,2	1,419954
10,826667	0,2	1,413604
10,830000	0,2	1,407439
10,833333	0,2	1,401956
10,836667	0,2	1,397590
10,840000	0,2	1,394417
10,843333	0,2	1,392239
10,846667	0,2	1,390878
10,850000	0,2	1,390158
10,853333	0,2	1,389877
10,856667	0,2	1,390042
10,860000	0,2	1,390986
10,863333	0,2	1,393073
10,866667	0,2	1,396426
10,870000	0,2	1,400809
10,873333	0,2	1,405461
10,876667	0,2	1,409555
10,880000	0,2	1,412946
10,883333	0,2	1,416096
10,886667	0,2	1,419531
10,890000	0,2	1,423554
10,893333	0,2	1,428342
10,896667	0,2	1,434122
10,900000	0,2	1,440813
10,903333	0,2	1,447684
10,906667	0,2	1,453747
10,910000	0,2	1,458401
10,913333	0,2	1,461870
10,916667	0,2	1,465115
10,920000	0,2	1,469161
10,923333	0,2	1,474410
10,926667	0,2	1,480470
10,930000	0,2	1,486450
10,933333	0,2	1,491404
10,936667	0,2	1,494966
10,940000	0,2	1,497659
10,943333	0,2	1,500129
10,946667	0,2	1,502387
10,950000	0,2	1,504110
10,953333	0,2	1,505088
10,956667	0,2	1,505241
10,960000	0,2	1,504646
10,963333	0,2	1,503496
10,966667	0,2	1,501915
10,970000	0,2	1,500105
10,973333	0,2	1,498619
10,976667	0,2	1,497992
10,980000	0,2	1,498092
10,983333	0,2	1,498213
10,986667	0,2	1,497522
10,990000	0,2	1,495446
10,993333	0,2	1,492199
10,996667	0,2	1,488505
11,000000	0,2	1,484621
11,003333	0,2	1,480298
11,006667	0,2	1,475520
11,010000	0,2	1,470692
11,013333	0,2	1,466114
11,016667	0,2	1,461521
11,020000	0,2	1,456373
11,023333	0,2	1,450490
11,026667	0,2	1,444220
11,030000	0,2	1,438181
11,033333	0,2	1,432905
11,036667	0,2	1,428569
11,040000	0,2	1,424918
11,043333	0,2	1,421373
11,046667	0,2	1,417395
11,050000	0,2	1,412838
11,053333	0,2	1,408012
11,056667	0,2	1,403384
11,060000	0,2	1,399073
11,063333	0,2	1,394817
11,066667	0,2	1,390530
11,070000	0,2	1,386397
11,073333	0,2	1,382431
11,076667	0,2	1,378379
11,080000	0,2	1,373944
11,083333	0,2	1,369222
11,086667	0,2	1,365119
11,090000	0,2	1,362699
11,093333	0,2	1,362043
11,096667	0,2	1,362327
11,100000	0,2	1,362717
11,103333	0,2	1,362840
11,106667	0,2	1,362718
11,110000	0,2	1,362538
11,113333	0,2	1,362534
11,116667	0,2	1,362938
11,120000	0,2	1,363846
11,123333	0,2	1,365177
11,126667	0,2	1,366846
11,130000	0,2	1,368739
11,133333	0,2	1,370526
11,136667	0,2	1,371890
11,140000	0,2	1,372901
11,143333	0,2	1,373928
11,146667	0,2	1,375275
11,150000	0,2	1,377007
11,153333	0,2	1,379151
11,156667	0,2	1,381742
11,160000	0,2	1,384616
11,163333	0,2	1,387487
11,166667	0,2	1,390289
11,170000	0,2	1,393138
11,173333	0,2	1,395952
11,176667	0,2	1,398465
11,180000	0,2	1,400454
11,183333	0,2	1,401626
11,186667	0,2	1,401770
11,190000	0,2	1,401267
11,193333	0,2	1,400914
11,196667	0,2	1,401229
11,200000	0,2	1,402267
11,203333	0,2	1,403705
11,206667	0,2	1,404963
11,210000	0,2	1,405619
11,213333	0,2	1,405664
11,216667	0,2	1,405367
11,220000	0,2	1,405035
11,223333	0,2	1,404764
11,226667	0,2	1,404374
11,230000	0,2	1,403636
11,233333	0,2	1,402586
11,236667	0,2	1,401550
11,240000	0,2	1,400722
11,243333	0,2	1,399768
11,246667	0,2	1,398128
11,250000	0,2	1,395791
11,253333	0,2	1,393414
11,256667	0,2	1,391641
11,260000	0,2	1,390566
11,263333	0,2	1,389816
11,266667	0,2	1,389014
11,270000	0,2	1,387998
11,273333	0,2	1,386642
11,276667	0,2	1,384767
11,280000	0,2	1,382237
11,283333	0,2	1,379075
11,286667	0,2	1,375563
11,290000	0,2	1,372151
11,293333	0,2	1,369190
11,296667	0,2	1,366849
11,300000	0,2	1,365091
11,303333	0,2	1,363681
11,306667	0,2	1,362356
11,310000	0,2	1,360802
11,313333	0,2	1,358651
11,316667	0,2	1,355793
11,320000	0,2	1,352530
11,323333	0,2	1,349280
11,326667	0,2	1,346182
11,330000	0,2	1,343045
11,333333	0,2	1,339635
11,336667	0,2	1,335866
11,340000	0,2	1,331685
11,343333	0,2	1,326939
11,346667	0,2	1,321553
11,350000	0,2	1,315840
11,353333	0,2	1,310463
11,356667	0,2	1,305920
11,360000	0,2	1,302041
11,363333	0,2	1,298176
11,366667	0,2	1,293775
11,370000	0,2	1,288623
11,373333	0,2	1,282952
11,376667	0,2	1,277399
11,380000	0,2	1,272418
11,383333	0,2	1,267889
11,386667	0,2	1,263598
11,390000	0,2	1,259607
11,393333	0,2	1,255988
11,396667	0,2	1,252562
11,400000	0,2	1,248927
11,403333	0,2	1,244838
11,406667	0,2	1,240617
11,410000	0,2	1,236768
11,413333	0,2	1,233210
11,416667	0,2	1,229228
11,420000	0,2	1,224167
11,423333	0,2	1,218002
11,426667	0,2	1,211233
11,430000	0,2	1,204498
11,433333	0,2	1,198435
11,436667	0,2	1,193538
11,440000	0,2	1,189844
11,443333	0,2	1,187014
11,446667	0,2	1,184814
11,450000	0,2	1,183140
11,453333	0,2	1,181721
11,456667	0,2	1,180359
11,460000	0,2	1,179321
11,463333	0,2	1,179179
11,466667	0,2	1,180349
11,470000	0,2	1,182633
11,473333	0,2	1,185136
11,476667	0,2	1,186900
11,480000	0,2	1,187631
11,483333	0,2	1,187660
11,486667	0,2	1,187526
11,490000	0,2	1,187864
11,493333	0,2	1,189261
11,496667	0,2	1,191807
11,500000	0,2	1,195015
11,503333	0,2	1,198332
11,506667	0,2	1,201463
11,510000	0,2	1,204302
11,513333	0,2	1,206931
11,516667	0,2	1,209735
11,520000	0,2	1,213341
11,523333	0,2	1,218230
11,526667	0,2	1,224157
11,530000	0,2	1,230132
11,533333	0,2	1,235267
11,536667	0,2	1,239354
11,540000	0,2	1,242585
11,543333	0,2	1,245277
11,546667	0,2	1,247877
11,550000	0,2	1,250946
11,553333	0,2	1,255084
11,556667	0,2	1,260549
11,560000	0,2	1,266760
11,563333	0,2	1,272656
11,566667	0,2	1,277759
11,570000	0,2	1,282394
11,573333	0,2	1,286929
11,576667	0,2	1,291305
11,580000	0,2	1,295320
11,583333	0,2	1,298924
11,586667	0,2	1,302078
11,590000	0,2	1,304664
11,593333	0,2	1,306830
11,596667	0,2	1,309032
11,600000	0,2	1,311396
11,603333	0,2	1,313394
11,606667	0,2	1,314363
11,610000	0,2	1,314163
11,613333	0,2	1,313143
11,616667	0,2	1,311557
11,620000	0,2	1,309466
11,623333	0,2	1,307067
11,626667	0,2	1,304726
11,630000	0,2	1,302791
11,633333	0,2	1,301434
11,636667	0,2	1,300548
11,640000	0,2	1,299704
11,643333	0,2	1,298311
11,646667	0,2	1,295970
11,650000	0,2	1,292523
11,653333	0,2	1,287979
11,656667	0,2	1,282658
11,660000	0,2	1,277003
11,663333	0,2	1,271165
11,666667	0,2	1,264969
11,670000	0,2	1,258172
11,673333	0,2	1,250820
11,676667	0,2	1,243238
11,680000	0,2	1,235558
11,683333	0,2	1,227810
11,686667	0,2	1,220369
11,690000	0,2	1,213679
11,693333	0,2	1,207749
11,696667	0,2	1,202124
11,700000	0,2	1,196053
11,703333	0,2	1,188906
11,706667	0,2	1,180681
11,710000	0,2	1,171965
11,713333	0,2	1,163496
11,716667	0,2	1,155772
11,720000	0,2	1,148722
11,723333	0,2	1,141858
11,726667	0,2	1,134995
11,730000	0,2	1,128464
11,733333	0,2	1,122540
11,736667	0,2	1,117057
11,740000	0,2	1,111748
11,743333	0,2	1,106469
11,746667	0,2	1,100958
11,750000	0,2	1,094962
11,753333	0,2	1,088652
11,756667	0,2	1,082581
11,760000	0,2	1,077254
11,763333	0,2	1,072756
11,766667	0,2	1,068706
11,770000	0,2	1,064663
11,773333	0,2	1,060528
11,776667	0,2	1,056357
11,780000	0,2	1,052107
11,783333	0,2	1,047913
11,786667	0,2	1,044105
11,790000	0,2	1,040825
11,793333	0,2	1,038200
11,796667	0,2	1,036749
11,800000	0,2	1,036906
11,803333	0,2	1,038151
11,806667	0,2	1,039259
11,810000	0,2	1,039290
11,813333	0,2	1,037894
11,816667	0,2	1,035176
11,820000	0,2	1,031771
11,823333	0,2	1,028752
11,826667	0,2	1,027168
11,830000	0,2	1,027467
11,833333	0,2	1,029204
11,836667	0,2	1,031392
11,840000	0,2	1,033226
11,843333	0,2	1,034478
11,846667	0,2	1,035385
11,850000	0,2	1,036426
11,853333	0,2	1,037971
11,856667	0,2	1,039967
11,860000	0,2	1,041954
11,863333	0,2	1,043392
11,866667	0,2	1,044087
11,870000	0,2	1,044288
11,873333	0,2	1,044341
11,876667	0,2	1,044410
11,880000	0,2	1,044546
11,883333	0,2	1,044834
11,886667	0,2	1,045425
11,890000	0,2	1,046501
11,893333	0,2	1,048042
11,896667	0,2	1,049648
11,900000	0,2	1,050782
11,903333	0,2	1,051130
11,906667	0,2	1,050633
11,910000	0,2	1,049456
11,913333	0,2	1,048015
11,916667	0,2	1,046617
11,920000	0,2	1,045112
11,923333	0,2	1,043163
11,926667	0,2	1,040633
11,930000	0,2	1,037609
11,933333	0,2	1,034334
11,936667	0,2	1,031249
11,940000	0,2	1,028730
11,943333	0,2	1,026572
11,946667	0,2	1,024133
11,950000	0,2	1,021006
11,953333	0,2	1,017230
11,956667	0,2	1,013113
11,960000	0,2	1,009111
11,963333	0,2	1,005559
11,966667	0,2	1,002317
11,970000	0,2	0,998855
11,973333	0,2	0,994756
11,976667	0,2	0,989999
11,980000	0,2	0,984867
11,983333	0,2	0,979661
11,986667	0,2	0,974614
11,990000	0,2	0,969963
11,993333	0,2	0,965836
11,996667	0,2	0,962106
12,000000	0,2	0,958394
12,003333	0,2	0,954188
12,006667	0,2	0,949340
12,010000	0,2	0,944362
12,013333	0,2	0,939818
12,016667	0,2	0,935579
12,020000	0,2	0,931050
12,023333	0,2	0,925848
12,026667	0,2	0,920115
12,030000	0,2	0,914681
12,033333	0,2	0,910847
12,036667	0,2	0,909195
12,040000	0,2	0,908828
12,043333	0,2	0,908296
12,046667	0,2	0,906737
12,050000	0,2	0,904099
12,053333	0,2	0,900999
12,056667	0,2	0,898458
12,060000	0,2	0,897368
12,063333	0,2	0,897963
12,066667	0,2	0,899576
12,070000	0,2	0,901071
12,073333	0,2	0,901760
12,076667	0,2	0,901780
12,080000	0,2	0,901596
12,083333	0,2	0,901427
12,086667	0,2	0,901226
12,090000	0,2	0,901029
12,093333	0,2	0,901205
12,096667	0,2	0,902369
12,100000	0,2	0,904923
12,103333	0,2	0,908736
12,106667	0,2	0,913405
12,110000	0,2	0,918519
12,113333	0,2	0,923552
12,116667	0,2	0,928052
12,120000	0,2	0,932047
12,123333	0,2	0,935867
12,126667	0,2	0,939787
12,130000	0,2	0,944316
12,133333	0,2	0,950523
12,136667	0,2	0,959388
12,140000	0,2	0,970745
12,143333	0,2	0,983329
12,146667	0,2	0,995835
12,150000	0,2	1,007629
12,153333	0,2	1,018824
12,156667	0,2	1,030091
12,160000	0,2	1,042237
12,163333	0,2	1,055852
12,166667	0,2	1,071251
12,170000	0,2	1,088398
12,173333	0,2	1,106958
12,176667	0,2	1,126731
12,180000	0,2	1,147773
12,183333	0,2	1,169918
12,186667	0,2	1,192718
12,190000	0,2	1,216026
12,193333	0,2	1,240282
12,196667	0,2	1,266056
12,200000	0,2	1,293439
12,203333	0,2	1,322055
12,206667	0,2	1,351492
12,210000	0,2	1,381488
12,213333	0,2	1,411960
12,216667	0,2	1,443085
12,220000	0,2	1,475365
12,223333	0,2	1,509362
12,226667	0,2	1,545283
12,230000	0,2	1,583066
12,233333	0,2	1,622675
12,236667	0,2	1,663842
12,240000	0,2	1,705898
12,243333	0,2	1,748230
12,246667	0,2	1,790620
12,250000	0,2	1,833082
12,253333	0,2	1,875672
12,256667	0,2	1,918570
12,260000	0,2	1,962052
12,263333	0,2	2,006208
12,266667	0,2	2,050757
12,270000	0,2	2,095250
12,273333	0,2	2,139536
12,276667	0,2	2,184031
12,280000	0,2	2,229376
12,283333	0,2	2,275695
12,286667	0,2	2,322276
12,290000	0,2	2,368076
12,293333	0,2	2,412366
12,296667	0,2	2,454794
12,300000	0,2	2,495142
12,303333	0,2	2,533246
12,306667	0,2	2,569143
12,310000	0,2	2,603199
12,313333	0,2	2,635894
12,316667	0,2	2,667370
12,320000	0,2	2,697233
12,323333	0,2	2,724938
12,326667	0,2	2,750347
12,330000	0,2	2,773578
12,333333	0,2	2,794490
12,336667	0,2	2,812798
12,340000	0,2	2,828431
12,343333	0,2	2,841513
12,346667	0,2	2,852193
12,350000	0,2	2,860462
12,353333	0,2	2,866025
12,356667	0,2	2,868518
12,360000	0,2	2,867798
12,363333	0,2	2,863928
12,366667	0,2	2,857126
12,370000	0,2	2,847965
12,373333	0,2	2,837227
12,376667	0,2	2,825189
12,380000	0,2	2,811447
12,383333	0,2	2,795523
12,386667	0,2	2,777131
12,390000	0,2	2,755999
12,393333	0,2	2,731895
12,396667	0,2	2,704837
12,400000	0,2	2,675135
12,403333	0,2	2,643319
12,406667	0,2	2,610087
12,410000	0,2	2,576064
12,413333	0,2	2,541455
12,416667	0,2	2,506237
12,420000	0,2	2,470562
12,423333	0,2	2,434542
12,426667	0,2	2,397906
12,430000	0,2	2,360182
12,433333	0,2	2,320941
12,436667	0,2	2,280005
12,440000	0,2	2,237890
12,443333	0,2	2,195886
12,446667	0,2	2,155269
12,450000	0,2	2,116397
12,453333	0,2	2,078701
12,456667	0,2	2,041353
12,460000	0,2	2,003798
12,463333	0,2	1,966078
12,466667	0,2	1,928881
12,470000	0,2	1,893001
12,473333	0,2	1,858532
12,476667	0,2	1,824943
12,480000	0,2	1,791945
12,483333	0,2	1,759805
12,486667	0,2	1,728877
12,490000	0,2	1,699200
12,493333	0,2	1,670622
12,496667	0,2	1,643220
12,500000	0,2	1,617308
12,503333	0,2	1,593025
12,506667	0,2	1,570323
12,510000	0,2	1,549182
12,513333	0,2	1,529342
12,516667	0,2	1,510201
12,520000	0,2	1,491618
12,523333	0,2	1,474403
12,526667	0,2	1,459552
12,530000	0,2	1,447364
12,533333	0,2	1,437406
12,536667	0,2	1,428971
12,540000	0,2	1,421560
12,543333	0,2	1,415079
12,546667	0,2	1,409671
12,550000	0,2	1,405490
12,553333	0,2	1,402583
12,556667	0,2	1,400690
12,560000	0,2	1,399167
12,563333	0,2	1,397565
12,566667	0,2	1,396202
12,570000	0,2	1,395835
12,573333	0,2	1,397058
12,576667	0,2	1,400042
12,580000	0,2	1,404529
12,583333	0,2	1,410091
12,586667	0,2	1,416351
12,590000	0,2	1,423021
12,593333	0,2	1,429995
12,596667	0,2	1,437388
12,600000	0,2	1,445203
12,603333	0,2	1,453223
12,606667	0,2	1,461496
12,610000	0,2	1,470429
12,613333	0,2	1,480359
12,616667	0,2	1,491354
12,620000	0,2	1,503144
12,623333	0,2	1,515422
12,626667	0,2	1,528279
12,630000	0,2	1,541822
12,633333	0,2	1,555671
12,636667	0,2	1,569319
12,640000	0,2	1,582745
12,643333	0,2	1,596425
12,646667	0,2	1,610694
12,650000	0,2	1,625214
12,653333	0,2	1,639225
12,656667	0,2	1,652249
12,660000	0,2	1,664276
12,663333	0,2	1,675492
12,666667	0,2	1,686295
12,670000	0,2	1,697337
12,673333	0,2	1,709121
12,676667	0,2	1,721570
12,680000	0,2	1,734181
12,683333	0,2	1,746530
12,686667	0,2	1,758431
12,690000	0,2	1,769856
12,693333	0,2	1,780909
12,696667	0,2	1,791794
12,700000	0,2	1,802672
12,703333	0,2	1,813499
12,706667	0,2	1,824166
12,710000	0,2	1,834552
12,713333	0,2	1,844149
12,716667	0,2	1,852141
12,720000	0,2	1,858382
12,723333	0,2	1,863894
12,726667	0,2	1,869850
12,730000	0,2	1,876501
12,733333	0,2	1,883519
12,736667	0,2	1,890575
12,740000	0,2	1,897347
12,743333	0,2	1,903563
12,746667	0,2	1,909154
12,750000	0,2	1,914357
12,753333	0,2	1,919610
12,756667	0,2	1,925183
12,760000	0,2	1,930997
12,763333	0,2	1,936689
12,766667	0,2	1,941786
12,770000	0,2	1,946029
12,773333	0,2	1,949498
12,776667	0,2	1,952372
12,780000	0,2	1,954824
12,783333	0,2	1,957056
12,786667	0,2	1,959267
12,790000	0,2	1,961775
12,793333	0,2	1,965164
12,796667	0,2	1,969949
12,800000	0,2	1,976092
12,803333	0,2	1,982920
12,806667	0,2	1,989478
12,810000	0,2	1,995103
12,813333	0,2	1,999799
12,816667	0,2	2,004214
12,820000	0,2	2,009178
12,823333	0,2	2,015030
12,826667	0,2	2,021596
12,830000	0,2	2,028814
12,833333	0,2	2,037001
12,836667	0,2	2,046531
12,840000	0,2	2,057539
12,843333	0,2	2,069859
12,846667	0,2	2,083209
12,850000	0,2	2,097427
12,853333	0,2	2,112298
12,856667	0,2	2,127374
12,860000	0,2	2,142439
12,863333	0,2	2,158018
12,866667	0,2	2,174883
12,870000	0,2	2,193137
12,873333	0,2	2,212064
12,876667	0,2	2,230811
12,880000	0,2	2,249108
12,883333	0,2	2,267328
12,886667	0,2	2,286093
12,890000	0,2	2,305990
12,893333	0,2	2,327384
12,896667	0,2	2,350217
12,900000	0,2	2,374009
12,903333	0,2	2,398260
12,906667	0,2	2,422947
12,910000	0,2	2,448346
12,913333	0,2	2,474392
12,916667	0,2	2,500753
12,920000	0,2	2,527350
12,923333	0,2	2,554142
12,926667	0,2	2,580784
12,930000	0,2	2,607021
12,933333	0,2	2,632933
12,936667	0,2	2,658503
12,940000	0,2	2,683401
12,943333	0,2	2,707421
12,946667	0,2	2,730756
12,950000	0,2	2,753621
12,953333	0,2	2,776011
12,956667	0,2	2,797971
12,960000	0,2	2,819703
12,963333	0,2	2,841149
12,966667	0,2	2,861569
12,970000	0,2	2,879848
12,973333	0,2	2,895347
12,976667	0,2	2,908319
12,980000	0,2	2,919633
12,983333	0,2	2,930257
12,986667	0,2	2,940772
12,990000	0,2	2,950981
12,993333	0,2	2,960130
12,996667	0,2	2,967681
13,000000	0,2	2,973579
13,003333	0,2	2,977815
13,006667	0,2	2,980226
13,010000	0,2	2,980790
13,013333	0,2	2,979783
13,016667	0,2	2,977555
13,020000	0,2	2,974488
13,023333	0,2	2,971128
13,026667	0,2	2,967870
13,030000	0,2	2,964514
13,033333	0,2	2,960481
13,036667	0,2	2,955498
13,040000	0,2	2,949967
13,043333	0,2	2,944591
13,046667	0,2	2,939779
13,050000	0,2	2,935666
13,053333	0,2	2,932300
13,056667	0,2	2,929570
13,060000	0,2	2,927356
13,063333	0,2	2,925816
13,066667	0,2	2,925281
13,070000	0,2	2,925883
13,073333	0,2	2,927408
13,076667	0,2	2,929693
13,080000	0,2	2,933131
13,083333	0,2	2,938562
13,086667	0,2	2,946603
13,090000	0,2	2,957354
13,093333	0,2	2,970679
13,096667	0,2	2,986203
13,100000	0,2	3,003199
13,103333	0,2	3,021145
13,106667	0,2	3,040151
13,110000	0,2	3,060532
13,113333	0,2	3,082231
13,116667	0,2	3,105024
13,120000	0,2	3,129201
13,123333	0,2	3,155472
13,126667	0,2	3,184209
13,130000	0,2	3,215189
13,133333	0,2	3,247914
13,136667	0,2	3,281786
13,140000	0,2	3,316160
13,143333	0,2	3,350605
13,146667	0,2	3,385169
13,150000	0,2	3,420178
13,153333	0,2	3,455815
13,156667	0,2	3,492057
13,160000	0,2	3,528813
13,163333	0,2	3,565825
13,166667	0,2	3,602472
13,170000	0,2	3,638002
13,173333	0,2	3,671917
13,176667	0,2	3,703739
13,180000	0,2	3,732827
13,183333	0,2	3,759024
13,186667	0,2	3,782809
13,190000	0,2	3,804453
13,193333	0,2	3,823865
13,196667	0,2	3,841154
13,200000	0,2	3,856573
13,203333	0,2	3,870074
13,206667	0,2	3,881331
13,210000	0,2	3,890073
13,213333	0,2	3,896258
13,216667	0,2	3,899891
13,220000	0,2	3,900885
13,223333	0,2	3,899382
13,226667	0,2	3,896082
13,230000	0,2	3,891965
13,233333	0,2	3,887639
13,236667	0,2	3,883179
13,240000	0,2	3,878692
13,243333	0,2	3,874481
13,246667	0,2	3,870577
13,250000	0,2	3,866844
13,253333	0,2	3,863449
13,256667	0,2	3,860768
13,260000	0,2	3,858952
13,263333	0,2	3,857903
13,266667	0,2	3,857486
13,270000	0,2	3,857459
13,273333	0,2	3,857527
13,276667	0,2	3,857880
13,280000	0,2	3,859202
13,283333	0,2	3,861843
13,286667	0,2	3,865385
13,290000	0,2	3,869288
13,293333	0,2	3,873455
13,296667	0,2	3,878087
13,300000	0,2	3,883603
13,303333	0,2	3,890654
13,306667	0,2	3,899732
13,310000	0,2	3,910751
13,313333	0,2	3,923004
13,316667	0,2	3,935517
13,320000	0,2	3,947506
13,323333	0,2	3,958600
13,326667	0,2	3,968766
13,330000	0,2	3,977934
13,333333	0,2	3,985905
13,336667	0,2	3,992833
13,340000	0,2	3,999327
13,343333	0,2	4,005859
13,346667	0,2	4,012487
13,350000	0,2	4,019203
13,353333	0,2	4,026236
13,356667	0,2	4,033731
13,360000	0,2	4,041301
13,363333	0,2	4,048287
13,366667	0,2	4,054368
13,370000	0,2	4,059664
13,373333	0,2	4,064268
13,376667	0,2	4,067915
13,380000	0,2	4,070451
13,383333	0,2	4,072245
13,386667	0,2	4,073677
13,390000	0,2	4,074696
13,393333	0,2	4,075111
13,396667	0,2	4,074763
13,400000	0,2	4,073342
13,403333	0,2	4,070588
13,406667	0,2	4,066613
13,410000	0,2	4,061580
13,413333	0,2	4,055377
13,416667	0,2	4,047883
13,420000	0,2	4,039114
13,423333	0,2	4,029087
13,426667	0,2	4,017931
13,430000	0,2	4,006047
13,433333	0,2	3,993924
13,436667	0,2	3,981845
13,440000	0,2	3,969792
13,443333	0,2	3,957540
13,446667	0,2	3,945083
13,450000	0,2	3,932968
13,453333	0,2	3,921990
13,456667	0,2	3,912704
13,460000	0,2	3,905356
13,463333	0,2	3,899920
13,466667	0,2	3,896243
13,470000	0,2	3,894234
13,473333	0,2	3,893671
13,476667	0,2	3,894161
13,480000	0,2	3,895671
13,483333	0,2	3,898686
13,486667	0,2	3,903585
13,490000	0,2	3,910434
13,493333	0,2	3,919440
13,496667	0,2	3,930986
13,500000	0,2	3,945346
13,503333	0,2	3,962545
13,506667	0,2	3,982281
13,510000	0,2	4,004214
13,513333	0,2	4,028412
13,516667	0,2	4,055087
13,520000	0,2	4,084013
13,523333	0,2	4,114602
13,526667	0,2	4,146356
13,530000	0,2	4,178964
13,533333	0,2	4,212227
13,536667	0,2	4,246062
13,540000	0,2	4,280491
13,543333	0,2	4,315546
13,546667	0,2	4,351076
13,550000	0,2	4,386790
13,553333	0,2	4,422554
13,556667	0,2	4,458409
13,560000	0,2	4,494291
13,563333	0,2	4,529980
13,566667	0,2	4,565329
13,570000	0,2	4,600406
13,573333	0,2	4,635375
13,576667	0,2	4,670413
13,580000	0,2	4,705894
13,583333	0,2	4,742402
13,586667	0,2	4,780470
13,590000	0,2	4,820485
13,593333	0,2	4,862719
13,596667	0,2	4,907211
13,600000	0,2	4,953887
13,603333	0,2	5,003125
13,606667	0,2	5,056060
13,610000	0,2	5,114135
13,613333	0,2	5,178299
13,616667	0,2	5,248651
13,620000	0,2	5,325016
13,623333	0,2	5,407783
13,626667	0,2	5,497915
13,630000	0,2	5,596351
13,633333	0,2	5,703720
13,636667	0,2	5,820476
13,640000	0,2	5,947056
13,643333	0,2	6,084071
13,646667	0,2	6,232479
13,650000	0,2	6,393423
13,653333	0,2	6,567856
13,656667	0,2	6,756374
13,660000	0,2	6,959125
13,663333	0,2	7,175808
13,666667	0,2	7,406045
13,670000	0,2	7,649642
13,673333	0,2	7,906390
13,676667	0,2	8,175787
13,680000	0,2	8,456833
13,683333	0,2	8,747941
13,686667	0,2	9,047275
13,690000	0,2	9,353236
13,693333	0,2	9,664229
13,696667	0,2	9,977986
13,700000	0,2	10,291620
13,703333	0,2	10,602037
13,706667	0,2	10,905928
13,710000	0,2	11,199997
13,713333	0,2	11,481457
13,716667	0,2	11,747770
13,720000	0,2	11,996029
13,723333	0,2	12,222941
13,726667	0,2	12,425422
13,730000	0,2	12,601343
13,733333	0,2	12,749734
13,736667	0,2	12,870257
13,740000	0,2	12,962791
13,743333	0,2	13,027569
13,746667	0,2	13,065172
13,750000	0,2	13,076269
13,753333	0,2	13,061654
13,756667	0,2	13,022496
13,760000	0,2	12,960429
13,763333	0,2	12,877371
13,766667	0,2	12,775183
13,770000	0,2	12,655669
13,773333	0,2	12,520734
13,776667	0,2	12,372355
13,780000	0,2	12,212561
13,783333	0,2	12,043271
13,786667	0,2	11,865968
13,790000	0,2	11,681655
13,793333	0,2	11,491184
13,796667	0,2	11,295585
13,800000	0,2	11,096139
13,803333	0,2	10,894304
13,806667	0,2	10,691454
13,810000	0,2	10,488458
13,813333	0,2	10,285767
13,816667	0,2	10,083819
13,820000	0,2	9,883073
13,823333	0,2	9,683970
13,826667	0,2	9,487078
13,830000	0,2	9,293097
13,833333	0,2	9,102517
13,836667	0,2	8,915418
13,840000	0,2	8,731839
13,843333	0,2	8,552020
13,846667	0,2	8,376145
13,850000	0,2	8,204342
13,853333	0,2	8,037170
13,856667	0,2	7,875602
13,860000	0,2	7,720308
13,863333	0,2	7,571299
13,866667	0,2	7,428271
13,870000	0,2	7,290914
13,873333	0,2	7,158962
13,876667	0,2	7,032168
13,880000	0,2	6,910346
13,883333	0,2	6,793696
13,886667	0,2	6,682939
13,890000	0,2	6,578648
13,893333	0,2	6,480648
13,896667	0,2	6,388603
13,900000	0,2	6,302781
13,903333	0,2	6,223862
13,906667	0,2	6,152369
13,910000	0,2	6,088354
13,913333	0,2	6,031345
13,916667	0,2	5,980586
13,920000	0,2	5,935251
13,923333	0,2	5,894738
13,926667	0,2	5,859096
13,930000	0,2	5,828765
13,933333	0,2	5,803825
13,936667	0,2	5,783630
13,940000	0,2	5,766987
13,943333	0,2	5,752728
13,946667	0,2	5,740137
13,950000	0,2	5,728895
13,953333	0,2	5,718609
13,956667	0,2	5,708428
13,960000	0,2	5,697566
13,963333	0,2	5,686191
13,966667	0,2	5,675209
13,970000	0,2	5,665374
13,973333	0,2	5,657094
13,976667	0,2	5,650613
13,980000	0,2	5,645903
13,983333	0,2	5,642696
13,986667	0,2	5,640734
13,990000	0,2	5,639876
13,993333	0,2	5,640115
13,996667	0,2	5,641517
14,000000	0,2	5,643986
14,003333	0,2	5,647260
14,006667	0,2	5,651182
14,010000	0,2	5,655748
14,013333	0,2	5,660995
14,016667	0,2	5,667034
14,020000	0,2	5,673925
14,023333	0,2	5,681620
14,026667	0,2	5,690351
14,030000	0,2	5,700743
14,033333	0,2	5,713197
14,036667	0,2	5,727536
14,040000	0,2	5,743575
14,043333	0,2	5,761698
14,046667	0,2	5,782542
14,050000	0,2	5,806282
14,053333	0,2	5,832351
14,056667	0,2	5,859788
14,060000	0,2	5,887996
14,063333	0,2	5,917017
14,066667	0,2	5,946861
14,070000	0,2	5,977039
14,073333	0,2	6,006985
14,076667	0,2	6,036333
14,080000	0,2	6,064576
14,083333	0,2	6,090990
14,086667	0,2	6,114990
14,090000	0,2	6,136295
14,093333	0,2	6,154824
14,096667	0,2	6,170483
14,100000	0,2	6,182977
14,103333	0,2	6,191756
14,106667	0,2	6,196182
14,110000	0,2	6,195963
14,113333	0,2	6,191403
14,116667	0,2	6,183151
14,120000	0,2	6,171843
14,123333	0,2	6,158018
14,126667	0,2	6,142157
14,130000	0,2	6,124849
14,133333	0,2	6,106937
14,136667	0,2	6,089082
14,140000	0,2	6,071274
14,143333	0,2	6,053345
14,146667	0,2	6,035674
14,150000	0,2	6,019090
14,153333	0,2	6,004495
14,156667	0,2	5,992651
14,160000	0,2	5,983963
14,163333	0,2	5,978269
14,166667	0,2	5,974863
14,170000	0,2	5,972858
14,173333	0,2	5,971535
14,176667	0,2	5,970608
14,180000	0,2	5,970356
14,183333	0,2	5,971409
14,186667	0,2	5,974295
14,190000	0,2	5,979188
14,193333	0,2	5,985854
14,196667	0,2	5,993560
14,200000	0,2	6,001418
14,203333	0,2	6,009133
14,206667	0,2	6,017086
14,210000	0,2	6,025674
14,213333	0,2	6,034962
14,216667	0,2	6,044857
14,220000	0,2	6,055017
14,223333	0,2	6,064660
14,226667	0,2	6,072827
14,230000	0,2	6,078834
14,233333	0,2	6,082572
14,236667	0,2	6,084265
14,240000	0,2	6,083963
14,243333	0,2	6,081722
14,246667	0,2	6,077900
14,250000	0,2	6,072757
14,253333	0,2	6,066105
14,256667	0,2	6,057482
14,260000	0,2	6,046528
14,263333	0,2	6,033239
14,266667	0,2	6,018149
14,270000	0,2	6,002272
14,273333	0,2	5,986525
14,276667	0,2	5,971245
14,280000	0,2	5,956545
14,283333	0,2	5,942905
14,286667	0,2	5,931077
14,290000	0,2	5,921584
14,293333	0,2	5,914559
14,296667	0,2	5,910231
14,300000	0,2	5,909406
14,303333	0,2	5,913041
14,306667	0,2	5,921417
14,310000	0,2	5,934089
14,313333	0,2	5,950477
14,316667	0,2	5,970231
14,320000	0,2	5,993047
14,323333	0,2	6,018329
14,326667	0,2	6,045447
14,330000	0,2	6,074032
14,333333	0,2	6,103465
14,336667	0,2	6,132657
14,340000	0,2	6,160705
14,343333	0,2	6,187203
14,346667	0,2	6,211934
14,350000	0,2	6,234901
14,353333	0,2	6,256629
14,356667	0,2	6,277928
14,360000	0,2	6,299283
14,363333	0,2	6,320918
14,366667	0,2	6,343245
14,370000	0,2	6,366638
14,373333	0,2	6,391022
14,376667	0,2	6,416165
14,380000	0,2	6,442161
14,383333	0,2	6,469303
14,386667	0,2	6,497555
14,390000	0,2	6,526289
14,393333	0,2	6,554591
14,396667	0,2	6,581847
14,400000	0,2	6,607988
14,403333	0,2	6,633096
14,406667	0,2	6,656864
14,410000	0,2	6,678622
14,413333	0,2	6,697613
14,416667	0,2	6,713064
14,420000	0,2	6,724564
14,423333	0,2	6,732764
14,426667	0,2	6,739324
14,430000	0,2	6,745884
14,433333	0,2	6,753216
14,436667	0,2	6,761259
14,440000	0,2	6,769544
14,443333	0,2	6,777718
14,446667	0,2	6,786014
14,450000	0,2	6,795083
14,453333	0,2	6,805415
14,456667	0,2	6,817185
14,460000	0,2	6,830373
14,463333	0,2	6,844831
14,466667	0,2	6,860581
14,470000	0,2	6,877873
14,473333	0,2	6,896610
14,476667	0,2	6,916329
14,480000	0,2	6,936931
14,483333	0,2	6,958711
14,486667	0,2	6,981601
14,490000	0,2	7,004933
14,493333	0,2	7,027904
14,496667	0,2	7,049963
14,500000	0,2	7,070976
14,503333	0,2	7,091177
14,506667	0,2	7,110759
14,510000	0,2	7,129558
14,513333	0,2	7,147016
14,516667	0,2	7,162210
14,520000	0,2	7,174136
14,523333	0,2	7,182328
14,526667	0,2	7,187128
14,530000	0,2	7,189139
14,533333	0,2	7,188485
14,536667	0,2	7,184934
14,540000	0,2	7,178533
14,543333	0,2	7,169502
14,546667	0,2	7,157848
14,550000	0,2	7,143751
14,553333	0,2	7,127891
14,556667	0,2	7,110996
14,560000	0,2	7,093352
14,563333	0,2	7,074752
14,566667	0,2	7,054812
14,570000	0,2	7,033530
14,573333	0,2	7,011556
14,576667	0,2	6,989756
14,580000	0,2	6,968521
14,583333	0,2	6,947439
14,586667	0,2	6,925633
14,590000	0,2	6,902628
14,593333	0,2	6,878849
14,596667	0,2	6,855255
14,600000	0,2	6,832569
14,603333	0,2	6,810716
14,606667	0,2	6,788989
14,610000	0,2	6,766830
14,613333	0,2	6,744100
14,616667	0,2	6,720672
14,620000	0,2	6,696217
14,623333	0,2	6,670455
14,626667	0,2	6,643362
14,630000	0,2	6,615126
14,633333	0,2	6,586037
14,636667	0,2	6,556451
14,640000	0,2	6,526806
14,643333	0,2	6,497620
14,646667	0,2	6,469492
14,650000	0,2	6,442908
14,653333	0,2	6,417970
14,656667	0,2	6,394516
14,660000	0,2	6,372696
14,663333	0,2	6,353189
14,666667	0,2	6,336569
14,670000	0,2	6,323041
14,673333	0,2	6,313050
14,676667	0,2	6,307127
14,680000	0,2	6,304883
14,683333	0,2	6,305024
14,686667	0,2	6,306573
14,690000	0,2	6,309563
14,693333	0,2	6,314461
14,696667	0,2	6,321476
14,700000	0,2	6,330652
14,703333	0,2	6,342209
14,706667	0,2	6,356339
14,710000	0,2	6,372764
14,713333	0,2	6,390819
14,716667	0,2	6,409957
14,720000	0,2	6,430033
14,723333	0,2	6,451178
14,726667	0,2	6,473491
14,730000	0,2	6,496869
14,733333	0,2	6,521046
14,736667	0,2	6,545789
14,740000	0,2	6,571116
14,743333	0,2	6,597182
14,746667	0,2	6,623758
14,750000	0,2	6,650103
14,753333	0,2	6,675668
14,756667	0,2	6,700505
14,760000	0,2	6,724601
14,763333	0,2	6,747220
14,766667	0,2	6,767275
14,770000	0,2	6,784173
14,773333	0,2	6,798095
14,776667	0,2	6,809711
14,780000	0,2	6,819885
14,783333	0,2	6,829237
14,786667	0,2	6,837778
14,790000	0,2	6,845258
14,793333	0,2	6,851838
14,796667	0,2	6,858299
14,800000	0,2	6,865630
14,803333	0,2	6,874292
14,806667	0,2	6,883897
14,810000	0,2	6,893671
14,813333	0,2	6,903047
14,816667	0,2	6,911932
14,820000	0,2	6,920569
14,823333	0,2	6,929152
14,826667	0,2	6,937653
14,830000	0,2	6,945912
14,833333	0,2	6,953579
14,836667	0,2	6,959942
14,840000	0,2	6,963917
14,843333	0,2	6,964429
14,846667	0,2	6,961041
14,850000	0,2	6,954174
14,853333	0,2	6,944553
14,856667	0,2	6,932799
14,860000	0,2	6,919536
14,863333	0,2	6,905342
14,866667	0,2	6,890721
14,870000	0,2	6,876226
14,873333	0,2	6,862206
14,876667	0,2	6,848699
14,880000	0,2	6,836001
14,883333	0,2	6,824895
14,886667	0,2	6,815957
14,890000	0,2	6,809147
14,893333	0,2	6,804274
14,896667	0,2	6,801329
14,900000	0,2	6,800519
14,903333	0,2	6,802475
14,906667	0,2	6,807925
14,910000	0,2	6,816949
14,913333	0,2	6,829074
14,916667	0,2	6,843912
14,920000	0,2	6,861343
14,923333	0,2	6,881312
14,926667	0,2	6,903663
14,930000	0,2	6,927932
14,933333	0,2	6,953400
14,936667	0,2	6,979603
14,940000	0,2	7,006317
14,943333	0,2	7,032947
14,946667	0,2	7,058518
14,950000	0,2	7,082288
14,953333	0,2	7,104170
14,956667	0,2	7,124526
14,960000	0,2	7,143397
14,963333	0,2	7,160106
14,966667	0,2	7,173920
14,970000	0,2	7,184797
14,973333	0,2	7,193131
14,976667	0,2	7,199097
14,980000	0,2	7,202584
14,983333	0,2	7,203520
14,986667	0,2	7,201821
14,990000	0,2	7,197226
14,993333	0,2	7,189771
14,996667	0,2	7,180167
15,000000	0,2	7,169455
15,003333	0,2	7,158613
15,006667	0,2	7,148248
15,010000	0,2	7,138253
15,013333	0,2	7,128045
15,016667	0,2	7,117228
15,020000	0,2	7,105712
15,023333	0,2	7,093513
15,026667	0,2	7,080939
15,030000	0,2	7,068563
15,033333	0,2	7,056638
15,036667	0,2	7,044936
15,040000	0,2	7,033211
15,043333	0,2	7,021505
15,046667	0,2	7,010069
15,050000	0,2	6,999014
15,053333	0,2	6,988166
15,056667	0,2	6,977465
15,060000	0,2	6,967259
15,063333	0,2	6,957922
15,066667	0,2	6,949504
15,070000	0,2	6,941941
15,073333	0,2	6,935386
15,076667	0,2	6,930236
15,080000	0,2	6,926928
15,083333	0,2	6,925644
15,086667	0,2	6,926235
15,090000	0,2	6,928401
15,093333	0,2	6,931999
15,096667	0,2	6,937248
15,100000	0,2	6,944449
15,103333	0,2	6,953449
15,106667	0,2	6,963574
15,110000	0,2	6,974153
15,113333	0,2	6,984879
15,116667	0,2	6,995518
15,120000	0,2	7,005636
15,123333	0,2	7,014828
15,126667	0,2	7,022774
15,130000	0,2	7,028909
15,133333	0,2	7,032692
15,136667	0,2	7,034243
15,140000	0,2	7,033914
15,143333	0,2	7,031271
15,146667	0,2	7,025161
15,150000	0,2	7,014664
15,153333	0,2	6,999832
15,156667	0,2	6,981820
15,160000	0,2	6,962359
15,163333	0,2	6,942900
15,166667	0,2	6,924299
15,170000	0,2	6,907138
15,173333	0,2	6,891840
15,176667	0,2	6,878589
15,180000	0,2	6,867563
15,183333	0,2	6,859046
15,186667	0,2	6,853280
15,190000	0,2	6,850493
15,193333	0,2	6,851077
15,196667	0,2	6,855485
15,200000	0,2	6,863951
15,203333	0,2	6,876388
15,206667	0,2	6,892261
15,210000	0,2	6,910421
15,213333	0,2	6,929496
15,216667	0,2	6,948425
15,220000	0,2	6,966516
15,223333	0,2	6,983494
15,226667	0,2	6,999462
15,230000	0,2	7,014532
15,233333	0,2	7,028512
15,236667	0,2	7,040979
15,240000	0,2	7,051731
15,243333	0,2	7,061140
15,246667	0,2	7,070012
15,250000	0,2	7,079307
15,253333	0,2	7,089949
15,256667	0,2	7,102535
15,260000	0,2	7,117290
15,263333	0,2	7,134396
15,266667	0,2	7,154137
15,270000	0,2	7,176781
15,273333	0,2	7,202505
15,276667	0,2	7,231433
15,280000	0,2	7,263485
15,283333	0,2	7,297997
15,286667	0,2	7,333939
15,290000	0,2	7,370604
15,293333	0,2	7,407703
15,296667	0,2	7,444954
15,300000	0,2	7,481921
15,303333	0,2	7,518156
15,306667	0,2	7,553248
15,310000	0,2	7,586798
15,313333	0,2	7,618639
15,316667	0,2	7,649000
15,320000	0,2	7,678110
15,323333	0,2	7,705735
15,326667	0,2	7,731483
15,330000	0,2	7,755555
15,333333	0,2	7,778864
15,336667	0,2	7,802375
15,340000	0,2	7,826581
15,343333	0,2	7,851756
15,346667	0,2	7,878415
15,350000	0,2	7,907146
15,353333	0,2	7,938281
15,356667	0,2	7,972088
15,360000	0,2	8,008936
15,363333	0,2	8,049181
15,366667	0,2	8,093265
15,370000	0,2	8,141785
15,373333	0,2	8,195274
15,376667	0,2	8,254196
15,380000	0,2	8,319119
15,383333	0,2	8,390636
15,386667	0,2	8,469323
15,390000	0,2	8,555772
15,393333	0,2	8,650453
15,396667	0,2	8,753692
15,400000	0,2	8,865802
15,403333	0,2	8,987243
15,406667	0,2	9,118883
15,410000	0,2	9,261811
15,413333	0,2	9,416611
15,416667	0,2	9,583181
15,420000	0,2	9,761130
15,423333	0,2	9,949776
15,426667	0,2	10,147878
15,430000	0,2	10,353827
15,433333	0,2	10,566137
15,436667	0,2	10,783739
15,440000	0,2	11,005867
15,443333	0,2	11,231629
15,446667	0,2	11,459782
15,450000	0,2	11,688644
15,453333	0,2	11,915902
15,456667	0,2	12,138634
15,460000	0,2	12,353635
15,463333	0,2	12,557739
15,466667	0,2	12,748160
15,470000	0,2	12,922648
15,473333	0,2	13,079171
15,476667	0,2	13,215752
15,480000	0,2	13,330618
15,483333	0,2	13,422054
15,486667	0,2	13,488263
15,490000	0,2	13,527503
15,493333	0,2	13,538424
15,496667	0,2	13,520561
15,500000	0,2	13,474234
15,503333	0,2	13,400005
15,506667	0,2	13,298883
15,510000	0,2	13,172811
15,513333	0,2	13,024296
15,516667	0,2	12,855845
15,520000	0,2	12,670122
15,523333	0,2	12,470024
15,526667	0,2	12,258354
15,530000	0,2	12,037977
15,533333	0,2	11,812176
15,536667	0,2	11,584327
15,540000	0,2	11,357324
15,543333	0,2	11,133376
15,546667	0,2	10,914073
15,550000	0,2	10,700485
15,553333	0,2	10,493383
15,556667	0,2	10,293498
15,560000	0,2	10,101607
15,563333	0,2	9,918497
15,566667	0,2	9,744977
15,570000	0,2	9,581640
15,573333	0,2	9,428371
15,576667	0,2	9,284525
15,580000	0,2	9,149862
15,583333	0,2	9,024793
15,586667	0,2	8,909412
15,590000	0,2	8,802901
15,593333	0,2	8,703971
15,596667	0,2	8,611464
15,600000	0,2	8,524859
15,603333	0,2	8,444341
15,606667	0,2	8,370373
15,610000	0,2	8,303397
15,613333	0,2	8,243552
15,616667	0,2	8,190194
15,620000	0,2	8,141963
15,623333	0,2	8,097783
15,626667	0,2	8,057577
15,630000	0,2	8,021779
15,633333	0,2	7,990717
15,636667	0,2	7,964489
15,640000	0,2	7,942726
15,643333	0,2	7,924612
15,646667	0,2	7,909631
15,650000	0,2	7,898039
15,653333	0,2	7,890267
15,656667	0,2	7,886265
15,660000	0,2	7,885723
15,663333	0,2	7,888505
15,666667	0,2	7,894606
15,670000	0,2	7,904017
15,673333	0,2	7,916903
15,676667	0,2	7,933749
15,680000	0,2	7,955131
15,683333	0,2	7,981509
15,686667	0,2	8,013257
15,690000	0,2	8,050655
15,693333	0,2	8,093829
15,696667	0,2	8,143125
15,700000	0,2	8,199327
15,703333	0,2	8,262828
15,706667	0,2	8,332955
15,710000	0,2	8,408702
15,713333	0,2	8,489337
15,716667	0,2	8,573961
15,720000	0,2	8,661540
15,723333	0,2	8,751478
15,726667	0,2	8,843345
15,730000	0,2	8,936228
15,733333	0,2	9,028688
15,736667	0,2	9,119115
15,740000	0,2	9,206029
15,743333	0,2	9,288156
15,746667	0,2	9,364366
15,750000	0,2	9,433549
15,753333	0,2	9,494620
15,756667	0,2	9,546846
15,760000	0,2	9,590042
15,763333	0,2	9,624255
15,766667	0,2	9,649539
15,770000	0,2	9,666203
15,773333	0,2	9,675176
15,776667	0,2	9,677908
15,780000	0,2	9,675839
15,783333	0,2	9,670443
15,786667	0,2	9,663770
15,790000	0,2	9,658204
15,793333	0,2	9,655838
15,796667	0,2	9,658532
15,800000	0,2	9,668128
15,803333	0,2	9,686389
15,806667	0,2	9,714870
15,810000	0,2	9,754676
15,813333	0,2	9,806539
15,816667	0,2	9,871414
15,820000	0,2	9,950547
15,823333	0,2	10,044822
15,826667	0,2	10,154275
15,830000	0,2	10,278055
15,833333	0,2	10,414642
15,836667	0,2	10,562088
15,840000	0,2	10,718289
15,843333	0,2	10,881372
15,846667	0,2	11,049841
15,850000	0,2	11,222210
15,853333	0,2	11,396444
15,856667	0,2	11,569672
15,860000	0,2	11,738434
15,863333	0,2	11,899194
15,866667	0,2	12,048868
15,870000	0,2	12,185263
15,873333	0,2	12,306876
15,876667	0,2	12,412056
15,880000	0,2	12,498772
15,883333	0,2	12,565295
15,886667	0,2	12,610843
15,890000	0,2	12,635543
15,893333	0,2	12,639655
15,896667	0,2	12,622820
15,900000	0,2	12,584506
15,903333	0,2	12,525198
15,906667	0,2	12,446556
15,910000	0,2	12,350465
15,913333	0,2	12,238320
15,916667	0,2	12,111203
15,920000	0,2	11,970416
15,923333	0,2	11,817689
15,926667	0,2	11,654998
15,930000	0,2	11,484357
15,933333	0,2	11,307907
15,936667	0,2	11,127763
15,940000	0,2	10,945484
15,943333	0,2	10,762129
15,946667	0,2	10,578869
15,950000	0,2	10,397300
15,953333	0,2	10,219120
15,956667	0,2	10,045443
15,960000	0,2	9,876667
15,963333	0,2	9,712943
15,966667	0,2	9,554434
15,970000	0,2	9,401462
15,973333	0,2	9,254788
15,976667	0,2	9,115461
15,980000	0,2	8,984121
15,983333	0,2	8,860671
15,986667	0,2	8,744871
15,990000	0,2	8,636845
15,993333	0,2	8,536753
15,996667	0,2	8,444353
16,000000	0,2	8,359184
16,003333	0,2	8,280936
16,006667	0,2	8,209341
16,010000	0,2	8,143926
16,013333	0,2	8,084162
16,016667	0,2	8,029800
16,020000	0,2	7,980905
16,023333	0,2	7,937599
16,026667	0,2	7,899798
16,030000	0,2	7,867068
16,033333	0,2	7,838820
16,036667	0,2	7,814760
16,040000	0,2	7,795028
16,043333	0,2	7,779874
16,046667	0,2	7,769261
16,050000	0,2	7,762816
16,053333	0,2	7,760210
16,056667	0,2	7,761583
16,060000	0,2	7,767452
16,063333	0,2	7,778180
16,066667	0,2	7,793924
16,070000	0,2	7,814991
16,073333	0,2	7,841740
16,076667	0,2	7,874212
16,080000	0,2	7,912316
16,083333	0,2	7,956430
16,086667	0,2	8,007490
16,090000	0,2	8,066449
16,093333	0,2	8,133756
16,096667	0,2	8,209152
16,100000	0,2	8,292079
16,103333	0,2	8,382683
16,106667	0,2	8,482082
16,110000	0,2	8,591631
16,113333	0,2	8,712305
16,116667	0,2	8,844323
16,120000	0,2	8,987053
16,123333	0,2	9,139521
16,126667	0,2	9,300793
16,130000	0,2	9,469651
16,133333	0,2	9,644184
16,136667	0,2	9,821875
16,140000	0,2	10,000028
16,143333	0,2	10,176004
16,146667	0,2	10,347066
16,150000	0,2	10,510182
16,153333	0,2	10,662074
16,156667	0,2	10,799291
16,160000	0,2	10,918204
16,163333	0,2	11,015316
16,166667	0,2	11,087785
16,170000	0,2	11,133878
16,173333	0,2	11,153105
16,176667	0,2	11,145932
16,180000	0,2	11,113488
16,183333	0,2	11,057470
16,186667	0,2	10,979886
16,190000	0,2	10,882841
16,193333	0,2	10,768455
16,196667	0,2	10,638841
16,200000	0,2	10,496624
16,203333	0,2	10,345697
16,206667	0,2	10,190936
16,210000	0,2	10,036939
16,213333	0,2	9,887008
16,216667	0,2	9,743255
16,220000	0,2	9,607404
16,223333	0,2	9,481137
16,226667	0,2	9,365888
16,230000	0,2	9,262704
16,233333	0,2	9,172203
16,236667	0,2	9,094557
16,240000	0,2	9,029792
16,243333	0,2	8,978233
16,246667	0,2	8,940609
16,250000	0,2	8,917640
16,253333	0,2	8,909544
16,256667	0,2	8,915988
16,260000	0,2	8,936290
16,263333	0,2	8,969555
16,266667	0,2	9,014898
16,270000	0,2	9,071642
16,273333	0,2	9,139194
16,276667	0,2	9,216715
16,280000	0,2	9,302978
16,283333	0,2	9,396565
16,286667	0,2	9,495792
16,290000	0,2	9,598276
16,293333	0,2	9,701178
16,296667	0,2	9,801982
16,300000	0,2	9,898516
16,303333	0,2	9,988589
16,306667	0,2	10,069933
16,310000	0,2	10,140277
16,313333	0,2	10,197600
16,316667	0,2	10,240402
16,320000	0,2	10,267782
16,323333	0,2	10,279407
16,326667	0,2	10,275083
16,330000	0,2	10,254319
16,333333	0,2	10,216647
16,336667	0,2	10,162449
16,340000	0,2	10,093349
16,343333	0,2	10,011680
16,346667	0,2	9,919687
16,350000	0,2	9,819338
16,353333	0,2	9,712437
16,356667	0,2	9,600571
16,360000	0,2	9,485153
16,363333	0,2	9,367706
16,366667	0,2	9,250071
16,370000	0,2	9,134295
16,373333	0,2	9,022244
16,376667	0,2	8,915328
16,380000	0,2	8,814481
16,383333	0,2	8,720343
16,386667	0,2	8,633573
16,390000	0,2	8,554831
16,393333	0,2	8,484366
16,396667	0,2	8,421809
16,400000	0,2	8,366466
16,403333	0,2	8,317735
16,406667	0,2	8,275280
16,410000	0,2	8,238954
16,413333	0,2	8,208719
16,416667	0,2	8,184694
16,420000	0,2	8,166843
16,423333	0,2	8,154378
16,426667	0,2	8,145820
16,430000	0,2	8,139670
16,433333	0,2	8,134997
16,436667	0,2	8,131790
16,440000	0,2	8,130838
16,443333	0,2	8,132893
16,446667	0,2	8,137968
16,450000	0,2	8,145509
16,453333	0,2	8,154857
16,456667	0,2	8,165322
16,460000	0,2	8,176111
16,463333	0,2	8,186546
16,466667	0,2	8,196450
16,470000	0,2	8,206044
16,473333	0,2	8,215324
16,476667	0,2	8,223628
16,480000	0,2	8,229968
16,483333	0,2	8,233844
16,486667	0,2	8,235498
16,490000	0,2	8,235480
16,493333	0,2	8,234218
16,496667	0,2	8,231671
16,500000	0,2	8,227319
16,503333	0,2	8,220639
16,506667	0,2	8,211268
16,510000	0,2	8,198873
16,513333	0,2	8,183237
16,516667	0,2	8,164373
16,520000	0,2	8,142496
16,523333	0,2	8,118061
16,526667	0,2	8,091778
16,530000	0,2	8,064338
16,533333	0,2	8,036190
16,536667	0,2	8,007702
16,540000	0,2	7,979468
16,543333	0,2	7,952322
16,546667	0,2	7,926958
16,550000	0,2	7,903709
16,553333	0,2	7,882855
16,556667	0,2	7,864749
16,560000	0,2	7,849503
16,563333	0,2	7,836976
16,566667	0,2	7,827165
16,570000	0,2	7,820131
16,573333	0,2	7,815649
16,576667	0,2	7,813528
16,580000	0,2	7,814027
16,583333	0,2	7,817339
16,586667	0,2	7,823117
16,590000	0,2	7,830939
16,593333	0,2	7,840659
16,596667	0,2	7,852085
16,600000	0,2	7,864903
16,603333	0,2	7,879020
16,606667	0,2	7,894346
16,610000	0,2	7,910419
16,613333	0,2	7,926868
16,616667	0,2	7,943676
16,620000	0,2	7,960588
16,623333	0,2	7,977058
16,626667	0,2	7,992846
16,630000	0,2	8,008051
16,633333	0,2	8,022659
16,636667	0,2	8,036370
16,640000	0,2	8,048731
16,643333	0,2	8,059442
16,646667	0,2	8,068452
16,650000	0,2	8,075607
16,653333	0,2	8,080419
16,656667	0,2	8,082289
16,660000	0,2	8,080893
16,663333	0,2	8,076310
16,666667	0,2	8,068862
16,670000	0,2	8,058988
16,673333	0,2	8,047231
16,676667	0,2	8,034260
16,680000	0,2	8,020538
16,683333	0,2	8,005863
16,686667	0,2	7,989669
16,690000	0,2	7,971633
16,693333	0,2	7,951833
16,696667	0,2	7,930929
16,700000	0,2	7,909970
16,703333	0,2	7,889518
16,706667	0,2	7,869247
16,710000	0,2	7,848642
16,713333	0,2	7,827878
16,716667	0,2	7,807745
16,720000	0,2	7,789026
16,723333	0,2	7,772337
16,726667	0,2	7,758178
16,730000	0,2	7,746890
16,733333	0,2	7,738726
16,736667	0,2	7,733719
16,740000	0,2	7,731526
16,743333	0,2	7,731981
16,746667	0,2	7,735614
16,750000	0,2	7,743237
16,753333	0,2	7,755442
16,756667	0,2	7,772522
16,760000	0,2	7,794344
16,763333	0,2	7,820499
16,766667	0,2	7,850840
16,770000	0,2	7,885260
16,773333	0,2	7,922971
16,776667	0,2	7,962808
16,780000	0,2	8,004175
16,783333	0,2	8,047252
16,786667	0,2	8,092327
16,790000	0,2	8,139341
16,793333	0,2	8,188010
16,796667	0,2	8,237913
16,800000	0,2	8,288363
16,803333	0,2	8,338482
16,806667	0,2	8,387580
16,810000	0,2	8,435434
16,813333	0,2	8,482147
16,816667	0,2	8,527746
16,820000	0,2	8,571822
16,823333	0,2	8,613510
16,826667	0,2	8,651803
16,830000	0,2	8,685896
16,833333	0,2	8,715410
16,836667	0,2	8,740496
16,840000	0,2	8,761600
16,843333	0,2	8,779077
16,846667	0,2	8,793045
16,850000	0,2	8,803328
16,853333	0,2	8,809529
16,856667	0,2	8,811464
16,860000	0,2	8,809420
16,863333	0,2	8,803828
16,866667	0,2	8,794967
16,870000	0,2	8,783159
16,873333	0,2	8,769022
16,876667	0,2	8,753099
16,880000	0,2	8,735325
16,883333	0,2	8,715380
16,886667	0,2	8,693302
16,890000	0,2	8,669362
16,893333	0,2	8,643926
16,896667	0,2	8,617596
16,900000	0,2	8,590894
16,903333	0,2	8,563884
16,906667	0,2	8,536481
16,910000	0,2	8,508875
16,913333	0,2	8,481451
16,916667	0,2	8,454425
16,920000	0,2	8,427786
16,923333	0,2	8,401546
16,926667	0,2	8,375787
16,930000	0,2	8,350627
16,933333	0,2	8,326187
16,936667	0,2	8,302449
16,940000	0,2	8,279259
16,943333	0,2	8,256413
16,946667	0,2	8,233565
16,950000	0,2	8,210155
16,953333	0,2	8,185617
16,956667	0,2	8,159730
16,960000	0,2	8,132462
16,963333	0,2	8,103588
16,966667	0,2	8,072995
16,970000	0,2	8,041230
16,973333	0,2	8,009430
16,976667	0,2	7,978684
16,980000	0,2	7,949322
16,983333	0,2	7,920855
16,986667	0,2	7,892781
16,990000	0,2	7,865076
16,993333	0,2	7,837853
16,996667	0,2	7,811127
17,000000	0,2	7,784969
17,003333	0,2	7,759733
17,006667	0,2	7,736377
17,010000	0,2	7,716204
17,013333	0,2	7,699868
17,016667	0,2	7,686947
17,020000	0,2	7,676476
17,023333	0,2	7,667459
17,026667	0,2	7,659098
17,030000	0,2	7,651062
17,033333	0,2	7,643510
17,036667	0,2	7,636682
17,040000	0,2	7,630635
17,043333	0,2	7,625397
17,046667	0,2	7,621041
17,050000	0,2	7,617442
17,053333	0,2	7,614097
17,056667	0,2	7,610581
17,060000	0,2	7,607070
17,063333	0,2	7,603911
17,066667	0,2	7,600981
17,070000	0,2	7,597844
17,073333	0,2	7,594172
17,076667	0,2	7,589896
17,080000	0,2	7,585220
17,083333	0,2	7,580663
17,086667	0,2	7,576977
17,090000	0,2	7,574827
17,093333	0,2	7,574486
17,096667	0,2	7,575839
17,100000	0,2	7,578681
17,103333	0,2	7,582895
17,106667	0,2	7,588438
17,110000	0,2	7,595323
17,113333	0,2	7,603509
17,116667	0,2	7,612723
17,120000	0,2	7,622651
17,123333	0,2	7,633182
17,126667	0,2	7,644160
17,130000	0,2	7,655080
17,133333	0,2	7,665276
17,136667	0,2	7,674227
17,140000	0,2	7,681555
17,143333	0,2	7,686997
17,146667	0,2	7,690447
17,150000	0,2	7,691900
17,153333	0,2	7,691400
17,156667	0,2	7,689041
17,160000	0,2	7,684950
17,163333	0,2	7,679295
17,166667	0,2	7,672154
17,170000	0,2	7,663221
17,173333	0,2	7,651971
17,176667	0,2	7,638411
17,180000	0,2	7,623296
17,183333	0,2	7,607418
17,186667	0,2	7,591130
17,190000	0,2	7,574672
17,193333	0,2	7,558489
17,196667	0,2	7,543040
17,200000	0,2	7,528551
17,203333	0,2	7,515101
17,206667	0,2	7,502800
17,210000	0,2	7,491840
17,213333	0,2	7,482607
17,216667	0,2	7,475557
17,220000	0,2	7,470713
17,223333	0,2	7,467493
17,226667	0,2	7,465229
17,230000	0,2	7,463867
17,233333	0,2	7,463936
17,236667	0,2	7,465793
17,240000	0,2	7,469175
17,243333	0,2	7,473587
17,246667	0,2	7,478855
17,250000	0,2	7,485213
17,253333	0,2	7,493157
17,256667	0,2	7,503234
17,260000	0,2	7,515731
17,263333	0,2	7,530716
17,266667	0,2	7,548295
17,270000	0,2	7,568623
17,273333	0,2	7,591809
17,276667	0,2	7,617912
17,280000	0,2	7,647240
17,283333	0,2	7,680782
17,286667	0,2	7,719942
17,290000	0,2	7,765683
17,293333	0,2	7,818260
17,296667	0,2	7,877896
17,300000	0,2	7,945454
17,303333	0,2	8,022196
17,306667	0,2	8,108795
17,310000	0,2	8,205128
17,313333	0,2	8,311141
17,316667	0,2	8,427127
17,320000	0,2	8,553255
17,323333	0,2	8,689539
17,326667	0,2	8,836036
17,330000	0,2	8,992575
17,333333	0,2	9,158622
17,336667	0,2	9,333617
17,340000	0,2	9,517010
17,343333	0,2	9,707884
17,346667	0,2	9,904669
17,350000	0,2	10,105170
17,353333	0,2	10,306973
17,356667	0,2	10,507912
17,360000	0,2	10,706337
17,363333	0,2	10,901475
17,366667	0,2	11,093524
17,370000	0,2	11,282640
17,373333	0,2	11,467966
17,376667	0,2	11,648194
17,380000	0,2	11,822443
17,383333	0,2	11,990119
17,386667	0,2	12,150723
17,390000	0,2	12,304089
17,393333	0,2	12,450249
17,396667	0,2	12,588939
17,400000	0,2	12,719408
17,403333	0,2	12,840418
17,406667	0,2	12,950406
17,410000	0,2	13,048033
17,413333	0,2	13,132382
17,416667	0,2	13,202446
17,420000	0,2	13,256923
17,423333	0,2	13,294368
17,426667	0,2	13,313196
17,430000	0,2	13,311872
17,433333	0,2	13,289278
17,436667	0,2	13,244676
17,440000	0,2	13,177258
17,443333	0,2	13,086020
17,446667	0,2	12,970287
17,450000	0,2	12,830377
17,453333	0,2	12,667887
17,456667	0,2	12,485420
17,460000	0,2	12,285891
17,463333	0,2	12,071915
17,466667	0,2	11,845469
17,470000	0,2	11,608002
17,473333	0,2	11,361194
17,476667	0,2	11,107757
17,480000	0,2	10,851256
17,483333	0,2	10,595213
17,486667	0,2	10,342484
17,490000	0,2	10,095113
17,493333	0,2	9,854489
17,496667	0,2	9,621845
17,500000	0,2	9,398574
17,503333	0,2	9,186086
17,506667	0,2	8,985480
17,510000	0,2	8,797525
17,513333	0,2	8,622952
17,516667	0,2	8,462232
17,520000	0,2	8,315007
17,523333	0,2	8,180243
17,526667	0,2	8,056853
17,530000	0,2	7,944053
17,533333	0,2	7,841313
17,536667	0,2	7,748098
17,540000	0,2	7,663943
17,543333	0,2	7,588643
17,546667	0,2	7,522004
17,550000	0,2	7,463334
17,553333	0,2	7,411334
17,556667	0,2	7,364588
17,560000	0,2	7,322059
17,563333	0,2	7,283072
17,566667	0,2	7,247234
17,570000	0,2	7,214413
17,573333	0,2	7,184545
17,576667	0,2	7,157407
17,580000	0,2	7,132547
17,583333	0,2	7,109432
17,586667	0,2	7,087627
17,590000	0,2	7,066889
17,593333	0,2	7,047193
17,596667	0,2	7,028715
17,600000	0,2	7,011946
17,603333	0,2	6,997642
17,606667	0,2	6,986202
17,610000	0,2	6,977298
17,613333	0,2	6,970230
17,616667	0,2	6,964335
17,620000	0,2	6,959205
17,623333	0,2	6,955069
17,626667	0,2	6,952946
17,630000	0,2	6,953892
17,633333	0,2	6,958081
17,636667	0,2	6,964941
17,640000	0,2	6,973913
17,643333	0,2	6,984779
17,646667	0,2	6,997557
17,650000	0,2	7,012370
17,653333	0,2	7,029363
17,656667	0,2	7,048577
17,660000	0,2	7,069797
17,663333	0,2	7,092750
17,666667	0,2	7,117426
17,670000	0,2	7,143763
17,673333	0,2	7,171123
17,676667	0,2	7,198512
17,680000	0,2	7,225296
17,683333	0,2	7,251480
17,686667	0,2	7,277216
17,690000	0,2	7,302147
17,693333	0,2	7,325407
17,696667	0,2	7,346292
17,700000	0,2	7,364698
17,703333	0,2	7,380842
17,706667	0,2	7,394840
17,710000	0,2	7,406640
17,713333	0,2	7,416166
17,716667	0,2	7,423322
17,720000	0,2	7,427829
17,723333	0,2	7,429232
17,726667	0,2	7,427249
17,730000	0,2	7,422140
17,733333	0,2	7,414662
17,736667	0,2	7,405692
17,740000	0,2	7,395940
17,743333	0,2	7,385794
17,746667	0,2	7,375309
17,750000	0,2	7,364368
17,753333	0,2	7,352725
17,756667	0,2	7,340063
17,760000	0,2	7,326321
17,763333	0,2	7,312034
17,766667	0,2	7,298129
17,770000	0,2	7,285459
17,773333	0,2	7,274778
17,776667	0,2	7,266577
17,780000	0,2	7,260651
17,783333	0,2	7,256585
17,786667	0,2	7,254572
17,790000	0,2	7,255077
17,793333	0,2	7,258162
17,796667	0,2	7,263710
17,800000	0,2	7,271827
17,803333	0,2	7,282637
17,806667	0,2	7,296010
17,810000	0,2	7,311466
17,813333	0,2	7,328211
17,816667	0,2	7,345675
17,820000	0,2	7,363913
17,823333	0,2	7,383251
17,826667	0,2	7,403908
17,830000	0,2	7,425871
17,833333	0,2	7,448764
17,836667	0,2	7,471714
17,840000	0,2	7,493446
17,843333	0,2	7,512756
17,846667	0,2	7,529000
17,850000	0,2	7,542005
17,853333	0,2	7,551520
17,856667	0,2	7,556973
17,860000	0,2	7,557734
17,863333	0,2	7,553534
17,866667	0,2	7,544681
17,870000	0,2	7,531720
17,873333	0,2	7,514785
17,876667	0,2	7,493648
17,880000	0,2	7,468481
17,883333	0,2	7,440204
17,886667	0,2	7,409890
17,890000	0,2	7,378168
17,893333	0,2	7,345283
17,896667	0,2	7,311521
17,900000	0,2	7,277497
17,903333	0,2	7,243859
17,906667	0,2	7,210931
17,910000	0,2	7,179120
17,913333	0,2	7,149182
17,916667	0,2	7,121731
17,920000	0,2	7,096911
17,923333	0,2	7,074629
17,926667	0,2	7,054795
17,930000	0,2	7,037294
17,933333	0,2	7,021876
17,936667	0,2	7,008282
17,940000	0,2	6,996487
17,943333	0,2	6,986654
17,946667	0,2	6,978729
17,950000	0,2	6,972085
17,953333	0,2	6,965840
17,956667	0,2	6,959536
17,960000	0,2	6,953225
17,963333	0,2	6,947120
17,966667	0,2	6,941559
17,970000	0,2	6,937137
17,973333	0,2	6,934602
17,976667	0,2	6,934521
17,980000	0,2	6,936993
17,983333	0,2	6,941709
17,986667	0,2	6,948387
17,990000	0,2	6,956941
17,993333	0,2	6,967207
17,996667	0,2	6,978810
18,000000	0,2	6,991190
18,003333	0,2	7,003789
18,006667	0,2	7,016548
18,010000	0,2	7,029908
18,013333	0,2	7,044150
18,016667	0,2	7,059285
18,020000	0,2	7,075439
18,023333	0,2	7,092669
18,026667	0,2	7,110469
18,030000	0,2	7,127890
18,033333	0,2	7,144137
18,036667	0,2	7,158852
18,040000	0,2	7,172055
18,043333	0,2	7,184058
18,046667	0,2	7,194968
18,050000	0,2	7,204193
18,053333	0,2	7,210946
18,056667	0,2	7,215023
18,060000	0,2	7,216823
18,063333	0,2	7,216951
18,066667	0,2	7,215748
18,070000	0,2	7,213031
18,073333	0,2	7,208570
18,076667	0,2	7,202729
18,080000	0,2	7,196311
18,083333	0,2	7,189887
18,086667	0,2	7,183492
18,090000	0,2	7,176773
18,093333	0,2	7,169335
18,096667	0,2	7,161131
18,100000	0,2	7,152644
18,103333	0,2	7,144465
18,106667	0,2	7,136827
18,110000	0,2	7,129759
18,113333	0,2	7,123139
18,116667	0,2	7,116311
18,120000	0,2	7,108112
18,123333	0,2	7,097405
18,126667	0,2	7,083671
18,130000	0,2	7,067266
18,133333	0,2	7,049098
18,136667	0,2	7,030042
18,140000	0,2	7,010577
18,143333	0,2	6,990765
18,146667	0,2	6,970414
18,150000	0,2	6,949232
18,153333	0,2	6,926990
18,156667	0,2	6,903715
18,160000	0,2	6,879520
18,163333	0,2	6,854250
18,166667	0,2	6,827663
18,170000	0,2	6,800175
18,173333	0,2	6,773099
18,176667	0,2	6,747707
18,180000	0,2	6,724285
18,183333	0,2	6,702396
18,186667	0,2	6,681756
18,190000	0,2	6,662622
18,193333	0,2	6,645459
18,196667	0,2	6,630353
18,200000	0,2	6,617005
18,203333	0,2	6,605278
18,206667	0,2	6,595279
18,210000	0,2	6,586921
18,213333	0,2	6,579984
18,216667	0,2	6,574379
18,220000	0,2	6,570020
18,223333	0,2	6,566779
18,226667	0,2	6,564628
18,230000	0,2	6,563595
18,233333	0,2	6,563582
18,236667	0,2	6,564269
18,240000	0,2	6,565377
18,243333	0,2	6,567048
18,246667	0,2	6,569634
18,250000	0,2	6,573155
18,253333	0,2	6,577251
18,256667	0,2	6,581587
18,260000	0,2	6,586135
18,263333	0,2	6,591049
18,266667	0,2	6,596591
18,270000	0,2	6,603166
18,273333	0,2	6,611027
18,276667	0,2	6,619927
18,280000	0,2	6,629321
18,283333	0,2	6,638835
18,286667	0,2	6,648367
18,290000	0,2	6,657705
18,293333	0,2	6,666148
18,296667	0,2	6,672752
18,300000	0,2	6,677016
18,303333	0,2	6,679182
18,306667	0,2	6,679755
18,310000	0,2	6,678681
18,313333	0,2	6,675183
18,316667	0,2	6,668681
18,320000	0,2	6,659390
18,323333	0,2	6,647811
18,326667	0,2	6,634276
18,330000	0,2	6,619139
18,333333	0,2	6,603052
18,336667	0,2	6,586918
18,340000	0,2	6,571597
18,343333	0,2	6,557551
18,346667	0,2	6,544697
18,350000	0,2	6,532792
18,353333	0,2	6,522080
18,356667	0,2	6,513304
18,360000	0,2	6,507072
18,363333	0,2	6,503602
18,366667	0,2	6,503114
18,370000	0,2	6,505889
18,373333	0,2	6,511829
18,376667	0,2	6,520382
18,380000	0,2	6,530849
18,383333	0,2	6,542414
18,386667	0,2	6,554276
18,390000	0,2	6,566100
18,393333	0,2	6,577945
18,396667	0,2	6,589723
18,400000	0,2	6,600926
18,403333	0,2	6,610665
18,406667	0,2	6,617939
18,410000	0,2	6,621957
18,413333	0,2	6,622202
18,416667	0,2	6,618579
18,420000	0,2	6,611567
18,423333	0,2	6,601800
18,426667	0,2	6,589486
18,430000	0,2	6,574350
18,433333	0,2	6,556180
18,436667	0,2	6,535460
18,440000	0,2	6,513339
18,443333	0,2	6,491083
18,446667	0,2	6,469778
18,450000	0,2	6,450124
18,453333	0,2	6,432202
18,456667	0,2	6,415600
18,460000	0,2	6,399907
18,463333	0,2	6,385095
18,466667	0,2	6,371411
18,470000	0,2	6,358958
18,473333	0,2	6,347528
18,476667	0,2	6,336928
18,480000	0,2	6,327222
18,483333	0,2	6,318483
18,486667	0,2	6,310485
18,490000	0,2	6,302778
18,493333	0,2	6,295011
18,496667	0,2	6,287386
18,500000	0,2	6,280754
18,503333	0,2	6,276009
18,506667	0,2	6,273628
18,510000	0,2	6,273758
18,513333	0,2	6,276374
18,516667	0,2	6,281307
18,520000	0,2	6,288292
18,523333	0,2	6,297220
18,526667	0,2	6,308480
18,530000	0,2	6,323067
18,533333	0,2	6,342085
18,536667	0,2	6,365790
18,540000	0,2	6,393295
18,543333	0,2	6,423363
18,546667	0,2	6,455184
18,550000	0,2	6,488329
18,553333	0,2	6,522276
18,556667	0,2	6,556049
18,560000	0,2	6,588199
18,563333	0,2	6,617235
18,566667	0,2	6,642303
18,570000	0,2	6,663427
18,573333	0,2	6,681180
18,576667	0,2	6,695958
18,580000	0,2	6,707410
18,583333	0,2	6,714953
18,586667	0,2	6,718693
18,590000	0,2	6,719456
18,593333	0,2	6,718358
18,596667	0,2	6,716723
18,600000	0,2	6,716084
18,603333	0,2	6,717461
18,606667	0,2	6,720515
18,610000	0,2	6,724255
18,613333	0,2	6,728481
18,616667	0,2	6,733715
18,620000	0,2	6,740155
18,623333	0,2	6,747407
18,626667	0,2	6,754859
18,630000	0,2	6,761881
18,633333	0,2	6,767940
18,636667	0,2	6,772767
18,640000	0,2	6,776328
18,643333	0,2	6,778807
18,646667	0,2	6,780763
18,650000	0,2	6,783053
18,653333	0,2	6,786635
18,656667	0,2	6,792585
18,660000	0,2	6,802247
18,663333	0,2	6,817448
18,666667	0,2	6,840753
18,670000	0,2	6,875257
18,673333	0,2	6,924316
18,676667	0,2	6,992036
18,680000	0,2	7,083829
18,683333	0,2	7,206383
18,686667	0,2	7,367540
18,690000	0,2	7,576282
18,693333	0,2	7,842540
18,696667	0,2	8,176909
18,700000	0,2	8,590144
18,703333	0,2	9,092062
18,706667	0,2	9,690023
18,710000	0,2	10,387406
18,713333	0,2	11,182446
18,716667	0,2	12,067697
18,720000	0,2	13,029868
18,723333	0,2	14,049793
18,726667	0,2	15,102858
18,730000	0,2	16,160466
18,733333	0,2	17,192361
18,736667	0,2	18,168843
18,740000	0,2	19,062224
18,743333	0,2	19,847775
18,746667	0,2	20,505019
18,750000	0,2	21,019675
18,753333	0,2	21,384853
18,756667	0,2	21,600487
18,760000	0,2	21,671920
18,763333	0,2	21,608616
18,766667	0,2	21,423195
18,770000	0,2	21,130566
18,773333	0,2	20,746772
18,776667	0,2	20,288175
18,780000	0,2	19,771352
18,783333	0,2	19,212592
18,786667	0,2	18,626763
18,790000	0,2	18,026733
18,793333	0,2	17,423755
18,796667	0,2	16,827641
18,800000	0,2	16,246314
18,803333	0,2	15,685839
18,806667	0,2	15,151056
18,810000	0,2	14,645838
18,813333	0,2	14,172780
18,816667	0,2	13,733185
18,820000	0,2	13,327425
18,823333	0,2	12,954873
18,826667	0,2	12,613644
18,830000	0,2	12,301006
18,833333	0,2	12,014106
18,836667	0,2	11,750090
18,840000	0,2	11,505839
18,843333	0,2	11,278164
18,846667	0,2	11,064156
18,850000	0,2	10,861061
18,853333	0,2	10,666155
18,856667	0,2	10,476915
18,860000	0,2	10,291072
18,863333	0,2	10,106649
18,866667	0,2	9,922299
18,870000	0,2	9,737424
18,873333	0,2	9,552083
18,876667	0,2	9,367199
18,880000	0,2	9,184418
18,883333	0,2	9,005374
18,886667	0,2	8,831415
18,890000	0,2	8,663794
18,893333	0,2	8,503539
18,896667	0,2	8,351314
18,900000	0,2	8,207825
18,903333	0,2	8,074391
18,906667	0,2	7,952778
18,910000	0,2	7,844151
18,913333	0,2	7,748519
18,916667	0,2	7,665230
18,920000	0,2	7,593497
18,923333	0,2	7,532488
18,926667	0,2	7,481380
18,930000	0,2	7,439512
18,933333	0,2	7,406219
18,936667	0,2	7,380275
18,940000	0,2	7,359876
18,943333	0,2	7,343567
18,946667	0,2	7,330938
18,950000	0,2	7,321918
18,953333	0,2	7,315630
18,956667	0,2	7,310289
18,960000	0,2	7,304127
18,963333	0,2	7,296324
18,966667	0,2	7,286959
18,970000	0,2	7,276021
18,973333	0,2	7,263014
18,976667	0,2	7,247638
18,980000	0,2	7,230231
18,983333	0,2	7,211100
18,986667	0,2	7,189852
18,990000	0,2	7,165880
18,993333	0,2	7,139288
18,996667	0,2	7,110937
19,000000	0,2	7,081475
19,003333	0,2	7,050619
19,006667	0,2	7,017634
19,010000	0,2	6,982224
19,013333	0,2	6,944774
19,016667	0,2	6,905989
19,020000	0,2	6,866405
19,023333	0,2	6,826106
19,026667	0,2	6,784864
19,030000	0,2	6,742500
19,033333	0,2	6,699041
19,036667	0,2	6,654782
19,040000	0,2	6,610285
19,043333	0,2	6,566109
19,046667	0,2	6,522372
19,050000	0,2	6,478712
19,053333	0,2	6,434696
19,056667	0,2	6,390122
19,060000	0,2	6,345048
19,063333	0,2	6,299849
19,066667	0,2	6,255339
19,070000	0,2	6,212508
19,073333	0,2	6,171812
19,076667	0,2	6,132976
19,080000	0,2	6,095770
19,083333	0,2	6,060634
19,086667	0,2	6,028290
19,090000	0,2	5,998921
19,093333	0,2	5,971905
19,096667	0,2	5,946359
19,100000	0,2	5,921925
19,103333	0,2	5,899059
19,106667	0,2	5,878703
19,110000	0,2	5,861729
19,113333	0,2	5,848249
19,116667	0,2	5,837344
19,120000	0,2	5,827953
19,123333	0,2	5,819695
19,126667	0,2	5,812632
19,130000	0,2	5,806781
19,133333	0,2	5,801771
19,136667	0,2	5,796620
19,140000	0,2	5,790297
19,143333	0,2	5,782702
19,146667	0,2	5,774596
19,150000	0,2	5,766597
19,153333	0,2	5,758757
19,156667	0,2	5,750917
19,160000	0,2	5,742940
19,163333	0,2	5,734762
19,166667	0,2	5,726403
19,170000	0,2	5,717931
19,173333	0,2	5,709617
19,176667	0,2	5,701861
19,180000	0,2	5,694792
19,183333	0,2	5,688419
19,186667	0,2	5,682952
19,190000	0,2	5,678644
19,193333	0,2	5,675460
19,196667	0,2	5,673087
19,200000	0,2	5,671205
19,203333	0,2	5,669706
19,206667	0,2	5,668687
19,210000	0,2	5,668126
19,213333	0,2	5,667837
19,216667	0,2	5,667973
19,220000	0,2	5,669051
19,223333	0,2	5,671300
19,226667	0,2	5,674388
19,230000	0,2	5,677815
19,233333	0,2	5,681262
19,236667	0,2	5,684713
19,240000	0,2	5,688510
19,243333	0,2	5,693106
19,246667	0,2	5,698863
19,250000	0,2	5,706306
19,253333	0,2	5,716240
19,256667	0,2	5,729289
19,260000	0,2	5,745456
19,263333	0,2	5,764331
19,266667	0,2	5,785562
19,270000	0,2	5,808848
19,273333	0,2	5,833707
19,276667	0,2	5,859742
19,280000	0,2	5,887166
19,283333	0,2	5,916551
19,286667	0,2	5,947804
19,290000	0,2	5,979695
19,293333	0,2	6,010585
19,296667	0,2	6,039507
19,300000	0,2	6,066554
19,303333	0,2	6,092253
19,306667	0,2	6,116436
19,310000	0,2	6,137874
19,313333	0,2	6,155061
19,316667	0,2	6,167059
19,320000	0,2	6,173619
19,323333	0,2	6,174889
19,326667	0,2	6,171065
19,330000	0,2	6,162195
19,333333	0,2	6,148229
19,336667	0,2	6,129295
19,340000	0,2	6,106004
19,343333	0,2	6,079301
19,346667	0,2	6,049877
19,350000	0,2	6,017906
19,353333	0,2	5,983513
19,356667	0,2	5,947221
19,360000	0,2	5,909755
19,363333	0,2	5,871922
19,366667	0,2	5,834687
19,370000	0,2	5,798748
19,373333	0,2	5,764120
19,376667	0,2	5,730617
19,380000	0,2	5,698568
19,383333	0,2	5,668682
19,386667	0,2	5,641276
19,390000	0,2	5,616095
19,393333	0,2	5,592873
19,396667	0,2	5,571642
19,400000	0,2	5,552389
19,403333	0,2	5,534758
19,406667	0,2	5,518224
19,410000	0,2	5,502255
19,413333	0,2	5,486275
19,416667	0,2	5,469728
19,420000	0,2	5,452244
19,423333	0,2	5,433798
19,426667	0,2	5,414694
19,430000	0,2	5,395304
19,433333	0,2	5,375912
19,436667	0,2	5,356771
19,440000	0,2	5,337992
19,443333	0,2	5,319285
19,446667	0,2	5,300190
19,450000	0,2	5,280645
19,453333	0,2	5,261092
19,456667	0,2	5,242060
19,460000	0,2	5,223902
19,463333	0,2	5,206905
19,466667	0,2	5,191422
19,470000	0,2	5,177723
19,473333	0,2	5,165629
19,476667	0,2	5,154384
19,480000	0,2	5,143181
19,483333	0,2	5,131921
19,486667	0,2	5,121141
19,490000	0,2	5,111223
19,493333	0,2	5,102238
19,496667	0,2	5,094268
19,500000	0,2	5,087153
19,503333	0,2	5,080502
19,506667	0,2	5,074169
19,510000	0,2	5,068085
19,513333	0,2	5,061903
19,516667	0,2	5,055376
19,520000	0,2	5,048778
19,523333	0,2	5,042655
19,526667	0,2	5,037399
19,530000	0,2	5,033286
19,533333	0,2	5,030651
19,536667	0,2	5,029728
19,540000	0,2	5,030512
19,543333	0,2	5,032906
19,546667	0,2	5,036813
19,550000	0,2	5,042139
19,553333	0,2	5,048917
19,556667	0,2	5,057420
19,560000	0,2	5,068095
19,563333	0,2	5,081379
19,566667	0,2	5,097429
19,570000	0,2	5,115903
19,573333	0,2	5,136095
19,576667	0,2	5,157147
19,580000	0,2	5,178215
19,583333	0,2	5,198904
19,586667	0,2	5,219387
19,590000	0,2	5,239819
19,593333	0,2	5,259888
19,596667	0,2	5,278839
19,600000	0,2	5,295645
19,603333	0,2	5,309502
19,606667	0,2	5,320397
19,610000	0,2	5,328838
19,613333	0,2	5,335191
19,616667	0,2	5,339544
19,620000	0,2	5,341907
19,623333	0,2	5,342353
19,626667	0,2	5,340931
19,630000	0,2	5,337601
19,633333	0,2	5,332505
19,636667	0,2	5,325870
19,640000	0,2	5,317726
19,643333	0,2	5,308289
19,646667	0,2	5,298072
19,650000	0,2	5,287325
19,653333	0,2	5,275944
19,656667	0,2	5,263918
19,660000	0,2	5,251343
19,663333	0,2	5,238388
19,666667	0,2	5,225652
19,670000	0,2	5,213970
19,673333	0,2	5,203537
19,676667	0,2	5,193780
19,680000	0,2	5,184186
19,683333	0,2	5,174747
19,686667	0,2	5,165691
19,690000	0,2	5,157448
19,693333	0,2	5,150691
19,696667	0,2	5,145890
19,700000	0,2	5,142966
19,703333	0,2	5,141541
19,706667	0,2	5,141472
19,710000	0,2	5,142987
19,713333	0,2	5,146179
19,716667	0,2	5,150632
19,720000	0,2	5,155731
19,723333	0,2	5,160958
19,726667	0,2	5,165618
19,730000	0,2	5,168543
19,733333	0,2	5,168629
19,736667	0,2	5,165844
19,740000	0,2	5,161132
19,743333	0,2	5,155126
19,746667	0,2	5,147667
19,750000	0,2	5,138536
19,753333	0,2	5,127954
19,756667	0,2	5,116331
19,760000	0,2	5,103836
19,763333	0,2	5,090498
19,766667	0,2	5,076758
19,770000	0,2	5,063576
19,773333	0,2	5,051985
19,776667	0,2	5,042825
19,780000	0,2	5,036768
19,783333	0,2	5,034081
19,786667	0,2	5,034296
19,790000	0,2	5,036582
19,793333	0,2	5,040413
19,796667	0,2	5,045488
19,800000	0,2	5,051122
19,803333	0,2	5,056023
19,806667	0,2	5,058883
19,810000	0,2	5,059087
19,813333	0,2	5,056706
19,816667	0,2	5,052055
19,820000	0,2	5,045506
19,823333	0,2	5,037517
19,826667	0,2	5,028352
19,830000	0,2	5,017697
19,833333	0,2	5,004943
19,836667	0,2	4,989915
19,840000	0,2	4,973320
19,843333	0,2	4,956649
19,846667	0,2	4,941390
19,850000	0,2	4,928194
19,853333	0,2	4,916758
19,856667	0,2	4,906306
19,860000	0,2	4,896264
19,863333	0,2	4,886513
19,866667	0,2	4,877071
19,870000	0,2	4,867934
19,873333	0,2	4,859322
19,876667	0,2	4,851752
19,880000	0,2	4,845660
19,883333	0,2	4,841024
19,886667	0,2	4,837589
19,890000	0,2	4,835173
19,893333	0,2	4,833495
19,896667	0,2	4,832096
19,900000	0,2	4,830517
19,903333	0,2	4,828235
19,906667	0,2	4,824616
19,910000	0,2	4,819260
19,913333	0,2	4,812382
19,916667	0,2	4,804776
19,920000	0,2	4,797106
19,923333	0,2	4,789082
19,926667	0,2	4,779696
19,930000	0,2	4,768285
19,933333	0,2	4,754987
19,936667	0,2	4,740349
19,940000	0,2	4,724842
19,943333	0,2	4,708648
19,946667	0,2	4,691644
19,950000	0,2	4,673582
19,953333	0,2	4,654418
19,956667	0,2	4,634411
19,960000	0,2	4,613804
19,963333	0,2	4,592606
19,966667	0,2	4,570877
19,970000	0,2	4,549046
19,973333	0,2	4,527817
19,976667	0,2	4,507703
19,980000	0,2	4,488702
19,983333	0,2	4,470536
19,986667	0,2	4,452835
19,990000	0,2	4,434995
19,993333	0,2	4,416500
19,996667	0,2	4,397598
20,000000	0,2	4,379161
20,003333	0,2	4,361846
20,006667	0,2	4,345805
20,010000	0,2	4,331163
20,013333	0,2	4,318350
20,016667	0,2	4,307734
20,020000	0,2	4,298990
20,023333	0,2	4,291237
20,026667	0,2	4,283997
20,030000	0,2	4,277663
20,033333	0,2	4,273063
20,036667	0,2	4,270855
20,040000	0,2	4,271077
20,043333	0,2	4,273241
20,046667	0,2	4,276923
20,050000	0,2	4,282027
20,053333	0,2	4,288577
20,056667	0,2	4,296550
20,060000	0,2	4,305852
20,063333	0,2	4,316283
20,066667	0,2	4,327572
20,070000	0,2	4,339492
20,073333	0,2	4,351883
20,076667	0,2	4,364513
20,080000	0,2	4,376895
20,083333	0,2	4,388560
20,086667	0,2	4,399597
20,090000	0,2	4,410440
20,093333	0,2	4,421211
20,096667	0,2	4,431644
20,100000	0,2	4,441372
20,103333	0,2	4,450002
20,106667	0,2	4,457158
20,110000	0,2	4,462824
20,113333	0,2	4,467658
20,116667	0,2	4,472605
20,120000	0,2	4,477986
20,123333	0,2	4,483322
20,126667	0,2	4,487937
20,130000	0,2	4,491210
20,133333	0,2	4,492587
20,136667	0,2	4,492048
20,140000	0,2	4,490404
20,143333	0,2	4,488619
20,146667	0,2	4,487107
20,150000	0,2	4,485987
20,153333	0,2	4,485450
20,156667	0,2	4,485504
20,160000	0,2	4,485783
20,163333	0,2	4,485829
20,166667	0,2	4,485499
20,170000	0,2	4,485287
20,173333	0,2	4,486228
20,176667	0,2	4,489009
20,180000	0,2	4,493203
20,183333	0,2	4,497670
20,186667	0,2	4,501486
20,190000	0,2	4,504481
20,193333	0,2	4,507154
20,196667	0,2	4,510067
20,200000	0,2	4,513367
20,203333	0,2	4,516885
20,206667	0,2	4,520495
20,210000	0,2	4,524157
20,213333	0,2	4,527851
20,216667	0,2	4,531790
20,220000	0,2	4,536340
20,223333	0,2	4,541233
20,226667	0,2	4,545368
20,230000	0,2	4,547876
20,233333	0,2	4,548885
20,236667	0,2	4,549084
20,240000	0,2	4,549161
20,243333	0,2	4,549481
20,246667	0,2	4,549845
20,250000	0,2	4,549880
20,253333	0,2	4,549589
20,256667	0,2	4,549196
20,260000	0,2	4,548897
20,263333	0,2	4,548820
20,266667	0,2	4,548866
20,270000	0,2	4,548576
20,273333	0,2	4,547565
20,276667	0,2	4,546230
20,280000	0,2	4,545635
20,283333	0,2	4,546753
20,286667	0,2	4,550130
20,290000	0,2	4,555889
20,293333	0,2	4,563627
20,296667	0,2	4,572666
20,300000	0,2	4,582856
20,303333	0,2	4,594774
20,306667	0,2	4,609014
20,310000	0,2	4,625632
20,313333	0,2	4,644173
20,316667	0,2	4,664031
20,320000	0,2	4,684886
20,323333	0,2	4,706798
20,326667	0,2	4,729682
20,330000	0,2	4,752824
20,333333	0,2	4,775118
20,336667	0,2	4,795520
20,340000	0,2	4,813159
20,343333	0,2	4,827546
20,346667	0,2	4,838780
20,350000	0,2	4,847289
20,353333	0,2	4,853480
20,356667	0,2	4,857527
20,360000	0,2	4,859150
20,363333	0,2	4,857652
20,366667	0,2	4,852300
20,370000	0,2	4,842771
20,373333	0,2	4,829430
20,376667	0,2	4,813176
20,380000	0,2	4,795044
20,383333	0,2	4,775864
20,386667	0,2	4,755968
20,390000	0,2	4,735244
20,393333	0,2	4,713612
20,396667	0,2	4,691354
20,400000	0,2	4,669101
20,403333	0,2	4,647586
20,406667	0,2	4,627272
20,410000	0,2	4,608088
20,413333	0,2	4,589425
20,416667	0,2	4,570548
20,420000	0,2	4,551282
20,423333	0,2	4,532208
20,426667	0,2	4,514100
20,430000	0,2	4,497226
20,433333	0,2	4,481176
20,436667	0,2	4,465104
20,440000	0,2	4,448114
20,443333	0,2	4,429725
20,446667	0,2	4,410090
20,450000	0,2	4,389706
20,453333	0,2	4,369095
20,456667	0,2	4,348782
20,460000	0,2	4,329116
20,463333	0,2	4,309941
20,466667	0,2	4,290715
20,470000	0,2	4,270923
20,473333	0,2	4,250238
20,476667	0,2	4,228664
20,480000	0,2	4,206728
20,483333	0,2	4,185286
20,486667	0,2	4,164966
20,490000	0,2	4,145899
20,493333	0,2	4,127929
20,496667	0,2	4,110736
20,500000	0,2	4,093876
20,503333	0,2	4,077051
20,506667	0,2	4,060363
20,510000	0,2	4,044205
20,513333	0,2	4,029012
20,516667	0,2	4,015058
20,520000	0,2	4,002166
20,523333	0,2	3,989662
20,526667	0,2	3,976962
20,530000	0,2	3,964108
20,533333	0,2	3,951686
20,536667	0,2	3,940413
20,540000	0,2	3,930591
20,543333	0,2	3,921889
20,546667	0,2	3,913874
20,550000	0,2	3,906535
20,553333	0,2	3,900216
20,556667	0,2	3,895115
20,560000	0,2	3,890874
20,563333	0,2	3,886898
20,566667	0,2	3,882823
20,570000	0,2	3,878378
20,573333	0,2	3,873292
20,576667	0,2	3,867531
20,580000	0,2	3,861449
20,583333	0,2	3,855581
20,586667	0,2	3,850251
20,590000	0,2	3,845389
20,593333	0,2	3,840806
20,596667	0,2	3,836399
20,600000	0,2	3,831902
20,603333	0,2	3,826832
20,606667	0,2	3,820927
20,610000	0,2	3,814436
20,613333	0,2	3,807880
20,616667	0,2	3,801575
20,620000	0,2	3,795408
20,623333	0,2	3,789124
20,626667	0,2	3,782825
20,630000	0,2	3,776754
20,633333	0,2	3,770626
20,636667	0,2	3,763889
20,640000	0,2	3,756357
20,643333	0,2	3,748113
20,646667	0,2	3,739392
20,650000	0,2	3,730562
20,653333	0,2	3,721869
20,656667	0,2	3,713406
20,660000	0,2	3,705103
20,663333	0,2	3,696504
20,666667	0,2	3,687034
20,670000	0,2	3,676660
20,673333	0,2	3,665997
20,676667	0,2	3,655702
20,680000	0,2	3,645906
20,683333	0,2	3,636397
20,686667	0,2	3,627288
20,690000	0,2	3,618991
20,693333	0,2	3,611530
20,696667	0,2	3,604440
20,700000	0,2	3,597191
20,703333	0,2	3,589449
20,706667	0,2	3,581238
20,710000	0,2	3,572808
20,713333	0,2	3,564361
20,716667	0,2	3,556129
20,720000	0,2	3,548405
20,723333	0,2	3,541254
20,726667	0,2	3,534479
20,730000	0,2	3,527966
20,733333	0,2	3,521846
20,736667	0,2	3,516333
20,740000	0,2	3,511684
20,743333	0,2	3,508468
20,746667	0,2	3,507505
20,750000	0,2	3,509201
20,753333	0,2	3,513207
20,756667	0,2	3,518923
20,760000	0,2	3,526187
20,763333	0,2	3,535633
20,766667	0,2	3,548430
20,770000	0,2	3,565293
20,773333	0,2	3,585914
20,776667	0,2	3,609589
20,780000	0,2	3,635904
20,783333	0,2	3,664646
20,786667	0,2	3,695518
20,790000	0,2	3,728118
20,793333	0,2	3,761896
20,796667	0,2	3,795977
20,800000	0,2	3,829255
20,803333	0,2	3,860720
20,806667	0,2	3,889624
20,810000	0,2	3,915445
20,813333	0,2	3,937598
20,816667	0,2	3,955199
20,820000	0,2	3,967369
20,823333	0,2	3,973653
20,826667	0,2	3,973915
20,830000	0,2	3,968047
20,833333	0,2	3,956044
20,836667	0,2	3,938263
20,840000	0,2	3,915308
20,843333	0,2	3,887778
20,846667	0,2	3,856355
20,850000	0,2	3,821977
20,853333	0,2	3,785768
20,856667	0,2	3,748643
20,860000	0,2	3,710983
20,863333	0,2	3,672953
20,866667	0,2	3,634990
20,870000	0,2	3,597864
20,873333	0,2	3,562510
20,876667	0,2	3,529555
20,880000	0,2	3,498856
20,883333	0,2	3,469754
20,886667	0,2	3,441797
20,890000	0,2	3,415203
20,893333	0,2	3,390547
20,896667	0,2	3,368082
20,900000	0,2	3,347721
20,903333	0,2	3,329458
20,906667	0,2	3,313467
20,910000	0,2	3,299966
20,913333	0,2	3,289076
20,916667	0,2	3,280588
20,920000	0,2	3,273869
20,923333	0,2	3,268142
20,926667	0,2	3,262911
20,930000	0,2	3,258049
20,933333	0,2	3,253474
20,936667	0,2	3,248889
20,940000	0,2	3,244177
20,943333	0,2	3,240002
20,946667	0,2	3,237298
20,950000	0,2	3,236053
20,953333	0,2	3,235348
20,956667	0,2	3,234476
20,960000	0,2	3,233350
20,963333	0,2	3,232111
20,966667	0,2	3,230863
20,970000	0,2	3,229744
20,973333	0,2	3,228890
20,976667	0,2	3,228236
20,980000	0,2	3,227561
20,983333	0,2	3,226675
20,986667	0,2	3,225480
20,990000	0,2	3,223917
20,993333	0,2	3,221959
20,996667	0,2	3,219670
21,000000	0,2	3,217293
21,003333	0,2	3,215352
21,006667	0,2	3,214351
21,010000	0,2	3,214139
21,013333	0,2	3,214076
21,016667	0,2	3,213743
21,020000	0,2	3,212977
21,023333	0,2	3,211587
21,026667	0,2	3,209535
21,030000	0,2	3,207103
21,033333	0,2	3,204528
21,036667	0,2	3,201797
21,040000	0,2	3,198923
21,043333	0,2	3,195939
21,046667	0,2	3,192737
21,050000	0,2	3,189337
21,053333	0,2	3,186001
21,056667	0,2	3,182724
21,060000	0,2	3,178946
21,063333	0,2	3,174104
21,066667	0,2	3,168236
21,070000	0,2	3,161775
21,073333	0,2	3,154830
21,076667	0,2	3,147030
21,080000	0,2	3,138276
21,083333	0,2	3,129160
21,086667	0,2	3,120222
21,090000	0,2	3,111280
21,093333	0,2	3,101868
21,096667	0,2	3,091891
21,100000	0,2	3,081378
21,103333	0,2	3,069957
21,106667	0,2	3,057114
21,110000	0,2	3,042925
21,113333	0,2	3,028350
21,116667	0,2	3,014690
21,120000	0,2	3,002604
21,123333	0,2	2,991640
21,126667	0,2	2,980781
21,130000	0,2	2,969480
21,133333	0,2	2,958171
21,136667	0,2	2,947843
21,140000	0,2	2,939260
21,143333	0,2	2,932528
21,146667	0,2	2,927050
21,150000	0,2	2,921878
21,153333	0,2	2,916332
21,156667	0,2	2,910280
21,160000	0,2	2,903912
21,163333	0,2	2,897425
21,166667	0,2	2,890937
21,170000	0,2	2,884576
21,173333	0,2	2,878449
21,176667	0,2	2,872461
21,180000	0,2	2,866393
21,183333	0,2	2,860468
21,186667	0,2	2,855611
21,190000	0,2	2,852687
21,193333	0,2	2,851761
21,196667	0,2	2,852298
21,200000	0,2	2,853758
21,203333	0,2	2,855952
21,206667	0,2	2,858922
21,210000	0,2	2,862655
21,213333	0,2	2,867130
21,216667	0,2	2,872517
21,220000	0,2	2,879073
21,223333	0,2	2,887029
21,226667	0,2	2,896700
21,230000	0,2	2,908289
21,233333	0,2	2,921571
21,236667	0,2	2,936257
21,240000	0,2	2,952467
21,243333	0,2	2,970571
21,246667	0,2	2,990709
21,250000	0,2	3,012617
21,253333	0,2	3,035842
21,256667	0,2	3,060089
21,260000	0,2	3,085346
21,263333	0,2	3,111589
21,266667	0,2	3,138297
21,270000	0,2	3,164368
21,273333	0,2	3,188614
21,276667	0,2	3,210255
21,280000	0,2	3,229056
21,283333	0,2	3,245128
21,286667	0,2	3,258630
21,290000	0,2	3,269576
21,293333	0,2	3,277568
21,296667	0,2	3,281779
21,300000	0,2	3,281550
21,303333	0,2	3,276870
21,306667	0,2	3,268220
21,310000	0,2	3,256309
21,313333	0,2	3,242240
21,316667	0,2	3,227428
21,320000	0,2	3,212917
21,323333	0,2	3,199083
21,326667	0,2	3,186009
21,330000	0,2	3,173644
21,333333	0,2	3,161923
21,336667	0,2	3,151202
21,340000	0,2	3,142363
21,343333	0,2	3,136247
21,346667	0,2	3,132972
21,350000	0,2	3,131730
21,353333	0,2	3,131251
21,356667	0,2	3,130564
21,360000	0,2	3,129467
21,363333	0,2	3,128521
21,366667	0,2	3,128531
21,370000	0,2	3,129961
21,373333	0,2	3,132829
21,376667	0,2	3,136815
21,380000	0,2	3,141126
21,383333	0,2	3,144423
21,386667	0,2	3,145379
21,390000	0,2	3,143413
21,393333	0,2	3,138772
21,396667	0,2	3,132175
21,400000	0,2	3,124415
21,403333	0,2	3,115816
21,406667	0,2	3,106079
21,410000	0,2	3,094888
21,413333	0,2	3,082358
21,416667	0,2	3,068804
21,420000	0,2	3,054465
21,423333	0,2	3,039513
21,426667	0,2	3,023971
21,430000	0,2	3,007599
21,433333	0,2	2,990165
21,436667	0,2	2,971812
21,440000	0,2	2,952925
21,443333	0,2	2,933813
21,446667	0,2	2,914652
21,450000	0,2	2,895495
21,453333	0,2	2,876461
21,456667	0,2	2,857955
21,460000	0,2	2,840391
21,463333	0,2	2,823835
21,466667	0,2	2,808103
21,470000	0,2	2,793009
21,473333	0,2	2,778559
21,476667	0,2	2,765229
21,480000	0,2	2,753902
21,483333	0,2	2,745296
21,486667	0,2	2,739421
21,490000	0,2	2,735605
21,493333	0,2	2,733098
21,496667	0,2	2,731703
21,500000	0,2	2,731803
21,503333	0,2	2,733891
21,506667	0,2	2,738189
21,510000	0,2	2,744628
21,513333	0,2	2,753095
21,516667	0,2	2,763547
21,520000	0,2	2,775692
21,523333	0,2	2,788825
21,526667	0,2	2,802274
21,530000	0,2	2,815775
21,533333	0,2	2,829330
21,536667	0,2	2,842846
21,540000	0,2	2,855919
21,543333	0,2	2,867996
21,546667	0,2	2,878800
21,550000	0,2	2,888501
21,553333	0,2	2,897430
21,556667	0,2	2,905616
21,560000	0,2	2,912515
21,563333	0,2	2,917263
21,566667	0,2	2,919341
21,570000	0,2	2,918993
21,573333	0,2	2,916862
21,576667	0,2	2,913535
21,580000	0,2	2,909649
21,583333	0,2	2,905721
21,586667	0,2	2,901511
21,590000	0,2	2,896244
21,593333	0,2	2,889609
21,596667	0,2	2,881984
21,600000	0,2	2,873793
21,603333	0,2	2,865114
21,606667	0,2	2,855775
21,610000	0,2	2,845846
21,613333	0,2	2,835871
21,616667	0,2	2,826388
21,620000	0,2	2,817772
21,623333	0,2	2,810644
21,626667	0,2	2,805527
21,630000	0,2	2,802031
21,633333	0,2	2,799060
21,636667	0,2	2,795731
21,640000	0,2	2,791780
21,643333	0,2	2,787460
21,646667	0,2	2,783470
21,650000	0,2	2,780752
21,653333	0,2	2,779801
21,656667	0,2	2,780113
21,660000	0,2	2,780507
21,663333	0,2	2,780026
21,666667	0,2	2,778538
21,670000	0,2	2,776491
21,673333	0,2	2,774268
21,676667	0,2	2,771885
21,680000	0,2	2,769027
21,683333	0,2	2,765290
21,686667	0,2	2,760553
21,690000	0,2	2,754955
21,693333	0,2	2,748475
21,696667	0,2	2,740868
21,700000	0,2	2,731967
21,703333	0,2	2,721912
21,706667	0,2	2,711068
21,710000	0,2	2,699726
21,713333	0,2	2,688051
21,716667	0,2	2,676175
21,720000	0,2	2,664333
21,723333	0,2	2,653059
21,726667	0,2	2,643132
21,730000	0,2	2,635311
21,733333	0,2	2,630085
21,736667	0,2	2,627583
21,740000	0,2	2,627772
21,743333	0,2	2,630515
21,746667	0,2	2,635455
21,750000	0,2	2,642132
21,753333	0,2	2,650279
21,756667	0,2	2,660105
21,760000	0,2	2,672111
21,763333	0,2	2,686554
21,766667	0,2	2,703323
21,770000	0,2	2,722145
21,773333	0,2	2,742725
21,776667	0,2	2,764853
21,780000	0,2	2,788275
21,783333	0,2	2,812441
21,786667	0,2	2,836639
21,790000	0,2	2,860468
21,793333	0,2	2,884096
21,796667	0,2	2,907878
21,800000	0,2	2,931913
21,803333	0,2	2,956186
21,806667	0,2	2,981062
21,810000	0,2	3,007569
21,813333	0,2	3,037045
21,816667	0,2	3,070451
21,820000	0,2	3,108222
21,823333	0,2	3,150707
21,826667	0,2	3,198403
21,830000	0,2	3,251779
21,833333	0,2	3,311227
21,836667	0,2	3,377195
21,840000	0,2	3,450094
21,843333	0,2	3,530083
21,846667	0,2	3,617139
21,850000	0,2	3,711261
21,853333	0,2	3,812298
21,856667	0,2	3,919604
21,860000	0,2	4,031950
21,863333	0,2	4,147693
21,866667	0,2	4,264937
21,870000	0,2	4,381610
21,873333	0,2	4,495652
21,876667	0,2	4,605116
21,880000	0,2	4,708035
21,883333	0,2	4,802461
21,886667	0,2	4,886598
21,890000	0,2	4,958807
21,893333	0,2	5,017826
21,896667	0,2	5,062950
21,900000	0,2	5,093822
21,903333	0,2	5,110155
21,906667	0,2	5,111601
21,910000	0,2	5,097681
21,913333	0,2	5,068013
21,916667	0,2	5,022914
21,920000	0,2	4,963785
21,923333	0,2	4,892765
21,926667	0,2	4,812063
21,930000	0,2	4,723783
21,933333	0,2	4,629814
21,936667	0,2	4,531243
21,940000	0,2	4,428390
21,943333	0,2	4,321967
21,946667	0,2	4,213744
21,950000	0,2	4,105874
21,953333	0,2	4,000061
21,956667	0,2	3,897565
21,960000	0,2	3,799525
21,963333	0,2	3,706741
21,966667	0,2	3,619394
21,970000	0,2	3,537461
21,973333	0,2	3,461100
21,976667	0,2	3,390419
21,980000	0,2	3,325261
21,983333	0,2	3,265450
21,986667	0,2	3,210879
21,990000	0,2	3,161279
21,993333	0,2	3,116067
21,996667	0,2	3,074387
22,000000	0,2	3,035518
22,003333	0,2	2,999408
22,006667	0,2	2,966394
22,010000	0,2	2,936432
22,013333	0,2	2,908889
22,016667	0,2	2,882791
22,020000	0,2	2,857190
22,023333	0,2	2,831582
22,026667	0,2	2,806006
22,030000	0,2	2,780782
22,033333	0,2	2,756129
22,036667	0,2	2,732023
22,040000	0,2	2,708318
22,043333	0,2	2,684935
22,046667	0,2	2,661963
22,050000	0,2	2,639490
22,053333	0,2	2,617280
22,056667	0,2	2,594929
22,060000	0,2	2,572476
22,063333	0,2	2,550478
22,066667	0,2	2,529255
22,070000	0,2	2,508494
22,073333	0,2	2,487859
22,076667	0,2	2,467541
22,080000	0,2	2,447946
22,083333	0,2	2,429336
22,086667	0,2	2,411859
22,090000	0,2	2,395655
22,093333	0,2	2,380862
22,096667	0,2	2,367535
22,100000	0,2	2,355690
22,103333	0,2	2,345517
22,106667	0,2	2,337312
22,110000	0,2	2,331151
22,113333	0,2	2,326720
22,116667	0,2	2,323413
22,120000	0,2	2,320585
22,123333	0,2	2,317920
22,126667	0,2	2,315603
22,130000	0,2	2,314080
22,133333	0,2	2,313657
22,136667	0,2	2,314277
22,140000	0,2	2,315540
22,143333	0,2	2,316870
22,146667	0,2	2,317887
22,150000	0,2	2,318715
22,153333	0,2	2,319688
22,156667	0,2	2,320799
22,160000	0,2	2,321693
22,163333	0,2	2,322059
22,166667	0,2	2,321755
22,170000	0,2	2,320712
22,173333	0,2	2,318835
22,176667	0,2	2,315870
22,180000	0,2	2,311692
22,183333	0,2	2,306741
22,186667	0,2	2,301755
22,190000	0,2	2,297149
22,193333	0,2	2,292864
22,196667	0,2	2,288674
22,200000	0,2	2,284509
22,203333	0,2	2,280369
22,206667	0,2	2,275932
22,210000	0,2	2,270623
22,213333	0,2	2,264154
22,216667	0,2	2,256711
22,220000	0,2	2,248750
22,223333	0,2	2,240749
22,226667	0,2	2,233041
22,230000	0,2	2,225817
22,233333	0,2	2,218956
22,236667	0,2	2,211732
22,240000	0,2	2,203202
22,243333	0,2	2,193053
22,246667	0,2	2,181811
22,250000	0,2	2,170243
22,253333	0,2	2,158636
22,256667	0,2	2,146754
22,260000	0,2	2,134534
22,263333	0,2	2,122430
22,266667	0,2	2,110999
22,270000	0,2	2,100556
22,273333	0,2	2,091269
22,276667	0,2	2,083186
22,280000	0,2	2,076060
22,283333	0,2	2,069591
22,286667	0,2	2,063882
22,290000	0,2	2,059242
22,293333	0,2	2,055814
22,296667	0,2	2,053690
22,300000	0,2	2,053012
22,303333	0,2	2,053890
22,306667	0,2	2,056303
22,310000	0,2	2,059937
22,313333	0,2	2,064296
22,316667	0,2	2,069229
22,320000	0,2	2,075223
22,323333	0,2	2,083027
22,326667	0,2	2,093180
22,330000	0,2	2,105786
22,333333	0,2	2,120413
22,336667	0,2	2,136454
22,340000	0,2	2,153575
22,343333	0,2	2,171582
22,346667	0,2	2,190178
22,350000	0,2	2,209080
22,353333	0,2	2,228100
22,356667	0,2	2,247131
22,360000	0,2	2,265998
22,363333	0,2	2,284083
22,366667	0,2	2,300484
22,370000	0,2	2,314726
22,373333	0,2	2,326817
22,376667	0,2	2,336558
22,380000	0,2	2,343185
22,383333	0,2	2,345756
22,386667	0,2	2,343899
22,390000	0,2	2,338169
22,393333	0,2	2,329576
22,396667	0,2	2,318824
22,400000	0,2	2,305940
22,403333	0,2	2,290474
22,406667	0,2	2,272236
22,410000	0,2	2,251756
22,413333	0,2	2,229727
22,416667	0,2	2,206324
22,420000	0,2	2,181605
22,423333	0,2	2,156180
22,426667	0,2	2,130872
22,430000	0,2	2,106141
22,433333	0,2	2,082199
22,436667	0,2	2,059265
22,440000	0,2	2,037386
22,443333	0,2	2,016415
22,446667	0,2	1,996528
22,450000	0,2	1,978378
22,453333	0,2	1,962294
22,456667	0,2	1,947783
22,460000	0,2	1,934201
22,463333	0,2	1,921555
22,466667	0,2	1,910423
22,470000	0,2	1,901227
22,473333	0,2	1,893869
22,476667	0,2	1,887948
22,480000	0,2	1,883036
22,483333	0,2	1,878849
22,486667	0,2	1,875417
22,490000	0,2	1,872962
22,493333	0,2	1,871457
22,496667	0,2	1,870537
22,500000	0,2	1,869993
22,503333	0,2	1,869938
22,506667	0,2	1,870322
22,510000	0,2	1,870769
22,513333	0,2	1,870979
22,516667	0,2	1,870927
22,520000	0,2	1,870734
22,523333	0,2	1,870545
22,526667	0,2	1,870231
22,530000	0,2	1,869222
22,533333	0,2	1,866983
22,536667	0,2	1,863481
22,540000	0,2	1,859112
22,543333	0,2	1,854397
22,546667	0,2	1,849642
22,550000	0,2	1,844748
22,553333	0,2	1,839247
22,556667	0,2	1,832515
22,560000	0,2	1,824365
22,563333	0,2	1,815332
22,566667	0,2	1,806074
22,570000	0,2	1,796959
22,573333	0,2	1,788202
22,576667	0,2	1,779887
22,580000	0,2	1,771934
22,583333	0,2	1,764260
22,586667	0,2	1,756902
22,590000	0,2	1,749957
22,593333	0,2	1,743504
22,596667	0,2	1,737567
22,600000	0,2	1,731931
22,603333	0,2	1,726142
22,606667	0,2	1,719820
22,610000	0,2	1,712879
22,613333	0,2	1,705553
22,616667	0,2	1,698488
22,620000	0,2	1,692638
22,623333	0,2	1,688654
22,626667	0,2	1,686453
22,630000	0,2	1,685508
22,633333	0,2	1,685270
22,636667	0,2	1,685289
22,640000	0,2	1,685327
22,643333	0,2	1,685427
22,646667	0,2	1,685912
22,650000	0,2	1,687386
22,653333	0,2	1,690299
22,656667	0,2	1,694331
22,660000	0,2	1,698531
22,663333	0,2	1,702234
22,666667	0,2	1,705594
22,670000	0,2	1,708997
22,673333	0,2	1,712215
22,676667	0,2	1,714692
22,680000	0,2	1,716393
22,683333	0,2	1,717727
22,686667	0,2	1,718783
22,690000	0,2	1,719238
22,693333	0,2	1,718972
22,696667	0,2	1,718252
22,700000	0,2	1,717302
22,703333	0,2	1,716167
22,706667	0,2	1,714826
22,710000	0,2	1,713101
22,713333	0,2	1,710670
22,716667	0,2	1,707401
22,720000	0,2	1,703658
22,723333	0,2	1,700311
22,726667	0,2	1,698366
22,730000	0,2	1,698389
22,733333	0,2	1,700228
22,736667	0,2	1,703297
22,740000	0,2	1,707206
22,743333	0,2	1,712014
22,746667	0,2	1,717914
22,750000	0,2	1,725014
22,753333	0,2	1,733440
22,756667	0,2	1,743543
22,760000	0,2	1,756043
22,763333	0,2	1,771801
22,766667	0,2	1,791339
22,770000	0,2	1,814477
22,773333	0,2	1,840321
22,776667	0,2	1,867922
22,780000	0,2	1,897018
22,783333	0,2	1,927948
22,786667	0,2	1,961181
22,790000	0,2	1,996923
22,793333	0,2	2,034848
22,796667	0,2	2,074325
22,800000	0,2	2,114908
22,803333	0,2	2,156198
22,806667	0,2	2,197309
22,810000	0,2	2,237073
22,813333	0,2	2,274809
22,816667	0,2	2,310455
22,820000	0,2	2,344054
22,823333	0,2	2,375311
22,826667	0,2	2,403724
22,830000	0,2	2,429061
22,833333	0,2	2,451156
22,836667	0,2	2,469451
22,840000	0,2	2,483576
22,843333	0,2	2,493893
22,846667	0,2	2,500735
22,850000	0,2	2,503697
22,853333	0,2	2,502068
22,856667	0,2	2,495570
22,860000	0,2	2,484572
22,863333	0,2	2,469673
22,866667	0,2	2,451322
22,870000	0,2	2,429841
22,873333	0,2	2,405350
22,876667	0,2	2,377942
22,880000	0,2	2,348088
22,883333	0,2	2,316285
22,886667	0,2	2,282582
22,890000	0,2	2,247012
22,893333	0,2	2,210052
22,896667	0,2	2,172210
22,900000	0,2	2,133561
22,903333	0,2	2,094022
22,906667	0,2	2,053760
22,910000	0,2	2,013155
22,913333	0,2	1,972715
22,916667	0,2	1,932966
22,920000	0,2	1,894220
22,923333	0,2	1,856506
22,926667	0,2	1,819851
22,930000	0,2	1,784651
22,933333	0,2	1,751478
22,936667	0,2	1,720454
22,940000	0,2	1,691309
22,943333	0,2	1,663967
22,946667	0,2	1,638672
22,950000	0,2	1,615754
22,953333	0,2	1,595423
22,956667	0,2	1,577710
22,960000	0,2	1,562533
22,963333	0,2	1,549781
22,966667	0,2	1,539370
22,970000	0,2	1,531135
22,973333	0,2	1,524710
22,976667	0,2	1,519769
22,980000	0,2	1,516054
22,983333	0,2	1,512871
22,986667	0,2	1,509223
22,990000	0,2	1,504898
22,993333	0,2	1,500779
22,996667	0,2	1,497779
23,000000	0,2	1,495924
23,003333	0,2	1,494557
23,006667	0,2	1,493035
23,010000	0,2	1,491183
23,013333	0,2	1,489199
23,016667	0,2	1,487257
23,020000	0,2	1,485535
23,023333	0,2	1,484424
23,026667	0,2	1,484176
23,030000	0,2	1,484504
23,033333	0,2	1,484734
23,036667	0,2	1,484271
23,040000	0,2	1,483067
23,043333	0,2	1,481565
23,046667	0,2	1,480123
23,050000	0,2	1,478623
23,053333	0,2	1,476588
23,056667	0,2	1,473680
23,060000	0,2	1,469985
23,063333	0,2	1,465841
23,066667	0,2	1,461724
23,070000	0,2	1,458123
23,073333	0,2	1,455210
23,076667	0,2	1,452648
23,080000	0,2	1,449846
23,083333	0,2	1,446392
23,086667	0,2	1,442301
23,090000	0,2	1,438015
23,093333	0,2	1,434026
23,096667	0,2	1,430507
23,100000	0,2	1,427351
23,103333	0,2	1,424252
23,106667	0,2	1,420856
23,110000	0,2	1,417107
23,113333	0,2	1,413282
23,116667	0,2	1,409596
23,120000	0,2	1,406191
23,123333	0,2	1,403486
23,126667	0,2	1,401921
23,130000	0,2	1,401389
23,133333	0,2	1,401279
23,136667	0,2	1,400895
23,140000	0,2	1,399861
23,143333	0,2	1,398387
23,146667	0,2	1,397093
23,150000	0,2	1,396392
23,153333	0,2	1,396132
23,156667	0,2	1,395825
23,160000	0,2	1,395118
23,163333	0,2	1,393997
23,166667	0,2	1,392550
23,170000	0,2	1,390866
23,173333	0,2	1,389133
23,176667	0,2	1,387379
23,180000	0,2	1,385324
23,183333	0,2	1,382886
23,186667	0,2	1,380467
23,190000	0,2	1,378324
23,193333	0,2	1,376044
23,196667	0,2	1,373138
23,200000	0,2	1,369755
23,203333	0,2	1,366254
23,206667	0,2	1,362450
23,210000	0,2	1,357964
23,213333	0,2	1,353069
23,216667	0,2	1,348559
23,220000	0,2	1,344937
23,223333	0,2	1,342084
23,226667	0,2	1,339625
23,230000	0,2	1,337218
23,233333	0,2	1,334590
23,236667	0,2	1,331842
23,240000	0,2	1,329552
23,243333	0,2	1,328253
23,246667	0,2	1,328219
23,250000	0,2	1,329569
23,253333	0,2	1,331884
23,256667	0,2	1,334197
23,260000	0,2	1,335908
23,263333	0,2	1,337318
23,266667	0,2	1,339212
23,270000	0,2	1,342078
23,273333	0,2	1,345774
23,276667	0,2	1,349922
23,280000	0,2	1,354280
23,283333	0,2	1,358665
23,286667	0,2	1,362930
23,290000	0,2	1,367071
23,293333	0,2	1,371145
23,296667	0,2	1,375198
23,300000	0,2	1,379211
23,303333	0,2	1,382897
23,306667	0,2	1,385691
23,310000	0,2	1,387182
23,313333	0,2	1,387517
23,316667	0,2	1,387293
23,320000	0,2	1,387142
23,323333	0,2	1,387497
23,326667	0,2	1,388596
23,330000	0,2	1,390381
23,333333	0,2	1,392307
23,336667	0,2	1,393490
23,340000	0,2	1,393270
23,343333	0,2	1,391552
23,346667	0,2	1,388643
23,350000	0,2	1,384938
23,353333	0,2	1,380710
23,356667	0,2	1,376088
23,360000	0,2	1,370977
23,363333	0,2	1,365054
23,366667	0,2	1,358272
23,370000	0,2	1,351153
23,373333	0,2	1,344206
23,376667	0,2	1,337520
23,380000	0,2	1,331160
23,383333	0,2	1,325236
23,386667	0,2	1,319436
23,390000	0,2	1,313240
23,393333	0,2	1,306533
23,396667	0,2	1,299476
23,400000	0,2	1,292157
23,403333	0,2	1,284788
23,406667	0,2	1,277704
23,410000	0,2	1,270942
23,413333	0,2	1,264265
23,416667	0,2	1,257520
23,420000	0,2	1,250624
23,423333	0,2	1,243264
23,426667	0,2	1,235085
23,430000	0,2	1,226248
23,433333	0,2	1,217325
23,436667	0,2	1,208801
23,440000	0,2	1,201120
23,443333	0,2	1,194614
23,446667	0,2	1,189052
23,450000	0,2	1,183883
23,453333	0,2	1,178759
23,456667	0,2	1,173534
23,460000	0,2	1,168284
23,463333	0,2	1,163402
23,466667	0,2	1,159291
23,470000	0,2	1,156092
23,473333	0,2	1,153752
23,476667	0,2	1,152075
23,480000	0,2	1,150718
23,483333	0,2	1,149307
23,486667	0,2	1,147657
23,490000	0,2	1,145989
23,493333	0,2	1,144670
23,496667	0,2	1,143636
23,500000	0,2	1,142457
23,503333	0,2	1,140826
23,506667	0,2	1,138777
23,510000	0,2	1,136748
23,513333	0,2	1,135289
23,516667	0,2	1,134563
23,520000	0,2	1,134471
23,523333	0,2	1,135080
23,526667	0,2	1,136551
23,530000	0,2	1,138888
23,533333	0,2	1,141953
23,536667	0,2	1,145624
23,540000	0,2	1,149943
23,543333	0,2	1,155080
23,546667	0,2	1,160992
23,550000	0,2	1,167281
23,553333	0,2	1,173507
23,556667	0,2	1,179587
23,560000	0,2	1,185908
23,563333	0,2	1,192953
23,566667	0,2	1,200904
23,570000	0,2	1,209608
23,573333	0,2	1,218747
23,576667	0,2	1,228100
23,580000	0,2	1,237617
23,583333	0,2	1,247361
23,586667	0,2	1,257599
23,590000	0,2	1,268823
23,593333	0,2	1,281635
23,596667	0,2	1,296596
23,600000	0,2	1,314010
23,603333	0,2	1,333797
23,606667	0,2	1,355741
23,610000	0,2	1,379924
23,613333	0,2	1,406595
23,616667	0,2	1,435772
23,620000	0,2	1,467449
23,623333	0,2	1,501772
23,626667	0,2	1,538681
23,630000	0,2	1,577669
23,633333	0,2	1,617914
23,636667	0,2	1,658625
23,640000	0,2	1,699339
23,643333	0,2	1,739675
23,646667	0,2	1,778857
23,650000	0,2	1,815897
23,653333	0,2	1,850149
23,656667	0,2	1,881268
23,660000	0,2	1,908722
23,663333	0,2	1,931663
23,666667	0,2	1,949027
23,670000	0,2	1,959658
23,673333	0,2	1,962850
23,676667	0,2	1,958751
23,680000	0,2	1,948060
23,683333	0,2	1,931681
23,686667	0,2	1,910567
23,690000	0,2	1,885456
23,693333	0,2	1,856625
23,696667	0,2	1,824105
23,700000	0,2	1,788419
23,703333	0,2	1,750792
23,706667	0,2	1,712482
23,710000	0,2	1,674130
23,713333	0,2	1,635780
23,716667	0,2	1,597472
23,720000	0,2	1,559703
23,723333	0,2	1,523261
23,726667	0,2	1,488709
23,730000	0,2	1,456157
23,733333	0,2	1,425552
23,736667	0,2	1,396947
23,740000	0,2	1,370423
23,743333	0,2	1,345955
23,746667	0,2	1,323469
23,750000	0,2	1,303054
23,753333	0,2	1,284884
23,756667	0,2	1,268746
23,760000	0,2	1,253955
23,763333	0,2	1,239797
23,766667	0,2	1,225783
23,770000	0,2	1,211777
23,773333	0,2	1,198233
23,776667	0,2	1,185960
23,780000	0,2	1,175295
23,783333	0,2	1,165652
23,786667	0,2	1,156122
23,790000	0,2	1,146234
23,793333	0,2	1,136107
23,796667	0,2	1,126304
23,800000	0,2	1,117397
23,803333	0,2	1,109331
23,806667	0,2	1,101597
23,810000	0,2	1,093951
23,813333	0,2	1,086404
23,816667	0,2	1,078946
23,820000	0,2	1,071712
23,823333	0,2	1,064860
23,826667	0,2	1,058212
23,830000	0,2	1,051548
23,833333	0,2	1,045096
23,836667	0,2	1,039382
23,840000	0,2	1,034682
23,843333	0,2	1,030711
23,846667	0,2	1,027074
23,850000	0,2	1,024012
23,853333	0,2	1,022122
23,856667	0,2	1,021516
23,860000	0,2	1,021833
23,863333	0,2	1,022711
23,866667	0,2	1,023883
23,870000	0,2	1,025288
23,873333	0,2	1,027265
23,876667	0,2	1,030236
23,880000	0,2	1,034153
23,883333	0,2	1,038679
23,886667	0,2	1,043647
23,890000	0,2	1,048954
23,893333	0,2	1,054466
23,896667	0,2	1,060090
23,900000	0,2	1,065624
23,903333	0,2	1,070866
23,906667	0,2	1,075801
23,910000	0,2	1,080372
23,913333	0,2	1,084457
23,916667	0,2	1,088154
23,920000	0,2	1,091626
23,923333	0,2	1,094759
23,926667	0,2	1,097254
23,930000	0,2	1,098992
23,933333	0,2	1,100184
23,936667	0,2	1,101094
23,940000	0,2	1,101734
23,943333	0,2	1,101829
23,946667	0,2	1,100910
23,950000	0,2	1,098642
23,953333	0,2	1,095055
23,956667	0,2	1,090237
23,960000	0,2	1,084048
23,963333	0,2	1,076361
23,966667	0,2	1,067312
23,970000	0,2	1,057292
23,973333	0,2	1,047050
23,976667	0,2	1,037418
23,980000	0,2	1,028618
23,983333	0,2	1,020203
23,986667	0,2	1,011658
23,990000	0,2	1,002776
23,993333	0,2	0,993694
23,996667	0,2	0,984715
24,000000	0,2	0,976069
24,003333	0,2	0,967787
24,006667	0,2	0,959721
24,010000	0,2	0,951772
24,013333	0,2	0,944055
24,016667	0,2	0,936748
24,020000	0,2	0,929947
24,023333	0,2	0,923683
24,026667	0,2	0,917877
24,030000	0,2	0,912129
24,033333	0,2	0,905914
24,036667	0,2	0,899269
24,040000	0,2	0,892833
24,043333	0,2	0,887032
24,046667	0,2	0,881636
24,050000	0,2	0,876257
24,053333	0,2	0,870868
24,056667	0,2	0,865688
24,060000	0,2	0,861020
24,063333	0,2	0,857281
24,066667	0,2	0,854788
24,070000	0,2	0,853421
24,073333	0,2	0,852754
24,076667	0,2	0,852415
24,080000	0,2	0,852066
24,083333	0,2	0,851391
24,086667	0,2	0,850319
24,090000	0,2	0,848838
24,093333	0,2	0,846751
24,096667	0,2	0,844084
24,100000	0,2	0,841260
24,103333	0,2	0,838690
24,106667	0,2	0,836602
24,110000	0,2	0,835217
24,113333	0,2	0,834695
24,116667	0,2	0,834860
24,120000	0,2	0,835254
24,123333	0,2	0,835561
24,126667	0,2	0,835782
24,130000	0,2	0,836105
24,133333	0,2	0,836760
24,136667	0,2	0,837999
24,140000	0,2	0,840075
24,143333	0,2	0,843192
24,146667	0,2	0,847403
24,150000	0,2	0,852515
24,153333	0,2	0,858130
24,156667	0,2	0,863815
24,160000	0,2	0,869409
24,163333	0,2	0,875137
24,166667	0,2	0,881296
24,170000	0,2	0,887921
24,173333	0,2	0,894763
24,176667	0,2	0,901593
24,180000	0,2	0,908357
24,183333	0,2	0,914788
24,186667	0,2	0,920303
24,190000	0,2	0,924545
24,193333	0,2	0,927808
24,196667	0,2	0,930865
24,200000	0,2	0,934327
24,203333	0,2	0,938124
24,206667	0,2	0,941547
24,210000	0,2	0,943736
24,213333	0,2	0,944436
24,216667	0,2	0,944214
24,220000	0,2	0,943729
24,223333	0,2	0,943155
24,226667	0,2	0,942453
24,230000	0,2	0,941654
24,233333	0,2	0,940590
24,236667	0,2	0,938673
24,240000	0,2	0,935431
24,243333	0,2	0,931073
24,246667	0,2	0,926147
24,250000	0,2	0,920860
24,253333	0,2	0,915011
24,256667	0,2	0,908481
24,260000	0,2	0,901619
24,263333	0,2	0,895076
24,266667	0,2	0,889142
24,270000	0,2	0,883284
24,273333	0,2	0,876580
24,276667	0,2	0,868570
24,280000	0,2	0,859538
24,283333	0,2	0,850060
24,286667	0,2	0,840539
24,290000	0,2	0,831338
24,293333	0,2	0,823001
24,296667	0,2	0,815930
24,300000	0,2	0,809972
24,303333	0,2	0,804514
24,306667	0,2	0,798907
24,310000	0,2	0,792875
24,313333	0,2	0,786767
24,316667	0,2	0,781276
24,320000	0,2	0,776691
24,323333	0,2	0,772605
24,326667	0,2	0,768507
24,330000	0,2	0,764385
24,333333	0,2	0,760594
24,336667	0,2	0,757457
24,340000	0,2	0,755056
24,343333	0,2	0,753239
24,346667	0,2	0,751858
24,350000	0,2	0,750831
24,353333	0,2	0,750114
24,356667	0,2	0,749902
24,360000	0,2	0,750641
24,363333	0,2	0,752691
24,366667	0,2	0,756085
24,370000	0,2	0,760605
24,373333	0,2	0,766066
24,376667	0,2	0,772486
24,380000	0,2	0,779901
24,383333	0,2	0,788109
24,386667	0,2	0,796686
24,390000	0,2	0,805274
24,393333	0,2	0,813929
24,396667	0,2	0,823221
24,400000	0,2	0,833925
24,403333	0,2	0,846651
24,406667	0,2	0,861590
24,410000	0,2	0,878306
24,413333	0,2	0,895966
24,416667	0,2	0,913998
24,420000	0,2	0,932270
24,423333	0,2	0,950640
24,426667	0,2	0,968649
24,430000	0,2	0,985624
24,433333	0,2	1,001039
24,436667	0,2	1,014801
24,440000	0,2	1,027190
24,443333	0,2	1,038471
24,446667	0,2	1,048728
24,450000	0,2	1,058055
24,453333	0,2	1,066689
24,456667	0,2	1,074873
24,460000	0,2	1,082419
24,463333	0,2	1,088468
24,466667	0,2	1,092163
24,470000	0,2	1,093327
24,473333	0,2	1,092313
24,476667	0,2	1,089818
24,480000	0,2	1,086917
24,483333	0,2	1,084795
24,486667	0,2	1,084099
24,490000	0,2	1,084713
24,493333	0,2	1,086573
24,496667	0,2	1,090465
24,500000	0,2	1,097443
24,503333	0,2	1,107894
24,506667	0,2	1,121779
24,510000	0,2	1,139304
24,513333	0,2	1,161097
24,516667	0,2	1,188208
24,520000	0,2	1,221895
24,523333	0,2	1,263357
24,526667	0,2	1,313830
24,530000	0,2	1,374752
24,533333	0,2	1,447883
24,536667	0,2	1,535585
24,540000	0,2	1,640879
24,543333	0,2	1,767106
24,546667	0,2	1,917729
24,550000	0,2	2,096844
24,553333	0,2	2,309785
24,556667	0,2	2,563065
24,560000	0,2	2,864207
24,563333	0,2	3,221737
24,566667	0,2	3,644925
24,570000	0,2	4,143534
24,573333	0,2	4,727857
24,576667	0,2	5,408685
24,580000	0,2	6,197022
24,583333	0,2	7,103889
24,586667	0,2	8,140057
24,590000	0,2	9,315106
24,593333	0,2	10,636211
24,596667	0,2	12,107438
24,600000	0,2	13,729507
24,603333	0,2	15,499579
24,606667	0,2	17,410983
24,610000	0,2	19,452836
24,613333	0,2	21,609307
24,616667	0,2	23,858762
24,620000	0,2	26,173594
24,623333	0,2	28,520893
24,626667	0,2	30,863751
24,630000	0,2	33,162692
24,633333	0,2	35,376206
24,636667	0,2	37,460896
24,640000	0,2	39,372819
24,643333	0,2	41,069691
24,646667	0,2	42,513231
24,650000	0,2	43,671127
24,653333	0,2	44,517804
24,656667	0,2	45,034543
24,660000	0,2	45,210070
24,663333	0,2	45,041419
24,666667	0,2	44,534318
24,670000	0,2	43,702686
24,673333	0,2	42,567642
24,676667	0,2	41,156852
24,680000	0,2	39,503958
24,683333	0,2	37,647209
24,686667	0,2	35,627419
24,690000	0,2	33,486019
24,693333	0,2	31,263524
24,696667	0,2	28,998520
24,700000	0,2	26,727200
24,703333	0,2	24,482989
24,706667	0,2	22,295843
24,710000	0,2	20,191401
24,713333	0,2	18,190610
24,716667	0,2	16,309666
24,720000	0,2	14,559771
24,723333	0,2	12,947317
24,726667	0,2	11,474788
24,730000	0,2	10,141416
24,733333	0,2	8,943410
24,736667	0,2	7,874585
24,740000	0,2	6,927275
24,743333	0,2	6,092738
24,746667	0,2	5,361408
24,750000	0,2	4,723491
24,753333	0,2	4,169299
24,756667	0,2	3,689390
24,760000	0,2	3,274906
24,763333	0,2	2,917741
24,766667	0,2	2,610575
24,770000	0,2	2,346936
24,773333	0,2	2,121154
24,776667	0,2	1,928083
24,780000	0,2	1,762723
24,783333	0,2	1,620308
24,786667	0,2	1,496841
24,790000	0,2	1,389275
24,793333	0,2	1,295308
24,796667	0,2	1,213266
24,800000	0,2	1,141893
24,803333	0,2	1,079821
24,806667	0,2	1,025353
24,810000	0,2	0,976963
24,813333	0,2	0,933608
24,816667	0,2	0,894640
24,820000	0,2	0,859833
24,823333	0,2	0,829202
24,826667	0,2	0,802571
24,830000	0,2	0,779453
24,833333	0,2	0,759285
24,836667	0,2	0,741678
24,840000	0,2	0,726394
24,843333	0,2	0,713111
24,846667	0,2	0,701319
24,850000	0,2	0,690623
24,853333	0,2	0,680915
24,856667	0,2	0,672057
24,860000	0,2	0,663857
24,863333	0,2	0,656403
24,866667	0,2	0,650006
24,870000	0,2	0,645110
24,873333	0,2	0,642346
24,876667	0,2	0,642100
24,880000	0,2	0,644027
24,883333	0,2	0,647395
24,886667	0,2	0,651540
24,890000	0,2	0,655715
24,893333	0,2	0,659068
24,896667	0,2	0,661097
24,900000	0,2	0,661767
24,903333	0,2	0,661205
24,906667	0,2	0,659681
24,910000	0,2	0,657717
24,913333	0,2	0,655838
24,916667	0,2	0,654340
24,920000	0,2	0,653285
24,923333	0,2	0,652425
24,926667	0,2	0,651239
24,930000	0,2	0,649348
24,933333	0,2	0,646933
24,936667	0,2	0,644554
24,940000	0,2	0,642596
24,943333	0,2	0,640969
24,946667	0,2	0,639189
24,950000	0,2	0,636817
24,953333	0,2	0,633850
24,956667	0,2	0,630628
24,960000	0,2	0,627597
24,963333	0,2	0,625204
24,966667	0,2	0,623630
24,970000	0,2	0,622537
24,973333	0,2	0,621192
24,976667	0,2	0,618883
24,980000	0,2	0,615438
24,983333	0,2	0,611255
24,986667	0,2	0,606757
24,990000	0,2	0,602180
24,993333	0,2	0,597886
24,996667	0,2	0,594340
25,000000	0,2	0,591770
25,003333	0,2	0,590172
25,006667	0,2	0,589546
25,010000	0,2	0,589739
25,013333	0,2	0,590175
25,016667	0,2	0,590190
25,020000	0,2	0,589495
25,023333	0,2	0,588060
25,026667	0,2	0,585860
25,030000	0,2	0,583118
25,033333	0,2	0,580569
25,036667	0,2	0,578925
25,040000	0,2	0,578072
25,043333	0,2	0,577283
25,046667	0,2	0,576150
25,050000	0,2	0,574876
25,053333	0,2	0,573670
25,056667	0,2	0,572244
25,060000	0,2	0,570034
25,063333	0,2	0,566935
25,066667	0,2	0,563577
25,070000	0,2	0,560776
25,073333	0,2	0,559059
25,076667	0,2	0,558547
25,080000	0,2	0,558962
25,083333	0,2	0,559906
25,086667	0,2	0,561127
25,090000	0,2	0,562364
25,093333	0,2	0,563230
25,096667	0,2	0,563509
25,100000	0,2	0,563431
25,103333	0,2	0,563314
25,106667	0,2	0,563101
25,110000	0,2	0,562562
25,113333	0,2	0,561647
25,116667	0,2	0,560404
25,120000	0,2	0,558831
25,123333	0,2	0,556962
25,126667	0,2	0,555040
25,130000	0,2	0,553471
25,133333	0,2	0,552446
25,136667	0,2	0,551721
25,140000	0,2	0,550900
25,143333	0,2	0,549770
25,146667	0,2	0,548220
25,150000	0,2	0,546176
25,153333	0,2	0,543874
25,156667	0,2	0,541911
25,160000	0,2	0,540744
25,163333	0,2	0,540263
25,166667	0,2	0,540005
25,170000	0,2	0,539663
25,173333	0,2	0,539215
25,176667	0,2	0,538703
25,180000	0,2	0,537958
25,183333	0,2	0,536624
25,186667	0,2	0,534694
25,190000	0,2	0,532660
25,193333	0,2	0,530724
25,196667	0,2	0,528487
25,200000	0,2	0,525729
25,203333	0,2	0,522908
25,206667	0,2	0,520714
25,210000	0,2	0,519428
25,213333	0,2	0,518810
25,216667	0,2	0,518382
25,220000	0,2	0,517736
25,223333	0,2	0,516724
25,226667	0,2	0,515493
25,230000	0,2	0,514265
25,233333	0,2	0,513126
25,236667	0,2	0,512021
25,240000	0,2	0,510805
25,243333	0,2	0,509289
25,246667	0,2	0,507434
25,250000	0,2	0,505433
25,253333	0,2	0,503426
25,256667	0,2	0,501288
25,260000	0,2	0,498937
25,263333	0,2	0,496621
25,266667	0,2	0,494639
25,270000	0,2	0,492885
25,273333	0,2	0,490819
25,276667	0,2	0,487914
25,280000	0,2	0,484208
25,283333	0,2	0,480383
25,286667	0,2	0,477052
25,290000	0,2	0,474322
25,293333	0,2	0,472135
25,296667	0,2	0,470509
25,300000	0,2	0,469495
25,303333	0,2	0,469145
25,306667	0,2	0,469347
25,310000	0,2	0,469856
25,313333	0,2	0,470662
25,316667	0,2	0,472134
25,320000	0,2	0,474714
25,323333	0,2	0,478421
25,326667	0,2	0,482761
25,330000	0,2	0,487327
25,333333	0,2	0,492287
25,336667	0,2	0,497993
25,340000	0,2	0,504563
25,343333	0,2	0,511916
25,346667	0,2	0,519657
25,350000	0,2	0,527148
25,353333	0,2	0,534146
25,356667	0,2	0,541014
25,360000	0,2	0,548128
25,363333	0,2	0,555365
25,366667	0,2	0,562089
25,370000	0,2	0,567470
25,373333	0,2	0,571004
25,376667	0,2	0,572903
25,380000	0,2	0,573792
25,383333	0,2	0,574139
25,386667	0,2	0,574146
25,390000	0,2	0,573579
25,393333	0,2	0,571669
25,396667	0,2	0,567952
25,400000	0,2	0,563147
25,403333	0,2	0,558596
25,406667	0,2	0,555002
25,410000	0,2	0,552106
25,413333	0,2	0,549170
25,416667	0,2	0,545351
25,420000	0,2	0,540037
25,423333	0,2	0,533160
25,426667	0,2	0,525256
25,430000	0,2	0,517165
25,433333	0,2	0,509414
25,436667	0,2	0,501941
25,440000	0,2	0,494566
25,443333	0,2	0,487294
25,446667	0,2	0,480112
25,450000	0,2	0,473099
25,453333	0,2	0,466614
25,456667	0,2	0,460877
25,460000	0,2	0,455624
25,463333	0,2	0,450415
25,466667	0,2	0,445085
25,470000	0,2	0,440033
25,473333	0,2	0,436158
25,476667	0,2	0,434059
25,480000	0,2	0,433197
25,483333	0,2	0,432221
25,486667	0,2	0,430097
25,490000	0,2	0,426722
25,493333	0,2	0,422609
25,496667	0,2	0,418407
25,500000	0,2	0,414721
25,503333	0,2	0,411794
25,506667	0,2	0,409235
25,510000	0,2	0,406585
25,513333	0,2	0,404212
25,516667	0,2	0,403086
25,520000	0,2	0,403557
25,523333	0,2	0,404796
25,526667	0,2	0,405469
25,530000	0,2	0,404737
25,533333	0,2	0,402756
25,536667	0,2	0,400338
25,540000	0,2	0,398165
25,543333	0,2	0,396291
25,546667	0,2	0,394320
25,550000	0,2	0,392078
25,553333	0,2	0,389929
25,556667	0,2	0,388406
25,560000	0,2	0,387783
25,563333	0,2	0,387915
25,566667	0,2	0,388388
25,570000	0,2	0,388839
25,573333	0,2	0,388988
25,576667	0,2	0,388530
25,580000	0,2	0,387445
25,583333	0,2	0,386202
25,586667	0,2	0,385339
25,590000	0,2	0,385161
25,593333	0,2	0,385712
25,596667	0,2	0,386602
25,600000	0,2	0,387240
25,603333	0,2	0,387461
25,606667	0,2	0,387393
25,610000	0,2	0,387007
25,613333	0,2	0,386401
25,616667	0,2	0,385933
25,620000	0,2	0,385793
25,623333	0,2	0,385851
25,626667	0,2	0,385780
25,630000	0,2	0,385208
25,633333	0,2	0,384005
25,636667	0,2	0,382370
25,640000	0,2	0,380625
25,643333	0,2	0,378956
25,646667	0,2	0,377313
25,650000	0,2	0,375667
25,653333	0,2	0,374186
25,656667	0,2	0,373047
25,660000	0,2	0,372356
25,663333	0,2	0,372138
25,666667	0,2	0,372041
25,670000	0,2	0,371240
25,673333	0,2	0,369014
25,676667	0,2	0,365534
25,680000	0,2	0,361878
25,683333	0,2	0,358940
25,686667	0,2	0,356666
25,690000	0,2	0,354604
25,693333	0,2	0,352672
25,696667	0,2	0,351103
25,700000	0,2	0,350149
25,703333	0,2	0,349996
25,706667	0,2	0,350633
25,710000	0,2	0,351748
25,713333	0,2	0,352941
25,716667	0,2	0,354060
25,720000	0,2	0,355279
25,723333	0,2	0,356739
25,726667	0,2	0,358184
25,730000	0,2	0,359086
25,733333	0,2	0,359268
25,736667	0,2	0,359407
25,740000	0,2	0,360517
25,743333	0,2	0,362792
25,746667	0,2	0,365457
25,750000	0,2	0,367796
25,753333	0,2	0,369839
25,756667	0,2	0,372159
25,760000	0,2	0,375226
25,763333	0,2	0,378722
25,766667	0,2	0,381612
25,770000	0,2	0,383097
25,773333	0,2	0,383310
25,776667	0,2	0,383240
25,780000	0,2	0,384041
25,783333	0,2	0,386177
25,786667	0,2	0,389120
25,790000	0,2	0,391812
25,793333	0,2	0,393431
25,796667	0,2	0,393795
25,800000	0,2	0,393225
25,803333	0,2	0,392143
25,806667	0,2	0,390790
25,810000	0,2	0,389222
25,813333	0,2	0,387534
25,816667	0,2	0,385904
25,820000	0,2	0,384370
25,823333	0,2	0,382814
25,826667	0,2	0,381163
25,830000	0,2	0,379359
25,833333	0,2	0,377272
25,836667	0,2	0,374795
25,840000	0,2	0,371926
25,843333	0,2	0,368886
25,846667	0,2	0,366108
25,850000	0,2	0,363865
25,853333	0,2	0,362154
25,856667	0,2	0,360888
25,860000	0,2	0,359857
25,863333	0,2	0,358704
25,866667	0,2	0,357059
25,870000	0,2	0,354691
25,873333	0,2	0,351810
25,876667	0,2	0,349111
25,880000	0,2	0,347238
25,883333	0,2	0,346395
25,886667	0,2	0,346450
25,890000	0,2	0,347005
25,893333	0,2	0,347547
25,896667	0,2	0,347925
25,900000	0,2	0,348397
25,903333	0,2	0,349109
25,906667	0,2	0,350022
25,910000	0,2	0,351191
25,913333	0,2	0,352578
25,916667	0,2	0,353848
25,920000	0,2	0,354789
25,923333	0,2	0,355631
25,926667	0,2	0,356865
25,930000	0,2	0,358988
25,933333	0,2	0,362467
25,936667	0,2	0,367769
25,940000	0,2	0,375042
25,943333	0,2	0,383817
25,946667	0,2	0,393428
25,950000	0,2	0,403417
25,953333	0,2	0,413480
25,956667	0,2	0,423704
25,960000	0,2	0,434541
25,963333	0,2	0,445975
25,966667	0,2	0,457162
25,970000	0,2	0,467223
25,973333	0,2	0,476026
25,976667	0,2	0,483907
25,980000	0,2	0,491030
25,983333	0,2	0,497299
25,986667	0,2	0,502517
25,990000	0,2	0,506581
25,993333	0,2	0,509862
25,996667	0,2	0,513048
26,000000	0,2	0,516289
26,003333	0,2	0,518748
26,006667	0,2	0,519177
26,010000	0,2	0,516880
26,013333	0,2	0,512169
26,016667	0,2	0,505973
26,020000	0,2	0,499216
26,023333	0,2	0,492526
26,026667	0,2	0,486153
26,030000	0,2	0,480133
26,033333	0,2	0,474699
26,036667	0,2	0,470297
26,040000	0,2	0,467093
26,043333	0,2	0,464822
26,046667	0,2	0,463055
26,050000	0,2	0,461336
26,053333	0,2	0,459279
26,056667	0,2	0,456890
26,060000	0,2	0,454660
26,063333	0,2	0,453225
26,066667	0,2	0,453013
26,070000	0,2	0,453916
26,073333	0,2	0,455496
26,076667	0,2	0,457699
26,080000	0,2	0,460632
26,083333	0,2	0,463826
26,086667	0,2	0,466492
26,090000	0,2	0,468222
26,093333	0,2	0,469033
26,096667	0,2	0,469082
26,100000	0,2	0,468564
26,103333	0,2	0,467628
26,106667	0,2	0,466271
26,110000	0,2	0,464355
26,113333	0,2	0,461606
26,116667	0,2	0,457596
26,120000	0,2	0,451979
26,123333	0,2	0,444781
26,126667	0,2	0,436337
26,130000	0,2	0,427043
26,133333	0,2	0,417240
26,136667	0,2	0,407276
26,140000	0,2	0,397442
26,143333	0,2	0,387692
26,146667	0,2	0,377747
26,150000	0,2	0,367545
26,153333	0,2	0,357280
26,156667	0,2	0,347123
26,160000	0,2	0,337188
26,163333	0,2	0,327599
26,166667	0,2	0,318528
26,170000	0,2	0,310065
26,173333	0,2	0,302035
26,176667	0,2	0,294317
26,180000	0,2	0,287196
26,183333	0,2	0,280991
26,186667	0,2	0,275679
26,190000	0,2	0,271056
26,193333	0,2	0,267062
26,196667	0,2	0,263846
26,200000	0,2	0,261303
26,203333	0,2	0,258839
26,206667	0,2	0,255940
26,210000	0,2	0,252590
26,213333	0,2	0,249182
26,216667	0,2	0,246399
26,220000	0,2	0,244834
26,223333	0,2	0,244419
26,226667	0,2	0,244429
26,230000	0,2	0,244175
26,233333	0,2	0,243562
26,236667	0,2	0,242765
26,240000	0,2	0,241650
26,243333	0,2	0,239870
26,246667	0,2	0,237283
26,250000	0,2	0,234223
26,253333	0,2	0,231346
26,256667	0,2	0,229107
26,260000	0,2	0,227422
26,263333	0,2	0,225850
26,266667	0,2	0,224138
26,270000	0,2	0,222560
26,273333	0,2	0,221530
26,276667	0,2	0,221078
26,280000	0,2	0,220939
26,283333	0,2	0,220816
26,286667	0,2	0,220309
26,290000	0,2	0,219039
26,293333	0,2	0,217148
26,296667	0,2	0,215303
26,300000	0,2	0,213983
26,303333	0,2	0,213110
26,306667	0,2	0,212577
26,310000	0,2	0,212493
26,313333	0,2	0,212706
26,316667	0,2	0,212869
26,320000	0,2	0,213028
26,323333	0,2	0,213492
26,326667	0,2	0,214265
26,330000	0,2	0,215105
26,333333	0,2	0,216060
26,336667	0,2	0,217394
26,340000	0,2	0,219030
26,343333	0,2	0,220619
26,346667	0,2	0,221992
26,350000	0,2	0,223164
26,353333	0,2	0,224111
26,356667	0,2	0,224755
26,360000	0,2	0,225005
26,363333	0,2	0,224851
26,366667	0,2	0,224518
26,370000	0,2	0,224345
26,373333	0,2	0,224560
26,376667	0,2	0,225176
26,380000	0,2	0,225963
26,383333	0,2	0,226592
26,386667	0,2	0,226642
26,390000	0,2	0,225589
26,393333	0,2	0,223321
26,396667	0,2	0,220562
26,400000	0,2	0,218460
26,403333	0,2	0,217783
26,406667	0,2	0,218504
26,410000	0,2	0,219958
26,413333	0,2	0,221306
26,416667	0,2	0,222030
26,420000	0,2	0,222099
26,423333	0,2	0,221678
26,426667	0,2	0,220810
26,430000	0,2	0,219471
26,433333	0,2	0,217993
26,436667	0,2	0,217156
26,440000	0,2	0,217436
26,443333	0,2	0,218492
26,446667	0,2	0,219751
26,450000	0,2	0,221001
26,453333	0,2	0,222418
26,456667	0,2	0,224290
26,460000	0,2	0,226472
26,463333	0,2	0,228214
26,466667	0,2	0,228845
26,470000	0,2	0,228416
26,473333	0,2	0,227429
26,476667	0,2	0,226241
26,480000	0,2	0,224900
26,483333	0,2	0,223197
26,486667	0,2	0,220948
26,490000	0,2	0,218395
26,493333	0,2	0,216102
26,496667	0,2	0,214538
26,500000	0,2	0,213801
26,503333	0,2	0,213488
26,506667	0,2	0,212995
26,510000	0,2	0,212101
26,513333	0,2	0,210997
26,516667	0,2	0,209847
26,520000	0,2	0,208608
26,523333	0,2	0,207283
26,526667	0,2	0,206314
26,530000	0,2	0,206407
26,533333	0,2	0,207752
26,536667	0,2	0,209656
26,540000	0,2	0,211121
26,543333	0,2	0,211627
26,546667	0,2	0,211334
26,550000	0,2	0,210786
26,553333	0,2	0,210544
26,556667	0,2	0,210866
26,560000	0,2	0,211610
26,563333	0,2	0,212493
26,566667	0,2	0,213390
26,570000	0,2	0,214352
26,573333	0,2	0,215369
26,576667	0,2	0,216252
26,580000	0,2	0,216842
26,583333	0,2	0,217385
26,586667	0,2	0,218406
26,590000	0,2	0,220060
26,593333	0,2	0,221880
26,596667	0,2	0,223178
26,600000	0,2	0,223427
26,603333	0,2	0,222498
26,606667	0,2	0,220734
26,610000	0,2	0,218702
26,613333	0,2	0,216803
26,616667	0,2	0,215178
26,620000	0,2	0,213899
26,623333	0,2	0,213026
26,626667	0,2	0,212400
26,630000	0,2	0,211517
26,633333	0,2	0,209861
26,636667	0,2	0,207531
26,640000	0,2	0,205240
26,643333	0,2	0,203629
26,646667	0,2	0,202802
26,650000	0,2	0,202346
26,653333	0,2	0,201716
26,656667	0,2	0,200729
26,660000	0,2	0,199662
26,663333	0,2	0,198940
26,666667	0,2	0,198756
26,670000	0,2	0,198909
26,673333	0,2	0,199021
26,676667	0,2	0,198765
26,680000	0,2	0,197798
26,683333	0,2	0,195936
26,686667	0,2	0,193536
26,690000	0,2	0,191257
26,693333	0,2	0,189572
26,696667	0,2	0,188761
26,700000	0,2	0,189079
26,703333	0,2	0,190568
26,706667	0,2	0,192632
26,710000	0,2	0,194158
26,713333	0,2	0,194456
26,716667	0,2	0,193724
26,720000	0,2	0,192589
26,723333	0,2	0,191728
26,726667	0,2	0,191638
26,730000	0,2	0,192276
26,733333	0,2	0,193142
26,736667	0,2	0,193954
26,740000	0,2	0,194861
26,743333	0,2	0,195931
26,746667	0,2	0,196923
26,750000	0,2	0,197574
26,753333	0,2	0,198025
26,756667	0,2	0,199026
26,760000	0,2	0,201345
26,763333	0,2	0,204812
26,766667	0,2	0,208379
26,770000	0,2	0,211157
26,773333	0,2	0,213106
26,776667	0,2	0,214914
26,780000	0,2	0,217360
26,783333	0,2	0,220742
26,786667	0,2	0,224844
26,790000	0,2	0,229057
26,793333	0,2	0,232451
26,796667	0,2	0,234452
26,800000	0,2	0,235451
26,803333	0,2	0,236351
26,806667	0,2	0,237804
26,810000	0,2	0,239901
26,813333	0,2	0,242053
26,816667	0,2	0,243352
26,820000	0,2	0,243564
26,823333	0,2	0,243546
26,826667	0,2	0,244320
26,830000	0,2	0,246161
26,833333	0,2	0,248691
26,836667	0,2	0,251171
26,840000	0,2	0,252681
26,843333	0,2	0,252722
26,846667	0,2	0,251567
26,850000	0,2	0,249647
26,853333	0,2	0,246841
26,856667	0,2	0,242858
26,860000	0,2	0,238050
26,863333	0,2	0,233222
26,866667	0,2	0,228942
26,870000	0,2	0,225392
26,873333	0,2	0,222398
26,876667	0,2	0,219546
26,880000	0,2	0,216578
26,883333	0,2	0,213625
26,886667	0,2	0,210981
26,890000	0,2	0,208640
26,893333	0,2	0,206289
26,896667	0,2	0,203834
26,900000	0,2	0,201597
26,903333	0,2	0,199939
26,906667	0,2	0,198868
26,910000	0,2	0,198100
26,913333	0,2	0,197392
26,916667	0,2	0,196733
26,920000	0,2	0,196183
26,923333	0,2	0,195622
26,926667	0,2	0,194954
26,930000	0,2	0,194402
26,933333	0,2	0,194169
26,936667	0,2	0,193872
26,940000	0,2	0,192648
26,943333	0,2	0,190011
26,946667	0,2	0,186520
26,950000	0,2	0,183240
26,953333	0,2	0,180722
26,956667	0,2	0,178835
26,960000	0,2	0,177374
26,963333	0,2	0,176446
26,966667	0,2	0,176279
26,970000	0,2	0,176711
26,973333	0,2	0,177014
26,976667	0,2	0,176397
26,980000	0,2	0,174475
26,983333	0,2	0,171336
26,986667	0,2	0,167578
26,990000	0,2	0,163999
26,993333	0,2	0,161017
26,996667	0,2	0,158503
27,000000	0,2	0,156034
27,003333	0,2	0,153330
27,006667	0,2	0,150566
27,010000	0,2	0,148007
27,013333	0,2	0,145506
27,016667	0,2	0,142956
27,020000	0,2	0,140727
27,023333	0,2	0,139007
27,026667	0,2	0,137334
27,030000	0,2	0,135218
27,033333	0,2	0,132610
27,036667	0,2	0,129740
27,040000	0,2	0,127010
27,043333	0,2	0,124906
27,046667	0,2	0,123634
27,050000	0,2	0,122832
27,053333	0,2	0,121784
27,056667	0,2	0,119980
27,060000	0,2	0,117453
27,063333	0,2	0,114689
27,066667	0,2	0,112060
27,070000	0,2	0,109406
27,073333	0,2	0,106590
27,076667	0,2	0,104084
27,080000	0,2	0,102423
27,083333	0,2	0,101491
27,086667	0,2	0,100808
27,090000	0,2	0,100075
27,093333	0,2	0,099094
27,096667	0,2	0,097653
27,100000	0,2	0,095775
27,103333	0,2	0,093778
27,106667	0,2	0,092116
27,110000	0,2	0,091307
27,113333	0,2	0,091738
27,116667	0,2	0,093384
27,120000	0,2	0,095759
27,123333	0,2	0,098110
27,126667	0,2	0,099766
27,130000	0,2	0,100510
27,133333	0,2	0,100420
27,136667	0,2	0,099611
27,140000	0,2	0,098480
27,143333	0,2	0,097779
27,146667	0,2	0,098003
27,150000	0,2	0,098820
27,153333	0,2	0,099512
27,156667	0,2	0,099980
27,160000	0,2	0,100807
27,163333	0,2	0,102261
27,166667	0,2	0,103725
27,170000	0,2	0,104385
27,173333	0,2	0,104025
27,176667	0,2	0,102854
27,180000	0,2	0,101123
27,183333	0,2	0,099260
27,186667	0,2	0,097816
27,190000	0,2	0,096921
27,193333	0,2	0,096368
27,196667	0,2	0,096190
27,200000	0,2	0,096528
27,203333	0,2	0,097344
27,206667	0,2	0,098580
27,210000	0,2	0,100228
27,213333	0,2	0,102312
27,216667	0,2	0,104830
27,220000	0,2	0,107530
27,223333	0,2	0,109848
27,226667	0,2	0,111256
27,230000	0,2	0,111780
27,233333	0,2	0,112045
27,236667	0,2	0,112703
27,240000	0,2	0,113950
27,243333	0,2	0,115556
27,246667	0,2	0,117125
27,250000	0,2	0,118562
27,253333	0,2	0,120281
27,256667	0,2	0,122664
27,260000	0,2	0,125699
27,263333	0,2	0,129300
27,266667	0,2	0,133526
27,270000	0,2	0,138435
27,273333	0,2	0,143795
27,276667	0,2	0,149143
27,280000	0,2	0,154258
27,283333	0,2	0,159321
27,286667	0,2	0,164536
27,290000	0,2	0,169902
27,293333	0,2	0,175579
27,296667	0,2	0,182083
27,300000	0,2	0,189672
27,303333	0,2	0,197901
27,306667	0,2	0,206033
27,310000	0,2	0,213579
27,313333	0,2	0,220506
27,316667	0,2	0,227290
27,320000	0,2	0,234511
27,323333	0,2	0,242120
27,326667	0,2	0,249514
27,330000	0,2	0,256240
27,333333	0,2	0,262124
27,336667	0,2	0,266968
27,340000	0,2	0,270458
27,343333	0,2	0,272323
27,346667	0,2	0,272772
27,350000	0,2	0,272698
27,353333	0,2	0,273071
27,356667	0,2	0,274198
27,360000	0,2	0,275911
27,363333	0,2	0,277995
27,366667	0,2	0,280084
27,370000	0,2	0,281764
27,373333	0,2	0,282834
27,376667	0,2	0,283044
27,380000	0,2	0,282197
27,383333	0,2	0,280859
27,386667	0,2	0,280036
27,390000	0,2	0,280031
27,393333	0,2	0,280421
27,396667	0,2	0,280905
27,400000	0,2	0,281421
27,403333	0,2	0,281665
27,406667	0,2	0,281044
27,410000	0,2	0,279125
27,413333	0,2	0,275840
27,416667	0,2	0,271227
27,420000	0,2	0,265302
27,423333	0,2	0,258431
27,426667	0,2	0,251460
27,430000	0,2	0,245004
27,433333	0,2	0,238912
27,436667	0,2	0,232676
27,440000	0,2	0,226012
27,443333	0,2	0,218857
27,446667	0,2	0,211201
27,450000	0,2	0,203185
27,453333	0,2	0,195117
27,456667	0,2	0,187231
27,460000	0,2	0,179666
27,463333	0,2	0,172605
27,466667	0,2	0,166106
27,470000	0,2	0,160018
27,473333	0,2	0,154274
27,476667	0,2	0,148854
27,480000	0,2	0,143532
27,483333	0,2	0,138111
27,486667	0,2	0,132708
27,490000	0,2	0,127472
27,493333	0,2	0,122513
27,496667	0,2	0,118380
27,500000	0,2	0,115902
27,503333	0,2	0,115152
27,506667	0,2	0,115209
27,510000	0,2	0,115235
27,513333	0,2	0,115303
27,516667	0,2	0,116024
27,520000	0,2	0,117629
27,523333	0,2	0,119617
27,526667	0,2	0,121394
27,530000	0,2	0,123050
27,533333	0,2	0,125214
27,536667	0,2	0,128174
27,540000	0,2	0,131694
27,543333	0,2	0,135760
27,546667	0,2	0,140679
27,550000	0,2	0,146239
27,553333	0,2	0,151472
27,556667	0,2	0,155582
27,560000	0,2	0,158782
27,563333	0,2	0,161840
27,566667	0,2	0,164896
27,570000	0,2	0,167319
27,573333	0,2	0,168791
27,576667	0,2	0,169751
27,580000	0,2	0,170595
27,583333	0,2	0,171158
27,586667	0,2	0,171155
27,590000	0,2	0,170635
27,593333	0,2	0,169764
27,596667	0,2	0,168490
27,600000	0,2	0,166752
27,603333	0,2	0,164649
27,606667	0,2	0,162149
27,610000	0,2	0,159089
27,613333	0,2	0,155509
27,616667	0,2	0,151698
27,620000	0,2	0,147870
27,623333	0,2	0,143696
27,626667	0,2	0,138564
27,630000	0,2	0,132489
27,633333	0,2	0,126187
27,636667	0,2	0,120299
27,640000	0,2	0,115100
27,643333	0,2	0,110470
27,646667	0,2	0,106013
27,650000	0,2	0,101730
27,653333	0,2	0,098034
27,656667	0,2	0,094884
27,660000	0,2	0,091715
27,663333	0,2	0,088193
27,666667	0,2	0,084537
27,670000	0,2	0,081199
27,673333	0,2	0,078514
27,676667	0,2	0,076593
27,680000	0,2	0,075368
27,683333	0,2	0,074729
27,686667	0,2	0,074525
27,690000	0,2	0,074463
27,693333	0,2	0,074283
27,696667	0,2	0,073983
27,700000	0,2	0,073747
27,703333	0,2	0,073887
27,706667	0,2	0,074668
27,710000	0,2	0,075768
27,713333	0,2	0,076242
27,716667	0,2	0,075385
27,720000	0,2	0,073290
27,723333	0,2	0,070514
27,726667	0,2	0,067634
27,730000	0,2	0,065088
27,733333	0,2	0,063026
27,736667	0,2	0,061140
27,740000	0,2	0,059045
27,743333	0,2	0,056685
27,746667	0,2	0,054042
27,750000	0,2	0,051003
27,753333	0,2	0,047703
27,756667	0,2	0,044508
27,760000	0,2	0,041745
27,763333	0,2	0,039536
27,766667	0,2	0,037836
27,770000	0,2	0,036667
27,773333	0,2	0,036052
27,776667	0,2	0,035710
27,780000	0,2	0,035252
27,783333	0,2	0,034570
27,786667	0,2	0,033652
27,790000	0,2	0,032296
27,793333	0,2	0,030316
27,796667	0,2	0,027633
27,800000	0,2	0,024288
27,803333	0,2	0,020677
27,806667	0,2	0,017441
27,810000	0,2	0,015039
27,813333	0,2	0,013612
27,816667	0,2	0,013080
27,820000	0,2	0,013098
27,823333	0,2	0,013167
27,826667	0,2	0,012987
27,830000	0,2	0,012498
27,833333	0,2	0,011608
27,836667	0,2	0,010237
27,840000	0,2	0,008508
27,843333	0,2	0,006661
27,846667	0,2	0,005114
27,850000	0,2	0,004553
27,853333	0,2	0,005447
27,856667	0,2	0,007539
27,860000	0,2	0,010109
27,863333	0,2	0,012482
27,866667	0,2	0,014164
27,870000	0,2	0,015071
27,873333	0,2	0,015629
27,876667	0,2	0,016267
27,880000	0,2	0,017043
27,883333	0,2	0,017816
27,886667	0,2	0,018298
27,890000	0,2	0,018103
27,893333	0,2	0,017099
27,896667	0,2	0,015683
27,900000	0,2	0,014647
27,903333	0,2	0,014598
27,906667	0,2	0,015594
27,910000	0,2	0,017391
27,913333	0,2	0,019754
27,916667	0,2	0,022510
27,920000	0,2	0,025507
27,923333	0,2	0,028501
27,926667	0,2	0,031128
27,930000	0,2	0,032994
27,933333	0,2	0,033795
27,936667	0,2	0,033380
27,940000	0,2	0,031866
27,943333	0,2	0,029809
27,946667	0,2	0,028075
27,950000	0,2	0,027337
27,953333	0,2	0,027768
27,956667	0,2	0,029019
27,960000	0,2	0,030466
27,963333	0,2	0,031665
27,966667	0,2	0,032532
27,970000	0,2	0,033189
27,973333	0,2	0,033762
27,976667	0,2	0,034349
27,980000	0,2	0,035185
27,983333	0,2	0,036432
27,986667	0,2	0,037790
27,990000	0,2	0,038642
27,993333	0,2	0,038509
27,996667	0,2	0,037356
28,000000	0,2	0,035624
28,003333	0,2	0,033964
28,006667	0,2	0,032884
28,010000	0,2	0,032600
28,013333	0,2	0,033021
28,016667	0,2	0,033701
28,020000	0,2	0,034036
28,023333	0,2	0,033682
28,026667	0,2	0,032721
28,030000	0,2	0,031420
28,033333	0,2	0,030016
28,036667	0,2	0,028703
28,040000	0,2	0,027683
28,043333	0,2	0,027247
28,046667	0,2	0,027674
28,050000	0,2	0,028960
28,053333	0,2	0,030785
28,056667	0,2	0,032569
28,060000	0,2	0,033518
28,063333	0,2	0,032980
28,066667	0,2	0,030965
28,070000	0,2	0,028223
28,073333	0,2	0,025777
28,076667	0,2	0,024650
28,080000	0,2	0,025775
28,083333	0,2	0,029268
28,086667	0,2	0,033961
28,090000	0,2	0,038267
28,093333	0,2	0,041336
28,096667	0,2	0,043442
28,100000	0,2	0,045561
28,103333	0,2	0,048621
28,106667	0,2	0,053074
28,110000	0,2	0,059033
28,113333	0,2	0,066340
28,116667	0,2	0,074431
28,120000	0,2	0,082781
28,123333	0,2	0,091626
28,126667	0,2	0,101775
28,130000	0,2	0,113839
28,133333	0,2	0,127737
28,136667	0,2	0,142805
28,140000	0,2	0,158559
28,143333	0,2	0,175474
28,146667	0,2	0,194537
28,150000	0,2	0,216171
28,153333	0,2	0,240035
28,156667	0,2	0,265390
28,160000	0,2	0,291395
28,163333	0,2	0,317341
28,166667	0,2	0,342876
28,170000	0,2	0,368144
28,173333	0,2	0,393545
28,176667	0,2	0,419060
28,180000	0,2	0,443988
28,183333	0,2	0,467603
28,186667	0,2	0,489817
28,190000	0,2	0,510813
28,193333	0,2	0,530248
28,196667	0,2	0,547288
28,200000	0,2	0,561389
28,203333	0,2	0,572578
28,206667	0,2	0,580905
28,210000	0,2	0,586025
28,213333	0,2	0,587392
28,216667	0,2	0,584764
28,220000	0,2	0,578373
28,223333	0,2	0,568501
28,226667	0,2	0,555187
28,230000	0,2	0,538605
28,233333	0,2	0,519410
28,236667	0,2	0,498434
28,240000	0,2	0,476195
28,243333	0,2	0,452931
28,246667	0,2	0,428828
28,250000	0,2	0,403938
28,253333	0,2	0,378196
28,256667	0,2	0,351732
28,260000	0,2	0,324997
28,263333	0,2	0,298522
28,266667	0,2	0,272601
28,270000	0,2	0,247468
28,273333	0,2	0,223576
28,276667	0,2	0,201345
28,280000	0,2	0,180948
28,283333	0,2	0,162444
28,286667	0,2	0,145873
28,290000	0,2	0,131151
28,293333	0,2	0,117786
28,296667	0,2	0,105003
28,300000	0,2	0,092343
28,303333	0,2	0,080071
28,306667	0,2	0,069082
28,310000	0,2	0,060311
28,313333	0,2	0,054013
28,316667	0,2	0,049458
28,320000	0,2	0,045305
28,323333	0,2	0,040559
28,326667	0,2	0,035171
28,330000	0,2	0,029691
28,333333	0,2	0,024776
28,336667	0,2	0,020786
28,340000	0,2	0,017508
28,343333	0,2	0,014417
28,346667	0,2	0,011183
28,350000	0,2	0,008018
28,353333	0,2	0,005663
28,356667	0,2	0,004668
28,360000	0,2	0,004847
28,363333	0,2	0,005534
28,366667	0,2	0,006140
28,370000	0,2	0,006500
28,373333	0,2	0,006810
28,376667	0,2	0,007322
28,380000	0,2	0,008262
28,383333	0,2	0,009709
28,386667	0,2	0,011474
28,390000	0,2	0,013421
28,393333	0,2	0,015686
28,396667	0,2	0,018304
28,400000	0,2	0,020834
28,403333	0,2	0,022490
28,406667	0,2	0,022625
28,410000	0,2	0,021202
28,413333	0,2	0,018860
28,416667	0,2	0,016586
28,420000	0,2	0,015244
28,423333	0,2	0,015044
28,426667	0,2	0,015431
28,430000	0,2	0,015621
28,433333	0,2	0,015141
28,436667	0,2	0,013814
28,440000	0,2	0,011578
28,443333	0,2	0,008609
28,446667	0,2	0,005365
28,450000	0,2	0,002240
28,453333	0,2	-0,000660
28,456667	0,2	-0,003427
28,460000	0,2	-0,006178
28,463333	0,2	-0,008834
28,466667	0,2	-0,011237
28,470000	0,2	-0,013466
28,473333	0,2	-0,015648
28,476667	0,2	-0,017741
28,480000	0,2	-0,019807
28,483333	0,2	-0,022132
28,486667	0,2	-0,024946
28,490000	0,2	-0,028254
28,493333	0,2	-0,031756
28,496667	0,2	-0,034740
28,500000	0,2	-0,036424
28,503333	0,2	-0,036775
28,506667	0,2	-0,036679
28,510000	0,2	-0,037068
28,513333	0,2	-0,038115
28,516667	0,2	-0,039359
28,520000	0,2	-0,040350
28,523333	0,2	-0,041019
28,526667	0,2	-0,041525
28,530000	0,2	-0,042122
28,533333	0,2	-0,043135
28,536667	0,2	-0,044619
28,540000	0,2	-0,046244
28,543333	0,2	-0,047780
28,546667	0,2	-0,049201
28,550000	0,2	-0,050194
28,553333	0,2	-0,050274
28,556667	0,2	-0,049397
28,560000	0,2	-0,047951
28,563333	0,2	-0,046350
28,566667	0,2	-0,044976
28,570000	0,2	-0,044151
28,573333	0,2	-0,043851
28,576667	0,2	-0,043650
28,580000	0,2	-0,043268
28,583333	0,2	-0,042945
28,586667	0,2	-0,043023
28,590000	0,2	-0,043480
28,593333	0,2	-0,043938
28,596667	0,2	-0,043821
28,600000	0,2	-0,042714
28,603333	0,2	-0,040705
28,606667	0,2	-0,038121
28,610000	0,2	-0,035171
28,613333	0,2	-0,032149
28,616667	0,2	-0,029556
28,620000	0,2	-0,027680
28,623333	0,2	-0,026285
28,626667	0,2	-0,024874
28,630000	0,2	-0,023149
28,633333	0,2	-0,021160
28,636667	0,2	-0,019130
28,640000	0,2	-0,017133
28,643333	0,2	-0,014983
28,646667	0,2	-0,012507
28,650000	0,2	-0,009811
28,653333	0,2	-0,007131
28,656667	0,2	-0,004532
28,660000	0,2	-0,001834
28,663333	0,2	0,001116
28,666667	0,2	0,004087
28,670000	0,2	0,006564
28,673333	0,2	0,008119
28,676667	0,2	0,008587
28,680000	0,2	0,008055
28,683333	0,2	0,006692
28,686667	0,2	0,004582
28,690000	0,2	0,001973
28,693333	0,2	-0,000391
28,696667	0,2	-0,001664
28,700000	0,2	-0,001730
28,703333	0,2	-0,001443
28,706667	0,2	-0,001830
28,710000	0,2	-0,003124
28,713333	0,2	-0,004812
28,716667	0,2	-0,006497
28,720000	0,2	-0,008373
28,723333	0,2	-0,010739
28,726667	0,2	-0,013326
28,730000	0,2	-0,015481
28,733333	0,2	-0,016978
28,736667	0,2	-0,018180
28,740000	0,2	-0,019385
28,743333	0,2	-0,020609
28,746667	0,2	-0,022067
28,750000	0,2	-0,024154
28,753333	0,2	-0,026896
28,756667	0,2	-0,029833
28,760000	0,2	-0,032481
28,763333	0,2	-0,034673
28,766667	0,2	-0,036502
28,770000	0,2	-0,038018
28,773333	0,2	-0,038899
28,776667	0,2	-0,038614
28,780000	0,2	-0,037113
28,783333	0,2	-0,035061
28,786667	0,2	-0,033353
28,790000	0,2	-0,032689
28,793333	0,2	-0,033278
28,796667	0,2	-0,034606
28,800000	0,2	-0,035760
28,803333	0,2	-0,036086
28,806667	0,2	-0,035521
28,810000	0,2	-0,034395
28,813333	0,2	-0,033115
28,816667	0,2	-0,031952
28,820000	0,2	-0,031018
28,823333	0,2	-0,030359
28,826667	0,2	-0,029933
28,830000	0,2	-0,029508
28,833333	0,2	-0,028726
28,836667	0,2	-0,027407
28,840000	0,2	-0,025843
28,843333	0,2	-0,024539
28,846667	0,2	-0,023596
28,850000	0,2	-0,022652
28,853333	0,2	-0,021360
28,856667	0,2	-0,019791
28,860000	0,2	-0,018491
28,863333	0,2	-0,018138
28,866667	0,2	-0,018888
28,870000	0,2	-0,020094
28,873333	0,2	-0,020945
28,876667	0,2	-0,021259
28,880000	0,2	-0,021508
28,883333	0,2	-0,022273
28,886667	0,2	-0,023785
28,890000	0,2	-0,025976
28,893333	0,2	-0,028691
28,896667	0,2	-0,031601
28,900000	0,2	-0,034262
28,903333	0,2	-0,036502
28,906667	0,2	-0,038474
28,910000	0,2	-0,040266
28,913333	0,2	-0,041782
28,916667	0,2	-0,042962
28,920000	0,2	-0,043727
28,923333	0,2	-0,043953
28,926667	0,2	-0,043806
28,930000	0,2	-0,043656
28,933333	0,2	-0,043538
28,936667	0,2	-0,043075
28,940000	0,2	-0,041916
28,943333	0,2	-0,040083
28,946667	0,2	-0,037965
28,950000	0,2	-0,035941
28,953333	0,2	-0,034036
28,956667	0,2	-0,032020
28,960000	0,2	-0,029637
28,963333	0,2	-0,026698
28,966667	0,2	-0,023145
28,970000	0,2	-0,019044
28,973333	0,2	-0,014482
28,976667	0,2	-0,009604
28,980000	0,2	-0,004733
28,983333	0,2	-0,000162
28,986667	0,2	0,004097
28,990000	0,2	0,008255
28,993333	0,2	0,012656
28,996667	0,2	0,017525
29,000000	0,2	0,022663
29,003333	0,2	0,027573
29,006667	0,2	0,031866
29,010000	0,2	0,035522
29,013333	0,2	0,038629
29,016667	0,2	0,041194
29,020000	0,2	0,043631
29,023333	0,2	0,046687
29,026667	0,2	0,050503
29,030000	0,2	0,054482
29,033333	0,2	0,058063
29,036667	0,2	0,061279
29,040000	0,2	0,064647
29,043333	0,2	0,068573
29,046667	0,2	0,072991
29,050000	0,2	0,077367
29,053333	0,2	0,080815
29,056667	0,2	0,082633
29,060000	0,2	0,082923
29,063333	0,2	0,082410
29,066667	0,2	0,081688
29,070000	0,2	0,080878
29,073333	0,2	0,079944
29,076667	0,2	0,078848
29,080000	0,2	0,077334
29,083333	0,2	0,075051
29,086667	0,2	0,071903
29,090000	0,2	0,068127
29,093333	0,2	0,064082
29,096667	0,2	0,059968
29,100000	0,2	0,055752
29,103333	0,2	0,051256
29,106667	0,2	0,046251
29,110000	0,2	0,040513
29,113333	0,2	0,033890
29,116667	0,2	0,026589
29,120000	0,2	0,019328
29,123333	0,2	0,012830
29,126667	0,2	0,007191
29,130000	0,2	0,002030
29,133333	0,2	-0,002911
29,136667	0,2	-0,007680
29,140000	0,2	-0,012413
29,143333	0,2	-0,017217
29,146667	0,2	-0,021860
29,150000	0,2	-0,025914
29,153333	0,2	-0,029217
29,156667	0,2	-0,032180
29,160000	0,2	-0,035599
29,163333	0,2	-0,039875
29,166667	0,2	-0,044518
29,170000	0,2	-0,048567
29,173333	0,2	-0,051163
29,176667	0,2	-0,051926
29,180000	0,2	-0,051180
29,183333	0,2	-0,049682
29,186667	0,2	-0,048037
29,190000	0,2	-0,046432
29,193333	0,2	-0,044828
29,196667	0,2	-0,043222
29,200000	0,2	-0,041739
29,203333	0,2	-0,040580
29,206667	0,2	-0,039813
29,210000	0,2	-0,039091
29,213333	0,2	-0,037812
29,216667	0,2	-0,035672
29,220000	0,2	-0,032845
29,223333	0,2	-0,029729
29,226667	0,2	-0,026905
29,230000	0,2	-0,025239
29,233333	0,2	-0,025461
29,236667	0,2	-0,027618
29,240000	0,2	-0,031112
29,243333	0,2	-0,034928
29,246667	0,2	-0,038062
29,250000	0,2	-0,040170
29,253333	0,2	-0,041663
29,256667	0,2	-0,043182
29,260000	0,2	-0,044996
29,263333	0,2	-0,046850
29,266667	0,2	-0,048443
29,270000	0,2	-0,049977
29,273333	0,2	-0,051947
29,276667	0,2	-0,054417
29,280000	0,2	-0,056932
29,283333	0,2	-0,059186
29,286667	0,2	-0,061355
29,290000	0,2	-0,063684
29,293333	0,2	-0,066052
29,296667	0,2	-0,068151
29,300000	0,2	-0,069849
29,303333	0,2	-0,071177
29,306667	0,2	-0,072226
29,310000	0,2	-0,073207
29,313333	0,2	-0,074371
29,316667	0,2	-0,075665
29,320000	0,2	-0,076701
29,323333	0,2	-0,077150
29,326667	0,2	-0,076882
29,330000	0,2	-0,075943
29,333333	0,2	-0,074615
29,336667	0,2	-0,073168
29,340000	0,2	-0,071612
29,343333	0,2	-0,069949
29,346667	0,2	-0,068425
29,350000	0,2	-0,067321
29,353333	0,2	-0,066670
29,356667	0,2	-0,066374
29,360000	0,2	-0,066447
29,363333	0,2	-0,066988
29,366667	0,2	-0,068014
29,370000	0,2	-0,069287
29,373333	0,2	-0,070160
29,376667	0,2	-0,069874
29,380000	0,2	-0,068326
29,383333	0,2	-0,066170
29,386667	0,2	-0,063984
29,390000	0,2	-0,061922
29,393333	0,2	-0,060071
29,396667	0,2	-0,058460
29,400000	0,2	-0,056862
29,403333	0,2	-0,055105
29,406667	0,2	-0,053452
29,410000	0,2	-0,052186
29,413333	0,2	-0,051131
29,416667	0,2	-0,050060
29,420000	0,2	-0,049214
29,423333	0,2	-0,048986
29,426667	0,2	-0,049415
29,430000	0,2	-0,050256
29,433333	0,2	-0,051248
29,436667	0,2	-0,052117
29,440000	0,2	-0,052587
29,443333	0,2	-0,052637
29,446667	0,2	-0,052656
29,450000	0,2	-0,053060
29,453333	0,2	-0,053878
29,456667	0,2	-0,054985
29,460000	0,2	-0,056237
29,463333	0,2	-0,057206
29,466667	0,2	-0,057479
29,470000	0,2	-0,057118
29,473333	0,2	-0,056535
29,476667	0,2	-0,056290
29,480000	0,2	-0,056935
29,483333	0,2	-0,058650
29,486667	0,2	-0,061019
29,490000	0,2	-0,063269
29,493333	0,2	-0,064679
29,496667	0,2	-0,064825
29,500000	0,2	-0,063786
29,503333	0,2	-0,062169
29,506667	0,2	-0,060479
29,510000	0,2	-0,058653
29,513333	0,2	-0,056551
29,516667	0,2	-0,054409
29,520000	0,2	-0,052620
29,523333	0,2	-0,051435
29,526667	0,2	-0,050764
29,530000	0,2	-0,050122
29,533333	0,2	-0,049106
29,536667	0,2	-0,047780
29,540000	0,2	-0,046255
29,543333	0,2	-0,044288
29,546667	0,2	-0,041543
29,550000	0,2	-0,038003
29,553333	0,2	-0,034088
29,556667	0,2	-0,030451
29,560000	0,2	-0,027532
29,563333	0,2	-0,025343
29,566667	0,2	-0,023878
29,570000	0,2	-0,023362
29,573333	0,2	-0,023711
29,576667	0,2	-0,024193
29,580000	0,2	-0,024070
29,583333	0,2	-0,023244
29,586667	0,2	-0,022112
29,590000	0,2	-0,021188
29,593333	0,2	-0,020911
29,596667	0,2	-0,021472
29,600000	0,2	-0,022852
29,603333	0,2	-0,024832
29,606667	0,2	-0,026800
29,610000	0,2	-0,028230
29,613333	0,2	-0,029394
29,616667	0,2	-0,031030
29,620000	0,2	-0,033630
29,623333	0,2	-0,037303
29,626667	0,2	-0,041854
29,630000	0,2	-0,046727
29,633333	0,2	-0,051147
29,636667	0,2	-0,054667
29,640000	0,2	-0,057384
29,643333	0,2	-0,059513
29,646667	0,2	-0,061321
29,650000	0,2	-0,063407
29,653333	0,2	-0,066281
29,656667	0,2	-0,069691
29,660000	0,2	-0,072953
29,663333	0,2	-0,075977
29,666667	0,2	-0,079289
29,670000	0,2	-0,083056
29,673333	0,2	-0,086864
29,676667	0,2	-0,090344
29,680000	0,2	-0,093342
29,683333	0,2	-0,095800
29,686667	0,2	-0,097959
29,690000	0,2	-0,100251
29,693333	0,2	-0,102932
29,696667	0,2	-0,106036
29,700000	0,2	-0,109237
29,703333	0,2	-0,111730
29,706667	0,2	-0,112752
29,710000	0,2	-0,112248
29,713333	0,2	-0,110898
29,716667	0,2	-0,109508
29,720000	0,2	-0,108441
29,723333	0,2	-0,107582
29,726667	0,2	-0,106677
29,730000	0,2	-0,105684
29,733333	0,2	-0,104777
29,736667	0,2	-0,104153
29,740000	0,2	-0,103974
29,743333	0,2	-0,104354
29,746667	0,2	-0,105350
29,750000	0,2	-0,106840
29,753333	0,2	-0,108366
29,756667	0,2	-0,109425
29,760000	0,2	-0,109793
29,763333	0,2	-0,109494
29,766667	0,2	-0,108734
29,770000	0,2	-0,107874
29,773333	0,2	-0,107313
29,776667	0,2	-0,107247
29,780000	0,2	-0,107405
29,783333	0,2	-0,107337
29,786667	0,2	-0,106994
29,790000	0,2	-0,106708
29,793333	0,2	-0,106679
29,796667	0,2	-0,106775
29,800000	0,2	-0,106836
29,803333	0,2	-0,106910
29,806667	0,2	-0,107018
29,810000	0,2	-0,106949
29,813333	0,2	-0,106591
29,816667	0,2	-0,106278
29,820000	0,2	-0,106557
29,823333	0,2	-0,107718
29,826667	0,2	-0,109709
29,830000	0,2	-0,112266
29,833333	0,2	-0,114892
29,836667	0,2	-0,117035
29,840000	0,2	-0,118469
29,843333	0,2	-0,119289
29,846667	0,2	-0,119686
29,850000	0,2	-0,119942
29,853333	0,2	-0,120257
29,856667	0,2	-0,120512
29,860000	0,2	-0,120535
29,863333	0,2	-0,120340
29,866667	0,2	-0,119970
29,870000	0,2	-0,119490
29,873333	0,2	-0,119107
29,876667	0,2	-0,119056
29,880000	0,2	-0,119305
29,883333	0,2	-0,119412
29,886667	0,2	-0,118965
29,890000	0,2	-0,118217
29,893333	0,2	-0,117998
29,896667	0,2	-0,118826
29,900000	0,2	-0,120321
29,903333	0,2	-0,121667
29,906667	0,2	-0,122518
29,910000	0,2	-0,123206
29,913333	0,2	-0,123995
29,916667	0,2	-0,124561
29,920000	0,2	-0,124458
29,923333	0,2	-0,123700
29,926667	0,2	-0,122755
29,930000	0,2	-0,122205
29,933333	0,2	-0,122275
29,936667	0,2	-0,122568
29,940000	0,2	-0,122449
29,943333	0,2	-0,121645
29,946667	0,2	-0,120399
29,950000	0,2	-0,119204
29,953333	0,2	-0,118391
29,956667	0,2	-0,117848
29,960000	0,2	-0,117032
29,963333	0,2	-0,115420
29,966667	0,2	-0,113072
29,970000	0,2	-0,110585
29,973333	0,2	-0,108525
29,976667	0,2	-0,107140
29,980000	0,2	-0,106419
29,983333	0,2	-0,106274
29,986667	0,2	-0,106615
29,990000	0,2	-0,107273
29,993333	0,2	-0,108174
29,996667	0,2	-0,109390
30,000000	0,2	-0,110703
30,003333	0,2	-0,111600
30,006667	0,2	-0,111692
30,010000	0,2	-0,110753
30,013333	0,2	-0,108713
30,016667	0,2	-0,105902
30,020000	0,2	-0,102912
30,023333	0,2	-0,100020
30,026667	0,2	-0,096996
30,030000	0,2	-0,093749
30,033333	0,2	-0,090739
30,036667	0,2	-0,088390
30,040000	0,2	-0,086781
30,043333	0,2	-0,086103
30,046667	0,2	-0,086669
30,050000	0,2	-0,088463
30,053333	0,2	-0,091009
30,056667	0,2	-0,093648
30,060000	0,2	-0,095811
30,063333	0,2	-0,097030
30,066667	0,2	-0,096999
30,070000	0,2	-0,096055
30,073333	0,2	-0,095408
30,076667	0,2	-0,096280
30,080000	0,2	-0,098933
30,083333	0,2	-0,102750
30,086667	0,2	-0,106985
30,090000	0,2	-0,111072
30,093333	0,2	-0,114391
30,096667	0,2	-0,116441
30,100000	0,2	-0,117318
30,103333	0,2	-0,117593
30,106667	0,2	-0,117825
30,110000	0,2	-0,118466
30,113333	0,2	-0,119937
30,116667	0,2	-0,122342
30,120000	0,2	-0,125166
30,123333	0,2	-0,127592
30,126667	0,2	-0,129152
30,130000	0,2	-0,129996
30,133333	0,2	-0,130640
30,136667	0,2	-0,131568
30,140000	0,2	-0,132939
30,143333	0,2	-0,134651
30,146667	0,2	-0,136488
30,150000	0,2	-0,138085
30,153333	0,2	-0,139034
30,156667	0,2	-0,139203
30,160000	0,2	-0,138735
30,163333	0,2	-0,137715
30,166667	0,2	-0,136320
30,170000	0,2	-0,135279
30,173333	0,2	-0,135432
30,176667	0,2	-0,136733
30,180000	0,2	-0,138176
30,183333	0,2	-0,138817
30,186667	0,2	-0,138469
30,190000	0,2	-0,137508
30,193333	0,2	-0,136465
30,196667	0,2	-0,135596
30,200000	0,2	-0,134724
30,203333	0,2	-0,133672
30,206667	0,2	-0,132460
30,210000	0,2	-0,131058
30,213333	0,2	-0,129525
30,216667	0,2	-0,128281
30,220000	0,2	-0,127880
30,223333	0,2	-0,128625
30,226667	0,2	-0,130387
30,230000	0,2	-0,132673
30,233333	0,2	-0,134895
30,236667	0,2	-0,136535
30,240000	0,2	-0,137272
30,243333	0,2	-0,137196
30,246667	0,2	-0,136719
30,250000	0,2	-0,136077
30,253333	0,2	-0,135178
30,256667	0,2	-0,133813
30,260000	0,2	-0,131808
30,263333	0,2	-0,129347
30,266667	0,2	-0,127126
30,270000	0,2	-0,125813
30,273333	0,2	-0,125561
30,276667	0,2	-0,126157
30,280000	0,2	-0,127326
30,283333	0,2	-0,128653
30,286667	0,2	-0,129592
30,290000	0,2	-0,129942
30,293333	0,2	-0,130063
30,296667	0,2	-0,130401
30,300000	0,2	-0,131106
30,303333	0,2	-0,131992
30,306667	0,2	-0,132520
30,310000	0,2	-0,132127
30,313333	0,2	-0,130709
30,316667	0,2	-0,128717
30,320000	0,2	-0,126911
30,323333	0,2	-0,125869
30,326667	0,2	-0,125594
30,330000	0,2	-0,125737
30,333333	0,2	-0,126180
30,336667	0,2	-0,127255
30,340000	0,2	-0,129128
30,343333	0,2	-0,131038
30,346667	0,2	-0,131745
30,350000	0,2	-0,130728
30,353333	0,2	-0,128502
30,356667	0,2	-0,125926
30,360000	0,2	-0,123671
30,363333	0,2	-0,122129
30,366667	0,2	-0,121382
30,370000	0,2	-0,121324
30,373333	0,2	-0,121808
30,376667	0,2	-0,122492
30,380000	0,2	-0,122952
30,383333	0,2	-0,123338
30,386667	0,2	-0,124298
30,390000	0,2	-0,125957
30,393333	0,2	-0,127761
30,396667	0,2	-0,129188
30,400000	0,2	-0,129949
30,403333	0,2	-0,130066
30,406667	0,2	-0,129983
30,410000	0,2	-0,130099
30,413333	0,2	-0,130369
30,416667	0,2	-0,130613
30,420000	0,2	-0,130983
30,423333	0,2	-0,131859
30,426667	0,2	-0,133273
30,430000	0,2	-0,134714
30,433333	0,2	-0,135676
30,436667	0,2	-0,136114
30,440000	0,2	-0,136285
30,443333	0,2	-0,136494
30,446667	0,2	-0,136992
30,450000	0,2	-0,137692
30,453333	0,2	-0,138006
30,456667	0,2	-0,137163
30,460000	0,2	-0,134844
30,463333	0,2	-0,131842
30,466667	0,2	-0,129817
30,470000	0,2	-0,129921
30,473333	0,2	-0,131874
30,476667	0,2	-0,134521
30,480000	0,2	-0,136789
30,483333	0,2	-0,138080
30,486667	0,2	-0,138280
30,490000	0,2	-0,137621
30,493333	0,2	-0,136613
30,496667	0,2	-0,135882
30,500000	0,2	-0,135616
30,503333	0,2	-0,135372
30,506667	0,2	-0,134636
30,510000	0,2	-0,133251
30,513333	0,2	-0,131387
30,516667	0,2	-0,129451
30,520000	0,2	-0,128031
30,523333	0,2	-0,127581
30,526667	0,2	-0,128120
30,530000	0,2	-0,129362
30,533333	0,2	-0,130803
30,536667	0,2	-0,131606
30,540000	0,2	-0,131045
30,543333	0,2	-0,129226
30,546667	0,2	-0,126982
30,550000	0,2	-0,125005
30,553333	0,2	-0,123309
30,556667	0,2	-0,121621
30,560000	0,2	-0,119933
30,563333	0,2	-0,118419
30,566667	0,2	-0,117280
30,570000	0,2	-0,116886
30,573333	0,2	-0,117555
30,576667	0,2	-0,118923
30,580000	0,2	-0,120007
30,583333	0,2	-0,120050
30,586667	0,2	-0,118948
30,590000	0,2	-0,117056
30,593333	0,2	-0,114892
30,596667	0,2	-0,112881
30,600000	0,2	-0,111452
30,603333	0,2	-0,111304
30,606667	0,2	-0,113079
30,610000	0,2	-0,116731
30,613333	0,2	-0,121266
30,616667	0,2	-0,125103
30,620000	0,2	-0,127052
30,623333	0,2	-0,127075
30,626667	0,2	-0,126005
30,630000	0,2	-0,124749
30,633333	0,2	-0,124011
30,636667	0,2	-0,124524
30,640000	0,2	-0,126852
30,643333	0,2	-0,130542
30,646667	0,2	-0,134136
30,650000	0,2	-0,136473
30,653333	0,2	-0,137482
30,656667	0,2	-0,137667
30,660000	0,2	-0,137409
30,663333	0,2	-0,136933
30,666667	0,2	-0,136727
30,670000	0,2	-0,137716
30,673333	0,2	-0,140683
30,676667	0,2	-0,145432
30,680000	0,2	-0,150669
30,683333	0,2	-0,154839
30,686667	0,2	-0,157123
30,690000	0,2	-0,157721
30,693333	0,2	-0,157403
30,696667	0,2	-0,156900
30,700000	0,2	-0,156430
30,703333	0,2	-0,155727
30,706667	0,2	-0,154686
30,710000	0,2	-0,153766
30,713333	0,2	-0,153456
30,716667	0,2	-0,153766
30,720000	0,2	-0,154502
30,723333	0,2	-0,155526
30,726667	0,2	-0,156640
30,730000	0,2	-0,157557
30,733333	0,2	-0,157919
30,736667	0,2	-0,157417
30,740000	0,2	-0,156072
30,743333	0,2	-0,154346
30,746667	0,2	-0,153029
30,750000	0,2	-0,152984
30,753333	0,2	-0,154646
30,756667	0,2	-0,157568
30,760000	0,2	-0,160571
30,763333	0,2	-0,162502
30,766667	0,2	-0,162922
30,770000	0,2	-0,162213
30,773333	0,2	-0,161122
30,776667	0,2	-0,160141
30,780000	0,2	-0,159411
30,783333	0,2	-0,159075
30,786667	0,2	-0,159224
30,790000	0,2	-0,159553
30,793333	0,2	-0,159519
30,796667	0,2	-0,158796
30,800000	0,2	-0,157424
30,803333	0,2	-0,155795
30,806667	0,2	-0,154465
30,810000	0,2	-0,153665
30,813333	0,2	-0,153120
30,816667	0,2	-0,152559
30,820000	0,2	-0,152175
30,823333	0,2	-0,152314
30,826667	0,2	-0,152972
30,830000	0,2	-0,153763
30,833333	0,2	-0,154201
30,836667	0,2	-0,153853
30,840000	0,2	-0,152391
30,843333	0,2	-0,149893
30,846667	0,2	-0,147000
30,850000	0,2	-0,144674
30,853333	0,2	-0,143773
30,856667	0,2	-0,144513
30,860000	0,2	-0,146200
30,863333	0,2	-0,147649
30,866667	0,2	-0,147935
30,870000	0,2	-0,146852
30,873333	0,2	-0,144891
30,876667	0,2	-0,142926
30,880000	0,2	-0,141743
30,883333	0,2	-0,141610
30,886667	0,2	-0,142275
30,890000	0,2	-0,143161
30,893333	0,2	-0,143588
30,896667	0,2	-0,143190
30,900000	0,2	-0,142211
30,903333	0,2	-0,141412
30,906667	0,2	-0,141613
30,910000	0,2	-0,143133
30,913333	0,2	-0,145790
30,916667	0,2	-0,149202
30,920000	0,2	-0,152646
30,923333	0,2	-0,155188
30,926667	0,2	-0,156301
30,930000	0,2	-0,156014
30,933333	0,2	-0,154690
30,936667	0,2	-0,152973
30,940000	0,2	-0,151483
30,943333	0,2	-0,150359
30,946667	0,2	-0,149425
30,950000	0,2	-0,148575
30,953333	0,2	-0,147677
30,956667	0,2	-0,146448
30,960000	0,2	-0,144653
30,963333	0,2	-0,142290
30,966667	0,2	-0,139616
30,970000	0,2	-0,137110
30,973333	0,2	-0,135263
30,976667	0,2	-0,134220
30,980000	0,2	-0,133719
30,983333	0,2	-0,133406
30,986667	0,2	-0,133066
30,990000	0,2	-0,132650
30,993333	0,2	-0,132285
30,996667	0,2	-0,132127
31,000000	0,2	-0,132185
31,003333	0,2	-0,132432
31,006667	0,2	-0,132855
31,010000	0,2	-0,133253
31,013333	0,2	-0,133369
31,016667	0,2	-0,133024
31,020000	0,2	-0,132120
31,023333	0,2	-0,131054
31,026667	0,2	-0,130788
31,030000	0,2	-0,131971
31,033333	0,2	-0,134365
31,036667	0,2	-0,137314
31,040000	0,2	-0,140401
31,043333	0,2	-0,143359
31,046667	0,2	-0,145692
31,050000	0,2	-0,146915
31,053333	0,2	-0,147109
31,056667	0,2	-0,146914
31,060000	0,2	-0,147097
31,063333	0,2	-0,148280
31,066667	0,2	-0,150665
31,070000	0,2	-0,153712
31,073333	0,2	-0,156483
31,076667	0,2	-0,158434
31,080000	0,2	-0,159552
31,083333	0,2	-0,160133
31,086667	0,2	-0,160672
31,090000	0,2	-0,161424
31,093333	0,2	-0,162093
31,096667	0,2	-0,162301
31,100000	0,2	-0,162011
31,103333	0,2	-0,161412
31,106667	0,2	-0,160755
31,110000	0,2	-0,160208
31,113333	0,2	-0,159815
31,116667	0,2	-0,159542
31,120000	0,2	-0,159159
31,123333	0,2	-0,158368
31,126667	0,2	-0,157072
31,130000	0,2	-0,155351
31,133333	0,2	-0,153453
31,136667	0,2	-0,151723
31,140000	0,2	-0,150238
31,143333	0,2	-0,148767
31,146667	0,2	-0,147326
31,150000	0,2	-0,146399
31,153333	0,2	-0,146274
31,156667	0,2	-0,146606
31,160000	0,2	-0,146846
31,163333	0,2	-0,146661
31,166667	0,2	-0,145991
31,170000	0,2	-0,145167
31,173333	0,2	-0,144758
31,176667	0,2	-0,145143
31,180000	0,2	-0,146362
31,183333	0,2	-0,148147
31,186667	0,2	-0,150116
31,190000	0,2	-0,152130
31,193333	0,2	-0,154155
31,196667	0,2	-0,155810
31,200000	0,2	-0,156528
31,203333	0,2	-0,156291
31,206667	0,2	-0,155829
31,210000	0,2	-0,155954
31,213333	0,2	-0,156971
31,216667	0,2	-0,158683
31,220000	0,2	-0,160640
31,223333	0,2	-0,162459
31,226667	0,2	-0,164098
31,230000	0,2	-0,165727
31,233333	0,2	-0,167336
31,236667	0,2	-0,168564
31,240000	0,2	-0,168887
31,243333	0,2	-0,168196
31,246667	0,2	-0,167271
31,250000	0,2	-0,167181
31,253333	0,2	-0,168238
31,256667	0,2	-0,169857
31,260000	0,2	-0,171091
31,263333	0,2	-0,171314
31,266667	0,2	-0,170809
31,270000	0,2	-0,170585
31,273333	0,2	-0,171446
31,276667	0,2	-0,173515
31,280000	0,2	-0,176483
31,283333	0,2	-0,179794
31,286667	0,2	-0,182732
31,290000	0,2	-0,184705
31,293333	0,2	-0,185513
31,296667	0,2	-0,185263
31,300000	0,2	-0,184182
31,303333	0,2	-0,182666
31,306667	0,2	-0,181181
31,310000	0,2	-0,179936
31,313333	0,2	-0,179028
31,316667	0,2	-0,178716
31,320000	0,2	-0,179110
31,323333	0,2	-0,179867
31,326667	0,2	-0,180577
31,330000	0,2	-0,181208
31,333333	0,2	-0,181965
31,336667	0,2	-0,183011
31,340000	0,2	-0,184217
31,343333	0,2	-0,185012
31,346667	0,2	-0,184869
31,350000	0,2	-0,183997
31,353333	0,2	-0,183123
31,356667	0,2	-0,182737
31,360000	0,2	-0,182911
31,363333	0,2	-0,183478
31,366667	0,2	-0,184081
31,370000	0,2	-0,184306
31,373333	0,2	-0,183959
31,376667	0,2	-0,183378
31,380000	0,2	-0,183429
31,383333	0,2	-0,184733
31,386667	0,2	-0,186926
31,390000	0,2	-0,189026
31,393333	0,2	-0,190279
31,396667	0,2	-0,190398
31,400000	0,2	-0,189420
31,403333	0,2	-0,187772
31,406667	0,2	-0,186125
31,410000	0,2	-0,184949
31,413333	0,2	-0,184409
31,416667	0,2	-0,184546
31,420000	0,2	-0,185230
31,423333	0,2	-0,186137
31,426667	0,2	-0,186896
31,430000	0,2	-0,187133
31,433333	0,2	-0,186629
31,436667	0,2	-0,185472
31,440000	0,2	-0,184028
31,443333	0,2	-0,182876
31,446667	0,2	-0,182447
31,450000	0,2	-0,182776
31,453333	0,2	-0,183782
31,456667	0,2	-0,185217
31,460000	0,2	-0,186436
31,463333	0,2	-0,186949
31,466667	0,2	-0,186949
31,470000	0,2	-0,186873
31,473333	0,2	-0,186801
31,476667	0,2	-0,186419
31,480000	0,2	-0,185404
31,483333	0,2	-0,183930
31,486667	0,2	-0,182704
31,490000	0,2	-0,182390
31,493333	0,2	-0,183175
31,496667	0,2	-0,184763
31,500000	0,2	-0,186457
31,503333	0,2	-0,187568
31,506667	0,2	-0,187903
31,510000	0,2	-0,187594
31,513333	0,2	-0,186813
31,516667	0,2	-0,185864
31,520000	0,2	-0,185105
31,523333	0,2	-0,184651
31,526667	0,2	-0,184403
31,530000	0,2	-0,184352
31,533333	0,2	-0,184773
31,536667	0,2	-0,185983
31,540000	0,2	-0,187852
31,543333	0,2	-0,189896
31,546667	0,2	-0,191799
31,550000	0,2	-0,193383
31,553333	0,2	-0,194357
31,556667	0,2	-0,194488
31,560000	0,2	-0,193736
31,563333	0,2	-0,192211
31,566667	0,2	-0,190162
31,570000	0,2	-0,187827
31,573333	0,2	-0,185366
31,576667	0,2	-0,183136
31,580000	0,2	-0,181821
31,583333	0,2	-0,181923
31,586667	0,2	-0,183156
31,590000	0,2	-0,184578
31,593333	0,2	-0,185306
31,596667	0,2	-0,185016
31,600000	0,2	-0,183880
31,603333	0,2	-0,182223
31,606667	0,2	-0,180350
31,610000	0,2	-0,178654
31,613333	0,2	-0,177586
31,616667	0,2	-0,177246
31,620000	0,2	-0,177363
31,623333	0,2	-0,177762
31,626667	0,2	-0,178331
31,630000	0,2	-0,178589
31,633333	0,2	-0,177919
31,636667	0,2	-0,176381
31,640000	0,2	-0,174828
31,643333	0,2	-0,174059
31,646667	0,2	-0,174075
31,650000	0,2	-0,174336
31,653333	0,2	-0,174564
31,656667	0,2	-0,174720
31,660000	0,2	-0,174542
31,663333	0,2	-0,173930
31,666667	0,2	-0,173333
31,670000	0,2	-0,173083
31,673333	0,2	-0,172945
31,676667	0,2	-0,172639
31,680000	0,2	-0,172258
31,683333	0,2	-0,172107
31,686667	0,2	-0,172413
31,690000	0,2	-0,173120
31,693333	0,2	-0,173840
31,696667	0,2	-0,174125
31,700000	0,2	-0,173741
31,703333	0,2	-0,172694
31,706667	0,2	-0,171259
31,710000	0,2	-0,169991
31,713333	0,2	-0,169570
31,716667	0,2	-0,170473
31,720000	0,2	-0,172661
31,723333	0,2	-0,175586
31,726667	0,2	-0,178616
31,730000	0,2	-0,181330
31,733333	0,2	-0,183317
31,736667	0,2	-0,184053
31,740000	0,2	-0,183264
31,743333	0,2	-0,181231
31,746667	0,2	-0,178638
31,750000	0,2	-0,176222
31,753333	0,2	-0,174529
31,756667	0,2	-0,173795
31,760000	0,2	-0,174023
31,763333	0,2	-0,174948
31,766667	0,2	-0,175999
31,770000	0,2	-0,176784
31,773333	0,2	-0,177382
31,776667	0,2	-0,177856
31,780000	0,2	-0,178021
31,783333	0,2	-0,177831
31,786667	0,2	-0,177570
31,790000	0,2	-0,177562
31,793333	0,2	-0,177886
31,796667	0,2	-0,178520
31,800000	0,2	-0,179512
31,803333	0,2	-0,180708
31,806667	0,2	-0,181674
31,810000	0,2	-0,182104
31,813333	0,2	-0,181925
31,816667	0,2	-0,181205
31,820000	0,2	-0,180326
31,823333	0,2	-0,179782
31,826667	0,2	-0,179761
31,830000	0,2	-0,180308
31,833333	0,2	-0,181478
31,836667	0,2	-0,182947
31,840000	0,2	-0,183897
31,843333	0,2	-0,183706
31,846667	0,2	-0,182565
31,850000	0,2	-0,181177
31,853333	0,2	-0,180009
31,856667	0,2	-0,179193
31,860000	0,2	-0,178949
31,863333	0,2	-0,179699
31,866667	0,2	-0,181690
31,870000	0,2	-0,184507
31,873333	0,2	-0,187225
31,876667	0,2	-0,189207
31,880000	0,2	-0,190371
31,883333	0,2	-0,190780
31,886667	0,2	-0,190548
31,890000	0,2	-0,190125
31,893333	0,2	-0,190136
31,896667	0,2	-0,190735
31,900000	0,2	-0,191490
31,903333	0,2	-0,191915
31,906667	0,2	-0,191718
31,910000	0,2	-0,190790
31,913333	0,2	-0,189431
31,916667	0,2	-0,188202
31,920000	0,2	-0,187306
31,923333	0,2	-0,186451
31,926667	0,2	-0,185426
31,930000	0,2	-0,184564
31,933333	0,2	-0,184352
31,936667	0,2	-0,184865
31,940000	0,2	-0,185869
31,943333	0,2	-0,187047
31,946667	0,2	-0,188042
31,950000	0,2	-0,188582
31,953333	0,2	-0,188592
31,956667	0,2	-0,188223
31,960000	0,2	-0,187884
31,963333	0,2	-0,188065
31,966667	0,2	-0,188887
31,970000	0,2	-0,189931
31,973333	0,2	-0,190641
31,976667	0,2	-0,190640
31,980000	0,2	-0,189880
31,983333	0,2	-0,188766
31,986667	0,2	-0,187888
31,990000	0,2	-0,187546
31,993333	0,2	-0,187514
31,996667	0,2	-0,187270
32,000000	0,2	-0,186523
32,003333	0,2	-0,185336
32,006667	0,2	-0,183924
32,010000	0,2	-0,182675
32,013333	0,2	-0,182098
32,016667	0,2	-0,182462
32,020000	0,2	-0,183528
32,023333	0,2	-0,184700
32,026667	0,2	-0,185521
32,030000	0,2	-0,186072
32,033333	0,2	-0,186803
32,036667	0,2	-0,187942
32,040000	0,2	-0,189113
32,043333	0,2	-0,189568
32,046667	0,2	-0,188850
32,050000	0,2	-0,187240
32,053333	0,2	-0,185571
32,056667	0,2	-0,184675
32,060000	0,2	-0,184920
32,063333	0,2	-0,185920
32,066667	0,2	-0,186744
32,070000	0,2	-0,186617
32,073333	0,2	-0,185490
32,076667	0,2	-0,183908
32,080000	0,2	-0,182370
32,083333	0,2	-0,181135
32,086667	0,2	-0,180510
32,090000	0,2	-0,180802
32,093333	0,2	-0,182051
32,096667	0,2	-0,183862
32,100000	0,2	-0,185477
32,103333	0,2	-0,186247
32,106667	0,2	-0,186024
32,110000	0,2	-0,185089
32,113333	0,2	-0,183990
32,116667	0,2	-0,183455
32,120000	0,2	-0,184099
32,123333	0,2	-0,185968
32,126667	0,2	-0,188336
32,130000	0,2	-0,190173
32,133333	0,2	-0,190864
32,136667	0,2	-0,190422
32,140000	0,2	-0,189244
32,143333	0,2	-0,187701
32,146667	0,2	-0,185875
32,150000	0,2	-0,183773
32,153333	0,2	-0,181739
32,156667	0,2	-0,180480
32,160000	0,2	-0,180507
32,163333	0,2	-0,181741
32,166667	0,2	-0,183856
32,170000	0,2	-0,186448
32,173333	0,2	-0,188780
32,176667	0,2	-0,190048
32,180000	0,2	-0,189947
32,183333	0,2	-0,188776
32,186667	0,2	-0,187314
32,190000	0,2	-0,186500
32,193333	0,2	-0,186645
32,196667	0,2	-0,187099
32,200000	0,2	-0,187098
32,203333	0,2	-0,186605
32,206667	0,2	-0,186053
32,210000	0,2	-0,185735
32,213333	0,2	-0,185690
32,216667	0,2	-0,185762
32,220000	0,2	-0,185573
32,223333	0,2	-0,184865
32,226667	0,2	-0,183907
32,230000	0,2	-0,183191
32,233333	0,2	-0,182960
32,236667	0,2	-0,183211
32,240000	0,2	-0,183774
32,243333	0,2	-0,184425
32,246667	0,2	-0,185056
32,250000	0,2	-0,185575
32,253333	0,2	-0,185836
32,256667	0,2	-0,185778
32,260000	0,2	-0,185457
32,263333	0,2	-0,184883
32,266667	0,2	-0,184119
32,270000	0,2	-0,183454
32,273333	0,2	-0,183132
32,276667	0,2	-0,182980
32,280000	0,2	-0,182427
32,283333	0,2	-0,180896
32,286667	0,2	-0,178392
32,290000	0,2	-0,175665
32,293333	0,2	-0,173602
32,296667	0,2	-0,172510
32,300000	0,2	-0,171986
32,303333	0,2	-0,171209
32,306667	0,2	-0,169579
32,310000	0,2	-0,167193
32,313333	0,2	-0,164570
32,316667	0,2	-0,162203
32,320000	0,2	-0,160388
32,323333	0,2	-0,159066
32,326667	0,2	-0,157861
32,330000	0,2	-0,156446
32,333333	0,2	-0,154733
32,336667	0,2	-0,152874
32,340000	0,2	-0,151304
32,343333	0,2	-0,150454
32,346667	0,2	-0,150355
32,350000	0,2	-0,150790
32,353333	0,2	-0,151575
32,356667	0,2	-0,152406
32,360000	0,2	-0,152744
32,363333	0,2	-0,152295
32,366667	0,2	-0,151560
32,370000	0,2	-0,151412
32,373333	0,2	-0,152050
32,376667	0,2	-0,152749
32,380000	0,2	-0,152661
32,383333	0,2	-0,151598
32,386667	0,2	-0,150168
32,390000	0,2	-0,149281
32,393333	0,2	-0,149426
32,396667	0,2	-0,150650
32,400000	0,2	-0,153122
32,403333	0,2	-0,157037
32,406667	0,2	-0,162177
32,410000	0,2	-0,167889
32,413333	0,2	-0,173205
32,416667	0,2	-0,177304
32,420000	0,2	-0,180152
32,423333	0,2	-0,182325
32,426667	0,2	-0,184179
32,430000	0,2	-0,185482
32,433333	0,2	-0,185872
32,436667	0,2	-0,185435
32,440000	0,2	-0,184671
32,443333	0,2	-0,184175
32,446667	0,2	-0,184373
32,450000	0,2	-0,185161
32,453333	0,2	-0,185811
32,456667	0,2	-0,185693
32,460000	0,2	-0,184942
32,463333	0,2	-0,184058
32,466667	0,2	-0,183205
32,470000	0,2	-0,182444
32,473333	0,2	-0,182188
32,476667	0,2	-0,182841
32,480000	0,2	-0,184295
32,483333	0,2	-0,186086
32,486667	0,2	-0,187772
32,490000	0,2	-0,189178
32,493333	0,2	-0,190454
32,496667	0,2	-0,191859
32,500000	0,2	-0,193316
32,503333	0,2	-0,194288
32,506667	0,2	-0,194299
32,510000	0,2	-0,193435
32,513333	0,2	-0,192174
32,516667	0,2	-0,190958
32,520000	0,2	-0,190003
32,523333	0,2	-0,189305
32,526667	0,2	-0,188706
32,530000	0,2	-0,187966
32,533333	0,2	-0,186794
32,536667	0,2	-0,185103
32,540000	0,2	-0,183365
32,543333	0,2	-0,182381
32,546667	0,2	-0,182570
32,550000	0,2	-0,183713
32,553333	0,2	-0,185352
32,556667	0,2	-0,187219
32,560000	0,2	-0,189378
32,563333	0,2	-0,191962
32,566667	0,2	-0,194657
32,570000	0,2	-0,196809
32,573333	0,2	-0,198183
32,576667	0,2	-0,199131
32,580000	0,2	-0,199904
32,583333	0,2	-0,200172
32,586667	0,2	-0,199338
32,590000	0,2	-0,197189
32,593333	0,2	-0,194022
32,596667	0,2	-0,190335
32,600000	0,2	-0,186931
32,603333	0,2	-0,184912
32,606667	0,2	-0,184917
32,610000	0,2	-0,186655
32,613333	0,2	-0,189245
32,616667	0,2	-0,191737
32,620000	0,2	-0,193520
32,623333	0,2	-0,194310
32,626667	0,2	-0,193804
32,630000	0,2	-0,191915
32,633333	0,2	-0,189442
32,636667	0,2	-0,187962
32,640000	0,2	-0,188631
32,643333	0,2	-0,191184
32,646667	0,2	-0,194246
32,650000	0,2	-0,196375
32,653333	0,2	-0,196919
32,656667	0,2	-0,196357
32,660000	0,2	-0,195730
32,663333	0,2	-0,195660
32,666667	0,2	-0,196058
32,670000	0,2	-0,196450
32,673333	0,2	-0,196460
32,676667	0,2	-0,196136
32,680000	0,2	-0,195722
32,683333	0,2	-0,195254
32,686667	0,2	-0,194581
32,690000	0,2	-0,193581
32,693333	0,2	-0,192152
32,696667	0,2	-0,190237
32,700000	0,2	-0,188081
32,703333	0,2	-0,186355
32,706667	0,2	-0,185610
32,710000	0,2	-0,185608
32,713333	0,2	-0,185744
32,716667	0,2	-0,185953
32,720000	0,2	-0,186641
32,723333	0,2	-0,188074
32,726667	0,2	-0,190203
32,730000	0,2	-0,192722
32,733333	0,2	-0,195060
32,736667	0,2	-0,196587
32,740000	0,2	-0,196977
32,743333	0,2	-0,196352
32,746667	0,2	-0,195003
32,750000	0,2	-0,193104
32,753333	0,2	-0,190768
32,756667	0,2	-0,188187
32,760000	0,2	-0,185702
32,763333	0,2	-0,183818
32,766667	0,2	-0,183026
32,770000	0,2	-0,183587
32,773333	0,2	-0,185252
32,776667	0,2	-0,187209
32,780000	0,2	-0,188660
32,783333	0,2	-0,189375
32,786667	0,2	-0,189618
32,790000	0,2	-0,189759
32,793333	0,2	-0,190019
32,796667	0,2	-0,190446
32,800000	0,2	-0,190974
32,803333	0,2	-0,191533
32,806667	0,2	-0,191921
32,810000	0,2	-0,191678
32,813333	0,2	-0,190836
32,816667	0,2	-0,190296
32,820000	0,2	-0,190766
32,823333	0,2	-0,192088
32,826667	0,2	-0,193695
32,830000	0,2	-0,194996
32,833333	0,2	-0,195539
32,836667	0,2	-0,195329
32,840000	0,2	-0,194897
32,843333	0,2	-0,194640
32,846667	0,2	-0,194042
32,850000	0,2	-0,192193
32,853333	0,2	-0,189102
32,856667	0,2	-0,185860
32,860000	0,2	-0,183645
32,863333	0,2	-0,183096
32,866667	0,2	-0,184313
32,870000	0,2	-0,186845
32,873333	0,2	-0,189705
32,876667	0,2	-0,191919
32,880000	0,2	-0,193257
32,883333	0,2	-0,194271
32,886667	0,2	-0,195542
32,890000	0,2	-0,196844
32,893333	0,2	-0,197320
32,896667	0,2	-0,196534
32,900000	0,2	-0,194853
32,903333	0,2	-0,193002
32,906667	0,2	-0,191619
32,910000	0,2	-0,190979
32,913333	0,2	-0,191061
32,916667	0,2	-0,191797
32,920000	0,2	-0,192991
32,923333	0,2	-0,194275
32,926667	0,2	-0,195449
32,930000	0,2	-0,196592
32,933333	0,2	-0,197614
32,936667	0,2	-0,198117
32,940000	0,2	-0,197952
32,943333	0,2	-0,197482
32,946667	0,2	-0,197218
32,950000	0,2	-0,197414
32,953333	0,2	-0,197899
32,956667	0,2	-0,198276
32,960000	0,2	-0,198281
32,963333	0,2	-0,197979
32,966667	0,2	-0,197662
32,970000	0,2	-0,197452
32,973333	0,2	-0,197123
32,976667	0,2	-0,196354
32,980000	0,2	-0,195035
32,983333	0,2	-0,193569
32,986667	0,2	-0,192666
32,990000	0,2	-0,192543
32,993333	0,2	-0,192788
32,996667	0,2	-0,193060
33,000000	0,2	-0,193262
33,003333	0,2	-0,193195
33,006667	0,2	-0,192604
33,010000	0,2	-0,191477
33,013333	0,2	-0,190033
33,016667	0,2	-0,188518
33,020000	0,2	-0,187137
33,023333	0,2	-0,186155
33,026667	0,2	-0,185934
33,030000	0,2	-0,186713
33,033333	0,2	-0,188407
33,036667	0,2	-0,190658
33,040000	0,2	-0,192958
33,043333	0,2	-0,194729
33,046667	0,2	-0,195469
33,050000	0,2	-0,195020
33,053333	0,2	-0,193622
33,056667	0,2	-0,191616
33,060000	0,2	-0,189414
33,063333	0,2	-0,187454
33,066667	0,2	-0,185825
33,070000	0,2	-0,184289
33,073333	0,2	-0,182729
33,076667	0,2	-0,181333
33,080000	0,2	-0,180504
33,083333	0,2	-0,180604
33,086667	0,2	-0,181570
33,090000	0,2	-0,182724
33,093333	0,2	-0,183242
33,096667	0,2	-0,182916
33,100000	0,2	-0,182341
33,103333	0,2	-0,182264
33,106667	0,2	-0,182818
33,110000	0,2	-0,183459
33,113333	0,2	-0,183596
33,116667	0,2	-0,183242
33,120000	0,2	-0,182957
33,123333	0,2	-0,183161
33,126667	0,2	-0,183819
33,130000	0,2	-0,184560
33,133333	0,2	-0,184855
33,136667	0,2	-0,184514
33,140000	0,2	-0,183921
33,143333	0,2	-0,183386
33,146667	0,2	-0,182561
33,150000	0,2	-0,180821
33,153333	0,2	-0,178185
33,156667	0,2	-0,175530
33,160000	0,2	-0,173697
33,163333	0,2	-0,172752
33,166667	0,2	-0,172229
33,170000	0,2	-0,171687
33,173333	0,2	-0,171014
33,176667	0,2	-0,170503
33,180000	0,2	-0,170693
33,183333	0,2	-0,171755
33,186667	0,2	-0,173147
33,190000	0,2	-0,174226
33,193333	0,2	-0,174798
33,196667	0,2	-0,174912
33,200000	0,2	-0,174694
33,203333	0,2	-0,174375
33,206667	0,2	-0,174083
33,210000	0,2	-0,173669
33,213333	0,2	-0,172949
33,216667	0,2	-0,172028
33,220000	0,2	-0,171287
33,223333	0,2	-0,171225
33,226667	0,2	-0,172204
33,230000	0,2	-0,174091
33,233333	0,2	-0,176315
33,236667	0,2	-0,178349
33,240000	0,2	-0,179998
33,243333	0,2	-0,181204
33,246667	0,2	-0,181797
33,250000	0,2	-0,181698
33,253333	0,2	-0,181254
33,256667	0,2	-0,181055
33,260000	0,2	-0,181398
33,263333	0,2	-0,182255
33,266667	0,2	-0,183650
33,270000	0,2	-0,185777
33,273333	0,2	-0,188709
33,276667	0,2	-0,191977
33,280000	0,2	-0,194650
33,283333	0,2	-0,196035
33,286667	0,2	-0,196203
33,290000	0,2	-0,195849
33,293333	0,2	-0,195575
33,296667	0,2	-0,195381
33,300000	0,2	-0,194860
33,303333	0,2	-0,193630
33,306667	0,2	-0,191708
33,310000	0,2	-0,189712
33,313333	0,2	-0,188461
33,316667	0,2	-0,188187
33,320000	0,2	-0,188504
33,323333	0,2	-0,189060
33,326667	0,2	-0,189680
33,330000	0,2	-0,190292
33,333333	0,2	-0,191131
33,336667	0,2	-0,192567
33,340000	0,2	-0,194581
33,343333	0,2	-0,196652
33,346667	0,2	-0,198158
33,350000	0,2	-0,198809
33,353333	0,2	-0,198607
33,356667	0,2	-0,197649
33,360000	0,2	-0,196189
33,363333	0,2	-0,194641
33,366667	0,2	-0,193350
33,370000	0,2	-0,192465
33,373333	0,2	-0,192120
33,376667	0,2	-0,192577
33,380000	0,2	-0,193874
33,383333	0,2	-0,195486
33,386667	0,2	-0,196667
33,390000	0,2	-0,196934
33,393333	0,2	-0,196114
33,396667	0,2	-0,194244
33,400000	0,2	-0,191715
33,403333	0,2	-0,189180
33,406667	0,2	-0,187100
33,410000	0,2	-0,185757
33,413333	0,2	-0,185497
33,416667	0,2	-0,186366
33,420000	0,2	-0,187746
33,423333	0,2	-0,188814
33,426667	0,2	-0,189327
33,430000	0,2	-0,189778
33,433333	0,2	-0,190671
33,436667	0,2	-0,191889
33,440000	0,2	-0,192934
33,443333	0,2	-0,193313
33,446667	0,2	-0,192745
33,450000	0,2	-0,191515
33,453333	0,2	-0,190405
33,456667	0,2	-0,190083
33,460000	0,2	-0,190652
33,463333	0,2	-0,191597
33,466667	0,2	-0,192170
33,470000	0,2	-0,191967
33,473333	0,2	-0,191220
33,476667	0,2	-0,190550
33,480000	0,2	-0,190270
33,483333	0,2	-0,190034
33,486667	0,2	-0,189302
33,490000	0,2	-0,187936
33,493333	0,2	-0,186350
33,496667	0,2	-0,185221
33,500000	0,2	-0,184942
33,503333	0,2	-0,185414
33,506667	0,2	-0,186445
33,510000	0,2	-0,188017
33,513333	0,2	-0,190069
33,516667	0,2	-0,192388
33,520000	0,2	-0,194866
33,523333	0,2	-0,197445
33,526667	0,2	-0,199774
33,530000	0,2	-0,201291
33,533333	0,2	-0,201654
33,536667	0,2	-0,200994
33,540000	0,2	-0,199776
33,543333	0,2	-0,198423
33,546667	0,2	-0,196997
33,550000	0,2	-0,195245
33,553333	0,2	-0,192977
33,556667	0,2	-0,190375
33,560000	0,2	-0,187957
33,563333	0,2	-0,186228
33,566667	0,2	-0,185293
33,570000	0,2	-0,184882
33,573333	0,2	-0,184849
33,576667	0,2	-0,185444
33,580000	0,2	-0,186966
33,583333	0,2	-0,189313
33,586667	0,2	-0,192057
33,590000	0,2	-0,194820
33,593333	0,2	-0,197254
33,596667	0,2	-0,198919
33,600000	0,2	-0,199498
33,603333	0,2	-0,198921
33,606667	0,2	-0,197497
33,610000	0,2	-0,195867
33,613333	0,2	-0,194483
33,616667	0,2	-0,193414
33,620000	0,2	-0,192643
33,623333	0,2	-0,192156
33,626667	0,2	-0,191908
33,630000	0,2	-0,191954
33,633333	0,2	-0,192465
33,636667	0,2	-0,193495
33,640000	0,2	-0,194802
33,643333	0,2	-0,195890
33,646667	0,2	-0,196188
33,650000	0,2	-0,195354
33,653333	0,2	-0,193470
33,656667	0,2	-0,190859
33,660000	0,2	-0,187952
33,663333	0,2	-0,185287
33,666667	0,2	-0,183242
33,670000	0,2	-0,181933
33,673333	0,2	-0,181322
33,676667	0,2	-0,181066
33,680000	0,2	-0,180538
33,683333	0,2	-0,179218
33,686667	0,2	-0,176973
33,690000	0,2	-0,174125
33,693333	0,2	-0,171263
33,696667	0,2	-0,168845
33,700000	0,2	-0,166963
33,703333	0,2	-0,165301
33,706667	0,2	-0,163384
33,710000	0,2	-0,160984
33,713333	0,2	-0,158273
33,716667	0,2	-0,155709
33,720000	0,2	-0,153741
33,723333	0,2	-0,152487
33,726667	0,2	-0,151804
33,730000	0,2	-0,151790
33,733333	0,2	-0,153006
33,736667	0,2	-0,155826
33,740000	0,2	-0,159843
33,743333	0,2	-0,164226
33,746667	0,2	-0,168165
33,750000	0,2	-0,170967
33,753333	0,2	-0,172469
33,756667	0,2	-0,173201
33,760000	0,2	-0,173703
33,763333	0,2	-0,174106
33,766667	0,2	-0,174634
33,770000	0,2	-0,175893
33,773333	0,2	-0,178388
33,776667	0,2	-0,182050
33,780000	0,2	-0,186242
33,783333	0,2	-0,190106
33,786667	0,2	-0,193027
33,790000	0,2	-0,194945
33,793333	0,2	-0,196226
33,796667	0,2	-0,197391
33,800000	0,2	-0,198888
33,803333	0,2	-0,200864
33,806667	0,2	-0,203319
33,810000	0,2	-0,206536
33,813333	0,2	-0,210959
33,816667	0,2	-0,216468
33,820000	0,2	-0,222052
33,823333	0,2	-0,226517
33,826667	0,2	-0,229367
33,830000	0,2	-0,230851
33,833333	0,2	-0,231510
33,836667	0,2	-0,231917
33,840000	0,2	-0,232687
33,843333	0,2	-0,234353
33,846667	0,2	-0,236890
33,850000	0,2	-0,239446
33,853333	0,2	-0,240943
33,856667	0,2	-0,241147
33,860000	0,2	-0,240801
33,863333	0,2	-0,240559
33,866667	0,2	-0,240426
33,870000	0,2	-0,240449
33,873333	0,2	-0,241037
33,876667	0,2	-0,242308
33,880000	0,2	-0,243958
33,883333	0,2	-0,245857
33,886667	0,2	-0,248106
33,890000	0,2	-0,250587
33,893333	0,2	-0,252987
33,896667	0,2	-0,255062
33,900000	0,2	-0,256628
33,903333	0,2	-0,257462
33,906667	0,2	-0,257415
33,910000	0,2	-0,256725
33,913333	0,2	-0,256060
33,916667	0,2	-0,255825
33,920000	0,2	-0,255710
33,923333	0,2	-0,255181
33,926667	0,2	-0,254067
33,930000	0,2	-0,252654
33,933333	0,2	-0,251335
33,936667	0,2	-0,250133
33,940000	0,2	-0,248856
33,943333	0,2	-0,247625
33,946667	0,2	-0,246743
33,950000	0,2	-0,246109
33,953333	0,2	-0,245286
33,956667	0,2	-0,243983
33,960000	0,2	-0,242185
33,963333	0,2	-0,240206
33,966667	0,2	-0,238819
33,970000	0,2	-0,238950
33,973333	0,2	-0,241054
33,976667	0,2	-0,244741
33,980000	0,2	-0,249047
33,983333	0,2	-0,253153
33,986667	0,2	-0,256761
33,990000	0,2	-0,259989
33,993333	0,2	-0,263268
33,996667	0,2	-0,266999
34,000000	0,2	-0,271065
34,003333	0,2	-0,275009
34,006667	0,2	-0,278512
34,010000	0,2	-0,281476
34,013333	0,2	-0,283971
34,016667	0,2	-0,286240
34,020000	0,2	-0,288649
34,023333	0,2	-0,291492
34,026667	0,2	-0,294800
34,030000	0,2	-0,298491
34,033333	0,2	-0,302689
34,036667	0,2	-0,307667
34,040000	0,2	-0,313714
34,043333	0,2	-0,321199
34,046667	0,2	-0,330240
34,050000	0,2	-0,340091
34,053333	0,2	-0,349420
34,056667	0,2	-0,357275
34,060000	0,2	-0,363409
34,063333	0,2	-0,368099
34,066667	0,2	-0,372090
34,070000	0,2	-0,376096
34,073333	0,2	-0,380058
34,076667	0,2	-0,383405
34,080000	0,2	-0,386010
34,083333	0,2	-0,388170
34,086667	0,2	-0,389938
34,090000	0,2	-0,391221
34,093333	0,2	-0,392126
34,096667	0,2	-0,392765
34,100000	0,2	-0,393203
34,103333	0,2	-0,393672
34,106667	0,2	-0,394415
34,110000	0,2	-0,395471
34,113333	0,2	-0,396860
34,116667	0,2	-0,398706
34,120000	0,2	-0,401229
34,123333	0,2	-0,404746
34,126667	0,2	-0,409403
34,130000	0,2	-0,414754
34,133333	0,2	-0,419779
34,136667	0,2	-0,423414
34,140000	0,2	-0,425199
34,143333	0,2	-0,425627
34,146667	0,2	-0,425792
34,150000	0,2	-0,426398
34,153333	0,2	-0,427246
34,156667	0,2	-0,427805
34,160000	0,2	-0,427824
34,163333	0,2	-0,427233
34,166667	0,2	-0,425951
34,170000	0,2	-0,423923
34,173333	0,2	-0,420889
34,176667	0,2	-0,416477
34,180000	0,2	-0,411030
34,183333	0,2	-0,405741
34,186667	0,2	-0,401790
34,190000	0,2	-0,399713
34,193333	0,2	-0,399220
34,196667	0,2	-0,399371
34,200000	0,2	-0,399290
34,203333	0,2	-0,398808
34,206667	0,2	-0,398507
34,210000	0,2	-0,399208
34,213333	0,2	-0,401142
34,216667	0,2	-0,403716
34,220000	0,2	-0,406163
34,223333	0,2	-0,407991
34,226667	0,2	-0,408977
34,230000	0,2	-0,409302
34,233333	0,2	-0,409468
34,236667	0,2	-0,409830
34,240000	0,2	-0,410233
34,243333	0,2	-0,409984
34,246667	0,2	-0,408267
34,250000	0,2	-0,404783
34,253333	0,2	-0,399911
34,256667	0,2	-0,394317
34,260000	0,2	-0,388600
34,263333	0,2	-0,383341
34,266667	0,2	-0,379261
34,270000	0,2	-0,377022
34,273333	0,2	-0,376798
34,276667	0,2	-0,378144
34,280000	0,2	-0,380364
34,283333	0,2	-0,382801
34,286667	0,2	-0,384777
34,290000	0,2	-0,385800
34,293333	0,2	-0,385953
34,296667	0,2	-0,385747
34,300000	0,2	-0,385545
34,303333	0,2	-0,385286
34,306667	0,2	-0,384671
34,310000	0,2	-0,383435
34,313333	0,2	-0,381459
34,316667	0,2	-0,378716
34,320000	0,2	-0,375253
34,323333	0,2	-0,371281
34,326667	0,2	-0,367119
34,330000	0,2	-0,362947
34,333333	0,2	-0,358659
34,336667	0,2	-0,354138
34,340000	0,2	-0,349612
34,343333	0,2	-0,345445
34,346667	0,2	-0,341690
34,350000	0,2	-0,338223
34,353333	0,2	-0,335142
34,356667	0,2	-0,332745
34,360000	0,2	-0,331223
34,363333	0,2	-0,330576
34,366667	0,2	-0,330702
34,370000	0,2	-0,331226
34,373333	0,2	-0,331293
34,376667	0,2	-0,329953
34,380000	0,2	-0,326996
34,383333	0,2	-0,323337
34,386667	0,2	-0,320376
34,390000	0,2	-0,318837
34,393333	0,2	-0,318181
34,396667	0,2	-0,316943
34,400000	0,2	-0,313726
34,403333	0,2	-0,308194
34,406667	0,2	-0,301176
34,410000	0,2	-0,293723
34,413333	0,2	-0,286265
34,416667	0,2	-0,278750
34,420000	0,2	-0,271378
34,423333	0,2	-0,264930
34,426667	0,2	-0,260273
34,430000	0,2	-0,257752
34,433333	0,2	-0,257076
34,436667	0,2	-0,257615
34,440000	0,2	-0,258732
34,443333	0,2	-0,259767
34,446667	0,2	-0,259962
34,450000	0,2	-0,258857
34,453333	0,2	-0,256710
34,456667	0,2	-0,254291
34,460000	0,2	-0,252212
34,463333	0,2	-0,250371
34,466667	0,2	-0,248110
34,470000	0,2	-0,244970
34,473333	0,2	-0,240960
34,476667	0,2	-0,235948
34,480000	0,2	-0,229324
34,483333	0,2	-0,220707
34,486667	0,2	-0,210606
34,490000	0,2	-0,200122
34,493333	0,2	-0,190460
34,496667	0,2	-0,182510
34,500000	0,2	-0,176208
34,503333	0,2	-0,170769
34,506667	0,2	-0,166030
34,510000	0,2	-0,162981
34,513333	0,2	-0,162670
34,516667	0,2	-0,164935
34,520000	0,2	-0,168145
34,523333	0,2	-0,170042
34,526667	0,2	-0,168984
34,530000	0,2	-0,164612
34,533333	0,2	-0,157784
34,536667	0,2	-0,150112
34,540000	0,2	-0,143102
34,543333	0,2	-0,137459
34,546667	0,2	-0,133030
34,550000	0,2	-0,129055
34,553333	0,2	-0,124689
34,556667	0,2	-0,119586
34,560000	0,2	-0,113921
34,563333	0,2	-0,107923
34,566667	0,2	-0,101421
34,570000	0,2	-0,093917
34,573333	0,2	-0,085368
34,576667	0,2	-0,076737
34,580000	0,2	-0,069238
34,583333	0,2	-0,063258
34,586667	0,2	-0,058411
34,590000	0,2	-0,054345
34,593333	0,2	-0,051271
34,596667	0,2	-0,049927
34,600000	0,2	-0,051099
34,603333	0,2	-0,054773
34,606667	0,2	-0,059582
34,610000	0,2	-0,063337
34,613333	0,2	-0,064408
34,616667	0,2	-0,062772
34,620000	0,2	-0,059720
34,623333	0,2	-0,056588
34,626667	0,2	-0,053971
34,630000	0,2	-0,051733
34,633333	0,2	-0,049212
34,636667	0,2	-0,045653
34,640000	0,2	-0,040676
34,643333	0,2	-0,034317
34,646667	0,2	-0,026953
34,650000	0,2	-0,019190
34,653333	0,2	-0,011502
34,656667	0,2	-0,004164
34,660000	0,2	0,002434
34,663333	0,2	0,007628
34,666667	0,2	0,010641
34,670000	0,2	0,011178
34,673333	0,2	0,009977
34,676667	0,2	0,008590
34,680000	0,2	0,008541
34,683333	0,2	0,010442
34,686667	0,2	0,013611
34,690000	0,2	0,016688
34,693333	0,2	0,018701
34,696667	0,2	0,019615
34,700000	0,2	0,020200
34,703333	0,2	0,021552
34,706667	0,2	0,024489
34,710000	0,2	0,029045
34,713333	0,2	0,034498
34,716667	0,2	0,040081
34,720000	0,2	0,045590
34,723333	0,2	0,051163
34,726667	0,2	0,056698
34,730000	0,2	0,061871
34,733333	0,2	0,066620
34,736667	0,2	0,071091
34,740000	0,2	0,075355
34,743333	0,2	0,079469
34,746667	0,2	0,083232
34,750000	0,2	0,085902
34,753333	0,2	0,086778
34,756667	0,2	0,085878
34,760000	0,2	0,083765
34,763333	0,2	0,081139
34,766667	0,2	0,078773
34,770000	0,2	0,077470
34,773333	0,2	0,077558
34,776667	0,2	0,078474
34,780000	0,2	0,079485
34,783333	0,2	0,080748
34,786667	0,2	0,083126
34,790000	0,2	0,087165
34,793333	0,2	0,092620
34,796667	0,2	0,098725
34,800000	0,2	0,104649
34,803333	0,2	0,109962
34,806667	0,2	0,114817
34,810000	0,2	0,119562
34,813333	0,2	0,124400
34,816667	0,2	0,129446
34,820000	0,2	0,134619
34,823333	0,2	0,139371
34,826667	0,2	0,142940
34,830000	0,2	0,144999
34,833333	0,2	0,145839
34,836667	0,2	0,145954
34,840000	0,2	0,145584
34,843333	0,2	0,144781
34,846667	0,2	0,143662
34,850000	0,2	0,142409
34,853333	0,2	0,141261
34,856667	0,2	0,140638
34,860000	0,2	0,141078
34,863333	0,2	0,142922
34,866667	0,2	0,146066
34,870000	0,2	0,150103
34,873333	0,2	0,154768
34,876667	0,2	0,159903
34,880000	0,2	0,164989
34,883333	0,2	0,169371
34,886667	0,2	0,172873
34,890000	0,2	0,175887
34,893333	0,2	0,178965
34,896667	0,2	0,182327
34,900000	0,2	0,185525
34,903333	0,2	0,187548
34,906667	0,2	0,187576
34,910000	0,2	0,185891
34,913333	0,2	0,183789
34,916667	0,2	0,182540
34,920000	0,2	0,182766
34,923333	0,2	0,184612
34,926667	0,2	0,187862
34,930000	0,2	0,191821
34,933333	0,2	0,195440
34,936667	0,2	0,198083
34,940000	0,2	0,200213
34,943333	0,2	0,203020
34,946667	0,2	0,207376
34,950000	0,2	0,212984
34,953333	0,2	0,218457
34,956667	0,2	0,222529
34,960000	0,2	0,225074
34,963333	0,2	0,226805
34,966667	0,2	0,228546
34,970000	0,2	0,230962
34,973333	0,2	0,234430
34,976667	0,2	0,238856
34,980000	0,2	0,243702
34,983333	0,2	0,248272
34,986667	0,2	0,251966
34,990000	0,2	0,254262
34,993333	0,2	0,254709
34,996667	0,2	0,253328
35,000000	0,2	0,250801
35,003333	0,2	0,248029
35,006667	0,2	0,245785
35,010000	0,2	0,244477
35,013333	0,2	0,243968
35,016667	0,2	0,243879
35,020000	0,2	0,243943
35,023333	0,2	0,244341
35,026667	0,2	0,245974
35,030000	0,2	0,249773
35,033333	0,2	0,255567
35,036667	0,2	0,261898
35,040000	0,2	0,267049
35,043333	0,2	0,270451
35,046667	0,2	0,273152
35,050000	0,2	0,276607
35,053333	0,2	0,281034
35,056667	0,2	0,285275
35,060000	0,2	0,287908
35,063333	0,2	0,288296
35,066667	0,2	0,286874
35,070000	0,2	0,284602
35,073333	0,2	0,282430
35,076667	0,2	0,281216
35,080000	0,2	0,281517
35,083333	0,2	0,283280
35,086667	0,2	0,285938
35,090000	0,2	0,288988
35,093333	0,2	0,292508
35,096667	0,2	0,297028
35,100000	0,2	0,302906
35,103333	0,2	0,309878
35,106667	0,2	0,317108
35,110000	0,2	0,323787
35,113333	0,2	0,329816
35,116667	0,2	0,335761
35,120000	0,2	0,342224
35,123333	0,2	0,349157
35,126667	0,2	0,355760
35,130000	0,2	0,361381
35,133333	0,2	0,366036
35,136667	0,2	0,369539
35,140000	0,2	0,370968
35,143333	0,2	0,369620
35,146667	0,2	0,365844
35,150000	0,2	0,360712
35,153333	0,2	0,355487
35,156667	0,2	0,351425
35,160000	0,2	0,349446
35,163333	0,2	0,349781
35,166667	0,2	0,352097
35,170000	0,2	0,355993
35,173333	0,2	0,361355
35,176667	0,2	0,368588
35,180000	0,2	0,378824
35,183333	0,2	0,393549
35,186667	0,2	0,413813
35,190000	0,2	0,440039
35,193333	0,2	0,472530
35,196667	0,2	0,511664
35,200000	0,2	0,557352
35,203333	0,2	0,608677
35,206667	0,2	0,664002
35,210000	0,2	0,720866
35,213333	0,2	0,775932
35,216667	0,2	0,825547
35,220000	0,2	0,866552
35,223333	0,2	0,896865
35,226667	0,2	0,915607
35,230000	0,2	0,922564
35,233333	0,2	0,917435
35,236667	0,2	0,900234
35,240000	0,2	0,872474
35,243333	0,2	0,837076
35,246667	0,2	0,797191
35,250000	0,2	0,755566
35,253333	0,2	0,714541
35,256667	0,2	0,675944
35,260000	0,2	0,640888
35,263333	0,2	0,609945
35,266667	0,2	0,583575
35,270000	0,2	0,562209
35,273333	0,2	0,545828
35,276667	0,2	0,533565
35,280000	0,2	0,524015
35,283333	0,2	0,516081
35,286667	0,2	0,509438
35,290000	0,2	0,504021
35,293333	0,2	0,499261
35,296667	0,2	0,494146
35,300000	0,2	0,487890
35,303333	0,2	0,480324
35,306667	0,2	0,471943
35,310000	0,2	0,463692
35,313333	0,2	0,456498
35,316667	0,2	0,450894
35,320000	0,2	0,446767
35,323333	0,2	0,443246
35,326667	0,2	0,439304
35,330000	0,2	0,434684
35,333333	0,2	0,430061
35,336667	0,2	0,426458
35,340000	0,2	0,424580
35,343333	0,2	0,424475
35,346667	0,2	0,425673
35,350000	0,2	0,427404
35,353333	0,2	0,428784
35,356667	0,2	0,429334
35,360000	0,2	0,429389
35,363333	0,2	0,429662
35,366667	0,2	0,430399
35,370000	0,2	0,431243
35,373333	0,2	0,431748
35,376667	0,2	0,431588
35,380000	0,2	0,430452
35,383333	0,2	0,428147
35,386667	0,2	0,424817
35,390000	0,2	0,420910
35,393333	0,2	0,416774
35,396667	0,2	0,412452
35,400000	0,2	0,408015
35,403333	0,2	0,403817
35,406667	0,2	0,400385
35,410000	0,2	0,398204
35,413333	0,2	0,397520
35,416667	0,2	0,398288
35,420000	0,2	0,400298
35,423333	0,2	0,403133
35,426667	0,2	0,406097
35,430000	0,2	0,408479
35,433333	0,2	0,409874
35,436667	0,2	0,410379
35,440000	0,2	0,410613
35,443333	0,2	0,411168
35,446667	0,2	0,411921
35,450000	0,2	0,411902
35,453333	0,2	0,409888
35,456667	0,2	0,405421
35,460000	0,2	0,399206
35,463333	0,2	0,392569
35,466667	0,2	0,386907
35,470000	0,2	0,383221
35,473333	0,2	0,381560
35,476667	0,2	0,381006
35,480000	0,2	0,380476
35,483333	0,2	0,379506
35,486667	0,2	0,378411
35,490000	0,2	0,377999
35,493333	0,2	0,378901
35,496667	0,2	0,380935
35,500000	0,2	0,383286
35,503333	0,2	0,385379
35,506667	0,2	0,387181
35,510000	0,2	0,388616
35,513333	0,2	0,389230
35,516667	0,2	0,388633
35,520000	0,2	0,386905
35,523333	0,2	0,384337
35,526667	0,2	0,380928
35,530000	0,2	0,376330
35,533333	0,2	0,370267
35,536667	0,2	0,362874
35,540000	0,2	0,354766
35,543333	0,2	0,346629
35,546667	0,2	0,338700
35,550000	0,2	0,331056
35,553333	0,2	0,324175
35,556667	0,2	0,318553
35,560000	0,2	0,313904
35,563333	0,2	0,309362
35,566667	0,2	0,304582
35,570000	0,2	0,300200
35,573333	0,2	0,297087
35,576667	0,2	0,295659
35,580000	0,2	0,295833
35,583333	0,2	0,296991
35,586667	0,2	0,298056
35,590000	0,2	0,298159
35,593333	0,2	0,297206
35,596667	0,2	0,295657
35,600000	0,2	0,293917
35,603333	0,2	0,291863
35,606667	0,2	0,288857
35,610000	0,2	0,284330
35,613333	0,2	0,278260
35,616667	0,2	0,271171
35,620000	0,2	0,263866
35,623333	0,2	0,257197
35,626667	0,2	0,251871
35,630000	0,2	0,248061
35,633333	0,2	0,245323
35,636667	0,2	0,243167
35,640000	0,2	0,241242
35,643333	0,2	0,238977
35,646667	0,2	0,235731
35,650000	0,2	0,231393
35,653333	0,2	0,226526
35,656667	0,2	0,222135
35,660000	0,2	0,219364
35,663333	0,2	0,218783
35,666667	0,2	0,219636
35,670000	0,2	0,220250
35,673333	0,2	0,219317
35,676667	0,2	0,216631
35,680000	0,2	0,212912
35,683333	0,2	0,209143
35,686667	0,2	0,205739
35,690000	0,2	0,202037
35,693333	0,2	0,196914
35,696667	0,2	0,190042
35,700000	0,2	0,182110
35,703333	0,2	0,174194
35,706667	0,2	0,167633
35,710000	0,2	0,163687
35,713333	0,2	0,162466
35,716667	0,2	0,162749
35,720000	0,2	0,163120
35,723333	0,2	0,162989
35,726667	0,2	0,162513
35,730000	0,2	0,161993
35,733333	0,2	0,161658
35,736667	0,2	0,161625
35,740000	0,2	0,161569
35,743333	0,2	0,160523
35,746667	0,2	0,157401
35,750000	0,2	0,152046
35,753333	0,2	0,145443
35,756667	0,2	0,138632
35,760000	0,2	0,131915
35,763333	0,2	0,125261
35,766667	0,2	0,118704
35,770000	0,2	0,112073
35,773333	0,2	0,104955
35,776667	0,2	0,097079
35,780000	0,2	0,088302
35,783333	0,2	0,078622
35,786667	0,2	0,068557
35,790000	0,2	0,058900
35,793333	0,2	0,049997
35,796667	0,2	0,041755
35,800000	0,2	0,034177
35,803333	0,2	0,027507
35,806667	0,2	0,021893
35,810000	0,2	0,017169
35,813333	0,2	0,013144
35,816667	0,2	0,009779
35,820000	0,2	0,006846
35,823333	0,2	0,003747
35,826667	0,2	0,000028
35,830000	0,2	-0,004136
35,833333	0,2	-0,008143
35,836667	0,2	-0,011525
35,840000	0,2	-0,014421
35,843333	0,2	-0,017710
35,846667	0,2	-0,022525
35,850000	0,2	-0,029426
35,853333	0,2	-0,037959
35,856667	0,2	-0,047160
35,860000	0,2	-0,056371
35,863333	0,2	-0,065197
35,866667	0,2	-0,072957
35,870000	0,2	-0,078909
35,873333	0,2	-0,082938
35,876667	0,2	-0,085638
35,880000	0,2	-0,087836
35,883333	0,2	-0,090143
35,886667	0,2	-0,092718
35,890000	0,2	-0,095177
35,893333	0,2	-0,096887
35,896667	0,2	-0,097696
35,900000	0,2	-0,098220
35,903333	0,2	-0,099222
35,906667	0,2	-0,100943
35,910000	0,2	-0,102974
35,913333	0,2	-0,104529
35,916667	0,2	-0,105079
35,920000	0,2	-0,104992
35,923333	0,2	-0,105498
35,926667	0,2	-0,107863
35,930000	0,2	-0,112355
35,933333	0,2	-0,118263
35,936667	0,2	-0,124821
35,940000	0,2	-0,131361
35,943333	0,2	-0,136946
35,946667	0,2	-0,140833
35,950000	0,2	-0,143089
35,953333	0,2	-0,144479
35,956667	0,2	-0,145972
35,960000	0,2	-0,148281
35,963333	0,2	-0,151605
35,966667	0,2	-0,155690
35,970000	0,2	-0,160053
35,973333	0,2	-0,164134
35,976667	0,2	-0,167700
35,980000	0,2	-0,171196
35,983333	0,2	-0,175220
35,986667	0,2	-0,179859
35,990000	0,2	-0,184854
35,993333	0,2	-0,189944
35,996667	0,2	-0,195001
36,000000	0,2	-0,200321
36,003333	0,2	-0,206603
36,006667	0,2	-0,214142
36,010000	0,2	-0,222191
36,013333	0,2	-0,229690
36,016667	0,2	-0,236359
36,020000	0,2	-0,242495
36,023333	0,2	-0,248171
36,026667	0,2	-0,253180
36,030000	0,2	-0,257557
36,033333	0,2	-0,261652
36,036667	0,2	-0,265622
36,040000	0,2	-0,269262
36,043333	0,2	-0,272319
36,046667	0,2	-0,274639
36,050000	0,2	-0,276183
36,053333	0,2	-0,277121
36,056667	0,2	-0,277832
36,060000	0,2	-0,278764
36,063333	0,2	-0,280419
36,066667	0,2	-0,283278
36,070000	0,2	-0,287288
36,073333	0,2	-0,291741
36,076667	0,2	-0,295873
36,080000	0,2	-0,299292
36,083333	0,2	-0,301990
36,086667	0,2	-0,304320
36,090000	0,2	-0,306753
36,093333	0,2	-0,309375
36,096667	0,2	-0,311731
36,100000	0,2	-0,313197
36,103333	0,2	-0,313491
36,106667	0,2	-0,312989
36,110000	0,2	-0,312526
36,113333	0,2	-0,312743
36,116667	0,2	-0,313867
36,120000	0,2	-0,315927
36,123333	0,2	-0,318762
36,126667	0,2	-0,322100
36,130000	0,2	-0,325854
36,133333	0,2	-0,330182
36,136667	0,2	-0,335319
36,140000	0,2	-0,341228
36,143333	0,2	-0,347335
36,146667	0,2	-0,352872
36,150000	0,2	-0,357492
36,153333	0,2	-0,361418
36,156667	0,2	-0,365009
36,160000	0,2	-0,368318
36,163333	0,2	-0,371308
36,166667	0,2	-0,374230
36,170000	0,2	-0,377562
36,173333	0,2	-0,381808
36,176667	0,2	-0,387182
36,180000	0,2	-0,393276
36,183333	0,2	-0,399387
36,186667	0,2	-0,405034
36,190000	0,2	-0,409913
36,193333	0,2	-0,413856
36,196667	0,2	-0,417014
36,200000	0,2	-0,419788
36,203333	0,2	-0,422548
36,206667	0,2	-0,425393
36,210000	0,2	-0,428101
36,213333	0,2	-0,430309
36,216667	0,2	-0,431873
36,220000	0,2	-0,433033
36,223333	0,2	-0,434062
36,226667	0,2	-0,434906
36,230000	0,2	-0,435617
36,233333	0,2	-0,436883
36,236667	0,2	-0,439603
36,240000	0,2	-0,444121
36,243333	0,2	-0,450020
36,246667	0,2	-0,456430
36,250000	0,2	-0,462430
36,253333	0,2	-0,467283
36,256667	0,2	-0,470580
36,260000	0,2	-0,472471
36,263333	0,2	-0,473648
36,266667	0,2	-0,474870
36,270000	0,2	-0,476549
36,273333	0,2	-0,478770
36,276667	0,2	-0,481368
36,280000	0,2	-0,483992
36,283333	0,2	-0,486310
36,286667	0,2	-0,488184
36,290000	0,2	-0,489760
36,293333	0,2	-0,491242
36,296667	0,2	-0,492433
36,300000	0,2	-0,492955
36,303333	0,2	-0,492971
36,306667	0,2	-0,493135
36,310000	0,2	-0,493865
36,313333	0,2	-0,495033
36,316667	0,2	-0,496368
36,320000	0,2	-0,498007
36,323333	0,2	-0,500511
36,326667	0,2	-0,504270
36,330000	0,2	-0,509002
36,333333	0,2	-0,513927
36,336667	0,2	-0,518259
36,340000	0,2	-0,521476
36,343333	0,2	-0,523517
36,346667	0,2	-0,524789
36,350000	0,2	-0,525823
36,353333	0,2	-0,526987
36,356667	0,2	-0,528378
36,360000	0,2	-0,529888
36,363333	0,2	-0,531545
36,366667	0,2	-0,533557
36,370000	0,2	-0,535951
36,373333	0,2	-0,538420
36,376667	0,2	-0,540590
36,380000	0,2	-0,542457
36,383333	0,2	-0,544393
36,386667	0,2	-0,546432
36,390000	0,2	-0,548043
36,393333	0,2	-0,548836
36,396667	0,2	-0,548922
36,400000	0,2	-0,548638
36,403333	0,2	-0,548491
36,406667	0,2	-0,549105
36,410000	0,2	-0,550903
36,413333	0,2	-0,553938
36,416667	0,2	-0,557908
36,420000	0,2	-0,562218
36,423333	0,2	-0,566194
36,426667	0,2	-0,569454
36,430000	0,2	-0,571982
36,433333	0,2	-0,573733
36,436667	0,2	-0,574482
36,440000	0,2	-0,574233
36,443333	0,2	-0,573400
36,446667	0,2	-0,572573
36,450000	0,2	-0,572383
36,453333	0,2	-0,573373
36,456667	0,2	-0,575582
36,460000	0,2	-0,578401
36,463333	0,2	-0,581036
36,466667	0,2	-0,582987
36,470000	0,2	-0,584134
36,473333	0,2	-0,584698
36,476667	0,2	-0,585254
36,480000	0,2	-0,586593
36,483333	0,2	-0,589115
36,486667	0,2	-0,592321
36,490000	0,2	-0,595209
36,493333	0,2	-0,597155
36,496667	0,2	-0,598229
36,500000	0,2	-0,598813
36,503333	0,2	-0,599373
36,506667	0,2	-0,600499
36,510000	0,2	-0,602504
36,513333	0,2	-0,605023
36,516667	0,2	-0,607350
36,520000	0,2	-0,609071
36,523333	0,2	-0,610205
36,526667	0,2	-0,610813
36,530000	0,2	-0,610823
36,533333	0,2	-0,610318
36,536667	0,2	-0,609855
36,540000	0,2	-0,610213
36,543333	0,2	-0,611710
36,546667	0,2	-0,613956
36,550000	0,2	-0,616272
36,553333	0,2	-0,618100
36,556667	0,2	-0,619166
36,560000	0,2	-0,619556
36,563333	0,2	-0,619607
36,566667	0,2	-0,619661
36,570000	0,2	-0,619904
36,573333	0,2	-0,620375
36,576667	0,2	-0,621046
36,580000	0,2	-0,621950
36,583333	0,2	-0,623188
36,586667	0,2	-0,624758
36,590000	0,2	-0,626548
36,593333	0,2	-0,628566
36,596667	0,2	-0,630833
36,600000	0,2	-0,633055
36,603333	0,2	-0,634710
36,606667	0,2	-0,635394
36,610000	0,2	-0,635057
36,613333	0,2	-0,634070
36,616667	0,2	-0,632971
36,620000	0,2	-0,632057
36,623333	0,2	-0,631473
36,626667	0,2	-0,631535
36,630000	0,2	-0,632557
36,633333	0,2	-0,634362
36,636667	0,2	-0,636297
36,640000	0,2	-0,637767
36,643333	0,2	-0,638620
36,646667	0,2	-0,639127
36,650000	0,2	-0,639814
36,653333	0,2	-0,641058
36,656667	0,2	-0,642639
36,660000	0,2	-0,643957
36,663333	0,2	-0,644781
36,666667	0,2	-0,645485
36,670000	0,2	-0,646479
36,673333	0,2	-0,647768
36,676667	0,2	-0,649164
36,680000	0,2	-0,650520
36,683333	0,2	-0,651550
36,686667	0,2	-0,651836
36,690000	0,2	-0,651160
36,693333	0,2	-0,649690
36,696667	0,2	-0,647808
36,700000	0,2	-0,645819
36,703333	0,2	-0,643906
36,706667	0,2	-0,642349
36,710000	0,2	-0,641521
36,713333	0,2	-0,641433
36,716667	0,2	-0,641410
36,720000	0,2	-0,640442
36,723333	0,2	-0,637627
36,726667	0,2	-0,632395
36,730000	0,2	-0,624871
36,733333	0,2	-0,615884
36,736667	0,2	-0,606186
36,740000	0,2	-0,595852
36,743333	0,2	-0,584601
36,746667	0,2	-0,572209
36,750000	0,2	-0,558286
36,753333	0,2	-0,542358
36,756667	0,2	-0,524544
36,760000	0,2	-0,505728
36,763333	0,2	-0,487166
36,766667	0,2	-0,470006
36,770000	0,2	-0,454888
36,773333	0,2	-0,441919
36,776667	0,2	-0,431156
36,780000	0,2	-0,423212
36,783333	0,2	-0,419104
36,786667	0,2	-0,419245
36,790000	0,2	-0,423091
36,793333	0,2	-0,429884
36,796667	0,2	-0,439157
36,800000	0,2	-0,450452
36,803333	0,2	-0,463029
36,806667	0,2	-0,476082
36,810000	0,2	-0,489133
36,813333	0,2	-0,502103
36,816667	0,2	-0,515154
36,820000	0,2	-0,528419
36,823333	0,2	-0,541601
36,826667	0,2	-0,553905
36,830000	0,2	-0,564626
36,833333	0,2	-0,573795
36,836667	0,2	-0,582107
36,840000	0,2	-0,590072
36,843333	0,2	-0,597430
36,846667	0,2	-0,603658
36,850000	0,2	-0,608739
36,853333	0,2	-0,613033
36,856667	0,2	-0,616600
36,860000	0,2	-0,619127
36,863333	0,2	-0,620687
36,866667	0,2	-0,622189
36,870000	0,2	-0,624657
36,873333	0,2	-0,628334
36,876667	0,2	-0,632619
36,880000	0,2	-0,636571
36,883333	0,2	-0,639440
36,886667	0,2	-0,640984
36,890000	0,2	-0,641438
36,893333	0,2	-0,641278
36,896667	0,2	-0,641026
36,900000	0,2	-0,641244
36,903333	0,2	-0,642302
36,906667	0,2	-0,644012
36,910000	0,2	-0,645921
36,913333	0,2	-0,647827
36,916667	0,2	-0,649716
36,920000	0,2	-0,651459
36,923333	0,2	-0,652630
36,926667	0,2	-0,652809
36,930000	0,2	-0,652103
36,933333	0,2	-0,650943
36,936667	0,2	-0,649531
36,940000	0,2	-0,647916
36,943333	0,2	-0,646344
36,946667	0,2	-0,645201
36,950000	0,2	-0,644784
36,953333	0,2	-0,645272
36,956667	0,2	-0,646757
36,960000	0,2	-0,649191
36,963333	0,2	-0,652188
36,966667	0,2	-0,654977
36,970000	0,2	-0,656943
36,973333	0,2	-0,658110
36,976667	0,2	-0,658874
36,980000	0,2	-0,659429
36,983333	0,2	-0,659680
36,986667	0,2	-0,659610
36,990000	0,2	-0,659461
36,993333	0,2	-0,659348
36,996667	0,2	-0,659010
37,000000	0,2	-0,658258
37,003333	0,2	-0,657393
37,006667	0,2	-0,656970
37,010000	0,2	-0,657247
37,013333	0,2	-0,657864
37,016667	0,2	-0,658270
37,020000	0,2	-0,658449
37,023333	0,2	-0,658777
37,026667	0,2	-0,659506
37,030000	0,2	-0,660681
37,033333	0,2	-0,662119
37,036667	0,2	-0,663417
37,040000	0,2	-0,664145
37,043333	0,2	-0,664151
37,046667	0,2	-0,663805
37,050000	0,2	-0,663714
37,053333	0,2	-0,664158
37,056667	0,2	-0,665037
37,060000	0,2	-0,666333
37,063333	0,2	-0,668258
37,066667	0,2	-0,670816
37,070000	0,2	-0,673561
37,073333	0,2	-0,675999
37,076667	0,2	-0,677972
37,080000	0,2	-0,679529
37,083333	0,2	-0,680608
37,086667	0,2	-0,680877
37,090000	0,2	-0,680156
37,093333	0,2	-0,678924
37,096667	0,2	-0,677974
37,100000	0,2	-0,677677
37,103333	0,2	-0,677852
37,106667	0,2	-0,678226
37,110000	0,2	-0,678877
37,113333	0,2	-0,680153
37,116667	0,2	-0,682185
37,120000	0,2	-0,684547
37,123333	0,2	-0,686420
37,126667	0,2	-0,687134
37,130000	0,2	-0,686854
37,133333	0,2	-0,686731
37,136667	0,2	-0,687907
37,140000	0,2	-0,690372
37,143333	0,2	-0,693214
37,146667	0,2	-0,695718
37,150000	0,2	-0,697919
37,153333	0,2	-0,700313
37,156667	0,2	-0,703139
37,160000	0,2	-0,705890
37,163333	0,2	-0,707640
37,166667	0,2	-0,707750
37,170000	0,2	-0,706286
37,173333	0,2	-0,704020
37,176667	0,2	-0,701948
37,180000	0,2	-0,700679
37,183333	0,2	-0,700236
37,186667	0,2	-0,700300
37,190000	0,2	-0,700608
37,193333	0,2	-0,700974
37,196667	0,2	-0,701166
37,200000	0,2	-0,701212
37,203333	0,2	-0,701552
37,206667	0,2	-0,702508
37,210000	0,2	-0,703812
37,213333	0,2	-0,704978
37,216667	0,2	-0,705888
37,220000	0,2	-0,706643
37,223333	0,2	-0,707219
37,226667	0,2	-0,707572
37,230000	0,2	-0,707696
37,233333	0,2	-0,707601
37,236667	0,2	-0,707484
37,240000	0,2	-0,707668
37,243333	0,2	-0,708224
37,246667	0,2	-0,708800
37,250000	0,2	-0,708845
37,253333	0,2	-0,708128
37,256667	0,2	-0,707111
37,260000	0,2	-0,706722
37,263333	0,2	-0,707496
37,266667	0,2	-0,709007
37,270000	0,2	-0,710338
37,273333	0,2	-0,710848
37,276667	0,2	-0,710321
37,280000	0,2	-0,709002
37,283333	0,2	-0,707670
37,286667	0,2	-0,707043
37,290000	0,2	-0,707031
37,293333	0,2	-0,706938
37,296667	0,2	-0,706226
37,300000	0,2	-0,704912
37,303333	0,2	-0,703268
37,306667	0,2	-0,701564
37,310000	0,2	-0,700249
37,313333	0,2	-0,699784
37,316667	0,2	-0,700223
37,320000	0,2	-0,701261
37,323333	0,2	-0,702508
37,326667	0,2	-0,703792
37,330000	0,2	-0,705129
37,333333	0,2	-0,706279
37,336667	0,2	-0,706892
37,340000	0,2	-0,707183
37,343333	0,2	-0,707794
37,346667	0,2	-0,709006
37,350000	0,2	-0,710455
37,353333	0,2	-0,711522
37,356667	0,2	-0,711864
37,360000	0,2	-0,711698
37,363333	0,2	-0,711672
37,366667	0,2	-0,712256
37,370000	0,2	-0,713322
37,373333	0,2	-0,714421
37,376667	0,2	-0,715266
37,380000	0,2	-0,715833
37,383333	0,2	-0,716106
37,386667	0,2	-0,716099
37,390000	0,2	-0,716025
37,393333	0,2	-0,716015
37,396667	0,2	-0,715930
37,400000	0,2	-0,715572
37,403333	0,2	-0,714805
37,406667	0,2	-0,713557
37,410000	0,2	-0,711921
37,413333	0,2	-0,710224
37,416667	0,2	-0,709055
37,420000	0,2	-0,708955
37,423333	0,2	-0,709928
37,426667	0,2	-0,711611
37,430000	0,2	-0,713563
37,433333	0,2	-0,715205
37,436667	0,2	-0,716109
37,440000	0,2	-0,716301
37,443333	0,2	-0,716082
37,446667	0,2	-0,715946
37,450000	0,2	-0,716461
37,453333	0,2	-0,717811
37,456667	0,2	-0,719627
37,460000	0,2	-0,721200
37,463333	0,2	-0,721808
37,466667	0,2	-0,721163
37,470000	0,2	-0,719560
37,473333	0,2	-0,717504
37,476667	0,2	-0,715473
37,480000	0,2	-0,713908
37,483333	0,2	-0,712992
37,486667	0,2	-0,712490
37,490000	0,2	-0,712009
37,493333	0,2	-0,711465
37,496667	0,2	-0,711219
37,500000	0,2	-0,711683
37,503333	0,2	-0,712773
37,506667	0,2	-0,713976
37,510000	0,2	-0,715000
37,513333	0,2	-0,716002
37,516667	0,2	-0,717095
37,520000	0,2	-0,718064
37,523333	0,2	-0,718488
37,526667	0,2	-0,717930
37,530000	0,2	-0,716407
37,533333	0,2	-0,714569
37,536667	0,2	-0,713037
37,540000	0,2	-0,711991
37,543333	0,2	-0,711456
37,546667	0,2	-0,711429
37,550000	0,2	-0,711751
37,553333	0,2	-0,712124
37,556667	0,2	-0,712204
37,560000	0,2	-0,711745
37,563333	0,2	-0,710846
37,566667	0,2	-0,710069
37,570000	0,2	-0,710006
37,573333	0,2	-0,710659
37,576667	0,2	-0,711538
37,580000	0,2	-0,712238
37,583333	0,2	-0,712414
37,586667	0,2	-0,711684
37,590000	0,2	-0,710172
37,593333	0,2	-0,708663
37,596667	0,2	-0,707850
37,600000	0,2	-0,707814
37,603333	0,2	-0,708178
37,606667	0,2	-0,708551
37,610000	0,2	-0,708703
37,613333	0,2	-0,708587
37,616667	0,2	-0,708488
37,620000	0,2	-0,708757
37,623333	0,2	-0,709290
37,626667	0,2	-0,709696
37,630000	0,2	-0,709869
37,633333	0,2	-0,710184
37,636667	0,2	-0,711005
37,640000	0,2	-0,712121
37,643333	0,2	-0,712962
37,646667	0,2	-0,713099
37,650000	0,2	-0,712515
37,653333	0,2	-0,711743
37,656667	0,2	-0,711414
37,660000	0,2	-0,711629
37,663333	0,2	-0,712096
37,666667	0,2	-0,712638
37,670000	0,2	-0,713344
37,673333	0,2	-0,714361
37,676667	0,2	-0,715518
37,680000	0,2	-0,716213
37,683333	0,2	-0,715994
37,686667	0,2	-0,715162
37,690000	0,2	-0,714311
37,693333	0,2	-0,713517
37,696667	0,2	-0,712595
37,700000	0,2	-0,711818
37,703333	0,2	-0,711598
37,706667	0,2	-0,711696
37,710000	0,2	-0,711493
37,713333	0,2	-0,710741
37,716667	0,2	-0,709597
37,720000	0,2	-0,708229
37,723333	0,2	-0,706742
37,726667	0,2	-0,705493
37,730000	0,2	-0,705146
37,733333	0,2	-0,706038
37,736667	0,2	-0,707736
37,740000	0,2	-0,709408
37,743333	0,2	-0,710311
37,746667	0,2	-0,710129
37,750000	0,2	-0,709279
37,753333	0,2	-0,708544
37,756667	0,2	-0,708314
37,760000	0,2	-0,708570
37,763333	0,2	-0,709250
37,766667	0,2	-0,710113
37,770000	0,2	-0,710703
37,773333	0,2	-0,710725
37,776667	0,2	-0,710273
37,780000	0,2	-0,709697
37,783333	0,2	-0,709221
37,786667	0,2	-0,708792
37,790000	0,2	-0,708205
37,793333	0,2	-0,707385
37,796667	0,2	-0,706587
37,800000	0,2	-0,706009
37,803333	0,2	-0,705503
37,806667	0,2	-0,704936
37,810000	0,2	-0,704370
37,813333	0,2	-0,703887
37,816667	0,2	-0,703540
37,820000	0,2	-0,703328
37,823333	0,2	-0,703382
37,826667	0,2	-0,704044
37,830000	0,2	-0,705263
37,833333	0,2	-0,706387
37,836667	0,2	-0,706946
37,840000	0,2	-0,707009
37,843333	0,2	-0,706663
37,846667	0,2	-0,705855
37,850000	0,2	-0,704752
37,853333	0,2	-0,703697
37,856667	0,2	-0,702807
37,860000	0,2	-0,701935
37,863333	0,2	-0,701041
37,866667	0,2	-0,700265
37,870000	0,2	-0,699618
37,873333	0,2	-0,698975
37,876667	0,2	-0,698416
37,880000	0,2	-0,698252
37,883333	0,2	-0,698618
37,886667	0,2	-0,699201
37,890000	0,2	-0,699493
37,893333	0,2	-0,699232
37,896667	0,2	-0,698525
37,900000	0,2	-0,697715
37,903333	0,2	-0,697473
37,906667	0,2	-0,698542
37,910000	0,2	-0,700766
37,913333	0,2	-0,702976
37,916667	0,2	-0,704242
37,920000	0,2	-0,704571
37,923333	0,2	-0,704443
37,926667	0,2	-0,704281
37,930000	0,2	-0,704248
37,933333	0,2	-0,704121
37,936667	0,2	-0,703540
37,940000	0,2	-0,702541
37,943333	0,2	-0,701486
37,946667	0,2	-0,700531
37,950000	0,2	-0,699500
37,953333	0,2	-0,698263
37,956667	0,2	-0,696958
37,960000	0,2	-0,695872
37,963333	0,2	-0,695468
37,966667	0,2	-0,696368
37,970000	0,2	-0,698749
37,973333	0,2	-0,701817
37,976667	0,2	-0,704241
37,980000	0,2	-0,705172
37,983333	0,2	-0,704731
37,986667	0,2	-0,703682
37,990000	0,2	-0,702875
37,993333	0,2	-0,702848
37,996667	0,2	-0,703529
38,000000	0,2	-0,704358
38,003333	0,2	-0,704831
38,006667	0,2	-0,704780
38,010000	0,2	-0,704196
38,013333	0,2	-0,703129
38,016667	0,2	-0,701775
38,020000	0,2	-0,700456
38,023333	0,2	-0,699501
38,026667	0,2	-0,699204
38,030000	0,2	-0,699725
38,033333	0,2	-0,700836
38,036667	0,2	-0,701898
38,040000	0,2	-0,702286
38,043333	0,2	-0,701712
38,046667	0,2	-0,700182
38,050000	0,2	-0,698082
38,053333	0,2	-0,696231
38,056667	0,2	-0,695357
38,060000	0,2	-0,695564
38,063333	0,2	-0,696542
38,066667	0,2	-0,698092
38,070000	0,2	-0,700093
38,073333	0,2	-0,702186
38,076667	0,2	-0,703830
38,080000	0,2	-0,704613
38,083333	0,2	-0,704357
38,086667	0,2	-0,703036
38,090000	0,2	-0,700793
38,093333	0,2	-0,698028
38,096667	0,2	-0,695306
38,100000	0,2	-0,693041
38,103333	0,2	-0,691190
38,106667	0,2	-0,689410
38,110000	0,2	-0,687546
38,113333	0,2	-0,685761
38,116667	0,2	-0,684309
38,120000	0,2	-0,683302
38,123333	0,2	-0,682548
38,126667	0,2	-0,681613
38,130000	0,2	-0,680162
38,133333	0,2	-0,678189
38,136667	0,2	-0,675907
38,140000	0,2	-0,673470
38,143333	0,2	-0,670938
38,146667	0,2	-0,668526
38,150000	0,2	-0,666394
38,153333	0,2	-0,664202
38,156667	0,2	-0,661407
38,160000	0,2	-0,657828
38,163333	0,2	-0,653586
38,166667	0,2	-0,648812
38,170000	0,2	-0,643725
38,173333	0,2	-0,638749
38,176667	0,2	-0,634331
38,180000	0,2	-0,630635
38,183333	0,2	-0,627469
38,186667	0,2	-0,624615
38,190000	0,2	-0,622169
38,193333	0,2	-0,620370
38,196667	0,2	-0,619339
38,200000	0,2	-0,619275
38,203333	0,2	-0,620512
38,206667	0,2	-0,623110
38,210000	0,2	-0,626608
38,213333	0,2	-0,630283
38,216667	0,2	-0,633532
38,220000	0,2	-0,636019
38,223333	0,2	-0,637731
38,226667	0,2	-0,639061
38,230000	0,2	-0,640687
38,233333	0,2	-0,643110
38,236667	0,2	-0,646093
38,240000	0,2	-0,649053
38,243333	0,2	-0,652021
38,246667	0,2	-0,655378
38,250000	0,2	-0,658901
38,253333	0,2	-0,661894
38,256667	0,2	-0,663917
38,260000	0,2	-0,665080
38,263333	0,2	-0,666024
38,266667	0,2	-0,667536
38,270000	0,2	-0,669751
38,273333	0,2	-0,672047
38,276667	0,2	-0,673733
38,280000	0,2	-0,674501
38,283333	0,2	-0,674644
38,286667	0,2	-0,675081
38,290000	0,2	-0,676530
38,293333	0,2	-0,678821
38,296667	0,2	-0,681395
38,300000	0,2	-0,683792
38,303333	0,2	-0,685425
38,306667	0,2	-0,685832
38,310000	0,2	-0,685296
38,313333	0,2	-0,684641
38,316667	0,2	-0,684592
38,320000	0,2	-0,685491
38,323333	0,2	-0,687173
38,326667	0,2	-0,688893
38,330000	0,2	-0,689711
38,333333	0,2	-0,689225
38,336667	0,2	-0,687765
38,340000	0,2	-0,685911
38,343333	0,2	-0,684146
38,346667	0,2	-0,682932
38,350000	0,2	-0,682696
38,353333	0,2	-0,683440
38,356667	0,2	-0,684575
38,360000	0,2	-0,685421
38,363333	0,2	-0,685751
38,366667	0,2	-0,685803
38,370000	0,2	-0,685904
38,373333	0,2	-0,686099
38,376667	0,2	-0,686179
38,380000	0,2	-0,685876
38,383333	0,2	-0,685133
38,386667	0,2	-0,684405
38,390000	0,2	-0,684435
38,393333	0,2	-0,685605
38,396667	0,2	-0,687574
38,400000	0,2	-0,689597
38,403333	0,2	-0,691082
38,406667	0,2	-0,691607
38,410000	0,2	-0,690842
38,413333	0,2	-0,689031
38,416667	0,2	-0,687046
38,420000	0,2	-0,685533
38,423333	0,2	-0,684458
38,426667	0,2	-0,683638
38,430000	0,2	-0,683161
38,433333	0,2	-0,683185
38,436667	0,2	-0,683684
38,440000	0,2	-0,684573
38,443333	0,2	-0,686015
38,446667	0,2	-0,688221
38,450000	0,2	-0,690870
38,453333	0,2	-0,693106
38,456667	0,2	-0,694094
38,460000	0,2	-0,693399
38,463333	0,2	-0,691163
38,466667	0,2	-0,688056
38,470000	0,2	-0,684929
38,473333	0,2	-0,682415
38,476667	0,2	-0,680813
38,480000	0,2	-0,680181
38,483333	0,2	-0,680335
38,486667	0,2	-0,680901
38,490000	0,2	-0,681512
38,493333	0,2	-0,681830
38,496667	0,2	-0,681418
38,500000	0,2	-0,679978
38,503333	0,2	-0,677874
38,506667	0,2	-0,676137
38,510000	0,2	-0,675576
38,513333	0,2	-0,676022
38,516667	0,2	-0,676645
38,520000	0,2	-0,676903
38,523333	0,2	-0,677056
38,526667	0,2	-0,677700
38,530000	0,2	-0,678985
38,533333	0,2	-0,680543
38,536667	0,2	-0,681934
38,540000	0,2	-0,682826
38,543333	0,2	-0,682980
38,546667	0,2	-0,682465
38,550000	0,2	-0,681788
38,553333	0,2	-0,681722
38,556667	0,2	-0,682861
38,560000	0,2	-0,685076
38,563333	0,2	-0,687419
38,566667	0,2	-0,688811
38,570000	0,2	-0,688765
38,573333	0,2	-0,687489
38,576667	0,2	-0,685401
38,580000	0,2	-0,682708
38,583333	0,2	-0,679659
38,586667	0,2	-0,677021
38,590000	0,2	-0,675754
38,593333	0,2	-0,676138
38,596667	0,2	-0,677515
38,600000	0,2	-0,678909
38,603333	0,2	-0,679546
38,606667	0,2	-0,678861
38,610000	0,2	-0,676738
38,613333	0,2	-0,673897
38,616667	0,2	-0,671516
38,620000	0,2	-0,670237
38,623333	0,2	-0,669798
38,626667	0,2	-0,669853
38,630000	0,2	-0,670672
38,633333	0,2	-0,672690
38,636667	0,2	-0,675968
38,640000	0,2	-0,680040
38,643333	0,2	-0,683833
38,646667	0,2	-0,686068
38,650000	0,2	-0,686047
38,653333	0,2	-0,684107
38,656667	0,2	-0,681354
38,660000	0,2	-0,678824
38,663333	0,2	-0,676933
38,666667	0,2	-0,675603
38,670000	0,2	-0,674679
38,673333	0,2	-0,674114
38,676667	0,2	-0,673815
38,680000	0,2	-0,673561
38,683333	0,2	-0,673230
38,686667	0,2	-0,673059
38,690000	0,2	-0,673557
38,693333	0,2	-0,674913
38,696667	0,2	-0,676498
38,700000	0,2	-0,677376
38,703333	0,2	-0,677498
38,706667	0,2	-0,677915
38,710000	0,2	-0,679638
38,713333	0,2	-0,682628
38,716667	0,2	-0,685877
38,720000	0,2	-0,688003
38,723333	0,2	-0,688056
38,726667	0,2	-0,686179
38,730000	0,2	-0,683331
38,733333	0,2	-0,680379
38,736667	0,2	-0,677640
38,740000	0,2	-0,675102
38,743333	0,2	-0,672877
38,746667	0,2	-0,671289
38,750000	0,2	-0,670722
38,753333	0,2	-0,671402
38,756667	0,2	-0,673083
38,760000	0,2	-0,675133
38,763333	0,2	-0,677128
38,766667	0,2	-0,678948
38,770000	0,2	-0,680284
38,773333	0,2	-0,680685
38,776667	0,2	-0,680041
38,780000	0,2	-0,678571
38,783333	0,2	-0,676580
38,786667	0,2	-0,674408
38,790000	0,2	-0,672362
38,793333	0,2	-0,670667
38,796667	0,2	-0,669561
38,800000	0,2	-0,669259
38,803333	0,2	-0,669742
38,806667	0,2	-0,670722
38,810000	0,2	-0,671888
38,813333	0,2	-0,673004
38,816667	0,2	-0,673797
38,820000	0,2	-0,673981
38,823333	0,2	-0,673408
38,826667	0,2	-0,672175
38,830000	0,2	-0,670663
38,833333	0,2	-0,669396
38,836667	0,2	-0,668769
38,840000	0,2	-0,668920
38,843333	0,2	-0,669745
38,846667	0,2	-0,670953
38,850000	0,2	-0,672092
38,853333	0,2	-0,672685
38,856667	0,2	-0,672583
38,860000	0,2	-0,672187
38,863333	0,2	-0,672178
38,866667	0,2	-0,672904
38,870000	0,2	-0,674167
38,873333	0,2	-0,675561
38,876667	0,2	-0,676714
38,880000	0,2	-0,677297
38,883333	0,2	-0,677194
38,886667	0,2	-0,676527
38,890000	0,2	-0,675294
38,893333	0,2	-0,673321
38,896667	0,2	-0,670700
38,900000	0,2	-0,668057
38,903333	0,2	-0,666306
38,906667	0,2	-0,665925
38,910000	0,2	-0,666499
38,913333	0,2	-0,667144
38,916667	0,2	-0,667261
38,920000	0,2	-0,666976
38,923333	0,2	-0,666980
38,926667	0,2	-0,667787
38,930000	0,2	-0,669337
38,933333	0,2	-0,671242
38,936667	0,2	-0,673017
38,940000	0,2	-0,674292
38,943333	0,2	-0,675189
38,946667	0,2	-0,676244
38,950000	0,2	-0,677700
38,953333	0,2	-0,679070
38,956667	0,2	-0,679534
38,960000	0,2	-0,678671
38,963333	0,2	-0,676818
38,966667	0,2	-0,674677
38,970000	0,2	-0,672562
38,973333	0,2	-0,670412
38,976667	0,2	-0,668410
38,980000	0,2	-0,666836
38,983333	0,2	-0,665615
38,986667	0,2	-0,664706
38,990000	0,2	-0,664408
38,993333	0,2	-0,664881
38,996667	0,2	-0,665901
39,000000	0,2	-0,667238
39,003333	0,2	-0,668832
39,006667	0,2	-0,670441
39,010000	0,2	-0,671498
39,013333	0,2	-0,671595
39,016667	0,2	-0,670858
39,020000	0,2	-0,669720
39,023333	0,2	-0,668578
39,026667	0,2	-0,667721
39,030000	0,2	-0,667245
39,033333	0,2	-0,667002
39,036667	0,2	-0,666994
39,040000	0,2	-0,667595
39,043333	0,2	-0,669041
39,046667	0,2	-0,670995
39,050000	0,2	-0,672747
39,053333	0,2	-0,673754
39,056667	0,2	-0,674063
39,060000	0,2	-0,674158
39,063333	0,2	-0,674387
39,066667	0,2	-0,674749
39,070000	0,2	-0,675082
39,073333	0,2	-0,675178
39,076667	0,2	-0,674812
39,080000	0,2	-0,673782
39,083333	0,2	-0,671912
39,086667	0,2	-0,669222
39,090000	0,2	-0,666154
39,093333	0,2	-0,663398
39,096667	0,2	-0,661555
39,100000	0,2	-0,661021
39,103333	0,2	-0,661793
39,106667	0,2	-0,663247
39,110000	0,2	-0,664401
39,113333	0,2	-0,664648
39,116667	0,2	-0,664191
39,120000	0,2	-0,663665
39,123333	0,2	-0,663451
39,126667	0,2	-0,663440
39,130000	0,2	-0,663388
39,133333	0,2	-0,663290
39,136667	0,2	-0,663164
39,140000	0,2	-0,662815
39,143333	0,2	-0,662158
39,146667	0,2	-0,661561
39,150000	0,2	-0,661687
39,153333	0,2	-0,662996
39,156667	0,2	-0,665378
39,160000	0,2	-0,668192
39,163333	0,2	-0,670696
39,166667	0,2	-0,672508
39,170000	0,2	-0,673444
39,173333	0,2	-0,673253
39,176667	0,2	-0,671926
39,180000	0,2	-0,670061
39,183333	0,2	-0,668619
39,186667	0,2	-0,668381
39,190000	0,2	-0,669442
39,193333	0,2	-0,671060
39,196667	0,2	-0,672210
39,200000	0,2	-0,672368
39,203333	0,2	-0,671600
39,206667	0,2	-0,670115
39,210000	0,2	-0,668013
39,213333	0,2	-0,665454
39,216667	0,2	-0,662926
39,220000	0,2	-0,661175
39,223333	0,2	-0,660770
39,226667	0,2	-0,661677
39,230000	0,2	-0,663302
39,233333	0,2	-0,664922
39,236667	0,2	-0,666017
39,240000	0,2	-0,666432
39,243333	0,2	-0,666315
39,246667	0,2	-0,665930
39,250000	0,2	-0,665640
39,253333	0,2	-0,665713
39,256667	0,2	-0,666082
39,260000	0,2	-0,666557
39,263333	0,2	-0,667047
39,266667	0,2	-0,667466
39,270000	0,2	-0,667616
39,273333	0,2	-0,667258
39,276667	0,2	-0,666326
39,280000	0,2	-0,665026
39,283333	0,2	-0,663674
39,286667	0,2	-0,662634
39,290000	0,2	-0,662412
39,293333	0,2	-0,663362
39,296667	0,2	-0,665120
39,300000	0,2	-0,666798
39,303333	0,2	-0,667966
39,306667	0,2	-0,668936
39,310000	0,2	-0,669999
39,313333	0,2	-0,670873
39,316667	0,2	-0,671056
39,320000	0,2	-0,670557
39,323333	0,2	-0,669828
39,326667	0,2	-0,668953
39,330000	0,2	-0,667634
39,333333	0,2	-0,665797
39,336667	0,2	-0,663590
39,340000	0,2	-0,661181
39,343333	0,2	-0,658927
39,346667	0,2	-0,657439
39,350000	0,2	-0,657201
39,353333	0,2	-0,658154
39,356667	0,2	-0,659715
39,360000	0,2	-0,661176
39,363333	0,2	-0,662055
39,366667	0,2	-0,662166
39,370000	0,2	-0,661558
39,373333	0,2	-0,660468
39,376667	0,2	-0,659256
39,380000	0,2	-0,658296
39,383333	0,2	-0,657769
39,386667	0,2	-0,657397
39,390000	0,2	-0,656753
39,393333	0,2	-0,655972
39,396667	0,2	-0,655577
39,400000	0,2	-0,655635
39,403333	0,2	-0,655764
39,406667	0,2	-0,655736
39,410000	0,2	-0,655614
39,413333	0,2	-0,655662
39,416667	0,2	-0,656075
39,420000	0,2	-0,656673
39,423333	0,2	-0,657293
39,426667	0,2	-0,658168
39,430000	0,2	-0,659515
39,433333	0,2	-0,661062
39,436667	0,2	-0,662105
39,440000	0,2	-0,661988
39,443333	0,2	-0,660649
39,446667	0,2	-0,658647
39,450000	0,2	-0,656725
39,453333	0,2	-0,655459
39,456667	0,2	-0,655044
39,460000	0,2	-0,655195
39,463333	0,2	-0,655394
39,466667	0,2	-0,655373
39,470000	0,2	-0,655377
39,473333	0,2	-0,655948
39,476667	0,2	-0,657326
39,480000	0,2	-0,659020
39,483333	0,2	-0,660312
39,486667	0,2	-0,660964
39,490000	0,2	-0,661097
39,493333	0,2	-0,660839
39,496667	0,2	-0,660368
39,500000	0,2	-0,660058
39,503333	0,2	-0,660384
39,506667	0,2	-0,661433
39,510000	0,2	-0,662623
39,513333	0,2	-0,663172
39,516667	0,2	-0,662767
39,520000	0,2	-0,661723
39,523333	0,2	-0,660589
39,526667	0,2	-0,659819
39,530000	0,2	-0,659754
39,533333	0,2	-0,660503
39,536667	0,2	-0,661727
39,540000	0,2	-0,662783
39,543333	0,2	-0,663286
39,546667	0,2	-0,663335
39,550000	0,2	-0,663072
39,553333	0,2	-0,662420
39,556667	0,2	-0,661540
39,560000	0,2	-0,660991
39,563333	0,2	-0,661109
39,566667	0,2	-0,661563
39,570000	0,2	-0,661587
39,573333	0,2	-0,660604
39,576667	0,2	-0,658654
39,580000	0,2	-0,656159
39,583333	0,2	-0,653601
39,586667	0,2	-0,651664
39,590000	0,2	-0,651094
39,593333	0,2	-0,651912
39,596667	0,2	-0,653288
39,600000	0,2	-0,654427
39,603333	0,2	-0,655205
39,606667	0,2	-0,655802
39,610000	0,2	-0,656189
39,613333	0,2	-0,656377
39,616667	0,2	-0,656731
39,620000	0,2	-0,657523
39,623333	0,2	-0,658516
39,626667	0,2	-0,659211
39,630000	0,2	-0,659253
39,633333	0,2	-0,658583
39,636667	0,2	-0,657448
39,640000	0,2	-0,656269
39,643333	0,2	-0,655385
39,646667	0,2	-0,654843
39,650000	0,2	-0,654459
39,653333	0,2	-0,654097
39,656667	0,2	-0,653683
39,660000	0,2	-0,653095
39,663333	0,2	-0,652336
39,666667	0,2	-0,651584
39,670000	0,2	-0,650993
39,673333	0,2	-0,650678
39,676667	0,2	-0,650719
39,680000	0,2	-0,650976
39,683333	0,2	-0,651154
39,686667	0,2	-0,651152
39,690000	0,2	-0,651148
39,693333	0,2	-0,651126
39,696667	0,2	-0,650623
39,700000	0,2	-0,649393
39,703333	0,2	-0,647858
39,706667	0,2	-0,646660
39,710000	0,2	-0,646216
39,713333	0,2	-0,646664
39,716667	0,2	-0,647777
39,720000	0,2	-0,649092
39,723333	0,2	-0,650351
39,726667	0,2	-0,651560
39,730000	0,2	-0,652588
39,733333	0,2	-0,653074
39,736667	0,2	-0,652860
39,740000	0,2	-0,652280
39,743333	0,2	-0,651899
39,746667	0,2	-0,652066
39,750000	0,2	-0,652632
39,753333	0,2	-0,653093
39,756667	0,2	-0,653124
39,760000	0,2	-0,652821
39,763333	0,2	-0,652385
39,766667	0,2	-0,651906
39,770000	0,2	-0,651567
39,773333	0,2	-0,651769
39,776667	0,2	-0,652760
39,780000	0,2	-0,654218
39,783333	0,2	-0,655542
39,786667	0,2	-0,656530
39,790000	0,2	-0,657336
39,793333	0,2	-0,657902
39,796667	0,2	-0,658026
39,800000	0,2	-0,657830
39,803333	0,2	-0,657637
39,806667	0,2	-0,657562
39,810000	0,2	-0,657461
39,813333	0,2	-0,657077
39,816667	0,2	-0,656275
39,820000	0,2	-0,655278
39,823333	0,2	-0,654458
39,826667	0,2	-0,653959
39,830000	0,2	-0,653649
39,833333	0,2	-0,653352
39,836667	0,2	-0,653069
39,840000	0,2	-0,652928
39,843333	0,2	-0,652850
39,846667	0,2	-0,652456
39,850000	0,2	-0,651405
39,853333	0,2	-0,649718
39,856667	0,2	-0,647743
39,860000	0,2	-0,645884
39,863333	0,2	-0,644439
39,866667	0,2	-0,643677
39,870000	0,2	-0,643800
39,873333	0,2	-0,644695
39,876667	0,2	-0,645932
39,880000	0,2	-0,647094
39,883333	0,2	-0,648003
39,886667	0,2	-0,648639
39,890000	0,2	-0,649110
39,893333	0,2	-0,649658
39,896667	0,2	-0,650350
39,900000	0,2	-0,650894
39,903333	0,2	-0,651075
39,906667	0,2	-0,651038
39,910000	0,2	-0,650889
39,913333	0,2	-0,650466
39,916667	0,2	-0,649766
39,920000	0,2	-0,649239
39,923333	0,2	-0,649263
39,926667	0,2	-0,649550
39,930000	0,2	-0,649580
39,933333	0,2	-0,649290
39,936667	0,2	-0,649017
39,940000	0,2	-0,649343
39,943333	0,2	-0,650682
39,946667	0,2	-0,652495
39,950000	0,2	-0,653594
39,953333	0,2	-0,653410
39,956667	0,2	-0,652403
39,960000	0,2	-0,651399
39,963333	0,2	-0,650990
39,966667	0,2	-0,651407
39,970000	0,2	-0,652336
39,973333	0,2	-0,652942
39,976667	0,2	-0,652596
39,980000	0,2	-0,651383
39,983333	0,2	-0,649815
39,986667	0,2	-0,648390
39,990000	0,2	-0,647244
39,993333	0,2	-0,646128
39,996667	0,2	-0,644835
40,000000	0,2	-0,643554
