# Supplementary material for: Dynamics of the compartmentalized Streptomyces chromosome during metabolic differentiation
Source: Nat Commun. 2021 Sep 1;12:5221. doi: 10.1038/s41467-021-25462-1 (PMC8410849; doi:10.1038/s41467-021-25462-1)
Supplement: Supplementary file 9 — Source Data [file 41467_2021_25462_MOESM9_ESM.zip › Source Data/Source_data_Supplementary-Fig_2C/MP5_medium_4.txt]

File Path	chrom://actine-inst-00/ChromeleonLocal/Instrument Data/U3000/utilisateurs/Herve/stephanie congo 30-04-2021/05-05-21-congoSteph-insert-1.seq/101.smp/UV_VIS_2.channel/UV_VIS_2.chm
Channel	UV_VIS_2

Injection Information:
Data Vault	ChromeleonLocal
Injection	94-MP5
Injection Number	94
Position	BB6
Comment	
Processing Method	Basic Quantitative
Instrument Method	Meth Congo40min
Type	Unknown
Status	Finished
Injection Date	13/05/2021
Injection Time	08:11:46
Injection Volume (µl)	80,000
Dilution Factor	1,0000
Weight	1,0000

Chromatogram Data Information:
Time Min. (min)	0,000000
Time Max. (min)	40,000000
Data Points	12001
Detector	UV
Generating Data System	Chromeleon 7.2.9.11323
Exporting Data System	Chromeleon 7.2.9.0
Operator	Instrument Controller
Signal Quantity	Absorbance
Signal Unit	mAU
Signal Min.	-2,998336
Signal Max.	178,414510
Channel	UV_VIS_2
Driver Name	DAD3000.dll
Channel Type	Evaluation
Min. Step (s)	0,2
Max. Step (s)	0,2
Average Step (s)	0,2

Signal Parameter Information:
Signal Info	WVL:297 nm

Chromatogram Data:
Time (min)	Step (s)	Value (mAU)
0,000000	n.a.	0,000000
0,003333	0,2	-0,000544
0,006667	0,2	-0,004310
0,010000	0,2	-0,016452
0,013333	0,2	-0,040954
0,016667	0,2	-0,075963
0,020000	0,2	-0,113617
0,023333	0,2	-0,144634
0,026667	0,2	-0,163111
0,030000	0,2	-0,168173
0,033333	0,2	-0,162875
0,036667	0,2	-0,152147
0,040000	0,2	-0,140729
0,043333	0,2	-0,131894
0,046667	0,2	-0,127188
0,050000	0,2	-0,126514
0,053333	0,2	-0,128365
0,056667	0,2	-0,130647
0,060000	0,2	-0,131790
0,063333	0,2	-0,131321
0,066667	0,2	-0,129648
0,070000	0,2	-0,127632
0,073333	0,2	-0,126319
0,076667	0,2	-0,126429
0,080000	0,2	-0,127825
0,083333	0,2	-0,129845
0,086667	0,2	-0,132003
0,090000	0,2	-0,134009
0,093333	0,2	-0,135573
0,096667	0,2	-0,136646
0,100000	0,2	-0,137439
0,103333	0,2	-0,138191
0,106667	0,2	-0,139201
0,110000	0,2	-0,140794
0,113333	0,2	-0,143013
0,116667	0,2	-0,145561
0,120000	0,2	-0,148331
0,123333	0,2	-0,151738
0,126667	0,2	-0,156156
0,130000	0,2	-0,161322
0,133333	0,2	-0,166536
0,136667	0,2	-0,171181
0,140000	0,2	-0,175100
0,143333	0,2	-0,178614
0,146667	0,2	-0,182202
0,150000	0,2	-0,186197
0,153333	0,2	-0,190694
0,156667	0,2	-0,195529
0,160000	0,2	-0,200233
0,163333	0,2	-0,204292
0,166667	0,2	-0,207646
0,170000	0,2	-0,210786
0,173333	0,2	-0,214242
0,176667	0,2	-0,218083
0,180000	0,2	-0,222037
0,183333	0,2	-0,225898
0,186667	0,2	-0,229670
0,190000	0,2	-0,233403
0,193333	0,2	-0,237002
0,196667	0,2	-0,240392
0,200000	0,2	-0,243836
0,203333	0,2	-0,247708
0,206667	0,2	-0,252137
0,210000	0,2	-0,257147
0,213333	0,2	-0,262712
0,216667	0,2	-0,268565
0,220000	0,2	-0,274245
0,223333	0,2	-0,279378
0,226667	0,2	-0,283938
0,230000	0,2	-0,288162
0,233333	0,2	-0,292317
0,236667	0,2	-0,296635
0,240000	0,2	-0,301280
0,243333	0,2	-0,306123
0,246667	0,2	-0,310659
0,250000	0,2	-0,314415
0,253333	0,2	-0,317391
0,256667	0,2	-0,320162
0,260000	0,2	-0,323662
0,263333	0,2	-0,328396
0,266667	0,2	-0,334004
0,270000	0,2	-0,340001
0,273333	0,2	-0,346186
0,276667	0,2	-0,352089
0,280000	0,2	-0,357082
0,283333	0,2	-0,361184
0,286667	0,2	-0,365018
0,290000	0,2	-0,369103
0,293333	0,2	-0,373575
0,296667	0,2	-0,378316
0,300000	0,2	-0,383096
0,303333	0,2	-0,387886
0,306667	0,2	-0,393122
0,310000	0,2	-0,399303
0,313333	0,2	-0,406181
0,316667	0,2	-0,412619
0,320000	0,2	-0,417607
0,323333	0,2	-0,421345
0,326667	0,2	-0,424958
0,330000	0,2	-0,429250
0,333333	0,2	-0,434216
0,336667	0,2	-0,439536
0,340000	0,2	-0,444936
0,343333	0,2	-0,450188
0,346667	0,2	-0,455191
0,350000	0,2	-0,460032
0,353333	0,2	-0,464833
0,356667	0,2	-0,469654
0,360000	0,2	-0,474567
0,363333	0,2	-0,479778
0,366667	0,2	-0,485646
0,370000	0,2	-0,492358
0,373333	0,2	-0,499646
0,376667	0,2	-0,507182
0,380000	0,2	-0,514992
0,383333	0,2	-0,523159
0,386667	0,2	-0,531433
0,390000	0,2	-0,539336
0,393333	0,2	-0,546388
0,396667	0,2	-0,552252
0,400000	0,2	-0,557040
0,403333	0,2	-0,561503
0,406667	0,2	-0,566438
0,410000	0,2	-0,571906
0,413333	0,2	-0,577413
0,416667	0,2	-0,582625
0,420000	0,2	-0,587584
0,423333	0,2	-0,592493
0,426667	0,2	-0,597555
0,430000	0,2	-0,603066
0,433333	0,2	-0,609503
0,436667	0,2	-0,617255
0,440000	0,2	-0,626190
0,443333	0,2	-0,635649
0,446667	0,2	-0,644996
0,450000	0,2	-0,653967
0,453333	0,2	-0,662382
0,456667	0,2	-0,670046
0,460000	0,2	-0,676986
0,463333	0,2	-0,683521
0,466667	0,2	-0,690216
0,470000	0,2	-0,697587
0,473333	0,2	-0,705570
0,476667	0,2	-0,713463
0,480000	0,2	-0,720490
0,483333	0,2	-0,726362
0,486667	0,2	-0,731345
0,490000	0,2	-0,736046
0,493333	0,2	-0,741173
0,496667	0,2	-0,747075
0,500000	0,2	-0,753529
0,503333	0,2	-0,760292
0,506667	0,2	-0,767633
0,510000	0,2	-0,776229
0,513333	0,2	-0,786688
0,516667	0,2	-0,799060
0,520000	0,2	-0,812541
0,523333	0,2	-0,825624
0,526667	0,2	-0,836903
0,530000	0,2	-0,845913
0,533333	0,2	-0,853231
0,536667	0,2	-0,860044
0,540000	0,2	-0,867436
0,543333	0,2	-0,875761
0,546667	0,2	-0,884663
0,550000	0,2	-0,893578
0,553333	0,2	-0,902168
0,556667	0,2	-0,910480
0,560000	0,2	-0,918693
0,563333	0,2	-0,926759
0,566667	0,2	-0,934699
0,570000	0,2	-0,942829
0,573333	0,2	-0,951265
0,576667	0,2	-0,959652
0,580000	0,2	-0,967641
0,583333	0,2	-0,975258
0,586667	0,2	-0,982740
0,590000	0,2	-0,990305
0,593333	0,2	-0,998185
0,596667	0,2	-1,006830
0,600000	0,2	-1,016930
0,603333	0,2	-1,029012
0,606667	0,2	-1,042862
0,610000	0,2	-1,057276
0,613333	0,2	-1,070627
0,616667	0,2	-1,081953
0,620000	0,2	-1,091492
0,623333	0,2	-1,100389
0,626667	0,2	-1,109982
0,630000	0,2	-1,120928
0,633333	0,2	-1,132869
0,636667	0,2	-1,144987
0,640000	0,2	-1,156673
0,643333	0,2	-1,167838
0,646667	0,2	-1,178896
0,650000	0,2	-1,190266
0,653333	0,2	-1,201866
0,656667	0,2	-1,213357
0,660000	0,2	-1,224634
0,663333	0,2	-1,235828
0,666667	0,2	-1,247110
0,670000	0,2	-1,258625
0,673333	0,2	-1,270489
0,676667	0,2	-1,282903
0,680000	0,2	-1,296125
0,683333	0,2	-1,310271
0,686667	0,2	-1,325225
0,690000	0,2	-1,340601
0,693333	0,2	-1,355836
0,696667	0,2	-1,370599
0,700000	0,2	-1,385079
0,703333	0,2	-1,399770
0,706667	0,2	-1,414974
0,710000	0,2	-1,430385
0,713333	0,2	-1,445243
0,716667	0,2	-1,458975
0,720000	0,2	-1,471501
0,723333	0,2	-1,483056
0,726667	0,2	-1,494211
0,730000	0,2	-1,505942
0,733333	0,2	-1,519144
0,736667	0,2	-1,533905
0,740000	0,2	-1,549386
0,743333	0,2	-1,564747
0,746667	0,2	-1,580231
0,750000	0,2	-1,596842
0,753333	0,2	-1,615024
0,756667	0,2	-1,634154
0,760000	0,2	-1,653199
0,763333	0,2	-1,671487
0,766667	0,2	-1,688866
0,770000	0,2	-1,705389
0,773333	0,2	-1,721209
0,776667	0,2	-1,736800
0,780000	0,2	-1,752835
0,783333	0,2	-1,769644
0,786667	0,2	-1,786805
0,790000	0,2	-1,803379
0,793333	0,2	-1,818757
0,796667	0,2	-1,833258
0,800000	0,2	-1,847691
0,803333	0,2	-1,862537
0,806667	0,2	-1,877811
0,810000	0,2	-1,893473
0,813333	0,2	-1,909570
0,816667	0,2	-1,925799
0,820000	0,2	-1,941553
0,823333	0,2	-1,956767
0,826667	0,2	-1,972045
0,830000	0,2	-1,987954
0,833333	0,2	-2,004726
0,836667	0,2	-2,022552
0,840000	0,2	-2,041791
0,843333	0,2	-2,062540
0,846667	0,2	-2,084205
0,850000	0,2	-2,105842
0,853333	0,2	-2,126774
0,856667	0,2	-2,146994
0,860000	0,2	-2,167103
0,863333	0,2	-2,187623
0,866667	0,2	-2,208344
0,870000	0,2	-2,228489
0,873333	0,2	-2,247418
0,876667	0,2	-2,264937
0,880000	0,2	-2,281256
0,883333	0,2	-2,296962
0,886667	0,2	-2,312550
0,890000	0,2	-2,327876
0,893333	0,2	-2,342490
0,896667	0,2	-2,356539
0,900000	0,2	-2,371202
0,903333	0,2	-2,387857
0,906667	0,2	-2,406077
0,910000	0,2	-2,422953
0,913333	0,2	-2,435867
0,916667	0,2	-2,445778
0,920000	0,2	-2,456656
0,923333	0,2	-2,472044
0,926667	0,2	-2,492848
0,930000	0,2	-2,517615
0,933333	0,2	-2,543762
0,936667	0,2	-2,568716
0,940000	0,2	-2,590775
0,943333	0,2	-2,609480
0,946667	0,2	-2,625215
0,950000	0,2	-2,638449
0,953333	0,2	-2,649675
0,956667	0,2	-2,659658
0,960000	0,2	-2,669159
0,963333	0,2	-2,678710
0,966667	0,2	-2,688725
0,970000	0,2	-2,699416
0,973333	0,2	-2,710536
0,976667	0,2	-2,721472
0,980000	0,2	-2,731982
0,983333	0,2	-2,742778
0,986667	0,2	-2,754987
0,990000	0,2	-2,769027
0,993333	0,2	-2,784347
0,996667	0,2	-2,800183
1,000000	0,2	-2,815963
1,003333	0,2	-2,831067
1,006667	0,2	-2,844967
1,010000	0,2	-2,857643
1,013333	0,2	-2,869514
1,016667	0,2	-2,880871
1,020000	0,2	-2,891490
1,023333	0,2	-2,900890
1,026667	0,2	-2,908731
1,030000	0,2	-2,915046
1,033333	0,2	-2,920280
1,036667	0,2	-2,924913
1,040000	0,2	-2,929022
1,043333	0,2	-2,932295
1,046667	0,2	-2,934508
1,050000	0,2	-2,936083
1,053333	0,2	-2,938059
1,056667	0,2	-2,941392
1,060000	0,2	-2,946402
1,063333	0,2	-2,952789
1,066667	0,2	-2,959730
1,070000	0,2	-2,966121
1,073333	0,2	-2,971359
1,076667	0,2	-2,975873
1,080000	0,2	-2,980621
1,083333	0,2	-2,986079
1,086667	0,2	-2,991690
1,090000	0,2	-2,996168
1,093333	0,2	-2,998336
1,096667	0,2	-2,997857
1,100000	0,2	-2,995438
1,103333	0,2	-2,992277
1,106667	0,2	-2,989024
1,110000	0,2	-2,985360
1,113333	0,2	-2,980721
1,116667	0,2	-2,975059
1,120000	0,2	-2,969005
1,123333	0,2	-2,963447
1,126667	0,2	-2,958750
1,130000	0,2	-2,954446
1,133333	0,2	-2,949815
1,136667	0,2	-2,944681
1,140000	0,2	-2,939598
1,143333	0,2	-2,935351
1,146667	0,2	-2,932372
1,150000	0,2	-2,930555
1,153333	0,2	-2,929365
1,156667	0,2	-2,927916
1,160000	0,2	-2,925210
1,163333	0,2	-2,920828
1,166667	0,2	-2,915488
1,170000	0,2	-2,910432
1,173333	0,2	-2,906180
1,176667	0,2	-2,902147
1,180000	0,2	-2,897161
1,183333	0,2	-2,890264
1,186667	0,2	-2,881510
1,190000	0,2	-2,871760
1,193333	0,2	-2,861638
1,196667	0,2	-2,851229
1,200000	0,2	-2,840490
1,203333	0,2	-2,829465
1,206667	0,2	-2,818492
1,210000	0,2	-2,808338
1,213333	0,2	-2,799855
1,216667	0,2	-2,793492
1,220000	0,2	-2,788786
1,223333	0,2	-2,784530
1,226667	0,2	-2,779867
1,230000	0,2	-2,774896
1,233333	0,2	-2,770205
1,236667	0,2	-2,766147
1,240000	0,2	-2,762326
1,243333	0,2	-2,757754
1,246667	0,2	-2,751655
1,250000	0,2	-2,743889
1,253333	0,2	-2,734710
1,256667	0,2	-2,724611
1,260000	0,2	-2,714183
1,263333	0,2	-2,703657
1,266667	0,2	-2,692775
1,270000	0,2	-2,681319
1,273333	0,2	-2,669547
1,276667	0,2	-2,657948
1,280000	0,2	-2,646659
1,283333	0,2	-2,635218
1,286667	0,2	-2,623123
1,290000	0,2	-2,610733
1,293333	0,2	-2,599325
1,296667	0,2	-2,590111
1,300000	0,2	-2,583312
1,303333	0,2	-2,578067
1,306667	0,2	-2,573082
1,310000	0,2	-2,567296
1,313333	0,2	-2,560133
1,316667	0,2	-2,551711
1,320000	0,2	-2,542976
1,323333	0,2	-2,535085
1,326667	0,2	-2,528444
1,330000	0,2	-2,522450
1,333333	0,2	-2,515985
1,336667	0,2	-2,508101
1,340000	0,2	-2,498526
1,343333	0,2	-2,487700
1,346667	0,2	-2,476361
1,350000	0,2	-2,465173
1,353333	0,2	-2,454674
1,356667	0,2	-2,445223
1,360000	0,2	-2,436764
1,363333	0,2	-2,428803
1,366667	0,2	-2,420921
1,370000	0,2	-2,413250
1,373333	0,2	-2,406368
1,376667	0,2	-2,400663
1,380000	0,2	-2,395911
1,383333	0,2	-2,391498
1,386667	0,2	-2,386843
1,390000	0,2	-2,381717
1,393333	0,2	-2,376164
1,396667	0,2	-2,369987
1,400000	0,2	-2,362790
1,403333	0,2	-2,354639
1,406667	0,2	-2,346306
1,410000	0,2	-2,338823
1,413333	0,2	-2,332605
1,416667	0,2	-2,326858
1,420000	0,2	-2,320180
1,423333	0,2	-2,311930
1,426667	0,2	-2,302838
1,430000	0,2	-2,294018
1,433333	0,2	-2,285637
1,436667	0,2	-2,277050
1,440000	0,2	-2,267973
1,443333	0,2	-2,259037
1,446667	0,2	-2,251299
1,450000	0,2	-2,245431
1,453333	0,2	-2,241361
1,456667	0,2	-2,238222
1,460000	0,2	-2,234658
1,463333	0,2	-2,229802
1,466667	0,2	-2,223881
1,470000	0,2	-2,217705
1,473333	0,2	-2,211961
1,476667	0,2	-2,206876
1,480000	0,2	-2,202303
1,483333	0,2	-2,198088
1,486667	0,2	-2,194026
1,490000	0,2	-2,189536
1,493333	0,2	-2,184141
1,496667	0,2	-2,178095
1,500000	0,2	-2,171960
1,503333	0,2	-2,166019
1,506667	0,2	-2,160253
1,510000	0,2	-2,154447
1,513333	0,2	-2,148469
1,516667	0,2	-2,142327
1,520000	0,2	-2,135859
1,523333	0,2	-2,128856
1,526667	0,2	-2,121732
1,530000	0,2	-2,115712
1,533333	0,2	-2,111877
1,536667	0,2	-2,110039
1,540000	0,2	-2,108915
1,543333	0,2	-2,107244
1,546667	0,2	-2,104463
1,550000	0,2	-2,100485
1,553333	0,2	-2,095266
1,556667	0,2	-2,089020
1,560000	0,2	-2,082667
1,563333	0,2	-2,077471
1,566667	0,2	-2,073903
1,570000	0,2	-2,070948
1,573333	0,2	-2,066900
1,576667	0,2	-2,060889
1,580000	0,2	-2,053442
1,583333	0,2	-2,045804
1,586667	0,2	-2,038995
1,590000	0,2	-2,033295
1,593333	0,2	-2,028392
1,596667	0,2	-2,023962
1,600000	0,2	-2,020015
1,603333	0,2	-2,016480
1,606667	0,2	-2,012627
1,610000	0,2	-2,007635
1,613333	0,2	-2,001705
1,616667	0,2	-1,996002
1,620000	0,2	-1,991521
1,623333	0,2	-1,988395
1,626667	0,2	-1,986187
1,630000	0,2	-1,984368
1,633333	0,2	-1,982514
1,636667	0,2	-1,980360
1,640000	0,2	-1,977722
1,643333	0,2	-1,974579
1,646667	0,2	-1,971178
1,650000	0,2	-1,967662
1,653333	0,2	-1,963752
1,656667	0,2	-1,959161
1,660000	0,2	-1,954144
1,663333	0,2	-1,949378
1,666667	0,2	-1,945450
1,670000	0,2	-1,942411
1,673333	0,2	-1,939561
1,676667	0,2	-1,935963
1,680000	0,2	-1,931371
1,683333	0,2	-1,926449
1,686667	0,2	-1,922244
1,690000	0,2	-1,919537
1,693333	0,2	-1,918231
1,696667	0,2	-1,917314
1,700000	0,2	-1,915555
1,703333	0,2	-1,912162
1,706667	0,2	-1,907033
1,710000	0,2	-1,900819
1,713333	0,2	-1,894671
1,716667	0,2	-1,889682
1,720000	0,2	-1,886369
1,723333	0,2	-1,884340
1,726667	0,2	-1,882455
1,730000	0,2	-1,879705
1,733333	0,2	-1,875871
1,736667	0,2	-1,871239
1,740000	0,2	-1,866207
1,743333	0,2	-1,861337
1,746667	0,2	-1,857151
1,750000	0,2	-1,853680
1,753333	0,2	-1,850522
1,756667	0,2	-1,847383
1,760000	0,2	-1,844235
1,763333	0,2	-1,841130
1,766667	0,2	-1,838269
1,770000	0,2	-1,836022
1,773333	0,2	-1,834478
1,776667	0,2	-1,833213
1,780000	0,2	-1,831796
1,783333	0,2	-1,830185
1,786667	0,2	-1,828447
1,790000	0,2	-1,826489
1,793333	0,2	-1,824283
1,796667	0,2	-1,822084
1,800000	0,2	-1,820228
1,803333	0,2	-1,818675
1,806667	0,2	-1,816855
1,810000	0,2	-1,814084
1,813333	0,2	-1,810118
1,816667	0,2	-1,805350
1,820000	0,2	-1,800595
1,823333	0,2	-1,796657
1,826667	0,2	-1,793982
1,830000	0,2	-1,792451
1,833333	0,2	-1,791468
1,836667	0,2	-1,790476
1,840000	0,2	-1,789355
1,843333	0,2	-1,788327
1,846667	0,2	-1,787597
1,850000	0,2	-1,786961
1,853333	0,2	-1,785795
1,856667	0,2	-1,783643
1,860000	0,2	-1,780755
1,863333	0,2	-1,777847
1,866667	0,2	-1,775558
1,870000	0,2	-1,774119
1,873333	0,2	-1,773225
1,876667	0,2	-1,772318
1,880000	0,2	-1,770978
1,883333	0,2	-1,768941
1,886667	0,2	-1,766115
1,890000	0,2	-1,762773
1,893333	0,2	-1,759429
1,896667	0,2	-1,756522
1,900000	0,2	-1,754458
1,903333	0,2	-1,753555
1,906667	0,2	-1,753617
1,910000	0,2	-1,753888
1,913333	0,2	-1,753524
1,916667	0,2	-1,752111
1,920000	0,2	-1,749933
1,923333	0,2	-1,747567
1,926667	0,2	-1,745274
1,930000	0,2	-1,743063
1,933333	0,2	-1,741055
1,936667	0,2	-1,739500
1,940000	0,2	-1,738586
1,943333	0,2	-1,738229
1,946667	0,2	-1,738171
1,950000	0,2	-1,738226
1,953333	0,2	-1,738081
1,956667	0,2	-1,737083
1,960000	0,2	-1,734659
1,963333	0,2	-1,730835
1,966667	0,2	-1,726213
1,970000	0,2	-1,721518
1,973333	0,2	-1,717317
1,976667	0,2	-1,713973
1,980000	0,2	-1,711580
1,983333	0,2	-1,709861
1,986667	0,2	-1,708248
1,990000	0,2	-1,706389
1,993333	0,2	-1,704544
1,996667	0,2	-1,703156
2,000000	0,2	-1,702232
2,003333	0,2	-1,701344
2,006667	0,2	-1,699981
2,010000	0,2	-1,697882
2,013333	0,2	-1,695134
2,016667	0,2	-1,692039
2,020000	0,2	-1,688984
2,023333	0,2	-1,686424
2,026667	0,2	-1,684862
2,030000	0,2	-1,684588
2,033333	0,2	-1,685352
2,036667	0,2	-1,686506
2,040000	0,2	-1,687427
2,043333	0,2	-1,687740
2,046667	0,2	-1,687302
2,050000	0,2	-1,686143
2,053333	0,2	-1,684415
2,056667	0,2	-1,682308
2,060000	0,2	-1,679975
2,063333	0,2	-1,677554
2,066667	0,2	-1,675201
2,070000	0,2	-1,673073
2,073333	0,2	-1,671126
2,076667	0,2	-1,669055
2,080000	0,2	-1,666659
2,083333	0,2	-1,664160
2,086667	0,2	-1,662160
2,090000	0,2	-1,661354
2,093333	0,2	-1,661917
2,096667	0,2	-1,663094
2,100000	0,2	-1,663822
2,103333	0,2	-1,663696
2,106667	0,2	-1,662960
2,110000	0,2	-1,661779
2,113333	0,2	-1,660040
2,116667	0,2	-1,657910
2,120000	0,2	-1,655998
2,123333	0,2	-1,654695
2,126667	0,2	-1,653785
2,130000	0,2	-1,652763
2,133333	0,2	-1,651271
2,136667	0,2	-1,649317
2,140000	0,2	-1,647315
2,143333	0,2	-1,645846
2,146667	0,2	-1,645252
2,150000	0,2	-1,645521
2,153333	0,2	-1,646291
2,156667	0,2	-1,646852
2,160000	0,2	-1,646458
2,163333	0,2	-1,644892
2,166667	0,2	-1,642686
2,170000	0,2	-1,640794
2,173333	0,2	-1,640038
2,176667	0,2	-1,640564
2,180000	0,2	-1,641863
2,183333	0,2	-1,643285
2,186667	0,2	-1,644307
2,190000	0,2	-1,644564
2,193333	0,2	-1,643883
2,196667	0,2	-1,642563
2,200000	0,2	-1,641484
2,203333	0,2	-1,641400
2,206667	0,2	-1,642235
2,210000	0,2	-1,643240
2,213333	0,2	-1,643452
2,216667	0,2	-1,642140
2,220000	0,2	-1,639323
2,223333	0,2	-1,635930
2,226667	0,2	-1,633064
2,230000	0,2	-1,631276
2,233333	0,2	-1,630737
2,236667	0,2	-1,631438
2,240000	0,2	-1,632933
2,243333	0,2	-1,634454
2,246667	0,2	-1,635449
2,250000	0,2	-1,635807
2,253333	0,2	-1,635678
2,256667	0,2	-1,635257
2,260000	0,2	-1,634802
2,263333	0,2	-1,634776
2,266667	0,2	-1,635588
2,270000	0,2	-1,637175
2,273333	0,2	-1,639018
2,276667	0,2	-1,640452
2,280000	0,2	-1,640991
2,283333	0,2	-1,640561
2,286667	0,2	-1,639544
2,290000	0,2	-1,638630
2,293333	0,2	-1,638496
2,296667	0,2	-1,639400
2,300000	0,2	-1,641057
2,303333	0,2	-1,643056
2,306667	0,2	-1,645150
2,310000	0,2	-1,647043
2,313333	0,2	-1,648395
2,316667	0,2	-1,649047
2,320000	0,2	-1,648952
2,323333	0,2	-1,648118
2,326667	0,2	-1,646645
2,330000	0,2	-1,644788
2,333333	0,2	-1,643177
2,336667	0,2	-1,642527
2,340000	0,2	-1,642928
2,343333	0,2	-1,643927
2,346667	0,2	-1,645215
2,350000	0,2	-1,646601
2,353333	0,2	-1,647541
2,356667	0,2	-1,647400
2,360000	0,2	-1,646073
2,363333	0,2	-1,643948
2,366667	0,2	-1,641559
2,370000	0,2	-1,639502
2,373333	0,2	-1,638424
2,376667	0,2	-1,638830
2,380000	0,2	-1,640768
2,383333	0,2	-1,643684
2,386667	0,2	-1,646690
2,390000	0,2	-1,648895
2,393333	0,2	-1,649743
2,396667	0,2	-1,649335
2,400000	0,2	-1,648283
2,403333	0,2	-1,647314
2,406667	0,2	-1,646969
2,410000	0,2	-1,647374
2,413333	0,2	-1,648289
2,416667	0,2	-1,649375
2,420000	0,2	-1,650411
2,423333	0,2	-1,651500
2,426667	0,2	-1,652879
2,430000	0,2	-1,654343
2,433333	0,2	-1,655196
2,436667	0,2	-1,654912
2,440000	0,2	-1,653556
2,443333	0,2	-1,651656
2,446667	0,2	-1,649970
2,450000	0,2	-1,649144
2,453333	0,2	-1,649387
2,456667	0,2	-1,650420
2,460000	0,2	-1,651620
2,463333	0,2	-1,652519
2,466667	0,2	-1,653231
2,470000	0,2	-1,654071
2,473333	0,2	-1,655025
2,476667	0,2	-1,655767
2,480000	0,2	-1,655845
2,483333	0,2	-1,655041
2,486667	0,2	-1,653765
2,490000	0,2	-1,652745
2,493333	0,2	-1,652355
2,496667	0,2	-1,652492
2,500000	0,2	-1,652881
2,503333	0,2	-1,653410
2,506667	0,2	-1,654177
2,510000	0,2	-1,655130
2,513333	0,2	-1,655900
2,516667	0,2	-1,656255
2,520000	0,2	-1,656267
2,523333	0,2	-1,655958
2,526667	0,2	-1,655305
2,530000	0,2	-1,654523
2,533333	0,2	-1,654045
2,536667	0,2	-1,654167
2,540000	0,2	-1,654677
2,543333	0,2	-1,654990
2,546667	0,2	-1,654727
2,550000	0,2	-1,653995
2,553333	0,2	-1,653189
2,556667	0,2	-1,652690
2,560000	0,2	-1,652632
2,563333	0,2	-1,652905
2,566667	0,2	-1,653311
2,570000	0,2	-1,653511
2,573333	0,2	-1,653088
2,576667	0,2	-1,652072
2,580000	0,2	-1,651108
2,583333	0,2	-1,650767
2,586667	0,2	-1,650971
2,590000	0,2	-1,651288
2,593333	0,2	-1,651540
2,596667	0,2	-1,651918
2,600000	0,2	-1,652494
2,603333	0,2	-1,652877
2,606667	0,2	-1,652644
2,610000	0,2	-1,651959
2,613333	0,2	-1,651306
2,616667	0,2	-1,650742
2,620000	0,2	-1,649765
2,623333	0,2	-1,647843
2,626667	0,2	-1,645008
2,630000	0,2	-1,642091
2,633333	0,2	-1,640279
2,636667	0,2	-1,640275
2,640000	0,2	-1,641921
2,643333	0,2	-1,644377
2,646667	0,2	-1,646536
2,650000	0,2	-1,647663
2,653333	0,2	-1,647787
2,656667	0,2	-1,647484
2,660000	0,2	-1,647413
2,663333	0,2	-1,647785
2,666667	0,2	-1,648094
2,670000	0,2	-1,647662
2,673333	0,2	-1,646546
2,676667	0,2	-1,645474
2,680000	0,2	-1,644890
2,683333	0,2	-1,644519
2,686667	0,2	-1,643852
2,690000	0,2	-1,642731
2,693333	0,2	-1,641445
2,696667	0,2	-1,640450
2,700000	0,2	-1,639870
2,703333	0,2	-1,639393
2,706667	0,2	-1,638910
2,710000	0,2	-1,638747
2,713333	0,2	-1,639110
2,716667	0,2	-1,639773
2,720000	0,2	-1,640247
2,723333	0,2	-1,640100
2,726667	0,2	-1,639260
2,730000	0,2	-1,638017
2,733333	0,2	-1,636650
2,736667	0,2	-1,635313
2,740000	0,2	-1,634269
2,743333	0,2	-1,633929
2,746667	0,2	-1,634524
2,750000	0,2	-1,635775
2,753333	0,2	-1,636964
2,756667	0,2	-1,637277
2,760000	0,2	-1,636201
2,763333	0,2	-1,633793
2,766667	0,2	-1,630477
2,770000	0,2	-1,626662
2,773333	0,2	-1,622791
2,776667	0,2	-1,619437
2,780000	0,2	-1,616904
2,783333	0,2	-1,615021
2,786667	0,2	-1,613538
2,790000	0,2	-1,612264
2,793333	0,2	-1,610815
2,796667	0,2	-1,608870
2,800000	0,2	-1,606501
2,803333	0,2	-1,603841
2,806667	0,2	-1,600812
2,810000	0,2	-1,597332
2,813333	0,2	-1,593397
2,816667	0,2	-1,588869
2,820000	0,2	-1,583371
2,823333	0,2	-1,576352
2,826667	0,2	-1,567127
2,830000	0,2	-1,554989
2,833333	0,2	-1,539425
2,836667	0,2	-1,520187
2,840000	0,2	-1,497191
2,843333	0,2	-1,470238
2,846667	0,2	-1,439106
2,850000	0,2	-1,404244
2,853333	0,2	-1,366783
2,856667	0,2	-1,327690
2,860000	0,2	-1,287493
2,863333	0,2	-1,246500
2,866667	0,2	-1,204517
2,870000	0,2	-1,160343
2,873333	0,2	-1,111814
2,876667	0,2	-1,056269
2,880000	0,2	-0,990709
2,883333	0,2	-0,911205
2,886667	0,2	-0,811886
2,890000	0,2	-0,684786
2,893333	0,2	-0,521276
2,896667	0,2	-0,314410
2,900000	0,2	-0,061398
2,903333	0,2	0,234405
2,906667	0,2	0,562841
2,910000	0,2	0,907849
2,913333	0,2	1,249425
2,916667	0,2	1,565811
2,920000	0,2	1,835376
2,923333	0,2	2,038934
2,926667	0,2	2,163507
2,930000	0,2	2,206159
2,933333	0,2	2,175423
2,936667	0,2	2,089633
2,940000	0,2	1,973078
2,943333	0,2	1,850903
2,946667	0,2	1,744069
2,950000	0,2	1,666318
2,953333	0,2	1,623915
2,956667	0,2	1,617019
2,960000	0,2	1,641492
2,963333	0,2	1,690854
2,966667	0,2	1,758255
2,970000	0,2	1,837545
2,973333	0,2	1,923059
2,976667	0,2	2,009337
2,980000	0,2	2,091260
2,983333	0,2	2,164294
2,986667	0,2	2,224864
2,990000	0,2	2,270825
2,993333	0,2	2,301750
2,996667	0,2	2,318541
3,000000	0,2	2,322338
3,003333	0,2	2,314059
3,006667	0,2	2,294992
3,010000	0,2	2,267150
3,013333	0,2	2,233065
3,016667	0,2	2,195509
3,020000	0,2	2,156955
3,023333	0,2	2,119050
3,026667	0,2	2,082848
3,030000	0,2	2,049463
3,033333	0,2	2,020564
3,036667	0,2	1,998796
3,040000	0,2	1,988228
3,043333	0,2	1,994612
3,046667	0,2	2,025559
3,050000	0,2	2,091282
3,053333	0,2	2,206845
3,056667	0,2	2,396765
3,060000	0,2	2,701513
3,063333	0,2	3,182893
3,066667	0,2	3,922348
3,070000	0,2	5,007080
3,073333	0,2	6,506322
3,076667	0,2	8,448308
3,080000	0,2	10,809353
3,083333	0,2	13,518075
3,086667	0,2	16,467804
3,090000	0,2	19,527739
3,093333	0,2	22,548958
3,096667	0,2	25,369079
3,100000	0,2	27,822834
3,103333	0,2	29,761296
3,106667	0,2	31,074180
3,110000	0,2	31,705934
3,113333	0,2	31,660001
3,116667	0,2	30,991820
3,120000	0,2	29,795405
3,123333	0,2	28,189778
3,126667	0,2	26,310349
3,130000	0,2	24,305553
3,133333	0,2	22,331577
3,136667	0,2	20,534746
3,140000	0,2	19,019230
3,143333	0,2	17,813600
3,146667	0,2	16,859014
3,150000	0,2	16,032991
3,153333	0,2	15,200400
3,156667	0,2	14,266197
3,160000	0,2	13,205251
3,163333	0,2	12,059800
3,166667	0,2	10,912677
3,170000	0,2	9,853368
3,173333	0,2	8,951416
3,176667	0,2	8,243859
3,180000	0,2	7,736176
3,183333	0,2	7,411041
3,186667	0,2	7,238112
3,190000	0,2	7,181130
3,193333	0,2	7,201927
3,196667	0,2	7,262609
3,200000	0,2	7,327720
3,203333	0,2	7,367170
3,206667	0,2	7,359024
3,210000	0,2	7,290643
3,213333	0,2	7,157803
3,216667	0,2	6,962999
3,220000	0,2	6,714204
3,223333	0,2	6,423843
3,226667	0,2	6,107102
3,230000	0,2	5,779523
3,233333	0,2	5,454554
3,236667	0,2	5,141807
3,240000	0,2	4,846236
3,243333	0,2	4,568736
3,246667	0,2	4,308121
3,250000	0,2	4,062717
3,253333	0,2	3,830861
3,256667	0,2	3,611447
3,260000	0,2	3,404798
3,263333	0,2	3,212780
3,266667	0,2	3,037990
3,270000	0,2	2,882826
3,273333	0,2	2,748836
3,276667	0,2	2,636108
3,280000	0,2	2,543113
3,283333	0,2	2,467499
3,286667	0,2	2,407022
3,290000	0,2	2,359644
3,293333	0,2	2,323043
3,296667	0,2	2,294185
3,300000	0,2	2,269466
3,303333	0,2	2,245554
3,306667	0,2	2,220263
3,310000	0,2	2,192675
3,313333	0,2	2,162851
3,316667	0,2	2,131965
3,320000	0,2	2,102386
3,323333	0,2	2,076963
3,326667	0,2	2,058285
3,330000	0,2	2,048642
3,333333	0,2	2,050072
3,336667	0,2	2,064008
3,340000	0,2	2,090949
3,343333	0,2	2,130125
3,346667	0,2	2,179075
3,350000	0,2	2,233783
3,353333	0,2	2,289548
3,356667	0,2	2,341883
3,360000	0,2	2,387035
3,363333	0,2	2,422117
3,366667	0,2	2,445287
3,370000	0,2	2,456305
3,373333	0,2	2,456799
3,376667	0,2	2,449910
3,380000	0,2	2,439821
3,383333	0,2	2,431291
3,386667	0,2	2,429221
3,390000	0,2	2,438378
3,393333	0,2	2,462701
3,396667	0,2	2,504314
3,400000	0,2	2,563335
3,403333	0,2	2,638476
3,406667	0,2	2,727477
3,410000	0,2	2,827409
3,413333	0,2	2,934983
3,416667	0,2	3,046440
3,420000	0,2	3,157418
3,423333	0,2	3,263137
3,426667	0,2	3,358580
3,430000	0,2	3,438783
3,433333	0,2	3,499376
3,436667	0,2	3,537056
3,440000	0,2	3,549712
3,443333	0,2	3,536336
3,446667	0,2	3,497116
3,450000	0,2	3,433551
3,453333	0,2	3,347902
3,456667	0,2	3,242360
3,460000	0,2	3,118946
3,463333	0,2	2,979839
3,466667	0,2	2,827286
3,470000	0,2	2,663526
3,473333	0,2	2,490892
3,476667	0,2	2,311764
3,480000	0,2	2,128831
3,483333	0,2	1,945163
3,486667	0,2	1,763555
3,490000	0,2	1,586362
3,493333	0,2	1,416048
3,496667	0,2	1,255145
3,500000	0,2	1,105612
3,503333	0,2	0,968775
3,506667	0,2	0,845919
3,510000	0,2	0,738219
3,513333	0,2	0,645990
3,516667	0,2	0,568869
3,520000	0,2	0,506938
3,523333	0,2	0,461505
3,526667	0,2	0,435010
3,530000	0,2	0,429928
3,533333	0,2	0,446988
3,536667	0,2	0,484182
3,540000	0,2	0,537353
3,543333	0,2	0,601199
3,546667	0,2	0,669693
3,550000	0,2	0,736501
3,553333	0,2	0,795922
3,556667	0,2	0,843941
3,560000	0,2	0,879182
3,563333	0,2	0,903414
3,566667	0,2	0,920580
3,570000	0,2	0,934887
3,573333	0,2	0,949751
3,576667	0,2	0,968080
3,580000	0,2	0,993425
3,583333	0,2	1,031426
3,586667	0,2	1,090857
3,590000	0,2	1,183344
3,593333	0,2	1,320666
3,596667	0,2	1,510314
3,600000	0,2	1,751106
3,603333	0,2	2,029928
3,606667	0,2	2,321479
3,610000	0,2	2,593434
3,613333	0,2	2,815793
3,616667	0,2	2,969842
3,620000	0,2	3,052757
3,623333	0,2	3,076396
3,626667	0,2	3,061523
3,630000	0,2	3,030156
3,633333	0,2	2,998995
3,636667	0,2	2,976405
3,640000	0,2	2,963361
3,643333	0,2	2,956404
3,646667	0,2	2,950739
3,650000	0,2	2,942823
3,653333	0,2	2,931791
3,656667	0,2	2,919378
3,660000	0,2	2,909012
3,663333	0,2	2,904752
3,666667	0,2	2,910279
3,670000	0,2	2,928158
3,673333	0,2	2,959528
3,676667	0,2	3,004154
3,680000	0,2	3,061022
3,683333	0,2	3,129385
3,686667	0,2	3,209444
3,690000	0,2	3,302099
3,693333	0,2	3,408313
3,696667	0,2	3,528663
3,700000	0,2	3,662937
3,703333	0,2	3,810127
3,706667	0,2	3,968954
3,710000	0,2	4,138059
3,713333	0,2	4,315816
3,716667	0,2	4,500420
3,720000	0,2	4,690230
3,723333	0,2	4,883931
3,726667	0,2	5,080340
3,730000	0,2	5,278024
3,733333	0,2	5,474859
3,736667	0,2	5,668019
3,740000	0,2	5,854451
3,743333	0,2	6,031029
3,746667	0,2	6,194510
3,750000	0,2	6,341870
3,753333	0,2	6,470509
3,756667	0,2	6,578146
3,760000	0,2	6,662706
3,763333	0,2	6,722171
3,766667	0,2	6,754603
3,770000	0,2	6,758422
3,773333	0,2	6,732650
3,776667	0,2	6,677192
3,780000	0,2	6,592970
3,783333	0,2	6,481448
3,786667	0,2	6,344033
3,790000	0,2	6,182014
3,793333	0,2	5,996823
3,796667	0,2	5,790466
3,800000	0,2	5,565847
3,803333	0,2	5,326330
3,806667	0,2	5,075098
3,810000	0,2	4,815139
3,813333	0,2	4,549206
3,816667	0,2	4,279586
3,820000	0,2	4,008608
3,823333	0,2	3,739223
3,826667	0,2	3,474446
3,830000	0,2	3,216523
3,833333	0,2	2,966903
3,836667	0,2	2,726699
3,840000	0,2	2,496957
3,843333	0,2	2,278411
3,846667	0,2	2,071000
3,850000	0,2	1,873827
3,853333	0,2	1,685604
3,856667	0,2	1,505098
3,860000	0,2	1,331254
3,863333	0,2	1,163151
3,866667	0,2	1,000181
3,870000	0,2	0,842154
3,873333	0,2	0,689014
3,876667	0,2	0,540724
3,880000	0,2	0,397477
3,883333	0,2	0,259734
3,886667	0,2	0,128139
3,890000	0,2	0,003660
3,893333	0,2	-0,112499
3,896667	0,2	-0,219261
3,900000	0,2	-0,315638
3,903333	0,2	-0,400657
3,906667	0,2	-0,473961
3,910000	0,2	-0,536340
3,913333	0,2	-0,589186
3,916667	0,2	-0,633282
3,920000	0,2	-0,668479
3,923333	0,2	-0,694673
3,926667	0,2	-0,712645
3,930000	0,2	-0,723635
3,933333	0,2	-0,728378
3,936667	0,2	-0,726883
3,940000	0,2	-0,719005
3,943333	0,2	-0,704993
3,946667	0,2	-0,685712
3,950000	0,2	-0,662612
3,953333	0,2	-0,637227
3,956667	0,2	-0,610297
3,960000	0,2	-0,581671
3,963333	0,2	-0,551171
3,966667	0,2	-0,519054
3,970000	0,2	-0,485787
3,973333	0,2	-0,451705
3,976667	0,2	-0,416587
3,980000	0,2	-0,379628
3,983333	0,2	-0,340094
3,986667	0,2	-0,298110
3,990000	0,2	-0,254607
3,993333	0,2	-0,210260
3,996667	0,2	-0,164502
4,000000	0,2	-0,115655
4,003333	0,2	-0,061959
4,006667	0,2	-0,002450
4,010000	0,2	0,063003
4,013333	0,2	0,134531
4,016667	0,2	0,213240
4,020000	0,2	0,301455
4,023333	0,2	0,402154
4,026667	0,2	0,518338
4,030000	0,2	0,652693
4,033333	0,2	0,807636
4,036667	0,2	0,985786
4,040000	0,2	1,190466
4,043333	0,2	1,426196
4,046667	0,2	1,699094
4,050000	0,2	2,016397
4,053333	0,2	2,385714
4,056667	0,2	2,815126
4,060000	0,2	3,313369
4,063333	0,2	3,889396
4,066667	0,2	4,552309
4,070000	0,2	5,311871
4,073333	0,2	6,178244
4,076667	0,2	7,160284
4,080000	0,2	8,263054
4,083333	0,2	9,486680
4,086667	0,2	10,830710
4,090000	0,2	12,310620
4,093333	0,2	13,996507
4,096667	0,2	16,088985
4,100000	0,2	19,053860
4,103333	0,2	23,826772
4,106667	0,2	31,997499
4,110000	0,2	45,644129
4,113333	0,2	66,397940
4,116667	0,2	93,887881
4,120000	0,2	124,664095
4,123333	0,2	152,789238
4,126667	0,2	172,047898
4,130000	0,2	178,414510
4,133333	0,2	171,352862
4,136667	0,2	153,503693
4,140000	0,2	129,291886
4,143333	0,2	103,321333
4,146667	0,2	79,206399
4,150000	0,2	59,074497
4,153333	0,2	43,641253
4,156667	0,2	32,609190
4,160000	0,2	25,144764
4,163333	0,2	20,272369
4,166667	0,2	17,121269
4,170000	0,2	15,032514
4,173333	0,2	13,567220
4,176667	0,2	12,463405
4,180000	0,2	11,578499
4,183333	0,2	10,839323
4,186667	0,2	10,207462
4,190000	0,2	9,659545
4,193333	0,2	9,178301
4,196667	0,2	8,749500
4,200000	0,2	8,361636
4,203333	0,2	8,006761
4,206667	0,2	7,680604
4,210000	0,2	7,381254
4,213333	0,2	7,107776
4,216667	0,2	6,859797
4,220000	0,2	6,637412
4,223333	0,2	6,440680
4,226667	0,2	6,269180
4,230000	0,2	6,122491
4,233333	0,2	6,000859
4,236667	0,2	5,904763
4,240000	0,2	5,834042
4,243333	0,2	5,787556
4,246667	0,2	5,763249
4,250000	0,2	5,758695
4,253333	0,2	5,771964
4,256667	0,2	5,801949
4,260000	0,2	5,847938
4,263333	0,2	5,909016
4,266667	0,2	5,983971
4,270000	0,2	6,071775
4,273333	0,2	6,171949
4,276667	0,2	6,284514
4,280000	0,2	6,409818
4,283333	0,2	6,548213
4,286667	0,2	6,699558
4,290000	0,2	6,862925
4,293333	0,2	7,036747
4,296667	0,2	7,219342
4,300000	0,2	7,409145
4,303333	0,2	7,604096
4,306667	0,2	7,801024
4,310000	0,2	7,996050
4,313333	0,2	8,185355
4,316667	0,2	8,365464
4,320000	0,2	8,533162
4,323333	0,2	8,685426
4,326667	0,2	8,819440
4,330000	0,2	8,932876
4,333333	0,2	9,024124
4,336667	0,2	9,091991
4,340000	0,2	9,135393
4,343333	0,2	9,153544
4,346667	0,2	9,146296
4,350000	0,2	9,114417
4,353333	0,2	9,059772
4,356667	0,2	8,985341
4,360000	0,2	8,894928
4,363333	0,2	8,792504
4,366667	0,2	8,681694
4,370000	0,2	8,565993
4,373333	0,2	8,449187
4,376667	0,2	8,335068
4,380000	0,2	8,226666
4,383333	0,2	8,125917
4,386667	0,2	8,034076
4,390000	0,2	7,952056
4,393333	0,2	7,880093
4,396667	0,2	7,817436
4,400000	0,2	7,762722
4,403333	0,2	7,714544
4,406667	0,2	7,671645
4,410000	0,2	7,632520
4,413333	0,2	7,594885
4,416667	0,2	7,556077
4,420000	0,2	7,514218
4,423333	0,2	7,468626
4,426667	0,2	7,419294
4,430000	0,2	7,366602
4,433333	0,2	7,311230
4,436667	0,2	7,253946
4,440000	0,2	7,195964
4,443333	0,2	7,139250
4,446667	0,2	7,085507
4,450000	0,2	7,035149
4,453333	0,2	6,987689
4,456667	0,2	6,942564
4,460000	0,2	6,899226
4,463333	0,2	6,856989
4,466667	0,2	6,815164
4,470000	0,2	6,773174
4,473333	0,2	6,730552
4,476667	0,2	6,687045
4,480000	0,2	6,642812
4,483333	0,2	6,598379
4,486667	0,2	6,554552
4,490000	0,2	6,512573
4,493333	0,2	6,474204
4,496667	0,2	6,441641
4,500000	0,2	6,417424
4,503333	0,2	6,404304
4,506667	0,2	6,405485
4,510000	0,2	6,425582
4,513333	0,2	6,471550
4,516667	0,2	6,552703
4,520000	0,2	6,679937
4,523333	0,2	6,864647
4,526667	0,2	7,117134
4,530000	0,2	7,444017
4,533333	0,2	7,845555
4,536667	0,2	8,314298
4,540000	0,2	8,835154
4,543333	0,2	9,386452
4,546667	0,2	9,942523
4,550000	0,2	10,477688
4,553333	0,2	10,969798
4,556667	0,2	11,401885
4,560000	0,2	11,762277
4,563333	0,2	12,044226
4,566667	0,2	12,245589
4,570000	0,2	12,368283
4,573333	0,2	12,417522
4,576667	0,2	12,401294
4,580000	0,2	12,329808
4,583333	0,2	12,215138
4,586667	0,2	12,071878
4,590000	0,2	11,918109
4,593333	0,2	11,774967
4,596667	0,2	11,664676
4,600000	0,2	11,608100
4,603333	0,2	11,622208
4,606667	0,2	11,717394
4,610000	0,2	11,895295
4,613333	0,2	12,147906
4,616667	0,2	12,458119
4,620000	0,2	12,801817
4,623333	0,2	13,151070
4,626667	0,2	13,477041
4,630000	0,2	13,752300
4,633333	0,2	13,953342
4,636667	0,2	14,062960
4,640000	0,2	14,071414
4,643333	0,2	13,976379
4,646667	0,2	13,782212
4,650000	0,2	13,498460
4,653333	0,2	13,138048
4,656667	0,2	12,716012
4,660000	0,2	12,248632
4,663333	0,2	11,752230
4,666667	0,2	11,241790
4,670000	0,2	10,730016
4,673333	0,2	10,227075
4,676667	0,2	9,740630
4,680000	0,2	9,275989
4,683333	0,2	8,836495
4,686667	0,2	8,424224
4,690000	0,2	8,040656
4,693333	0,2	7,686678
4,696667	0,2	7,362093
4,700000	0,2	7,065435
4,703333	0,2	6,794435
4,706667	0,2	6,546947
4,710000	0,2	6,321526
4,713333	0,2	6,117242
4,716667	0,2	5,933221
4,720000	0,2	5,768424
4,723333	0,2	5,621774
4,726667	0,2	5,492489
4,730000	0,2	5,380191
4,733333	0,2	5,284362
4,736667	0,2	5,203610
4,740000	0,2	5,135849
4,743333	0,2	5,078980
4,746667	0,2	5,031102
4,750000	0,2	4,990422
4,753333	0,2	4,955347
4,756667	0,2	4,924780
4,760000	0,2	4,898164
4,763333	0,2	4,874951
4,766667	0,2	4,854095
4,770000	0,2	4,834221
4,773333	0,2	4,814355
4,776667	0,2	4,794484
4,780000	0,2	4,775580
4,783333	0,2	4,759472
4,786667	0,2	4,748534
4,790000	0,2	4,744870
4,793333	0,2	4,749695
4,796667	0,2	4,763617
4,800000	0,2	4,787204
4,803333	0,2	4,821085
4,806667	0,2	4,865728
4,810000	0,2	4,921171
4,813333	0,2	4,986874
4,816667	0,2	5,061850
4,820000	0,2	5,144751
4,823333	0,2	5,233730
4,826667	0,2	5,326348
4,830000	0,2	5,419699
4,833333	0,2	5,510859
4,836667	0,2	5,597387
4,840000	0,2	5,677471
4,843333	0,2	5,749700
4,846667	0,2	5,812675
4,850000	0,2	5,864741
4,853333	0,2	5,904321
4,856667	0,2	5,930669
4,860000	0,2	5,944036
4,863333	0,2	5,945172
4,866667	0,2	5,934942
4,870000	0,2	5,914278
4,873333	0,2	5,884253
4,876667	0,2	5,846103
4,880000	0,2	5,801051
4,883333	0,2	5,749926
4,886667	0,2	5,693158
4,890000	0,2	5,631489
4,893333	0,2	5,566345
4,896667	0,2	5,499317
4,900000	0,2	5,431758
4,903333	0,2	5,364802
4,906667	0,2	5,299066
4,910000	0,2	5,234409
4,913333	0,2	5,170553
4,916667	0,2	5,107874
4,920000	0,2	5,047552
4,923333	0,2	4,991423
4,926667	0,2	4,941517
4,930000	0,2	4,899255
4,933333	0,2	4,865343
4,936667	0,2	4,840301
4,940000	0,2	4,824566
4,943333	0,2	4,818288
4,946667	0,2	4,821402
4,950000	0,2	4,833956
4,953333	0,2	4,856141
4,956667	0,2	4,887545
4,960000	0,2	4,926574
4,963333	0,2	4,970882
4,966667	0,2	5,018209
4,970000	0,2	5,066829
4,973333	0,2	5,115264
4,976667	0,2	5,161815
4,980000	0,2	5,204633
4,983333	0,2	5,241920
4,986667	0,2	5,272085
4,990000	0,2	5,294047
4,993333	0,2	5,307496
4,996667	0,2	5,312763
5,000000	0,2	5,310532
5,003333	0,2	5,301736
5,006667	0,2	5,287395
5,010000	0,2	5,268436
5,013333	0,2	5,245824
5,016667	0,2	5,220820
5,020000	0,2	5,195022
5,023333	0,2	5,170001
5,026667	0,2	5,147075
5,030000	0,2	5,127608
5,033333	0,2	5,113226
5,036667	0,2	5,105659
5,040000	0,2	5,106381
5,043333	0,2	5,116177
5,046667	0,2	5,135322
5,050000	0,2	5,164361
5,053333	0,2	5,204335
5,056667	0,2	5,256397
5,060000	0,2	5,321616
5,063333	0,2	5,400956
5,066667	0,2	5,495383
5,070000	0,2	5,606103
5,073333	0,2	5,734220
5,076667	0,2	5,879799
5,080000	0,2	6,041716
5,083333	0,2	6,218759
5,086667	0,2	6,410272
5,090000	0,2	6,615873
5,093333	0,2	6,835222
5,096667	0,2	7,067748
5,100000	0,2	7,312002
5,103333	0,2	7,565139
5,106667	0,2	7,823145
5,110000	0,2	8,081963
5,113333	0,2	8,338380
5,116667	0,2	8,589533
5,120000	0,2	8,831807
5,123333	0,2	9,060695
5,126667	0,2	9,271853
5,130000	0,2	9,461916
5,133333	0,2	9,628122
5,136667	0,2	9,767743
5,140000	0,2	9,878214
5,143333	0,2	9,957552
5,146667	0,2	10,004710
5,150000	0,2	10,019708
5,153333	0,2	10,003218
5,156667	0,2	9,956141
5,160000	0,2	9,879713
5,163333	0,2	9,775787
5,166667	0,2	9,646769
5,170000	0,2	9,495244
5,173333	0,2	9,323756
5,176667	0,2	9,134887
5,180000	0,2	8,931247
5,183333	0,2	8,715467
5,186667	0,2	8,490345
5,190000	0,2	8,258824
5,193333	0,2	8,023844
5,196667	0,2	7,788200
5,200000	0,2	7,554386
5,203333	0,2	7,324484
5,206667	0,2	7,100319
5,210000	0,2	6,883842
5,213333	0,2	6,677007
5,216667	0,2	6,481222
5,220000	0,2	6,297346
5,223333	0,2	6,125944
5,226667	0,2	5,967383
5,230000	0,2	5,821969
5,233333	0,2	5,689899
5,236667	0,2	5,570977
5,240000	0,2	5,464537
5,243333	0,2	5,369744
5,246667	0,2	5,285857
5,250000	0,2	5,212272
5,253333	0,2	5,148606
5,256667	0,2	5,094695
5,260000	0,2	5,050316
5,263333	0,2	5,014960
5,266667	0,2	4,987923
5,270000	0,2	4,968664
5,273333	0,2	4,957007
5,276667	0,2	4,953108
5,280000	0,2	4,957207
5,283333	0,2	4,969209
5,286667	0,2	4,988854
5,290000	0,2	5,016430
5,293333	0,2	5,052922
5,296667	0,2	5,099608
5,300000	0,2	5,157579
5,303333	0,2	5,227314
5,306667	0,2	5,308603
5,310000	0,2	5,401061
5,313333	0,2	5,504734
5,316667	0,2	5,620033
5,320000	0,2	5,747048
5,323333	0,2	5,885063
5,326667	0,2	6,032819
5,330000	0,2	6,189091
5,333333	0,2	6,352772
5,336667	0,2	6,522485
5,340000	0,2	6,696270
5,343333	0,2	6,871614
5,346667	0,2	7,045961
5,350000	0,2	7,217274
5,353333	0,2	7,383743
5,356667	0,2	7,543051
5,360000	0,2	7,692269
5,363333	0,2	7,828285
5,366667	0,2	7,948386
5,370000	0,2	8,050719
5,373333	0,2	8,134196
5,376667	0,2	8,198151
5,380000	0,2	8,242005
5,383333	0,2	8,264978
5,386667	0,2	8,266154
5,390000	0,2	8,244813
5,393333	0,2	8,200858
5,396667	0,2	8,135200
5,400000	0,2	8,049685
5,403333	0,2	7,946788
5,406667	0,2	7,829331
5,410000	0,2	7,699920
5,413333	0,2	7,560437
5,416667	0,2	7,412296
5,420000	0,2	7,257436
5,423333	0,2	7,098918
5,426667	0,2	6,940369
5,430000	0,2	6,784799
5,433333	0,2	6,634062
5,436667	0,2	6,489470
5,440000	0,2	6,352618
5,443333	0,2	6,225378
5,446667	0,2	6,109259
5,450000	0,2	6,004875
5,453333	0,2	5,912115
5,456667	0,2	5,830699
5,460000	0,2	5,760276
5,463333	0,2	5,700347
5,466667	0,2	5,650550
5,470000	0,2	5,610589
5,473333	0,2	5,579670
5,476667	0,2	5,556440
5,480000	0,2	5,539546
5,483333	0,2	5,527771
5,486667	0,2	5,519689
5,490000	0,2	5,513736
5,493333	0,2	5,508555
5,496667	0,2	5,502922
5,500000	0,2	5,495595
5,503333	0,2	5,485498
5,506667	0,2	5,472171
5,510000	0,2	5,455908
5,513333	0,2	5,437079
5,516667	0,2	5,415354
5,520000	0,2	5,389823
5,523333	0,2	5,359796
5,526667	0,2	5,325328
5,530000	0,2	5,286796
5,533333	0,2	5,244294
5,536667	0,2	5,197931
5,540000	0,2	5,148415
5,543333	0,2	5,096838
5,546667	0,2	5,044131
5,550000	0,2	4,991017
5,553333	0,2	4,938087
5,556667	0,2	4,885615
5,560000	0,2	4,833474
5,563333	0,2	4,781298
5,566667	0,2	4,729061
5,570000	0,2	4,677621
5,573333	0,2	4,628286
5,576667	0,2	4,581943
5,580000	0,2	4,539106
5,583333	0,2	4,500406
5,586667	0,2	4,466589
5,590000	0,2	4,438295
5,593333	0,2	4,416088
5,596667	0,2	4,400661
5,600000	0,2	4,392826
5,603333	0,2	4,393081
5,606667	0,2	4,401359
5,610000	0,2	4,417393
5,613333	0,2	4,441180
5,616667	0,2	4,472895
5,620000	0,2	4,512360
5,623333	0,2	4,558689
5,626667	0,2	4,610380
5,630000	0,2	4,665726
5,633333	0,2	4,723253
5,636667	0,2	4,781843
5,640000	0,2	4,840430
5,643333	0,2	4,897644
5,646667	0,2	4,951748
5,650000	0,2	5,000728
5,653333	0,2	5,042586
5,656667	0,2	5,075780
5,660000	0,2	5,099299
5,663333	0,2	5,112447
5,666667	0,2	5,114649
5,670000	0,2	5,105205
5,673333	0,2	5,083283
5,676667	0,2	5,048402
5,680000	0,2	5,000722
5,683333	0,2	4,940957
5,686667	0,2	4,870402
5,690000	0,2	4,790774
5,693333	0,2	4,703488
5,696667	0,2	4,609350
5,700000	0,2	4,509170
5,703333	0,2	4,404444
5,706667	0,2	4,297314
5,710000	0,2	4,189803
5,713333	0,2	4,083256
5,716667	0,2	3,978616
5,720000	0,2	3,876748
5,723333	0,2	3,778358
5,726667	0,2	3,684093
5,730000	0,2	3,594821
5,733333	0,2	3,511474
5,736667	0,2	3,434711
5,740000	0,2	3,364920
5,743333	0,2	3,302321
5,746667	0,2	3,246986
5,750000	0,2	3,198831
5,753333	0,2	3,157732
5,756667	0,2	3,123822
5,760000	0,2	3,097465
5,763333	0,2	3,078827
5,766667	0,2	3,067628
5,770000	0,2	3,063267
5,773333	0,2	3,064892
5,776667	0,2	3,071503
5,780000	0,2	3,082249
5,783333	0,2	3,096702
5,786667	0,2	3,114876
5,790000	0,2	3,136922
5,793333	0,2	3,162724
5,796667	0,2	3,191803
5,800000	0,2	3,223686
5,803333	0,2	3,258282
5,806667	0,2	3,295930
5,810000	0,2	3,337283
5,813333	0,2	3,383042
5,816667	0,2	3,433466
5,820000	0,2	3,488278
5,823333	0,2	3,547155
5,826667	0,2	3,610164
5,830000	0,2	3,677813
5,833333	0,2	3,750944
5,836667	0,2	3,830509
5,840000	0,2	3,917303
5,843333	0,2	4,011858
5,846667	0,2	4,114370
5,850000	0,2	4,224708
5,853333	0,2	4,342575
5,856667	0,2	4,467710
5,860000	0,2	4,600222
5,863333	0,2	4,740495
5,866667	0,2	4,888484
5,870000	0,2	5,043423
5,873333	0,2	5,204089
5,876667	0,2	5,368991
5,880000	0,2	5,536466
5,883333	0,2	5,704693
5,886667	0,2	5,871645
5,890000	0,2	6,035392
5,893333	0,2	6,194276
5,896667	0,2	6,346332
5,900000	0,2	6,488881
5,903333	0,2	6,618942
5,906667	0,2	6,733965
5,910000	0,2	6,832270
5,913333	0,2	6,912847
5,916667	0,2	6,974407
5,920000	0,2	7,014889
5,923333	0,2	7,032428
5,926667	0,2	7,026530
5,930000	0,2	6,998092
5,933333	0,2	6,948419
5,936667	0,2	6,878301
5,940000	0,2	6,788165
5,943333	0,2	6,678679
5,946667	0,2	6,551087
5,950000	0,2	6,407395
5,953333	0,2	6,250172
5,956667	0,2	6,081970
5,960000	0,2	5,904948
5,963333	0,2	5,720977
5,966667	0,2	5,532095
5,970000	0,2	5,340848
5,973333	0,2	5,149908
5,976667	0,2	4,961504
5,980000	0,2	4,777507
5,983333	0,2	4,599584
5,986667	0,2	4,429122
5,990000	0,2	4,267341
5,993333	0,2	4,115180
5,996667	0,2	3,973084
6,000000	0,2	3,841177
6,003333	0,2	3,719513
6,006667	0,2	3,608334
6,010000	0,2	3,508107
6,013333	0,2	3,419045
6,016667	0,2	3,340851
6,020000	0,2	3,272923
6,023333	0,2	3,214662
6,026667	0,2	3,165746
6,030000	0,2	3,126161
6,033333	0,2	3,095978
6,036667	0,2	3,074996
6,040000	0,2	3,062407
6,043333	0,2	3,056810
6,046667	0,2	3,056761
6,050000	0,2	3,061365
6,053333	0,2	3,070219
6,056667	0,2	3,082962
6,060000	0,2	3,099193
6,063333	0,2	3,118436
6,066667	0,2	3,139851
6,070000	0,2	3,162335
6,073333	0,2	3,185136
6,076667	0,2	3,208085
6,080000	0,2	3,231240
6,083333	0,2	3,254390
6,086667	0,2	3,276682
6,090000	0,2	3,296821
6,093333	0,2	3,313665
6,096667	0,2	3,326422
6,100000	0,2	3,334720
6,103333	0,2	3,338618
6,106667	0,2	3,338169
6,110000	0,2	3,333159
6,113333	0,2	3,323551
6,116667	0,2	3,309777
6,120000	0,2	3,292259
6,123333	0,2	3,270733
6,126667	0,2	3,244389
6,130000	0,2	3,212974
6,133333	0,2	3,177530
6,136667	0,2	3,139723
6,140000	0,2	3,100765
6,143333	0,2	3,061047
6,146667	0,2	3,020351
6,150000	0,2	2,978313
6,153333	0,2	2,935092
6,156667	0,2	2,891781
6,160000	0,2	2,849798
6,163333	0,2	2,809804
6,166667	0,2	2,771633
6,170000	0,2	2,735173
6,173333	0,2	2,700875
6,176667	0,2	2,669529
6,180000	0,2	2,641608
6,183333	0,2	2,616684
6,186667	0,2	2,593768
6,190000	0,2	2,572329
6,193333	0,2	2,552533
6,196667	0,2	2,534727
6,200000	0,2	2,519185
6,203333	0,2	2,505994
6,206667	0,2	2,495012
6,210000	0,2	2,486021
6,213333	0,2	2,478828
6,216667	0,2	2,473261
6,220000	0,2	2,469117
6,223333	0,2	2,466202
6,226667	0,2	2,464425
6,230000	0,2	2,463601
6,233333	0,2	2,463156
6,236667	0,2	2,462258
6,240000	0,2	2,460228
6,243333	0,2	2,456753
6,246667	0,2	2,451894
6,250000	0,2	2,445954
6,253333	0,2	2,439271
6,256667	0,2	2,432120
6,260000	0,2	2,424681
6,263333	0,2	2,416978
6,266667	0,2	2,409052
6,270000	0,2	2,401190
6,273333	0,2	2,393951
6,276667	0,2	2,388075
6,280000	0,2	2,384105
6,283333	0,2	2,381975
6,286667	0,2	2,381024
6,290000	0,2	2,380694
6,293333	0,2	2,381213
6,296667	0,2	2,383314
6,300000	0,2	2,387729
6,303333	0,2	2,395158
6,306667	0,2	2,406058
6,310000	0,2	2,420511
6,313333	0,2	2,438706
6,316667	0,2	2,461085
6,320000	0,2	2,487834
6,323333	0,2	2,518802
6,326667	0,2	2,553998
6,330000	0,2	2,593655
6,333333	0,2	2,637758
6,336667	0,2	2,685939
6,340000	0,2	2,737859
6,343333	0,2	2,793298
6,346667	0,2	2,851904
6,350000	0,2	2,913169
6,353333	0,2	2,976708
6,356667	0,2	3,042492
6,360000	0,2	3,110651
6,363333	0,2	3,180996
6,366667	0,2	3,252924
6,370000	0,2	3,325658
6,373333	0,2	3,398447
6,376667	0,2	3,470685
6,380000	0,2	3,541797
6,383333	0,2	3,611073
6,386667	0,2	3,677657
6,390000	0,2	3,740691
6,393333	0,2	3,799508
6,396667	0,2	3,853716
6,400000	0,2	3,903129
6,403333	0,2	3,947717
6,406667	0,2	3,987468
6,410000	0,2	4,022126
6,413333	0,2	4,051165
6,416667	0,2	4,074054
6,420000	0,2	4,090439
6,423333	0,2	4,100171
6,426667	0,2	4,103371
6,430000	0,2	4,100414
6,433333	0,2	4,091680
6,436667	0,2	4,077275
6,440000	0,2	4,056999
6,443333	0,2	4,030678
6,446667	0,2	3,998587
6,450000	0,2	3,961309
6,453333	0,2	3,919475
6,456667	0,2	3,873794
6,460000	0,2	3,824764
6,463333	0,2	3,772416
6,466667	0,2	3,716823
6,470000	0,2	3,658513
6,473333	0,2	3,598088
6,476667	0,2	3,535874
6,480000	0,2	3,472125
6,483333	0,2	3,407110
6,486667	0,2	3,341055
6,490000	0,2	3,274217
6,493333	0,2	3,206808
6,496667	0,2	3,139145
6,500000	0,2	3,072053
6,503333	0,2	3,006503
6,506667	0,2	2,942739
6,510000	0,2	2,880454
6,513333	0,2	2,819592
6,516667	0,2	2,760309
6,520000	0,2	2,702591
6,523333	0,2	2,646125
6,526667	0,2	2,590304
6,530000	0,2	2,534621
6,533333	0,2	2,479187
6,536667	0,2	2,424823
6,540000	0,2	2,372676
6,543333	0,2	2,323664
6,546667	0,2	2,278248
6,550000	0,2	2,236283
6,553333	0,2	2,196837
6,556667	0,2	2,158532
6,560000	0,2	2,120358
6,563333	0,2	2,082330
6,566667	0,2	2,045314
6,570000	0,2	2,010115
6,573333	0,2	1,976933
6,576667	0,2	1,945732
6,580000	0,2	1,916639
6,583333	0,2	1,889816
6,586667	0,2	1,865362
6,590000	0,2	1,843295
6,593333	0,2	1,823326
6,596667	0,2	1,804996
6,600000	0,2	1,788164
6,603333	0,2	1,772960
6,606667	0,2	1,759409
6,610000	0,2	1,747476
6,613333	0,2	1,737139
6,616667	0,2	1,728137
6,620000	0,2	1,720083
6,623333	0,2	1,712903
6,626667	0,2	1,706883
6,630000	0,2	1,702433
6,633333	0,2	1,699781
6,636667	0,2	1,698746
6,640000	0,2	1,698921
6,643333	0,2	1,699998
6,646667	0,2	1,701955
6,650000	0,2	1,704976
6,653333	0,2	1,709137
6,656667	0,2	1,714396
6,660000	0,2	1,720832
6,663333	0,2	1,728567
6,666667	0,2	1,737519
6,670000	0,2	1,747464
6,673333	0,2	1,758343
6,676667	0,2	1,770257
6,680000	0,2	1,783072
6,683333	0,2	1,796269
6,686667	0,2	1,809375
6,690000	0,2	1,822475
6,693333	0,2	1,836125
6,696667	0,2	1,850683
6,700000	0,2	1,865855
6,703333	0,2	1,881052
6,706667	0,2	1,895939
6,710000	0,2	1,910538
6,713333	0,2	1,925111
6,716667	0,2	1,939891
6,720000	0,2	1,954642
6,723333	0,2	1,968695
6,726667	0,2	1,981413
6,730000	0,2	1,992403
6,733333	0,2	2,001552
6,736667	0,2	2,009144
6,740000	0,2	2,015575
6,743333	0,2	2,020664
6,746667	0,2	2,023628
6,750000	0,2	2,024099
6,753333	0,2	2,022728
6,756667	0,2	2,020564
6,760000	0,2	2,018284
6,763333	0,2	2,015968
6,766667	0,2	2,013159
6,770000	0,2	2,009039
6,773333	0,2	2,002630
6,776667	0,2	1,993190
6,780000	0,2	1,980720
6,783333	0,2	1,965871
6,786667	0,2	1,949300
6,790000	0,2	1,931317
6,793333	0,2	1,912163
6,796667	0,2	1,892349
6,800000	0,2	1,872312
6,803333	0,2	1,851933
6,806667	0,2	1,830781
6,810000	0,2	1,808605
6,813333	0,2	1,785567
6,816667	0,2	1,762164
6,820000	0,2	1,738746
6,823333	0,2	1,715248
6,826667	0,2	1,691694
6,830000	0,2	1,668628
6,833333	0,2	1,646815
6,836667	0,2	1,626850
6,840000	0,2	1,609005
6,843333	0,2	1,593024
6,846667	0,2	1,578223
6,850000	0,2	1,564147
6,853333	0,2	1,550937
6,856667	0,2	1,538858
6,860000	0,2	1,527695
6,863333	0,2	1,516880
6,866667	0,2	1,506097
6,870000	0,2	1,495476
6,873333	0,2	1,485294
6,876667	0,2	1,475892
6,880000	0,2	1,467794
6,883333	0,2	1,461449
6,886667	0,2	1,456941
6,890000	0,2	1,453801
6,893333	0,2	1,450839
6,896667	0,2	1,446658
6,900000	0,2	1,440675
6,903333	0,2	1,433272
6,906667	0,2	1,425031
6,910000	0,2	1,416193
6,913333	0,2	1,406674
6,916667	0,2	1,396413
6,920000	0,2	1,385648
6,923333	0,2	1,374783
6,926667	0,2	1,364292
6,930000	0,2	1,354799
6,933333	0,2	1,346857
6,936667	0,2	1,340795
6,940000	0,2	1,336926
6,943333	0,2	1,335633
6,946667	0,2	1,337063
6,950000	0,2	1,340862
6,953333	0,2	1,346412
6,956667	0,2	1,353268
6,960000	0,2	1,361275
6,963333	0,2	1,370559
6,966667	0,2	1,381538
6,970000	0,2	1,394815
6,973333	0,2	1,410902
6,976667	0,2	1,429844
6,980000	0,2	1,451003
6,983333	0,2	1,473380
6,986667	0,2	1,496240
6,990000	0,2	1,519294
6,993333	0,2	1,542332
6,996667	0,2	1,564808
7,000000	0,2	1,585997
7,003333	0,2	1,605690
7,006667	0,2	1,624287
7,010000	0,2	1,642040
7,013333	0,2	1,658674
7,016667	0,2	1,673673
7,020000	0,2	1,686535
7,023333	0,2	1,696983
7,026667	0,2	1,705139
7,030000	0,2	1,711354
7,033333	0,2	1,715955
7,036667	0,2	1,719180
7,040000	0,2	1,721212
7,043333	0,2	1,722293
7,046667	0,2	1,722764
7,050000	0,2	1,723027
7,053333	0,2	1,723445
7,056667	0,2	1,724279
7,060000	0,2	1,725681
7,063333	0,2	1,727483
7,066667	0,2	1,729221
7,070000	0,2	1,730870
7,073333	0,2	1,733180
7,076667	0,2	1,736839
7,080000	0,2	1,741675
7,083333	0,2	1,746833
7,086667	0,2	1,751431
7,090000	0,2	1,754846
7,093333	0,2	1,756384
7,096667	0,2	1,755281
7,100000	0,2	1,751386
7,103333	0,2	1,745364
7,106667	0,2	1,737851
7,110000	0,2	1,728692
7,113333	0,2	1,717335
7,116667	0,2	1,703777
7,120000	0,2	1,688584
7,123333	0,2	1,671979
7,126667	0,2	1,653634
7,130000	0,2	1,633528
7,133333	0,2	1,612208
7,136667	0,2	1,589983
7,140000	0,2	1,566620
7,143333	0,2	1,542058
7,146667	0,2	1,516749
7,150000	0,2	1,491085
7,153333	0,2	1,465029
7,156667	0,2	1,438307
7,160000	0,2	1,410731
7,163333	0,2	1,382515
7,166667	0,2	1,354381
7,170000	0,2	1,327107
7,173333	0,2	1,300965
7,176667	0,2	1,275786
7,180000	0,2	1,251354
7,183333	0,2	1,227499
7,186667	0,2	1,204019
7,190000	0,2	1,180966
7,193333	0,2	1,158874
7,196667	0,2	1,138144
7,200000	0,2	1,118404
7,203333	0,2	1,099070
7,206667	0,2	1,080200
7,210000	0,2	1,062416
7,213333	0,2	1,046241
7,216667	0,2	1,031576
7,220000	0,2	1,017774
7,223333	0,2	1,004281
7,226667	0,2	0,991060
7,230000	0,2	0,978275
7,233333	0,2	0,965966
7,236667	0,2	0,954305
7,240000	0,2	0,943670
7,243333	0,2	0,934264
7,246667	0,2	0,925979
7,250000	0,2	0,918540
7,253333	0,2	0,911518
7,256667	0,2	0,904309
7,260000	0,2	0,896315
7,263333	0,2	0,887253
7,266667	0,2	0,877412
7,270000	0,2	0,867503
7,273333	0,2	0,858094
7,276667	0,2	0,849307
7,280000	0,2	0,841153
7,283333	0,2	0,833856
7,286667	0,2	0,827520
7,290000	0,2	0,821709
7,293333	0,2	0,815697
7,296667	0,2	0,809014
7,300000	0,2	0,801765
7,303333	0,2	0,794535
7,306667	0,2	0,787772
7,310000	0,2	0,781246
7,313333	0,2	0,774404
7,316667	0,2	0,767211
7,320000	0,2	0,760269
7,323333	0,2	0,754024
7,326667	0,2	0,748264
7,330000	0,2	0,742462
7,333333	0,2	0,736178
7,336667	0,2	0,729186
7,340000	0,2	0,721576
7,343333	0,2	0,713862
7,346667	0,2	0,706914
7,350000	0,2	0,701572
7,353333	0,2	0,698104
7,356667	0,2	0,695828
7,360000	0,2	0,693593
7,363333	0,2	0,690886
7,366667	0,2	0,688055
7,370000	0,2	0,685620
7,373333	0,2	0,683814
7,376667	0,2	0,682517
7,380000	0,2	0,681302
7,383333	0,2	0,679606
7,386667	0,2	0,677118
7,390000	0,2	0,674198
7,393333	0,2	0,671754
7,396667	0,2	0,670474
7,400000	0,2	0,670315
7,403333	0,2	0,670910
7,406667	0,2	0,672175
7,410000	0,2	0,674232
7,413333	0,2	0,677027
7,416667	0,2	0,680348
7,420000	0,2	0,684164
7,423333	0,2	0,688783
7,426667	0,2	0,694627
7,430000	0,2	0,701804
7,433333	0,2	0,709849
7,436667	0,2	0,717920
7,440000	0,2	0,725242
7,443333	0,2	0,731632
7,446667	0,2	0,737709
7,450000	0,2	0,744458
7,453333	0,2	0,752632
7,456667	0,2	0,762495
7,460000	0,2	0,773727
7,463333	0,2	0,785633
7,466667	0,2	0,797731
7,470000	0,2	0,810006
7,473333	0,2	0,822464
7,476667	0,2	0,834776
7,480000	0,2	0,846686
7,483333	0,2	0,858590
7,486667	0,2	0,871170
7,490000	0,2	0,884561
7,493333	0,2	0,898457
7,496667	0,2	0,912776
7,500000	0,2	0,927700
7,503333	0,2	0,943335
7,506667	0,2	0,959616
7,510000	0,2	0,976262
7,513333	0,2	0,992866
7,516667	0,2	1,009050
7,520000	0,2	1,024484
7,523333	0,2	1,039115
7,526667	0,2	1,053469
7,530000	0,2	1,068230
7,533333	0,2	1,083586
7,536667	0,2	1,099270
7,540000	0,2	1,114918
7,543333	0,2	1,130228
7,546667	0,2	1,145113
7,550000	0,2	1,159708
7,553333	0,2	1,174037
7,556667	0,2	1,187908
7,560000	0,2	1,201182
7,563333	0,2	1,213891
7,566667	0,2	1,226156
7,570000	0,2	1,238042
7,573333	0,2	1,249357
7,576667	0,2	1,259765
7,580000	0,2	1,269280
7,583333	0,2	1,278269
7,586667	0,2	1,286890
7,590000	0,2	1,294947
7,593333	0,2	1,302160
7,596667	0,2	1,308402
7,600000	0,2	1,313882
7,603333	0,2	1,319028
7,606667	0,2	1,324056
7,610000	0,2	1,328740
7,613333	0,2	1,332680
7,616667	0,2	1,335688
7,620000	0,2	1,337841
7,623333	0,2	1,339443
7,626667	0,2	1,341128
7,630000	0,2	1,343693
7,633333	0,2	1,347451
7,636667	0,2	1,351926
7,640000	0,2	1,356360
7,643333	0,2	1,360200
7,646667	0,2	1,363209
7,650000	0,2	1,365566
7,653333	0,2	1,367696
7,656667	0,2	1,369979
7,660000	0,2	1,372741
7,663333	0,2	1,376236
7,666667	0,2	1,380427
7,670000	0,2	1,385040
7,673333	0,2	1,390031
7,676667	0,2	1,395747
7,680000	0,2	1,402492
7,683333	0,2	1,410094
7,686667	0,2	1,418040
7,690000	0,2	1,426042
7,693333	0,2	1,434615
7,696667	0,2	1,444842
7,700000	0,2	1,457301
7,703333	0,2	1,471601
7,706667	0,2	1,486980
7,710000	0,2	1,502665
7,713333	0,2	1,517866
7,716667	0,2	1,532267
7,720000	0,2	1,546691
7,723333	0,2	1,562940
7,726667	0,2	1,582540
7,730000	0,2	1,605537
7,733333	0,2	1,630832
7,736667	0,2	1,657444
7,740000	0,2	1,685140
7,743333	0,2	1,714233
7,746667	0,2	1,745001
7,750000	0,2	1,777222
7,753333	0,2	1,810405
7,756667	0,2	1,844417
7,760000	0,2	1,879651
7,763333	0,2	1,916631
7,766667	0,2	1,955508
7,770000	0,2	1,995971
7,773333	0,2	2,037651
7,776667	0,2	2,080393
7,780000	0,2	2,124363
7,783333	0,2	2,170015
7,786667	0,2	2,217522
7,790000	0,2	2,266352
7,793333	0,2	2,315648
7,796667	0,2	2,364822
7,800000	0,2	2,413665
7,803333	0,2	2,461962
7,806667	0,2	2,509235
7,810000	0,2	2,554849
7,813333	0,2	2,598303
7,816667	0,2	2,639446
7,820000	0,2	2,678276
7,823333	0,2	2,714682
7,826667	0,2	2,748517
7,830000	0,2	2,779622
7,833333	0,2	2,807721
7,836667	0,2	2,832558
7,840000	0,2	2,854222
7,843333	0,2	2,873154
7,846667	0,2	2,889629
7,850000	0,2	2,903466
7,853333	0,2	2,914263
7,856667	0,2	2,921599
7,860000	0,2	2,925263
7,863333	0,2	2,925607
7,866667	0,2	2,923445
7,870000	0,2	2,919289
7,873333	0,2	2,912928
7,876667	0,2	2,903874
7,880000	0,2	2,891820
7,883333	0,2	2,876582
7,886667	0,2	2,858122
7,890000	0,2	2,836950
7,893333	0,2	2,814086
7,896667	0,2	2,790339
7,900000	0,2	2,765838
7,903333	0,2	2,740360
7,906667	0,2	2,713782
7,910000	0,2	2,686138
7,913333	0,2	2,657284
7,916667	0,2	2,626664
7,920000	0,2	2,593795
7,923333	0,2	2,558911
7,926667	0,2	2,522705
7,930000	0,2	2,485785
7,933333	0,2	2,448774
7,936667	0,2	2,412329
7,940000	0,2	2,376581
7,943333	0,2	2,340904
7,946667	0,2	2,304457
7,950000	0,2	2,266873
7,953333	0,2	2,228267
7,956667	0,2	2,188737
7,960000	0,2	2,148416
7,963333	0,2	2,107968
7,966667	0,2	2,068356
7,970000	0,2	2,030056
7,973333	0,2	1,992758
7,976667	0,2	1,955688
7,980000	0,2	1,918208
7,983333	0,2	1,880374
7,986667	0,2	1,842820
7,990000	0,2	1,806065
7,993333	0,2	1,770138
7,996667	0,2	1,734973
8,000000	0,2	1,700881
8,003333	0,2	1,668381
8,006667	0,2	1,637664
8,010000	0,2	1,608205
8,013333	0,2	1,578935
8,016667	0,2	1,549138
8,020000	0,2	1,519037
8,023333	0,2	1,489434
8,026667	0,2	1,461136
8,030000	0,2	1,434688
8,033333	0,2	1,410293
8,036667	0,2	1,387753
8,040000	0,2	1,366346
8,043333	0,2	1,345098
8,046667	0,2	1,323369
8,050000	0,2	1,301144
8,053333	0,2	1,278940
8,056667	0,2	1,257534
8,060000	0,2	1,237409
8,063333	0,2	1,218302
8,066667	0,2	1,199536
8,070000	0,2	1,180763
8,073333	0,2	1,162094
8,076667	0,2	1,143687
8,080000	0,2	1,125462
8,083333	0,2	1,107245
8,086667	0,2	1,089076
8,090000	0,2	1,071105
8,093333	0,2	1,053352
8,096667	0,2	1,035782
8,100000	0,2	1,018399
8,103333	0,2	1,001215
8,106667	0,2	0,984269
8,110000	0,2	0,967692
8,113333	0,2	0,951619
8,116667	0,2	0,935918
8,120000	0,2	0,920109
8,123333	0,2	0,903761
8,126667	0,2	0,886921
8,130000	0,2	0,870109
8,133333	0,2	0,853969
8,136667	0,2	0,838863
8,140000	0,2	0,824664
8,143333	0,2	0,811155
8,146667	0,2	0,798557
8,150000	0,2	0,787186
8,153333	0,2	0,776886
8,156667	0,2	0,767221
8,160000	0,2	0,757730
8,163333	0,2	0,747929
8,166667	0,2	0,737690
8,170000	0,2	0,727510
8,173333	0,2	0,717959
8,176667	0,2	0,709239
8,180000	0,2	0,701517
8,183333	0,2	0,695018
8,186667	0,2	0,689602
8,190000	0,2	0,684751
8,193333	0,2	0,680029
8,196667	0,2	0,675214
8,200000	0,2	0,670189
8,203333	0,2	0,665057
8,206667	0,2	0,660213
8,210000	0,2	0,656036
8,213333	0,2	0,652415
8,216667	0,2	0,648888
8,220000	0,2	0,645382
8,223333	0,2	0,642386
8,226667	0,2	0,640330
8,230000	0,2	0,639086
8,233333	0,2	0,638079
8,236667	0,2	0,636685
8,240000	0,2	0,634446
8,243333	0,2	0,631250
8,246667	0,2	0,627437
8,250000	0,2	0,623387
8,253333	0,2	0,619038
8,256667	0,2	0,613995
8,260000	0,2	0,608139
8,263333	0,2	0,601838
8,266667	0,2	0,595517
8,270000	0,2	0,589479
8,273333	0,2	0,584011
8,276667	0,2	0,579218
8,280000	0,2	0,574882
8,283333	0,2	0,570532
8,286667	0,2	0,565651
8,290000	0,2	0,559838
8,293333	0,2	0,552838
8,296667	0,2	0,544670
8,300000	0,2	0,535534
8,303333	0,2	0,525556
8,306667	0,2	0,515029
8,310000	0,2	0,504802
8,313333	0,2	0,495746
8,316667	0,2	0,487885
8,320000	0,2	0,480488
8,323333	0,2	0,472919
8,326667	0,2	0,465092
8,330000	0,2	0,457200
8,333333	0,2	0,449508
8,336667	0,2	0,442291
8,340000	0,2	0,435573
8,343333	0,2	0,429176
8,346667	0,2	0,423128
8,350000	0,2	0,417680
8,353333	0,2	0,413009
8,356667	0,2	0,409113
8,360000	0,2	0,405940
8,363333	0,2	0,403388
8,366667	0,2	0,401079
8,370000	0,2	0,398431
8,373333	0,2	0,395164
8,376667	0,2	0,391607
8,380000	0,2	0,388569
8,383333	0,2	0,387037
8,386667	0,2	0,387452
8,390000	0,2	0,389246
8,393333	0,2	0,391542
8,396667	0,2	0,393846
8,400000	0,2	0,395855
8,403333	0,2	0,397427
8,406667	0,2	0,398793
8,410000	0,2	0,400272
8,413333	0,2	0,401909
8,416667	0,2	0,403607
8,420000	0,2	0,405455
8,423333	0,2	0,407837
8,426667	0,2	0,411226
8,430000	0,2	0,415796
8,433333	0,2	0,421370
8,436667	0,2	0,427719
8,440000	0,2	0,434685
8,443333	0,2	0,442170
8,446667	0,2	0,450140
8,450000	0,2	0,458495
8,453333	0,2	0,466926
8,456667	0,2	0,474963
8,460000	0,2	0,482238
8,463333	0,2	0,489053
8,466667	0,2	0,496370
8,470000	0,2	0,504747
8,473333	0,2	0,513805
8,476667	0,2	0,522981
8,480000	0,2	0,532209
8,483333	0,2	0,541829
8,486667	0,2	0,552235
8,490000	0,2	0,563589
8,493333	0,2	0,575568
8,496667	0,2	0,587435
8,500000	0,2	0,598757
8,503333	0,2	0,609920
8,506667	0,2	0,621659
8,510000	0,2	0,634277
8,513333	0,2	0,647385
8,516667	0,2	0,660267
8,520000	0,2	0,672340
8,523333	0,2	0,683309
8,526667	0,2	0,693277
8,530000	0,2	0,702787
8,533333	0,2	0,712313
8,536667	0,2	0,721770
8,540000	0,2	0,730821
8,543333	0,2	0,739341
8,546667	0,2	0,747190
8,550000	0,2	0,753906
8,553333	0,2	0,758832
8,556667	0,2	0,761440
8,560000	0,2	0,761790
8,563333	0,2	0,760616
8,566667	0,2	0,758580
8,570000	0,2	0,755550
8,573333	0,2	0,750851
8,576667	0,2	0,744053
8,580000	0,2	0,735343
8,583333	0,2	0,725307
8,586667	0,2	0,714496
8,590000	0,2	0,703077
8,593333	0,2	0,690915
8,596667	0,2	0,677751
8,600000	0,2	0,663093
8,603333	0,2	0,646466
8,606667	0,2	0,628057
8,610000	0,2	0,608583
8,613333	0,2	0,588722
8,616667	0,2	0,568980
8,620000	0,2	0,549489
8,623333	0,2	0,530021
8,626667	0,2	0,510601
8,630000	0,2	0,491636
8,633333	0,2	0,473427
8,636667	0,2	0,455872
8,640000	0,2	0,438477
8,643333	0,2	0,420850
8,646667	0,2	0,403303
8,650000	0,2	0,386614
8,653333	0,2	0,371339
8,656667	0,2	0,357694
8,660000	0,2	0,345876
8,663333	0,2	0,336123
8,666667	0,2	0,328358
8,670000	0,2	0,322005
8,673333	0,2	0,316363
8,676667	0,2	0,311083
8,680000	0,2	0,306196
8,683333	0,2	0,301781
8,686667	0,2	0,297851
8,690000	0,2	0,294610
8,693333	0,2	0,292514
8,696667	0,2	0,291928
8,700000	0,2	0,292838
8,703333	0,2	0,294883
8,706667	0,2	0,297644
8,710000	0,2	0,301042
8,713333	0,2	0,305506
8,716667	0,2	0,311720
8,720000	0,2	0,320052
8,723333	0,2	0,330165
8,726667	0,2	0,341182
8,730000	0,2	0,352197
8,733333	0,2	0,362827
8,736667	0,2	0,373365
8,740000	0,2	0,384491
8,743333	0,2	0,396729
8,746667	0,2	0,410030
8,750000	0,2	0,423921
8,753333	0,2	0,437923
8,756667	0,2	0,451670
8,760000	0,2	0,465038
8,763333	0,2	0,478205
8,766667	0,2	0,491394
8,770000	0,2	0,504643
8,773333	0,2	0,517773
8,776667	0,2	0,530445
8,780000	0,2	0,542540
8,783333	0,2	0,554485
8,786667	0,2	0,566767
8,790000	0,2	0,579179
8,793333	0,2	0,591049
8,796667	0,2	0,602159
8,800000	0,2	0,612782
8,803333	0,2	0,622869
8,806667	0,2	0,631891
8,810000	0,2	0,639426
8,813333	0,2	0,645540
8,816667	0,2	0,650665
8,820000	0,2	0,655124
8,823333	0,2	0,658832
8,826667	0,2	0,661569
8,830000	0,2	0,663374
8,833333	0,2	0,664546
8,836667	0,2	0,665240
8,840000	0,2	0,665208
8,843333	0,2	0,663928
8,846667	0,2	0,660939
8,850000	0,2	0,656248
8,853333	0,2	0,650473
8,856667	0,2	0,644405
8,860000	0,2	0,638336
8,863333	0,2	0,632006
8,866667	0,2	0,625236
8,870000	0,2	0,618214
8,873333	0,2	0,611050
8,876667	0,2	0,603574
8,880000	0,2	0,595620
8,883333	0,2	0,587168
8,886667	0,2	0,578296
8,890000	0,2	0,569223
8,893333	0,2	0,560179
8,896667	0,2	0,551139
8,900000	0,2	0,541856
8,903333	0,2	0,532153
8,906667	0,2	0,522040
8,910000	0,2	0,511622
8,913333	0,2	0,501049
8,916667	0,2	0,490637
8,920000	0,2	0,480850
8,923333	0,2	0,471974
8,926667	0,2	0,463710
8,930000	0,2	0,455210
8,933333	0,2	0,445818
8,936667	0,2	0,435593
8,940000	0,2	0,425004
8,943333	0,2	0,414629
8,946667	0,2	0,404993
8,950000	0,2	0,396209
8,953333	0,2	0,387968
8,956667	0,2	0,380032
8,960000	0,2	0,372506
8,963333	0,2	0,365617
8,966667	0,2	0,359377
8,970000	0,2	0,353611
8,973333	0,2	0,348216
8,976667	0,2	0,343019
8,980000	0,2	0,337667
8,983333	0,2	0,332082
8,986667	0,2	0,326870
8,990000	0,2	0,322978
8,993333	0,2	0,320774
8,996667	0,2	0,319473
9,000000	0,2	0,317793
9,003333	0,2	0,315193
9,006667	0,2	0,312153
9,010000	0,2	0,309367
9,013333	0,2	0,307327
9,016667	0,2	0,306510
9,020000	0,2	0,307199
9,023333	0,2	0,309189
9,026667	0,2	0,312062
9,030000	0,2	0,315478
9,033333	0,2	0,319041
9,036667	0,2	0,322270
9,040000	0,2	0,324974
9,043333	0,2	0,327553
9,046667	0,2	0,330696
9,050000	0,2	0,334886
9,053333	0,2	0,340491
9,056667	0,2	0,348126
9,060000	0,2	0,358356
9,063333	0,2	0,370798
9,066667	0,2	0,384228
9,070000	0,2	0,397803
9,073333	0,2	0,411660
9,076667	0,2	0,426555
9,080000	0,2	0,443341
9,083333	0,2	0,462439
9,086667	0,2	0,483514
9,090000	0,2	0,506074
9,093333	0,2	0,530338
9,096667	0,2	0,556846
9,100000	0,2	0,585473
9,103333	0,2	0,615688
9,106667	0,2	0,647434
9,110000	0,2	0,681213
9,113333	0,2	0,717519
9,116667	0,2	0,756333
9,120000	0,2	0,797020
9,123333	0,2	0,838866
9,126667	0,2	0,881872
9,130000	0,2	0,926764
9,133333	0,2	0,974096
9,136667	0,2	1,023683
9,140000	0,2	1,074882
9,143333	0,2	1,127106
9,146667	0,2	1,180059
9,150000	0,2	1,233671
9,153333	0,2	1,288016
9,156667	0,2	1,343159
9,160000	0,2	1,398928
9,163333	0,2	1,454834
9,166667	0,2	1,510219
9,170000	0,2	1,564603
9,173333	0,2	1,617840
9,176667	0,2	1,669798
9,180000	0,2	1,720145
9,183333	0,2	1,768503
9,186667	0,2	1,814418
9,190000	0,2	1,857278
9,193333	0,2	1,896601
9,196667	0,2	1,932187
9,200000	0,2	1,963937
9,203333	0,2	1,991754
9,206667	0,2	2,015436
9,210000	0,2	2,034649
9,213333	0,2	2,049133
9,216667	0,2	2,058676
9,220000	0,2	2,062897
9,223333	0,2	2,061476
9,226667	0,2	2,054678
9,230000	0,2	2,043235
9,233333	0,2	2,027779
9,236667	0,2	2,008662
9,240000	0,2	1,985912
9,243333	0,2	1,959052
9,246667	0,2	1,927384
9,250000	0,2	1,890688
9,253333	0,2	1,849626
9,256667	0,2	1,805573
9,260000	0,2	1,759789
9,263333	0,2	1,712612
9,266667	0,2	1,663604
9,270000	0,2	1,612425
9,273333	0,2	1,559289
9,276667	0,2	1,504526
9,280000	0,2	1,448184
9,283333	0,2	1,390481
9,286667	0,2	1,332360
9,290000	0,2	1,275089
9,293333	0,2	1,219464
9,296667	0,2	1,165651
9,300000	0,2	1,113301
9,303333	0,2	1,061682
9,306667	0,2	1,010286
9,310000	0,2	0,959426
9,313333	0,2	0,910142
9,316667	0,2	0,863379
9,320000	0,2	0,819190
9,323333	0,2	0,777020
9,326667	0,2	0,736619
9,330000	0,2	0,698269
9,333333	0,2	0,662240
9,336667	0,2	0,628351
9,340000	0,2	0,596130
9,343333	0,2	0,565348
9,346667	0,2	0,536337
9,350000	0,2	0,509725
9,353333	0,2	0,485977
9,356667	0,2	0,465174
9,360000	0,2	0,446980
9,363333	0,2	0,430817
9,366667	0,2	0,416217
9,370000	0,2	0,403074
9,373333	0,2	0,391432
9,376667	0,2	0,381148
9,380000	0,2	0,372068
9,383333	0,2	0,364356
9,386667	0,2	0,358440
9,390000	0,2	0,354729
9,393333	0,2	0,353305
9,396667	0,2	0,353882
9,400000	0,2	0,355997
9,403333	0,2	0,359286
9,406667	0,2	0,363728
9,410000	0,2	0,369265
9,413333	0,2	0,375305
9,416667	0,2	0,381492
9,420000	0,2	0,388659
9,423333	0,2	0,398143
9,426667	0,2	0,410422
9,430000	0,2	0,424832
9,433333	0,2	0,440299
9,436667	0,2	0,456121
9,440000	0,2	0,472044
9,443333	0,2	0,487911
9,446667	0,2	0,503747
9,450000	0,2	0,519981
9,453333	0,2	0,537042
9,456667	0,2	0,554793
9,460000	0,2	0,572625
9,463333	0,2	0,589975
9,466667	0,2	0,606769
9,470000	0,2	0,623557
9,473333	0,2	0,641145
9,476667	0,2	0,660033
9,480000	0,2	0,680140
9,483333	0,2	0,700863
9,486667	0,2	0,721554
9,490000	0,2	0,742002
9,493333	0,2	0,762324
9,496667	0,2	0,782682
9,500000	0,2	0,803205
9,503333	0,2	0,823921
9,506667	0,2	0,844930
9,510000	0,2	0,866522
9,513333	0,2	0,888733
9,516667	0,2	0,911114
9,520000	0,2	0,933159
9,523333	0,2	0,954697
9,526667	0,2	0,975846
9,530000	0,2	0,996790
9,533333	0,2	1,017675
9,536667	0,2	1,038705
9,540000	0,2	1,060205
9,543333	0,2	1,082406
9,546667	0,2	1,105097
9,550000	0,2	1,127546
9,553333	0,2	1,148924
9,556667	0,2	1,168786
9,560000	0,2	1,187098
9,563333	0,2	1,204060
9,566667	0,2	1,220048
9,570000	0,2	1,235526
9,573333	0,2	1,250706
9,576667	0,2	1,265354
9,580000	0,2	1,278972
9,583333	0,2	1,291021
9,586667	0,2	1,301130
9,590000	0,2	1,309237
9,593333	0,2	1,315383
9,596667	0,2	1,319711
9,600000	0,2	1,322729
9,603333	0,2	1,324921
9,606667	0,2	1,326055
9,610000	0,2	1,325296
9,613333	0,2	1,321979
9,616667	0,2	1,316027
9,620000	0,2	1,307712
9,623333	0,2	1,297321
9,626667	0,2	1,285020
9,630000	0,2	1,270728
9,633333	0,2	1,254134
9,636667	0,2	1,235193
9,640000	0,2	1,214482
9,643333	0,2	1,192548
9,646667	0,2	1,169203
9,650000	0,2	1,143914
9,653333	0,2	1,116551
9,656667	0,2	1,087543
9,660000	0,2	1,057523
9,663333	0,2	1,026984
9,666667	0,2	0,996103
9,670000	0,2	0,964709
9,673333	0,2	0,932405
9,676667	0,2	0,898915
9,680000	0,2	0,864398
9,683333	0,2	0,829352
9,686667	0,2	0,794087
9,690000	0,2	0,758526
9,693333	0,2	0,722705
9,696667	0,2	0,687016
9,700000	0,2	0,651782
9,703333	0,2	0,617182
9,706667	0,2	0,583440
9,710000	0,2	0,550732
9,713333	0,2	0,519168
9,716667	0,2	0,488904
9,720000	0,2	0,460060
9,723333	0,2	0,432642
9,726667	0,2	0,406587
9,730000	0,2	0,381792
9,733333	0,2	0,358048
9,736667	0,2	0,335052
9,740000	0,2	0,312672
9,743333	0,2	0,290967
9,746667	0,2	0,269640
9,750000	0,2	0,248139
9,753333	0,2	0,226557
9,756667	0,2	0,205742
9,760000	0,2	0,186490
9,763333	0,2	0,169046
9,766667	0,2	0,153330
9,770000	0,2	0,139148
9,773333	0,2	0,125948
9,776667	0,2	0,112847
9,780000	0,2	0,099334
9,783333	0,2	0,085710
9,786667	0,2	0,072642
9,790000	0,2	0,060552
9,793333	0,2	0,049574
9,796667	0,2	0,039664
9,800000	0,2	0,030414
9,803333	0,2	0,021102
9,806667	0,2	0,011207
9,810000	0,2	0,000972
9,813333	0,2	-0,008604
9,816667	0,2	-0,016483
9,820000	0,2	-0,022291
9,823333	0,2	-0,026391
9,826667	0,2	-0,029681
9,830000	0,2	-0,033202
9,833333	0,2	-0,037473
9,836667	0,2	-0,042329
9,840000	0,2	-0,047541
9,843333	0,2	-0,053293
9,846667	0,2	-0,059957
9,850000	0,2	-0,067478
9,853333	0,2	-0,075132
9,856667	0,2	-0,081983
9,860000	0,2	-0,087439
9,863333	0,2	-0,091330
9,866667	0,2	-0,093856
9,870000	0,2	-0,095668
9,873333	0,2	-0,097607
9,876667	0,2	-0,100107
9,880000	0,2	-0,103180
9,883333	0,2	-0,106906
9,886667	0,2	-0,111218
9,890000	0,2	-0,115393
9,893333	0,2	-0,118683
9,896667	0,2	-0,121161
9,900000	0,2	-0,123337
9,903333	0,2	-0,125580
9,906667	0,2	-0,128173
9,910000	0,2	-0,131289
9,913333	0,2	-0,134747
9,916667	0,2	-0,138013
9,920000	0,2	-0,140698
9,923333	0,2	-0,142958
9,926667	0,2	-0,145202
9,930000	0,2	-0,147669
9,933333	0,2	-0,150382
9,936667	0,2	-0,153112
9,940000	0,2	-0,155418
9,943333	0,2	-0,157125
9,946667	0,2	-0,158672
9,950000	0,2	-0,160686
9,953333	0,2	-0,163383
9,956667	0,2	-0,166565
9,960000	0,2	-0,169875
9,963333	0,2	-0,172916
9,966667	0,2	-0,175489
9,970000	0,2	-0,177651
9,973333	0,2	-0,179460
9,976667	0,2	-0,181063
9,980000	0,2	-0,182901
9,983333	0,2	-0,185537
9,986667	0,2	-0,189295
9,990000	0,2	-0,193833
9,993333	0,2	-0,198219
9,996667	0,2	-0,201849
10,000000	0,2	-0,204926
10,003333	0,2	-0,207884
10,006667	0,2	-0,210957
10,010000	0,2	-0,214347
10,013333	0,2	-0,218209
10,016667	0,2	-0,222424
10,020000	0,2	-0,226705
10,023333	0,2	-0,231083
10,026667	0,2	-0,235972
10,030000	0,2	-0,241534
10,033333	0,2	-0,247279
10,036667	0,2	-0,252370
10,040000	0,2	-0,256069
10,043333	0,2	-0,258030
10,046667	0,2	-0,258581
10,050000	0,2	-0,258664
10,053333	0,2	-0,259245
10,056667	0,2	-0,260916
10,060000	0,2	-0,263879
10,063333	0,2	-0,267978
10,066667	0,2	-0,272716
10,070000	0,2	-0,277445
10,073333	0,2	-0,281651
10,076667	0,2	-0,284978
10,080000	0,2	-0,287238
10,083333	0,2	-0,288809
10,086667	0,2	-0,290794
10,090000	0,2	-0,294195
10,093333	0,2	-0,298886
10,096667	0,2	-0,303736
10,100000	0,2	-0,307621
10,103333	0,2	-0,310138
10,106667	0,2	-0,311671
10,110000	0,2	-0,312974
10,113333	0,2	-0,314617
10,116667	0,2	-0,316714
10,120000	0,2	-0,319058
10,123333	0,2	-0,321551
10,126667	0,2	-0,324288
10,130000	0,2	-0,327046
10,133333	0,2	-0,329184
10,136667	0,2	-0,330285
10,140000	0,2	-0,330562
10,143333	0,2	-0,330599
10,146667	0,2	-0,330809
10,150000	0,2	-0,331229
10,153333	0,2	-0,331678
10,156667	0,2	-0,331932
10,160000	0,2	-0,331760
10,163333	0,2	-0,330829
10,166667	0,2	-0,328822
10,170000	0,2	-0,325809
10,173333	0,2	-0,322226
10,176667	0,2	-0,318587
10,180000	0,2	-0,315377
10,183333	0,2	-0,312932
10,186667	0,2	-0,311331
10,190000	0,2	-0,310374
10,193333	0,2	-0,309494
10,196667	0,2	-0,307890
10,200000	0,2	-0,305015
10,203333	0,2	-0,300800
10,206667	0,2	-0,295427
10,210000	0,2	-0,289178
10,213333	0,2	-0,282528
10,216667	0,2	-0,276033
10,220000	0,2	-0,269864
10,223333	0,2	-0,263578
10,226667	0,2	-0,256493
10,230000	0,2	-0,248260
10,233333	0,2	-0,239012
10,236667	0,2	-0,229018
10,240000	0,2	-0,218320
10,243333	0,2	-0,206851
10,246667	0,2	-0,194639
10,250000	0,2	-0,181758
10,253333	0,2	-0,168162
10,256667	0,2	-0,153495
10,260000	0,2	-0,137184
10,263333	0,2	-0,119054
10,266667	0,2	-0,099623
10,270000	0,2	-0,079342
10,273333	0,2	-0,057754
10,276667	0,2	-0,033791
10,280000	0,2	-0,006770
10,283333	0,2	0,023013
10,286667	0,2	0,054590
10,290000	0,2	0,087066
10,293333	0,2	0,120129
10,296667	0,2	0,154158
10,300000	0,2	0,189817
10,303333	0,2	0,227440
10,306667	0,2	0,266824
10,310000	0,2	0,307625
10,313333	0,2	0,349813
10,316667	0,2	0,393597
10,320000	0,2	0,439149
10,323333	0,2	0,486537
10,326667	0,2	0,535622
10,330000	0,2	0,586006
10,333333	0,2	0,637199
10,336667	0,2	0,688796
10,340000	0,2	0,740520
10,343333	0,2	0,792221
10,346667	0,2	0,843957
10,350000	0,2	0,895857
10,353333	0,2	0,947785
10,356667	0,2	0,999473
10,360000	0,2	1,050821
10,363333	0,2	1,101632
10,366667	0,2	1,151368
10,370000	0,2	1,199434
10,373333	0,2	1,245516
10,376667	0,2	1,289398
10,380000	0,2	1,330429
10,383333	0,2	1,367602
10,386667	0,2	1,400500
10,390000	0,2	1,429600
10,393333	0,2	1,455403
10,396667	0,2	1,477920
10,400000	0,2	1,496964
10,403333	0,2	1,512356
10,406667	0,2	1,523798
10,410000	0,2	1,530866
10,413333	0,2	1,533252
10,416667	0,2	1,530975
10,420000	0,2	1,524282
10,423333	0,2	1,513331
10,426667	0,2	1,498037
10,430000	0,2	1,478380
10,433333	0,2	1,454913
10,436667	0,2	1,428697
10,440000	0,2	1,400580
10,443333	0,2	1,370749
10,446667	0,2	1,338820
10,450000	0,2	1,304159
10,453333	0,2	1,266348
10,456667	0,2	1,225465
10,460000	0,2	1,182016
10,463333	0,2	1,136760
10,466667	0,2	1,090468
10,470000	0,2	1,043667
10,473333	0,2	0,996604
10,476667	0,2	0,949411
10,480000	0,2	0,902280
10,483333	0,2	0,855428
10,486667	0,2	0,809000
10,490000	0,2	0,763104
10,493333	0,2	0,717832
10,496667	0,2	0,673147
10,500000	0,2	0,628964
10,503333	0,2	0,585726
10,506667	0,2	0,544358
10,510000	0,2	0,505215
10,513333	0,2	0,467926
10,516667	0,2	0,432279
10,520000	0,2	0,398478
10,523333	0,2	0,366767
10,526667	0,2	0,337183
10,530000	0,2	0,309640
10,533333	0,2	0,284057
10,536667	0,2	0,260270
10,540000	0,2	0,237978
10,543333	0,2	0,216907
10,546667	0,2	0,197140
10,550000	0,2	0,179195
10,553333	0,2	0,163458
10,556667	0,2	0,149707
10,560000	0,2	0,137559
10,563333	0,2	0,127053
10,566667	0,2	0,118400
10,570000	0,2	0,111556
10,573333	0,2	0,106394
10,576667	0,2	0,102972
10,580000	0,2	0,101311
10,583333	0,2	0,101070
10,586667	0,2	0,101707
10,590000	0,2	0,102984
10,593333	0,2	0,105005
10,596667	0,2	0,107942
10,600000	0,2	0,111919
10,603333	0,2	0,116781
10,606667	0,2	0,122053
10,610000	0,2	0,127343
10,613333	0,2	0,132556
10,616667	0,2	0,137830
10,620000	0,2	0,143416
10,623333	0,2	0,149429
10,626667	0,2	0,155774
10,630000	0,2	0,162383
10,633333	0,2	0,169350
10,636667	0,2	0,176820
10,640000	0,2	0,184848
10,643333	0,2	0,193286
10,646667	0,2	0,201767
10,650000	0,2	0,209802
10,653333	0,2	0,216944
10,656667	0,2	0,223074
10,660000	0,2	0,228507
10,663333	0,2	0,233746
10,666667	0,2	0,239233
10,670000	0,2	0,245282
10,673333	0,2	0,251967
10,676667	0,2	0,259054
10,680000	0,2	0,266128
10,683333	0,2	0,272730
10,686667	0,2	0,278489
10,690000	0,2	0,283484
10,693333	0,2	0,288516
10,696667	0,2	0,294518
10,700000	0,2	0,301469
10,703333	0,2	0,308366
10,706667	0,2	0,314418
10,710000	0,2	0,319711
10,713333	0,2	0,324712
10,716667	0,2	0,329738
10,720000	0,2	0,335071
10,723333	0,2	0,340959
10,726667	0,2	0,347190
10,730000	0,2	0,353255
10,733333	0,2	0,359062
10,736667	0,2	0,364910
10,740000	0,2	0,371004
10,743333	0,2	0,377598
10,746667	0,2	0,384946
10,750000	0,2	0,392785
10,753333	0,2	0,400510
10,756667	0,2	0,407864
10,760000	0,2	0,415020
10,763333	0,2	0,422021
10,766667	0,2	0,428504
10,770000	0,2	0,434049
10,773333	0,2	0,438614
10,776667	0,2	0,442679
10,780000	0,2	0,446973
10,783333	0,2	0,451877
10,786667	0,2	0,457122
10,790000	0,2	0,462154
10,793333	0,2	0,466604
10,796667	0,2	0,470387
10,800000	0,2	0,473586
10,803333	0,2	0,476265
10,806667	0,2	0,478232
10,810000	0,2	0,479144
10,813333	0,2	0,478880
10,816667	0,2	0,477556
10,820000	0,2	0,475340
10,823333	0,2	0,472510
10,826667	0,2	0,469484
10,830000	0,2	0,466539
10,833333	0,2	0,463614
10,836667	0,2	0,460391
10,840000	0,2	0,456276
10,843333	0,2	0,450518
10,846667	0,2	0,442718
10,850000	0,2	0,433113
10,853333	0,2	0,422487
10,856667	0,2	0,411829
10,860000	0,2	0,401851
10,863333	0,2	0,392702
10,866667	0,2	0,383830
10,870000	0,2	0,374140
10,873333	0,2	0,362796
10,876667	0,2	0,349927
10,880000	0,2	0,336342
10,883333	0,2	0,322650
10,886667	0,2	0,308743
10,890000	0,2	0,294056
10,893333	0,2	0,278338
10,896667	0,2	0,262141
10,900000	0,2	0,246361
10,903333	0,2	0,231378
10,906667	0,2	0,216835
10,910000	0,2	0,202087
10,913333	0,2	0,186827
10,916667	0,2	0,171256
10,920000	0,2	0,155493
10,923333	0,2	0,139257
10,926667	0,2	0,122335
10,930000	0,2	0,105006
10,933333	0,2	0,087940
10,936667	0,2	0,071588
10,940000	0,2	0,055903
10,943333	0,2	0,040813
10,946667	0,2	0,026402
10,950000	0,2	0,012713
10,953333	0,2	-0,000207
10,956667	0,2	-0,012284
10,960000	0,2	-0,023674
10,963333	0,2	-0,034877
10,966667	0,2	-0,046327
10,970000	0,2	-0,058028
10,973333	0,2	-0,069730
10,976667	0,2	-0,081018
10,980000	0,2	-0,091310
10,983333	0,2	-0,100258
10,986667	0,2	-0,107937
10,990000	0,2	-0,114614
10,993333	0,2	-0,120758
10,996667	0,2	-0,126957
11,000000	0,2	-0,133482
11,003333	0,2	-0,140248
11,006667	0,2	-0,146990
11,010000	0,2	-0,153251
11,013333	0,2	-0,158510
11,016667	0,2	-0,162482
11,020000	0,2	-0,165308
11,023333	0,2	-0,167415
11,026667	0,2	-0,169067
11,030000	0,2	-0,170300
11,033333	0,2	-0,171336
11,036667	0,2	-0,172513
11,040000	0,2	-0,173725
11,043333	0,2	-0,174519
11,046667	0,2	-0,174711
11,050000	0,2	-0,174482
11,053333	0,2	-0,173989
11,056667	0,2	-0,173218
11,060000	0,2	-0,172251
11,063333	0,2	-0,171392
11,066667	0,2	-0,170787
11,070000	0,2	-0,169953
11,073333	0,2	-0,167960
11,076667	0,2	-0,164311
11,080000	0,2	-0,159641
11,083333	0,2	-0,155368
11,086667	0,2	-0,152624
11,090000	0,2	-0,151627
11,093333	0,2	-0,151828
11,096667	0,2	-0,152243
11,100000	0,2	-0,151909
11,103333	0,2	-0,150417
11,106667	0,2	-0,147897
11,110000	0,2	-0,144595
11,113333	0,2	-0,140695
11,116667	0,2	-0,136423
11,120000	0,2	-0,132051
11,123333	0,2	-0,127643
11,126667	0,2	-0,122969
11,130000	0,2	-0,117893
11,133333	0,2	-0,112793
11,136667	0,2	-0,108343
11,140000	0,2	-0,104741
11,143333	0,2	-0,101379
11,146667	0,2	-0,097539
11,150000	0,2	-0,093203
11,153333	0,2	-0,088926
11,156667	0,2	-0,085229
11,160000	0,2	-0,082394
11,163333	0,2	-0,080384
11,166667	0,2	-0,078826
11,170000	0,2	-0,077323
11,173333	0,2	-0,075688
11,176667	0,2	-0,073875
11,180000	0,2	-0,071859
11,183333	0,2	-0,069558
11,186667	0,2	-0,066964
11,190000	0,2	-0,064375
11,193333	0,2	-0,062194
11,196667	0,2	-0,060411
11,200000	0,2	-0,058629
11,203333	0,2	-0,056649
11,206667	0,2	-0,054678
11,210000	0,2	-0,052967
11,213333	0,2	-0,051592
11,216667	0,2	-0,050534
11,220000	0,2	-0,049656
11,223333	0,2	-0,048669
11,226667	0,2	-0,047263
11,230000	0,2	-0,045296
11,233333	0,2	-0,042832
11,236667	0,2	-0,040031
11,240000	0,2	-0,037217
11,243333	0,2	-0,034881
11,246667	0,2	-0,033316
11,250000	0,2	-0,032318
11,253333	0,2	-0,031349
11,256667	0,2	-0,030041
11,260000	0,2	-0,028598
11,263333	0,2	-0,027581
11,266667	0,2	-0,027366
11,270000	0,2	-0,028003
11,273333	0,2	-0,029334
11,276667	0,2	-0,030987
11,280000	0,2	-0,032416
11,283333	0,2	-0,033185
11,286667	0,2	-0,033320
11,290000	0,2	-0,033220
11,293333	0,2	-0,033177
11,296667	0,2	-0,033267
11,300000	0,2	-0,033617
11,303333	0,2	-0,034423
11,306667	0,2	-0,035768
11,310000	0,2	-0,037613
11,313333	0,2	-0,040007
11,316667	0,2	-0,043151
11,320000	0,2	-0,047018
11,323333	0,2	-0,051146
11,326667	0,2	-0,055089
11,330000	0,2	-0,058907
11,333333	0,2	-0,062992
11,336667	0,2	-0,067547
11,340000	0,2	-0,072418
11,343333	0,2	-0,077360
11,346667	0,2	-0,082376
11,350000	0,2	-0,087744
11,353333	0,2	-0,093738
11,356667	0,2	-0,100381
11,360000	0,2	-0,107448
11,363333	0,2	-0,114672
11,366667	0,2	-0,121774
11,370000	0,2	-0,128295
11,373333	0,2	-0,133857
11,376667	0,2	-0,138678
11,380000	0,2	-0,143467
11,383333	0,2	-0,148932
11,386667	0,2	-0,155575
11,390000	0,2	-0,163499
11,393333	0,2	-0,172228
11,396667	0,2	-0,181154
11,400000	0,2	-0,190123
11,403333	0,2	-0,199056
11,406667	0,2	-0,207383
11,410000	0,2	-0,214466
11,413333	0,2	-0,220253
11,416667	0,2	-0,225274
11,420000	0,2	-0,230202
11,423333	0,2	-0,235498
11,426667	0,2	-0,241351
11,430000	0,2	-0,247750
11,433333	0,2	-0,254422
11,436667	0,2	-0,260839
11,440000	0,2	-0,266675
11,443333	0,2	-0,272246
11,446667	0,2	-0,278149
11,450000	0,2	-0,284550
11,453333	0,2	-0,291052
11,456667	0,2	-0,296965
11,460000	0,2	-0,301763
11,463333	0,2	-0,305622
11,466667	0,2	-0,309407
11,470000	0,2	-0,313874
11,473333	0,2	-0,318782
11,476667	0,2	-0,322918
11,480000	0,2	-0,325228
11,483333	0,2	-0,325879
11,486667	0,2	-0,326116
11,490000	0,2	-0,327149
11,493333	0,2	-0,329334
11,496667	0,2	-0,332418
11,500000	0,2	-0,336044
11,503333	0,2	-0,339770
11,506667	0,2	-0,342883
11,510000	0,2	-0,344712
11,513333	0,2	-0,345326
11,516667	0,2	-0,345654
11,520000	0,2	-0,346760
11,523333	0,2	-0,348989
11,526667	0,2	-0,351753
11,530000	0,2	-0,354230
11,533333	0,2	-0,355984
11,536667	0,2	-0,356902
11,540000	0,2	-0,357183
11,543333	0,2	-0,357319
11,546667	0,2	-0,357693
11,550000	0,2	-0,358331
11,553333	0,2	-0,358979
11,556667	0,2	-0,359347
11,560000	0,2	-0,359432
11,563333	0,2	-0,359488
11,566667	0,2	-0,359684
11,570000	0,2	-0,360006
11,573333	0,2	-0,360506
11,576667	0,2	-0,361288
11,580000	0,2	-0,362085
11,583333	0,2	-0,362328
11,586667	0,2	-0,361825
11,590000	0,2	-0,360993
11,593333	0,2	-0,360425
11,596667	0,2	-0,360490
11,600000	0,2	-0,361320
11,603333	0,2	-0,362819
11,606667	0,2	-0,364472
11,610000	0,2	-0,365546
11,613333	0,2	-0,365912
11,616667	0,2	-0,366244
11,620000	0,2	-0,367194
11,623333	0,2	-0,368846
11,626667	0,2	-0,370764
11,630000	0,2	-0,372258
11,633333	0,2	-0,372982
11,636667	0,2	-0,373253
11,640000	0,2	-0,373682
11,643333	0,2	-0,374680
11,646667	0,2	-0,376324
11,650000	0,2	-0,378601
11,653333	0,2	-0,381657
11,656667	0,2	-0,385614
11,660000	0,2	-0,390087
11,663333	0,2	-0,394201
11,666667	0,2	-0,397337
11,670000	0,2	-0,399551
11,673333	0,2	-0,401294
11,676667	0,2	-0,403116
11,680000	0,2	-0,405480
11,683333	0,2	-0,408590
11,686667	0,2	-0,412384
11,690000	0,2	-0,416525
11,693333	0,2	-0,420414
11,696667	0,2	-0,423501
11,700000	0,2	-0,425643
11,703333	0,2	-0,427265
11,706667	0,2	-0,429210
11,710000	0,2	-0,432210
11,713333	0,2	-0,436467
11,716667	0,2	-0,441829
11,720000	0,2	-0,447936
11,723333	0,2	-0,454161
11,726667	0,2	-0,459755
11,730000	0,2	-0,464227
11,733333	0,2	-0,467696
11,736667	0,2	-0,470886
11,740000	0,2	-0,474589
11,743333	0,2	-0,479060
11,746667	0,2	-0,483905
11,750000	0,2	-0,488404
11,753333	0,2	-0,492108
11,756667	0,2	-0,495265
11,760000	0,2	-0,498403
11,763333	0,2	-0,501738
11,766667	0,2	-0,505298
11,770000	0,2	-0,509182
11,773333	0,2	-0,513397
11,776667	0,2	-0,517767
11,780000	0,2	-0,522057
11,783333	0,2	-0,526026
11,786667	0,2	-0,529422
11,790000	0,2	-0,532179
11,793333	0,2	-0,534611
11,796667	0,2	-0,537149
11,800000	0,2	-0,539885
11,803333	0,2	-0,542608
11,806667	0,2	-0,545170
11,810000	0,2	-0,547546
11,813333	0,2	-0,549860
11,816667	0,2	-0,552498
11,820000	0,2	-0,555841
11,823333	0,2	-0,559870
11,826667	0,2	-0,564156
11,830000	0,2	-0,568213
11,833333	0,2	-0,571621
11,836667	0,2	-0,574042
11,840000	0,2	-0,575574
11,843333	0,2	-0,576700
11,846667	0,2	-0,577656
11,850000	0,2	-0,578342
11,853333	0,2	-0,578702
11,856667	0,2	-0,578690
11,860000	0,2	-0,578281
11,863333	0,2	-0,577821
11,866667	0,2	-0,577701
11,870000	0,2	-0,577682
11,873333	0,2	-0,577331
11,876667	0,2	-0,576813
11,880000	0,2	-0,576616
11,883333	0,2	-0,576952
11,886667	0,2	-0,577761
11,890000	0,2	-0,578897
11,893333	0,2	-0,580029
11,896667	0,2	-0,580562
11,900000	0,2	-0,580085
11,903333	0,2	-0,578814
11,906667	0,2	-0,577248
11,910000	0,2	-0,575634
11,913333	0,2	-0,574054
11,916667	0,2	-0,572677
11,920000	0,2	-0,571658
11,923333	0,2	-0,570908
11,926667	0,2	-0,570078
11,930000	0,2	-0,568695
11,933333	0,2	-0,566407
11,936667	0,2	-0,563353
11,940000	0,2	-0,560144
11,943333	0,2	-0,557341
11,946667	0,2	-0,555158
11,950000	0,2	-0,553605
11,953333	0,2	-0,552432
11,956667	0,2	-0,550934
11,960000	0,2	-0,548448
11,963333	0,2	-0,545176
11,966667	0,2	-0,542149
11,970000	0,2	-0,540182
11,973333	0,2	-0,538995
11,976667	0,2	-0,537748
11,980000	0,2	-0,536217
11,983333	0,2	-0,534800
11,986667	0,2	-0,533812
11,990000	0,2	-0,533318
11,993333	0,2	-0,533279
11,996667	0,2	-0,533590
12,000000	0,2	-0,533993
12,003333	0,2	-0,534129
12,006667	0,2	-0,533761
12,010000	0,2	-0,532895
12,013333	0,2	-0,531856
12,016667	0,2	-0,531135
12,020000	0,2	-0,530725
12,023333	0,2	-0,530088
12,026667	0,2	-0,529141
12,030000	0,2	-0,528562
12,033333	0,2	-0,528971
12,036667	0,2	-0,530308
12,040000	0,2	-0,532084
12,043333	0,2	-0,533850
12,046667	0,2	-0,535278
12,050000	0,2	-0,536053
12,053333	0,2	-0,535950
12,056667	0,2	-0,535033
12,060000	0,2	-0,533555
12,063333	0,2	-0,531724
12,066667	0,2	-0,529702
12,070000	0,2	-0,527591
12,073333	0,2	-0,525460
12,076667	0,2	-0,523494
12,080000	0,2	-0,521988
12,083333	0,2	-0,521212
12,086667	0,2	-0,521252
12,090000	0,2	-0,521801
12,093333	0,2	-0,522125
12,096667	0,2	-0,521304
12,100000	0,2	-0,518783
12,103333	0,2	-0,514959
12,106667	0,2	-0,511053
12,110000	0,2	-0,508337
12,113333	0,2	-0,507507
12,116667	0,2	-0,508285
12,120000	0,2	-0,509443
12,123333	0,2	-0,509596
12,126667	0,2	-0,508078
12,130000	0,2	-0,505022
12,133333	0,2	-0,500928
12,136667	0,2	-0,496389
12,140000	0,2	-0,491866
12,143333	0,2	-0,487435
12,146667	0,2	-0,482789
12,150000	0,2	-0,477486
12,153333	0,2	-0,471340
12,156667	0,2	-0,464775
12,160000	0,2	-0,458578
12,163333	0,2	-0,453125
12,166667	0,2	-0,448187
12,170000	0,2	-0,443415
12,173333	0,2	-0,438593
12,176667	0,2	-0,433550
12,180000	0,2	-0,428299
12,183333	0,2	-0,423091
12,186667	0,2	-0,418059
12,190000	0,2	-0,412951
12,193333	0,2	-0,407260
12,196667	0,2	-0,400557
12,200000	0,2	-0,392702
12,203333	0,2	-0,384043
12,206667	0,2	-0,375439
12,210000	0,2	-0,367598
12,213333	0,2	-0,360464
12,216667	0,2	-0,353456
12,220000	0,2	-0,345948
12,223333	0,2	-0,337610
12,226667	0,2	-0,328686
12,230000	0,2	-0,319841
12,233333	0,2	-0,311717
12,236667	0,2	-0,304638
12,240000	0,2	-0,298415
12,243333	0,2	-0,292384
12,246667	0,2	-0,285722
12,250000	0,2	-0,277655
12,253333	0,2	-0,267710
12,256667	0,2	-0,256124
12,260000	0,2	-0,243820
12,263333	0,2	-0,231908
12,266667	0,2	-0,221253
12,270000	0,2	-0,212136
12,273333	0,2	-0,203940
12,276667	0,2	-0,195489
12,280000	0,2	-0,185972
12,283333	0,2	-0,175369
12,286667	0,2	-0,164103
12,290000	0,2	-0,152641
12,293333	0,2	-0,141268
12,296667	0,2	-0,129874
12,300000	0,2	-0,117988
12,303333	0,2	-0,105220
12,306667	0,2	-0,091721
12,310000	0,2	-0,078029
12,313333	0,2	-0,064399
12,316667	0,2	-0,050611
12,320000	0,2	-0,036393
12,323333	0,2	-0,021606
12,326667	0,2	-0,006063
12,330000	0,2	0,010452
12,333333	0,2	0,027968
12,336667	0,2	0,046230
12,340000	0,2	0,064829
12,343333	0,2	0,083558
12,346667	0,2	0,102594
12,350000	0,2	0,122219
12,353333	0,2	0,142462
12,356667	0,2	0,163195
12,360000	0,2	0,184450
12,363333	0,2	0,206463
12,366667	0,2	0,229454
12,370000	0,2	0,253250
12,373333	0,2	0,277332
12,376667	0,2	0,301594
12,380000	0,2	0,326498
12,383333	0,2	0,351998
12,386667	0,2	0,377077
12,390000	0,2	0,401033
12,393333	0,2	0,424538
12,396667	0,2	0,448855
12,400000	0,2	0,474499
12,403333	0,2	0,500993
12,406667	0,2	0,527609
12,410000	0,2	0,554029
12,413333	0,2	0,580305
12,416667	0,2	0,606488
12,420000	0,2	0,632580
12,423333	0,2	0,658568
12,426667	0,2	0,684164
12,430000	0,2	0,708831
12,433333	0,2	0,732318
12,436667	0,2	0,754815
12,440000	0,2	0,776488
12,443333	0,2	0,797173
12,446667	0,2	0,816620
12,450000	0,2	0,834618
12,453333	0,2	0,850780
12,456667	0,2	0,864887
12,460000	0,2	0,877495
12,463333	0,2	0,889525
12,466667	0,2	0,901145
12,470000	0,2	0,911520
12,473333	0,2	0,919719
12,476667	0,2	0,925612
12,480000	0,2	0,929902
12,483333	0,2	0,933518
12,486667	0,2	0,936905
12,490000	0,2	0,939764
12,493333	0,2	0,941502
12,496667	0,2	0,941695
12,500000	0,2	0,940127
12,503333	0,2	0,936952
12,506667	0,2	0,932628
12,510000	0,2	0,927237
12,513333	0,2	0,920193
12,516667	0,2	0,910705
12,520000	0,2	0,898270
12,523333	0,2	0,883153
12,526667	0,2	0,866779
12,530000	0,2	0,851080
12,533333	0,2	0,837114
12,536667	0,2	0,824503
12,540000	0,2	0,811936
12,543333	0,2	0,798100
12,546667	0,2	0,782535
12,550000	0,2	0,765555
12,553333	0,2	0,747525
12,556667	0,2	0,728638
12,560000	0,2	0,708961
12,563333	0,2	0,688355
12,566667	0,2	0,666764
12,570000	0,2	0,644688
12,573333	0,2	0,623033
12,576667	0,2	0,602373
12,580000	0,2	0,582669
12,583333	0,2	0,563769
12,586667	0,2	0,545770
12,590000	0,2	0,528817
12,593333	0,2	0,512655
12,596667	0,2	0,496576
12,600000	0,2	0,480054
12,603333	0,2	0,463105
12,606667	0,2	0,445947
12,610000	0,2	0,428927
12,613333	0,2	0,412813
12,616667	0,2	0,398479
12,620000	0,2	0,386002
12,623333	0,2	0,374535
12,626667	0,2	0,363197
12,630000	0,2	0,351586
12,633333	0,2	0,339652
12,636667	0,2	0,327718
12,640000	0,2	0,316289
12,643333	0,2	0,305410
12,646667	0,2	0,294604
12,650000	0,2	0,283746
12,653333	0,2	0,273572
12,656667	0,2	0,265056
12,660000	0,2	0,258502
12,663333	0,2	0,253347
12,666667	0,2	0,248818
12,670000	0,2	0,244593
12,673333	0,2	0,240654
12,676667	0,2	0,236835
12,680000	0,2	0,232874
12,683333	0,2	0,228761
12,686667	0,2	0,224762
12,690000	0,2	0,221245
12,693333	0,2	0,218559
12,696667	0,2	0,216962
12,700000	0,2	0,216519
12,703333	0,2	0,216890
12,706667	0,2	0,217413
12,710000	0,2	0,217762
12,713333	0,2	0,218244
12,716667	0,2	0,219175
12,720000	0,2	0,220363
12,723333	0,2	0,221445
12,726667	0,2	0,222299
12,730000	0,2	0,222944
12,733333	0,2	0,223619
12,736667	0,2	0,224975
12,740000	0,2	0,227688
12,743333	0,2	0,231878
12,746667	0,2	0,236995
12,750000	0,2	0,242205
12,753333	0,2	0,247005
12,756667	0,2	0,251657
12,760000	0,2	0,256948
12,763333	0,2	0,263351
12,766667	0,2	0,270599
12,770000	0,2	0,277953
12,773333	0,2	0,284819
12,776667	0,2	0,291396
12,780000	0,2	0,298401
12,783333	0,2	0,306136
12,786667	0,2	0,314318
12,790000	0,2	0,322464
12,793333	0,2	0,330151
12,796667	0,2	0,337335
12,800000	0,2	0,344435
12,803333	0,2	0,351890
12,806667	0,2	0,359675
12,810000	0,2	0,367422
12,813333	0,2	0,375282
12,816667	0,2	0,384222
12,820000	0,2	0,394773
12,823333	0,2	0,406151
12,826667	0,2	0,417122
12,830000	0,2	0,427247
12,833333	0,2	0,437090
12,836667	0,2	0,447369
12,840000	0,2	0,458046
12,843333	0,2	0,468353
12,846667	0,2	0,477585
12,850000	0,2	0,485662
12,853333	0,2	0,493040
12,856667	0,2	0,500390
12,860000	0,2	0,508217
12,863333	0,2	0,516627
12,866667	0,2	0,525618
12,870000	0,2	0,535271
12,873333	0,2	0,545428
12,876667	0,2	0,555673
12,880000	0,2	0,565657
12,883333	0,2	0,575224
12,886667	0,2	0,584563
12,890000	0,2	0,594177
12,893333	0,2	0,604269
12,896667	0,2	0,614433
12,900000	0,2	0,624222
12,903333	0,2	0,633626
12,906667	0,2	0,642872
12,910000	0,2	0,652203
12,913333	0,2	0,661923
12,916667	0,2	0,672346
12,920000	0,2	0,683634
12,923333	0,2	0,695623
12,926667	0,2	0,707875
12,930000	0,2	0,720010
12,933333	0,2	0,731822
12,936667	0,2	0,743207
12,940000	0,2	0,754360
12,943333	0,2	0,765803
12,946667	0,2	0,777958
12,950000	0,2	0,790946
12,953333	0,2	0,804708
12,956667	0,2	0,819085
12,960000	0,2	0,833816
12,963333	0,2	0,848518
12,966667	0,2	0,862895
12,970000	0,2	0,877159
12,973333	0,2	0,891826
12,976667	0,2	0,907115
12,980000	0,2	0,922908
12,983333	0,2	0,938937
12,986667	0,2	0,954861
12,990000	0,2	0,970525
12,993333	0,2	0,986041
12,996667	0,2	1,001465
13,000000	0,2	1,016654
13,003333	0,2	1,031621
13,006667	0,2	1,046755
13,010000	0,2	1,062388
13,013333	0,2	1,078292
13,016667	0,2	1,093821
13,020000	0,2	1,108507
13,023333	0,2	1,122467
13,026667	0,2	1,136164
13,030000	0,2	1,149880
13,033333	0,2	1,163564
13,036667	0,2	1,177096
13,040000	0,2	1,190421
13,043333	0,2	1,203359
13,046667	0,2	1,215535
13,050000	0,2	1,226611
13,053333	0,2	1,236536
13,056667	0,2	1,245583
13,060000	0,2	1,254159
13,063333	0,2	1,262512
13,066667	0,2	1,270495
13,070000	0,2	1,277557
13,073333	0,2	1,283008
13,076667	0,2	1,286424
13,080000	0,2	1,287949
13,083333	0,2	1,288156
13,086667	0,2	1,287653
13,090000	0,2	1,286682
13,093333	0,2	1,284992
13,096667	0,2	1,282228
13,100000	0,2	1,278431
13,103333	0,2	1,274102
13,106667	0,2	1,269948
13,110000	0,2	1,266606
13,113333	0,2	1,264409
13,116667	0,2	1,263263
13,120000	0,2	1,262822
13,123333	0,2	1,262889
13,126667	0,2	1,263591
13,130000	0,2	1,265123
13,133333	0,2	1,267529
13,136667	0,2	1,270997
13,140000	0,2	1,276077
13,143333	0,2	1,283328
13,146667	0,2	1,293133
13,150000	0,2	1,305825
13,153333	0,2	1,321370
13,156667	0,2	1,339317
13,160000	0,2	1,359330
13,163333	0,2	1,381221
13,166667	0,2	1,404521
13,170000	0,2	1,428430
13,173333	0,2	1,452349
13,176667	0,2	1,476366
13,180000	0,2	1,501015
13,183333	0,2	1,526663
13,186667	0,2	1,553324
13,190000	0,2	1,580691
13,193333	0,2	1,607835
13,196667	0,2	1,633334
13,200000	0,2	1,656276
13,203333	0,2	1,676812
13,206667	0,2	1,695678
13,210000	0,2	1,713505
13,213333	0,2	1,730263
13,216667	0,2	1,745020
13,220000	0,2	1,756482
13,223333	0,2	1,763856
13,226667	0,2	1,767053
13,230000	0,2	1,766480
13,233333	0,2	1,762983
13,236667	0,2	1,757523
13,240000	0,2	1,750554
13,243333	0,2	1,741758
13,246667	0,2	1,730411
13,250000	0,2	1,716109
13,253333	0,2	1,699200
13,256667	0,2	1,680519
13,260000	0,2	1,660906
13,263333	0,2	1,641046
13,266667	0,2	1,621356
13,270000	0,2	1,601882
13,273333	0,2	1,582529
13,276667	0,2	1,563419
13,280000	0,2	1,545126
13,283333	0,2	1,528432
13,286667	0,2	1,513646
13,290000	0,2	1,500506
13,293333	0,2	1,488820
13,296667	0,2	1,478696
13,300000	0,2	1,470153
13,303333	0,2	1,463003
13,306667	0,2	1,457111
13,310000	0,2	1,452515
13,313333	0,2	1,449402
13,316667	0,2	1,447980
13,320000	0,2	1,448157
13,323333	0,2	1,449373
13,326667	0,2	1,450884
13,330000	0,2	1,452363
13,333333	0,2	1,454146
13,336667	0,2	1,456661
13,340000	0,2	1,459972
13,343333	0,2	1,463972
13,346667	0,2	1,468602
13,350000	0,2	1,473882
13,353333	0,2	1,479825
13,356667	0,2	1,486493
13,360000	0,2	1,494067
13,363333	0,2	1,502382
13,366667	0,2	1,510714
13,370000	0,2	1,518516
13,373333	0,2	1,525749
13,376667	0,2	1,532382
13,380000	0,2	1,538313
13,383333	0,2	1,543641
13,386667	0,2	1,548479
13,390000	0,2	1,552667
13,393333	0,2	1,556044
13,396667	0,2	1,558871
13,400000	0,2	1,561727
13,403333	0,2	1,565027
13,406667	0,2	1,568672
13,410000	0,2	1,572183
13,413333	0,2	1,575177
13,416667	0,2	1,577587
13,420000	0,2	1,579682
13,423333	0,2	1,581950
13,426667	0,2	1,584638
13,430000	0,2	1,587678
13,433333	0,2	1,591142
13,436667	0,2	1,595403
13,440000	0,2	1,601007
13,443333	0,2	1,608355
13,446667	0,2	1,617301
13,450000	0,2	1,627360
13,453333	0,2	1,638233
13,456667	0,2	1,649835
13,460000	0,2	1,661883
13,463333	0,2	1,673654
13,466667	0,2	1,684369
13,470000	0,2	1,693889
13,473333	0,2	1,702867
13,476667	0,2	1,712101
13,480000	0,2	1,721652
13,483333	0,2	1,730617
13,486667	0,2	1,738165
13,490000	0,2	1,744620
13,493333	0,2	1,751010
13,496667	0,2	1,758086
13,500000	0,2	1,766162
13,503333	0,2	1,775309
13,506667	0,2	1,785416
13,510000	0,2	1,796312
13,513333	0,2	1,807837
13,516667	0,2	1,819837
13,520000	0,2	1,832236
13,523333	0,2	1,844959
13,526667	0,2	1,857910
13,530000	0,2	1,871194
13,533333	0,2	1,884972
13,536667	0,2	1,899128
13,540000	0,2	1,913481
13,543333	0,2	1,928059
13,546667	0,2	1,942887
13,550000	0,2	1,957723
13,553333	0,2	1,972213
13,556667	0,2	1,986228
13,560000	0,2	1,999876
13,563333	0,2	2,013204
13,566667	0,2	2,025978
13,570000	0,2	2,037784
13,573333	0,2	2,048333
13,576667	0,2	2,057688
13,580000	0,2	2,066293
13,583333	0,2	2,074753
13,586667	0,2	2,083452
13,590000	0,2	2,092481
13,593333	0,2	2,101951
13,596667	0,2	2,111975
13,600000	0,2	2,122236
13,603333	0,2	2,132190
13,606667	0,2	2,141908
13,610000	0,2	2,152146
13,613333	0,2	2,163634
13,616667	0,2	2,176724
13,620000	0,2	2,191324
13,623333	0,2	2,206902
13,626667	0,2	2,222843
13,630000	0,2	2,238862
13,633333	0,2	2,254971
13,636667	0,2	2,271228
13,640000	0,2	2,287765
13,643333	0,2	2,304914
13,646667	0,2	2,323093
13,650000	0,2	2,342700
13,653333	0,2	2,364116
13,656667	0,2	2,387574
13,660000	0,2	2,413143
13,663333	0,2	2,440954
13,666667	0,2	2,471280
13,670000	0,2	2,504571
13,673333	0,2	2,541342
13,676667	0,2	2,581766
13,680000	0,2	2,625556
13,683333	0,2	2,672571
13,686667	0,2	2,723425
13,690000	0,2	2,779347
13,693333	0,2	2,841538
13,696667	0,2	2,910873
13,700000	0,2	2,988193
13,703333	0,2	3,074451
13,706667	0,2	3,170520
13,710000	0,2	3,277022
13,713333	0,2	3,394297
13,716667	0,2	3,522768
13,720000	0,2	3,663354
13,723333	0,2	3,817163
13,726667	0,2	3,985069
13,730000	0,2	4,167692
13,733333	0,2	4,365379
13,736667	0,2	4,578035
13,740000	0,2	4,804858
13,743333	0,2	5,044510
13,746667	0,2	5,295828
13,750000	0,2	5,558125
13,753333	0,2	5,830799
13,756667	0,2	6,112780
13,760000	0,2	6,402188
13,763333	0,2	6,696401
13,766667	0,2	6,992593
13,770000	0,2	7,288042
13,773333	0,2	7,579754
13,776667	0,2	7,864212
13,780000	0,2	8,138063
13,783333	0,2	8,399055
13,786667	0,2	8,645626
13,790000	0,2	8,875511
13,793333	0,2	9,085599
13,796667	0,2	9,273028
13,800000	0,2	9,435731
13,803333	0,2	9,572336
13,806667	0,2	9,682252
13,810000	0,2	9,765621
13,813333	0,2	9,822693
13,816667	0,2	9,853580
13,820000	0,2	9,858796
13,823333	0,2	9,839349
13,826667	0,2	9,796255
13,830000	0,2	9,730532
13,833333	0,2	9,643575
13,836667	0,2	9,537209
13,840000	0,2	9,413469
13,843333	0,2	9,274403
13,846667	0,2	9,121734
13,850000	0,2	8,956662
13,853333	0,2	8,780174
13,856667	0,2	8,593546
13,860000	0,2	8,398352
13,863333	0,2	8,196067
13,866667	0,2	7,987965
13,870000	0,2	7,775469
13,873333	0,2	7,560233
13,876667	0,2	7,343566
13,880000	0,2	7,126182
13,883333	0,2	6,908817
13,886667	0,2	6,692530
13,890000	0,2	6,478292
13,893333	0,2	6,267037
13,896667	0,2	6,060060
13,900000	0,2	5,858668
13,903333	0,2	5,663553
13,906667	0,2	5,474821
13,910000	0,2	5,292258
13,913333	0,2	5,115611
13,916667	0,2	4,945121
13,920000	0,2	4,781572
13,923333	0,2	4,625511
13,926667	0,2	4,476911
13,930000	0,2	4,335727
13,933333	0,2	4,202230
13,936667	0,2	4,076684
13,940000	0,2	3,959003
13,943333	0,2	3,848644
13,946667	0,2	3,744674
13,950000	0,2	3,646350
13,953333	0,2	3,553698
13,956667	0,2	3,467137
13,960000	0,2	3,386762
13,963333	0,2	3,312332
13,966667	0,2	3,243589
13,970000	0,2	3,180310
13,973333	0,2	3,122177
13,976667	0,2	3,068716
13,980000	0,2	3,019397
13,983333	0,2	2,973681
13,986667	0,2	2,931016
13,990000	0,2	2,890965
13,993333	0,2	2,853382
13,996667	0,2	2,818155
14,000000	0,2	2,784842
14,003333	0,2	2,752977
14,006667	0,2	2,722471
14,010000	0,2	2,693271
14,013333	0,2	2,665055
14,016667	0,2	2,637522
14,020000	0,2	2,610805
14,023333	0,2	2,585441
14,026667	0,2	2,562037
14,030000	0,2	2,541041
14,033333	0,2	2,522480
14,036667	0,2	2,505861
14,040000	0,2	2,490554
14,043333	0,2	2,476179
14,046667	0,2	2,462705
14,050000	0,2	2,450392
14,053333	0,2	2,439617
14,056667	0,2	2,430564
14,060000	0,2	2,422858
14,063333	0,2	2,415662
14,066667	0,2	2,408454
14,070000	0,2	2,401562
14,073333	0,2	2,395761
14,076667	0,2	2,391596
14,080000	0,2	2,389197
14,083333	0,2	2,388309
14,086667	0,2	2,388338
14,090000	0,2	2,388762
14,093333	0,2	2,389396
14,096667	0,2	2,390154
14,100000	0,2	2,391112
14,103333	0,2	2,392689
14,106667	0,2	2,395348
14,110000	0,2	2,399326
14,113333	0,2	2,404495
14,116667	0,2	2,410310
14,120000	0,2	2,416161
14,123333	0,2	2,421791
14,126667	0,2	2,427360
14,130000	0,2	2,433259
14,133333	0,2	2,439755
14,136667	0,2	2,446557
14,140000	0,2	2,452638
14,143333	0,2	2,456701
14,146667	0,2	2,458055
14,150000	0,2	2,456933
14,153333	0,2	2,454072
14,156667	0,2	2,450212
14,160000	0,2	2,445765
14,163333	0,2	2,440583
14,166667	0,2	2,434039
14,170000	0,2	2,425733
14,173333	0,2	2,416238
14,176667	0,2	2,406736
14,180000	0,2	2,398071
14,183333	0,2	2,390621
14,186667	0,2	2,384711
14,190000	0,2	2,380708
14,193333	0,2	2,378970
14,196667	0,2	2,379773
14,200000	0,2	2,382992
14,203333	0,2	2,388063
14,206667	0,2	2,394704
14,210000	0,2	2,403308
14,213333	0,2	2,414084
14,216667	0,2	2,426441
14,220000	0,2	2,439744
14,223333	0,2	2,453854
14,226667	0,2	2,468671
14,230000	0,2	2,483874
14,233333	0,2	2,499026
14,236667	0,2	2,513715
14,240000	0,2	2,527815
14,243333	0,2	2,541396
14,246667	0,2	2,554351
14,250000	0,2	2,566428
14,253333	0,2	2,577347
14,256667	0,2	2,586690
14,260000	0,2	2,594051
14,263333	0,2	2,599395
14,266667	0,2	2,603125
14,270000	0,2	2,605881
14,273333	0,2	2,608314
14,276667	0,2	2,610940
14,280000	0,2	2,613997
14,283333	0,2	2,617379
14,286667	0,2	2,620795
14,290000	0,2	2,623896
14,293333	0,2	2,626435
14,296667	0,2	2,628317
14,300000	0,2	2,629367
14,303333	0,2	2,629406
14,306667	0,2	2,628479
14,310000	0,2	2,626594
14,313333	0,2	2,623629
14,316667	0,2	2,619586
14,320000	0,2	2,614741
14,323333	0,2	2,609605
14,326667	0,2	2,604559
14,330000	0,2	2,599343
14,333333	0,2	2,593283
14,336667	0,2	2,586076
14,340000	0,2	2,578011
14,343333	0,2	2,569585
14,346667	0,2	2,561276
14,350000	0,2	2,553470
14,353333	0,2	2,546383
14,356667	0,2	2,540029
14,360000	0,2	2,533959
14,363333	0,2	2,527356
14,366667	0,2	2,519942
14,370000	0,2	2,512251
14,373333	0,2	2,504811
14,376667	0,2	2,497683
14,380000	0,2	2,490821
14,383333	0,2	2,484402
14,386667	0,2	2,478742
14,390000	0,2	2,474028
14,393333	0,2	2,470157
14,396667	0,2	2,466896
14,400000	0,2	2,464162
14,403333	0,2	2,462072
14,406667	0,2	2,460834
14,410000	0,2	2,460588
14,413333	0,2	2,461270
14,416667	0,2	2,462644
14,420000	0,2	2,464383
14,423333	0,2	2,466350
14,426667	0,2	2,468836
14,430000	0,2	2,472275
14,433333	0,2	2,476831
14,436667	0,2	2,482360
14,440000	0,2	2,488509
14,443333	0,2	2,494850
14,446667	0,2	2,501083
14,450000	0,2	2,507263
14,453333	0,2	2,513904
14,456667	0,2	2,521639
14,460000	0,2	2,530549
14,463333	0,2	2,540075
14,466667	0,2	2,549622
14,470000	0,2	2,558915
14,473333	0,2	2,567924
14,476667	0,2	2,576654
14,480000	0,2	2,584844
14,483333	0,2	2,592015
14,486667	0,2	2,597908
14,490000	0,2	2,602625
14,493333	0,2	2,606319
14,496667	0,2	2,609126
14,500000	0,2	2,611345
14,503333	0,2	2,613221
14,506667	0,2	2,614567
14,510000	0,2	2,615173
14,513333	0,2	2,615429
14,516667	0,2	2,615831
14,520000	0,2	2,616230
14,523333	0,2	2,616358
14,526667	0,2	2,616550
14,530000	0,2	2,617184
14,533333	0,2	2,618028
14,536667	0,2	2,618601
14,540000	0,2	2,618704
14,543333	0,2	2,618543
14,546667	0,2	2,618669
14,550000	0,2	2,619621
14,553333	0,2	2,621333
14,556667	0,2	2,623160
14,560000	0,2	2,624842
14,563333	0,2	2,626804
14,566667	0,2	2,629329
14,570000	0,2	2,632147
14,573333	0,2	2,635011
14,576667	0,2	2,638252
14,580000	0,2	2,642201
14,583333	0,2	2,646162
14,586667	0,2	2,648930
14,590000	0,2	2,650397
14,593333	0,2	2,651774
14,596667	0,2	2,654408
14,600000	0,2	2,658877
14,603333	0,2	2,665039
14,606667	0,2	2,672445
14,610000	0,2	2,680556
14,613333	0,2	2,688964
14,616667	0,2	2,697555
14,620000	0,2	2,706327
14,623333	0,2	2,715195
14,626667	0,2	2,724017
14,630000	0,2	2,732463
14,633333	0,2	2,740017
14,636667	0,2	2,746363
14,640000	0,2	2,751386
14,643333	0,2	2,754762
14,646667	0,2	2,756145
14,650000	0,2	2,755510
14,653333	0,2	2,752879
14,656667	0,2	2,748142
14,660000	0,2	2,741391
14,663333	0,2	2,733081
14,666667	0,2	2,723733
14,670000	0,2	2,713641
14,673333	0,2	2,702779
14,676667	0,2	2,690897
14,680000	0,2	2,677963
14,683333	0,2	2,664626
14,686667	0,2	2,651961
14,690000	0,2	2,640742
14,693333	0,2	2,631060
14,696667	0,2	2,622363
14,700000	0,2	2,613999
14,703333	0,2	2,605966
14,706667	0,2	2,598852
14,710000	0,2	2,593060
14,713333	0,2	2,588571
14,716667	0,2	2,585351
14,720000	0,2	2,583575
14,723333	0,2	2,583533
14,726667	0,2	2,585437
14,730000	0,2	2,589173
14,733333	0,2	2,594234
14,736667	0,2	2,599994
14,740000	0,2	2,606168
14,743333	0,2	2,613060
14,746667	0,2	2,621255
14,750000	0,2	2,631245
14,753333	0,2	2,643453
14,756667	0,2	2,658088
14,760000	0,2	2,674845
14,763333	0,2	2,693163
14,766667	0,2	2,712805
14,770000	0,2	2,733929
14,773333	0,2	2,756705
14,776667	0,2	2,781078
14,780000	0,2	2,806800
14,783333	0,2	2,833486
14,786667	0,2	2,860567
14,790000	0,2	2,887300
14,793333	0,2	2,913079
14,796667	0,2	2,937615
14,800000	0,2	2,960775
14,803333	0,2	2,982479
14,806667	0,2	3,002646
14,810000	0,2	3,021053
14,813333	0,2	3,037417
14,816667	0,2	3,051771
14,820000	0,2	3,064495
14,823333	0,2	3,075752
14,826667	0,2	3,085304
14,830000	0,2	3,093172
14,833333	0,2	3,099962
14,836667	0,2	3,106393
14,840000	0,2	3,112739
14,843333	0,2	3,118646
14,846667	0,2	3,123447
14,850000	0,2	3,126691
14,853333	0,2	3,128388
14,856667	0,2	3,128807
14,860000	0,2	3,128026
14,863333	0,2	3,125800
14,866667	0,2	3,121871
14,870000	0,2	3,116154
14,873333	0,2	3,108688
14,876667	0,2	3,099617
14,880000	0,2	3,089133
14,883333	0,2	3,077435
14,886667	0,2	3,064726
14,890000	0,2	3,051036
14,893333	0,2	3,036361
14,896667	0,2	3,021043
14,900000	0,2	3,005505
14,903333	0,2	2,989859
14,906667	0,2	2,974215
14,910000	0,2	2,959021
14,913333	0,2	2,944861
14,916667	0,2	2,932111
14,920000	0,2	2,920797
14,923333	0,2	2,910678
14,926667	0,2	2,901322
14,930000	0,2	2,892146
14,933333	0,2	2,882697
14,936667	0,2	2,872981
14,940000	0,2	2,863567
14,943333	0,2	2,855345
14,946667	0,2	2,848905
14,950000	0,2	2,844186
14,953333	0,2	2,840762
14,956667	0,2	2,838305
14,960000	0,2	2,836760
14,963333	0,2	2,836107
14,966667	0,2	2,836162
14,970000	0,2	2,836753
14,973333	0,2	2,837998
14,976667	0,2	2,840361
14,980000	0,2	2,844348
14,983333	0,2	2,850057
14,986667	0,2	2,856978
14,990000	0,2	2,864381
14,993333	0,2	2,871841
14,996667	0,2	2,879388
15,000000	0,2	2,887315
15,003333	0,2	2,895917
15,006667	0,2	2,905316
15,010000	0,2	2,915439
15,013333	0,2	2,925946
15,016667	0,2	2,936224
15,020000	0,2	2,945700
15,023333	0,2	2,954187
15,026667	0,2	2,961795
15,030000	0,2	2,968526
15,033333	0,2	2,974112
15,036667	0,2	2,978249
15,040000	0,2	2,980767
15,043333	0,2	2,981670
15,046667	0,2	2,981150
15,050000	0,2	2,979450
15,053333	0,2	2,976750
15,056667	0,2	2,973266
15,060000	0,2	2,969327
15,063333	0,2	2,965368
15,066667	0,2	2,961868
15,070000	0,2	2,959100
15,073333	0,2	2,956950
15,076667	0,2	2,955118
15,080000	0,2	2,953567
15,083333	0,2	2,952713
15,086667	0,2	2,952917
15,090000	0,2	2,953786
15,093333	0,2	2,954325
15,096667	0,2	2,953986
15,100000	0,2	2,953323
15,103333	0,2	2,953364
15,106667	0,2	2,954542
15,110000	0,2	2,956403
15,113333	0,2	2,958255
15,116667	0,2	2,959991
15,120000	0,2	2,962193
15,123333	0,2	2,965642
15,126667	0,2	2,970807
15,130000	0,2	2,977555
15,133333	0,2	2,985367
15,136667	0,2	2,993935
15,140000	0,2	3,003430
15,143333	0,2	3,014051
15,146667	0,2	3,025470
15,150000	0,2	3,037012
15,153333	0,2	3,048210
15,156667	0,2	3,058831
15,160000	0,2	3,068688
15,163333	0,2	3,077582
15,166667	0,2	3,084982
15,170000	0,2	3,090007
15,173333	0,2	3,091991
15,176667	0,2	3,090703
15,180000	0,2	3,086228
15,183333	0,2	3,079066
15,186667	0,2	3,069953
15,190000	0,2	3,059464
15,193333	0,2	3,047892
15,196667	0,2	3,035283
15,200000	0,2	3,021711
15,203333	0,2	3,007700
15,206667	0,2	2,994195
15,210000	0,2	2,981933
15,213333	0,2	2,970986
15,216667	0,2	2,961163
15,220000	0,2	2,952549
15,223333	0,2	2,945327
15,226667	0,2	2,939362
15,230000	0,2	2,934140
15,233333	0,2	2,929165
15,236667	0,2	2,924518
15,240000	0,2	2,921012
15,243333	0,2	2,919475
15,246667	0,2	2,919862
15,250000	0,2	2,921384
15,253333	0,2	2,923294
15,256667	0,2	2,925162
15,260000	0,2	2,926639
15,263333	0,2	2,927595
15,266667	0,2	2,928560
15,270000	0,2	2,930485
15,273333	0,2	2,933982
15,276667	0,2	2,939028
15,280000	0,2	2,945364
15,283333	0,2	2,953031
15,286667	0,2	2,962263
15,290000	0,2	2,972727
15,293333	0,2	2,983340
15,296667	0,2	2,992987
15,300000	0,2	3,000997
15,303333	0,2	3,007137
15,306667	0,2	3,011686
15,310000	0,2	3,015419
15,313333	0,2	3,019317
15,316667	0,2	3,024109
15,320000	0,2	3,029721
15,323333	0,2	3,035504
15,326667	0,2	3,041087
15,330000	0,2	3,046536
15,333333	0,2	3,051892
15,336667	0,2	3,056933
15,340000	0,2	3,061456
15,343333	0,2	3,065645
15,346667	0,2	3,069965
15,350000	0,2	3,074906
15,353333	0,2	3,080799
15,356667	0,2	3,087648
15,360000	0,2	3,095442
15,363333	0,2	3,104525
15,366667	0,2	3,115241
15,370000	0,2	3,127515
15,373333	0,2	3,141148
15,376667	0,2	3,156116
15,380000	0,2	3,172367
15,383333	0,2	3,189578
15,386667	0,2	3,207039
15,390000	0,2	3,223686
15,393333	0,2	3,238516
15,396667	0,2	3,250998
15,400000	0,2	3,261205
15,403333	0,2	3,269840
15,406667	0,2	3,277768
15,410000	0,2	3,285127
15,413333	0,2	3,291299
15,416667	0,2	3,295840
15,420000	0,2	3,298945
15,423333	0,2	3,301352
15,426667	0,2	3,304183
15,430000	0,2	3,308459
15,433333	0,2	3,314583
15,436667	0,2	3,322281
15,440000	0,2	3,330856
15,443333	0,2	3,339721
15,446667	0,2	3,348875
15,450000	0,2	3,358657
15,453333	0,2	3,369032
15,456667	0,2	3,379332
15,460000	0,2	3,388423
15,463333	0,2	3,395048
15,466667	0,2	3,398633
15,470000	0,2	3,399791
15,473333	0,2	3,399471
15,476667	0,2	3,397878
15,480000	0,2	3,394678
15,483333	0,2	3,389767
15,486667	0,2	3,383431
15,490000	0,2	3,376143
15,493333	0,2	3,368313
15,496667	0,2	3,359977
15,500000	0,2	3,350951
15,503333	0,2	3,341141
15,506667	0,2	3,330368
15,510000	0,2	3,318511
15,513333	0,2	3,305911
15,516667	0,2	3,293216
15,520000	0,2	3,281101
15,523333	0,2	3,270194
15,526667	0,2	3,261120
15,530000	0,2	3,254606
15,533333	0,2	3,251327
15,536667	0,2	3,251625
15,540000	0,2	3,255556
15,543333	0,2	3,263117
15,546667	0,2	3,274118
15,550000	0,2	3,287819
15,553333	0,2	3,303322
15,556667	0,2	3,320484
15,560000	0,2	3,339884
15,563333	0,2	3,361884
15,566667	0,2	3,386207
15,570000	0,2	3,412262
15,573333	0,2	3,439554
15,576667	0,2	3,467937
15,580000	0,2	3,497747
15,583333	0,2	3,529669
15,586667	0,2	3,564425
15,590000	0,2	3,602509
15,593333	0,2	3,644202
15,596667	0,2	3,689710
15,600000	0,2	3,739200
15,603333	0,2	3,792904
15,606667	0,2	3,851400
15,610000	0,2	3,915694
15,613333	0,2	3,986918
15,616667	0,2	4,065908
15,620000	0,2	4,152722
15,623333	0,2	4,246604
15,626667	0,2	4,346765
15,630000	0,2	4,453030
15,633333	0,2	4,565719
15,636667	0,2	4,685107
15,640000	0,2	4,810916
15,643333	0,2	4,942265
15,646667	0,2	5,077960
15,650000	0,2	5,216730
15,653333	0,2	5,357306
15,656667	0,2	5,498414
15,660000	0,2	5,638616
15,663333	0,2	5,776196
15,666667	0,2	5,909298
15,670000	0,2	6,035931
15,673333	0,2	6,154014
15,676667	0,2	6,261828
15,680000	0,2	6,358239
15,683333	0,2	6,442414
15,686667	0,2	6,513553
15,690000	0,2	6,570860
15,693333	0,2	6,613565
15,696667	0,2	6,640872
15,700000	0,2	6,652216
15,703333	0,2	6,647843
15,706667	0,2	6,628945
15,710000	0,2	6,597143
15,713333	0,2	6,553926
15,716667	0,2	6,500363
15,720000	0,2	6,437253
15,723333	0,2	6,365737
15,726667	0,2	6,287506
15,730000	0,2	6,204183
15,733333	0,2	6,116841
15,736667	0,2	6,026286
15,740000	0,2	5,933596
15,743333	0,2	5,840240
15,746667	0,2	5,747777
15,750000	0,2	5,657617
15,753333	0,2	5,570903
15,756667	0,2	5,488435
15,760000	0,2	5,410902
15,763333	0,2	5,339081
15,766667	0,2	5,273481
15,770000	0,2	5,214002
15,773333	0,2	5,160215
15,776667	0,2	5,111790
15,780000	0,2	5,068720
15,783333	0,2	5,031159
15,786667	0,2	4,999020
15,790000	0,2	4,971875
15,793333	0,2	4,949163
15,796667	0,2	4,930464
15,800000	0,2	4,915456
15,803333	0,2	4,903470
15,806667	0,2	4,893686
15,810000	0,2	4,885901
15,813333	0,2	4,880548
15,816667	0,2	4,878039
15,820000	0,2	4,878571
15,823333	0,2	4,882397
15,826667	0,2	4,889788
15,830000	0,2	4,900847
15,833333	0,2	4,915721
15,836667	0,2	4,934859
15,840000	0,2	4,958887
15,843333	0,2	4,988201
15,846667	0,2	5,022628
15,850000	0,2	5,061591
15,853333	0,2	5,104474
15,856667	0,2	5,150591
15,860000	0,2	5,199282
15,863333	0,2	5,250284
15,866667	0,2	5,303707
15,870000	0,2	5,359543
15,873333	0,2	5,417315
15,876667	0,2	5,476169
15,880000	0,2	5,534837
15,883333	0,2	5,591531
15,886667	0,2	5,644490
15,890000	0,2	5,692499
15,893333	0,2	5,734702
15,896667	0,2	5,770431
15,900000	0,2	5,799221
15,903333	0,2	5,820650
15,906667	0,2	5,834256
15,910000	0,2	5,839589
15,913333	0,2	5,836266
15,916667	0,2	5,823951
15,920000	0,2	5,802262
15,923333	0,2	5,770947
15,926667	0,2	5,730162
15,930000	0,2	5,680357
15,933333	0,2	5,622095
15,936667	0,2	5,556174
15,940000	0,2	5,483825
15,943333	0,2	5,406586
15,946667	0,2	5,325832
15,950000	0,2	5,242459
15,953333	0,2	5,156819
15,956667	0,2	5,068868
15,960000	0,2	4,978857
15,963333	0,2	4,887874
15,966667	0,2	4,797288
15,970000	0,2	4,707958
15,973333	0,2	4,620372
15,976667	0,2	4,535124
15,980000	0,2	4,452959
15,983333	0,2	4,374466
15,986667	0,2	4,299811
15,990000	0,2	4,228776
15,993333	0,2	4,161132
15,996667	0,2	4,097053
16,000000	0,2	4,037010
16,003333	0,2	3,981238
16,006667	0,2	3,929596
16,010000	0,2	3,881901
16,013333	0,2	3,838067
16,016667	0,2	3,797986
16,020000	0,2	3,761504
16,023333	0,2	3,728564
16,026667	0,2	3,699132
16,030000	0,2	3,672999
16,033333	0,2	3,649883
16,036667	0,2	3,629390
16,040000	0,2	3,610778
16,043333	0,2	3,593414
16,046667	0,2	3,577288
16,050000	0,2	3,562569
16,053333	0,2	3,549125
16,056667	0,2	3,536806
16,060000	0,2	3,525708
16,063333	0,2	3,515836
16,066667	0,2	3,506817
16,070000	0,2	3,498130
16,073333	0,2	3,489328
16,076667	0,2	3,480137
16,080000	0,2	3,470723
16,083333	0,2	3,461740
16,086667	0,2	3,453979
16,090000	0,2	3,447999
16,093333	0,2	3,444012
16,096667	0,2	3,441889
16,100000	0,2	3,441271
16,103333	0,2	3,441874
16,106667	0,2	3,443784
16,110000	0,2	3,447362
16,113333	0,2	3,452718
16,116667	0,2	3,459439
16,120000	0,2	3,467162
16,123333	0,2	3,476263
16,126667	0,2	3,487601
16,130000	0,2	3,501492
16,133333	0,2	3,517289
16,136667	0,2	3,533925
16,140000	0,2	3,550513
16,143333	0,2	3,566532
16,146667	0,2	3,581774
16,150000	0,2	3,596264
16,153333	0,2	3,610386
16,156667	0,2	3,624818
16,160000	0,2	3,639923
16,163333	0,2	3,655385
16,166667	0,2	3,670505
16,170000	0,2	3,684510
16,173333	0,2	3,696598
16,176667	0,2	3,706101
16,180000	0,2	3,712797
16,183333	0,2	3,717190
16,186667	0,2	3,720469
16,190000	0,2	3,723819
16,193333	0,2	3,727552
16,196667	0,2	3,731191
16,200000	0,2	3,734314
16,203333	0,2	3,736834
16,206667	0,2	3,738785
16,210000	0,2	3,740424
16,213333	0,2	3,742315
16,216667	0,2	3,745109
16,220000	0,2	3,749303
16,223333	0,2	3,755001
16,226667	0,2	3,761834
16,230000	0,2	3,769318
16,233333	0,2	3,777387
16,236667	0,2	3,786624
16,240000	0,2	3,797953
16,243333	0,2	3,812007
16,246667	0,2	3,828937
16,250000	0,2	3,848745
16,253333	0,2	3,871513
16,256667	0,2	3,897403
16,260000	0,2	3,926662
16,263333	0,2	3,959784
16,266667	0,2	3,997643
16,270000	0,2	4,041195
16,273333	0,2	4,091082
16,276667	0,2	4,147679
16,280000	0,2	4,211412
16,283333	0,2	4,282895
16,286667	0,2	4,362829
16,290000	0,2	4,451800
16,293333	0,2	4,549936
16,296667	0,2	4,656611
16,300000	0,2	4,770730
16,303333	0,2	4,891374
16,306667	0,2	5,017872
16,310000	0,2	5,149162
16,313333	0,2	5,283382
16,316667	0,2	5,417923
16,320000	0,2	5,549674
16,323333	0,2	5,675567
16,326667	0,2	5,792954
16,330000	0,2	5,899485
16,333333	0,2	5,992987
16,336667	0,2	6,071267
16,340000	0,2	6,132068
16,343333	0,2	6,173513
16,346667	0,2	6,194496
16,350000	0,2	6,194627
16,353333	0,2	6,174045
16,356667	0,2	6,133487
16,360000	0,2	6,074415
16,363333	0,2	5,998764
16,366667	0,2	5,908532
16,370000	0,2	5,805750
16,373333	0,2	5,692626
16,376667	0,2	5,571514
16,380000	0,2	5,444803
16,383333	0,2	5,314813
16,386667	0,2	5,183665
16,390000	0,2	5,053351
16,393333	0,2	4,925918
16,396667	0,2	4,803156
16,400000	0,2	4,686120
16,403333	0,2	4,575375
16,406667	0,2	4,471542
16,410000	0,2	4,375286
16,413333	0,2	4,287054
16,416667	0,2	4,206861
16,420000	0,2	4,134134
16,423333	0,2	4,067896
16,426667	0,2	4,007156
16,430000	0,2	3,951219
16,433333	0,2	3,899964
16,436667	0,2	3,853651
16,440000	0,2	3,812220
16,443333	0,2	3,775027
16,446667	0,2	3,741433
16,450000	0,2	3,711338
16,453333	0,2	3,684981
16,456667	0,2	3,662332
16,460000	0,2	3,642723
16,463333	0,2	3,625148
16,466667	0,2	3,608924
16,470000	0,2	3,594096
16,473333	0,2	3,581469
16,476667	0,2	3,572116
16,480000	0,2	3,566489
16,483333	0,2	3,564164
16,486667	0,2	3,564511
16,490000	0,2	3,567106
16,493333	0,2	3,571466
16,496667	0,2	3,576903
16,500000	0,2	3,582783
16,503333	0,2	3,588788
16,506667	0,2	3,594874
16,510000	0,2	3,601054
16,513333	0,2	3,607161
16,516667	0,2	3,612635
16,520000	0,2	3,616721
16,523333	0,2	3,619014
16,526667	0,2	3,619471
16,530000	0,2	3,617942
16,533333	0,2	3,613946
16,536667	0,2	3,607017
16,540000	0,2	3,597160
16,543333	0,2	3,584820
16,546667	0,2	3,570520
16,550000	0,2	3,554607
16,553333	0,2	3,537166
16,556667	0,2	3,518245
16,560000	0,2	3,498234
16,563333	0,2	3,477882
16,566667	0,2	3,457961
16,570000	0,2	3,438999
16,573333	0,2	3,421311
16,576667	0,2	3,405112
16,580000	0,2	3,390376
16,583333	0,2	3,376814
16,586667	0,2	3,364464
16,590000	0,2	3,354012
16,593333	0,2	3,346240
16,596667	0,2	3,341310
16,600000	0,2	3,338620
16,603333	0,2	3,337340
16,606667	0,2	3,337154
16,610000	0,2	3,338427
16,613333	0,2	3,341590
16,616667	0,2	3,346596
16,620000	0,2	3,353083
16,623333	0,2	3,360807
16,626667	0,2	3,369575
16,630000	0,2	3,378892
16,633333	0,2	3,388034
16,636667	0,2	3,396486
16,640000	0,2	3,404211
16,643333	0,2	3,411459
16,646667	0,2	3,418283
16,650000	0,2	3,424361
16,653333	0,2	3,429271
16,656667	0,2	3,432628
16,660000	0,2	3,434163
16,663333	0,2	3,433956
16,666667	0,2	3,432239
16,670000	0,2	3,429001
16,673333	0,2	3,424158
16,676667	0,2	3,417914
16,680000	0,2	3,410737
16,683333	0,2	3,403117
16,686667	0,2	3,395479
16,690000	0,2	3,388128
16,693333	0,2	3,381048
16,696667	0,2	3,374036
16,700000	0,2	3,367078
16,703333	0,2	3,360213
16,706667	0,2	3,353304
16,710000	0,2	3,346259
16,713333	0,2	3,339170
16,716667	0,2	3,332175
16,720000	0,2	3,325358
16,723333	0,2	3,318782
16,726667	0,2	3,312551
16,730000	0,2	3,306995
16,733333	0,2	3,302725
16,736667	0,2	3,300126
16,740000	0,2	3,298789
16,743333	0,2	3,297751
16,746667	0,2	3,296378
16,750000	0,2	3,294980
16,753333	0,2	3,294500
16,756667	0,2	3,295542
16,760000	0,2	3,297930
16,763333	0,2	3,301156
16,766667	0,2	3,305054
16,770000	0,2	3,310025
16,773333	0,2	3,316644
16,776667	0,2	3,325177
16,780000	0,2	3,335534
16,783333	0,2	3,347480
16,786667	0,2	3,360882
16,790000	0,2	3,375802
16,793333	0,2	3,392404
16,796667	0,2	3,410829
16,800000	0,2	3,431023
16,803333	0,2	3,452645
16,806667	0,2	3,475253
16,810000	0,2	3,498436
16,813333	0,2	3,521905
16,816667	0,2	3,545612
16,820000	0,2	3,569483
16,823333	0,2	3,593166
16,826667	0,2	3,616284
16,830000	0,2	3,638685
16,833333	0,2	3,660358
16,836667	0,2	3,681252
16,840000	0,2	3,701185
16,843333	0,2	3,719957
16,846667	0,2	3,737493
16,850000	0,2	3,753709
16,853333	0,2	3,768242
16,856667	0,2	3,780594
16,860000	0,2	3,790714
16,863333	0,2	3,799144
16,866667	0,2	3,806424
16,870000	0,2	3,812707
16,873333	0,2	3,817900
16,876667	0,2	3,821823
16,880000	0,2	3,824271
16,883333	0,2	3,825214
16,886667	0,2	3,824970
16,890000	0,2	3,823965
16,893333	0,2	3,822524
16,896667	0,2	3,821021
16,900000	0,2	3,819949
16,903333	0,2	3,819713
16,906667	0,2	3,820313
16,910000	0,2	3,821098
16,913333	0,2	3,821002
16,916667	0,2	3,819301
16,920000	0,2	3,815983
16,923333	0,2	3,811340
16,926667	0,2	3,805561
16,930000	0,2	3,798871
16,933333	0,2	3,791742
16,936667	0,2	3,784606
16,940000	0,2	3,777375
16,943333	0,2	3,769523
16,946667	0,2	3,760609
16,950000	0,2	3,750665
16,953333	0,2	3,740234
16,956667	0,2	3,730072
16,960000	0,2	3,720701
16,963333	0,2	3,712187
16,966667	0,2	3,704168
16,970000	0,2	3,696251
16,973333	0,2	3,688462
16,976667	0,2	3,681054
16,980000	0,2	3,674031
16,983333	0,2	3,667227
16,986667	0,2	3,660820
16,990000	0,2	3,655586
16,993333	0,2	3,652409
16,996667	0,2	3,651350
17,000000	0,2	3,651595
17,003333	0,2	3,652436
17,006667	0,2	3,653725
17,010000	0,2	3,655356
17,013333	0,2	3,657115
17,016667	0,2	3,659160
17,020000	0,2	3,661925
17,023333	0,2	3,665473
17,026667	0,2	3,669308
17,030000	0,2	3,672632
17,033333	0,2	3,674516
17,036667	0,2	3,674065
17,040000	0,2	3,670841
17,043333	0,2	3,665231
17,046667	0,2	3,658155
17,050000	0,2	3,650271
17,053333	0,2	3,641561
17,056667	0,2	3,631526
17,060000	0,2	3,619560
17,063333	0,2	3,605082
17,066667	0,2	3,587703
17,070000	0,2	3,567697
17,073333	0,2	3,545935
17,076667	0,2	3,523293
17,080000	0,2	3,500578
17,083333	0,2	3,478582
17,086667	0,2	3,457815
17,090000	0,2	3,438388
17,093333	0,2	3,420178
17,096667	0,2	3,403097
17,100000	0,2	3,387211
17,103333	0,2	3,372637
17,106667	0,2	3,359454
17,110000	0,2	3,347674
17,113333	0,2	3,337249
17,116667	0,2	3,328306
17,120000	0,2	3,321131
17,123333	0,2	3,315678
17,126667	0,2	3,311410
17,130000	0,2	3,307739
17,133333	0,2	3,304229
17,136667	0,2	3,300513
17,140000	0,2	3,296542
17,143333	0,2	3,292803
17,146667	0,2	3,290037
17,150000	0,2	3,288795
17,153333	0,2	3,289061
17,156667	0,2	3,290163
17,160000	0,2	3,291302
17,163333	0,2	3,292022
17,166667	0,2	3,291988
17,170000	0,2	3,290924
17,173333	0,2	3,289052
17,176667	0,2	3,287067
17,180000	0,2	3,285528
17,183333	0,2	3,284490
17,186667	0,2	3,283664
17,190000	0,2	3,282733
17,193333	0,2	3,281502
17,196667	0,2	3,279875
17,200000	0,2	3,277871
17,203333	0,2	3,275771
17,206667	0,2	3,273875
17,210000	0,2	3,272031
17,213333	0,2	3,269852
17,216667	0,2	3,267328
17,220000	0,2	3,264815
17,223333	0,2	3,262574
17,226667	0,2	3,260551
17,230000	0,2	3,258522
17,233333	0,2	3,256237
17,236667	0,2	3,253500
17,240000	0,2	3,250388
17,243333	0,2	3,247361
17,246667	0,2	3,245097
17,250000	0,2	3,243886
17,253333	0,2	3,243096
17,256667	0,2	3,241920
17,260000	0,2	3,240369
17,263333	0,2	3,239085
17,266667	0,2	3,238777
17,270000	0,2	3,239712
17,273333	0,2	3,241459
17,276667	0,2	3,243550
17,280000	0,2	3,246126
17,283333	0,2	3,249647
17,286667	0,2	3,254408
17,290000	0,2	3,260536
17,293333	0,2	3,268207
17,296667	0,2	3,277721
17,300000	0,2	3,289283
17,303333	0,2	3,302781
17,306667	0,2	3,318028
17,310000	0,2	3,335131
17,313333	0,2	3,354577
17,316667	0,2	3,377096
17,320000	0,2	3,403390
17,323333	0,2	3,433983
17,326667	0,2	3,469193
17,330000	0,2	3,509197
17,333333	0,2	3,554360
17,336667	0,2	3,605418
17,340000	0,2	3,662996
17,343333	0,2	3,727001
17,346667	0,2	3,796884
17,350000	0,2	3,872261
17,353333	0,2	3,952877
17,356667	0,2	4,038157
17,360000	0,2	4,127079
17,363333	0,2	4,218555
17,366667	0,2	4,311876
17,370000	0,2	4,406697
17,373333	0,2	4,502571
17,376667	0,2	4,598505
17,380000	0,2	4,693071
17,383333	0,2	4,784985
17,386667	0,2	4,873399
17,390000	0,2	4,957786
17,393333	0,2	5,037716
17,396667	0,2	5,112656
17,400000	0,2	5,182161
17,403333	0,2	5,246466
17,406667	0,2	5,306453
17,410000	0,2	5,362987
17,413333	0,2	5,416757
17,416667	0,2	5,468449
17,420000	0,2	5,518552
17,423333	0,2	5,567277
17,426667	0,2	5,614745
17,430000	0,2	5,660945
17,433333	0,2	5,705774
17,436667	0,2	5,749283
17,440000	0,2	5,791527
17,443333	0,2	5,832186
17,446667	0,2	5,870433
17,450000	0,2	5,905103
17,453333	0,2	5,935037
17,456667	0,2	5,959173
17,460000	0,2	5,976323
17,463333	0,2	5,985063
17,466667	0,2	5,983774
17,470000	0,2	5,971104
17,473333	0,2	5,946425
17,476667	0,2	5,909587
17,480000	0,2	5,860635
17,483333	0,2	5,800010
17,486667	0,2	5,728660
17,490000	0,2	5,647814
17,493333	0,2	5,558695
17,496667	0,2	5,462294
17,500000	0,2	5,359290
17,503333	0,2	5,250312
17,506667	0,2	5,136371
17,510000	0,2	5,018848
17,513333	0,2	4,899040
17,516667	0,2	4,777926
17,520000	0,2	4,656508
17,523333	0,2	4,536029
17,526667	0,2	4,417761
17,530000	0,2	4,302918
17,533333	0,2	4,192634
17,536667	0,2	4,087695
17,540000	0,2	3,988562
17,543333	0,2	3,895663
17,546667	0,2	3,809366
17,550000	0,2	3,729723
17,553333	0,2	3,656341
17,556667	0,2	3,588530
17,560000	0,2	3,525606
17,563333	0,2	3,467186
17,566667	0,2	3,413289
17,570000	0,2	3,364118
17,573333	0,2	3,319801
17,576667	0,2	3,280157
17,580000	0,2	3,244655
17,583333	0,2	3,212819
17,586667	0,2	3,184591
17,590000	0,2	3,159952
17,593333	0,2	3,138257
17,596667	0,2	3,118396
17,600000	0,2	3,099775
17,603333	0,2	3,082667
17,606667	0,2	3,067517
17,610000	0,2	3,054372
17,613333	0,2	3,042939
17,616667	0,2	3,032859
17,620000	0,2	3,023902
17,623333	0,2	3,015990
17,626667	0,2	3,009261
17,630000	0,2	3,004237
17,633333	0,2	3,001646
17,636667	0,2	3,001725
17,640000	0,2	3,003898
17,643333	0,2	3,007338
17,646667	0,2	3,011506
17,650000	0,2	3,016241
17,653333	0,2	3,021839
17,656667	0,2	3,028859
17,660000	0,2	3,037515
17,663333	0,2	3,047718
17,666667	0,2	3,059517
17,670000	0,2	3,072855
17,673333	0,2	3,087190
17,676667	0,2	3,101748
17,680000	0,2	3,115654
17,683333	0,2	3,128034
17,686667	0,2	3,138690
17,690000	0,2	3,148221
17,693333	0,2	3,157104
17,696667	0,2	3,165275
17,700000	0,2	3,172508
17,703333	0,2	3,178632
17,706667	0,2	3,183264
17,710000	0,2	3,185812
17,713333	0,2	3,186195
17,716667	0,2	3,185106
17,720000	0,2	3,183186
17,723333	0,2	3,180397
17,726667	0,2	3,176335
17,730000	0,2	3,170862
17,733333	0,2	3,164483
17,736667	0,2	3,157966
17,740000	0,2	3,151499
17,743333	0,2	3,144746
17,746667	0,2	3,137580
17,750000	0,2	3,130229
17,753333	0,2	3,122973
17,756667	0,2	3,116102
17,760000	0,2	3,109977
17,763333	0,2	3,104822
17,766667	0,2	3,100441
17,770000	0,2	3,096468
17,773333	0,2	3,092957
17,776667	0,2	3,090325
17,780000	0,2	3,088892
17,783333	0,2	3,088891
17,786667	0,2	3,090406
17,790000	0,2	3,092943
17,793333	0,2	3,095638
17,796667	0,2	3,098117
17,800000	0,2	3,100879
17,803333	0,2	3,104933
17,806667	0,2	3,111360
17,810000	0,2	3,120795
17,813333	0,2	3,132964
17,816667	0,2	3,146998
17,820000	0,2	3,161992
17,823333	0,2	3,177220
17,826667	0,2	3,192476
17,830000	0,2	3,208196
17,833333	0,2	3,224875
17,836667	0,2	3,242515
17,840000	0,2	3,260564
17,843333	0,2	3,278185
17,846667	0,2	3,294675
17,850000	0,2	3,309665
17,853333	0,2	3,323038
17,856667	0,2	3,334830
17,860000	0,2	3,345074
17,863333	0,2	3,353593
17,866667	0,2	3,360021
17,870000	0,2	3,363806
17,873333	0,2	3,364347
17,876667	0,2	3,361647
17,880000	0,2	3,356368
17,883333	0,2	3,348995
17,886667	0,2	3,339513
17,890000	0,2	3,327719
17,893333	0,2	3,313601
17,896667	0,2	3,297558
17,900000	0,2	3,280105
17,903333	0,2	3,261407
17,906667	0,2	3,241314
17,910000	0,2	3,219766
17,913333	0,2	3,197114
17,916667	0,2	3,173994
17,920000	0,2	3,150874
17,923333	0,2	3,127980
17,926667	0,2	3,105612
17,930000	0,2	3,084416
17,933333	0,2	3,065264
17,936667	0,2	3,048647
17,940000	0,2	3,034276
17,943333	0,2	3,021486
17,946667	0,2	3,009911
17,950000	0,2	2,999509
17,953333	0,2	2,990098
17,956667	0,2	2,981368
17,960000	0,2	2,973195
17,963333	0,2	2,965495
17,966667	0,2	2,957967
17,970000	0,2	2,950220
17,973333	0,2	2,942388
17,976667	0,2	2,935453
17,980000	0,2	2,930455
17,983333	0,2	2,927546
17,986667	0,2	2,926068
17,990000	0,2	2,925246
17,993333	0,2	2,924760
17,996667	0,2	2,924897
18,000000	0,2	2,926208
18,003333	0,2	2,928846
18,006667	0,2	2,932430
18,010000	0,2	2,936684
18,013333	0,2	2,941703
18,016667	0,2	2,947689
18,020000	0,2	2,954779
18,023333	0,2	2,962925
18,026667	0,2	2,971942
18,030000	0,2	2,981648
18,033333	0,2	2,991881
18,036667	0,2	3,002414
18,040000	0,2	3,012860
18,043333	0,2	3,022767
18,046667	0,2	3,031980
18,050000	0,2	3,040673
18,053333	0,2	3,049031
18,056667	0,2	3,057155
18,060000	0,2	3,065140
18,063333	0,2	3,073069
18,066667	0,2	3,080797
18,070000	0,2	3,087755
18,073333	0,2	3,093211
18,076667	0,2	3,096887
18,080000	0,2	3,099250
18,083333	0,2	3,100921
18,086667	0,2	3,101943
18,090000	0,2	3,102041
18,093333	0,2	3,101296
18,096667	0,2	3,100191
18,100000	0,2	3,099112
18,103333	0,2	3,097983
18,106667	0,2	3,096445
18,110000	0,2	3,094242
18,113333	0,2	3,091439
18,116667	0,2	3,088365
18,120000	0,2	3,085169
18,123333	0,2	3,081510
18,126667	0,2	3,076770
18,130000	0,2	3,070411
18,133333	0,2	3,062363
18,136667	0,2	3,053232
18,140000	0,2	3,043915
18,143333	0,2	3,034756
18,146667	0,2	3,025058
18,150000	0,2	3,013691
18,153333	0,2	3,000272
18,156667	0,2	2,985491
18,160000	0,2	2,970170
18,163333	0,2	2,954527
18,166667	0,2	2,938507
18,170000	0,2	2,922147
18,173333	0,2	2,905534
18,176667	0,2	2,888805
18,180000	0,2	2,872161
18,183333	0,2	2,855864
18,186667	0,2	2,840274
18,190000	0,2	2,825670
18,193333	0,2	2,811955
18,196667	0,2	2,798831
18,200000	0,2	2,786331
18,203333	0,2	2,774831
18,206667	0,2	2,764553
18,210000	0,2	2,755409
18,213333	0,2	2,747221
18,216667	0,2	2,739872
18,220000	0,2	2,733392
18,223333	0,2	2,727959
18,226667	0,2	2,723801
18,230000	0,2	2,721113
18,233333	0,2	2,719945
18,236667	0,2	2,720175
18,240000	0,2	2,721608
18,243333	0,2	2,723814
18,246667	0,2	2,725967
18,250000	0,2	2,727282
18,253333	0,2	2,727535
18,256667	0,2	2,727016
18,260000	0,2	2,726186
18,263333	0,2	2,725573
18,266667	0,2	2,725869
18,270000	0,2	2,727623
18,273333	0,2	2,730856
18,276667	0,2	2,735280
18,280000	0,2	2,740641
18,283333	0,2	2,746824
18,286667	0,2	2,753783
18,290000	0,2	2,761218
18,293333	0,2	2,768515
18,296667	0,2	2,775175
18,300000	0,2	2,781149
18,303333	0,2	2,786751
18,306667	0,2	2,792170
18,310000	0,2	2,797087
18,313333	0,2	2,800816
18,316667	0,2	2,802702
18,320000	0,2	2,802429
18,323333	0,2	2,800105
18,326667	0,2	2,795984
18,330000	0,2	2,790213
18,333333	0,2	2,783042
18,336667	0,2	2,774796
18,340000	0,2	2,765611
18,343333	0,2	2,755532
18,346667	0,2	2,744607
18,350000	0,2	2,732961
18,353333	0,2	2,721159
18,356667	0,2	2,710151
18,360000	0,2	2,700702
18,363333	0,2	2,693098
18,366667	0,2	2,687156
18,370000	0,2	2,682270
18,373333	0,2	2,677691
18,376667	0,2	2,673213
18,380000	0,2	2,669537
18,383333	0,2	2,667817
18,386667	0,2	2,668969
18,390000	0,2	2,673184
18,393333	0,2	2,679760
18,396667	0,2	2,687464
18,400000	0,2	2,695162
18,403333	0,2	2,702164
18,406667	0,2	2,708263
18,410000	0,2	2,713709
18,413333	0,2	2,718943
18,416667	0,2	2,724078
18,420000	0,2	2,728619
18,423333	0,2	2,731786
18,426667	0,2	2,733070
18,430000	0,2	2,732327
18,433333	0,2	2,729596
18,436667	0,2	2,725177
18,440000	0,2	2,719686
18,443333	0,2	2,713800
18,446667	0,2	2,707949
18,450000	0,2	2,702104
18,453333	0,2	2,695930
18,456667	0,2	2,689277
18,460000	0,2	2,682490
18,463333	0,2	2,676170
18,466667	0,2	2,670753
18,470000	0,2	2,666559
18,473333	0,2	2,663823
18,476667	0,2	2,662205
18,480000	0,2	2,660866
18,483333	0,2	2,659435
18,486667	0,2	2,658386
18,490000	0,2	2,658244
18,493333	0,2	2,658994
18,496667	0,2	2,660387
18,500000	0,2	2,662319
18,503333	0,2	2,664877
18,506667	0,2	2,668338
18,510000	0,2	2,673179
18,513333	0,2	2,679834
18,516667	0,2	2,688352
18,520000	0,2	2,698455
18,523333	0,2	2,709992
18,526667	0,2	2,723150
18,530000	0,2	2,738358
18,533333	0,2	2,756237
18,536667	0,2	2,777370
18,540000	0,2	2,801917
18,543333	0,2	2,829582
18,546667	0,2	2,859876
18,550000	0,2	2,892057
18,553333	0,2	2,925046
18,556667	0,2	2,958102
18,560000	0,2	2,991386
18,563333	0,2	3,025317
18,566667	0,2	3,059614
18,570000	0,2	3,093139
18,573333	0,2	3,124402
18,576667	0,2	3,152148
18,580000	0,2	3,175578
18,583333	0,2	3,194213
18,586667	0,2	3,207818
18,590000	0,2	3,216416
18,593333	0,2	3,220259
18,596667	0,2	3,219908
18,600000	0,2	3,216120
18,603333	0,2	3,209582
18,606667	0,2	3,200949
18,610000	0,2	3,190915
18,613333	0,2	3,180112
18,616667	0,2	3,169148
18,620000	0,2	3,158664
18,623333	0,2	3,149213
18,626667	0,2	3,141222
18,630000	0,2	3,135032
18,633333	0,2	3,130765
18,636667	0,2	3,128239
18,640000	0,2	3,127113
18,643333	0,2	3,126979
18,646667	0,2	3,127397
18,650000	0,2	3,127980
18,653333	0,2	3,128404
18,656667	0,2	3,128350
18,660000	0,2	3,127535
18,663333	0,2	3,125717
18,666667	0,2	3,122661
18,670000	0,2	3,118387
18,673333	0,2	3,113366
18,676667	0,2	3,108240
18,680000	0,2	3,103541
18,683333	0,2	3,099641
18,686667	0,2	3,096912
18,690000	0,2	3,095998
18,693333	0,2	3,097719
18,696667	0,2	3,102822
18,700000	0,2	3,112019
18,703333	0,2	3,126088
18,706667	0,2	3,145954
18,710000	0,2	3,172994
18,713333	0,2	3,209251
18,716667	0,2	3,257327
18,720000	0,2	3,320287
18,723333	0,2	3,401601
18,726667	0,2	3,504909
18,730000	0,2	3,633847
18,733333	0,2	3,791708
18,736667	0,2	3,980903
18,740000	0,2	4,202891
18,743333	0,2	4,458316
18,746667	0,2	4,746627
18,750000	0,2	5,065683
18,753333	0,2	5,411656
18,756667	0,2	5,778957
18,760000	0,2	6,160356
18,763333	0,2	6,547595
18,766667	0,2	6,932087
18,770000	0,2	7,304913
18,773333	0,2	7,656414
18,776667	0,2	7,976646
18,780000	0,2	8,256763
18,783333	0,2	8,489985
18,786667	0,2	8,671843
18,790000	0,2	8,800384
18,793333	0,2	8,875775
18,796667	0,2	8,899149
18,800000	0,2	8,872357
18,803333	0,2	8,798843
18,806667	0,2	8,684048
18,810000	0,2	8,534796
18,813333	0,2	8,358254
18,816667	0,2	8,160932
18,820000	0,2	7,948371
18,823333	0,2	7,725636
18,826667	0,2	7,497567
18,830000	0,2	7,268372
18,833333	0,2	7,041457
18,836667	0,2	6,819760
18,840000	0,2	6,605725
18,843333	0,2	6,400805
18,846667	0,2	6,205438
18,850000	0,2	6,019672
18,853333	0,2	5,843508
18,856667	0,2	5,676514
18,860000	0,2	5,517702
18,863333	0,2	5,366168
18,866667	0,2	5,221352
18,870000	0,2	5,082670
18,873333	0,2	4,949371
18,876667	0,2	4,820739
18,880000	0,2	4,696425
18,883333	0,2	4,576572
18,886667	0,2	4,461364
18,890000	0,2	4,350689
18,893333	0,2	4,244470
18,896667	0,2	4,142861
18,900000	0,2	4,046008
18,903333	0,2	3,953991
18,906667	0,2	3,866923
18,910000	0,2	3,784978
18,913333	0,2	3,708500
18,916667	0,2	3,638044
18,920000	0,2	3,574037
18,923333	0,2	3,516332
18,926667	0,2	3,464294
18,930000	0,2	3,417215
18,933333	0,2	3,374420
18,936667	0,2	3,335179
18,940000	0,2	3,298901
18,943333	0,2	3,265387
18,946667	0,2	3,234694
18,950000	0,2	3,206798
18,953333	0,2	3,181400
18,956667	0,2	3,157873
18,960000	0,2	3,135428
18,963333	0,2	3,113601
18,966667	0,2	3,092472
18,970000	0,2	3,072171
18,973333	0,2	3,052414
18,976667	0,2	3,032938
18,980000	0,2	3,014072
18,983333	0,2	2,996358
18,986667	0,2	2,979901
18,990000	0,2	2,964528
18,993333	0,2	2,950202
18,996667	0,2	2,936864
19,000000	0,2	2,924308
19,003333	0,2	2,912508
19,006667	0,2	2,901676
19,010000	0,2	2,891773
19,013333	0,2	2,882221
19,016667	0,2	2,872290
19,020000	0,2	2,861520
19,023333	0,2	2,849771
19,026667	0,2	2,837242
19,030000	0,2	2,824392
19,033333	0,2	2,811563
19,036667	0,2	2,798716
19,040000	0,2	2,785685
19,043333	0,2	2,772483
19,046667	0,2	2,759226
19,050000	0,2	2,745872
19,053333	0,2	2,732160
19,056667	0,2	2,717700
19,060000	0,2	2,702120
19,063333	0,2	2,685380
19,066667	0,2	2,667884
19,070000	0,2	2,650044
19,073333	0,2	2,632091
19,076667	0,2	2,614362
19,080000	0,2	2,597206
19,083333	0,2	2,580595
19,086667	0,2	2,564191
19,090000	0,2	2,547738
19,093333	0,2	2,531409
19,096667	0,2	2,515794
19,100000	0,2	2,501408
19,103333	0,2	2,488286
19,106667	0,2	2,475982
19,110000	0,2	2,463890
19,113333	0,2	2,451760
19,116667	0,2	2,439998
19,120000	0,2	2,429264
19,123333	0,2	2,419836
19,126667	0,2	2,411507
19,130000	0,2	2,403908
19,133333	0,2	2,396719
19,136667	0,2	2,389711
19,140000	0,2	2,382689
19,143333	0,2	2,375530
19,146667	0,2	2,368450
19,150000	0,2	2,362011
19,153333	0,2	2,356541
19,156667	0,2	2,351779
19,160000	0,2	2,347416
19,163333	0,2	2,343722
19,166667	0,2	2,341198
19,170000	0,2	2,340086
19,173333	0,2	2,340472
19,176667	0,2	2,342052
19,180000	0,2	2,343841
19,183333	0,2	2,345029
19,186667	0,2	2,345844
19,190000	0,2	2,346982
19,193333	0,2	2,348736
19,196667	0,2	2,350965
19,200000	0,2	2,353306
19,203333	0,2	2,355259
19,206667	0,2	2,356519
19,210000	0,2	2,357171
19,213333	0,2	2,357400
19,216667	0,2	2,357302
19,220000	0,2	2,356907
19,223333	0,2	2,356200
19,226667	0,2	2,355286
19,230000	0,2	2,354597
19,233333	0,2	2,354548
19,236667	0,2	2,354878
19,240000	0,2	2,354790
19,243333	0,2	2,353749
19,246667	0,2	2,351826
19,250000	0,2	2,349676
19,253333	0,2	2,348154
19,256667	0,2	2,347660
19,260000	0,2	2,348182
19,263333	0,2	2,349768
19,266667	0,2	2,352507
19,270000	0,2	2,356342
19,273333	0,2	2,361076
19,276667	0,2	2,366375
19,280000	0,2	2,371808
19,283333	0,2	2,377093
19,286667	0,2	2,382409
19,290000	0,2	2,388434
19,293333	0,2	2,395966
19,296667	0,2	2,405208
19,300000	0,2	2,415463
19,303333	0,2	2,425861
19,306667	0,2	2,436070
19,310000	0,2	2,446045
19,313333	0,2	2,455666
19,316667	0,2	2,464758
19,320000	0,2	2,472958
19,323333	0,2	2,479501
19,326667	0,2	2,483420
19,330000	0,2	2,484053
19,333333	0,2	2,481583
19,336667	0,2	2,476989
19,340000	0,2	2,471102
19,343333	0,2	2,463940
19,346667	0,2	2,455093
19,350000	0,2	2,444292
19,353333	0,2	2,431665
19,356667	0,2	2,417752
19,360000	0,2	2,403186
19,363333	0,2	2,388286
19,366667	0,2	2,373017
19,370000	0,2	2,357244
19,373333	0,2	2,341033
19,376667	0,2	2,324705
19,380000	0,2	2,308489
19,383333	0,2	2,292595
19,386667	0,2	2,277625
19,390000	0,2	2,264262
19,393333	0,2	2,252652
19,396667	0,2	2,242430
19,400000	0,2	2,233188
19,403333	0,2	2,224763
19,406667	0,2	2,217206
19,410000	0,2	2,210647
19,413333	0,2	2,205240
19,416667	0,2	2,201066
19,420000	0,2	2,197855
19,423333	0,2	2,194938
19,426667	0,2	2,191817
19,430000	0,2	2,188504
19,433333	0,2	2,185148
19,436667	0,2	2,181791
19,440000	0,2	2,178422
19,443333	0,2	2,174779
19,446667	0,2	2,170224
19,450000	0,2	2,164175
19,453333	0,2	2,156684
19,456667	0,2	2,148415
19,460000	0,2	2,140157
19,463333	0,2	2,132546
19,466667	0,2	2,125921
19,470000	0,2	2,120083
19,473333	0,2	2,114330
19,476667	0,2	2,108101
19,480000	0,2	2,101465
19,483333	0,2	2,094821
19,486667	0,2	2,088730
19,490000	0,2	2,083984
19,493333	0,2	2,081051
19,496667	0,2	2,079593
19,500000	0,2	2,078687
19,503333	0,2	2,077326
19,506667	0,2	2,074883
19,510000	0,2	2,071419
19,513333	0,2	2,067655
19,516667	0,2	2,064500
19,520000	0,2	2,062272
19,523333	0,2	2,060493
19,526667	0,2	2,058493
19,530000	0,2	2,055957
19,533333	0,2	2,052979
19,536667	0,2	2,049909
19,540000	0,2	2,047093
19,543333	0,2	2,044641
19,546667	0,2	2,042438
19,550000	0,2	2,040523
19,553333	0,2	2,039273
19,556667	0,2	2,039123
19,560000	0,2	2,040248
19,563333	0,2	2,042421
19,566667	0,2	2,044984
19,570000	0,2	2,047288
19,573333	0,2	2,049464
19,576667	0,2	2,052371
19,580000	0,2	2,056733
19,583333	0,2	2,062718
19,586667	0,2	2,070038
19,590000	0,2	2,078149
19,593333	0,2	2,086542
19,596667	0,2	2,094793
19,600000	0,2	2,102451
19,603333	0,2	2,109251
19,606667	0,2	2,115266
19,610000	0,2	2,120689
19,613333	0,2	2,125575
19,616667	0,2	2,129740
19,620000	0,2	2,132955
19,623333	0,2	2,135320
19,626667	0,2	2,137153
19,630000	0,2	2,138455
19,633333	0,2	2,138857
19,636667	0,2	2,138120
19,640000	0,2	2,136382
19,643333	0,2	2,133966
19,646667	0,2	2,131147
19,650000	0,2	2,128002
19,653333	0,2	2,124419
19,656667	0,2	2,120460
19,660000	0,2	2,116524
19,663333	0,2	2,112839
19,666667	0,2	2,109056
19,670000	0,2	2,104766
19,673333	0,2	2,100184
19,676667	0,2	2,095934
19,680000	0,2	2,092367
19,683333	0,2	2,089461
19,686667	0,2	2,087134
19,690000	0,2	2,085278
19,693333	0,2	2,083544
19,696667	0,2	2,081360
19,700000	0,2	2,078327
19,703333	0,2	2,074672
19,706667	0,2	2,071081
19,710000	0,2	2,068090
19,713333	0,2	2,066072
19,716667	0,2	2,065611
19,720000	0,2	2,067153
19,723333	0,2	2,070114
19,726667	0,2	2,073058
19,730000	0,2	2,075088
19,733333	0,2	2,076534
19,736667	0,2	2,078203
19,740000	0,2	2,080332
19,743333	0,2	2,082492
19,746667	0,2	2,084183
19,750000	0,2	2,085048
19,753333	0,2	2,084953
19,756667	0,2	2,084218
19,760000	0,2	2,083232
19,763333	0,2	2,081747
19,766667	0,2	2,079052
19,770000	0,2	2,074755
19,773333	0,2	2,068986
19,776667	0,2	2,062003
19,780000	0,2	2,054085
19,783333	0,2	2,045857
19,786667	0,2	2,038305
19,790000	0,2	2,032195
19,793333	0,2	2,027609
19,796667	0,2	2,024305
19,800000	0,2	2,022380
19,803333	0,2	2,022105
19,806667	0,2	2,023335
19,810000	0,2	2,025608
19,813333	0,2	2,028649
19,816667	0,2	2,032517
19,820000	0,2	2,037317
19,823333	0,2	2,042807
19,826667	0,2	2,048328
19,830000	0,2	2,053074
19,833333	0,2	2,056422
19,836667	0,2	2,058040
19,840000	0,2	2,057878
19,843333	0,2	2,056224
19,846667	0,2	2,053636
19,850000	0,2	2,050669
19,853333	0,2	2,047729
19,856667	0,2	2,045052
19,860000	0,2	2,042525
19,863333	0,2	2,039501
19,866667	0,2	2,035219
19,870000	0,2	2,029482
19,873333	0,2	2,022632
19,876667	0,2	2,014942
19,880000	0,2	2,006469
19,883333	0,2	1,997466
19,886667	0,2	1,988376
19,890000	0,2	1,979294
19,893333	0,2	1,969877
19,896667	0,2	1,959780
19,900000	0,2	1,948852
19,903333	0,2	1,937113
19,906667	0,2	1,924969
19,910000	0,2	1,913179
19,913333	0,2	1,902233
19,916667	0,2	1,892068
19,920000	0,2	1,882422
19,923333	0,2	1,873192
19,926667	0,2	1,864405
19,930000	0,2	1,856005
19,933333	0,2	1,847918
19,936667	0,2	1,840194
19,940000	0,2	1,832780
19,943333	0,2	1,825447
19,946667	0,2	1,817967
19,950000	0,2	1,810167
19,953333	0,2	1,802090
19,956667	0,2	1,794016
19,960000	0,2	1,786125
19,963333	0,2	1,778318
19,966667	0,2	1,770294
19,970000	0,2	1,761794
19,973333	0,2	1,752849
19,976667	0,2	1,743677
19,980000	0,2	1,734596
19,983333	0,2	1,725957
19,986667	0,2	1,717723
19,990000	0,2	1,709391
19,993333	0,2	1,700472
19,996667	0,2	1,690878
20,000000	0,2	1,681154
20,003333	0,2	1,672323
20,006667	0,2	1,665168
20,010000	0,2	1,659790
20,013333	0,2	1,655849
20,016667	0,2	1,652955
20,020000	0,2	1,651016
20,023333	0,2	1,650299
20,026667	0,2	1,650918
20,030000	0,2	1,652456
20,033333	0,2	1,654356
20,036667	0,2	1,656453
20,040000	0,2	1,658900
20,043333	0,2	1,662030
20,046667	0,2	1,666471
20,050000	0,2	1,672928
20,053333	0,2	1,681613
20,056667	0,2	1,691972
20,060000	0,2	1,702993
20,063333	0,2	1,713765
20,066667	0,2	1,723895
20,070000	0,2	1,733394
20,073333	0,2	1,742221
20,076667	0,2	1,750274
20,080000	0,2	1,757811
20,083333	0,2	1,765227
20,086667	0,2	1,772252
20,090000	0,2	1,777971
20,093333	0,2	1,781642
20,096667	0,2	1,783006
20,100000	0,2	1,782046
20,103333	0,2	1,778944
20,106667	0,2	1,774056
20,110000	0,2	1,767720
20,113333	0,2	1,760251
20,116667	0,2	1,751978
20,120000	0,2	1,743212
20,123333	0,2	1,734118
20,126667	0,2	1,724826
20,130000	0,2	1,715862
20,133333	0,2	1,707984
20,136667	0,2	1,701450
20,140000	0,2	1,696072
20,143333	0,2	1,691948
20,146667	0,2	1,689624
20,150000	0,2	1,689367
20,153333	0,2	1,690566
20,156667	0,2	1,692302
20,160000	0,2	1,694297
20,163333	0,2	1,696944
20,166667	0,2	1,700866
20,170000	0,2	1,706563
20,173333	0,2	1,713990
20,176667	0,2	1,722648
20,180000	0,2	1,732206
20,183333	0,2	1,742576
20,186667	0,2	1,753519
20,190000	0,2	1,764531
20,193333	0,2	1,775118
20,196667	0,2	1,785161
20,200000	0,2	1,795041
20,203333	0,2	1,805304
20,206667	0,2	1,816197
20,210000	0,2	1,827614
20,213333	0,2	1,839329
20,216667	0,2	1,850895
20,220000	0,2	1,861445
20,223333	0,2	1,870244
20,226667	0,2	1,877362
20,230000	0,2	1,883430
20,233333	0,2	1,889029
20,236667	0,2	1,894450
20,240000	0,2	1,899763
20,243333	0,2	1,904983
20,246667	0,2	1,909975
20,250000	0,2	1,914292
20,253333	0,2	1,917495
20,256667	0,2	1,919577
20,260000	0,2	1,920664
20,263333	0,2	1,920371
20,266667	0,2	1,918009
20,270000	0,2	1,913447
20,273333	0,2	1,907430
20,276667	0,2	1,901077
20,280000	0,2	1,895072
20,283333	0,2	1,889346
20,286667	0,2	1,883638
20,290000	0,2	1,877890
20,293333	0,2	1,871983
20,296667	0,2	1,865772
20,300000	0,2	1,859322
20,303333	0,2	1,852917
20,306667	0,2	1,847079
20,310000	0,2	1,842408
20,313333	0,2	1,839285
20,316667	0,2	1,837879
20,320000	0,2	1,838261
20,323333	0,2	1,840370
20,326667	0,2	1,844048
20,330000	0,2	1,849060
20,333333	0,2	1,855179
20,336667	0,2	1,862454
20,340000	0,2	1,871103
20,343333	0,2	1,880943
20,346667	0,2	1,891215
20,350000	0,2	1,901000
20,353333	0,2	1,909733
20,356667	0,2	1,917257
20,360000	0,2	1,923404
20,363333	0,2	1,927843
20,366667	0,2	1,930328
20,370000	0,2	1,930858
20,373333	0,2	1,929458
20,376667	0,2	1,926010
20,380000	0,2	1,920570
20,383333	0,2	1,913659
20,386667	0,2	1,905923
20,390000	0,2	1,897646
20,393333	0,2	1,888678
20,396667	0,2	1,878733
20,400000	0,2	1,867725
20,403333	0,2	1,856113
20,406667	0,2	1,844855
20,410000	0,2	1,834672
20,413333	0,2	1,825502
20,416667	0,2	1,816772
20,420000	0,2	1,808022
20,423333	0,2	1,799141
20,426667	0,2	1,790028
20,430000	0,2	1,780428
20,433333	0,2	1,770293
20,436667	0,2	1,759961
20,440000	0,2	1,749908
20,443333	0,2	1,740294
20,446667	0,2	1,730910
20,450000	0,2	1,721743
20,453333	0,2	1,712979
20,456667	0,2	1,704356
20,460000	0,2	1,695231
20,463333	0,2	1,685260
20,466667	0,2	1,674579
20,470000	0,2	1,663263
20,473333	0,2	1,651040
20,476667	0,2	1,637902
20,480000	0,2	1,624544
20,483333	0,2	1,611701
20,486667	0,2	1,599574
20,490000	0,2	1,588021
20,493333	0,2	1,576690
20,496667	0,2	1,565202
20,500000	0,2	1,553706
20,503333	0,2	1,542869
20,506667	0,2	1,533275
20,510000	0,2	1,525082
20,513333	0,2	1,518094
20,516667	0,2	1,511950
20,520000	0,2	1,506280
20,523333	0,2	1,500655
20,526667	0,2	1,494712
20,530000	0,2	1,488579
20,533333	0,2	1,482830
20,536667	0,2	1,477833
20,540000	0,2	1,473524
20,543333	0,2	1,469832
20,546667	0,2	1,466824
20,550000	0,2	1,464397
20,553333	0,2	1,462121
20,556667	0,2	1,459566
20,560000	0,2	1,456790
20,563333	0,2	1,454190
20,566667	0,2	1,451960
20,570000	0,2	1,450153
20,573333	0,2	1,448839
20,576667	0,2	1,447841
20,580000	0,2	1,446782
20,583333	0,2	1,445564
20,586667	0,2	1,444389
20,590000	0,2	1,443213
20,593333	0,2	1,441602
20,596667	0,2	1,439262
20,600000	0,2	1,436390
20,603333	0,2	1,433460
20,606667	0,2	1,430967
20,610000	0,2	1,429237
20,613333	0,2	1,428191
20,616667	0,2	1,427419
20,620000	0,2	1,426622
20,623333	0,2	1,425790
20,626667	0,2	1,424988
20,630000	0,2	1,424263
20,633333	0,2	1,423692
20,636667	0,2	1,423428
20,640000	0,2	1,423611
20,643333	0,2	1,424006
20,646667	0,2	1,423872
20,650000	0,2	1,422461
20,653333	0,2	1,419364
20,656667	0,2	1,414510
20,660000	0,2	1,408338
20,663333	0,2	1,401786
20,666667	0,2	1,395718
20,670000	0,2	1,390494
20,673333	0,2	1,385940
20,676667	0,2	1,381501
20,680000	0,2	1,376720
20,683333	0,2	1,371755
20,686667	0,2	1,367066
20,690000	0,2	1,362684
20,693333	0,2	1,358154
20,696667	0,2	1,353056
20,700000	0,2	1,347432
20,703333	0,2	1,341747
20,706667	0,2	1,336227
20,710000	0,2	1,330545
20,713333	0,2	1,324457
20,716667	0,2	1,318158
20,720000	0,2	1,311846
20,723333	0,2	1,305581
20,726667	0,2	1,299638
20,730000	0,2	1,294514
20,733333	0,2	1,290340
20,736667	0,2	1,286553
20,740000	0,2	1,282376
20,743333	0,2	1,277599
20,746667	0,2	1,272929
20,750000	0,2	1,269559
20,753333	0,2	1,268342
20,756667	0,2	1,269501
20,760000	0,2	1,272678
20,763333	0,2	1,277064
20,766667	0,2	1,281820
20,770000	0,2	1,286462
20,773333	0,2	1,291103
20,776667	0,2	1,296593
20,780000	0,2	1,303908
20,783333	0,2	1,313325
20,786667	0,2	1,324599
20,790000	0,2	1,337572
20,793333	0,2	1,352088
20,796667	0,2	1,367665
20,800000	0,2	1,383808
20,803333	0,2	1,400367
20,806667	0,2	1,417209
20,810000	0,2	1,433759
20,813333	0,2	1,448999
20,816667	0,2	1,461830
20,820000	0,2	1,471621
20,823333	0,2	1,478466
20,826667	0,2	1,482947
20,830000	0,2	1,485631
20,833333	0,2	1,486628
20,836667	0,2	1,485572
20,840000	0,2	1,481914
20,843333	0,2	1,475248
20,846667	0,2	1,465612
20,850000	0,2	1,453516
20,853333	0,2	1,439714
20,856667	0,2	1,425250
20,860000	0,2	1,411363
20,863333	0,2	1,398477
20,866667	0,2	1,385415
20,870000	0,2	1,370460
20,873333	0,2	1,353003
20,876667	0,2	1,333745
20,880000	0,2	1,313859
20,883333	0,2	1,294540
20,886667	0,2	1,276867
20,890000	0,2	1,261476
20,893333	0,2	1,248319
20,896667	0,2	1,236703
20,900000	0,2	1,225775
20,903333	0,2	1,215274
20,906667	0,2	1,205591
20,910000	0,2	1,197022
20,913333	0,2	1,189372
20,916667	0,2	1,182361
20,920000	0,2	1,176004
20,923333	0,2	1,170627
20,926667	0,2	1,166656
20,930000	0,2	1,164265
20,933333	0,2	1,163286
20,936667	0,2	1,163464
20,940000	0,2	1,164700
20,943333	0,2	1,166862
20,946667	0,2	1,169484
20,950000	0,2	1,172036
20,953333	0,2	1,174404
20,956667	0,2	1,176876
20,960000	0,2	1,179770
20,963333	0,2	1,183139
20,966667	0,2	1,186658
20,970000	0,2	1,189822
20,973333	0,2	1,192269
20,976667	0,2	1,193904
20,980000	0,2	1,194897
20,983333	0,2	1,195618
20,986667	0,2	1,196540
20,990000	0,2	1,198102
20,993333	0,2	1,200256
20,996667	0,2	1,202213
21,000000	0,2	1,203039
21,003333	0,2	1,202374
21,006667	0,2	1,200494
21,010000	0,2	1,197876
21,013333	0,2	1,194656
21,016667	0,2	1,190611
21,020000	0,2	1,185714
21,023333	0,2	1,180263
21,026667	0,2	1,174541
21,030000	0,2	1,168686
21,033333	0,2	1,162908
21,036667	0,2	1,157560
21,040000	0,2	1,152928
21,043333	0,2	1,149118
21,046667	0,2	1,145978
21,050000	0,2	1,143033
21,053333	0,2	1,139621
21,056667	0,2	1,135181
21,060000	0,2	1,129590
21,063333	0,2	1,123266
21,066667	0,2	1,116801
21,070000	0,2	1,110620
21,073333	0,2	1,105129
21,076667	0,2	1,100611
21,080000	0,2	1,096833
21,083333	0,2	1,093247
21,086667	0,2	1,089341
21,090000	0,2	1,084581
21,093333	0,2	1,078539
21,096667	0,2	1,071203
21,100000	0,2	1,063138
21,103333	0,2	1,055404
21,106667	0,2	1,049043
21,110000	0,2	1,044384
21,113333	0,2	1,040755
21,116667	0,2	1,037016
21,120000	0,2	1,032515
21,123333	0,2	1,027244
21,126667	0,2	1,021383
21,130000	0,2	1,015233
21,133333	0,2	1,009317
21,136667	0,2	1,004049
21,140000	0,2	0,999462
21,143333	0,2	0,995458
21,146667	0,2	0,992023
21,150000	0,2	0,989057
21,153333	0,2	0,986308
21,156667	0,2	0,983506
21,160000	0,2	0,980494
21,163333	0,2	0,977283
21,166667	0,2	0,974013
21,170000	0,2	0,971012
21,173333	0,2	0,968773
21,176667	0,2	0,967573
21,180000	0,2	0,967158
21,183333	0,2	0,966973
21,186667	0,2	0,966638
21,190000	0,2	0,965948
21,193333	0,2	0,964625
21,196667	0,2	0,962602
21,200000	0,2	0,960351
21,203333	0,2	0,958668
21,206667	0,2	0,958133
21,210000	0,2	0,958582
21,213333	0,2	0,959146
21,216667	0,2	0,959063
21,220000	0,2	0,958377
21,223333	0,2	0,957855
21,226667	0,2	0,958196
21,230000	0,2	0,959393
21,233333	0,2	0,961032
21,236667	0,2	0,962897
21,240000	0,2	0,965247
21,243333	0,2	0,968684
21,246667	0,2	0,973517
21,250000	0,2	0,979414
21,253333	0,2	0,985989
21,256667	0,2	0,993300
21,260000	0,2	1,001542
21,263333	0,2	1,010648
21,266667	0,2	1,020498
21,270000	0,2	1,031195
21,273333	0,2	1,042657
21,276667	0,2	1,054332
21,280000	0,2	1,065613
21,283333	0,2	1,076008
21,286667	0,2	1,084917
21,290000	0,2	1,091889
21,293333	0,2	1,097040
21,296667	0,2	1,100867
21,300000	0,2	1,103715
21,303333	0,2	1,105474
21,306667	0,2	1,105763
21,310000	0,2	1,104512
21,313333	0,2	1,102236
21,316667	0,2	1,099431
21,320000	0,2	1,095931
21,323333	0,2	1,091121
21,326667	0,2	1,084523
21,330000	0,2	1,076234
21,333333	0,2	1,066887
21,336667	0,2	1,057152
21,340000	0,2	1,047455
21,343333	0,2	1,037907
21,346667	0,2	1,028227
21,350000	0,2	1,018091
21,353333	0,2	1,007575
21,356667	0,2	0,997016
21,360000	0,2	0,986668
21,363333	0,2	0,976837
21,366667	0,2	0,968229
21,370000	0,2	0,961830
21,373333	0,2	0,958246
21,376667	0,2	0,957009
21,380000	0,2	0,956658
21,383333	0,2	0,955898
21,386667	0,2	0,954486
21,390000	0,2	0,953084
21,393333	0,2	0,952542
21,396667	0,2	0,953083
21,400000	0,2	0,954253
21,403333	0,2	0,955698
21,406667	0,2	0,957541
21,410000	0,2	0,960072
21,413333	0,2	0,963306
21,416667	0,2	0,966766
21,420000	0,2	0,969779
21,423333	0,2	0,972096
21,426667	0,2	0,974093
21,430000	0,2	0,976258
21,433333	0,2	0,978606
21,436667	0,2	0,980694
21,440000	0,2	0,981986
21,443333	0,2	0,982152
21,446667	0,2	0,981200
21,450000	0,2	0,979362
21,453333	0,2	0,976668
21,456667	0,2	0,972842
21,460000	0,2	0,967774
21,463333	0,2	0,961660
21,466667	0,2	0,954672
21,470000	0,2	0,946831
21,473333	0,2	0,938239
21,476667	0,2	0,929453
21,480000	0,2	0,921346
21,483333	0,2	0,914375
21,486667	0,2	0,908222
21,490000	0,2	0,902307
21,493333	0,2	0,896530
21,496667	0,2	0,891302
21,500000	0,2	0,886935
21,503333	0,2	0,883466
21,506667	0,2	0,880920
21,510000	0,2	0,879371
21,513333	0,2	0,878882
21,516667	0,2	0,879329
21,520000	0,2	0,880155
21,523333	0,2	0,880672
21,526667	0,2	0,880735
21,530000	0,2	0,880879
21,533333	0,2	0,881983
21,536667	0,2	0,884927
21,540000	0,2	0,890201
21,543333	0,2	0,897528
21,546667	0,2	0,906003
21,550000	0,2	0,914650
21,553333	0,2	0,922837
21,556667	0,2	0,930411
21,560000	0,2	0,937475
21,563333	0,2	0,944086
21,566667	0,2	0,950390
21,570000	0,2	0,956539
21,573333	0,2	0,962178
21,576667	0,2	0,966709
21,580000	0,2	0,970172
21,583333	0,2	0,973247
21,586667	0,2	0,976464
21,590000	0,2	0,979760
21,593333	0,2	0,982748
21,596667	0,2	0,985161
21,600000	0,2	0,986860
21,603333	0,2	0,987519
21,606667	0,2	0,986620
21,610000	0,2	0,983988
21,613333	0,2	0,980063
21,616667	0,2	0,975502
21,620000	0,2	0,970808
21,623333	0,2	0,966074
21,626667	0,2	0,960969
21,630000	0,2	0,955362
21,633333	0,2	0,949467
21,636667	0,2	0,943291
21,640000	0,2	0,936833
21,643333	0,2	0,930550
21,646667	0,2	0,925198
21,650000	0,2	0,921319
21,653333	0,2	0,918858
21,656667	0,2	0,917496
21,660000	0,2	0,917175
21,663333	0,2	0,917817
21,666667	0,2	0,918996
21,670000	0,2	0,920271
21,673333	0,2	0,921459
21,676667	0,2	0,922664
21,680000	0,2	0,924183
21,683333	0,2	0,926308
21,686667	0,2	0,929380
21,690000	0,2	0,933703
21,693333	0,2	0,939091
21,696667	0,2	0,944830
21,700000	0,2	0,950122
21,703333	0,2	0,954330
21,706667	0,2	0,957264
21,710000	0,2	0,959384
21,713333	0,2	0,961232
21,716667	0,2	0,962806
21,720000	0,2	0,963739
21,723333	0,2	0,963680
21,726667	0,2	0,962426
21,730000	0,2	0,959885
21,733333	0,2	0,956013
21,736667	0,2	0,950987
21,740000	0,2	0,945324
21,743333	0,2	0,939568
21,746667	0,2	0,933968
21,750000	0,2	0,928604
21,753333	0,2	0,923600
21,756667	0,2	0,918870
21,760000	0,2	0,914077
21,763333	0,2	0,909362
21,766667	0,2	0,905615
21,770000	0,2	0,903634
21,773333	0,2	0,903462
21,776667	0,2	0,904669
21,780000	0,2	0,906810
21,783333	0,2	0,909617
21,786667	0,2	0,913066
21,790000	0,2	0,917239
21,793333	0,2	0,922249
21,796667	0,2	0,928408
21,800000	0,2	0,935957
21,803333	0,2	0,944532
21,806667	0,2	0,953299
21,810000	0,2	0,961604
21,813333	0,2	0,969401
21,816667	0,2	0,977143
21,820000	0,2	0,985299
21,823333	0,2	0,994167
21,826667	0,2	1,004192
21,830000	0,2	1,016146
21,833333	0,2	1,030803
21,836667	0,2	1,048484
21,840000	0,2	1,068950
21,843333	0,2	1,091677
21,846667	0,2	1,116345
21,850000	0,2	1,143187
21,853333	0,2	1,172849
21,856667	0,2	1,206000
21,860000	0,2	1,243092
21,863333	0,2	1,284260
21,866667	0,2	1,329364
21,870000	0,2	1,378027
21,873333	0,2	1,429601
21,876667	0,2	1,483528
21,880000	0,2	1,539609
21,883333	0,2	1,597497
21,886667	0,2	1,656253
21,890000	0,2	1,714586
21,893333	0,2	1,771189
21,896667	0,2	1,824908
21,900000	0,2	1,874903
21,903333	0,2	1,920843
21,906667	0,2	1,962741
21,910000	0,2	2,000338
21,913333	0,2	2,032711
21,916667	0,2	2,058390
21,920000	0,2	2,075907
21,923333	0,2	2,084526
21,926667	0,2	2,084242
21,930000	0,2	2,075316
21,933333	0,2	2,058129
21,936667	0,2	2,033135
21,940000	0,2	2,000976
21,943333	0,2	1,962557
21,946667	0,2	1,918646
21,950000	0,2	1,869524
21,953333	0,2	1,815358
21,956667	0,2	1,756869
21,960000	0,2	1,695299
21,963333	0,2	1,631706
21,966667	0,2	1,566673
21,970000	0,2	1,500614
21,973333	0,2	1,434025
21,976667	0,2	1,367753
21,980000	0,2	1,303138
21,983333	0,2	1,241455
21,986667	0,2	1,183203
21,990000	0,2	1,128167
21,993333	0,2	1,076079
21,996667	0,2	1,027017
22,000000	0,2	0,981454
22,003333	0,2	0,940031
22,006667	0,2	0,902733
22,010000	0,2	0,868639
22,013333	0,2	0,836888
22,016667	0,2	0,807227
22,020000	0,2	0,779651
22,023333	0,2	0,754149
22,026667	0,2	0,730736
22,030000	0,2	0,709507
22,033333	0,2	0,690575
22,036667	0,2	0,674036
22,040000	0,2	0,660030
22,043333	0,2	0,648533
22,046667	0,2	0,639043
22,050000	0,2	0,630738
22,053333	0,2	0,623005
22,056667	0,2	0,615677
22,060000	0,2	0,608647
22,063333	0,2	0,601644
22,066667	0,2	0,594551
22,070000	0,2	0,587517
22,073333	0,2	0,580746
22,076667	0,2	0,574520
22,080000	0,2	0,569229
22,083333	0,2	0,565153
22,086667	0,2	0,562314
22,090000	0,2	0,560428
22,093333	0,2	0,558997
22,096667	0,2	0,557525
22,100000	0,2	0,555631
22,103333	0,2	0,553385
22,106667	0,2	0,551659
22,110000	0,2	0,551504
22,113333	0,2	0,553256
22,116667	0,2	0,556477
22,120000	0,2	0,560322
22,123333	0,2	0,563951
22,126667	0,2	0,566931
22,130000	0,2	0,569378
22,133333	0,2	0,571843
22,136667	0,2	0,574971
22,140000	0,2	0,579030
22,143333	0,2	0,583759
22,146667	0,2	0,588564
22,150000	0,2	0,592825
22,153333	0,2	0,596358
22,156667	0,2	0,599595
22,160000	0,2	0,602992
22,163333	0,2	0,606411
22,166667	0,2	0,609440
22,170000	0,2	0,611975
22,173333	0,2	0,614054
22,176667	0,2	0,615518
22,180000	0,2	0,616247
22,183333	0,2	0,616510
22,186667	0,2	0,616955
22,190000	0,2	0,618224
22,193333	0,2	0,620514
22,196667	0,2	0,623381
22,200000	0,2	0,626025
22,203333	0,2	0,627852
22,206667	0,2	0,628656
22,210000	0,2	0,628389
22,213333	0,2	0,627109
22,216667	0,2	0,625126
22,220000	0,2	0,622958
22,223333	0,2	0,621009
22,226667	0,2	0,619332
22,230000	0,2	0,617712
22,233333	0,2	0,615738
22,236667	0,2	0,612863
22,240000	0,2	0,608911
22,243333	0,2	0,604531
22,246667	0,2	0,600613
22,250000	0,2	0,597392
22,253333	0,2	0,594534
22,256667	0,2	0,591638
22,260000	0,2	0,588339
22,263333	0,2	0,584261
22,266667	0,2	0,579075
22,270000	0,2	0,572769
22,273333	0,2	0,565817
22,276667	0,2	0,558869
22,280000	0,2	0,552317
22,283333	0,2	0,546236
22,286667	0,2	0,540676
22,290000	0,2	0,536003
22,293333	0,2	0,532774
22,296667	0,2	0,531185
22,300000	0,2	0,530809
22,303333	0,2	0,530874
22,306667	0,2	0,530739
22,310000	0,2	0,530322
22,313333	0,2	0,530176
22,316667	0,2	0,531095
22,320000	0,2	0,533460
22,323333	0,2	0,536903
22,326667	0,2	0,540783
22,330000	0,2	0,544902
22,333333	0,2	0,549438
22,336667	0,2	0,554554
22,340000	0,2	0,560464
22,343333	0,2	0,567432
22,346667	0,2	0,575600
22,350000	0,2	0,584998
22,353333	0,2	0,595403
22,356667	0,2	0,606170
22,360000	0,2	0,616563
22,363333	0,2	0,626317
22,366667	0,2	0,635571
22,370000	0,2	0,644256
22,373333	0,2	0,651972
22,376667	0,2	0,658547
22,380000	0,2	0,664526
22,383333	0,2	0,670757
22,386667	0,2	0,677266
22,390000	0,2	0,682894
22,393333	0,2	0,686342
22,396667	0,2	0,687348
22,400000	0,2	0,686445
22,403333	0,2	0,683902
22,406667	0,2	0,679648
22,410000	0,2	0,673653
22,413333	0,2	0,665644
22,416667	0,2	0,655202
22,420000	0,2	0,642620
22,423333	0,2	0,629052
22,426667	0,2	0,615510
22,430000	0,2	0,602122
22,433333	0,2	0,588473
22,436667	0,2	0,574263
22,440000	0,2	0,559635
22,443333	0,2	0,545230
22,446667	0,2	0,531736
22,450000	0,2	0,519222
22,453333	0,2	0,507142
22,456667	0,2	0,495133
22,460000	0,2	0,483545
22,463333	0,2	0,472852
22,466667	0,2	0,462972
22,470000	0,2	0,453570
22,473333	0,2	0,444606
22,476667	0,2	0,436303
22,480000	0,2	0,428986
22,483333	0,2	0,423060
22,486667	0,2	0,418803
22,490000	0,2	0,416123
22,493333	0,2	0,414695
22,496667	0,2	0,414211
22,500000	0,2	0,414281
22,503333	0,2	0,414395
22,506667	0,2	0,414289
22,510000	0,2	0,414133
22,513333	0,2	0,414113
22,516667	0,2	0,414122
22,520000	0,2	0,414056
22,523333	0,2	0,413940
22,526667	0,2	0,413536
22,530000	0,2	0,412492
22,533333	0,2	0,411038
22,536667	0,2	0,409723
22,540000	0,2	0,408430
22,543333	0,2	0,406443
22,546667	0,2	0,403341
22,550000	0,2	0,399473
22,553333	0,2	0,395624
22,556667	0,2	0,392282
22,560000	0,2	0,389390
22,563333	0,2	0,386734
22,566667	0,2	0,384119
22,570000	0,2	0,381292
22,573333	0,2	0,377990
22,576667	0,2	0,373993
22,580000	0,2	0,369250
22,583333	0,2	0,364085
22,586667	0,2	0,359169
22,590000	0,2	0,355180
22,593333	0,2	0,352294
22,596667	0,2	0,350071
22,600000	0,2	0,348026
22,603333	0,2	0,345966
22,606667	0,2	0,343713
22,610000	0,2	0,340998
22,613333	0,2	0,337763
22,616667	0,2	0,334409
22,620000	0,2	0,331552
22,623333	0,2	0,329615
22,626667	0,2	0,328727
22,630000	0,2	0,328680
22,633333	0,2	0,328961
22,636667	0,2	0,329015
22,640000	0,2	0,328448
22,643333	0,2	0,327209
22,646667	0,2	0,325646
22,650000	0,2	0,324259
22,653333	0,2	0,323448
22,656667	0,2	0,323472
22,660000	0,2	0,324444
22,663333	0,2	0,326412
22,666667	0,2	0,329238
22,670000	0,2	0,332271
22,673333	0,2	0,334653
22,676667	0,2	0,336031
22,680000	0,2	0,336640
22,683333	0,2	0,336978
22,686667	0,2	0,337611
22,690000	0,2	0,338926
22,693333	0,2	0,340905
22,696667	0,2	0,343150
22,700000	0,2	0,344976
22,703333	0,2	0,345663
22,706667	0,2	0,344897
22,710000	0,2	0,343039
22,713333	0,2	0,340780
22,716667	0,2	0,338513
22,720000	0,2	0,336243
22,723333	0,2	0,333939
22,726667	0,2	0,331600
22,730000	0,2	0,329209
22,733333	0,2	0,326863
22,736667	0,2	0,324788
22,740000	0,2	0,323259
22,743333	0,2	0,322453
22,746667	0,2	0,322177
22,750000	0,2	0,321846
22,753333	0,2	0,320996
22,756667	0,2	0,319822
22,760000	0,2	0,319087
22,763333	0,2	0,319517
22,766667	0,2	0,321377
22,770000	0,2	0,324618
22,773333	0,2	0,328996
22,776667	0,2	0,333855
22,780000	0,2	0,338607
22,783333	0,2	0,343646
22,786667	0,2	0,350128
22,790000	0,2	0,358962
22,793333	0,2	0,370527
22,796667	0,2	0,384830
22,800000	0,2	0,401471
22,803333	0,2	0,419870
22,806667	0,2	0,439671
22,810000	0,2	0,460727
22,813333	0,2	0,482916
22,816667	0,2	0,506137
22,820000	0,2	0,530197
22,823333	0,2	0,554629
22,826667	0,2	0,578973
22,830000	0,2	0,603111
22,833333	0,2	0,626940
22,836667	0,2	0,649992
22,840000	0,2	0,671686
22,843333	0,2	0,691676
22,846667	0,2	0,709939
22,850000	0,2	0,726597
22,853333	0,2	0,741464
22,856667	0,2	0,753850
22,860000	0,2	0,763152
22,863333	0,2	0,769437
22,866667	0,2	0,773194
22,870000	0,2	0,774773
22,873333	0,2	0,774167
22,876667	0,2	0,771082
22,880000	0,2	0,765206
22,883333	0,2	0,756453
22,886667	0,2	0,744964
22,890000	0,2	0,730971
22,893333	0,2	0,714689
22,896667	0,2	0,696399
22,900000	0,2	0,676623
22,903333	0,2	0,655887
22,906667	0,2	0,634432
22,910000	0,2	0,612458
22,913333	0,2	0,590270
22,916667	0,2	0,567997
22,920000	0,2	0,545543
22,923333	0,2	0,522779
22,926667	0,2	0,499697
22,930000	0,2	0,476603
22,933333	0,2	0,454099
22,936667	0,2	0,432670
22,940000	0,2	0,412350
22,943333	0,2	0,392882
22,946667	0,2	0,374204
22,950000	0,2	0,356699
22,953333	0,2	0,340876
22,956667	0,2	0,326834
22,960000	0,2	0,314037
22,963333	0,2	0,301594
22,966667	0,2	0,289159
22,970000	0,2	0,277590
22,973333	0,2	0,268178
22,976667	0,2	0,261289
22,980000	0,2	0,256173
22,983333	0,2	0,251842
22,986667	0,2	0,247789
22,990000	0,2	0,244030
22,993333	0,2	0,240840
22,996667	0,2	0,238504
23,000000	0,2	0,237123
23,003333	0,2	0,236403
23,006667	0,2	0,235669
23,010000	0,2	0,234453
23,013333	0,2	0,233092
23,016667	0,2	0,232492
23,020000	0,2	0,233197
23,023333	0,2	0,234695
23,026667	0,2	0,235927
23,030000	0,2	0,236414
23,033333	0,2	0,236570
23,036667	0,2	0,237040
23,040000	0,2	0,238048
23,043333	0,2	0,239417
23,046667	0,2	0,241020
23,050000	0,2	0,242965
23,053333	0,2	0,245349
23,056667	0,2	0,248074
23,060000	0,2	0,250960
23,063333	0,2	0,253840
23,066667	0,2	0,256575
23,070000	0,2	0,259173
23,073333	0,2	0,261808
23,076667	0,2	0,264701
23,080000	0,2	0,268055
23,083333	0,2	0,271732
23,086667	0,2	0,275031
23,090000	0,2	0,277287
23,093333	0,2	0,278503
23,096667	0,2	0,278973
23,100000	0,2	0,278652
23,103333	0,2	0,277484
23,106667	0,2	0,276179
23,110000	0,2	0,275891
23,113333	0,2	0,277005
23,116667	0,2	0,278640
23,120000	0,2	0,279381
23,123333	0,2	0,278161
23,126667	0,2	0,274555
23,130000	0,2	0,268876
23,133333	0,2	0,262098
23,136667	0,2	0,255268
23,140000	0,2	0,248979
23,143333	0,2	0,243425
23,146667	0,2	0,238545
23,150000	0,2	0,234024
23,153333	0,2	0,229560
23,156667	0,2	0,225238
23,160000	0,2	0,221434
23,163333	0,2	0,218429
23,166667	0,2	0,216189
23,170000	0,2	0,214447
23,173333	0,2	0,212967
23,176667	0,2	0,211745
23,180000	0,2	0,211103
23,183333	0,2	0,212101
23,186667	0,2	0,216944
23,190000	0,2	0,227613
23,193333	0,2	0,243595
23,196667	0,2	0,262162
23,200000	0,2	0,279844
23,203333	0,2	0,292581
23,206667	0,2	0,296749
23,210000	0,2	0,291439
23,213333	0,2	0,279023
23,216667	0,2	0,263620
23,220000	0,2	0,249330
23,223333	0,2	0,238971
23,226667	0,2	0,233256
23,230000	0,2	0,230939
23,233333	0,2	0,230112
23,236667	0,2	0,229438
23,240000	0,2	0,228399
23,243333	0,2	0,227093
23,246667	0,2	0,225928
23,250000	0,2	0,225022
23,253333	0,2	0,223965
23,256667	0,2	0,222398
23,260000	0,2	0,220531
23,263333	0,2	0,218869
23,266667	0,2	0,217635
23,270000	0,2	0,216558
23,273333	0,2	0,215171
23,276667	0,2	0,213344
23,280000	0,2	0,211473
23,283333	0,2	0,210002
23,286667	0,2	0,208884
23,290000	0,2	0,207777
23,293333	0,2	0,206519
23,296667	0,2	0,204977
23,300000	0,2	0,202828
23,303333	0,2	0,199928
23,306667	0,2	0,196578
23,310000	0,2	0,193470
23,313333	0,2	0,191563
23,316667	0,2	0,191397
23,320000	0,2	0,192484
23,323333	0,2	0,193935
23,326667	0,2	0,195403
23,330000	0,2	0,197058
23,333333	0,2	0,198880
23,336667	0,2	0,200297
23,340000	0,2	0,200665
23,343333	0,2	0,199886
23,346667	0,2	0,198603
23,350000	0,2	0,197812
23,353333	0,2	0,197973
23,356667	0,2	0,198657
23,360000	0,2	0,199183
23,363333	0,2	0,199157
23,366667	0,2	0,198414
23,370000	0,2	0,196910
23,373333	0,2	0,194842
23,376667	0,2	0,192707
23,380000	0,2	0,190868
23,383333	0,2	0,189010
23,386667	0,2	0,186503
23,390000	0,2	0,183339
23,393333	0,2	0,180281
23,396667	0,2	0,178089
23,400000	0,2	0,176814
23,403333	0,2	0,175822
23,406667	0,2	0,174476
23,410000	0,2	0,172610
23,413333	0,2	0,170319
23,416667	0,2	0,167668
23,420000	0,2	0,164659
23,423333	0,2	0,161166
23,426667	0,2	0,156838
23,430000	0,2	0,151443
23,433333	0,2	0,145195
23,436667	0,2	0,138517
23,440000	0,2	0,131853
23,443333	0,2	0,125733
23,446667	0,2	0,120655
23,450000	0,2	0,116721
23,453333	0,2	0,113200
23,456667	0,2	0,108922
23,460000	0,2	0,103391
23,463333	0,2	0,097168
23,466667	0,2	0,091281
23,470000	0,2	0,086474
23,473333	0,2	0,082819
23,476667	0,2	0,079963
23,480000	0,2	0,077592
23,483333	0,2	0,075444
23,486667	0,2	0,073201
23,490000	0,2	0,070922
23,493333	0,2	0,069278
23,496667	0,2	0,068872
23,500000	0,2	0,069563
23,503333	0,2	0,070635
23,506667	0,2	0,071497
23,510000	0,2	0,072143
23,513333	0,2	0,072954
23,516667	0,2	0,074129
23,520000	0,2	0,075533
23,523333	0,2	0,077049
23,526667	0,2	0,078756
23,530000	0,2	0,080690
23,533333	0,2	0,082724
23,536667	0,2	0,084702
23,540000	0,2	0,086610
23,543333	0,2	0,088435
23,546667	0,2	0,089790
23,550000	0,2	0,090184
23,553333	0,2	0,089891
23,556667	0,2	0,090078
23,560000	0,2	0,091759
23,563333	0,2	0,094853
23,566667	0,2	0,098521
23,570000	0,2	0,102225
23,573333	0,2	0,105983
23,576667	0,2	0,109910
23,580000	0,2	0,114232
23,583333	0,2	0,119340
23,586667	0,2	0,125315
23,590000	0,2	0,131855
23,593333	0,2	0,138631
23,596667	0,2	0,145439
23,600000	0,2	0,152306
23,603333	0,2	0,159533
23,606667	0,2	0,167597
23,610000	0,2	0,176895
23,613333	0,2	0,187496
23,616667	0,2	0,199252
23,620000	0,2	0,212141
23,623333	0,2	0,226396
23,626667	0,2	0,242277
23,630000	0,2	0,259681
23,633333	0,2	0,278133
23,636667	0,2	0,297162
23,640000	0,2	0,316362
23,643333	0,2	0,335033
23,646667	0,2	0,352321
23,650000	0,2	0,368018
23,653333	0,2	0,382766
23,656667	0,2	0,397112
23,660000	0,2	0,410783
23,663333	0,2	0,422956
23,666667	0,2	0,432851
23,670000	0,2	0,440119
23,673333	0,2	0,444789
23,676667	0,2	0,446889
23,680000	0,2	0,446382
23,683333	0,2	0,443361
23,686667	0,2	0,437957
23,690000	0,2	0,430213
23,693333	0,2	0,420063
23,696667	0,2	0,407368
23,700000	0,2	0,392086
23,703333	0,2	0,374563
23,706667	0,2	0,355738
23,710000	0,2	0,336849
23,713333	0,2	0,318586
23,716667	0,2	0,300711
23,720000	0,2	0,282824
23,723333	0,2	0,265199
23,726667	0,2	0,248522
23,730000	0,2	0,233203
23,733333	0,2	0,219105
23,736667	0,2	0,205636
23,740000	0,2	0,192220
23,743333	0,2	0,178777
23,746667	0,2	0,165638
23,750000	0,2	0,153061
23,753333	0,2	0,140959
23,756667	0,2	0,129159
23,760000	0,2	0,117754
23,763333	0,2	0,107081
23,766667	0,2	0,097442
23,770000	0,2	0,088898
23,773333	0,2	0,081292
23,776667	0,2	0,074261
23,780000	0,2	0,067360
23,783333	0,2	0,060472
23,786667	0,2	0,053811
23,790000	0,2	0,047399
23,793333	0,2	0,041079
23,796667	0,2	0,034943
23,800000	0,2	0,029367
23,803333	0,2	0,024647
23,806667	0,2	0,020805
23,810000	0,2	0,017579
23,813333	0,2	0,014590
23,816667	0,2	0,011652
23,820000	0,2	0,008735
23,823333	0,2	0,005727
23,826667	0,2	0,002595
23,830000	0,2	-0,000336
23,833333	0,2	-0,002625
23,836667	0,2	-0,003977
23,840000	0,2	-0,004272
23,843333	0,2	-0,003746
23,846667	0,2	-0,002996
23,850000	0,2	-0,002616
23,853333	0,2	-0,003010
23,856667	0,2	-0,004241
23,860000	0,2	-0,005847
23,863333	0,2	-0,007215
23,866667	0,2	-0,008096
23,870000	0,2	-0,008490
23,873333	0,2	-0,008275
23,876667	0,2	-0,007118
23,880000	0,2	-0,004664
23,883333	0,2	-0,000957
23,886667	0,2	0,003403
23,890000	0,2	0,007613
23,893333	0,2	0,011031
23,896667	0,2	0,013457
23,900000	0,2	0,015234
23,903333	0,2	0,016943
23,906667	0,2	0,019021
23,910000	0,2	0,021593
23,913333	0,2	0,024652
23,916667	0,2	0,028273
23,920000	0,2	0,032202
23,923333	0,2	0,035746
23,926667	0,2	0,038491
23,930000	0,2	0,040512
23,933333	0,2	0,042064
23,936667	0,2	0,043565
23,940000	0,2	0,045398
23,943333	0,2	0,047546
23,946667	0,2	0,049662
23,950000	0,2	0,051347
23,953333	0,2	0,052378
23,956667	0,2	0,052690
23,960000	0,2	0,052036
23,963333	0,2	0,049867
23,966667	0,2	0,045907
23,970000	0,2	0,040610
23,973333	0,2	0,034791
23,976667	0,2	0,028971
23,980000	0,2	0,023200
23,983333	0,2	0,017323
23,986667	0,2	0,011309
23,990000	0,2	0,005324
23,993333	0,2	-0,000453
23,996667	0,2	-0,006043
24,000000	0,2	-0,011595
24,003333	0,2	-0,017070
24,006667	0,2	-0,022261
24,010000	0,2	-0,027073
24,013333	0,2	-0,031582
24,016667	0,2	-0,036032
24,020000	0,2	-0,040805
24,023333	0,2	-0,046134
24,026667	0,2	-0,051785
24,030000	0,2	-0,057134
24,033333	0,2	-0,061614
24,036667	0,2	-0,065008
24,040000	0,2	-0,067435
24,043333	0,2	-0,069300
24,046667	0,2	-0,071253
24,050000	0,2	-0,073923
24,053333	0,2	-0,077455
24,056667	0,2	-0,081194
24,060000	0,2	-0,084114
24,063333	0,2	-0,085730
24,066667	0,2	-0,086360
24,070000	0,2	-0,086654
24,073333	0,2	-0,087064
24,076667	0,2	-0,087741
24,080000	0,2	-0,088789
24,083333	0,2	-0,090249
24,086667	0,2	-0,091828
24,090000	0,2	-0,093016
24,093333	0,2	-0,093426
24,096667	0,2	-0,092897
24,100000	0,2	-0,091527
24,103333	0,2	-0,089809
24,106667	0,2	-0,088484
24,110000	0,2	-0,088075
24,113333	0,2	-0,088681
24,116667	0,2	-0,090008
24,120000	0,2	-0,091433
24,123333	0,2	-0,092312
24,126667	0,2	-0,092278
24,130000	0,2	-0,091211
24,133333	0,2	-0,089373
24,136667	0,2	-0,087467
24,140000	0,2	-0,085948
24,143333	0,2	-0,084603
24,146667	0,2	-0,083176
24,150000	0,2	-0,081831
24,153333	0,2	-0,080770
24,156667	0,2	-0,079734
24,160000	0,2	-0,078079
24,163333	0,2	-0,075349
24,166667	0,2	-0,071508
24,170000	0,2	-0,066815
24,173333	0,2	-0,061804
24,176667	0,2	-0,057160
24,180000	0,2	-0,053369
24,183333	0,2	-0,050332
24,186667	0,2	-0,047541
24,190000	0,2	-0,044740
24,193333	0,2	-0,041966
24,196667	0,2	-0,039095
24,200000	0,2	-0,035864
24,203333	0,2	-0,032190
24,206667	0,2	-0,028286
24,210000	0,2	-0,024445
24,213333	0,2	-0,020662
24,216667	0,2	-0,016607
24,220000	0,2	-0,012128
24,223333	0,2	-0,007597
24,226667	0,2	-0,003641
24,230000	0,2	-0,000829
24,233333	0,2	0,000318
24,236667	0,2	-0,000419
24,240000	0,2	-0,002443
24,243333	0,2	-0,004428
24,246667	0,2	-0,005231
24,250000	0,2	-0,004836
24,253333	0,2	-0,004251
24,256667	0,2	-0,004468
24,260000	0,2	-0,005877
24,263333	0,2	-0,008409
24,266667	0,2	-0,011798
24,270000	0,2	-0,015776
24,273333	0,2	-0,020076
24,276667	0,2	-0,024538
24,280000	0,2	-0,029306
24,283333	0,2	-0,034513
24,286667	0,2	-0,039985
24,290000	0,2	-0,045565
24,293333	0,2	-0,051240
24,296667	0,2	-0,056957
24,300000	0,2	-0,062639
24,303333	0,2	-0,068230
24,306667	0,2	-0,073728
24,310000	0,2	-0,079212
24,313333	0,2	-0,084702
24,316667	0,2	-0,090027
24,320000	0,2	-0,094924
24,323333	0,2	-0,099238
24,326667	0,2	-0,103061
24,330000	0,2	-0,106568
24,333333	0,2	-0,109671
24,336667	0,2	-0,112100
24,340000	0,2	-0,113917
24,343333	0,2	-0,115647
24,346667	0,2	-0,117823
24,350000	0,2	-0,120565
24,353333	0,2	-0,123690
24,356667	0,2	-0,126997
24,360000	0,2	-0,130000
24,363333	0,2	-0,131763
24,366667	0,2	-0,131643
24,370000	0,2	-0,129865
24,373333	0,2	-0,127109
24,376667	0,2	-0,123977
24,380000	0,2	-0,120815
24,383333	0,2	-0,117836
24,386667	0,2	-0,115170
24,390000	0,2	-0,112453
24,393333	0,2	-0,108841
24,396667	0,2	-0,103898
24,400000	0,2	-0,097956
24,403333	0,2	-0,091456
24,406667	0,2	-0,084346
24,410000	0,2	-0,076329
24,413333	0,2	-0,067501
24,416667	0,2	-0,058337
24,420000	0,2	-0,049019
24,423333	0,2	-0,039285
24,426667	0,2	-0,028886
24,430000	0,2	-0,017729
24,433333	0,2	-0,005767
24,436667	0,2	0,006968
24,440000	0,2	0,020475
24,443333	0,2	0,034765
24,446667	0,2	0,049399
24,450000	0,2	0,063397
24,453333	0,2	0,075863
24,456667	0,2	0,086680
24,460000	0,2	0,096561
24,463333	0,2	0,106251
24,466667	0,2	0,115957
24,470000	0,2	0,125468
24,473333	0,2	0,134283
24,476667	0,2	0,141752
24,480000	0,2	0,147447
24,483333	0,2	0,151390
24,486667	0,2	0,153984
24,490000	0,2	0,155771
24,493333	0,2	0,157266
24,496667	0,2	0,158874
24,500000	0,2	0,160741
24,503333	0,2	0,162894
24,506667	0,2	0,165743
24,510000	0,2	0,170055
24,513333	0,2	0,176196
24,516667	0,2	0,183842
24,520000	0,2	0,192710
24,523333	0,2	0,203083
24,526667	0,2	0,215711
24,530000	0,2	0,231848
24,533333	0,2	0,253125
24,536667	0,2	0,280856
24,540000	0,2	0,315741
24,543333	0,2	0,358399
24,546667	0,2	0,409919
24,550000	0,2	0,471733
24,553333	0,2	0,545248
24,556667	0,2	0,632368
24,560000	0,2	0,736405
24,563333	0,2	0,861651
24,566667	0,2	1,012197
24,570000	0,2	1,191746
24,573333	0,2	1,404034
24,576667	0,2	1,653233
24,580000	0,2	1,944569
24,583333	0,2	2,284631
24,586667	0,2	2,680866
24,590000	0,2	3,140867
24,593333	0,2	3,672013
24,596667	0,2	4,281301
24,600000	0,2	4,975021
24,603333	0,2	5,758515
24,606667	0,2	6,636029
24,610000	0,2	7,610393
24,613333	0,2	8,682539
24,616667	0,2	9,850848
24,620000	0,2	11,110583
24,623333	0,2	12,453710
24,626667	0,2	13,869042
24,630000	0,2	15,342328
24,633333	0,2	16,855909
24,636667	0,2	18,388380
24,640000	0,2	19,914909
24,643333	0,2	21,408294
24,646667	0,2	22,840370
24,650000	0,2	24,182985
24,653333	0,2	25,408419
24,656667	0,2	26,490149
24,660000	0,2	27,404209
24,663333	0,2	28,130205
24,666667	0,2	28,651656
24,670000	0,2	28,956335
24,673333	0,2	29,037174
24,676667	0,2	28,893114
24,680000	0,2	28,528834
24,683333	0,2	27,953832
24,686667	0,2	27,181822
24,690000	0,2	26,230360
24,693333	0,2	25,120661
24,696667	0,2	23,877423
24,700000	0,2	22,527820
24,703333	0,2	21,099740
24,706667	0,2	19,620497
24,710000	0,2	18,116391
24,713333	0,2	16,612140
24,716667	0,2	15,130144
24,720000	0,2	13,690088
24,723333	0,2	12,308568
24,726667	0,2	10,998663
24,730000	0,2	9,769849
24,733333	0,2	8,628339
24,736667	0,2	7,577646
24,740000	0,2	6,619051
24,743333	0,2	5,752005
24,746667	0,2	4,974608
24,750000	0,2	4,283745
24,753333	0,2	3,674595
24,756667	0,2	3,140536
24,760000	0,2	2,674089
24,763333	0,2	2,267934
24,766667	0,2	1,915388
24,770000	0,2	1,610650
24,773333	0,2	1,348714
24,776667	0,2	1,124923
24,780000	0,2	0,934673
24,783333	0,2	0,773385
24,786667	0,2	0,636639
24,790000	0,2	0,520403
24,793333	0,2	0,421190
24,796667	0,2	0,336182
24,800000	0,2	0,263173
24,803333	0,2	0,200283
24,806667	0,2	0,145859
24,810000	0,2	0,098719
24,813333	0,2	0,058204
24,816667	0,2	0,023788
24,820000	0,2	-0,005311
24,823333	0,2	-0,030116
24,826667	0,2	-0,051689
24,830000	0,2	-0,070986
24,833333	0,2	-0,088509
24,836667	0,2	-0,103976
24,840000	0,2	-0,116737
24,843333	0,2	-0,126663
24,846667	0,2	-0,134528
24,850000	0,2	-0,141537
24,853333	0,2	-0,148362
24,856667	0,2	-0,154813
24,860000	0,2	-0,160698
24,863333	0,2	-0,166477
24,866667	0,2	-0,172651
24,870000	0,2	-0,179024
24,873333	0,2	-0,184779
24,876667	0,2	-0,189012
24,880000	0,2	-0,191323
24,883333	0,2	-0,192082
24,886667	0,2	-0,192193
24,890000	0,2	-0,192694
24,893333	0,2	-0,194116
24,896667	0,2	-0,195995
24,900000	0,2	-0,197423
24,903333	0,2	-0,197915
24,906667	0,2	-0,197567
24,910000	0,2	-0,196719
24,913333	0,2	-0,195601
24,916667	0,2	-0,194398
24,920000	0,2	-0,193472
24,923333	0,2	-0,193169
24,926667	0,2	-0,193587
24,930000	0,2	-0,194624
24,933333	0,2	-0,196108
24,936667	0,2	-0,197969
24,940000	0,2	-0,200207
24,943333	0,2	-0,202584
24,946667	0,2	-0,204597
24,950000	0,2	-0,205898
24,953333	0,2	-0,206557
24,956667	0,2	-0,206791
24,960000	0,2	-0,206803
24,963333	0,2	-0,207044
24,966667	0,2	-0,208023
24,970000	0,2	-0,209719
24,973333	0,2	-0,211712
24,976667	0,2	-0,213741
24,980000	0,2	-0,215837
24,983333	0,2	-0,218043
24,986667	0,2	-0,220217
24,990000	0,2	-0,222180
24,993333	0,2	-0,223856
24,996667	0,2	-0,225202
25,000000	0,2	-0,226262
25,003333	0,2	-0,227266
25,006667	0,2	-0,228422
25,010000	0,2	-0,229627
25,013333	0,2	-0,230593
25,016667	0,2	-0,231182
25,020000	0,2	-0,231581
25,023333	0,2	-0,232169
25,026667	0,2	-0,233166
25,030000	0,2	-0,234452
25,033333	0,2	-0,235792
25,036667	0,2	-0,237129
25,040000	0,2	-0,238483
25,043333	0,2	-0,239761
25,046667	0,2	-0,241003
25,050000	0,2	-0,242431
25,053333	0,2	-0,244123
25,056667	0,2	-0,245986
25,060000	0,2	-0,247786
25,063333	0,2	-0,249099
25,066667	0,2	-0,249546
25,070000	0,2	-0,248907
25,073333	0,2	-0,247188
25,076667	0,2	-0,244716
25,080000	0,2	-0,242023
25,083333	0,2	-0,239802
25,086667	0,2	-0,238923
25,090000	0,2	-0,239937
25,093333	0,2	-0,242423
25,096667	0,2	-0,245243
25,100000	0,2	-0,247529
25,103333	0,2	-0,249157
25,106667	0,2	-0,250350
25,110000	0,2	-0,251253
25,113333	0,2	-0,251969
25,116667	0,2	-0,252638
25,120000	0,2	-0,253374
25,123333	0,2	-0,254187
25,126667	0,2	-0,254954
25,130000	0,2	-0,255481
25,133333	0,2	-0,255707
25,136667	0,2	-0,255811
25,140000	0,2	-0,255960
25,143333	0,2	-0,256065
25,146667	0,2	-0,255983
25,150000	0,2	-0,255719
25,153333	0,2	-0,255354
25,156667	0,2	-0,254838
25,160000	0,2	-0,254070
25,163333	0,2	-0,253306
25,166667	0,2	-0,253097
25,170000	0,2	-0,253628
25,173333	0,2	-0,254527
25,176667	0,2	-0,255376
25,180000	0,2	-0,256059
25,183333	0,2	-0,256721
25,186667	0,2	-0,257569
25,190000	0,2	-0,258483
25,193333	0,2	-0,259052
25,196667	0,2	-0,259097
25,200000	0,2	-0,258727
25,203333	0,2	-0,258110
25,206667	0,2	-0,257478
25,210000	0,2	-0,256980
25,213333	0,2	-0,256473
25,216667	0,2	-0,255613
25,220000	0,2	-0,254011
25,223333	0,2	-0,251456
25,226667	0,2	-0,248023
25,230000	0,2	-0,243947
25,233333	0,2	-0,239668
25,236667	0,2	-0,235841
25,240000	0,2	-0,232970
25,243333	0,2	-0,231206
25,246667	0,2	-0,230398
25,250000	0,2	-0,230283
25,253333	0,2	-0,230836
25,256667	0,2	-0,232255
25,260000	0,2	-0,234445
25,263333	0,2	-0,236802
25,266667	0,2	-0,238654
25,270000	0,2	-0,239768
25,273333	0,2	-0,240486
25,276667	0,2	-0,241474
25,280000	0,2	-0,243266
25,283333	0,2	-0,246097
25,286667	0,2	-0,250027
25,290000	0,2	-0,254816
25,293333	0,2	-0,259797
25,296667	0,2	-0,264331
25,300000	0,2	-0,268213
25,303333	0,2	-0,271579
25,306667	0,2	-0,274728
25,310000	0,2	-0,277961
25,313333	0,2	-0,281452
25,316667	0,2	-0,285121
25,320000	0,2	-0,288403
25,323333	0,2	-0,290561
25,326667	0,2	-0,291476
25,330000	0,2	-0,291606
25,333333	0,2	-0,291161
25,336667	0,2	-0,289883
25,340000	0,2	-0,287688
25,343333	0,2	-0,285012
25,346667	0,2	-0,282478
25,350000	0,2	-0,280379
25,353333	0,2	-0,278443
25,356667	0,2	-0,276119
25,360000	0,2	-0,273035
25,363333	0,2	-0,269210
25,366667	0,2	-0,265058
25,370000	0,2	-0,261147
25,373333	0,2	-0,257733
25,376667	0,2	-0,254566
25,380000	0,2	-0,251091
25,383333	0,2	-0,246793
25,386667	0,2	-0,241700
25,390000	0,2	-0,236523
25,393333	0,2	-0,232136
25,396667	0,2	-0,229107
25,400000	0,2	-0,227528
25,403333	0,2	-0,227132
25,406667	0,2	-0,227721
25,410000	0,2	-0,229137
25,413333	0,2	-0,230956
25,416667	0,2	-0,232720
25,420000	0,2	-0,234318
25,423333	0,2	-0,235801
25,426667	0,2	-0,237008
25,430000	0,2	-0,237769
25,433333	0,2	-0,238556
25,436667	0,2	-0,240414
25,440000	0,2	-0,244068
25,443333	0,2	-0,249448
25,446667	0,2	-0,255928
25,450000	0,2	-0,262640
25,453333	0,2	-0,268781
25,456667	0,2	-0,273907
25,460000	0,2	-0,277984
25,463333	0,2	-0,281319
25,466667	0,2	-0,284438
25,470000	0,2	-0,287843
25,473333	0,2	-0,291792
25,476667	0,2	-0,296250
25,480000	0,2	-0,300924
25,483333	0,2	-0,305155
25,486667	0,2	-0,308003
25,490000	0,2	-0,308991
25,493333	0,2	-0,308803
25,496667	0,2	-0,308816
25,500000	0,2	-0,309833
25,503333	0,2	-0,311675
25,506667	0,2	-0,313771
25,510000	0,2	-0,315641
25,513333	0,2	-0,317128
25,516667	0,2	-0,318568
25,520000	0,2	-0,320381
25,523333	0,2	-0,322484
25,526667	0,2	-0,324432
25,530000	0,2	-0,325898
25,533333	0,2	-0,326791
25,536667	0,2	-0,327153
25,540000	0,2	-0,327031
25,543333	0,2	-0,326476
25,546667	0,2	-0,325673
25,550000	0,2	-0,324874
25,553333	0,2	-0,324286
25,556667	0,2	-0,324186
25,560000	0,2	-0,324793
25,563333	0,2	-0,325939
25,566667	0,2	-0,327292
25,570000	0,2	-0,328703
25,573333	0,2	-0,330021
25,576667	0,2	-0,331005
25,580000	0,2	-0,331561
25,583333	0,2	-0,331820
25,586667	0,2	-0,332093
25,590000	0,2	-0,332846
25,593333	0,2	-0,334394
25,596667	0,2	-0,336424
25,600000	0,2	-0,338078
25,603333	0,2	-0,338762
25,606667	0,2	-0,338631
25,610000	0,2	-0,338089
25,613333	0,2	-0,337145
25,616667	0,2	-0,335660
25,620000	0,2	-0,333795
25,623333	0,2	-0,331756
25,626667	0,2	-0,329583
25,630000	0,2	-0,327555
25,633333	0,2	-0,326172
25,636667	0,2	-0,325595
25,640000	0,2	-0,325733
25,643333	0,2	-0,326656
25,646667	0,2	-0,328345
25,650000	0,2	-0,330380
25,653333	0,2	-0,332138
25,656667	0,2	-0,333250
25,660000	0,2	-0,333831
25,663333	0,2	-0,334257
25,666667	0,2	-0,334812
25,670000	0,2	-0,335434
25,673333	0,2	-0,335713
25,676667	0,2	-0,335330
25,680000	0,2	-0,334408
25,683333	0,2	-0,333285
25,686667	0,2	-0,332320
25,690000	0,2	-0,331984
25,693333	0,2	-0,332748
25,696667	0,2	-0,334746
25,700000	0,2	-0,337498
25,703333	0,2	-0,340136
25,706667	0,2	-0,341945
25,710000	0,2	-0,342590
25,713333	0,2	-0,342203
25,716667	0,2	-0,341446
25,720000	0,2	-0,341013
25,723333	0,2	-0,340901
25,726667	0,2	-0,340554
25,730000	0,2	-0,339547
25,733333	0,2	-0,337805
25,736667	0,2	-0,335594
25,740000	0,2	-0,333609
25,743333	0,2	-0,332693
25,746667	0,2	-0,333005
25,750000	0,2	-0,333616
25,753333	0,2	-0,333247
25,756667	0,2	-0,331262
25,760000	0,2	-0,327891
25,763333	0,2	-0,323937
25,766667	0,2	-0,320306
25,770000	0,2	-0,317541
25,773333	0,2	-0,315741
25,776667	0,2	-0,314758
25,780000	0,2	-0,314192
25,783333	0,2	-0,313462
25,786667	0,2	-0,312291
25,790000	0,2	-0,311030
25,793333	0,2	-0,310218
25,796667	0,2	-0,309905
25,800000	0,2	-0,309691
25,803333	0,2	-0,309312
25,806667	0,2	-0,308927
25,810000	0,2	-0,308849
25,813333	0,2	-0,309081
25,816667	0,2	-0,309345
25,820000	0,2	-0,309640
25,823333	0,2	-0,310322
25,826667	0,2	-0,311656
25,830000	0,2	-0,313548
25,833333	0,2	-0,315593
25,836667	0,2	-0,317311
25,840000	0,2	-0,318450
25,843333	0,2	-0,319122
25,846667	0,2	-0,319648
25,850000	0,2	-0,320231
25,853333	0,2	-0,320922
25,856667	0,2	-0,321878
25,860000	0,2	-0,323370
25,863333	0,2	-0,325516
25,866667	0,2	-0,328156
25,870000	0,2	-0,330976
25,873333	0,2	-0,333621
25,876667	0,2	-0,335646
25,880000	0,2	-0,336676
25,883333	0,2	-0,336797
25,886667	0,2	-0,336495
25,890000	0,2	-0,336264
25,893333	0,2	-0,336468
25,896667	0,2	-0,337266
25,900000	0,2	-0,338556
25,903333	0,2	-0,340087
25,906667	0,2	-0,341565
25,910000	0,2	-0,342719
25,913333	0,2	-0,343465
25,916667	0,2	-0,343906
25,920000	0,2	-0,344209
25,923333	0,2	-0,344617
25,926667	0,2	-0,345153
25,930000	0,2	-0,345412
25,933333	0,2	-0,345118
25,936667	0,2	-0,344426
25,940000	0,2	-0,343475
25,943333	0,2	-0,342119
25,946667	0,2	-0,340071
25,950000	0,2	-0,337109
25,953333	0,2	-0,333274
25,956667	0,2	-0,329000
25,960000	0,2	-0,324942
25,963333	0,2	-0,321445
25,966667	0,2	-0,318185
25,970000	0,2	-0,314397
25,973333	0,2	-0,309456
25,976667	0,2	-0,303429
25,980000	0,2	-0,297157
25,983333	0,2	-0,291740
25,986667	0,2	-0,287796
25,990000	0,2	-0,285101
25,993333	0,2	-0,283018
25,996667	0,2	-0,281072
26,000000	0,2	-0,278969
26,003333	0,2	-0,276631
26,006667	0,2	-0,274175
26,010000	0,2	-0,271680
26,013333	0,2	-0,269485
26,016667	0,2	-0,268503
26,020000	0,2	-0,269401
26,023333	0,2	-0,271676
26,026667	0,2	-0,274173
26,030000	0,2	-0,276296
26,033333	0,2	-0,278238
26,036667	0,2	-0,280326
26,040000	0,2	-0,282664
26,043333	0,2	-0,285198
26,046667	0,2	-0,287695
26,050000	0,2	-0,289842
26,053333	0,2	-0,291456
26,056667	0,2	-0,292393
26,060000	0,2	-0,292540
26,063333	0,2	-0,292214
26,066667	0,2	-0,292044
26,070000	0,2	-0,292226
26,073333	0,2	-0,292428
26,076667	0,2	-0,292220
26,080000	0,2	-0,291275
26,083333	0,2	-0,289735
26,086667	0,2	-0,288357
26,090000	0,2	-0,287741
26,093333	0,2	-0,287729
26,096667	0,2	-0,288000
26,100000	0,2	-0,288672
26,103333	0,2	-0,289931
26,106667	0,2	-0,291577
26,110000	0,2	-0,293261
26,113333	0,2	-0,294865
26,116667	0,2	-0,296328
26,120000	0,2	-0,297511
26,123333	0,2	-0,298632
26,126667	0,2	-0,300467
26,130000	0,2	-0,303823
26,133333	0,2	-0,308950
26,136667	0,2	-0,315278
26,140000	0,2	-0,321684
26,143333	0,2	-0,327281
26,146667	0,2	-0,331961
26,150000	0,2	-0,336178
26,153333	0,2	-0,340451
26,156667	0,2	-0,345033
26,160000	0,2	-0,349806
26,163333	0,2	-0,354427
26,166667	0,2	-0,358578
26,170000	0,2	-0,362237
26,173333	0,2	-0,365725
26,176667	0,2	-0,369382
26,180000	0,2	-0,373313
26,183333	0,2	-0,377394
26,186667	0,2	-0,381373
26,190000	0,2	-0,385060
26,193333	0,2	-0,388501
26,196667	0,2	-0,391759
26,200000	0,2	-0,394509
26,203333	0,2	-0,396228
26,206667	0,2	-0,396789
26,210000	0,2	-0,396499
26,213333	0,2	-0,395690
26,216667	0,2	-0,394652
26,220000	0,2	-0,393910
26,223333	0,2	-0,394203
26,226667	0,2	-0,395955
26,230000	0,2	-0,398794
26,233333	0,2	-0,401792
26,236667	0,2	-0,404316
26,240000	0,2	-0,406454
26,243333	0,2	-0,408415
26,246667	0,2	-0,409986
26,250000	0,2	-0,410961
26,253333	0,2	-0,411578
26,256667	0,2	-0,412051
26,260000	0,2	-0,412202
26,263333	0,2	-0,411850
26,266667	0,2	-0,411132
26,270000	0,2	-0,410325
26,273333	0,2	-0,409615
26,276667	0,2	-0,409069
26,280000	0,2	-0,408674
26,283333	0,2	-0,408545
26,286667	0,2	-0,409067
26,290000	0,2	-0,410438
26,293333	0,2	-0,412277
26,296667	0,2	-0,413938
26,300000	0,2	-0,415079
26,303333	0,2	-0,415868
26,306667	0,2	-0,416507
26,310000	0,2	-0,416757
26,313333	0,2	-0,416153
26,316667	0,2	-0,414509
26,320000	0,2	-0,412190
26,323333	0,2	-0,409958
26,326667	0,2	-0,408416
26,330000	0,2	-0,407638
26,333333	0,2	-0,407290
26,336667	0,2	-0,406997
26,340000	0,2	-0,406690
26,343333	0,2	-0,406442
26,346667	0,2	-0,406157
26,350000	0,2	-0,405851
26,353333	0,2	-0,405613
26,356667	0,2	-0,405111
26,360000	0,2	-0,403957
26,363333	0,2	-0,402383
26,366667	0,2	-0,400902
26,370000	0,2	-0,399862
26,373333	0,2	-0,399484
26,376667	0,2	-0,399857
26,380000	0,2	-0,400854
26,383333	0,2	-0,402151
26,386667	0,2	-0,403371
26,390000	0,2	-0,404263
26,393333	0,2	-0,404668
26,396667	0,2	-0,404474
26,400000	0,2	-0,403678
26,403333	0,2	-0,402562
26,406667	0,2	-0,401823
26,410000	0,2	-0,402152
26,413333	0,2	-0,403490
26,416667	0,2	-0,404853
26,420000	0,2	-0,405109
26,423333	0,2	-0,404009
26,426667	0,2	-0,402275
26,430000	0,2	-0,400812
26,433333	0,2	-0,400180
26,436667	0,2	-0,400616
26,440000	0,2	-0,402102
26,443333	0,2	-0,404354
26,446667	0,2	-0,406899
26,450000	0,2	-0,409155
26,453333	0,2	-0,410564
26,456667	0,2	-0,410971
26,460000	0,2	-0,410602
26,463333	0,2	-0,409678
26,466667	0,2	-0,408506
26,470000	0,2	-0,407656
26,473333	0,2	-0,407705
26,476667	0,2	-0,408980
26,480000	0,2	-0,411310
26,483333	0,2	-0,413973
26,486667	0,2	-0,416258
26,490000	0,2	-0,417782
26,493333	0,2	-0,418346
26,496667	0,2	-0,418022
26,500000	0,2	-0,417281
26,503333	0,2	-0,416741
26,506667	0,2	-0,416856
26,510000	0,2	-0,417752
26,513333	0,2	-0,419219
26,516667	0,2	-0,420782
26,520000	0,2	-0,421947
26,523333	0,2	-0,422486
26,526667	0,2	-0,422449
26,530000	0,2	-0,422054
26,533333	0,2	-0,421679
26,536667	0,2	-0,421711
26,540000	0,2	-0,422301
26,543333	0,2	-0,423352
26,546667	0,2	-0,424590
26,550000	0,2	-0,425443
26,553333	0,2	-0,425119
26,556667	0,2	-0,423094
26,560000	0,2	-0,419618
26,563333	0,2	-0,415746
26,566667	0,2	-0,412739
26,570000	0,2	-0,411347
26,573333	0,2	-0,411505
26,576667	0,2	-0,412521
26,580000	0,2	-0,413552
26,583333	0,2	-0,414086
26,586667	0,2	-0,414090
26,590000	0,2	-0,413841
26,593333	0,2	-0,413622
26,596667	0,2	-0,413438
26,600000	0,2	-0,412909
26,603333	0,2	-0,411535
26,606667	0,2	-0,409178
26,610000	0,2	-0,406292
26,613333	0,2	-0,403739
26,616667	0,2	-0,402264
26,620000	0,2	-0,402019
26,623333	0,2	-0,402517
26,626667	0,2	-0,403095
26,630000	0,2	-0,403386
26,633333	0,2	-0,403316
26,636667	0,2	-0,402948
26,640000	0,2	-0,402397
26,643333	0,2	-0,401646
26,646667	0,2	-0,400580
26,650000	0,2	-0,399143
26,653333	0,2	-0,397397
26,656667	0,2	-0,395658
26,660000	0,2	-0,394424
26,663333	0,2	-0,394110
26,666667	0,2	-0,394884
26,670000	0,2	-0,396610
26,673333	0,2	-0,398917
26,676667	0,2	-0,401399
26,680000	0,2	-0,403784
26,683333	0,2	-0,406041
26,686667	0,2	-0,408278
26,690000	0,2	-0,410415
26,693333	0,2	-0,412163
26,696667	0,2	-0,413239
26,700000	0,2	-0,413458
26,703333	0,2	-0,412831
26,706667	0,2	-0,411701
26,710000	0,2	-0,410626
26,713333	0,2	-0,410146
26,716667	0,2	-0,410588
26,720000	0,2	-0,411748
26,723333	0,2	-0,412835
26,726667	0,2	-0,413056
26,730000	0,2	-0,412272
26,733333	0,2	-0,410911
26,736667	0,2	-0,409467
26,740000	0,2	-0,408407
26,743333	0,2	-0,408158
26,746667	0,2	-0,408587
26,750000	0,2	-0,408903
26,753333	0,2	-0,408432
26,756667	0,2	-0,407144
26,760000	0,2	-0,405648
26,763333	0,2	-0,404759
26,766667	0,2	-0,404758
26,770000	0,2	-0,405250
26,773333	0,2	-0,405524
26,776667	0,2	-0,404872
26,780000	0,2	-0,403208
26,783333	0,2	-0,401290
26,786667	0,2	-0,399701
26,790000	0,2	-0,398047
26,793333	0,2	-0,395725
26,796667	0,2	-0,393138
26,800000	0,2	-0,391467
26,803333	0,2	-0,391266
26,806667	0,2	-0,391829
26,810000	0,2	-0,391905
26,813333	0,2	-0,390807
26,816667	0,2	-0,389093
26,820000	0,2	-0,388049
26,823333	0,2	-0,388254
26,826667	0,2	-0,389169
26,830000	0,2	-0,390018
26,833333	0,2	-0,390361
26,836667	0,2	-0,390230
26,840000	0,2	-0,390125
26,843333	0,2	-0,390353
26,846667	0,2	-0,390618
26,850000	0,2	-0,390713
26,853333	0,2	-0,390993
26,856667	0,2	-0,391700
26,860000	0,2	-0,392535
26,863333	0,2	-0,393293
26,866667	0,2	-0,394208
26,870000	0,2	-0,395495
26,873333	0,2	-0,397121
26,876667	0,2	-0,399086
26,880000	0,2	-0,401413
26,883333	0,2	-0,403809
26,886667	0,2	-0,405908
26,890000	0,2	-0,407791
26,893333	0,2	-0,409841
26,896667	0,2	-0,412302
26,900000	0,2	-0,415044
26,903333	0,2	-0,417601
26,906667	0,2	-0,419435
26,910000	0,2	-0,420248
26,913333	0,2	-0,420146
26,916667	0,2	-0,419506
26,920000	0,2	-0,418713
26,923333	0,2	-0,418167
26,926667	0,2	-0,418310
26,930000	0,2	-0,419276
26,933333	0,2	-0,420538
26,936667	0,2	-0,421337
26,940000	0,2	-0,421449
26,943333	0,2	-0,421181
26,946667	0,2	-0,420971
26,950000	0,2	-0,421166
26,953333	0,2	-0,421759
26,956667	0,2	-0,422473
26,960000	0,2	-0,423113
26,963333	0,2	-0,423665
26,966667	0,2	-0,424308
26,970000	0,2	-0,425306
26,973333	0,2	-0,426699
26,976667	0,2	-0,428279
26,980000	0,2	-0,429828
26,983333	0,2	-0,431229
26,986667	0,2	-0,432503
26,990000	0,2	-0,433781
26,993333	0,2	-0,434982
26,996667	0,2	-0,435788
27,000000	0,2	-0,436274
27,003333	0,2	-0,437091
27,006667	0,2	-0,438633
27,010000	0,2	-0,440447
27,013333	0,2	-0,441803
27,016667	0,2	-0,442553
27,020000	0,2	-0,442986
27,023333	0,2	-0,443161
27,026667	0,2	-0,442995
27,030000	0,2	-0,442718
27,033333	0,2	-0,442776
27,036667	0,2	-0,443489
27,040000	0,2	-0,444864
27,043333	0,2	-0,446540
27,046667	0,2	-0,448088
27,050000	0,2	-0,449338
27,053333	0,2	-0,450377
27,056667	0,2	-0,451396
27,060000	0,2	-0,452436
27,063333	0,2	-0,453246
27,066667	0,2	-0,453653
27,070000	0,2	-0,453904
27,073333	0,2	-0,454438
27,076667	0,2	-0,455491
27,080000	0,2	-0,456866
27,083333	0,2	-0,458270
27,086667	0,2	-0,459814
27,090000	0,2	-0,461732
27,093333	0,2	-0,463843
27,096667	0,2	-0,465630
27,100000	0,2	-0,466648
27,103333	0,2	-0,467003
27,106667	0,2	-0,467386
27,110000	0,2	-0,468236
27,113333	0,2	-0,469134
27,116667	0,2	-0,469348
27,120000	0,2	-0,468638
27,123333	0,2	-0,467309
27,126667	0,2	-0,465881
27,130000	0,2	-0,464851
27,133333	0,2	-0,464563
27,136667	0,2	-0,465101
27,140000	0,2	-0,466289
27,143333	0,2	-0,467736
27,146667	0,2	-0,468845
27,150000	0,2	-0,469081
27,153333	0,2	-0,468438
27,156667	0,2	-0,467380
27,160000	0,2	-0,466445
27,163333	0,2	-0,466190
27,166667	0,2	-0,467015
27,170000	0,2	-0,468734
27,173333	0,2	-0,470578
27,176667	0,2	-0,471805
27,180000	0,2	-0,472123
27,183333	0,2	-0,471610
27,186667	0,2	-0,470495
27,190000	0,2	-0,468898
27,193333	0,2	-0,466696
27,196667	0,2	-0,463794
27,200000	0,2	-0,460453
27,203333	0,2	-0,457328
27,206667	0,2	-0,455062
27,210000	0,2	-0,453818
27,213333	0,2	-0,453383
27,216667	0,2	-0,453470
27,220000	0,2	-0,453793
27,223333	0,2	-0,454223
27,226667	0,2	-0,454779
27,230000	0,2	-0,455403
27,233333	0,2	-0,455930
27,236667	0,2	-0,456123
27,240000	0,2	-0,455708
27,243333	0,2	-0,454617
27,246667	0,2	-0,453125
27,250000	0,2	-0,451722
27,253333	0,2	-0,450833
27,256667	0,2	-0,450410
27,260000	0,2	-0,450043
27,263333	0,2	-0,449505
27,266667	0,2	-0,448670
27,270000	0,2	-0,447339
27,273333	0,2	-0,445589
27,276667	0,2	-0,443717
27,280000	0,2	-0,441831
27,283333	0,2	-0,439880
27,286667	0,2	-0,437897
27,290000	0,2	-0,435946
27,293333	0,2	-0,433895
27,296667	0,2	-0,431439
27,300000	0,2	-0,428308
27,303333	0,2	-0,424308
27,306667	0,2	-0,419513
27,310000	0,2	-0,414391
27,313333	0,2	-0,409283
27,316667	0,2	-0,404302
27,320000	0,2	-0,399825
27,323333	0,2	-0,396321
27,326667	0,2	-0,393745
27,330000	0,2	-0,391443
27,333333	0,2	-0,388688
27,336667	0,2	-0,385370
27,340000	0,2	-0,381985
27,343333	0,2	-0,378942
27,346667	0,2	-0,376351
27,350000	0,2	-0,374267
27,353333	0,2	-0,372457
27,356667	0,2	-0,370325
27,360000	0,2	-0,367738
27,363333	0,2	-0,365462
27,366667	0,2	-0,364433
27,370000	0,2	-0,364961
27,373333	0,2	-0,366613
27,376667	0,2	-0,368530
27,380000	0,2	-0,369887
27,383333	0,2	-0,370332
27,386667	0,2	-0,370165
27,390000	0,2	-0,369911
27,393333	0,2	-0,369643
27,396667	0,2	-0,369122
27,400000	0,2	-0,368471
27,403333	0,2	-0,368157
27,406667	0,2	-0,368513
27,410000	0,2	-0,369555
27,413333	0,2	-0,371045
27,416667	0,2	-0,372684
27,420000	0,2	-0,374315
27,423333	0,2	-0,375824
27,426667	0,2	-0,377134
27,430000	0,2	-0,378484
27,433333	0,2	-0,380422
27,436667	0,2	-0,383362
27,440000	0,2	-0,387170
27,443333	0,2	-0,391157
27,446667	0,2	-0,394663
27,450000	0,2	-0,397581
27,453333	0,2	-0,400230
27,456667	0,2	-0,403034
27,460000	0,2	-0,406340
27,463333	0,2	-0,410251
27,466667	0,2	-0,414592
27,470000	0,2	-0,419160
27,473333	0,2	-0,423835
27,476667	0,2	-0,428445
27,480000	0,2	-0,432821
27,483333	0,2	-0,436796
27,486667	0,2	-0,440218
27,490000	0,2	-0,443309
27,493333	0,2	-0,446301
27,496667	0,2	-0,448700
27,500000	0,2	-0,449837
27,503333	0,2	-0,449738
27,506667	0,2	-0,448878
27,510000	0,2	-0,447709
27,513333	0,2	-0,446808
27,516667	0,2	-0,446956
27,520000	0,2	-0,448499
27,523333	0,2	-0,450776
27,526667	0,2	-0,452538
27,530000	0,2	-0,452923
27,533333	0,2	-0,451907
27,536667	0,2	-0,450055
27,540000	0,2	-0,447957
27,543333	0,2	-0,445817
27,546667	0,2	-0,443724
27,550000	0,2	-0,442005
27,553333	0,2	-0,440906
27,556667	0,2	-0,440246
27,560000	0,2	-0,439598
27,563333	0,2	-0,438644
27,566667	0,2	-0,437289
27,570000	0,2	-0,435643
27,573333	0,2	-0,433921
27,576667	0,2	-0,432282
27,580000	0,2	-0,430803
27,583333	0,2	-0,429487
27,586667	0,2	-0,428298
27,590000	0,2	-0,427331
27,593333	0,2	-0,426872
27,596667	0,2	-0,427074
27,600000	0,2	-0,427621
27,603333	0,2	-0,427985
27,606667	0,2	-0,428114
27,610000	0,2	-0,428605
27,613333	0,2	-0,430049
27,616667	0,2	-0,432482
27,620000	0,2	-0,435506
27,623333	0,2	-0,438590
27,626667	0,2	-0,441303
27,630000	0,2	-0,443498
27,633333	0,2	-0,445243
27,636667	0,2	-0,446622
27,640000	0,2	-0,447704
27,643333	0,2	-0,448626
27,646667	0,2	-0,449518
27,650000	0,2	-0,450282
27,653333	0,2	-0,450808
27,656667	0,2	-0,451371
27,660000	0,2	-0,452458
27,663333	0,2	-0,454363
27,666667	0,2	-0,456870
27,670000	0,2	-0,459116
27,673333	0,2	-0,460308
27,676667	0,2	-0,460639
27,680000	0,2	-0,461049
27,683333	0,2	-0,462190
27,686667	0,2	-0,463993
27,690000	0,2	-0,466112
27,693333	0,2	-0,468293
27,696667	0,2	-0,470297
27,700000	0,2	-0,471877
27,703333	0,2	-0,472822
27,706667	0,2	-0,472948
27,710000	0,2	-0,472343
27,713333	0,2	-0,471442
27,716667	0,2	-0,470742
27,720000	0,2	-0,470723
27,723333	0,2	-0,471686
27,726667	0,2	-0,473305
27,730000	0,2	-0,474714
27,733333	0,2	-0,475297
27,736667	0,2	-0,475137
27,740000	0,2	-0,474636
27,743333	0,2	-0,474029
27,746667	0,2	-0,473435
27,750000	0,2	-0,473148
27,753333	0,2	-0,473463
27,756667	0,2	-0,474374
27,760000	0,2	-0,475808
27,763333	0,2	-0,477871
27,766667	0,2	-0,480543
27,770000	0,2	-0,483355
27,773333	0,2	-0,485762
27,776667	0,2	-0,487857
27,780000	0,2	-0,490230
27,783333	0,2	-0,492963
27,786667	0,2	-0,495353
27,790000	0,2	-0,496810
27,793333	0,2	-0,497435
27,796667	0,2	-0,497598
27,800000	0,2	-0,497460
27,803333	0,2	-0,496945
27,806667	0,2	-0,495979
27,810000	0,2	-0,494786
27,813333	0,2	-0,493866
27,816667	0,2	-0,493524
27,820000	0,2	-0,493492
27,823333	0,2	-0,493358
27,826667	0,2	-0,493385
27,830000	0,2	-0,494283
27,833333	0,2	-0,496106
27,836667	0,2	-0,498182
27,840000	0,2	-0,500037
27,843333	0,2	-0,501638
27,846667	0,2	-0,502926
27,850000	0,2	-0,503642
27,853333	0,2	-0,503571
27,856667	0,2	-0,502868
27,860000	0,2	-0,502102
27,863333	0,2	-0,501807
27,866667	0,2	-0,502059
27,870000	0,2	-0,502547
27,873333	0,2	-0,502862
27,876667	0,2	-0,502555
27,880000	0,2	-0,501108
27,883333	0,2	-0,498422
27,886667	0,2	-0,495519
27,890000	0,2	-0,494093
27,893333	0,2	-0,494906
27,896667	0,2	-0,497165
27,900000	0,2	-0,499650
27,903333	0,2	-0,501705
27,906667	0,2	-0,503088
27,910000	0,2	-0,503710
27,913333	0,2	-0,503710
27,916667	0,2	-0,503473
27,920000	0,2	-0,503438
27,923333	0,2	-0,503849
27,926667	0,2	-0,504567
27,930000	0,2	-0,505039
27,933333	0,2	-0,504533
27,936667	0,2	-0,502790
27,940000	0,2	-0,500555
27,943333	0,2	-0,498991
27,946667	0,2	-0,498526
27,950000	0,2	-0,498579
27,953333	0,2	-0,498251
27,956667	0,2	-0,497077
27,960000	0,2	-0,495281
27,963333	0,2	-0,493563
27,966667	0,2	-0,492722
27,970000	0,2	-0,493154
27,973333	0,2	-0,494497
27,976667	0,2	-0,495975
27,980000	0,2	-0,497105
27,983333	0,2	-0,497836
27,986667	0,2	-0,498090
27,990000	0,2	-0,497687
27,993333	0,2	-0,496753
27,996667	0,2	-0,495690
28,000000	0,2	-0,494874
28,003333	0,2	-0,494648
28,006667	0,2	-0,495123
28,010000	0,2	-0,495796
28,013333	0,2	-0,495857
28,016667	0,2	-0,495049
28,020000	0,2	-0,494107
28,023333	0,2	-0,494153
28,026667	0,2	-0,495545
28,030000	0,2	-0,497514
28,033333	0,2	-0,498978
28,036667	0,2	-0,499471
28,040000	0,2	-0,499285
28,043333	0,2	-0,498906
28,046667	0,2	-0,498476
28,050000	0,2	-0,497821
28,053333	0,2	-0,496659
28,056667	0,2	-0,494738
28,060000	0,2	-0,492292
28,063333	0,2	-0,490176
28,066667	0,2	-0,488943
28,070000	0,2	-0,488146
28,073333	0,2	-0,486993
28,076667	0,2	-0,485225
28,080000	0,2	-0,483193
28,083333	0,2	-0,481384
28,086667	0,2	-0,480065
28,090000	0,2	-0,479223
28,093333	0,2	-0,478678
28,096667	0,2	-0,478280
28,100000	0,2	-0,477918
28,103333	0,2	-0,477389
28,106667	0,2	-0,476415
28,110000	0,2	-0,474813
28,113333	0,2	-0,472451
28,116667	0,2	-0,468987
28,120000	0,2	-0,464139
28,123333	0,2	-0,458220
28,126667	0,2	-0,451840
28,130000	0,2	-0,445078
28,133333	0,2	-0,437453
28,136667	0,2	-0,428563
28,140000	0,2	-0,418518
28,143333	0,2	-0,407859
28,146667	0,2	-0,397196
28,150000	0,2	-0,386829
28,153333	0,2	-0,376500
28,156667	0,2	-0,365593
28,160000	0,2	-0,353700
28,163333	0,2	-0,340917
28,166667	0,2	-0,327448
28,170000	0,2	-0,313356
28,173333	0,2	-0,298963
28,176667	0,2	-0,284833
28,180000	0,2	-0,271153
28,183333	0,2	-0,257534
28,186667	0,2	-0,243541
28,190000	0,2	-0,229407
28,193333	0,2	-0,215861
28,196667	0,2	-0,203296
28,200000	0,2	-0,191699
28,203333	0,2	-0,181256
28,206667	0,2	-0,172432
28,210000	0,2	-0,165591
28,213333	0,2	-0,160991
28,216667	0,2	-0,159056
28,220000	0,2	-0,160130
28,223333	0,2	-0,163926
28,226667	0,2	-0,169566
28,230000	0,2	-0,176268
28,233333	0,2	-0,183944
28,236667	0,2	-0,193079
28,240000	0,2	-0,204021
28,243333	0,2	-0,216546
28,246667	0,2	-0,230155
28,250000	0,2	-0,244507
28,253333	0,2	-0,259346
28,256667	0,2	-0,274347
28,260000	0,2	-0,289394
28,263333	0,2	-0,304698
28,266667	0,2	-0,320474
28,270000	0,2	-0,336627
28,273333	0,2	-0,352528
28,276667	0,2	-0,367203
28,280000	0,2	-0,380067
28,283333	0,2	-0,391292
28,286667	0,2	-0,401503
28,290000	0,2	-0,411377
28,293333	0,2	-0,421260
28,296667	0,2	-0,430890
28,300000	0,2	-0,439774
28,303333	0,2	-0,447762
28,306667	0,2	-0,455002
28,310000	0,2	-0,461526
28,313333	0,2	-0,467094
28,316667	0,2	-0,471547
28,320000	0,2	-0,475187
28,323333	0,2	-0,478525
28,326667	0,2	-0,481885
28,330000	0,2	-0,485347
28,333333	0,2	-0,488694
28,336667	0,2	-0,491567
28,340000	0,2	-0,493859
28,343333	0,2	-0,495652
28,346667	0,2	-0,496843
28,350000	0,2	-0,497246
28,353333	0,2	-0,496898
28,356667	0,2	-0,496163
28,360000	0,2	-0,495615
28,363333	0,2	-0,495614
28,366667	0,2	-0,495907
28,370000	0,2	-0,495796
28,373333	0,2	-0,494841
28,376667	0,2	-0,493376
28,380000	0,2	-0,492156
28,383333	0,2	-0,491487
28,386667	0,2	-0,491055
28,390000	0,2	-0,490526
28,393333	0,2	-0,489913
28,396667	0,2	-0,489429
28,400000	0,2	-0,489208
28,403333	0,2	-0,489325
28,406667	0,2	-0,489883
28,410000	0,2	-0,490675
28,413333	0,2	-0,491133
28,416667	0,2	-0,490965
28,420000	0,2	-0,490440
28,423333	0,2	-0,489907
28,426667	0,2	-0,489482
28,430000	0,2	-0,489352
28,433333	0,2	-0,489863
28,436667	0,2	-0,491239
28,440000	0,2	-0,493442
28,443333	0,2	-0,496054
28,446667	0,2	-0,498216
28,450000	0,2	-0,499162
28,453333	0,2	-0,498945
28,456667	0,2	-0,498454
28,460000	0,2	-0,498580
28,463333	0,2	-0,499525
28,466667	0,2	-0,500947
28,470000	0,2	-0,502416
28,473333	0,2	-0,503695
28,476667	0,2	-0,504962
28,480000	0,2	-0,506648
28,483333	0,2	-0,508852
28,486667	0,2	-0,511276
28,490000	0,2	-0,513675
28,493333	0,2	-0,515986
28,496667	0,2	-0,518223
28,500000	0,2	-0,520326
28,503333	0,2	-0,521836
28,506667	0,2	-0,522103
28,510000	0,2	-0,521035
28,513333	0,2	-0,519270
28,516667	0,2	-0,517676
28,520000	0,2	-0,516756
28,523333	0,2	-0,516445
28,526667	0,2	-0,516457
28,530000	0,2	-0,516559
28,533333	0,2	-0,516515
28,536667	0,2	-0,516253
28,540000	0,2	-0,516081
28,543333	0,2	-0,516433
28,546667	0,2	-0,517327
28,550000	0,2	-0,518204
28,553333	0,2	-0,518521
28,556667	0,2	-0,518409
28,560000	0,2	-0,518437
28,563333	0,2	-0,518959
28,566667	0,2	-0,520023
28,570000	0,2	-0,521537
28,573333	0,2	-0,523031
28,576667	0,2	-0,523620
28,580000	0,2	-0,522660
28,583333	0,2	-0,520424
28,586667	0,2	-0,518074
28,590000	0,2	-0,516760
28,593333	0,2	-0,516702
28,596667	0,2	-0,517338
28,600000	0,2	-0,517921
28,603333	0,2	-0,517628
28,606667	0,2	-0,515818
28,610000	0,2	-0,512615
28,613333	0,2	-0,508990
28,616667	0,2	-0,506236
28,620000	0,2	-0,505347
28,623333	0,2	-0,506643
28,626667	0,2	-0,509572
28,630000	0,2	-0,512612
28,633333	0,2	-0,513856
28,636667	0,2	-0,512386
28,640000	0,2	-0,508903
28,643333	0,2	-0,504940
28,646667	0,2	-0,501781
28,650000	0,2	-0,499964
28,653333	0,2	-0,499367
28,656667	0,2	-0,499460
28,660000	0,2	-0,499564
28,663333	0,2	-0,499163
28,666667	0,2	-0,498217
28,670000	0,2	-0,497087
28,673333	0,2	-0,495878
28,676667	0,2	-0,494144
28,680000	0,2	-0,491573
28,683333	0,2	-0,488489
28,686667	0,2	-0,485584
28,690000	0,2	-0,483488
28,693333	0,2	-0,482480
28,696667	0,2	-0,482522
28,700000	0,2	-0,483382
28,703333	0,2	-0,484690
28,706667	0,2	-0,486136
28,710000	0,2	-0,487613
28,713333	0,2	-0,489147
28,716667	0,2	-0,490882
28,720000	0,2	-0,492919
28,723333	0,2	-0,495062
28,726667	0,2	-0,496924
28,730000	0,2	-0,498223
28,733333	0,2	-0,498942
28,736667	0,2	-0,499339
28,740000	0,2	-0,499658
28,743333	0,2	-0,499938
28,746667	0,2	-0,500255
28,750000	0,2	-0,500875
28,753333	0,2	-0,502053
28,756667	0,2	-0,503694
28,760000	0,2	-0,505173
28,763333	0,2	-0,505820
28,766667	0,2	-0,505665
28,770000	0,2	-0,505450
28,773333	0,2	-0,505913
28,776667	0,2	-0,507069
28,780000	0,2	-0,508147
28,783333	0,2	-0,508452
28,786667	0,2	-0,508085
28,790000	0,2	-0,507747
28,793333	0,2	-0,508076
28,796667	0,2	-0,509138
28,800000	0,2	-0,510623
28,803333	0,2	-0,512389
28,806667	0,2	-0,514334
28,810000	0,2	-0,516078
28,813333	0,2	-0,517082
28,816667	0,2	-0,516800
28,820000	0,2	-0,514974
28,823333	0,2	-0,512108
28,826667	0,2	-0,509202
28,830000	0,2	-0,506768
28,833333	0,2	-0,504518
28,836667	0,2	-0,502172
28,840000	0,2	-0,500074
28,843333	0,2	-0,498712
28,846667	0,2	-0,498121
28,850000	0,2	-0,498030
28,853333	0,2	-0,498129
28,856667	0,2	-0,498165
28,860000	0,2	-0,498117
28,863333	0,2	-0,498097
28,866667	0,2	-0,498005
28,870000	0,2	-0,497627
28,873333	0,2	-0,496975
28,876667	0,2	-0,496286
28,880000	0,2	-0,495981
28,883333	0,2	-0,496499
28,886667	0,2	-0,497718
28,890000	0,2	-0,498927
28,893333	0,2	-0,499680
28,896667	0,2	-0,500134
28,900000	0,2	-0,500601
28,903333	0,2	-0,501352
28,906667	0,2	-0,502492
28,910000	0,2	-0,503707
28,913333	0,2	-0,504474
28,916667	0,2	-0,504466
28,920000	0,2	-0,503609
28,923333	0,2	-0,502110
28,926667	0,2	-0,500366
28,930000	0,2	-0,498736
28,933333	0,2	-0,497553
28,936667	0,2	-0,497057
28,940000	0,2	-0,497198
28,943333	0,2	-0,497744
28,946667	0,2	-0,498381
28,950000	0,2	-0,498666
28,953333	0,2	-0,498328
28,956667	0,2	-0,497527
28,960000	0,2	-0,496658
28,963333	0,2	-0,496021
28,966667	0,2	-0,495436
28,970000	0,2	-0,494222
28,973333	0,2	-0,491895
28,976667	0,2	-0,488687
28,980000	0,2	-0,485288
28,983333	0,2	-0,482254
28,986667	0,2	-0,479578
28,990000	0,2	-0,476822
28,993333	0,2	-0,473558
28,996667	0,2	-0,469510
29,000000	0,2	-0,464706
29,003333	0,2	-0,459647
29,006667	0,2	-0,455013
29,010000	0,2	-0,451178
29,013333	0,2	-0,448129
29,016667	0,2	-0,445681
29,020000	0,2	-0,443607
29,023333	0,2	-0,441718
29,026667	0,2	-0,439889
29,030000	0,2	-0,438020
29,033333	0,2	-0,436173
29,036667	0,2	-0,434680
29,040000	0,2	-0,433808
29,043333	0,2	-0,433449
29,046667	0,2	-0,433196
29,050000	0,2	-0,432557
29,053333	0,2	-0,431180
29,056667	0,2	-0,429140
29,060000	0,2	-0,426916
29,063333	0,2	-0,425011
29,066667	0,2	-0,423690
29,070000	0,2	-0,423078
29,073333	0,2	-0,423363
29,076667	0,2	-0,424735
29,080000	0,2	-0,427154
29,083333	0,2	-0,430306
29,086667	0,2	-0,433706
29,090000	0,2	-0,436846
29,093333	0,2	-0,439393
29,096667	0,2	-0,441340
29,100000	0,2	-0,443027
29,103333	0,2	-0,445088
29,106667	0,2	-0,448140
29,110000	0,2	-0,452141
29,113333	0,2	-0,456404
29,116667	0,2	-0,460565
29,120000	0,2	-0,464890
29,123333	0,2	-0,469349
29,126667	0,2	-0,473220
29,130000	0,2	-0,475970
29,133333	0,2	-0,477974
29,136667	0,2	-0,480118
29,140000	0,2	-0,482898
29,143333	0,2	-0,486041
29,146667	0,2	-0,488972
29,150000	0,2	-0,491295
29,153333	0,2	-0,492896
29,156667	0,2	-0,494025
29,160000	0,2	-0,495012
29,163333	0,2	-0,495817
29,166667	0,2	-0,496361
29,170000	0,2	-0,497051
29,173333	0,2	-0,498474
29,176667	0,2	-0,500650
29,180000	0,2	-0,502978
29,183333	0,2	-0,504946
29,186667	0,2	-0,506327
29,190000	0,2	-0,506733
29,193333	0,2	-0,505839
29,196667	0,2	-0,503999
29,200000	0,2	-0,501829
29,203333	0,2	-0,499378
29,206667	0,2	-0,496444
29,210000	0,2	-0,493313
29,213333	0,2	-0,490565
29,216667	0,2	-0,488378
29,220000	0,2	-0,486510
29,223333	0,2	-0,484790
29,226667	0,2	-0,483202
29,230000	0,2	-0,481704
29,233333	0,2	-0,480285
29,236667	0,2	-0,479219
29,240000	0,2	-0,479202
29,243333	0,2	-0,480825
29,246667	0,2	-0,483729
29,250000	0,2	-0,486894
29,253333	0,2	-0,489802
29,256667	0,2	-0,492762
29,260000	0,2	-0,496016
29,263333	0,2	-0,498626
29,266667	0,2	-0,498557
29,270000	0,2	-0,494695
29,273333	0,2	-0,488624
29,276667	0,2	-0,483586
29,280000	0,2	-0,481976
29,283333	0,2	-0,484200
29,286667	0,2	-0,489246
29,290000	0,2	-0,495699
29,293333	0,2	-0,502317
29,296667	0,2	-0,508191
29,300000	0,2	-0,512765
29,303333	0,2	-0,515795
29,306667	0,2	-0,517304
29,310000	0,2	-0,517434
29,313333	0,2	-0,516460
29,316667	0,2	-0,514889
29,320000	0,2	-0,513217
29,323333	0,2	-0,511815
29,326667	0,2	-0,511080
29,330000	0,2	-0,511218
29,333333	0,2	-0,512034
29,336667	0,2	-0,513153
29,340000	0,2	-0,514180
29,343333	0,2	-0,514631
29,346667	0,2	-0,513987
29,350000	0,2	-0,512236
29,353333	0,2	-0,510389
29,356667	0,2	-0,509821
29,360000	0,2	-0,510844
29,363333	0,2	-0,512566
29,366667	0,2	-0,514196
29,370000	0,2	-0,515756
29,373333	0,2	-0,517410
29,376667	0,2	-0,518719
29,380000	0,2	-0,518922
29,383333	0,2	-0,517624
29,386667	0,2	-0,514986
29,390000	0,2	-0,511596
29,393333	0,2	-0,508287
29,396667	0,2	-0,505833
29,400000	0,2	-0,504792
29,403333	0,2	-0,505302
29,406667	0,2	-0,506804
29,410000	0,2	-0,508410
29,413333	0,2	-0,509710
29,416667	0,2	-0,510820
29,420000	0,2	-0,511734
29,423333	0,2	-0,512098
29,426667	0,2	-0,511638
29,430000	0,2	-0,510641
29,433333	0,2	-0,509789
29,436667	0,2	-0,509461
29,440000	0,2	-0,509570
29,443333	0,2	-0,509887
29,446667	0,2	-0,510101
29,450000	0,2	-0,509950
29,453333	0,2	-0,509483
29,456667	0,2	-0,509133
29,460000	0,2	-0,509393
29,463333	0,2	-0,510325
29,466667	0,2	-0,511563
29,470000	0,2	-0,512778
29,473333	0,2	-0,513896
29,476667	0,2	-0,515011
29,480000	0,2	-0,516256
29,483333	0,2	-0,517662
29,486667	0,2	-0,519050
29,490000	0,2	-0,520135
29,493333	0,2	-0,520785
29,496667	0,2	-0,521093
29,500000	0,2	-0,521188
29,503333	0,2	-0,521071
29,506667	0,2	-0,520691
29,510000	0,2	-0,520238
29,513333	0,2	-0,520177
29,516667	0,2	-0,520789
29,520000	0,2	-0,521769
29,523333	0,2	-0,522326
29,526667	0,2	-0,521785
29,530000	0,2	-0,520154
29,533333	0,2	-0,518075
29,536667	0,2	-0,516347
29,540000	0,2	-0,515425
29,543333	0,2	-0,515063
29,546667	0,2	-0,514554
29,550000	0,2	-0,513503
29,553333	0,2	-0,512082
29,556667	0,2	-0,510539
29,560000	0,2	-0,508856
29,563333	0,2	-0,506992
29,566667	0,2	-0,505188
29,570000	0,2	-0,503847
29,573333	0,2	-0,503246
29,576667	0,2	-0,503294
29,580000	0,2	-0,503578
29,583333	0,2	-0,503762
29,586667	0,2	-0,503875
29,590000	0,2	-0,504141
29,593333	0,2	-0,504536
29,596667	0,2	-0,504626
29,600000	0,2	-0,504056
29,603333	0,2	-0,503118
29,606667	0,2	-0,502484
29,610000	0,2	-0,502404
29,613333	0,2	-0,502440
29,616667	0,2	-0,502108
29,620000	0,2	-0,501535
29,623333	0,2	-0,501311
29,626667	0,2	-0,502070
29,630000	0,2	-0,504085
29,633333	0,2	-0,506931
29,636667	0,2	-0,509833
29,640000	0,2	-0,512232
29,643333	0,2	-0,513814
29,646667	0,2	-0,514507
29,650000	0,2	-0,514640
29,653333	0,2	-0,514762
29,656667	0,2	-0,515370
29,660000	0,2	-0,516747
29,663333	0,2	-0,518713
29,666667	0,2	-0,520723
29,670000	0,2	-0,522462
29,673333	0,2	-0,524073
29,676667	0,2	-0,525751
29,680000	0,2	-0,527326
29,683333	0,2	-0,528245
29,686667	0,2	-0,528054
29,690000	0,2	-0,527047
29,693333	0,2	-0,526062
29,696667	0,2	-0,525810
29,700000	0,2	-0,526530
29,703333	0,2	-0,527879
29,706667	0,2	-0,529297
29,710000	0,2	-0,530556
29,713333	0,2	-0,531784
29,716667	0,2	-0,533153
29,720000	0,2	-0,534684
29,723333	0,2	-0,536267
29,726667	0,2	-0,537619
29,730000	0,2	-0,538161
29,733333	0,2	-0,537432
29,736667	0,2	-0,535705
29,740000	0,2	-0,533727
29,743333	0,2	-0,532094
29,746667	0,2	-0,531142
29,750000	0,2	-0,530886
29,753333	0,2	-0,530896
29,756667	0,2	-0,530726
29,760000	0,2	-0,530470
29,763333	0,2	-0,530498
29,766667	0,2	-0,530758
29,770000	0,2	-0,530653
29,773333	0,2	-0,529677
29,776667	0,2	-0,528009
29,780000	0,2	-0,526285
29,783333	0,2	-0,525075
29,786667	0,2	-0,524798
29,790000	0,2	-0,525575
29,793333	0,2	-0,526991
29,796667	0,2	-0,528429
29,800000	0,2	-0,529627
29,803333	0,2	-0,530749
29,806667	0,2	-0,532121
29,810000	0,2	-0,533919
29,813333	0,2	-0,535975
29,816667	0,2	-0,537912
29,820000	0,2	-0,539343
29,823333	0,2	-0,539942
29,826667	0,2	-0,539653
29,830000	0,2	-0,538792
29,833333	0,2	-0,537795
29,836667	0,2	-0,536898
29,840000	0,2	-0,536057
29,843333	0,2	-0,535252
29,846667	0,2	-0,534785
29,850000	0,2	-0,534924
29,853333	0,2	-0,535549
29,856667	0,2	-0,536510
29,860000	0,2	-0,537731
29,863333	0,2	-0,538762
29,866667	0,2	-0,538937
29,870000	0,2	-0,538187
29,873333	0,2	-0,537267
29,876667	0,2	-0,536999
29,880000	0,2	-0,537480
29,883333	0,2	-0,538146
29,886667	0,2	-0,538488
29,890000	0,2	-0,538591
29,893333	0,2	-0,538929
29,896667	0,2	-0,539608
29,900000	0,2	-0,540186
29,903333	0,2	-0,540364
29,906667	0,2	-0,540284
29,910000	0,2	-0,540070
29,913333	0,2	-0,539670
29,916667	0,2	-0,539091
29,920000	0,2	-0,538378
29,923333	0,2	-0,537523
29,926667	0,2	-0,536541
29,930000	0,2	-0,535696
29,933333	0,2	-0,535480
29,936667	0,2	-0,536103
29,940000	0,2	-0,537154
29,943333	0,2	-0,537899
29,946667	0,2	-0,537842
29,950000	0,2	-0,537050
29,953333	0,2	-0,535858
29,956667	0,2	-0,534345
29,960000	0,2	-0,532519
29,963333	0,2	-0,530834
29,966667	0,2	-0,529872
29,970000	0,2	-0,529661
29,973333	0,2	-0,529908
29,976667	0,2	-0,530565
29,980000	0,2	-0,531562
29,983333	0,2	-0,532456
29,986667	0,2	-0,532766
29,990000	0,2	-0,532331
29,993333	0,2	-0,531430
29,996667	0,2	-0,530657
30,000000	0,2	-0,530401
30,003333	0,2	-0,530428
30,006667	0,2	-0,530150
30,010000	0,2	-0,529192
30,013333	0,2	-0,527622
30,016667	0,2	-0,525860
30,020000	0,2	-0,524439
30,023333	0,2	-0,523621
30,026667	0,2	-0,523217
30,030000	0,2	-0,522963
30,033333	0,2	-0,522936
30,036667	0,2	-0,523267
30,040000	0,2	-0,523653
30,043333	0,2	-0,523648
30,046667	0,2	-0,523193
30,050000	0,2	-0,522550
30,053333	0,2	-0,522106
30,056667	0,2	-0,522230
30,060000	0,2	-0,522822
30,063333	0,2	-0,523201
30,066667	0,2	-0,522818
30,070000	0,2	-0,521865
30,073333	0,2	-0,520962
30,076667	0,2	-0,520341
30,080000	0,2	-0,519743
30,083333	0,2	-0,519158
30,086667	0,2	-0,519060
30,090000	0,2	-0,519848
30,093333	0,2	-0,521492
30,096667	0,2	-0,523576
30,100000	0,2	-0,525387
30,103333	0,2	-0,526222
30,106667	0,2	-0,525864
30,110000	0,2	-0,524921
30,113333	0,2	-0,524488
30,116667	0,2	-0,525104
30,120000	0,2	-0,526286
30,123333	0,2	-0,527268
30,126667	0,2	-0,527730
30,130000	0,2	-0,527828
30,133333	0,2	-0,527989
30,136667	0,2	-0,528671
30,140000	0,2	-0,530121
30,143333	0,2	-0,532293
30,146667	0,2	-0,534786
30,150000	0,2	-0,536853
30,153333	0,2	-0,537840
30,156667	0,2	-0,537675
30,160000	0,2	-0,536719
30,163333	0,2	-0,535330
30,166667	0,2	-0,533807
30,170000	0,2	-0,532444
30,173333	0,2	-0,531383
30,176667	0,2	-0,530593
30,180000	0,2	-0,530038
30,183333	0,2	-0,529692
30,186667	0,2	-0,529518
30,190000	0,2	-0,529612
30,193333	0,2	-0,530086
30,196667	0,2	-0,530644
30,200000	0,2	-0,530632
30,203333	0,2	-0,529712
30,206667	0,2	-0,528262
30,210000	0,2	-0,526982
30,213333	0,2	-0,526380
30,216667	0,2	-0,526612
30,220000	0,2	-0,527583
30,223333	0,2	-0,529112
30,226667	0,2	-0,530810
30,230000	0,2	-0,531945
30,233333	0,2	-0,532035
30,236667	0,2	-0,531494
30,240000	0,2	-0,531203
30,243333	0,2	-0,531524
30,246667	0,2	-0,531913
30,250000	0,2	-0,531490
30,253333	0,2	-0,529889
30,256667	0,2	-0,527565
30,260000	0,2	-0,525383
30,263333	0,2	-0,523892
30,266667	0,2	-0,522991
30,270000	0,2	-0,522461
30,273333	0,2	-0,522454
30,276667	0,2	-0,523177
30,280000	0,2	-0,524545
30,283333	0,2	-0,526147
30,286667	0,2	-0,527412
30,290000	0,2	-0,528141
30,293333	0,2	-0,528572
30,296667	0,2	-0,528781
30,300000	0,2	-0,528565
30,303333	0,2	-0,527791
30,306667	0,2	-0,526537
30,310000	0,2	-0,524972
30,313333	0,2	-0,523363
30,316667	0,2	-0,522169
30,320000	0,2	-0,521652
30,323333	0,2	-0,521436
30,326667	0,2	-0,520913
30,330000	0,2	-0,519992
30,333333	0,2	-0,519142
30,336667	0,2	-0,518819
30,340000	0,2	-0,519140
30,343333	0,2	-0,519973
30,346667	0,2	-0,521136
30,350000	0,2	-0,522438
30,353333	0,2	-0,523485
30,356667	0,2	-0,523918
30,360000	0,2	-0,524019
30,363333	0,2	-0,524411
30,366667	0,2	-0,525121
30,370000	0,2	-0,525517
30,373333	0,2	-0,525262
30,376667	0,2	-0,524829
30,380000	0,2	-0,524819
30,383333	0,2	-0,525162
30,386667	0,2	-0,525269
30,390000	0,2	-0,524733
30,393333	0,2	-0,523662
30,396667	0,2	-0,522561
30,400000	0,2	-0,521976
30,403333	0,2	-0,521978
30,406667	0,2	-0,522166
30,410000	0,2	-0,522375
30,413333	0,2	-0,522963
30,416667	0,2	-0,524223
30,420000	0,2	-0,525682
30,423333	0,2	-0,526314
30,426667	0,2	-0,525624
30,430000	0,2	-0,524191
30,433333	0,2	-0,522948
30,436667	0,2	-0,522326
30,440000	0,2	-0,522310
30,443333	0,2	-0,522882
30,446667	0,2	-0,524091
30,450000	0,2	-0,525880
30,453333	0,2	-0,527942
30,456667	0,2	-0,529749
30,460000	0,2	-0,530824
30,463333	0,2	-0,531100
30,466667	0,2	-0,530896
30,470000	0,2	-0,530278
30,473333	0,2	-0,528869
30,476667	0,2	-0,526721
30,480000	0,2	-0,524707
30,483333	0,2	-0,523589
30,486667	0,2	-0,523304
30,490000	0,2	-0,523401
30,493333	0,2	-0,523654
30,496667	0,2	-0,524101
30,500000	0,2	-0,524933
30,503333	0,2	-0,526312
30,506667	0,2	-0,527991
30,510000	0,2	-0,529390
30,513333	0,2	-0,530129
30,516667	0,2	-0,530171
30,520000	0,2	-0,529715
30,523333	0,2	-0,529189
30,526667	0,2	-0,529036
30,530000	0,2	-0,529461
30,533333	0,2	-0,530468
30,536667	0,2	-0,531826
30,540000	0,2	-0,533033
30,543333	0,2	-0,533435
30,546667	0,2	-0,532507
30,550000	0,2	-0,530264
30,553333	0,2	-0,527380
30,556667	0,2	-0,524739
30,560000	0,2	-0,522846
30,563333	0,2	-0,521669
30,566667	0,2	-0,520866
30,570000	0,2	-0,520074
30,573333	0,2	-0,519197
30,576667	0,2	-0,518477
30,580000	0,2	-0,518164
30,583333	0,2	-0,518232
30,586667	0,2	-0,518506
30,590000	0,2	-0,518956
30,593333	0,2	-0,519753
30,596667	0,2	-0,520935
30,600000	0,2	-0,522115
30,603333	0,2	-0,522816
30,606667	0,2	-0,523008
30,610000	0,2	-0,523009
30,613333	0,2	-0,522977
30,616667	0,2	-0,522782
30,620000	0,2	-0,522225
30,623333	0,2	-0,521354
30,626667	0,2	-0,520660
30,630000	0,2	-0,520754
30,633333	0,2	-0,521662
30,636667	0,2	-0,522616
30,640000	0,2	-0,522812
30,643333	0,2	-0,522148
30,646667	0,2	-0,520904
30,650000	0,2	-0,519254
30,653333	0,2	-0,517661
30,656667	0,2	-0,516996
30,660000	0,2	-0,517836
30,663333	0,2	-0,520077
30,666667	0,2	-0,523058
30,670000	0,2	-0,525888
30,673333	0,2	-0,528109
30,676667	0,2	-0,530021
30,680000	0,2	-0,532018
30,683333	0,2	-0,534003
30,686667	0,2	-0,535626
30,690000	0,2	-0,536732
30,693333	0,2	-0,537475
30,696667	0,2	-0,538095
30,700000	0,2	-0,538589
30,703333	0,2	-0,538691
30,706667	0,2	-0,538157
30,710000	0,2	-0,537006
30,713333	0,2	-0,535558
30,716667	0,2	-0,534204
30,720000	0,2	-0,533044
30,723333	0,2	-0,531801
30,726667	0,2	-0,530431
30,730000	0,2	-0,529462
30,733333	0,2	-0,529242
30,736667	0,2	-0,529458
30,740000	0,2	-0,529690
30,743333	0,2	-0,529942
30,746667	0,2	-0,530483
30,750000	0,2	-0,531371
30,753333	0,2	-0,532378
30,756667	0,2	-0,533367
30,760000	0,2	-0,534534
30,763333	0,2	-0,536108
30,766667	0,2	-0,537875
30,770000	0,2	-0,539289
30,773333	0,2	-0,540039
30,776667	0,2	-0,540269
30,780000	0,2	-0,540307
30,783333	0,2	-0,540187
30,786667	0,2	-0,539508
30,790000	0,2	-0,538106
30,793333	0,2	-0,536516
30,796667	0,2	-0,535356
30,800000	0,2	-0,534748
30,803333	0,2	-0,534579
30,806667	0,2	-0,534800
30,810000	0,2	-0,535401
30,813333	0,2	-0,536185
30,816667	0,2	-0,536625
30,820000	0,2	-0,536286
30,823333	0,2	-0,535196
30,826667	0,2	-0,533719
30,830000	0,2	-0,532399
30,833333	0,2	-0,531683
30,836667	0,2	-0,531701
30,840000	0,2	-0,532428
30,843333	0,2	-0,533739
30,846667	0,2	-0,535235
30,850000	0,2	-0,536379
30,853333	0,2	-0,536976
30,856667	0,2	-0,537239
30,860000	0,2	-0,537466
30,863333	0,2	-0,537811
30,866667	0,2	-0,538131
30,870000	0,2	-0,537940
30,873333	0,2	-0,536753
30,876667	0,2	-0,534516
30,880000	0,2	-0,531654
30,883333	0,2	-0,528846
30,886667	0,2	-0,526681
30,890000	0,2	-0,525390
30,893333	0,2	-0,525030
30,896667	0,2	-0,525586
30,900000	0,2	-0,526746
30,903333	0,2	-0,528107
30,906667	0,2	-0,529523
30,910000	0,2	-0,530903
30,913333	0,2	-0,532006
30,916667	0,2	-0,532752
30,920000	0,2	-0,533451
30,923333	0,2	-0,534430
30,926667	0,2	-0,535464
30,930000	0,2	-0,535806
30,933333	0,2	-0,534887
30,936667	0,2	-0,532735
30,940000	0,2	-0,529724
30,943333	0,2	-0,526459
30,946667	0,2	-0,523701
30,950000	0,2	-0,521954
30,953333	0,2	-0,521199
30,956667	0,2	-0,520974
30,960000	0,2	-0,520794
30,963333	0,2	-0,520579
30,966667	0,2	-0,520470
30,970000	0,2	-0,520282
30,973333	0,2	-0,519566
30,976667	0,2	-0,518263
30,980000	0,2	-0,516942
30,983333	0,2	-0,516347
30,986667	0,2	-0,516930
30,990000	0,2	-0,518618
30,993333	0,2	-0,520732
30,996667	0,2	-0,522331
31,000000	0,2	-0,522786
31,003333	0,2	-0,522096
31,006667	0,2	-0,520813
31,010000	0,2	-0,519648
31,013333	0,2	-0,519052
31,016667	0,2	-0,518932
31,020000	0,2	-0,518822
31,023333	0,2	-0,518482
31,026667	0,2	-0,518128
31,030000	0,2	-0,518190
31,033333	0,2	-0,518988
31,036667	0,2	-0,520380
31,040000	0,2	-0,521916
31,043333	0,2	-0,523479
31,046667	0,2	-0,525374
31,050000	0,2	-0,527750
31,053333	0,2	-0,530390
31,056667	0,2	-0,532974
31,060000	0,2	-0,535086
31,063333	0,2	-0,536201
31,066667	0,2	-0,536016
31,070000	0,2	-0,534819
31,073333	0,2	-0,533454
31,076667	0,2	-0,532741
31,080000	0,2	-0,532936
31,083333	0,2	-0,533819
31,086667	0,2	-0,535014
31,090000	0,2	-0,535966
31,093333	0,2	-0,535965
31,096667	0,2	-0,534681
31,100000	0,2	-0,532596
31,103333	0,2	-0,530723
31,106667	0,2	-0,529822
31,110000	0,2	-0,529807
31,113333	0,2	-0,529913
31,116667	0,2	-0,529494
31,120000	0,2	-0,528627
31,123333	0,2	-0,528058
31,126667	0,2	-0,528648
31,130000	0,2	-0,530655
31,133333	0,2	-0,533357
31,136667	0,2	-0,535678
31,140000	0,2	-0,537163
31,143333	0,2	-0,537866
31,146667	0,2	-0,537517
31,150000	0,2	-0,535603
31,153333	0,2	-0,532279
31,156667	0,2	-0,528697
31,160000	0,2	-0,526268
31,163333	0,2	-0,525635
31,166667	0,2	-0,526486
31,170000	0,2	-0,528066
31,173333	0,2	-0,529582
31,176667	0,2	-0,530517
31,180000	0,2	-0,530731
31,183333	0,2	-0,530306
31,186667	0,2	-0,529469
31,190000	0,2	-0,528667
31,193333	0,2	-0,528573
31,196667	0,2	-0,529745
31,200000	0,2	-0,532170
31,203333	0,2	-0,535233
31,206667	0,2	-0,538136
31,210000	0,2	-0,540451
31,213333	0,2	-0,542397
31,216667	0,2	-0,544346
31,220000	0,2	-0,546220
31,223333	0,2	-0,547558
31,226667	0,2	-0,548026
31,230000	0,2	-0,547825
31,233333	0,2	-0,547633
31,236667	0,2	-0,548027
31,240000	0,2	-0,548986
31,243333	0,2	-0,550041
31,246667	0,2	-0,550688
31,250000	0,2	-0,550539
31,253333	0,2	-0,549449
31,256667	0,2	-0,547596
31,260000	0,2	-0,545331
31,263333	0,2	-0,543017
31,266667	0,2	-0,540879
31,270000	0,2	-0,538846
31,273333	0,2	-0,536741
31,276667	0,2	-0,534860
31,280000	0,2	-0,534004
31,283333	0,2	-0,534651
31,286667	0,2	-0,536458
31,290000	0,2	-0,538732
31,293333	0,2	-0,541105
31,296667	0,2	-0,543439
31,300000	0,2	-0,545231
31,303333	0,2	-0,545763
31,306667	0,2	-0,544910
31,310000	0,2	-0,543390
31,313333	0,2	-0,542190
31,316667	0,2	-0,541913
31,320000	0,2	-0,542631
31,323333	0,2	-0,544075
31,326667	0,2	-0,545736
31,330000	0,2	-0,546997
31,333333	0,2	-0,547410
31,336667	0,2	-0,546921
31,340000	0,2	-0,545800
31,343333	0,2	-0,544306
31,346667	0,2	-0,542629
31,350000	0,2	-0,541238
31,353333	0,2	-0,540839
31,356667	0,2	-0,541784
31,360000	0,2	-0,543698
31,363333	0,2	-0,545689
31,366667	0,2	-0,547019
31,370000	0,2	-0,547619
31,373333	0,2	-0,547859
31,376667	0,2	-0,547975
31,380000	0,2	-0,547940
31,383333	0,2	-0,547833
31,386667	0,2	-0,547897
31,390000	0,2	-0,548177
31,393333	0,2	-0,548485
31,396667	0,2	-0,548656
31,400000	0,2	-0,548522
31,403333	0,2	-0,547714
31,406667	0,2	-0,545889
31,410000	0,2	-0,543230
31,413333	0,2	-0,540502
31,416667	0,2	-0,538640
31,420000	0,2	-0,538220
31,423333	0,2	-0,539016
31,426667	0,2	-0,540139
31,430000	0,2	-0,540659
31,433333	0,2	-0,540004
31,436667	0,2	-0,538198
31,440000	0,2	-0,536062
31,443333	0,2	-0,534925
31,446667	0,2	-0,535730
31,450000	0,2	-0,538232
31,453333	0,2	-0,541277
31,456667	0,2	-0,543861
31,460000	0,2	-0,545578
31,463333	0,2	-0,546397
31,466667	0,2	-0,546514
31,470000	0,2	-0,546247
31,473333	0,2	-0,545961
31,476667	0,2	-0,545884
31,480000	0,2	-0,545778
31,483333	0,2	-0,545075
31,486667	0,2	-0,543418
31,490000	0,2	-0,540896
31,493333	0,2	-0,537998
31,496667	0,2	-0,535437
31,500000	0,2	-0,533693
31,503333	0,2	-0,532670
31,506667	0,2	-0,532131
31,510000	0,2	-0,532306
31,513333	0,2	-0,533482
31,516667	0,2	-0,535210
31,520000	0,2	-0,536574
31,523333	0,2	-0,537180
31,526667	0,2	-0,537455
31,530000	0,2	-0,538155
31,533333	0,2	-0,539745
31,536667	0,2	-0,541918
31,540000	0,2	-0,543642
31,543333	0,2	-0,543957
31,546667	0,2	-0,542853
31,550000	0,2	-0,541237
31,553333	0,2	-0,539915
31,556667	0,2	-0,538947
31,560000	0,2	-0,538094
31,563333	0,2	-0,537273
31,566667	0,2	-0,536405
31,570000	0,2	-0,535384
31,573333	0,2	-0,534434
31,576667	0,2	-0,534088
31,580000	0,2	-0,534422
31,583333	0,2	-0,534853
31,586667	0,2	-0,534929
31,590000	0,2	-0,534646
31,593333	0,2	-0,534082
31,596667	0,2	-0,533360
31,600000	0,2	-0,532799
31,603333	0,2	-0,532669
31,606667	0,2	-0,532990
31,610000	0,2	-0,533772
31,613333	0,2	-0,534933
31,616667	0,2	-0,535919
31,620000	0,2	-0,536088
31,623333	0,2	-0,535403
31,626667	0,2	-0,534266
31,630000	0,2	-0,532957
31,633333	0,2	-0,531559
31,636667	0,2	-0,530175
31,640000	0,2	-0,528947
31,643333	0,2	-0,527973
31,646667	0,2	-0,527205
31,650000	0,2	-0,526431
31,653333	0,2	-0,525530
31,656667	0,2	-0,524655
31,660000	0,2	-0,524019
31,663333	0,2	-0,523634
31,666667	0,2	-0,523144
31,670000	0,2	-0,521993
31,673333	0,2	-0,520216
31,676667	0,2	-0,518759
31,680000	0,2	-0,518589
31,683333	0,2	-0,520025
31,686667	0,2	-0,522901
31,690000	0,2	-0,526440
31,693333	0,2	-0,529258
31,696667	0,2	-0,530493
31,700000	0,2	-0,530569
31,703333	0,2	-0,530447
31,706667	0,2	-0,530574
31,710000	0,2	-0,530699
31,713333	0,2	-0,530265
31,716667	0,2	-0,529055
31,720000	0,2	-0,527424
31,723333	0,2	-0,525678
31,726667	0,2	-0,523721
31,730000	0,2	-0,521541
31,733333	0,2	-0,519544
31,736667	0,2	-0,518294
31,740000	0,2	-0,518038
31,743333	0,2	-0,518344
31,746667	0,2	-0,518366
31,750000	0,2	-0,517636
31,753333	0,2	-0,516284
31,756667	0,2	-0,514714
31,760000	0,2	-0,513449
31,763333	0,2	-0,513068
31,766667	0,2	-0,514004
31,770000	0,2	-0,516300
31,773333	0,2	-0,519461
31,776667	0,2	-0,522824
31,780000	0,2	-0,525958
31,783333	0,2	-0,528563
31,786667	0,2	-0,530355
31,790000	0,2	-0,531185
31,793333	0,2	-0,531107
31,796667	0,2	-0,530307
31,800000	0,2	-0,528836
31,803333	0,2	-0,526489
31,806667	0,2	-0,523437
31,810000	0,2	-0,520654
31,813333	0,2	-0,519051
31,816667	0,2	-0,518503
31,820000	0,2	-0,518201
31,823333	0,2	-0,517759
31,826667	0,2	-0,517593
31,830000	0,2	-0,518218
31,833333	0,2	-0,519638
31,836667	0,2	-0,521444
31,840000	0,2	-0,523149
31,843333	0,2	-0,524528
31,846667	0,2	-0,525746
31,850000	0,2	-0,527083
31,853333	0,2	-0,528656
31,856667	0,2	-0,530403
31,860000	0,2	-0,532073
31,863333	0,2	-0,533298
31,866667	0,2	-0,533858
31,870000	0,2	-0,533828
31,873333	0,2	-0,533349
31,876667	0,2	-0,532297
31,880000	0,2	-0,530439
31,883333	0,2	-0,528023
31,886667	0,2	-0,525782
31,890000	0,2	-0,524215
31,893333	0,2	-0,523135
31,896667	0,2	-0,522033
31,900000	0,2	-0,520689
31,903333	0,2	-0,519350
31,906667	0,2	-0,518439
31,910000	0,2	-0,518129
31,913333	0,2	-0,518274
31,916667	0,2	-0,518737
31,920000	0,2	-0,519373
31,923333	0,2	-0,519695
31,926667	0,2	-0,519291
31,930000	0,2	-0,518650
31,933333	0,2	-0,518856
31,936667	0,2	-0,520420
31,940000	0,2	-0,522897
31,943333	0,2	-0,525376
31,946667	0,2	-0,527041
31,950000	0,2	-0,527424
31,953333	0,2	-0,526453
31,956667	0,2	-0,524516
31,960000	0,2	-0,522351
31,963333	0,2	-0,520536
31,966667	0,2	-0,519274
31,970000	0,2	-0,518741
31,973333	0,2	-0,519072
31,976667	0,2	-0,519985
31,980000	0,2	-0,520979
31,983333	0,2	-0,521840
31,986667	0,2	-0,522660
31,990000	0,2	-0,523476
31,993333	0,2	-0,524133
31,996667	0,2	-0,524630
32,000000	0,2	-0,525273
32,003333	0,2	-0,526195
32,006667	0,2	-0,527155
32,010000	0,2	-0,527860
32,013333	0,2	-0,528095
32,016667	0,2	-0,527849
32,020000	0,2	-0,527450
32,023333	0,2	-0,527260
32,026667	0,2	-0,527310
32,030000	0,2	-0,527332
32,033333	0,2	-0,527019
32,036667	0,2	-0,526306
32,040000	0,2	-0,525394
32,043333	0,2	-0,524460
32,046667	0,2	-0,523478
32,050000	0,2	-0,522379
32,053333	0,2	-0,521253
32,056667	0,2	-0,520328
32,060000	0,2	-0,519888
32,063333	0,2	-0,520272
32,066667	0,2	-0,521630
32,070000	0,2	-0,523644
32,073333	0,2	-0,525774
32,076667	0,2	-0,527573
32,080000	0,2	-0,528617
32,083333	0,2	-0,528557
32,086667	0,2	-0,527383
32,090000	0,2	-0,525513
32,093333	0,2	-0,523496
32,096667	0,2	-0,521643
32,100000	0,2	-0,520121
32,103333	0,2	-0,519017
32,106667	0,2	-0,518125
32,110000	0,2	-0,517170
32,113333	0,2	-0,516092
32,116667	0,2	-0,514842
32,120000	0,2	-0,513424
32,123333	0,2	-0,512201
32,126667	0,2	-0,511560
32,130000	0,2	-0,511471
32,133333	0,2	-0,511799
32,136667	0,2	-0,512508
32,140000	0,2	-0,513373
32,143333	0,2	-0,514082
32,146667	0,2	-0,514652
32,150000	0,2	-0,515428
32,153333	0,2	-0,516671
32,156667	0,2	-0,518230
32,160000	0,2	-0,519651
32,163333	0,2	-0,520565
32,166667	0,2	-0,520982
32,170000	0,2	-0,521163
32,173333	0,2	-0,521293
32,176667	0,2	-0,521372
32,180000	0,2	-0,521383
32,183333	0,2	-0,521466
32,186667	0,2	-0,521665
32,190000	0,2	-0,521613
32,193333	0,2	-0,520826
32,196667	0,2	-0,519267
32,200000	0,2	-0,517495
32,203333	0,2	-0,516173
32,206667	0,2	-0,515611
32,210000	0,2	-0,515795
32,213333	0,2	-0,516341
32,216667	0,2	-0,516563
32,220000	0,2	-0,516109
32,223333	0,2	-0,515321
32,226667	0,2	-0,514823
32,230000	0,2	-0,515029
32,233333	0,2	-0,515903
32,236667	0,2	-0,516881
32,240000	0,2	-0,517216
32,243333	0,2	-0,516735
32,246667	0,2	-0,516019
32,250000	0,2	-0,515654
32,253333	0,2	-0,515796
32,256667	0,2	-0,516440
32,260000	0,2	-0,517528
32,263333	0,2	-0,518829
32,266667	0,2	-0,519944
32,270000	0,2	-0,520324
32,273333	0,2	-0,519594
32,276667	0,2	-0,518102
32,280000	0,2	-0,516502
32,283333	0,2	-0,514894
32,286667	0,2	-0,513028
32,290000	0,2	-0,510881
32,293333	0,2	-0,508561
32,296667	0,2	-0,506220
32,300000	0,2	-0,504159
32,303333	0,2	-0,502602
32,306667	0,2	-0,501527
32,310000	0,2	-0,501112
32,313333	0,2	-0,501748
32,316667	0,2	-0,503165
32,320000	0,2	-0,504365
32,323333	0,2	-0,504619
32,326667	0,2	-0,504045
32,330000	0,2	-0,503420
32,333333	0,2	-0,503438
32,336667	0,2	-0,503938
32,340000	0,2	-0,504194
32,343333	0,2	-0,503816
32,346667	0,2	-0,502825
32,350000	0,2	-0,501184
32,353333	0,2	-0,498877
32,356667	0,2	-0,496237
32,360000	0,2	-0,493848
32,363333	0,2	-0,492159
32,366667	0,2	-0,491325
32,370000	0,2	-0,491226
32,373333	0,2	-0,491563
32,376667	0,2	-0,492087
32,380000	0,2	-0,492723
32,383333	0,2	-0,493552
32,386667	0,2	-0,494869
32,390000	0,2	-0,496882
32,393333	0,2	-0,499196
32,396667	0,2	-0,501085
32,400000	0,2	-0,502322
32,403333	0,2	-0,503420
32,406667	0,2	-0,505054
32,410000	0,2	-0,507413
32,413333	0,2	-0,510147
32,416667	0,2	-0,512652
32,420000	0,2	-0,514285
32,423333	0,2	-0,514689
32,426667	0,2	-0,514086
32,430000	0,2	-0,513263
32,433333	0,2	-0,513167
32,436667	0,2	-0,514026
32,440000	0,2	-0,514976
32,443333	0,2	-0,514883
32,446667	0,2	-0,513348
32,450000	0,2	-0,511057
32,453333	0,2	-0,509312
32,456667	0,2	-0,508913
32,460000	0,2	-0,509617
32,463333	0,2	-0,510714
32,466667	0,2	-0,511586
32,470000	0,2	-0,511922
32,473333	0,2	-0,511851
32,476667	0,2	-0,511752
32,480000	0,2	-0,511914
32,483333	0,2	-0,512258
32,486667	0,2	-0,512456
32,490000	0,2	-0,512463
32,493333	0,2	-0,512644
32,496667	0,2	-0,513304
32,500000	0,2	-0,514269
32,503333	0,2	-0,514874
32,506667	0,2	-0,514434
32,510000	0,2	-0,512749
32,513333	0,2	-0,510217
32,516667	0,2	-0,507723
32,520000	0,2	-0,506224
32,523333	0,2	-0,506094
32,526667	0,2	-0,506932
32,530000	0,2	-0,508006
32,533333	0,2	-0,508872
32,536667	0,2	-0,509541
32,540000	0,2	-0,510162
32,543333	0,2	-0,510736
32,546667	0,2	-0,511174
32,550000	0,2	-0,511514
32,553333	0,2	-0,512013
32,556667	0,2	-0,512957
32,560000	0,2	-0,514270
32,563333	0,2	-0,515365
32,566667	0,2	-0,515581
32,570000	0,2	-0,514754
32,573333	0,2	-0,513267
32,576667	0,2	-0,511625
32,580000	0,2	-0,510201
32,583333	0,2	-0,509136
32,586667	0,2	-0,508201
32,590000	0,2	-0,507077
32,593333	0,2	-0,505974
32,596667	0,2	-0,505606
32,600000	0,2	-0,506340
32,603333	0,2	-0,507782
32,606667	0,2	-0,509375
32,610000	0,2	-0,510905
32,613333	0,2	-0,512262
32,616667	0,2	-0,513193
32,620000	0,2	-0,513457
32,623333	0,2	-0,513036
32,626667	0,2	-0,512188
32,630000	0,2	-0,511216
32,633333	0,2	-0,510263
32,636667	0,2	-0,509350
32,640000	0,2	-0,508642
32,643333	0,2	-0,508674
32,646667	0,2	-0,509967
32,650000	0,2	-0,512340
32,653333	0,2	-0,514963
32,656667	0,2	-0,516865
32,660000	0,2	-0,517221
32,663333	0,2	-0,515852
32,666667	0,2	-0,513653
32,670000	0,2	-0,511850
32,673333	0,2	-0,510816
32,676667	0,2	-0,510059
32,680000	0,2	-0,509142
32,683333	0,2	-0,508118
32,686667	0,2	-0,507125
32,690000	0,2	-0,506007
32,693333	0,2	-0,504562
32,696667	0,2	-0,503010
32,700000	0,2	-0,502023
32,703333	0,2	-0,502235
32,706667	0,2	-0,503706
32,710000	0,2	-0,505840
32,713333	0,2	-0,508014
32,716667	0,2	-0,510107
32,720000	0,2	-0,512070
32,723333	0,2	-0,513546
32,726667	0,2	-0,514337
32,730000	0,2	-0,514579
32,733333	0,2	-0,514251
32,736667	0,2	-0,513228
32,740000	0,2	-0,511749
32,743333	0,2	-0,510381
32,746667	0,2	-0,509582
32,750000	0,2	-0,509353
32,753333	0,2	-0,509249
32,756667	0,2	-0,508738
32,760000	0,2	-0,507485
32,763333	0,2	-0,505374
32,766667	0,2	-0,502667
32,770000	0,2	-0,500139
32,773333	0,2	-0,498752
32,776667	0,2	-0,499034
32,780000	0,2	-0,500730
32,783333	0,2	-0,503015
32,786667	0,2	-0,504990
32,790000	0,2	-0,506102
32,793333	0,2	-0,506317
32,796667	0,2	-0,505945
32,800000	0,2	-0,505323
32,803333	0,2	-0,504713
32,806667	0,2	-0,504360
32,810000	0,2	-0,504587
32,813333	0,2	-0,505564
32,816667	0,2	-0,506744
32,820000	0,2	-0,507232
32,823333	0,2	-0,506801
32,826667	0,2	-0,505754
32,830000	0,2	-0,504276
32,833333	0,2	-0,502530
32,836667	0,2	-0,500842
32,840000	0,2	-0,499566
32,843333	0,2	-0,498940
32,846667	0,2	-0,498883
32,850000	0,2	-0,499066
32,853333	0,2	-0,499371
32,856667	0,2	-0,499907
32,860000	0,2	-0,500558
32,863333	0,2	-0,501037
32,866667	0,2	-0,501345
32,870000	0,2	-0,501792
32,873333	0,2	-0,502836
32,876667	0,2	-0,504914
32,880000	0,2	-0,507730
32,883333	0,2	-0,509872
32,886667	0,2	-0,509923
32,890000	0,2	-0,507915
32,893333	0,2	-0,505306
32,896667	0,2	-0,503539
32,900000	0,2	-0,503012
32,903333	0,2	-0,503387
32,906667	0,2	-0,504134
32,910000	0,2	-0,504738
32,913333	0,2	-0,504915
32,916667	0,2	-0,504516
32,920000	0,2	-0,503464
32,923333	0,2	-0,502205
32,926667	0,2	-0,501558
32,930000	0,2	-0,501870
32,933333	0,2	-0,502903
32,936667	0,2	-0,504321
32,940000	0,2	-0,505756
32,943333	0,2	-0,506783
32,946667	0,2	-0,507204
32,950000	0,2	-0,507123
32,953333	0,2	-0,506834
32,956667	0,2	-0,506758
32,960000	0,2	-0,507214
32,963333	0,2	-0,508216
32,966667	0,2	-0,509451
32,970000	0,2	-0,510289
32,973333	0,2	-0,510088
32,976667	0,2	-0,508676
32,980000	0,2	-0,506432
32,983333	0,2	-0,504043
32,986667	0,2	-0,502260
32,990000	0,2	-0,501622
32,993333	0,2	-0,502193
32,996667	0,2	-0,503505
33,000000	0,2	-0,504795
33,003333	0,2	-0,505214
33,006667	0,2	-0,504102
33,010000	0,2	-0,501581
33,013333	0,2	-0,498621
33,016667	0,2	-0,496270
33,020000	0,2	-0,495058
33,023333	0,2	-0,495048
33,026667	0,2	-0,496086
33,030000	0,2	-0,497961
33,033333	0,2	-0,500402
33,036667	0,2	-0,502968
33,040000	0,2	-0,505021
33,043333	0,2	-0,505888
33,046667	0,2	-0,505212
33,050000	0,2	-0,503314
33,053333	0,2	-0,501059
33,056667	0,2	-0,499184
33,060000	0,2	-0,497779
33,063333	0,2	-0,496592
33,066667	0,2	-0,495527
33,070000	0,2	-0,494531
33,073333	0,2	-0,493413
33,076667	0,2	-0,492090
33,080000	0,2	-0,490765
33,083333	0,2	-0,489920
33,086667	0,2	-0,490091
33,090000	0,2	-0,491376
33,093333	0,2	-0,493270
33,096667	0,2	-0,495238
33,100000	0,2	-0,497102
33,103333	0,2	-0,498703
33,106667	0,2	-0,499677
33,110000	0,2	-0,499651
33,113333	0,2	-0,498476
33,116667	0,2	-0,496567
33,120000	0,2	-0,494854
33,123333	0,2	-0,494001
33,126667	0,2	-0,493945
33,130000	0,2	-0,494335
33,133333	0,2	-0,495025
33,136667	0,2	-0,495891
33,140000	0,2	-0,496473
33,143333	0,2	-0,496228
33,146667	0,2	-0,495038
33,150000	0,2	-0,493211
33,153333	0,2	-0,491239
33,156667	0,2	-0,489591
33,160000	0,2	-0,488632
33,163333	0,2	-0,488739
33,166667	0,2	-0,490024
33,170000	0,2	-0,491879
33,173333	0,2	-0,493348
33,176667	0,2	-0,493877
33,180000	0,2	-0,493463
33,183333	0,2	-0,492534
33,186667	0,2	-0,491838
33,190000	0,2	-0,491949
33,193333	0,2	-0,492708
33,196667	0,2	-0,493403
33,200000	0,2	-0,493448
33,203333	0,2	-0,492706
33,206667	0,2	-0,491479
33,210000	0,2	-0,490293
33,213333	0,2	-0,489418
33,216667	0,2	-0,488704
33,220000	0,2	-0,487948
33,223333	0,2	-0,487220
33,226667	0,2	-0,486619
33,230000	0,2	-0,485951
33,233333	0,2	-0,485123
33,236667	0,2	-0,484485
33,240000	0,2	-0,484367
33,243333	0,2	-0,484912
33,246667	0,2	-0,486292
33,250000	0,2	-0,488453
33,253333	0,2	-0,490950
33,256667	0,2	-0,493367
33,260000	0,2	-0,495571
33,263333	0,2	-0,497473
33,266667	0,2	-0,498846
33,270000	0,2	-0,499568
33,273333	0,2	-0,499807
33,276667	0,2	-0,499798
33,280000	0,2	-0,499772
33,283333	0,2	-0,500086
33,286667	0,2	-0,500824
33,290000	0,2	-0,501419
33,293333	0,2	-0,501254
33,296667	0,2	-0,500480
33,300000	0,2	-0,499863
33,303333	0,2	-0,499850
33,306667	0,2	-0,500107
33,310000	0,2	-0,499913
33,313333	0,2	-0,498939
33,316667	0,2	-0,497728
33,320000	0,2	-0,497209
33,323333	0,2	-0,497801
33,326667	0,2	-0,499107
33,330000	0,2	-0,500292
33,333333	0,2	-0,500661
33,336667	0,2	-0,500011
33,340000	0,2	-0,498627
33,343333	0,2	-0,497128
33,346667	0,2	-0,496295
33,350000	0,2	-0,496735
33,353333	0,2	-0,498409
33,356667	0,2	-0,500513
33,360000	0,2	-0,502051
33,363333	0,2	-0,502550
33,366667	0,2	-0,502196
33,370000	0,2	-0,501466
33,373333	0,2	-0,500601
33,376667	0,2	-0,499372
33,380000	0,2	-0,497472
33,383333	0,2	-0,495089
33,386667	0,2	-0,492860
33,390000	0,2	-0,491314
33,393333	0,2	-0,490604
33,396667	0,2	-0,490739
33,400000	0,2	-0,491606
33,403333	0,2	-0,492804
33,406667	0,2	-0,493886
33,410000	0,2	-0,494695
33,413333	0,2	-0,495321
33,416667	0,2	-0,496043
33,420000	0,2	-0,497179
33,423333	0,2	-0,498677
33,426667	0,2	-0,500048
33,430000	0,2	-0,500673
33,433333	0,2	-0,500087
33,436667	0,2	-0,498369
33,440000	0,2	-0,496259
33,443333	0,2	-0,494601
33,446667	0,2	-0,493781
33,450000	0,2	-0,493632
33,453333	0,2	-0,493689
33,456667	0,2	-0,493630
33,460000	0,2	-0,493443
33,463333	0,2	-0,493083
33,466667	0,2	-0,492350
33,470000	0,2	-0,491278
33,473333	0,2	-0,490310
33,476667	0,2	-0,490070
33,480000	0,2	-0,490945
33,483333	0,2	-0,492605
33,486667	0,2	-0,494144
33,490000	0,2	-0,494944
33,493333	0,2	-0,495144
33,496667	0,2	-0,495185
33,500000	0,2	-0,495390
33,503333	0,2	-0,496102
33,506667	0,2	-0,497496
33,510000	0,2	-0,499176
33,513333	0,2	-0,500516
33,516667	0,2	-0,501292
33,520000	0,2	-0,501562
33,523333	0,2	-0,501206
33,526667	0,2	-0,500053
33,530000	0,2	-0,498351
33,533333	0,2	-0,496648
33,536667	0,2	-0,495206
33,540000	0,2	-0,493888
33,543333	0,2	-0,492567
33,546667	0,2	-0,491235
33,550000	0,2	-0,489973
33,553333	0,2	-0,489135
33,556667	0,2	-0,489217
33,560000	0,2	-0,490390
33,563333	0,2	-0,492150
33,566667	0,2	-0,493573
33,570000	0,2	-0,494201
33,573333	0,2	-0,494447
33,576667	0,2	-0,495009
33,580000	0,2	-0,496198
33,583333	0,2	-0,497800
33,586667	0,2	-0,499270
33,590000	0,2	-0,500155
33,593333	0,2	-0,500426
33,596667	0,2	-0,500376
33,600000	0,2	-0,500157
33,603333	0,2	-0,499577
33,606667	0,2	-0,498292
33,610000	0,2	-0,496187
33,613333	0,2	-0,493663
33,616667	0,2	-0,491319
33,620000	0,2	-0,489439
33,623333	0,2	-0,488115
33,626667	0,2	-0,487515
33,630000	0,2	-0,487711
33,633333	0,2	-0,488546
33,636667	0,2	-0,489779
33,640000	0,2	-0,491203
33,643333	0,2	-0,492649
33,646667	0,2	-0,493849
33,650000	0,2	-0,494388
33,653333	0,2	-0,494119
33,656667	0,2	-0,493579
33,660000	0,2	-0,493528
33,663333	0,2	-0,494120
33,666667	0,2	-0,494787
33,670000	0,2	-0,494840
33,673333	0,2	-0,493952
33,676667	0,2	-0,492118
33,680000	0,2	-0,489577
33,683333	0,2	-0,486806
33,686667	0,2	-0,484263
33,690000	0,2	-0,482127
33,693333	0,2	-0,480382
33,696667	0,2	-0,479045
33,700000	0,2	-0,478211
33,703333	0,2	-0,477900
33,706667	0,2	-0,477966
33,710000	0,2	-0,478263
33,713333	0,2	-0,478776
33,716667	0,2	-0,479397
33,720000	0,2	-0,479811
33,723333	0,2	-0,479907
33,726667	0,2	-0,480085
33,730000	0,2	-0,480811
33,733333	0,2	-0,481852
33,736667	0,2	-0,482331
33,740000	0,2	-0,481706
33,743333	0,2	-0,480385
33,746667	0,2	-0,479423
33,750000	0,2	-0,479821
33,753333	0,2	-0,481664
33,756667	0,2	-0,483865
33,760000	0,2	-0,485165
33,763333	0,2	-0,485118
33,766667	0,2	-0,484047
33,770000	0,2	-0,482616
33,773333	0,2	-0,481532
33,776667	0,2	-0,481361
33,780000	0,2	-0,482435
33,783333	0,2	-0,484743
33,786667	0,2	-0,487888
33,790000	0,2	-0,491237
33,793333	0,2	-0,494332
33,796667	0,2	-0,497186
33,800000	0,2	-0,499936
33,803333	0,2	-0,502405
33,806667	0,2	-0,504324
33,810000	0,2	-0,505780
33,813333	0,2	-0,507240
33,816667	0,2	-0,509106
33,820000	0,2	-0,511328
33,823333	0,2	-0,513443
33,826667	0,2	-0,514844
33,830000	0,2	-0,515213
33,833333	0,2	-0,514883
33,836667	0,2	-0,514706
33,840000	0,2	-0,515369
33,843333	0,2	-0,516712
33,846667	0,2	-0,517887
33,850000	0,2	-0,518132
33,853333	0,2	-0,517184
33,856667	0,2	-0,515354
33,860000	0,2	-0,513564
33,863333	0,2	-0,512897
33,866667	0,2	-0,513802
33,870000	0,2	-0,515852
33,873333	0,2	-0,518380
33,876667	0,2	-0,521197
33,880000	0,2	-0,524442
33,883333	0,2	-0,527852
33,886667	0,2	-0,530756
33,890000	0,2	-0,532818
33,893333	0,2	-0,534150
33,896667	0,2	-0,534840
33,900000	0,2	-0,534992
33,903333	0,2	-0,534957
33,906667	0,2	-0,535031
33,910000	0,2	-0,535095
33,913333	0,2	-0,534830
33,916667	0,2	-0,534084
33,920000	0,2	-0,532972
33,923333	0,2	-0,531768
33,926667	0,2	-0,530666
33,930000	0,2	-0,529618
33,933333	0,2	-0,528500
33,936667	0,2	-0,527549
33,940000	0,2	-0,527270
33,943333	0,2	-0,527868
33,946667	0,2	-0,529286
33,950000	0,2	-0,531460
33,953333	0,2	-0,534164
33,956667	0,2	-0,536970
33,960000	0,2	-0,539349
33,963333	0,2	-0,540792
33,966667	0,2	-0,541211
33,970000	0,2	-0,541086
33,973333	0,2	-0,541045
33,976667	0,2	-0,541450
33,980000	0,2	-0,542297
33,983333	0,2	-0,543433
33,986667	0,2	-0,544751
33,990000	0,2	-0,546070
33,993333	0,2	-0,547129
33,996667	0,2	-0,547856
34,000000	0,2	-0,548371
34,003333	0,2	-0,548773
34,006667	0,2	-0,549210
34,010000	0,2	-0,549828
34,013333	0,2	-0,550393
34,016667	0,2	-0,550420
34,020000	0,2	-0,550010
34,023333	0,2	-0,550252
34,026667	0,2	-0,552409
34,030000	0,2	-0,556826
34,033333	0,2	-0,562761
34,036667	0,2	-0,568994
34,040000	0,2	-0,574484
34,043333	0,2	-0,578670
34,046667	0,2	-0,581448
34,050000	0,2	-0,583154
34,053333	0,2	-0,584441
34,056667	0,2	-0,585885
34,060000	0,2	-0,587703
34,063333	0,2	-0,589650
34,066667	0,2	-0,591164
34,070000	0,2	-0,591964
34,073333	0,2	-0,592258
34,076667	0,2	-0,592101
34,080000	0,2	-0,591079
34,083333	0,2	-0,588835
34,086667	0,2	-0,585669
34,090000	0,2	-0,582497
34,093333	0,2	-0,580095
34,096667	0,2	-0,578467
34,100000	0,2	-0,577230
34,103333	0,2	-0,576398
34,106667	0,2	-0,576437
34,110000	0,2	-0,577756
34,113333	0,2	-0,580340
34,116667	0,2	-0,583628
34,120000	0,2	-0,586753
34,123333	0,2	-0,589051
34,126667	0,2	-0,590282
34,130000	0,2	-0,590600
34,133333	0,2	-0,590436
34,136667	0,2	-0,590043
34,140000	0,2	-0,589309
34,143333	0,2	-0,588143
34,146667	0,2	-0,586578
34,150000	0,2	-0,584529
34,153333	0,2	-0,581861
34,156667	0,2	-0,578653
34,160000	0,2	-0,575173
34,163333	0,2	-0,571670
34,166667	0,2	-0,568185
34,170000	0,2	-0,564498
34,173333	0,2	-0,560399
34,176667	0,2	-0,556084
34,180000	0,2	-0,552287
34,183333	0,2	-0,549897
34,186667	0,2	-0,549300
34,190000	0,2	-0,550030
34,193333	0,2	-0,550987
34,196667	0,2	-0,551047
34,200000	0,2	-0,549806
34,203333	0,2	-0,547857
34,206667	0,2	-0,546162
34,210000	0,2	-0,545187
34,213333	0,2	-0,544658
34,216667	0,2	-0,543758
34,220000	0,2	-0,541629
34,223333	0,2	-0,537921
34,226667	0,2	-0,532806
34,230000	0,2	-0,526781
34,233333	0,2	-0,520538
34,236667	0,2	-0,514621
34,240000	0,2	-0,509131
34,243333	0,2	-0,503834
34,246667	0,2	-0,498445
34,250000	0,2	-0,492805
34,253333	0,2	-0,486843
34,256667	0,2	-0,480649
34,260000	0,2	-0,474751
34,263333	0,2	-0,469947
34,266667	0,2	-0,466739
34,270000	0,2	-0,465191
34,273333	0,2	-0,465018
34,276667	0,2	-0,465542
34,280000	0,2	-0,465996
34,283333	0,2	-0,466099
34,286667	0,2	-0,466035
34,290000	0,2	-0,466089
34,293333	0,2	-0,466348
34,296667	0,2	-0,466406
34,300000	0,2	-0,465483
34,303333	0,2	-0,462910
34,306667	0,2	-0,458401
34,310000	0,2	-0,452216
34,313333	0,2	-0,445114
34,316667	0,2	-0,437754
34,320000	0,2	-0,430215
34,323333	0,2	-0,422359
34,326667	0,2	-0,414359
34,330000	0,2	-0,406727
34,333333	0,2	-0,400158
34,336667	0,2	-0,395231
34,340000	0,2	-0,392004
34,343333	0,2	-0,390023
34,346667	0,2	-0,388604
34,350000	0,2	-0,387194
34,353333	0,2	-0,385689
34,356667	0,2	-0,384344
34,360000	0,2	-0,383447
34,363333	0,2	-0,383035
34,366667	0,2	-0,382671
34,370000	0,2	-0,381682
34,373333	0,2	-0,379627
34,376667	0,2	-0,376505
34,380000	0,2	-0,372645
34,383333	0,2	-0,368182
34,386667	0,2	-0,362797
34,390000	0,2	-0,356220
34,393333	0,2	-0,348716
34,396667	0,2	-0,340938
34,400000	0,2	-0,333404
34,403333	0,2	-0,326176
34,406667	0,2	-0,319093
34,410000	0,2	-0,312323
34,413333	0,2	-0,306545
34,416667	0,2	-0,302601
34,420000	0,2	-0,301068
34,423333	0,2	-0,301866
34,426667	0,2	-0,304009
34,430000	0,2	-0,305948
34,433333	0,2	-0,306477
34,436667	0,2	-0,305349
34,440000	0,2	-0,303072
34,443333	0,2	-0,300492
34,446667	0,2	-0,298452
34,450000	0,2	-0,297089
34,453333	0,2	-0,295481
34,456667	0,2	-0,292373
34,460000	0,2	-0,287052
34,463333	0,2	-0,279679
34,466667	0,2	-0,271234
34,470000	0,2	-0,263147
34,473333	0,2	-0,256592
34,476667	0,2	-0,251825
34,480000	0,2	-0,248236
34,483333	0,2	-0,244969
34,486667	0,2	-0,241282
34,490000	0,2	-0,236827
34,493333	0,2	-0,232094
34,496667	0,2	-0,228164
34,500000	0,2	-0,225870
34,503333	0,2	-0,225344
34,506667	0,2	-0,226121
34,510000	0,2	-0,227455
34,513333	0,2	-0,228482
34,516667	0,2	-0,228263
34,520000	0,2	-0,226270
34,523333	0,2	-0,222866
34,526667	0,2	-0,218972
34,530000	0,2	-0,215451
34,533333	0,2	-0,212673
34,536667	0,2	-0,210083
34,540000	0,2	-0,206583
34,543333	0,2	-0,201819
34,546667	0,2	-0,196554
34,550000	0,2	-0,191673
34,553333	0,2	-0,187286
34,556667	0,2	-0,182869
34,560000	0,2	-0,178030
34,563333	0,2	-0,173036
34,566667	0,2	-0,168743
34,570000	0,2	-0,166192
34,573333	0,2	-0,166037
34,576667	0,2	-0,167926
34,580000	0,2	-0,170532
34,583333	0,2	-0,172485
34,586667	0,2	-0,173186
34,590000	0,2	-0,172777
34,593333	0,2	-0,171643
34,596667	0,2	-0,170111
34,600000	0,2	-0,168460
34,603333	0,2	-0,166799
34,606667	0,2	-0,164920
34,610000	0,2	-0,162562
34,613333	0,2	-0,159722
34,616667	0,2	-0,156533
34,620000	0,2	-0,152943
34,623333	0,2	-0,148706
34,626667	0,2	-0,143841
34,630000	0,2	-0,138883
34,633333	0,2	-0,134423
34,636667	0,2	-0,130559
34,640000	0,2	-0,126923
34,643333	0,2	-0,123234
34,646667	0,2	-0,119702
34,650000	0,2	-0,116850
34,653333	0,2	-0,115171
34,656667	0,2	-0,114955
34,660000	0,2	-0,116201
34,663333	0,2	-0,118653
34,666667	0,2	-0,121719
34,670000	0,2	-0,124283
34,673333	0,2	-0,125209
34,676667	0,2	-0,124257
34,680000	0,2	-0,122202
34,683333	0,2	-0,120145
34,686667	0,2	-0,118746
34,690000	0,2	-0,117755
34,693333	0,2	-0,116120
34,696667	0,2	-0,112722
34,700000	0,2	-0,107148
34,703333	0,2	-0,099969
34,706667	0,2	-0,092394
34,710000	0,2	-0,085457
34,713333	0,2	-0,079484
34,716667	0,2	-0,074286
34,720000	0,2	-0,069580
34,723333	0,2	-0,065311
34,726667	0,2	-0,061711
34,730000	0,2	-0,058988
34,733333	0,2	-0,057182
34,736667	0,2	-0,056259
34,740000	0,2	-0,056020
34,743333	0,2	-0,056091
34,746667	0,2	-0,056212
34,750000	0,2	-0,056350
34,753333	0,2	-0,056612
34,756667	0,2	-0,057053
34,760000	0,2	-0,057485
34,763333	0,2	-0,057509
34,766667	0,2	-0,056678
34,770000	0,2	-0,054657
34,773333	0,2	-0,051258
34,776667	0,2	-0,046313
34,780000	0,2	-0,039656
34,783333	0,2	-0,031422
34,786667	0,2	-0,022389
34,790000	0,2	-0,013766
34,793333	0,2	-0,006365
34,796667	0,2	-0,000181
34,800000	0,2	0,005145
34,803333	0,2	0,009559
34,806667	0,2	0,012280
34,810000	0,2	0,012479
34,813333	0,2	0,010348
34,816667	0,2	0,007135
34,820000	0,2	0,004291
34,823333	0,2	0,002957
34,826667	0,2	0,003741
34,830000	0,2	0,006384
34,833333	0,2	0,009769
34,836667	0,2	0,012534
34,840000	0,2	0,013937
34,843333	0,2	0,014423
34,846667	0,2	0,015230
34,850000	0,2	0,017442
34,853333	0,2	0,021442
34,856667	0,2	0,026923
34,860000	0,2	0,033383
34,863333	0,2	0,040741
34,866667	0,2	0,049371
34,870000	0,2	0,059557
34,873333	0,2	0,070927
34,876667	0,2	0,082478
34,880000	0,2	0,093009
34,883333	0,2	0,101344
34,886667	0,2	0,106552
34,890000	0,2	0,108511
34,893333	0,2	0,108217
34,896667	0,2	0,107239
34,900000	0,2	0,106645
34,903333	0,2	0,106499
34,906667	0,2	0,106408
34,910000	0,2	0,106206
34,913333	0,2	0,106035
34,916667	0,2	0,106108
34,920000	0,2	0,106506
34,923333	0,2	0,107294
34,926667	0,2	0,108885
34,930000	0,2	0,111935
34,933333	0,2	0,116671
34,936667	0,2	0,122492
34,940000	0,2	0,128449
34,943333	0,2	0,134108
34,946667	0,2	0,139754
34,950000	0,2	0,145806
34,953333	0,2	0,152322
34,956667	0,2	0,158960
34,960000	0,2	0,164882
34,963333	0,2	0,168851
34,966667	0,2	0,169977
34,970000	0,2	0,168526
34,973333	0,2	0,165921
34,976667	0,2	0,163802
34,980000	0,2	0,163133
34,983333	0,2	0,164136
34,986667	0,2	0,166504
34,990000	0,2	0,169433
34,993333	0,2	0,171934
34,996667	0,2	0,173528
35,000000	0,2	0,174787
35,003333	0,2	0,177074
35,006667	0,2	0,181509
35,010000	0,2	0,188072
35,013333	0,2	0,195713
35,016667	0,2	0,203280
35,020000	0,2	0,210124
35,023333	0,2	0,216091
35,026667	0,2	0,221335
35,030000	0,2	0,226071
35,033333	0,2	0,230505
35,036667	0,2	0,234872
35,040000	0,2	0,239219
35,043333	0,2	0,243162
35,046667	0,2	0,245888
35,050000	0,2	0,246540
35,053333	0,2	0,245014
35,056667	0,2	0,242344
35,060000	0,2	0,239998
35,063333	0,2	0,238973
35,066667	0,2	0,239539
35,070000	0,2	0,241506
35,073333	0,2	0,244459
35,076667	0,2	0,247770
35,080000	0,2	0,250936
35,083333	0,2	0,254069
35,086667	0,2	0,257635
35,090000	0,2	0,261932
35,093333	0,2	0,267117
35,096667	0,2	0,273261
35,100000	0,2	0,280258
35,103333	0,2	0,287974
35,106667	0,2	0,296141
35,110000	0,2	0,304020
35,113333	0,2	0,310659
35,116667	0,2	0,315432
35,120000	0,2	0,318199
35,123333	0,2	0,319168
35,126667	0,2	0,318798
35,130000	0,2	0,317666
35,133333	0,2	0,316194
35,136667	0,2	0,314583
35,140000	0,2	0,313086
35,143333	0,2	0,312048
35,146667	0,2	0,311599
35,150000	0,2	0,311527
35,153333	0,2	0,311474
35,156667	0,2	0,311233
35,160000	0,2	0,310868
35,163333	0,2	0,310736
35,166667	0,2	0,311492
35,170000	0,2	0,313765
35,173333	0,2	0,317773
35,176667	0,2	0,323426
35,180000	0,2	0,330527
35,183333	0,2	0,338889
35,186667	0,2	0,348748
35,190000	0,2	0,360798
35,193333	0,2	0,375222
35,196667	0,2	0,390850
35,200000	0,2	0,405830
35,203333	0,2	0,419207
35,206667	0,2	0,431457
35,210000	0,2	0,443433
35,213333	0,2	0,455312
35,216667	0,2	0,466437
35,220000	0,2	0,475838
35,223333	0,2	0,482833
35,226667	0,2	0,487001
35,230000	0,2	0,487902
35,233333	0,2	0,485292
35,236667	0,2	0,479506
35,240000	0,2	0,471396
35,243333	0,2	0,461906
35,246667	0,2	0,451633
35,250000	0,2	0,440930
35,253333	0,2	0,430424
35,256667	0,2	0,420862
35,260000	0,2	0,412495
35,263333	0,2	0,405204
35,266667	0,2	0,399048
35,270000	0,2	0,394375
35,273333	0,2	0,391390
35,276667	0,2	0,389779
35,280000	0,2	0,388924
35,283333	0,2	0,388044
35,286667	0,2	0,386086
35,290000	0,2	0,382160
35,293333	0,2	0,376153
35,296667	0,2	0,368789
35,300000	0,2	0,361347
35,303333	0,2	0,355079
35,306667	0,2	0,350418
35,310000	0,2	0,346772
35,313333	0,2	0,343219
35,316667	0,2	0,339206
35,320000	0,2	0,334776
35,323333	0,2	0,330529
35,326667	0,2	0,327431
35,330000	0,2	0,326272
35,333333	0,2	0,326865
35,336667	0,2	0,328131
35,340000	0,2	0,329385
35,343333	0,2	0,330996
35,346667	0,2	0,333502
35,350000	0,2	0,336545
35,353333	0,2	0,338744
35,356667	0,2	0,338506
35,360000	0,2	0,335138
35,363333	0,2	0,329382
35,366667	0,2	0,322837
35,370000	0,2	0,316741
35,373333	0,2	0,311568
35,376667	0,2	0,307539
35,380000	0,2	0,304818
35,383333	0,2	0,303215
35,386667	0,2	0,301985
35,390000	0,2	0,300202
35,393333	0,2	0,297626
35,396667	0,2	0,295000
35,400000	0,2	0,293247
35,403333	0,2	0,292753
35,406667	0,2	0,293424
35,410000	0,2	0,295077
35,413333	0,2	0,297607
35,416667	0,2	0,300687
35,420000	0,2	0,303572
35,423333	0,2	0,305503
35,426667	0,2	0,306250
35,430000	0,2	0,306306
35,433333	0,2	0,306319
35,436667	0,2	0,306222
35,440000	0,2	0,305227
35,443333	0,2	0,302686
35,446667	0,2	0,298565
35,450000	0,2	0,293320
35,453333	0,2	0,287827
35,456667	0,2	0,283129
35,460000	0,2	0,279772
35,463333	0,2	0,277613
35,466667	0,2	0,276249
35,470000	0,2	0,275354
35,473333	0,2	0,275007
35,476667	0,2	0,275747
35,480000	0,2	0,278044
35,483333	0,2	0,281974
35,486667	0,2	0,287299
35,490000	0,2	0,293330
35,493333	0,2	0,298960
35,496667	0,2	0,303266
35,500000	0,2	0,305865
35,503333	0,2	0,306875
35,506667	0,2	0,306696
35,510000	0,2	0,305411
35,513333	0,2	0,302599
35,516667	0,2	0,297983
35,520000	0,2	0,291700
35,523333	0,2	0,283956
35,526667	0,2	0,275048
35,530000	0,2	0,265588
35,533333	0,2	0,256173
35,536667	0,2	0,247079
35,540000	0,2	0,238522
35,543333	0,2	0,230908
35,546667	0,2	0,224600
35,550000	0,2	0,219622
35,553333	0,2	0,215631
35,556667	0,2	0,212066
35,560000	0,2	0,208602
35,563333	0,2	0,205609
35,566667	0,2	0,203820
35,570000	0,2	0,203455
35,573333	0,2	0,203902
35,576667	0,2	0,204387
35,580000	0,2	0,204602
35,583333	0,2	0,204475
35,586667	0,2	0,203782
35,590000	0,2	0,202003
35,593333	0,2	0,198264
35,596667	0,2	0,191861
35,600000	0,2	0,183213
35,603333	0,2	0,173892
35,606667	0,2	0,165538
35,610000	0,2	0,159091
35,613333	0,2	0,154855
35,616667	0,2	0,152626
35,620000	0,2	0,151590
35,623333	0,2	0,150451
35,626667	0,2	0,148036
35,630000	0,2	0,144066
35,633333	0,2	0,139400
35,636667	0,2	0,135294
35,640000	0,2	0,132410
35,643333	0,2	0,130525
35,646667	0,2	0,128850
35,650000	0,2	0,126668
35,653333	0,2	0,123768
35,656667	0,2	0,120144
35,660000	0,2	0,115820
35,663333	0,2	0,111150
35,666667	0,2	0,106745
35,670000	0,2	0,102948
35,673333	0,2	0,099600
35,676667	0,2	0,096239
35,680000	0,2	0,092323
35,683333	0,2	0,087290
35,686667	0,2	0,080605
35,690000	0,2	0,072097
35,693333	0,2	0,062333
35,696667	0,2	0,052436
35,700000	0,2	0,043505
35,703333	0,2	0,036186
35,706667	0,2	0,030522
35,710000	0,2	0,026140
35,713333	0,2	0,022769
35,716667	0,2	0,020445
35,720000	0,2	0,018987
35,723333	0,2	0,017850
35,726667	0,2	0,016624
35,730000	0,2	0,015046
35,733333	0,2	0,012882
35,736667	0,2	0,010271
35,740000	0,2	0,007619
35,743333	0,2	0,005025
35,746667	0,2	0,001970
35,750000	0,2	-0,002545
35,753333	0,2	-0,009328
35,756667	0,2	-0,018348
35,760000	0,2	-0,028817
35,763333	0,2	-0,039654
35,766667	0,2	-0,049893
35,770000	0,2	-0,059046
35,773333	0,2	-0,067189
35,776667	0,2	-0,074551
35,780000	0,2	-0,081051
35,783333	0,2	-0,086367
35,786667	0,2	-0,090292
35,790000	0,2	-0,093121
35,793333	0,2	-0,095881
35,796667	0,2	-0,099775
35,800000	0,2	-0,105106
35,803333	0,2	-0,110962
35,806667	0,2	-0,116092
35,810000	0,2	-0,119985
35,813333	0,2	-0,123006
35,816667	0,2	-0,125627
35,820000	0,2	-0,127934
35,823333	0,2	-0,129795
35,826667	0,2	-0,131326
35,830000	0,2	-0,133382
35,833333	0,2	-0,137375
35,836667	0,2	-0,144059
35,840000	0,2	-0,152786
35,843333	0,2	-0,162308
35,846667	0,2	-0,171740
35,850000	0,2	-0,180498
35,853333	0,2	-0,188110
35,856667	0,2	-0,194461
35,860000	0,2	-0,199842
35,863333	0,2	-0,204772
35,866667	0,2	-0,209677
35,870000	0,2	-0,214587
35,873333	0,2	-0,219353
35,876667	0,2	-0,223879
35,880000	0,2	-0,227926
35,883333	0,2	-0,231101
35,886667	0,2	-0,233149
35,890000	0,2	-0,234050
35,893333	0,2	-0,233920
35,896667	0,2	-0,233008
35,900000	0,2	-0,231947
35,903333	0,2	-0,231708
35,906667	0,2	-0,233025
35,910000	0,2	-0,235992
35,913333	0,2	-0,240207
35,916667	0,2	-0,245108
35,920000	0,2	-0,250190
35,923333	0,2	-0,255081
35,926667	0,2	-0,259716
35,930000	0,2	-0,264375
35,933333	0,2	-0,269210
35,936667	0,2	-0,273969
35,940000	0,2	-0,278373
35,943333	0,2	-0,282279
35,946667	0,2	-0,285629
35,950000	0,2	-0,288792
35,953333	0,2	-0,292503
35,956667	0,2	-0,296997
35,960000	0,2	-0,301622
35,963333	0,2	-0,305513
35,966667	0,2	-0,308475
35,970000	0,2	-0,311187
35,973333	0,2	-0,314566
35,976667	0,2	-0,319001
35,980000	0,2	-0,324273
35,983333	0,2	-0,330081
35,986667	0,2	-0,336429
35,990000	0,2	-0,343579
35,993333	0,2	-0,351559
35,996667	0,2	-0,359750
36,000000	0,2	-0,367226
36,003333	0,2	-0,373358
36,006667	0,2	-0,378091
36,010000	0,2	-0,381912
36,013333	0,2	-0,385455
36,016667	0,2	-0,389035
36,020000	0,2	-0,392517
36,023333	0,2	-0,395531
36,026667	0,2	-0,397782
36,030000	0,2	-0,399189
36,033333	0,2	-0,399995
36,036667	0,2	-0,400762
36,040000	0,2	-0,402011
36,043333	0,2	-0,403862
36,046667	0,2	-0,406063
36,050000	0,2	-0,408384
36,053333	0,2	-0,410960
36,056667	0,2	-0,414104
36,060000	0,2	-0,417806
36,063333	0,2	-0,421744
36,066667	0,2	-0,425819
36,070000	0,2	-0,430336
36,073333	0,2	-0,435600
36,076667	0,2	-0,441686
36,080000	0,2	-0,448722
36,083333	0,2	-0,456898
36,086667	0,2	-0,465819
36,090000	0,2	-0,474315
36,093333	0,2	-0,481288
36,096667	0,2	-0,486402
36,100000	0,2	-0,490000
36,103333	0,2	-0,492651
36,106667	0,2	-0,494566
36,110000	0,2	-0,495527
36,113333	0,2	-0,495560
36,116667	0,2	-0,495227
36,120000	0,2	-0,495129
36,123333	0,2	-0,495456
36,126667	0,2	-0,496145
36,130000	0,2	-0,497325
36,133333	0,2	-0,499369
36,136667	0,2	-0,502540
36,140000	0,2	-0,506728
36,143333	0,2	-0,511470
36,146667	0,2	-0,516272
36,150000	0,2	-0,521009
36,153333	0,2	-0,525855
36,156667	0,2	-0,530696
36,160000	0,2	-0,535106
36,163333	0,2	-0,538964
36,166667	0,2	-0,542512
36,170000	0,2	-0,545910
36,173333	0,2	-0,549146
36,176667	0,2	-0,552190
36,180000	0,2	-0,555091
36,183333	0,2	-0,557986
36,186667	0,2	-0,561078
36,190000	0,2	-0,564510
36,193333	0,2	-0,568181
36,196667	0,2	-0,571789
36,200000	0,2	-0,575071
36,203333	0,2	-0,577950
36,206667	0,2	-0,580554
36,210000	0,2	-0,583171
36,213333	0,2	-0,586169
36,216667	0,2	-0,589996
36,220000	0,2	-0,594875
36,223333	0,2	-0,600245
36,226667	0,2	-0,605252
36,230000	0,2	-0,609901
36,233333	0,2	-0,614833
36,236667	0,2	-0,620078
36,240000	0,2	-0,624877
36,243333	0,2	-0,628527
36,246667	0,2	-0,630791
36,250000	0,2	-0,631900
36,253333	0,2	-0,632730
36,256667	0,2	-0,634391
36,260000	0,2	-0,637062
36,263333	0,2	-0,639897
36,266667	0,2	-0,642234
36,270000	0,2	-0,644043
36,273333	0,2	-0,645414
36,276667	0,2	-0,646329
36,280000	0,2	-0,646763
36,283333	0,2	-0,646729
36,286667	0,2	-0,646275
36,290000	0,2	-0,645706
36,293333	0,2	-0,645710
36,296667	0,2	-0,646850
36,300000	0,2	-0,648996
36,303333	0,2	-0,651540
36,306667	0,2	-0,654031
36,310000	0,2	-0,656415
36,313333	0,2	-0,658773
36,316667	0,2	-0,661218
36,320000	0,2	-0,663993
36,323333	0,2	-0,667305
36,326667	0,2	-0,670992
36,330000	0,2	-0,674438
36,333333	0,2	-0,677002
36,336667	0,2	-0,678693
36,340000	0,2	-0,680160
36,343333	0,2	-0,681959
36,346667	0,2	-0,684152
36,350000	0,2	-0,686621
36,353333	0,2	-0,689489
36,356667	0,2	-0,692867
36,360000	0,2	-0,696233
36,363333	0,2	-0,698693
36,366667	0,2	-0,699854
36,370000	0,2	-0,700068
36,373333	0,2	-0,700031
36,376667	0,2	-0,700389
36,380000	0,2	-0,701488
36,383333	0,2	-0,703367
36,386667	0,2	-0,705916
36,390000	0,2	-0,709024
36,393333	0,2	-0,712744
36,396667	0,2	-0,717248
36,400000	0,2	-0,722289
36,403333	0,2	-0,726778
36,406667	0,2	-0,729541
36,410000	0,2	-0,730558
36,413333	0,2	-0,730830
36,416667	0,2	-0,731192
36,420000	0,2	-0,731826
36,423333	0,2	-0,732698
36,426667	0,2	-0,733894
36,430000	0,2	-0,735513
36,433333	0,2	-0,737492
36,436667	0,2	-0,739571
36,440000	0,2	-0,741394
36,443333	0,2	-0,742785
36,446667	0,2	-0,743934
36,450000	0,2	-0,745219
36,453333	0,2	-0,746822
36,456667	0,2	-0,748567
36,460000	0,2	-0,750053
36,463333	0,2	-0,750867
36,466667	0,2	-0,750928
36,470000	0,2	-0,750622
36,473333	0,2	-0,750591
36,476667	0,2	-0,751571
36,480000	0,2	-0,753869
36,483333	0,2	-0,756846
36,486667	0,2	-0,759487
36,490000	0,2	-0,761347
36,493333	0,2	-0,762701
36,496667	0,2	-0,764080
36,500000	0,2	-0,765707
36,503333	0,2	-0,767403
36,506667	0,2	-0,768989
36,510000	0,2	-0,770509
36,513333	0,2	-0,772064
36,516667	0,2	-0,773566
36,520000	0,2	-0,774688
36,523333	0,2	-0,775077
36,526667	0,2	-0,774767
36,530000	0,2	-0,774351
36,533333	0,2	-0,774585
36,536667	0,2	-0,775681
36,540000	0,2	-0,776995
36,543333	0,2	-0,777630
36,546667	0,2	-0,777367
36,550000	0,2	-0,776801
36,553333	0,2	-0,776643
36,556667	0,2	-0,777189
36,560000	0,2	-0,778268
36,563333	0,2	-0,779559
36,566667	0,2	-0,780983
36,570000	0,2	-0,782531
36,573333	0,2	-0,783848
36,576667	0,2	-0,784519
36,580000	0,2	-0,784617
36,583333	0,2	-0,784606
36,586667	0,2	-0,784847
36,590000	0,2	-0,785284
36,593333	0,2	-0,785643
36,596667	0,2	-0,785972
36,600000	0,2	-0,786506
36,603333	0,2	-0,787181
36,606667	0,2	-0,787819
36,610000	0,2	-0,788402
36,613333	0,2	-0,788967
36,616667	0,2	-0,789600
36,620000	0,2	-0,790307
36,623333	0,2	-0,790863
36,626667	0,2	-0,791212
36,630000	0,2	-0,791895
36,633333	0,2	-0,793559
36,636667	0,2	-0,796034
36,640000	0,2	-0,798499
36,643333	0,2	-0,800504
36,646667	0,2	-0,802308
36,650000	0,2	-0,804339
36,653333	0,2	-0,806710
36,656667	0,2	-0,809242
36,660000	0,2	-0,811720
36,663333	0,2	-0,813977
36,666667	0,2	-0,815940
36,670000	0,2	-0,817628
36,673333	0,2	-0,818952
36,676667	0,2	-0,819677
36,680000	0,2	-0,819534
36,683333	0,2	-0,818372
36,686667	0,2	-0,816513
36,690000	0,2	-0,814671
36,693333	0,2	-0,813216
36,696667	0,2	-0,811897
36,700000	0,2	-0,810537
36,703333	0,2	-0,809689
36,706667	0,2	-0,810014
36,710000	0,2	-0,811054
36,713333	0,2	-0,811376
36,716667	0,2	-0,810004
36,720000	0,2	-0,807125
36,723333	0,2	-0,803466
36,726667	0,2	-0,799361
36,730000	0,2	-0,794321
36,733333	0,2	-0,787531
36,736667	0,2	-0,778831
36,740000	0,2	-0,768637
36,743333	0,2	-0,756965
36,746667	0,2	-0,743540
36,750000	0,2	-0,728582
36,753333	0,2	-0,712725
36,756667	0,2	-0,696556
36,760000	0,2	-0,680617
36,763333	0,2	-0,665713
36,766667	0,2	-0,652847
36,770000	0,2	-0,642600
36,773333	0,2	-0,634911
36,776667	0,2	-0,629612
36,780000	0,2	-0,626772
36,783333	0,2	-0,626535
36,786667	0,2	-0,628940
36,790000	0,2	-0,633808
36,793333	0,2	-0,640850
36,796667	0,2	-0,649916
36,800000	0,2	-0,660763
36,803333	0,2	-0,672718
36,806667	0,2	-0,685056
36,810000	0,2	-0,697414
36,813333	0,2	-0,709588
36,816667	0,2	-0,721197
36,820000	0,2	-0,731785
36,823333	0,2	-0,741227
36,826667	0,2	-0,749610
36,830000	0,2	-0,756723
36,833333	0,2	-0,762292
36,836667	0,2	-0,766484
36,840000	0,2	-0,769650
36,843333	0,2	-0,771979
36,846667	0,2	-0,773722
36,850000	0,2	-0,775363
36,853333	0,2	-0,777474
36,856667	0,2	-0,780472
36,860000	0,2	-0,784347
36,863333	0,2	-0,788568
36,866667	0,2	-0,792534
36,870000	0,2	-0,796141
36,873333	0,2	-0,799549
36,876667	0,2	-0,802660
36,880000	0,2	-0,805351
36,883333	0,2	-0,807698
36,886667	0,2	-0,809763
36,890000	0,2	-0,811539
36,893333	0,2	-0,812920
36,896667	0,2	-0,813606
36,900000	0,2	-0,813371
36,903333	0,2	-0,812519
36,906667	0,2	-0,811850
36,910000	0,2	-0,811977
36,913333	0,2	-0,812620
36,916667	0,2	-0,812816
36,920000	0,2	-0,812185
36,923333	0,2	-0,811607
36,926667	0,2	-0,812097
36,930000	0,2	-0,813571
36,933333	0,2	-0,815119
36,936667	0,2	-0,815950
36,940000	0,2	-0,815840
36,943333	0,2	-0,815083
36,946667	0,2	-0,814252
36,950000	0,2	-0,813810
36,953333	0,2	-0,813822
36,956667	0,2	-0,814186
36,960000	0,2	-0,815092
36,963333	0,2	-0,816833
36,966667	0,2	-0,819189
36,970000	0,2	-0,821494
36,973333	0,2	-0,823135
36,976667	0,2	-0,823757
36,980000	0,2	-0,823267
36,983333	0,2	-0,822056
36,986667	0,2	-0,821029
36,990000	0,2	-0,820802
36,993333	0,2	-0,821069
36,996667	0,2	-0,821050
37,000000	0,2	-0,820195
37,003333	0,2	-0,818540
37,006667	0,2	-0,816748
37,010000	0,2	-0,815690
37,013333	0,2	-0,815936
37,016667	0,2	-0,817607
37,020000	0,2	-0,820342
37,023333	0,2	-0,823308
37,026667	0,2	-0,825675
37,030000	0,2	-0,827246
37,033333	0,2	-0,828524
37,036667	0,2	-0,830148
37,040000	0,2	-0,832328
37,043333	0,2	-0,834699
37,046667	0,2	-0,836609
37,050000	0,2	-0,837733
37,053333	0,2	-0,838328
37,056667	0,2	-0,838753
37,060000	0,2	-0,838922
37,063333	0,2	-0,838366
37,066667	0,2	-0,836846
37,070000	0,2	-0,834832
37,073333	0,2	-0,833251
37,076667	0,2	-0,832776
37,080000	0,2	-0,833488
37,083333	0,2	-0,835139
37,086667	0,2	-0,837530
37,090000	0,2	-0,840499
37,093333	0,2	-0,843717
37,096667	0,2	-0,846634
37,100000	0,2	-0,848672
37,103333	0,2	-0,849654
37,106667	0,2	-0,849942
37,110000	0,2	-0,850109
37,113333	0,2	-0,850607
37,116667	0,2	-0,851671
37,120000	0,2	-0,853411
37,123333	0,2	-0,855763
37,126667	0,2	-0,858321
37,130000	0,2	-0,860464
37,133333	0,2	-0,861692
37,136667	0,2	-0,861884
37,140000	0,2	-0,861339
37,143333	0,2	-0,860466
37,146667	0,2	-0,859410
37,150000	0,2	-0,858172
37,153333	0,2	-0,856835
37,156667	0,2	-0,855498
37,160000	0,2	-0,854425
37,163333	0,2	-0,854182
37,166667	0,2	-0,855184
37,170000	0,2	-0,857268
37,173333	0,2	-0,859846
37,176667	0,2	-0,862304
37,180000	0,2	-0,864369
37,183333	0,2	-0,866275
37,186667	0,2	-0,868261
37,190000	0,2	-0,870031
37,193333	0,2	-0,871071
37,196667	0,2	-0,871313
37,200000	0,2	-0,871254
37,203333	0,2	-0,871412
37,206667	0,2	-0,871767
37,210000	0,2	-0,871926
37,213333	0,2	-0,871638
37,216667	0,2	-0,870994
37,220000	0,2	-0,870347
37,223333	0,2	-0,870069
37,226667	0,2	-0,870208
37,230000	0,2	-0,870398
37,233333	0,2	-0,870285
37,236667	0,2	-0,869894
37,240000	0,2	-0,869432
37,243333	0,2	-0,869041
37,246667	0,2	-0,868884
37,250000	0,2	-0,869028
37,253333	0,2	-0,869227
37,256667	0,2	-0,869124
37,260000	0,2	-0,868574
37,263333	0,2	-0,867681
37,266667	0,2	-0,866718
37,270000	0,2	-0,866001
37,273333	0,2	-0,865824
37,276667	0,2	-0,866415
37,280000	0,2	-0,867741
37,283333	0,2	-0,869399
37,286667	0,2	-0,870845
37,290000	0,2	-0,871642
37,293333	0,2	-0,871659
37,296667	0,2	-0,871206
37,300000	0,2	-0,870720
37,303333	0,2	-0,870270
37,306667	0,2	-0,869627
37,310000	0,2	-0,868637
37,313333	0,2	-0,867352
37,316667	0,2	-0,865947
37,320000	0,2	-0,864625
37,323333	0,2	-0,863656
37,326667	0,2	-0,863233
37,330000	0,2	-0,863172
37,333333	0,2	-0,863182
37,336667	0,2	-0,863226
37,340000	0,2	-0,863303
37,343333	0,2	-0,863303
37,346667	0,2	-0,863294
37,350000	0,2	-0,863616
37,353333	0,2	-0,864566
37,356667	0,2	-0,866005
37,360000	0,2	-0,867321
37,363333	0,2	-0,867872
37,366667	0,2	-0,867457
37,370000	0,2	-0,866452
37,373333	0,2	-0,865465
37,376667	0,2	-0,864891
37,380000	0,2	-0,864853
37,383333	0,2	-0,865144
37,386667	0,2	-0,865207
37,390000	0,2	-0,864677
37,393333	0,2	-0,863740
37,396667	0,2	-0,862632
37,400000	0,2	-0,861291
37,403333	0,2	-0,859749
37,406667	0,2	-0,858345
37,410000	0,2	-0,857387
37,413333	0,2	-0,857023
37,416667	0,2	-0,857300
37,420000	0,2	-0,858075
37,423333	0,2	-0,859124
37,426667	0,2	-0,860453
37,430000	0,2	-0,862366
37,433333	0,2	-0,865025
37,436667	0,2	-0,867859
37,440000	0,2	-0,869684
37,443333	0,2	-0,869667
37,446667	0,2	-0,868061
37,450000	0,2	-0,865880
37,453333	0,2	-0,863831
37,456667	0,2	-0,861765
37,460000	0,2	-0,859363
37,463333	0,2	-0,856891
37,466667	0,2	-0,855017
37,470000	0,2	-0,854237
37,473333	0,2	-0,854634
37,476667	0,2	-0,855887
37,480000	0,2	-0,857336
37,483333	0,2	-0,858308
37,486667	0,2	-0,858493
37,490000	0,2	-0,857954
37,493333	0,2	-0,857016
37,496667	0,2	-0,856218
37,500000	0,2	-0,856003
37,503333	0,2	-0,856328
37,506667	0,2	-0,856804
37,510000	0,2	-0,857301
37,513333	0,2	-0,858243
37,516667	0,2	-0,860080
37,520000	0,2	-0,862570
37,523333	0,2	-0,864800
37,526667	0,2	-0,865779
37,530000	0,2	-0,865074
37,533333	0,2	-0,863086
37,536667	0,2	-0,860833
37,540000	0,2	-0,859377
37,543333	0,2	-0,859080
37,546667	0,2	-0,859391
37,550000	0,2	-0,859582
37,553333	0,2	-0,859445
37,556667	0,2	-0,859185
37,560000	0,2	-0,858958
37,563333	0,2	-0,858837
37,566667	0,2	-0,858989
37,570000	0,2	-0,859493
37,573333	0,2	-0,860194
37,576667	0,2	-0,860876
37,580000	0,2	-0,861433
37,583333	0,2	-0,861824
37,586667	0,2	-0,861931
37,590000	0,2	-0,861550
37,593333	0,2	-0,860542
37,596667	0,2	-0,858912
37,600000	0,2	-0,856956
37,603333	0,2	-0,855312
37,606667	0,2	-0,854527
37,610000	0,2	-0,854663
37,613333	0,2	-0,855260
37,616667	0,2	-0,855543
37,620000	0,2	-0,854958
37,623333	0,2	-0,853551
37,626667	0,2	-0,852001
37,630000	0,2	-0,851300
37,633333	0,2	-0,851921
37,636667	0,2	-0,853384
37,640000	0,2	-0,854897
37,643333	0,2	-0,856034
37,646667	0,2	-0,856623
37,650000	0,2	-0,856601
37,653333	0,2	-0,856190
37,656667	0,2	-0,855675
37,660000	0,2	-0,855061
37,663333	0,2	-0,854296
37,666667	0,2	-0,853499
37,670000	0,2	-0,852833
37,673333	0,2	-0,852562
37,676667	0,2	-0,853127
37,680000	0,2	-0,854678
37,683333	0,2	-0,856546
37,686667	0,2	-0,857800
37,690000	0,2	-0,858172
37,693333	0,2	-0,857911
37,696667	0,2	-0,857192
37,700000	0,2	-0,856045
37,703333	0,2	-0,854505
37,706667	0,2	-0,852802
37,710000	0,2	-0,851513
37,713333	0,2	-0,851258
37,716667	0,2	-0,852043
37,720000	0,2	-0,853176
37,723333	0,2	-0,854047
37,726667	0,2	-0,854625
37,730000	0,2	-0,855082
37,733333	0,2	-0,855462
37,736667	0,2	-0,855778
37,740000	0,2	-0,856103
37,743333	0,2	-0,856617
37,746667	0,2	-0,857399
37,750000	0,2	-0,858227
37,753333	0,2	-0,858934
37,756667	0,2	-0,859516
37,760000	0,2	-0,859812
37,763333	0,2	-0,859775
37,766667	0,2	-0,859708
37,770000	0,2	-0,859840
37,773333	0,2	-0,860076
37,776667	0,2	-0,860175
37,780000	0,2	-0,860015
37,783333	0,2	-0,859818
37,786667	0,2	-0,860038
37,790000	0,2	-0,860816
37,793333	0,2	-0,861759
37,796667	0,2	-0,862388
37,800000	0,2	-0,862497
37,803333	0,2	-0,862210
37,806667	0,2	-0,861789
37,810000	0,2	-0,861245
37,813333	0,2	-0,860413
37,816667	0,2	-0,859213
37,820000	0,2	-0,857621
37,823333	0,2	-0,855706
37,826667	0,2	-0,853687
37,830000	0,2	-0,851966
37,833333	0,2	-0,851092
37,836667	0,2	-0,851343
37,840000	0,2	-0,852438
37,843333	0,2	-0,853827
37,846667	0,2	-0,855014
37,850000	0,2	-0,855584
37,853333	0,2	-0,855337
37,856667	0,2	-0,854598
37,860000	0,2	-0,854006
37,863333	0,2	-0,853924
37,866667	0,2	-0,854164
37,870000	0,2	-0,854070
37,873333	0,2	-0,852997
37,876667	0,2	-0,851028
37,880000	0,2	-0,849031
37,883333	0,2	-0,847903
37,886667	0,2	-0,847874
37,890000	0,2	-0,848591
37,893333	0,2	-0,849741
37,896667	0,2	-0,851366
37,900000	0,2	-0,853476
37,903333	0,2	-0,855756
37,906667	0,2	-0,857781
37,910000	0,2	-0,859141
37,913333	0,2	-0,859418
37,916667	0,2	-0,858361
37,920000	0,2	-0,856220
37,923333	0,2	-0,853759
37,926667	0,2	-0,851675
37,930000	0,2	-0,850244
37,933333	0,2	-0,849514
37,936667	0,2	-0,849260
37,940000	0,2	-0,849034
37,943333	0,2	-0,848735
37,946667	0,2	-0,848697
37,950000	0,2	-0,849156
37,953333	0,2	-0,850003
37,956667	0,2	-0,850987
37,960000	0,2	-0,851993
37,963333	0,2	-0,853028
37,966667	0,2	-0,854013
37,970000	0,2	-0,854712
37,973333	0,2	-0,854780
37,976667	0,2	-0,853879
37,980000	0,2	-0,852019
37,983333	0,2	-0,849857
37,986667	0,2	-0,848356
37,990000	0,2	-0,847990
37,993333	0,2	-0,848341
37,996667	0,2	-0,848455
38,000000	0,2	-0,847507
38,003333	0,2	-0,845337
38,006667	0,2	-0,842601
38,010000	0,2	-0,840232
38,013333	0,2	-0,838653
38,016667	0,2	-0,837815
38,020000	0,2	-0,837651
38,023333	0,2	-0,838003
38,026667	0,2	-0,838518
38,030000	0,2	-0,839044
38,033333	0,2	-0,839863
38,036667	0,2	-0,841229
38,040000	0,2	-0,842839
38,043333	0,2	-0,843954
38,046667	0,2	-0,844136
38,050000	0,2	-0,843767
38,053333	0,2	-0,843441
38,056667	0,2	-0,843165
38,060000	0,2	-0,842644
38,063333	0,2	-0,841901
38,066667	0,2	-0,841379
38,070000	0,2	-0,841497
38,073333	0,2	-0,842199
38,076667	0,2	-0,842944
38,080000	0,2	-0,843006
38,083333	0,2	-0,842049
38,086667	0,2	-0,840518
38,090000	0,2	-0,839086
38,093333	0,2	-0,837890
38,096667	0,2	-0,836701
38,100000	0,2	-0,835397
38,103333	0,2	-0,833959
38,106667	0,2	-0,832446
38,110000	0,2	-0,830950
38,113333	0,2	-0,829241
38,116667	0,2	-0,826916
38,120000	0,2	-0,824022
38,123333	0,2	-0,820855
38,126667	0,2	-0,817412
38,130000	0,2	-0,813613
38,133333	0,2	-0,809679
38,136667	0,2	-0,806066
38,140000	0,2	-0,803119
38,143333	0,2	-0,800822
38,146667	0,2	-0,798930
38,150000	0,2	-0,797039
38,153333	0,2	-0,794544
38,156667	0,2	-0,790943
38,160000	0,2	-0,786256
38,163333	0,2	-0,781188
38,166667	0,2	-0,776731
38,170000	0,2	-0,773356
38,173333	0,2	-0,770863
38,176667	0,2	-0,768975
38,180000	0,2	-0,767672
38,183333	0,2	-0,767129
38,186667	0,2	-0,767602
38,190000	0,2	-0,769277
38,193333	0,2	-0,772089
38,196667	0,2	-0,775483
38,200000	0,2	-0,778464
38,203333	0,2	-0,780270
38,206667	0,2	-0,780927
38,210000	0,2	-0,780903
38,213333	0,2	-0,780718
38,216667	0,2	-0,781096
38,220000	0,2	-0,782798
38,223333	0,2	-0,785986
38,226667	0,2	-0,790013
38,230000	0,2	-0,793988
38,233333	0,2	-0,797408
38,236667	0,2	-0,800191
38,240000	0,2	-0,802456
38,243333	0,2	-0,804453
38,246667	0,2	-0,806423
38,250000	0,2	-0,808418
38,253333	0,2	-0,810314
38,256667	0,2	-0,812020
38,260000	0,2	-0,813710
38,263333	0,2	-0,815643
38,266667	0,2	-0,817705
38,270000	0,2	-0,819357
38,273333	0,2	-0,820233
38,276667	0,2	-0,820594
38,280000	0,2	-0,821015
38,283333	0,2	-0,821788
38,286667	0,2	-0,822823
38,290000	0,2	-0,823895
38,293333	0,2	-0,824863
38,296667	0,2	-0,825750
38,300000	0,2	-0,826630
38,303333	0,2	-0,827555
38,306667	0,2	-0,828496
38,310000	0,2	-0,829276
38,313333	0,2	-0,829743
38,316667	0,2	-0,829961
38,320000	0,2	-0,830107
38,323333	0,2	-0,830201
38,326667	0,2	-0,830033
38,330000	0,2	-0,829553
38,333333	0,2	-0,829047
38,336667	0,2	-0,828767
38,340000	0,2	-0,828905
38,343333	0,2	-0,829825
38,346667	0,2	-0,831744
38,350000	0,2	-0,834241
38,353333	0,2	-0,836392
38,356667	0,2	-0,837466
38,360000	0,2	-0,837456
38,363333	0,2	-0,836940
38,366667	0,2	-0,836510
38,370000	0,2	-0,836340
38,373333	0,2	-0,836208
38,376667	0,2	-0,835806
38,380000	0,2	-0,834912
38,383333	0,2	-0,833416
38,386667	0,2	-0,831464
38,390000	0,2	-0,829469
38,393333	0,2	-0,827786
38,396667	0,2	-0,826410
38,400000	0,2	-0,825139
38,403333	0,2	-0,823994
38,406667	0,2	-0,823290
38,410000	0,2	-0,823162
38,413333	0,2	-0,823276
38,416667	0,2	-0,823249
38,420000	0,2	-0,823148
38,423333	0,2	-0,823435
38,426667	0,2	-0,824615
38,430000	0,2	-0,826808
38,433333	0,2	-0,829517
38,436667	0,2	-0,831937
38,440000	0,2	-0,833521
38,443333	0,2	-0,834214
38,446667	0,2	-0,834159
38,450000	0,2	-0,833361
38,453333	0,2	-0,831842
38,456667	0,2	-0,829932
38,460000	0,2	-0,828149
38,463333	0,2	-0,826905
38,466667	0,2	-0,826368
38,470000	0,2	-0,826395
38,473333	0,2	-0,826726
38,476667	0,2	-0,827271
38,480000	0,2	-0,827816
38,483333	0,2	-0,827819
38,486667	0,2	-0,827109
38,490000	0,2	-0,826330
38,493333	0,2	-0,826307
38,496667	0,2	-0,827130
38,500000	0,2	-0,827996
38,503333	0,2	-0,828152
38,506667	0,2	-0,827697
38,510000	0,2	-0,827118
38,513333	0,2	-0,826600
38,516667	0,2	-0,826129
38,520000	0,2	-0,825769
38,523333	0,2	-0,825577
38,526667	0,2	-0,825567
38,530000	0,2	-0,825793
38,533333	0,2	-0,826132
38,536667	0,2	-0,826125
38,540000	0,2	-0,825333
38,543333	0,2	-0,823794
38,546667	0,2	-0,821976
38,550000	0,2	-0,820366
38,553333	0,2	-0,819180
38,556667	0,2	-0,818466
38,560000	0,2	-0,818314
38,563333	0,2	-0,818763
38,566667	0,2	-0,819583
38,570000	0,2	-0,820247
38,573333	0,2	-0,820216
38,576667	0,2	-0,819439
38,580000	0,2	-0,818557
38,583333	0,2	-0,818322
38,586667	0,2	-0,818851
38,590000	0,2	-0,819737
38,593333	0,2	-0,820634
38,596667	0,2	-0,821385
38,600000	0,2	-0,821822
38,603333	0,2	-0,821777
38,606667	0,2	-0,821401
38,610000	0,2	-0,821294
38,613333	0,2	-0,821974
38,616667	0,2	-0,823467
38,620000	0,2	-0,825517
38,623333	0,2	-0,827651
38,626667	0,2	-0,829097
38,630000	0,2	-0,829196
38,633333	0,2	-0,828017
38,636667	0,2	-0,826322
38,640000	0,2	-0,824800
38,643333	0,2	-0,823550
38,646667	0,2	-0,822368
38,650000	0,2	-0,821216
38,653333	0,2	-0,820226
38,656667	0,2	-0,819391
38,660000	0,2	-0,818579
38,663333	0,2	-0,817904
38,666667	0,2	-0,817795
38,670000	0,2	-0,818542
38,673333	0,2	-0,819927
38,676667	0,2	-0,821456
38,680000	0,2	-0,822864
38,683333	0,2	-0,824090
38,686667	0,2	-0,824959
38,690000	0,2	-0,825269
38,693333	0,2	-0,824949
38,696667	0,2	-0,824027
38,700000	0,2	-0,822762
38,703333	0,2	-0,821682
38,706667	0,2	-0,821135
38,710000	0,2	-0,821004
38,713333	0,2	-0,821069
38,716667	0,2	-0,821241
38,720000	0,2	-0,821291
38,723333	0,2	-0,820921
38,726667	0,2	-0,820328
38,730000	0,2	-0,820141
38,733333	0,2	-0,820625
38,736667	0,2	-0,821422
38,740000	0,2	-0,822032
38,743333	0,2	-0,822166
38,746667	0,2	-0,821820
38,750000	0,2	-0,821090
38,753333	0,2	-0,820001
38,756667	0,2	-0,818786
38,760000	0,2	-0,818066
38,763333	0,2	-0,818409
38,766667	0,2	-0,819792
38,770000	0,2	-0,821604
38,773333	0,2	-0,823217
38,776667	0,2	-0,824245
38,780000	0,2	-0,824385
38,783333	0,2	-0,823693
38,786667	0,2	-0,822636
38,790000	0,2	-0,821330
38,793333	0,2	-0,819328
38,796667	0,2	-0,816494
38,800000	0,2	-0,813569
38,803333	0,2	-0,811587
38,806667	0,2	-0,810892
38,810000	0,2	-0,810974
38,813333	0,2	-0,811080
38,816667	0,2	-0,810828
38,820000	0,2	-0,810188
38,823333	0,2	-0,809176
38,826667	0,2	-0,808060
38,830000	0,2	-0,807535
38,833333	0,2	-0,808155
38,836667	0,2	-0,809794
38,840000	0,2	-0,811809
38,843333	0,2	-0,813462
38,846667	0,2	-0,814247
38,850000	0,2	-0,814208
38,853333	0,2	-0,813885
38,856667	0,2	-0,813821
38,860000	0,2	-0,814070
38,863333	0,2	-0,814121
38,866667	0,2	-0,813485
38,870000	0,2	-0,812167
38,873333	0,2	-0,810460
38,876667	0,2	-0,808858
38,880000	0,2	-0,808001
38,883333	0,2	-0,808199
38,886667	0,2	-0,809218
38,890000	0,2	-0,810639
38,893333	0,2	-0,812153
38,896667	0,2	-0,813562
38,900000	0,2	-0,814624
38,903333	0,2	-0,815076
38,906667	0,2	-0,814801
38,910000	0,2	-0,813833
38,913333	0,2	-0,812511
38,916667	0,2	-0,811581
38,920000	0,2	-0,811518
38,923333	0,2	-0,811911
38,926667	0,2	-0,812046
38,930000	0,2	-0,811853
38,933333	0,2	-0,811967
38,936667	0,2	-0,812772
38,940000	0,2	-0,813774
38,943333	0,2	-0,814299
38,946667	0,2	-0,814331
38,950000	0,2	-0,814173
38,953333	0,2	-0,813718
38,956667	0,2	-0,812527
38,960000	0,2	-0,810557
38,963333	0,2	-0,808351
38,966667	0,2	-0,806432
38,970000	0,2	-0,805070
38,973333	0,2	-0,804481
38,976667	0,2	-0,804589
38,980000	0,2	-0,804992
38,983333	0,2	-0,805510
38,986667	0,2	-0,806208
38,990000	0,2	-0,806947
38,993333	0,2	-0,807404
38,996667	0,2	-0,807447
39,000000	0,2	-0,807181
39,003333	0,2	-0,806839
39,006667	0,2	-0,806812
39,010000	0,2	-0,807558
39,013333	0,2	-0,809175
39,016667	0,2	-0,811196
39,020000	0,2	-0,812875
39,023333	0,2	-0,813598
39,026667	0,2	-0,813256
39,030000	0,2	-0,812362
39,033333	0,2	-0,811532
39,036667	0,2	-0,810902
39,040000	0,2	-0,810336
39,043333	0,2	-0,809876
39,046667	0,2	-0,809645
39,050000	0,2	-0,809740
39,053333	0,2	-0,810239
39,056667	0,2	-0,810944
39,060000	0,2	-0,811304
39,063333	0,2	-0,810895
39,066667	0,2	-0,809924
39,070000	0,2	-0,809059
39,073333	0,2	-0,808694
39,076667	0,2	-0,808541
39,080000	0,2	-0,808002
39,083333	0,2	-0,806727
39,086667	0,2	-0,804855
39,090000	0,2	-0,802990
39,093333	0,2	-0,801963
39,096667	0,2	-0,802184
39,100000	0,2	-0,803037
39,103333	0,2	-0,803405
39,106667	0,2	-0,802829
39,110000	0,2	-0,801682
39,113333	0,2	-0,800485
39,116667	0,2	-0,799460
39,120000	0,2	-0,798476
39,123333	0,2	-0,797339
39,126667	0,2	-0,796090
39,130000	0,2	-0,795083
39,133333	0,2	-0,794813
39,136667	0,2	-0,795460
39,140000	0,2	-0,796588
39,143333	0,2	-0,797543
39,146667	0,2	-0,798037
39,150000	0,2	-0,798182
39,153333	0,2	-0,798303
39,156667	0,2	-0,798712
39,160000	0,2	-0,799426
39,163333	0,2	-0,800270
39,166667	0,2	-0,801137
39,170000	0,2	-0,801733
39,173333	0,2	-0,801530
39,176667	0,2	-0,800424
39,180000	0,2	-0,799109
39,183333	0,2	-0,798549
39,186667	0,2	-0,799018
39,190000	0,2	-0,799866
39,193333	0,2	-0,800377
39,196667	0,2	-0,800455
39,200000	0,2	-0,800510
39,203333	0,2	-0,800983
39,206667	0,2	-0,801861
39,210000	0,2	-0,802640
39,213333	0,2	-0,802851
39,216667	0,2	-0,802433
39,220000	0,2	-0,801751
39,223333	0,2	-0,801535
39,226667	0,2	-0,802478
39,230000	0,2	-0,804559
39,233333	0,2	-0,806935
39,236667	0,2	-0,808622
39,240000	0,2	-0,809203
39,243333	0,2	-0,808799
39,246667	0,2	-0,807675
39,250000	0,2	-0,806122
39,253333	0,2	-0,804432
39,256667	0,2	-0,802761
39,260000	0,2	-0,801135
39,263333	0,2	-0,799524
39,266667	0,2	-0,797843
39,270000	0,2	-0,796145
39,273333	0,2	-0,794713
39,276667	0,2	-0,793780
39,280000	0,2	-0,793547
39,283333	0,2	-0,794338
39,286667	0,2	-0,796153
39,290000	0,2	-0,798319
39,293333	0,2	-0,800096
39,296667	0,2	-0,801412
39,300000	0,2	-0,802734
39,303333	0,2	-0,804356
39,306667	0,2	-0,805960
39,310000	0,2	-0,806905
39,313333	0,2	-0,806845
39,316667	0,2	-0,805914
39,320000	0,2	-0,804540
39,323333	0,2	-0,803192
39,326667	0,2	-0,802050
39,330000	0,2	-0,801063
39,333333	0,2	-0,800427
39,336667	0,2	-0,800527
39,340000	0,2	-0,801354
39,343333	0,2	-0,802474
39,346667	0,2	-0,803308
39,350000	0,2	-0,803376
39,353333	0,2	-0,802718
39,356667	0,2	-0,801775
39,360000	0,2	-0,800738
39,363333	0,2	-0,799564
39,366667	0,2	-0,798453
39,370000	0,2	-0,797791
39,373333	0,2	-0,797874
39,376667	0,2	-0,798767
39,380000	0,2	-0,800180
39,383333	0,2	-0,801490
39,386667	0,2	-0,802057
39,390000	0,2	-0,801546
39,393333	0,2	-0,799995
39,396667	0,2	-0,797871
39,400000	0,2	-0,795969
39,403333	0,2	-0,794839
39,406667	0,2	-0,794440
39,410000	0,2	-0,794361
39,413333	0,2	-0,794173
39,416667	0,2	-0,793841
39,420000	0,2	-0,793959
39,423333	0,2	-0,795049
39,426667	0,2	-0,796746
39,430000	0,2	-0,798125
39,433333	0,2	-0,798576
39,436667	0,2	-0,798198
39,440000	0,2	-0,797503
39,443333	0,2	-0,796810
39,446667	0,2	-0,796068
39,450000	0,2	-0,795234
39,453333	0,2	-0,794528
39,456667	0,2	-0,794248
39,460000	0,2	-0,794413
39,463333	0,2	-0,794804
39,466667	0,2	-0,795452
39,470000	0,2	-0,796690
39,473333	0,2	-0,798515
39,476667	0,2	-0,800256
39,480000	0,2	-0,801081
39,483333	0,2	-0,800692
39,486667	0,2	-0,799454
39,490000	0,2	-0,798001
39,493333	0,2	-0,796736
39,496667	0,2	-0,795722
39,500000	0,2	-0,794959
39,503333	0,2	-0,794541
39,506667	0,2	-0,794367
39,510000	0,2	-0,793964
39,513333	0,2	-0,793084
39,516667	0,2	-0,792245
39,520000	0,2	-0,792162
39,523333	0,2	-0,792957
39,526667	0,2	-0,794196
39,530000	0,2	-0,795361
39,533333	0,2	-0,796087
39,536667	0,2	-0,796331
39,540000	0,2	-0,796345
39,543333	0,2	-0,796203
39,546667	0,2	-0,795649
39,550000	0,2	-0,794593
39,553333	0,2	-0,793380
39,556667	0,2	-0,792419
39,560000	0,2	-0,791728
39,563333	0,2	-0,791124
39,566667	0,2	-0,790673
39,570000	0,2	-0,790690
39,573333	0,2	-0,791448
39,576667	0,2	-0,792898
39,580000	0,2	-0,794588
39,583333	0,2	-0,795838
39,586667	0,2	-0,795952
39,590000	0,2	-0,794601
39,593333	0,2	-0,792217
39,596667	0,2	-0,789867
39,600000	0,2	-0,788519
39,603333	0,2	-0,788342
39,606667	0,2	-0,788733
39,610000	0,2	-0,788926
39,613333	0,2	-0,788577
39,616667	0,2	-0,788069
39,620000	0,2	-0,788219
39,623333	0,2	-0,789377
39,626667	0,2	-0,791008
39,630000	0,2	-0,792394
39,633333	0,2	-0,793320
39,636667	0,2	-0,793894
39,640000	0,2	-0,794218
39,643333	0,2	-0,794274
39,646667	0,2	-0,793831
39,650000	0,2	-0,792666
39,653333	0,2	-0,791019
39,656667	0,2	-0,789532
39,660000	0,2	-0,788644
39,663333	0,2	-0,788315
39,666667	0,2	-0,788277
39,670000	0,2	-0,788241
39,673333	0,2	-0,788023
39,676667	0,2	-0,787586
39,680000	0,2	-0,787102
39,683333	0,2	-0,786999
39,686667	0,2	-0,787548
39,690000	0,2	-0,788465
39,693333	0,2	-0,789244
39,696667	0,2	-0,789588
39,700000	0,2	-0,789414
39,703333	0,2	-0,789007
39,706667	0,2	-0,789102
39,710000	0,2	-0,790271
39,713333	0,2	-0,792340
39,716667	0,2	-0,794536
39,720000	0,2	-0,796089
39,723333	0,2	-0,796541
39,726667	0,2	-0,795629
39,730000	0,2	-0,793472
39,733333	0,2	-0,790868
39,736667	0,2	-0,788832
39,740000	0,2	-0,787800
39,743333	0,2	-0,787503
39,746667	0,2	-0,787410
39,750000	0,2	-0,787119
39,753333	0,2	-0,786460
39,756667	0,2	-0,785436
39,760000	0,2	-0,784286
39,763333	0,2	-0,783399
39,766667	0,2	-0,782899
39,770000	0,2	-0,782576
39,773333	0,2	-0,782261
39,776667	0,2	-0,781983
39,780000	0,2	-0,781860
39,783333	0,2	-0,782058
39,786667	0,2	-0,782609
39,790000	0,2	-0,783101
39,793333	0,2	-0,783037
39,796667	0,2	-0,782592
39,800000	0,2	-0,782572
39,803333	0,2	-0,783525
39,806667	0,2	-0,785034
39,810000	0,2	-0,786181
39,813333	0,2	-0,786439
39,816667	0,2	-0,785666
39,820000	0,2	-0,783992
39,823333	0,2	-0,782146
39,826667	0,2	-0,781045
39,830000	0,2	-0,780862
39,833333	0,2	-0,781027
39,836667	0,2	-0,781088
39,840000	0,2	-0,781118
39,843333	0,2	-0,781426
39,846667	0,2	-0,782191
39,850000	0,2	-0,783366
39,853333	0,2	-0,784788
39,856667	0,2	-0,786200
39,860000	0,2	-0,787205
39,863333	0,2	-0,787562
39,866667	0,2	-0,787477
39,870000	0,2	-0,787151
39,873333	0,2	-0,786501
39,876667	0,2	-0,785760
39,880000	0,2	-0,785465
39,883333	0,2	-0,785744
39,886667	0,2	-0,786270
39,890000	0,2	-0,786682
39,893333	0,2	-0,786726
39,896667	0,2	-0,786288
39,900000	0,2	-0,785411
39,903333	0,2	-0,784178
39,906667	0,2	-0,782598
39,910000	0,2	-0,780769
39,913333	0,2	-0,779099
39,916667	0,2	-0,778251
39,920000	0,2	-0,778736
39,923333	0,2	-0,780387
39,926667	0,2	-0,782486
39,930000	0,2	-0,784522
39,933333	0,2	-0,786267
39,936667	0,2	-0,787333
39,940000	0,2	-0,787380
39,943333	0,2	-0,786502
39,946667	0,2	-0,785150
39,950000	0,2	-0,783931
39,953333	0,2	-0,783236
39,956667	0,2	-0,782820
39,960000	0,2	-0,782211
39,963333	0,2	-0,781381
39,966667	0,2	-0,780449
39,970000	0,2	-0,779252
39,973333	0,2	-0,777742
39,976667	0,2	-0,776377
39,980000	0,2	-0,775638
39,983333	0,2	-0,775474
39,986667	0,2	-0,775648
39,990000	0,2	-0,776274
39,993333	0,2	-0,777584
39,996667	0,2	-0,779423
40,000000	0,2	-0,781305
