# Supplementary material for: Dynamics of the compartmentalized Streptomyces chromosome during metabolic differentiation
Source: Nat Commun. 2021 Sep 1;12:5221. doi: 10.1038/s41467-021-25462-1 (PMC8410849; doi:10.1038/s41467-021-25462-1)
Supplement: Supplementary file 9 — Source Data [file 41467_2021_25462_MOESM9_ESM.zip › Source Data/Source_data_Supplementary-Fig_2C/Spectrum/SPECTRUM_DATA.xlsx]

## Sheet: Feuil1
nm	Congo_standard	WT_48h_1	WT_48h_2	WT_48h_3	WT_48h_4	WT_48h_5
190	277.766	453.705	365.046	485.07	427.28	499.262
191.9	288.376	466.51	376.99	498.349	438.882	512.153
193.8	295.943	471.158	382.955	501.669	442.42	514.425
195.7	302.114	471.927	386.271	501.139	442.443	511.958
197.6	306.914	469.811	387.092	497.06	439.403	505.621
199.5	309.781	464.145	385.18	489.567	433.122	495.554
201.4	309.595	454.379	379.41	477.661	422.557	480.678
203.3	304.588	439.888	369.129	461.097	407.555	461.583
205.2	294.893	421.697	354.933	441.28	389.039	439.594
207.1	280.778	400.543	336.899	418.825	367.92	415.901
209	263.081	377.213	316.155	394.721	344.665	390.904
210.9	242.944	352.823	293.668	369.48	319.954	365.444
212.8	221.499	328.116	270.343	344.356	294.637	340.287
214.7	199.124	303.523	246.21	319.358	268.832	315.35
216.6	176.371	278.948	221.971	294.668	242.721	290.753
218.5	153.772	255.112	197.812	270.705	216.75	266.826
220.4	132.115	232.632	174.687	248.219	191.715	244.291
222.3	112.4	212.361	153.354	227.974	168.722	223.905
224.2	94.95	194.472	134.246	210.096	148.127	205.977
226.1	80.1975	179.126	117.823	194.758	130.449	190.701
228	68.1439	166.508	104.076	182.053	115.785	178.33
229.9	58.7103	156.438	92.9389	171.818	104.123	168.69
231.8	51.7625	148.723	84.3188	163.899	95.2237	161.451
233.7	46.7328	142.846	77.7538	157.777	88.5287	156.096
235.6	43.2662	138.366	72.8862	152.992	83.6427	152.081
237.5	41.0257	134.858	69.2647	149.15	80.0099	148.954
239.4	39.6425	131.976	66.6491	145.951	77.3648	146.355
241.3	38.8812	129.427	64.6971	143.096	75.3863	143.953
243.2	38.4071	126.92	63.1341	140.275	73.7382	141.464
245.1	38.0349	124.203	61.6725	137.212	72.164	138.612
247	37.5692	121.047	60.1943	133.73	70.5065	135.259
248.9	36.8754	117.46	58.5082	129.742	68.6869	131.396
250.8	35.9669	113.436	56.5911	125.286	66.6212	127.095
252.7	34.8667	109.11	54.5617	120.539	64.4487	122.5
254.6	33.6615	104.78	52.46	115.771	62.2715	117.993
256.5	32.4506	100.596	50.4127	111.186	60.2027	113.758
258.4	31.2883	96.8798	48.539	107.062	58.3787	110.038
260.3	30.2877	93.7829	46.9589	103.629	56.9088	107.111
262.2	29.5308	91.4644	45.7497	101.06	55.8417	105.069
264.1	29.0927	90.0883	44.9841	99.4786	55.2782	104.001
266	28.9335	89.6397	44.669	98.9087	55.1934	103.965
267.9	29.1121	90.0793	44.7992	99.3383	55.5669	104.866
269.8	29.5941	91.4081	45.3216	100.721	56.3591	106.684
271.7	30.3646	93.5726	46.2578	103.052	57.561	109.294
273.6	31.4093	96.4792	47.5672	106.179	59.0554	112.646
275.5	32.6866	100.05	49.1587	109.995	60.9108	116.586
277.4	34.1462	104.106	50.9963	114.396	62.8436	120.881
279.3	35.7147	108.378	52.9267	119.017	64.8714	125.368
281.2	37.3128	112.795	54.9318	123.82	66.8257	129.804
283.1	38.9054	117.221	56.9222	128.563	68.697	134.059
285	40.4486	121.423	58.825	133.144	70.3583	138.002
286.9	41.8896	125.343	60.5562	137.349	71.803	141.531
288.8	43.2031	128.84	62.1044	141.081	73.031	144.472
290.7	44.265	131.77	63.4044	144.25	73.8711	146.796
292.6	45.1583	134.058	64.4126	146.698	74.4051	148.37
294.5	45.7236	135.569	65.027	148.302	74.5243	149.144
296.4	46.0319	136.409	65.3395	149.094	74.3188	149.135
298.3	46.0799	136.411	65.2733	149.047	73.6906	148.355
300.2	45.8513	135.676	64.8598	148.222	72.7358	146.832
302.1	45.3572	134.183	64.1	146.524	71.4407	144.53
304	44.5784	131.936	62.9894	144.101	69.8002	141.59
305.9	43.5531	128.96	61.5535	140.822	67.8844	137.914
307.8	42.2936	125.23	59.7539	136.697	65.6239	133.497
309.7	40.665	120.636	57.5937	131.747	63.02	128.306
311.6	38.841	115.372	55.0812	125.947	60.1038	122.425
313.5	36.7348	109.307	52.2406	119.392	56.8804	115.85
315.4	34.4156	102.64	49.1187	112.116	53.4353	108.648
317.3	31.8928	95.3684	45.7021	104.265	49.7214	100.88
319.2	29.2673	87.7867	42.1509	95.9995	45.8948	92.8349
321.1	26.4736	79.8883	38.4767	87.3936	41.9517	84.5236
323	23.6741	71.878	34.7121	78.6537	37.9663	76.1031
324.9	20.9094	63.8869	30.9836	69.9814	34.0974	67.7404
326.8	18.1246	56.0851	27.3461	61.556	30.2246	59.6072
328.7	15.5283	48.6148	23.8295	53.3651	26.5507	51.7755
330.6	13.1081	41.6008	20.5242	45.7413	23.1198	44.4692
332.5	10.8166	35.1338	17.4787	38.7249	19.9101	37.7717
334.4	8.77969	29.2997	14.7472	32.383	17.0659	31.6761
336.3	6.99277	24.1314	12.3184	26.7963	14.4751	26.3829
338.2	5.41824	19.6778	10.1808	21.9206	12.1842	21.695
340.1	4.09239	15.8841	8.35459	17.7793	10.2851	17.7769
342	2.98798	12.6993	6.82461	14.3841	8.64309	14.5341
343.9	2.04348	10.0499	5.5374	11.4723	7.22708	11.7691
345.8	1.30866	7.89876	4.49363	9.17087	6.10615	9.52659
347.7	0.69945	6.15785	3.60569	7.26091	5.1112	7.75607
349.6	0.2475	4.81264	2.9168	5.79151	4.3167	6.33189
351.5	-0.15729	3.72943	2.34859	4.66166	3.71566	5.21192
353.4	-0.4423	2.87447	1.9238	3.72878	3.15666	4.36083
355.3	-0.6905	2.19761	1.57963	2.98717	2.72947	3.65191
357.2	-0.90095	1.6846	1.25313	2.42274	2.34439	3.06436
359.1	-0.97404	1.24466	1.00262	1.98449	2.03544	2.63147
361	-1.1217	0.95654	0.80305	1.63054	1.77097	2.26009
362.9	-1.1174	0.73304	0.72114	1.42562	1.59985	2.06434
364.8	-1.04046	0.70661	0.7288	1.37246	1.59343	2.01172
366.7	-1.23022	0.48694	0.51438	1.13663	1.36822	1.76553
368.6	-1.4199	0.18453	0.26468	0.82054	1.07179	1.4084
370.5	-1.49348	-0.01685	0.11559	0.59055	0.87195	1.15061
372.4	-1.46086	-0.06778	0.09657	0.52007	0.8155	1.06805
374.3	-1.39056	-0.05439	0.123	0.51664	0.81952	1.06572
376.2	-1.34836	-0.06437	0.12056	0.4895	0.79701	1.03493
378.1	-1.33604	-0.1075	0.08253	0.42592	0.73388	0.96642
380	-1.34134	-0.17798	0.01413	0.33176	0.63926	0.862
381.9	-1.38672	-0.30483	-0.1072	0.17331	0.47893	0.68686
383.8	-1.50958	-0.48423	-0.30789	-0.06136	0.23155	0.44747
385.7	-1.46753	-0.57261	-0.38149	-0.13985	0.13809	0.31517
387.6	-1.50666	-0.61186	-0.45467	-0.22436	0.01815	0.25235
389.5	-1.49519	-0.65602	-0.502	-0.29991	-0.01561	0.14803
391.4	-1.49003	-0.70579	-0.5453	-0.38633	-0.0999	0.05211
393.3	-1.50269	-0.78477	-0.64066	-0.44582	-0.19016	-0.02487
395.2	-1.49304	-0.79505	-0.65814	-0.48968	-0.27237	-0.10173
397.1	-1.51361	-0.86428	-0.68629	-0.56518	-0.30859	-0.16414
399	-1.52886	-0.90396	-0.76336	-0.61172	-0.4124	-0.24056
400.9	-1.5217	-0.90995	-0.81243	-0.66498	-0.47701	-0.3431
402.8	-1.53054	-0.97829	-0.85724	-0.74211	-0.56951	-0.39943
404.7	-1.56687	-1.02501	-0.95437	-0.79157	-0.62836	-0.49339
406.6	-1.58941	-1.06767	-0.96784	-0.85798	-0.68508	-0.53462
408.5	-1.61525	-1.09445	-1.05374	-0.95029	-0.78026	-0.6773
410.4	-1.64911	-1.17673	-1.11591	-0.99929	-0.83216	-0.70652
412.3	-1.6361	-1.19398	-1.15026	-1.08195	-0.90924	-0.78891
414.2	-1.66762	-1.21857	-1.22984	-1.12989	-0.96239	-0.86437
416.1	-1.69228	-1.32175	-1.26811	-1.16274	-1.04407	-0.95232
418	-1.7103	-1.32072	-1.31011	-1.22744	-1.08504	-1.0199
419.9	-1.70577	-1.36778	-1.32142	-1.23648	-1.13019	-1.03968
421.8	-1.70169	-1.37414	-1.33957	-1.25552	-1.17149	-1.08924
423.7	-1.6986	-1.39882	-1.38483	-1.3211	-1.20687	-1.12872
425.6	-1.75209	-1.41577	-1.41349	-1.3504	-1.243	-1.19309
427.5	-1.76013	-1.4767	-1.4676	-1.38386	-1.26898	-1.2099
429.4	-1.76319	-1.47021	-1.43982	-1.41286	-1.33784	-1.2851
431.3	-1.78504	-1.51728	-1.50689	-1.47904	-1.35354	-1.30889
433.2	-1.77141	-1.55471	-1.53436	-1.4642	-1.40557	-1.34636
435.1	-1.85308	-1.56418	-1.59211	-1.5232	-1.45509	-1.44346
437	-1.85275	-1.61386	-1.61606	-1.58834	-1.50478	-1.45382
438.9	-1.85322	-1.64545	-1.63913	-1.61918	-1.51664	-1.49848
440.8	-1.91608	-1.67419	-1.6833	-1.65186	-1.53652	-1.5213
442.7	-1.92003	-1.69688	-1.72567	-1.71637	-1.63755	-1.58115
444.6	-1.95727	-1.77372	-1.77647	-1.7275	-1.64395	-1.63172
446.5	-1.98113	-1.80898	-1.79553	-1.76923	-1.69886	-1.68054
448.4	-2.03058	-1.83888	-1.8526	-1.82966	-1.75153	-1.73377
450.3	-2.07832	-1.8969	-1.88941	-1.8446	-1.81295	-1.78228
452.2	-2.11354	-1.93263	-1.94228	-1.92594	-1.83373	-1.81945
454.1	-2.14178	-1.9619	-1.98455	-1.97137	-1.89869	-1.89889
456	-2.17748	-2.01637	-2.01112	-2.01547	-1.93638	-1.91951
457.9	-2.18127	-2.03755	-2.05535	-2.04209	-1.98002	-1.97275
459.8	-2.22175	-2.08654	-2.07424	-2.09477	-2.02086	-1.99526
461.7	-2.24511	-2.10655	-2.12063	-2.10785	-2.04923	-2.04084
463.6	-2.24832	-2.10576	-2.09863	-2.13643	-2.04388	-2.05873
465.5	-2.30153	-2.13706	-2.13605	-2.17225	-2.10515	-2.09479
467.4	-2.31864	-2.19212	-2.20764	-2.22116	-2.13551	-2.14021
469.3	-2.36004	-2.25186	-2.22813	-2.26459	-2.19106	-2.15146
471.2	-2.3816	-2.23596	-2.26991	-2.28768	-2.19952	-2.19626
473.1	-2.36368	-2.25254	-2.27381	-2.27444	-2.2	-2.21794
475	-2.36416	-2.25687	-2.29406	-2.26742	-2.22433	-2.18153
476.9	-2.35682	-2.25124	-2.25612	-2.27977	-2.20014	-2.1879
478.8	-2.37728	-2.26735	-2.29606	-2.29405	-2.23888	-2.21328
480.7	-2.36226	-2.27544	-2.29835	-2.31647	-2.2508	-2.23737
482.6	-2.37552	-2.25255	-2.27582	-2.28956	-2.21678	-2.20957
484.5	-2.33377	-2.24402	-2.23657	-2.26402	-2.1947	-2.1856
486.4	-2.3395	-2.25203	-2.24334	-2.28498	-2.20211	-2.19906
488.3	-2.40458	-2.27919	-2.31054	-2.33163	-2.25032	-2.24097
490.2	-2.46707	-2.35488	-2.40027	-2.3874	-2.3316	-2.3081
492.1	-2.45755	-2.38289	-2.3769	-2.41292	-2.35081	-2.34475
494	-2.51645	-2.4184	-2.4364	-2.4671	-2.39068	-2.37227
495.9	-2.5385	-2.43279	-2.45404	-2.49241	-2.41322	-2.38117
497.8	-2.54766	-2.44629	-2.46882	-2.48543	-2.4233	-2.40701
499.7	-2.51072	-2.46951	-2.4841	-2.51551	-2.45431	-2.4192
