# Supplementary material for: Dynamics of the compartmentalized Streptomyces chromosome during metabolic differentiation
Source: Nat Commun. 2021 Sep 1;12:5221. doi: 10.1038/s41467-021-25462-1 (PMC8410849; doi:10.1038/s41467-021-25462-1)
Supplement: Supplementary file 9 — Source Data [file 41467_2021_25462_MOESM9_ESM.zip › Source Data/Source_data_Supplementary-Fig_2C/Spectrum/Standard congo spectrum.txt]

Seq: 05-05-21-congoSteph-insert-1 Inj: 97-CONGO 5 µg/ml;
15,68;
190,00;
499,70;
1,90;
164;
190,00;277,76553;
191,90;288,37602;
193,80;295,94275;
195,70;302,11446;
197,60;306,91387;
199,50;309,78087;
201,40;309,59463;
203,30;304,58845;
205,20;294,89332;
207,10;280,77832;
209,00;263,08073;
210,90;242,94399;
212,80;221,49910;
214,70;199,12358;
216,60;176,37122;
218,50;153,77233;
220,40;132,11549;
222,30;112,40018;
224,20;94,95004;
226,10;80,19745;
228,00;68,14391;
229,90;58,71027;
231,80;51,76251;
233,70;46,73276;
235,60;43,26619;
237,50;41,02572;
239,40;39,64250;
241,30;38,88117;
243,20;38,40707;
245,10;38,03493;
247,00;37,56917;
248,90;36,87539;
250,80;35,96689;
252,70;34,86669;
254,60;33,66152;
256,50;32,45061;
258,40;31,28832;
260,30;30,28775;
262,20;29,53078;
264,10;29,09274;
266,00;28,93353;
267,90;29,11215;
269,80;29,59412;
271,70;30,36464;
273,60;31,40925;
275,50;32,68660;
277,40;34,14623;
279,30;35,71466;
281,20;37,31278;
283,10;38,90543;
285,00;40,44861;
286,90;41,88962;
288,80;43,20312;
290,70;44,26498;
292,60;45,15831;
294,50;45,72365;
296,40;46,03186;
298,30;46,07992;
300,20;45,85135;
302,10;45,35721;
304,00;44,57844;
305,90;43,55307;
307,80;42,29355;
309,70;40,66498;
311,60;38,84097;
313,50;36,73483;
315,40;34,41563;
317,30;31,89278;
319,20;29,26729;
321,10;26,47363;
323,00;23,67407;
324,90;20,90940;
326,80;18,12457;
328,70;15,52834;
330,60;13,10805;
332,50;10,81661;
334,40;8,77969;
336,30;6,99277;
338,20;5,41824;
340,10;4,09239;
342,00;2,98798;
343,90;2,04348;
345,80;1,30866;
347,70;0,69945;
349,60;0,24750;
351,50;-0,15729;
353,40;-0,44230;
355,30;-0,69050;
357,20;-0,90095;
359,10;-0,97404;
361,00;-1,12170;
362,90;-1,11740;
364,80;-1,04046;
366,70;-1,23022;
368,60;-1,41990;
370,50;-1,49348;
372,40;-1,46086;
374,30;-1,39056;
376,20;-1,34836;
378,10;-1,33604;
380,00;-1,34134;
381,90;-1,38672;
383,80;-1,50958;
385,70;-1,46753;
387,60;-1,50666;
389,50;-1,49519;
391,40;-1,49003;
393,30;-1,50269;
395,20;-1,49304;
397,10;-1,51361;
399,00;-1,52886;
400,90;-1,52170;
402,80;-1,53054;
404,70;-1,56687;
406,60;-1,58941;
408,50;-1,61525;
410,40;-1,64911;
412,30;-1,63610;
414,20;-1,66762;
416,10;-1,69228;
418,00;-1,71030;
419,90;-1,70577;
421,80;-1,70169;
423,70;-1,69860;
425,60;-1,75209;
427,50;-1,76013;
429,40;-1,76319;
431,30;-1,78504;
433,20;-1,77141;
435,10;-1,85308;
437,00;-1,85275;
438,90;-1,85322;
440,80;-1,91608;
442,70;-1,92003;
444,60;-1,95727;
446,50;-1,98113;
448,40;-2,03058;
450,30;-2,07832;
452,20;-2,11354;
454,10;-2,14178;
456,00;-2,17748;
457,90;-2,18127;
459,80;-2,22175;
461,70;-2,24511;
463,60;-2,24832;
465,50;-2,30153;
467,40;-2,31864;
469,30;-2,36004;
471,20;-2,38160;
473,10;-2,36368;
475,00;-2,36416;
476,90;-2,35682;
478,80;-2,37728;
480,70;-2,36226;
482,60;-2,37552;
484,50;-2,33377;
486,40;-2,33950;
488,30;-2,40458;
490,20;-2,46707;
492,10;-2,45755;
494,00;-2,51645;
495,90;-2,53850;
497,80;-2,54766;
499,70;-2,51072;
