# Supplementary material for: Dynamics of the compartmentalized Streptomyces chromosome during metabolic differentiation
Source: Nat Commun. 2021 Sep 1;12:5221. doi: 10.1038/s41467-021-25462-1 (PMC8410849; doi:10.1038/s41467-021-25462-1)
Supplement: Supplementary file 9 — Source Data [file 41467_2021_25462_MOESM9_ESM.zip › Source Data/Source_data_Supplementary-Fig_2C/Spectrum/WT_48h_1_spectrum.txt]

Seq: 05-05-21-congoSteph-insert-1 Inj: 11-WT-MP5-48H-NT;
15,65;
190,00;
499,70;
1,90;
164;
190,00;453,70534;
191,90;466,50961;
193,80;471,15843;
195,70;471,92714;
197,60;469,81084;
199,50;464,14513;
201,40;454,37931;
203,30;439,88753;
205,20;421,69737;
207,10;400,54347;
209,00;377,21326;
210,90;352,82312;
212,80;328,11570;
214,70;303,52304;
216,60;278,94805;
218,50;255,11174;
220,40;232,63198;
222,30;212,36130;
224,20;194,47163;
226,10;179,12551;
228,00;166,50755;
229,90;156,43820;
231,80;148,72269;
233,70;142,84607;
235,60;138,36592;
237,50;134,85841;
239,40;131,97649;
241,30;129,42694;
243,20;126,91957;
245,10;124,20260;
247,00;121,04709;
248,90;117,46001;
250,80;113,43637;
252,70;109,10985;
254,60;104,78044;
256,50;100,59575;
258,40;96,87979;
260,30;93,78293;
262,20;91,46443;
264,10;90,08826;
266,00;89,63967;
267,90;90,07932;
269,80;91,40814;
271,70;93,57255;
273,60;96,47921;
275,50;100,04962;
277,40;104,10604;
279,30;108,37798;
281,20;112,79457;
283,10;117,22063;
285,00;121,42301;
286,90;125,34260;
288,80;128,84016;
290,70;131,77043;
292,60;134,05818;
294,50;135,56880;
296,40;136,40881;
298,30;136,41127;
300,20;135,67560;
302,10;134,18328;
304,00;131,93602;
305,90;128,96043;
307,80;125,22960;
309,70;120,63595;
311,60;115,37195;
313,50;109,30660;
315,40;102,63982;
317,30;95,36837;
319,20;87,78668;
321,10;79,88831;
323,00;71,87802;
324,90;63,88686;
326,80;56,08505;
328,70;48,61484;
330,60;41,60080;
332,50;35,13377;
334,40;29,29970;
336,30;24,13140;
338,20;19,67782;
340,10;15,88407;
342,00;12,69931;
343,90;10,04990;
345,80;7,89876;
347,70;6,15785;
349,60;4,81264;
351,50;3,72943;
353,40;2,87447;
355,30;2,19761;
357,20;1,68460;
359,10;1,24466;
361,00;0,95654;
362,90;0,73304;
364,80;0,70661;
366,70;0,48694;
368,60;0,18453;
370,50;-0,01685;
372,40;-0,06778;
374,30;-0,05439;
376,20;-0,06437;
378,10;-0,10750;
380,00;-0,17798;
381,90;-0,30483;
383,80;-0,48423;
385,70;-0,57261;
387,60;-0,61186;
389,50;-0,65602;
391,40;-0,70579;
393,30;-0,78477;
395,20;-0,79505;
397,10;-0,86428;
399,00;-0,90396;
400,90;-0,90995;
402,80;-0,97829;
404,70;-1,02501;
406,60;-1,06767;
408,50;-1,09445;
410,40;-1,17673;
412,30;-1,19398;
414,20;-1,21857;
416,10;-1,32175;
418,00;-1,32072;
419,90;-1,36778;
421,80;-1,37414;
423,70;-1,39882;
425,60;-1,41577;
427,50;-1,47670;
429,40;-1,47021;
431,30;-1,51728;
433,20;-1,55471;
435,10;-1,56418;
437,00;-1,61386;
438,90;-1,64545;
440,80;-1,67419;
442,70;-1,69688;
444,60;-1,77372;
446,50;-1,80898;
448,40;-1,83888;
450,30;-1,89690;
452,20;-1,93263;
454,10;-1,96190;
456,00;-2,01637;
457,90;-2,03755;
459,80;-2,08654;
461,70;-2,10655;
463,60;-2,10576;
465,50;-2,13706;
467,40;-2,19212;
469,30;-2,25186;
471,20;-2,23596;
473,10;-2,25254;
475,00;-2,25687;
476,90;-2,25124;
478,80;-2,26735;
480,70;-2,27544;
482,60;-2,25255;
484,50;-2,24402;
486,40;-2,25203;
488,30;-2,27919;
490,20;-2,35488;
492,10;-2,38289;
494,00;-2,41840;
495,90;-2,43279;
497,80;-2,44629;
499,70;-2,46951;
