# Supplementary material for: Dynamics of the compartmentalized Streptomyces chromosome during metabolic differentiation
Source: Nat Commun. 2021 Sep 1;12:5221. doi: 10.1038/s41467-021-25462-1 (PMC8410849; doi:10.1038/s41467-021-25462-1)
Supplement: Supplementary file 9 — Source Data [file 41467_2021_25462_MOESM9_ESM.zip › Source Data/Source_data_Supplementary-Fig_2C/Spectrum/WT_48h_2_spectrum.txt]

Seq: 05-05-21-congoSteph-insert-1 Inj: 35-WT-MP5-48H-NT;
15,67;
190,00;
499,70;
1,90;
164;
190,00;365,04646;
191,90;376,99014;
193,80;382,95460;
195,70;386,27054;
197,60;387,09240;
199,50;385,17962;
201,40;379,40978;
203,30;369,12901;
205,20;354,93333;
207,10;336,89859;
209,00;316,15474;
210,90;293,66794;
212,80;270,34327;
214,70;246,21010;
216,60;221,97131;
218,50;197,81199;
220,40;174,68654;
222,30;153,35374;
224,20;134,24615;
226,10;117,82292;
228,00;104,07621;
229,90;92,93888;
231,80;84,31882;
233,70;77,75377;
235,60;72,88616;
237,50;69,26471;
239,40;66,64912;
241,30;64,69707;
243,20;63,13411;
245,10;61,67247;
247,00;60,19432;
248,90;58,50823;
250,80;56,59110;
252,70;54,56173;
254,60;52,46003;
256,50;50,41269;
258,40;48,53899;
260,30;46,95892;
262,20;45,74972;
264,10;44,98407;
266,00;44,66903;
267,90;44,79924;
269,80;45,32155;
271,70;46,25778;
273,60;47,56724;
275,50;49,15868;
277,40;50,99626;
279,30;52,92670;
281,20;54,93180;
283,10;56,92216;
285,00;58,82502;
286,90;60,55620;
288,80;62,10442;
290,70;63,40443;
292,60;64,41265;
294,50;65,02697;
296,40;65,33950;
298,30;65,27328;
300,20;64,85982;
302,10;64,10001;
304,00;62,98936;
305,90;61,55353;
307,80;59,75386;
309,70;57,59373;
311,60;55,08115;
313,50;52,24057;
315,40;49,11867;
317,30;45,70210;
319,20;42,15090;
321,10;38,47674;
323,00;34,71214;
324,90;30,98364;
326,80;27,34610;
328,70;23,82947;
330,60;20,52425;
332,50;17,47870;
334,40;14,74720;
336,30;12,31841;
338,20;10,18079;
340,10;8,35459;
342,00;6,82461;
343,90;5,53740;
345,80;4,49363;
347,70;3,60569;
349,60;2,91680;
351,50;2,34859;
353,40;1,92380;
355,30;1,57963;
357,20;1,25313;
359,10;1,00262;
361,00;0,80305;
362,90;0,72114;
364,80;0,72880;
366,70;0,51438;
368,60;0,26468;
370,50;0,11559;
372,40;0,09657;
374,30;0,12300;
376,20;0,12056;
378,10;0,08253;
380,00;0,01413;
381,90;-0,10720;
383,80;-0,30789;
385,70;-0,38149;
387,60;-0,45467;
389,50;-0,50200;
391,40;-0,54530;
393,30;-0,64066;
395,20;-0,65814;
397,10;-0,68629;
399,00;-0,76336;
400,90;-0,81243;
402,80;-0,85724;
404,70;-0,95437;
406,60;-0,96784;
408,50;-1,05374;
410,40;-1,11591;
412,30;-1,15026;
414,20;-1,22984;
416,10;-1,26811;
418,00;-1,31011;
419,90;-1,32142;
421,80;-1,33957;
423,70;-1,38483;
425,60;-1,41349;
427,50;-1,46760;
429,40;-1,43982;
431,30;-1,50689;
433,20;-1,53436;
435,10;-1,59211;
437,00;-1,61606;
438,90;-1,63913;
440,80;-1,68330;
442,70;-1,72567;
444,60;-1,77647;
446,50;-1,79553;
448,40;-1,85260;
450,30;-1,88941;
452,20;-1,94228;
454,10;-1,98455;
456,00;-2,01112;
457,90;-2,05535;
459,80;-2,07424;
461,70;-2,12063;
463,60;-2,09863;
465,50;-2,13605;
467,40;-2,20764;
469,30;-2,22813;
471,20;-2,26991;
473,10;-2,27381;
475,00;-2,29406;
476,90;-2,25612;
478,80;-2,29606;
480,70;-2,29835;
482,60;-2,27582;
484,50;-2,23657;
486,40;-2,24334;
488,30;-2,31054;
490,20;-2,40027;
492,10;-2,37690;
494,00;-2,43640;
495,90;-2,45404;
497,80;-2,46882;
499,70;-2,48410;
