# Supplementary material for: Dynamics of the compartmentalized Streptomyces chromosome during metabolic differentiation
Source: Nat Commun. 2021 Sep 1;12:5221. doi: 10.1038/s41467-021-25462-1 (PMC8410849; doi:10.1038/s41467-021-25462-1)
Supplement: Supplementary file 9 — Source Data [file 41467_2021_25462_MOESM9_ESM.zip › Source Data/Source_data_Supplementary-Fig_2C/Spectrum/WT_48h_3_spectrum.txt]

Seq: 05-05-21-congoSteph-insert-1 Inj: 59-WT-MP5-48H-NT;
15,64;
190,00;
499,70;
1,90;
164;
190,00;485,07014;
191,90;498,34872;
193,80;501,66875;
195,70;501,13948;
197,60;497,06036;
199,50;489,56694;
201,40;477,66075;
203,30;461,09673;
205,20;441,27999;
207,10;418,82488;
209,00;394,72088;
210,90;369,48048;
212,80;344,35629;
214,70;319,35840;
216,60;294,66815;
218,50;270,70482;
220,40;248,21885;
222,30;227,97368;
224,20;210,09554;
226,10;194,75789;
228,00;182,05274;
229,90;171,81768;
231,80;163,89859;
233,70;157,77713;
235,60;152,99186;
237,50;149,15023;
239,40;145,95140;
241,30;143,09553;
243,20;140,27508;
245,10;137,21228;
247,00;133,73018;
248,90;129,74162;
250,80;125,28648;
252,70;120,53860;
254,60;115,77066;
256,50;111,18569;
258,40;107,06170;
260,30;103,62881;
262,20;101,05992;
264,10;99,47857;
266,00;98,90873;
267,90;99,33826;
269,80;100,72090;
271,70;103,05222;
273,60;106,17884;
275,50;109,99499;
277,40;114,39602;
279,30;119,01689;
281,20;123,82009;
283,10;128,56276;
285,00;133,14421;
286,90;137,34938;
288,80;141,08067;
290,70;144,24960;
292,60;146,69825;
294,50;148,30155;
296,40;149,09412;
298,30;149,04658;
300,20;148,22169;
302,10;146,52410;
304,00;144,10079;
305,90;140,82211;
307,80;136,69720;
309,70;131,74740;
311,60;125,94733;
313,50;119,39170;
315,40;112,11591;
317,30;104,26460;
319,20;95,99949;
321,10;87,39361;
323,00;78,65370;
324,90;69,98145;
326,80;61,55600;
328,70;53,36506;
330,60;45,74132;
332,50;38,72489;
334,40;32,38301;
336,30;26,79632;
338,20;21,92064;
340,10;17,77932;
342,00;14,38409;
343,90;11,47232;
345,80;9,17087;
347,70;7,26091;
349,60;5,79151;
351,50;4,66166;
353,40;3,72878;
355,30;2,98717;
357,20;2,42274;
359,10;1,98449;
361,00;1,63054;
362,90;1,42562;
364,80;1,37246;
366,70;1,13663;
368,60;0,82054;
370,50;0,59055;
372,40;0,52007;
374,30;0,51664;
376,20;0,48950;
378,10;0,42592;
380,00;0,33176;
381,90;0,17331;
383,80;-0,06136;
385,70;-0,13985;
387,60;-0,22436;
389,50;-0,29991;
391,40;-0,38633;
393,30;-0,44582;
395,20;-0,48968;
397,10;-0,56518;
399,00;-0,61172;
400,90;-0,66498;
402,80;-0,74211;
404,70;-0,79157;
406,60;-0,85798;
408,50;-0,95029;
410,40;-0,99929;
412,30;-1,08195;
414,20;-1,12989;
416,10;-1,16274;
418,00;-1,22744;
419,90;-1,23648;
421,80;-1,25552;
423,70;-1,32110;
425,60;-1,35040;
427,50;-1,38386;
429,40;-1,41286;
431,30;-1,47904;
433,20;-1,46420;
435,10;-1,52320;
437,00;-1,58834;
438,90;-1,61918;
440,80;-1,65186;
442,70;-1,71637;
444,60;-1,72750;
446,50;-1,76923;
448,40;-1,82966;
450,30;-1,84460;
452,20;-1,92594;
454,10;-1,97137;
456,00;-2,01547;
457,90;-2,04209;
459,80;-2,09477;
461,70;-2,10785;
463,60;-2,13643;
465,50;-2,17225;
467,40;-2,22116;
469,30;-2,26459;
471,20;-2,28768;
473,10;-2,27444;
475,00;-2,26742;
476,90;-2,27977;
478,80;-2,29405;
480,70;-2,31647;
482,60;-2,28956;
484,50;-2,26402;
486,40;-2,28498;
488,30;-2,33163;
490,20;-2,38740;
492,10;-2,41292;
494,00;-2,46710;
495,90;-2,49241;
497,80;-2,48543;
499,70;-2,51551;
