# Supplementary material for: Dynamics of the compartmentalized Streptomyces chromosome during metabolic differentiation
Source: Nat Commun. 2021 Sep 1;12:5221. doi: 10.1038/s41467-021-25462-1 (PMC8410849; doi:10.1038/s41467-021-25462-1)
Supplement: Supplementary file 9 — Source Data [file 41467_2021_25462_MOESM9_ESM.zip › Source Data/Source_data_Supplementary-Fig_2C/Spectrum/WT_48h_5_spectrum.txt]

Seq: 05-05-21-congoSteph-insert-1 Inj: 105-WT-MP5-48H-NT-RAYAN1;
15,68;
190,00;
499,70;
1,90;
164;
190,00;427,28015;
191,90;438,88217;
193,80;442,42033;
195,70;442,44310;
197,60;439,40300;
199,50;433,12151;
201,40;422,55676;
203,30;407,55491;
205,20;389,03914;
207,10;367,91950;
209,00;344,66465;
210,90;319,95392;
212,80;294,63691;
214,70;268,83197;
216,60;242,72111;
218,50;216,74959;
220,40;191,71455;
222,30;168,72162;
224,20;148,12701;
226,10;130,44860;
228,00;115,78483;
229,90;104,12277;
231,80;95,22370;
233,70;88,52872;
235,60;83,64267;
237,50;80,00993;
239,40;77,36482;
241,30;75,38635;
243,20;73,73818;
245,10;72,16399;
247,00;70,50652;
248,90;68,68687;
250,80;66,62115;
252,70;64,44866;
254,60;62,27147;
256,50;60,20273;
258,40;58,37869;
260,30;56,90877;
262,20;55,84173;
264,10;55,27824;
266,00;55,19343;
267,90;55,56693;
269,80;56,35905;
271,70;57,56103;
273,60;59,05536;
275,50;60,91081;
277,40;62,84359;
279,30;64,87136;
281,20;66,82574;
283,10;68,69701;
285,00;70,35834;
286,90;71,80297;
288,80;73,03097;
290,70;73,87109;
292,60;74,40505;
294,50;74,52431;
296,40;74,31877;
298,30;73,69062;
300,20;72,73582;
302,10;71,44073;
304,00;69,80020;
305,90;67,88436;
307,80;65,62385;
309,70;63,02004;
311,60;60,10381;
313,50;56,88038;
315,40;53,43528;
317,30;49,72145;
319,20;45,89485;
321,10;41,95166;
323,00;37,96625;
324,90;34,09743;
326,80;30,22457;
328,70;26,55071;
330,60;23,11978;
332,50;19,91012;
334,40;17,06591;
336,30;14,47511;
338,20;12,18423;
340,10;10,28507;
342,00;8,64309;
343,90;7,22708;
345,80;6,10615;
347,70;5,11120;
349,60;4,31670;
351,50;3,71566;
353,40;3,15666;
355,30;2,72947;
357,20;2,34439;
359,10;2,03544;
361,00;1,77097;
362,90;1,59985;
364,80;1,59343;
366,70;1,36822;
368,60;1,07179;
370,50;0,87195;
372,40;0,81550;
374,30;0,81952;
376,20;0,79701;
378,10;0,73388;
380,00;0,63926;
381,90;0,47893;
383,80;0,23155;
385,70;0,13809;
387,60;0,01815;
389,50;-0,01561;
391,40;-0,09990;
393,30;-0,19016;
395,20;-0,27237;
397,10;-0,30859;
399,00;-0,41240;
400,90;-0,47701;
402,80;-0,56951;
404,70;-0,62836;
406,60;-0,68508;
408,50;-0,78026;
410,40;-0,83216;
412,30;-0,90924;
414,20;-0,96239;
416,10;-1,04407;
418,00;-1,08504;
419,90;-1,13019;
421,80;-1,17149;
423,70;-1,20687;
425,60;-1,24300;
427,50;-1,26898;
429,40;-1,33784;
431,30;-1,35354;
433,20;-1,40557;
435,10;-1,45509;
437,00;-1,50478;
438,90;-1,51664;
440,80;-1,53652;
442,70;-1,63755;
444,60;-1,64395;
446,50;-1,69886;
448,40;-1,75153;
450,30;-1,81295;
452,20;-1,83373;
454,10;-1,89869;
456,00;-1,93638;
457,90;-1,98002;
459,80;-2,02086;
461,70;-2,04923;
463,60;-2,04388;
465,50;-2,10515;
467,40;-2,13551;
469,30;-2,19106;
471,20;-2,19952;
473,10;-2,20000;
475,00;-2,22433;
476,90;-2,20014;
478,80;-2,23888;
480,70;-2,25080;
482,60;-2,21678;
484,50;-2,19470;
486,40;-2,20211;
488,30;-2,25032;
490,20;-2,33160;
492,10;-2,35081;
494,00;-2,39068;
495,90;-2,41322;
497,80;-2,42330;
499,70;-2,45431;
