# Supplementary material for: Dynamics of the compartmentalized Streptomyces chromosome during metabolic differentiation
Source: Nat Commun. 2021 Sep 1;12:5221. doi: 10.1038/s41467-021-25462-1 (PMC8410849; doi:10.1038/s41467-021-25462-1)
Supplement: Supplementary file 9 — Source Data [file 41467_2021_25462_MOESM9_ESM.zip › Source Data/Source_data_Supplementary-Fig_2C/Spectrum/WT_48h_6_spectrum.txt]

Seq: 05-05-21-congoSteph-insert-1 Inj: 130-WT-MP5-48H-NT-RAYAN2;
15,66;
190,00;
499,70;
1,90;
164;
190,00;499,26248;
191,90;512,15294;
193,80;514,42453;
195,70;511,95782;
197,60;505,62106;
199,50;495,55376;
201,40;480,67765;
203,30;461,58339;
205,20;439,59427;
207,10;415,90053;
209,00;390,90415;
210,90;365,44368;
212,80;340,28664;
214,70;315,34997;
216,60;290,75313;
218,50;266,82636;
220,40;244,29091;
222,30;223,90526;
224,20;205,97710;
226,10;190,70059;
228,00;178,32966;
229,90;168,68951;
231,80;161,45142;
233,70;156,09596;
235,60;152,08072;
237,50;148,95363;
239,40;146,35491;
241,30;143,95298;
243,20;141,46410;
245,10;138,61176;
247,00;135,25898;
248,90;131,39623;
250,80;127,09486;
252,70;122,50040;
254,60;117,99253;
256,50;113,75848;
258,40;110,03785;
260,30;107,11073;
262,20;105,06854;
264,10;104,00097;
266,00;103,96493;
267,90;104,86558;
269,80;106,68363;
271,70;109,29409;
273,60;112,64604;
275,50;116,58600;
277,40;120,88087;
279,30;125,36779;
281,20;129,80358;
283,10;134,05911;
285,00;138,00169;
286,90;141,53098;
288,80;144,47229;
290,70;146,79555;
292,60;148,36969;
294,50;149,14423;
296,40;149,13459;
298,30;148,35512;
300,20;146,83190;
302,10;144,53043;
304,00;141,58983;
305,90;137,91446;
307,80;133,49662;
309,70;128,30612;
311,60;122,42547;
313,50;115,85033;
315,40;108,64842;
317,30;100,88014;
319,20;92,83487;
321,10;84,52356;
323,00;76,10310;
324,90;67,74042;
326,80;59,60716;
328,70;51,77548;
330,60;44,46923;
332,50;37,77171;
334,40;31,67607;
336,30;26,38290;
338,20;21,69496;
340,10;17,77687;
342,00;14,53406;
343,90;11,76910;
345,80;9,52659;
347,70;7,75607;
349,60;6,33189;
351,50;5,21192;
353,40;4,36083;
355,30;3,65191;
357,20;3,06436;
359,10;2,63147;
361,00;2,26009;
362,90;2,06434;
364,80;2,01172;
366,70;1,76553;
368,60;1,40840;
370,50;1,15061;
372,40;1,06805;
374,30;1,06572;
376,20;1,03493;
378,10;0,96642;
380,00;0,86200;
381,90;0,68686;
383,80;0,44747;
385,70;0,31517;
387,60;0,25235;
389,50;0,14803;
391,40;0,05211;
393,30;-0,02487;
395,20;-0,10173;
397,10;-0,16414;
399,00;-0,24056;
400,90;-0,34310;
402,80;-0,39943;
404,70;-0,49339;
406,60;-0,53462;
408,50;-0,67730;
410,40;-0,70652;
412,30;-0,78891;
414,20;-0,86437;
416,10;-0,95232;
418,00;-1,01990;
419,90;-1,03968;
421,80;-1,08924;
423,70;-1,12872;
425,60;-1,19309;
427,50;-1,20990;
429,40;-1,28510;
431,30;-1,30889;
433,20;-1,34636;
435,10;-1,44346;
437,00;-1,45382;
438,90;-1,49848;
440,80;-1,52130;
442,70;-1,58115;
444,60;-1,63172;
446,50;-1,68054;
448,40;-1,73377;
450,30;-1,78228;
452,20;-1,81945;
454,10;-1,89889;
456,00;-1,91951;
457,90;-1,97275;
459,80;-1,99526;
461,70;-2,04084;
463,60;-2,05873;
465,50;-2,09479;
467,40;-2,14021;
469,30;-2,15146;
471,20;-2,19626;
473,10;-2,21794;
475,00;-2,18153;
476,90;-2,18790;
478,80;-2,21328;
480,70;-2,23737;
482,60;-2,20957;
484,50;-2,18560;
486,40;-2,19906;
488,30;-2,24097;
490,20;-2,30810;
492,10;-2,34475;
494,00;-2,37227;
495,90;-2,38117;
497,80;-2,40701;
499,70;-2,41920;
