# Supplementary material for: Dynamics of the compartmentalized Streptomyces chromosome during metabolic differentiation
Source: Nat Commun. 2021 Sep 1;12:5221. doi: 10.1038/s41467-021-25462-1 (PMC8410849; doi:10.1038/s41467-021-25462-1)
Supplement: Supplementary file 9 — Source Data [file 41467_2021_25462_MOESM9_ESM.zip › Source Data/Source_data_Supplementary-Fig_2C/Strain_deltaCGC_1.txt]

File Path	chrom://actine-inst-00/ChromeleonLocal/Instrument Data/U3000/utilisateurs/Herve/stephanie congo 30-04-2021/SoucheA-26-05-2021.seq/758.smp/UV_VIS_2.channel/UV_VIS_2.chm
Channel	UV_VIS_2

Injection Information:
Data Vault	ChromeleonLocal
Injection	6-SA-Insert-1
Injection Number	6
Position	RA6
Comment	
Processing Method	Basic Quantitative
Instrument Method	Meth Congo40min
Type	Unknown
Status	Finished
Injection Date	26/05/2021
Injection Time	18:45:27
Injection Volume (µl)	80,000
Dilution Factor	1,0000
Weight	1,0000

Chromatogram Data Information:
Time Min. (min)	0,000000
Time Max. (min)	40,000000
Data Points	12001
Detector	UV
Generating Data System	Chromeleon 7.2.9.11323
Exporting Data System	Chromeleon 7.2.9.0
Operator	Instrument Controller
Signal Quantity	Absorbance
Signal Unit	mAU
Signal Min.	-3,829291
Signal Max.	93,300428
Channel	UV_VIS_2
Driver Name	DAD3000.dll
Channel Type	Evaluation
Min. Step (s)	0,2
Max. Step (s)	0,2
Average Step (s)	0,2

Signal Parameter Information:
Signal Info	WVL:297 nm

Chromatogram Data:
Time (min)	Step (s)	Value (mAU)
0,000000	n.a.	0,000000
0,003333	0,2	-0,000310
0,006667	0,2	-0,001781
0,010000	0,2	-0,004083
0,013333	0,2	-0,003541
0,016667	0,2	0,004511
0,020000	0,2	0,020420
0,023333	0,2	0,038692
0,026667	0,2	0,051476
0,030000	0,2	0,052787
0,033333	0,2	0,040600
0,036667	0,2	0,016980
0,040000	0,2	-0,013300
0,043333	0,2	-0,045177
0,046667	0,2	-0,075199
0,050000	0,2	-0,101832
0,053333	0,2	-0,124581
0,056667	0,2	-0,143129
0,060000	0,2	-0,157222
0,063333	0,2	-0,166861
0,066667	0,2	-0,172589
0,070000	0,2	-0,175710
0,073333	0,2	-0,177679
0,076667	0,2	-0,179068
0,080000	0,2	-0,179503
0,083333	0,2	-0,178700
0,086667	0,2	-0,177159
0,090000	0,2	-0,175782
0,093333	0,2	-0,175147
0,096667	0,2	-0,175398
0,100000	0,2	-0,176430
0,103333	0,2	-0,177805
0,106667	0,2	-0,178753
0,110000	0,2	-0,178369
0,113333	0,2	-0,175428
0,116667	0,2	-0,168158
0,120000	0,2	-0,155221
0,123333	0,2	-0,137536
0,126667	0,2	-0,118613
0,130000	0,2	-0,102806
0,133333	0,2	-0,093309
0,136667	0,2	-0,091276
0,140000	0,2	-0,096132
0,143333	0,2	-0,106235
0,146667	0,2	-0,119275
0,150000	0,2	-0,133046
0,153333	0,2	-0,146219
0,156667	0,2	-0,158020
0,160000	0,2	-0,167780
0,163333	0,2	-0,175309
0,166667	0,2	-0,181144
0,170000	0,2	-0,186144
0,173333	0,2	-0,191115
0,176667	0,2	-0,196730
0,180000	0,2	-0,203256
0,183333	0,2	-0,210353
0,186667	0,2	-0,217503
0,190000	0,2	-0,224618
0,193333	0,2	-0,231943
0,196667	0,2	-0,239379
0,200000	0,2	-0,246496
0,203333	0,2	-0,253102
0,206667	0,2	-0,259123
0,210000	0,2	-0,264286
0,213333	0,2	-0,268534
0,216667	0,2	-0,272373
0,220000	0,2	-0,276626
0,223333	0,2	-0,281953
0,226667	0,2	-0,288368
0,230000	0,2	-0,295275
0,233333	0,2	-0,302041
0,236667	0,2	-0,308184
0,240000	0,2	-0,313303
0,243333	0,2	-0,317389
0,246667	0,2	-0,320965
0,250000	0,2	-0,324687
0,253333	0,2	-0,328909
0,256667	0,2	-0,333525
0,260000	0,2	-0,338240
0,263333	0,2	-0,343041
0,266667	0,2	-0,348111
0,270000	0,2	-0,353462
0,273333	0,2	-0,358988
0,276667	0,2	-0,364565
0,280000	0,2	-0,370008
0,283333	0,2	-0,375209
0,286667	0,2	-0,380348
0,290000	0,2	-0,385882
0,293333	0,2	-0,392119
0,296667	0,2	-0,398806
0,300000	0,2	-0,405380
0,303333	0,2	-0,411569
0,306667	0,2	-0,417621
0,310000	0,2	-0,423973
0,313333	0,2	-0,430808
0,316667	0,2	-0,438090
0,320000	0,2	-0,445757
0,323333	0,2	-0,453515
0,326667	0,2	-0,460819
0,330000	0,2	-0,467268
0,333333	0,2	-0,472677
0,336667	0,2	-0,476979
0,340000	0,2	-0,480523
0,343333	0,2	-0,484188
0,346667	0,2	-0,488910
0,350000	0,2	-0,495154
0,353333	0,2	-0,502719
0,356667	0,2	-0,510792
0,360000	0,2	-0,518357
0,363333	0,2	-0,524958
0,366667	0,2	-0,530936
0,370000	0,2	-0,536780
0,373333	0,2	-0,542563
0,376667	0,2	-0,548173
0,380000	0,2	-0,553788
0,383333	0,2	-0,559782
0,386667	0,2	-0,566330
0,390000	0,2	-0,573402
0,393333	0,2	-0,580910
0,396667	0,2	-0,588578
0,400000	0,2	-0,595871
0,403333	0,2	-0,602456
0,406667	0,2	-0,608650
0,410000	0,2	-0,615057
0,413333	0,2	-0,621904
0,416667	0,2	-0,629235
0,420000	0,2	-0,637332
0,423333	0,2	-0,646250
0,426667	0,2	-0,655472
0,430000	0,2	-0,664529
0,433333	0,2	-0,673291
0,436667	0,2	-0,681526
0,440000	0,2	-0,688912
0,443333	0,2	-0,695567
0,446667	0,2	-0,702202
0,450000	0,2	-0,709442
0,453333	0,2	-0,717215
0,456667	0,2	-0,725233
0,460000	0,2	-0,733489
0,463333	0,2	-0,741934
0,466667	0,2	-0,750366
0,470000	0,2	-0,758691
0,473333	0,2	-0,766918
0,476667	0,2	-0,775089
0,480000	0,2	-0,783258
0,483333	0,2	-0,791416
0,486667	0,2	-0,799649
0,490000	0,2	-0,808210
0,493333	0,2	-0,817225
0,496667	0,2	-0,826626
0,500000	0,2	-0,836363
0,503333	0,2	-0,846340
0,506667	0,2	-0,856150
0,510000	0,2	-0,865424
0,513333	0,2	-0,874378
0,516667	0,2	-0,883423
0,520000	0,2	-0,892496
0,523333	0,2	-0,901298
0,526667	0,2	-0,909950
0,530000	0,2	-0,919142
0,533333	0,2	-0,929640
0,536667	0,2	-0,941684
0,540000	0,2	-0,954811
0,543333	0,2	-0,968158
0,546667	0,2	-0,980796
0,550000	0,2	-0,992028
0,553333	0,2	-1,001879
0,556667	0,2	-1,011122
0,560000	0,2	-1,020465
0,563333	0,2	-1,030187
0,566667	0,2	-1,040526
0,570000	0,2	-1,051420
0,573333	0,2	-1,061889
0,576667	0,2	-1,070884
0,580000	0,2	-1,078948
0,583333	0,2	-1,088094
0,586667	0,2	-1,099950
0,590000	0,2	-1,114780
0,593333	0,2	-1,131738
0,596667	0,2	-1,149248
0,600000	0,2	-1,165778
0,603333	0,2	-1,180719
0,606667	0,2	-1,194363
0,610000	0,2	-1,207279
0,613333	0,2	-1,219953
0,616667	0,2	-1,232742
0,620000	0,2	-1,245822
0,623333	0,2	-1,259178
0,626667	0,2	-1,272846
0,630000	0,2	-1,287012
0,633333	0,2	-1,301658
0,636667	0,2	-1,316365
0,640000	0,2	-1,330650
0,643333	0,2	-1,344224
0,646667	0,2	-1,357085
0,650000	0,2	-1,369808
0,653333	0,2	-1,383479
0,656667	0,2	-1,398735
0,660000	0,2	-1,415100
0,663333	0,2	-1,431694
0,666667	0,2	-1,448043
0,670000	0,2	-1,463986
0,673333	0,2	-1,479396
0,676667	0,2	-1,494335
0,680000	0,2	-1,509177
0,683333	0,2	-1,524426
0,686667	0,2	-1,540558
0,690000	0,2	-1,557889
0,693333	0,2	-1,576404
0,696667	0,2	-1,595692
0,700000	0,2	-1,614997
0,703333	0,2	-1,633575
0,706667	0,2	-1,651115
0,710000	0,2	-1,667693
0,713333	0,2	-1,683819
0,716667	0,2	-1,700540
0,720000	0,2	-1,718627
0,723333	0,2	-1,737698
0,726667	0,2	-1,756774
0,730000	0,2	-1,775300
0,733333	0,2	-1,793347
0,736667	0,2	-1,811601
0,740000	0,2	-1,831109
0,743333	0,2	-1,852323
0,746667	0,2	-1,874609
0,750000	0,2	-1,897052
0,753333	0,2	-1,919200
0,756667	0,2	-1,940917
0,760000	0,2	-1,962221
0,763333	0,2	-1,983412
0,766667	0,2	-2,004916
0,770000	0,2	-2,026944
0,773333	0,2	-2,049347
0,776667	0,2	-2,071688
0,780000	0,2	-2,093456
0,783333	0,2	-2,114487
0,786667	0,2	-2,135311
0,790000	0,2	-2,156828
0,793333	0,2	-2,179497
0,796667	0,2	-2,202929
0,800000	0,2	-2,226325
0,803333	0,2	-2,249091
0,806667	0,2	-2,271139
0,810000	0,2	-2,292881
0,813333	0,2	-2,314813
0,816667	0,2	-2,337065
0,820000	0,2	-2,359454
0,823333	0,2	-2,381800
0,826667	0,2	-2,404199
0,830000	0,2	-2,427142
0,833333	0,2	-2,451264
0,836667	0,2	-2,476661
0,840000	0,2	-2,502548
0,843333	0,2	-2,528096
0,846667	0,2	-2,553310
0,850000	0,2	-2,578606
0,853333	0,2	-2,604021
0,856667	0,2	-2,629258
0,860000	0,2	-2,654306
0,863333	0,2	-2,679706
0,866667	0,2	-2,705874
0,870000	0,2	-2,732440
0,873333	0,2	-2,758541
0,876667	0,2	-2,783571
0,880000	0,2	-2,807624
0,883333	0,2	-2,831327
0,886667	0,2	-2,855148
0,890000	0,2	-2,878938
0,893333	0,2	-2,902403
0,896667	0,2	-2,925868
0,900000	0,2	-2,950089
0,903333	0,2	-2,975348
0,906667	0,2	-3,001299
0,910000	0,2	-3,027620
0,913333	0,2	-3,054200
0,916667	0,2	-3,080730
0,920000	0,2	-3,106663
0,923333	0,2	-3,131567
0,926667	0,2	-3,155418
0,930000	0,2	-3,178733
0,933333	0,2	-3,202308
0,936667	0,2	-3,226636
0,940000	0,2	-3,251516
0,943333	0,2	-3,276237
0,946667	0,2	-3,300033
0,950000	0,2	-3,322152
0,953333	0,2	-3,341940
0,956667	0,2	-3,359462
0,960000	0,2	-3,375828
0,963333	0,2	-3,392592
0,966667	0,2	-3,410870
0,970000	0,2	-3,430740
0,973333	0,2	-3,451487
0,976667	0,2	-3,472562
0,980000	0,2	-3,493759
0,983333	0,2	-3,514619
0,986667	0,2	-3,534455
0,990000	0,2	-3,552809
0,993333	0,2	-3,569621
0,996667	0,2	-3,585229
1,000000	0,2	-3,600193
1,003333	0,2	-3,614992
1,006667	0,2	-3,629811
1,010000	0,2	-3,644465
1,013333	0,2	-3,658595
1,016667	0,2	-3,672012
1,020000	0,2	-3,684672
1,023333	0,2	-3,696593
1,026667	0,2	-3,708045
1,030000	0,2	-3,719374
1,033333	0,2	-3,730598
1,036667	0,2	-3,741485
1,040000	0,2	-3,751848
1,043333	0,2	-3,761566
1,046667	0,2	-3,770495
1,050000	0,2	-3,778394
1,053333	0,2	-3,784946
1,056667	0,2	-3,790133
1,060000	0,2	-3,794497
1,063333	0,2	-3,798712
1,066667	0,2	-3,803074
1,070000	0,2	-3,807526
1,073333	0,2	-3,811982
1,076667	0,2	-3,816393
1,080000	0,2	-3,820583
1,083333	0,2	-3,824199
1,086667	0,2	-3,826878
1,090000	0,2	-3,828471
1,093333	0,2	-3,829154
1,096667	0,2	-3,829291
1,100000	0,2	-3,829163
1,103333	0,2	-3,828641
1,106667	0,2	-3,827037
1,110000	0,2	-3,823635
1,113333	0,2	-3,818617
1,116667	0,2	-3,813069
1,120000	0,2	-3,807804
1,123333	0,2	-3,802536
1,126667	0,2	-3,796575
1,130000	0,2	-3,789902
1,133333	0,2	-3,783062
1,136667	0,2	-3,776356
1,140000	0,2	-3,769543
1,143333	0,2	-3,762213
1,146667	0,2	-3,754154
1,150000	0,2	-3,745368
1,153333	0,2	-3,735961
1,156667	0,2	-3,726067
1,160000	0,2	-3,715902
1,163333	0,2	-3,705886
1,166667	0,2	-3,696354
1,170000	0,2	-3,686941
1,173333	0,2	-3,676769
1,176667	0,2	-3,665401
1,180000	0,2	-3,653203
1,183333	0,2	-3,640777
1,186667	0,2	-3,628279
1,190000	0,2	-3,615274
1,193333	0,2	-3,601263
1,196667	0,2	-3,586207
1,200000	0,2	-3,570516
1,203333	0,2	-3,554866
1,206667	0,2	-3,539790
1,210000	0,2	-3,525286
1,213333	0,2	-3,510999
1,216667	0,2	-3,496602
1,220000	0,2	-3,481850
1,223333	0,2	-3,466727
1,226667	0,2	-3,451729
1,230000	0,2	-3,437424
1,233333	0,2	-3,423573
1,236667	0,2	-3,409391
1,240000	0,2	-3,394373
1,243333	0,2	-3,378399
1,246667	0,2	-3,361639
1,250000	0,2	-3,344554
1,253333	0,2	-3,327686
1,256667	0,2	-3,311366
1,260000	0,2	-3,295577
1,263333	0,2	-3,280003
1,266667	0,2	-3,264099
1,270000	0,2	-3,247264
1,273333	0,2	-3,229268
1,276667	0,2	-3,210380
1,280000	0,2	-3,191098
1,283333	0,2	-3,171918
1,286667	0,2	-3,153044
1,290000	0,2	-3,134422
1,293333	0,2	-3,116243
1,296667	0,2	-3,098995
1,300000	0,2	-3,082867
1,303333	0,2	-3,067503
1,306667	0,2	-3,052450
1,310000	0,2	-3,037482
1,313333	0,2	-3,022448
1,316667	0,2	-3,007239
1,320000	0,2	-2,991911
1,323333	0,2	-2,976551
1,326667	0,2	-2,961071
1,330000	0,2	-2,945292
1,333333	0,2	-2,929171
1,336667	0,2	-2,912735
1,340000	0,2	-2,895902
1,343333	0,2	-2,878660
1,346667	0,2	-2,861236
1,350000	0,2	-2,843986
1,353333	0,2	-2,827323
1,356667	0,2	-2,811545
1,360000	0,2	-2,796590
1,363333	0,2	-2,782115
1,366667	0,2	-2,767808
1,370000	0,2	-2,753582
1,373333	0,2	-2,739627
1,376667	0,2	-2,726242
1,380000	0,2	-2,713527
1,383333	0,2	-2,701379
1,386667	0,2	-2,689596
1,390000	0,2	-2,677843
1,393333	0,2	-2,665730
1,396667	0,2	-2,653103
1,400000	0,2	-2,640176
1,403333	0,2	-2,627224
1,406667	0,2	-2,614227
1,410000	0,2	-2,600908
1,413333	0,2	-2,587004
1,416667	0,2	-2,572444
1,420000	0,2	-2,557376
1,423333	0,2	-2,542198
1,426667	0,2	-2,527533
1,430000	0,2	-2,513922
1,433333	0,2	-2,501525
1,436667	0,2	-2,490059
1,440000	0,2	-2,478956
1,443333	0,2	-2,467726
1,446667	0,2	-2,456346
1,450000	0,2	-2,445186
1,453333	0,2	-2,434458
1,456667	0,2	-2,424005
1,460000	0,2	-2,413640
1,463333	0,2	-2,403362
1,466667	0,2	-2,393295
1,470000	0,2	-2,383506
1,473333	0,2	-2,373819
1,476667	0,2	-2,363982
1,480000	0,2	-2,353951
1,483333	0,2	-2,343659
1,486667	0,2	-2,332813
1,490000	0,2	-2,321351
1,493333	0,2	-2,309719
1,496667	0,2	-2,298454
1,500000	0,2	-2,287744
1,503333	0,2	-2,277337
1,506667	0,2	-2,266936
1,510000	0,2	-2,256641
1,513333	0,2	-2,246659
1,516667	0,2	-2,236947
1,520000	0,2	-2,227508
1,523333	0,2	-2,218595
1,526667	0,2	-2,210290
1,530000	0,2	-2,202182
1,533333	0,2	-2,193683
1,536667	0,2	-2,184582
1,540000	0,2	-2,175298
1,543333	0,2	-2,166560
1,546667	0,2	-2,158851
1,550000	0,2	-2,152079
1,553333	0,2	-2,145551
1,556667	0,2	-2,138268
1,560000	0,2	-2,129591
1,563333	0,2	-2,119709
1,566667	0,2	-2,109308
1,570000	0,2	-2,098837
1,573333	0,2	-2,088236
1,576667	0,2	-2,077175
1,580000	0,2	-2,065497
1,583333	0,2	-2,053563
1,586667	0,2	-2,042100
1,590000	0,2	-2,031830
1,593333	0,2	-2,023092
1,596667	0,2	-2,015378
1,600000	0,2	-2,007626
1,603333	0,2	-1,999249
1,606667	0,2	-1,990504
1,610000	0,2	-1,981961
1,613333	0,2	-1,973936
1,616667	0,2	-1,966407
1,620000	0,2	-1,959243
1,623333	0,2	-1,952308
1,626667	0,2	-1,945351
1,630000	0,2	-1,938090
1,633333	0,2	-1,930454
1,636667	0,2	-1,922582
1,640000	0,2	-1,914493
1,643333	0,2	-1,905946
1,646667	0,2	-1,896873
1,650000	0,2	-1,887655
1,653333	0,2	-1,878787
1,656667	0,2	-1,870531
1,660000	0,2	-1,862878
1,663333	0,2	-1,855637
1,666667	0,2	-1,848533
1,670000	0,2	-1,841343
1,673333	0,2	-1,833892
1,676667	0,2	-1,826057
1,680000	0,2	-1,817926
1,683333	0,2	-1,809718
1,686667	0,2	-1,801567
1,690000	0,2	-1,793648
1,693333	0,2	-1,786265
1,696667	0,2	-1,779570
1,700000	0,2	-1,773447
1,703333	0,2	-1,767624
1,706667	0,2	-1,761609
1,710000	0,2	-1,754834
1,713333	0,2	-1,747148
1,716667	0,2	-1,739035
1,720000	0,2	-1,731236
1,723333	0,2	-1,724172
1,726667	0,2	-1,717554
1,730000	0,2	-1,710638
1,733333	0,2	-1,703040
1,736667	0,2	-1,695138
1,740000	0,2	-1,687751
1,743333	0,2	-1,681445
1,746667	0,2	-1,676123
1,750000	0,2	-1,671299
1,753333	0,2	-1,666492
1,756667	0,2	-1,661399
1,760000	0,2	-1,656138
1,763333	0,2	-1,651115
1,766667	0,2	-1,646258
1,770000	0,2	-1,640822
1,773333	0,2	-1,634287
1,776667	0,2	-1,626967
1,780000	0,2	-1,619577
1,783333	0,2	-1,612689
1,786667	0,2	-1,606562
1,790000	0,2	-1,601102
1,793333	0,2	-1,595947
1,796667	0,2	-1,590781
1,800000	0,2	-1,585569
1,803333	0,2	-1,580458
1,806667	0,2	-1,575654
1,810000	0,2	-1,571274
1,813333	0,2	-1,567046
1,816667	0,2	-1,562439
1,820000	0,2	-1,557247
1,823333	0,2	-1,551791
1,826667	0,2	-1,546523
1,830000	0,2	-1,541575
1,833333	0,2	-1,536798
1,836667	0,2	-1,532065
1,840000	0,2	-1,527365
1,843333	0,2	-1,522900
1,846667	0,2	-1,519125
1,850000	0,2	-1,516332
1,853333	0,2	-1,514213
1,856667	0,2	-1,511977
1,860000	0,2	-1,508902
1,863333	0,2	-1,504843
1,866667	0,2	-1,500091
1,870000	0,2	-1,494961
1,873333	0,2	-1,489840
1,876667	0,2	-1,485258
1,880000	0,2	-1,481437
1,883333	0,2	-1,478041
1,886667	0,2	-1,474657
1,890000	0,2	-1,471323
1,893333	0,2	-1,468274
1,896667	0,2	-1,465601
1,900000	0,2	-1,463361
1,903333	0,2	-1,461422
1,906667	0,2	-1,459321
1,910000	0,2	-1,456689
1,913333	0,2	-1,453621
1,916667	0,2	-1,450543
1,920000	0,2	-1,447622
1,923333	0,2	-1,444404
1,926667	0,2	-1,440410
1,930000	0,2	-1,435835
1,933333	0,2	-1,431414
1,936667	0,2	-1,427955
1,940000	0,2	-1,425882
1,943333	0,2	-1,424960
1,946667	0,2	-1,424483
1,950000	0,2	-1,423610
1,953333	0,2	-1,421636
1,956667	0,2	-1,418400
1,960000	0,2	-1,414565
1,963333	0,2	-1,411117
1,966667	0,2	-1,408468
1,970000	0,2	-1,406273
1,973333	0,2	-1,403974
1,976667	0,2	-1,401456
1,980000	0,2	-1,399206
1,983333	0,2	-1,397720
1,986667	0,2	-1,396817
1,990000	0,2	-1,395731
1,993333	0,2	-1,393883
1,996667	0,2	-1,391469
2,000000	0,2	-1,389124
2,003333	0,2	-1,387185
2,006667	0,2	-1,385543
2,010000	0,2	-1,383929
2,013333	0,2	-1,381995
2,016667	0,2	-1,379359
2,020000	0,2	-1,375972
2,023333	0,2	-1,372412
2,026667	0,2	-1,369392
2,030000	0,2	-1,366936
2,033333	0,2	-1,364653
2,036667	0,2	-1,362522
2,040000	0,2	-1,360631
2,043333	0,2	-1,358648
2,046667	0,2	-1,356122
2,050000	0,2	-1,353027
2,053333	0,2	-1,349844
2,056667	0,2	-1,347170
2,060000	0,2	-1,345265
2,063333	0,2	-1,343859
2,066667	0,2	-1,342425
2,070000	0,2	-1,340729
2,073333	0,2	-1,338971
2,076667	0,2	-1,337354
2,080000	0,2	-1,335752
2,083333	0,2	-1,333908
2,086667	0,2	-1,331861
2,090000	0,2	-1,329868
2,093333	0,2	-1,327945
2,096667	0,2	-1,325864
2,100000	0,2	-1,323539
2,103333	0,2	-1,321046
2,106667	0,2	-1,318315
2,110000	0,2	-1,315212
2,113333	0,2	-1,311898
2,116667	0,2	-1,308689
2,120000	0,2	-1,305711
2,123333	0,2	-1,302938
2,126667	0,2	-1,300368
2,130000	0,2	-1,297941
2,133333	0,2	-1,295408
2,136667	0,2	-1,292646
2,140000	0,2	-1,289952
2,143333	0,2	-1,287754
2,146667	0,2	-1,286251
2,150000	0,2	-1,285241
2,153333	0,2	-1,284152
2,156667	0,2	-1,282445
2,160000	0,2	-1,280098
2,163333	0,2	-1,277694
2,166667	0,2	-1,275937
2,170000	0,2	-1,275069
2,173333	0,2	-1,274833
2,176667	0,2	-1,274793
2,180000	0,2	-1,274559
2,183333	0,2	-1,274075
2,186667	0,2	-1,273726
2,190000	0,2	-1,273744
2,193333	0,2	-1,273758
2,196667	0,2	-1,273250
2,200000	0,2	-1,272153
2,203333	0,2	-1,270764
2,206667	0,2	-1,269252
2,210000	0,2	-1,267584
2,213333	0,2	-1,265802
2,216667	0,2	-1,264128
2,220000	0,2	-1,262704
2,223333	0,2	-1,261333
2,226667	0,2	-1,259766
2,230000	0,2	-1,258153
2,233333	0,2	-1,256802
2,236667	0,2	-1,255712
2,240000	0,2	-1,254684
2,243333	0,2	-1,253678
2,246667	0,2	-1,252858
2,250000	0,2	-1,252308
2,253333	0,2	-1,251773
2,256667	0,2	-1,250727
2,260000	0,2	-1,248703
2,263333	0,2	-1,245816
2,266667	0,2	-1,242851
2,270000	0,2	-1,240607
2,273333	0,2	-1,239482
2,276667	0,2	-1,239581
2,280000	0,2	-1,240560
2,283333	0,2	-1,241652
2,286667	0,2	-1,242348
2,290000	0,2	-1,242646
2,293333	0,2	-1,242547
2,296667	0,2	-1,241865
2,300000	0,2	-1,240494
2,303333	0,2	-1,238662
2,306667	0,2	-1,236875
2,310000	0,2	-1,235457
2,313333	0,2	-1,234244
2,316667	0,2	-1,232746
2,320000	0,2	-1,230541
2,323333	0,2	-1,227896
2,326667	0,2	-1,225920
2,330000	0,2	-1,225518
2,333333	0,2	-1,226349
2,336667	0,2	-1,227296
2,340000	0,2	-1,227723
2,343333	0,2	-1,227757
2,346667	0,2	-1,227595
2,350000	0,2	-1,227152
2,353333	0,2	-1,226299
2,356667	0,2	-1,225045
2,360000	0,2	-1,223561
2,363333	0,2	-1,222090
2,366667	0,2	-1,220808
2,370000	0,2	-1,219849
2,373333	0,2	-1,219246
2,376667	0,2	-1,218700
2,380000	0,2	-1,217734
2,383333	0,2	-1,215984
2,386667	0,2	-1,213290
2,390000	0,2	-1,209951
2,393333	0,2	-1,206829
2,396667	0,2	-1,204780
2,400000	0,2	-1,204044
2,403333	0,2	-1,204228
2,406667	0,2	-1,204746
2,410000	0,2	-1,205205
2,413333	0,2	-1,205390
2,416667	0,2	-1,205076
2,420000	0,2	-1,204179
2,423333	0,2	-1,202966
2,426667	0,2	-1,201734
2,430000	0,2	-1,200547
2,433333	0,2	-1,199528
2,436667	0,2	-1,198919
2,440000	0,2	-1,198640
2,443333	0,2	-1,198376
2,446667	0,2	-1,198169
2,450000	0,2	-1,198403
2,453333	0,2	-1,199262
2,456667	0,2	-1,200420
2,460000	0,2	-1,201291
2,463333	0,2	-1,201462
2,466667	0,2	-1,200783
2,470000	0,2	-1,199329
2,473333	0,2	-1,197475
2,476667	0,2	-1,195777
2,480000	0,2	-1,194504
2,483333	0,2	-1,193296
2,486667	0,2	-1,191760
2,490000	0,2	-1,190391
2,493333	0,2	-1,190278
2,496667	0,2	-1,191881
2,500000	0,2	-1,194534
2,503333	0,2	-1,197040
2,506667	0,2	-1,198627
2,510000	0,2	-1,199338
2,513333	0,2	-1,199542
2,516667	0,2	-1,199515
2,520000	0,2	-1,199594
2,523333	0,2	-1,199903
2,526667	0,2	-1,199925
2,530000	0,2	-1,199088
2,533333	0,2	-1,197398
2,536667	0,2	-1,195172
2,540000	0,2	-1,192771
2,543333	0,2	-1,190763
2,546667	0,2	-1,189826
2,550000	0,2	-1,190237
2,553333	0,2	-1,191608
2,556667	0,2	-1,193227
2,560000	0,2	-1,194561
2,563333	0,2	-1,195492
2,566667	0,2	-1,196181
2,570000	0,2	-1,196850
2,573333	0,2	-1,197683
2,576667	0,2	-1,198677
2,580000	0,2	-1,199547
2,583333	0,2	-1,199927
2,586667	0,2	-1,199659
2,590000	0,2	-1,198972
2,593333	0,2	-1,198380
2,596667	0,2	-1,198225
2,600000	0,2	-1,198295
2,603333	0,2	-1,198132
2,606667	0,2	-1,197605
2,610000	0,2	-1,196973
2,613333	0,2	-1,196585
2,616667	0,2	-1,196555
2,620000	0,2	-1,196701
2,623333	0,2	-1,196793
2,626667	0,2	-1,196755
2,630000	0,2	-1,196711
2,633333	0,2	-1,196926
2,636667	0,2	-1,197533
2,640000	0,2	-1,198393
2,643333	0,2	-1,199411
2,646667	0,2	-1,200704
2,650000	0,2	-1,202307
2,653333	0,2	-1,204001
2,656667	0,2	-1,205433
2,660000	0,2	-1,206309
2,663333	0,2	-1,206503
2,666667	0,2	-1,206041
2,670000	0,2	-1,205230
2,673333	0,2	-1,204660
2,676667	0,2	-1,204668
2,680000	0,2	-1,205030
2,683333	0,2	-1,205318
2,686667	0,2	-1,205223
2,690000	0,2	-1,204734
2,693333	0,2	-1,204176
2,696667	0,2	-1,203889
2,700000	0,2	-1,204033
2,703333	0,2	-1,204656
2,706667	0,2	-1,205608
2,710000	0,2	-1,206383
2,713333	0,2	-1,206203
2,716667	0,2	-1,204518
2,720000	0,2	-1,201655
2,723333	0,2	-1,198610
2,726667	0,2	-1,196192
2,730000	0,2	-1,194684
2,733333	0,2	-1,194003
2,736667	0,2	-1,193874
2,740000	0,2	-1,193909
2,743333	0,2	-1,193626
2,746667	0,2	-1,192741
2,750000	0,2	-1,191231
2,753333	0,2	-1,188896
2,756667	0,2	-1,185283
2,760000	0,2	-1,180105
2,763333	0,2	-1,173428
2,766667	0,2	-1,165526
2,770000	0,2	-1,156828
2,773333	0,2	-1,147894
2,776667	0,2	-1,139215
2,780000	0,2	-1,131217
2,783333	0,2	-1,124228
2,786667	0,2	-1,118018
2,790000	0,2	-1,111662
2,793333	0,2	-1,104210
2,796667	0,2	-1,095452
2,800000	0,2	-1,085999
2,803333	0,2	-1,076576
2,806667	0,2	-1,067345
2,810000	0,2	-1,057924
2,813333	0,2	-1,047741
2,816667	0,2	-1,036265
2,820000	0,2	-1,023346
2,823333	0,2	-1,009280
2,826667	0,2	-0,994333
2,830000	0,2	-0,978526
2,833333	0,2	-0,961722
2,836667	0,2	-0,943476
2,840000	0,2	-0,922964
2,843333	0,2	-0,899221
2,846667	0,2	-0,871277
2,850000	0,2	-0,837935
2,853333	0,2	-0,797597
2,856667	0,2	-0,748460
2,860000	0,2	-0,688834
2,863333	0,2	-0,617454
2,866667	0,2	-0,534061
2,870000	0,2	-0,439988
2,873333	0,2	-0,338288
2,876667	0,2	-0,233578
2,880000	0,2	-0,131510
2,883333	0,2	-0,037526
2,886667	0,2	0,044440
2,890000	0,2	0,112555
2,893333	0,2	0,167380
2,896667	0,2	0,211942
2,900000	0,2	0,251156
2,903333	0,2	0,291284
2,906667	0,2	0,339746
2,910000	0,2	0,404449
2,913333	0,2	0,492529
2,916667	0,2	0,609183
2,920000	0,2	0,756900
2,923333	0,2	0,935321
2,926667	0,2	1,142009
2,930000	0,2	1,373817
2,933333	0,2	1,628469
2,936667	0,2	1,906026
2,940000	0,2	2,208954
2,943333	0,2	2,539974
2,946667	0,2	2,899109
2,950000	0,2	3,281735
2,953333	0,2	3,678323
2,956667	0,2	4,075786
2,960000	0,2	4,459711
2,963333	0,2	4,816710
2,966667	0,2	5,136499
2,970000	0,2	5,412874
2,973333	0,2	5,643174
2,976667	0,2	5,826998
2,980000	0,2	5,965305
2,983333	0,2	6,060202
2,986667	0,2	6,114614
2,990000	0,2	6,131477
2,993333	0,2	6,113272
2,996667	0,2	6,062348
3,000000	0,2	5,981418
3,003333	0,2	5,873808
3,006667	0,2	5,743434
3,010000	0,2	5,594454
3,013333	0,2	5,430779
3,016667	0,2	5,255584
3,020000	0,2	5,070925
3,023333	0,2	4,877597
3,026667	0,2	4,675059
3,030000	0,2	4,461558
3,033333	0,2	4,234656
3,036667	0,2	3,991674
3,040000	0,2	3,730184
3,043333	0,2	3,449219
3,046667	0,2	3,151826
3,050000	0,2	2,849560
3,053333	0,2	2,567975
3,056667	0,2	2,350252
3,060000	0,2	2,256490
3,063333	0,2	2,357755
3,066667	0,2	2,725557
3,070000	0,2	3,419399
3,073333	0,2	4,477911
3,076667	0,2	5,918850
3,080000	0,2	7,746431
3,083333	0,2	9,956586
3,086667	0,2	12,531958
3,090000	0,2	15,427127
3,093333	0,2	18,552193
3,096667	0,2	21,765221
3,100000	0,2	24,880483
3,103333	0,2	27,691515
3,106667	0,2	30,000954
3,110000	0,2	31,647287
3,113333	0,2	32,521932
3,116667	0,2	32,574194
3,120000	0,2	31,804030
3,123333	0,2	30,249581
3,126667	0,2	27,986663
3,130000	0,2	25,148525
3,133333	0,2	21,943922
3,136667	0,2	18,640316
3,140000	0,2	15,508464
3,143333	0,2	12,759261
3,146667	0,2	10,506305
3,150000	0,2	8,765513
3,153333	0,2	7,482111
3,156667	0,2	6,566505
3,160000	0,2	5,924262
3,163333	0,2	5,474826
3,166667	0,2	5,159755
3,170000	0,2	4,943171
3,173333	0,2	4,807526
3,176667	0,2	4,747343
3,180000	0,2	4,762818
3,183333	0,2	4,854482
3,186667	0,2	5,019582
3,190000	0,2	5,250500
3,193333	0,2	5,534736
3,196667	0,2	5,855468
3,200000	0,2	6,192405
3,203333	0,2	6,523243
3,206667	0,2	6,825969
3,210000	0,2	7,081573
3,213333	0,2	7,276434
3,216667	0,2	7,404103
3,220000	0,2	7,465919
3,223333	0,2	7,469917
3,226667	0,2	7,428956
3,230000	0,2	7,358851
3,233333	0,2	7,275793
3,236667	0,2	7,193111
3,240000	0,2	7,119039
3,243333	0,2	7,056416
3,246667	0,2	7,003702
3,250000	0,2	6,956345
3,253333	0,2	6,908277
3,256667	0,2	6,853657
3,260000	0,2	6,788410
3,263333	0,2	6,711047
3,266667	0,2	6,622992
3,270000	0,2	6,528796
3,273333	0,2	6,435872
3,276667	0,2	6,353304
3,280000	0,2	6,290522
3,283333	0,2	6,256818
3,286667	0,2	6,261260
3,290000	0,2	6,312410
3,293333	0,2	6,418120
3,296667	0,2	6,585355
3,300000	0,2	6,819958
3,303333	0,2	7,126904
3,306667	0,2	7,510855
3,310000	0,2	7,976104
3,313333	0,2	8,526031
3,316667	0,2	9,162601
3,320000	0,2	9,885906
3,323333	0,2	10,693571
3,326667	0,2	11,580131
3,330000	0,2	12,537089
3,333333	0,2	13,553318
3,336667	0,2	14,614459
3,340000	0,2	15,701831
3,343333	0,2	16,792424
3,346667	0,2	17,859542
3,350000	0,2	18,873306
3,353333	0,2	19,801329
3,356667	0,2	20,610097
3,360000	0,2	21,267234
3,363333	0,2	21,744214
3,366667	0,2	22,018782
3,370000	0,2	22,076813
3,373333	0,2	21,913861
3,376667	0,2	21,536325
3,380000	0,2	20,961691
3,383333	0,2	20,217284
3,386667	0,2	19,337513
3,390000	0,2	18,360454
3,393333	0,2	17,324571
3,396667	0,2	16,265928
3,400000	0,2	15,216211
3,403333	0,2	14,201612
3,406667	0,2	13,242117
3,410000	0,2	12,350966
3,413333	0,2	11,534681
3,416667	0,2	10,794008
3,420000	0,2	10,125683
3,423333	0,2	9,524020
3,426667	0,2	8,981832
3,430000	0,2	8,491344
3,433333	0,2	8,045255
3,436667	0,2	7,637282
3,440000	0,2	7,262149
3,443333	0,2	6,915444
3,446667	0,2	6,593565
3,450000	0,2	6,293675
3,453333	0,2	6,013558
3,456667	0,2	5,751366
3,460000	0,2	5,505070
3,463333	0,2	5,272018
3,466667	0,2	5,049070
3,470000	0,2	4,832857
3,473333	0,2	4,619902
3,476667	0,2	4,407060
3,480000	0,2	4,192283
3,483333	0,2	3,975458
3,486667	0,2	3,758756
3,490000	0,2	3,545828
3,493333	0,2	3,340396
3,496667	0,2	3,145621
3,500000	0,2	2,964592
3,503333	0,2	2,800722
3,506667	0,2	2,657108
3,510000	0,2	2,535466
3,513333	0,2	2,435879
3,516667	0,2	2,357599
3,520000	0,2	2,299781
3,523333	0,2	2,261361
3,526667	0,2	2,240851
3,530000	0,2	2,236611
3,533333	0,2	2,246882
3,536667	0,2	2,269452
3,540000	0,2	2,301713
3,543333	0,2	2,341195
3,546667	0,2	2,386295
3,550000	0,2	2,437180
3,553333	0,2	2,496712
3,556667	0,2	2,571238
3,560000	0,2	2,671542
3,563333	0,2	2,813369
3,566667	0,2	3,014986
3,570000	0,2	3,290214
3,573333	0,2	3,639756
3,576667	0,2	4,046043
3,580000	0,2	4,475037
3,583333	0,2	4,884959
3,586667	0,2	5,238478
3,590000	0,2	5,513208
3,593333	0,2	5,706006
3,596667	0,2	5,829632
3,600000	0,2	5,904688
3,603333	0,2	5,951149
3,606667	0,2	5,982385
3,610000	0,2	6,002994
3,613333	0,2	6,009884
3,616667	0,2	5,995370
3,620000	0,2	5,951437
3,623333	0,2	5,873404
3,626667	0,2	5,761147
3,630000	0,2	5,618552
3,633333	0,2	5,452512
3,636667	0,2	5,271211
3,640000	0,2	5,082069
3,643333	0,2	4,890831
3,646667	0,2	4,701865
3,650000	0,2	4,518457
3,653333	0,2	4,342611
3,656667	0,2	4,174940
3,660000	0,2	4,015025
3,663333	0,2	3,861869
3,666667	0,2	3,714139
3,670000	0,2	3,570631
3,673333	0,2	3,430712
3,676667	0,2	3,294303
3,680000	0,2	3,161881
3,683333	0,2	3,034504
3,686667	0,2	2,913248
3,690000	0,2	2,798612
3,693333	0,2	2,690466
3,696667	0,2	2,588519
3,700000	0,2	2,492913
3,703333	0,2	2,404087
3,706667	0,2	2,322119
3,710000	0,2	2,246565
3,713333	0,2	2,176589
3,716667	0,2	2,110976
3,720000	0,2	2,048553
3,723333	0,2	1,988855
3,726667	0,2	1,932173
3,730000	0,2	1,879035
3,733333	0,2	1,829699
3,736667	0,2	1,783974
3,740000	0,2	1,741377
3,743333	0,2	1,701338
3,746667	0,2	1,663326
3,750000	0,2	1,626943
3,753333	0,2	1,591986
3,756667	0,2	1,558463
3,760000	0,2	1,526439
3,763333	0,2	1,495834
3,766667	0,2	1,466236
3,770000	0,2	1,436840
3,773333	0,2	1,406810
3,776667	0,2	1,375968
3,780000	0,2	1,344842
3,783333	0,2	1,313792
3,786667	0,2	1,282538
3,790000	0,2	1,250785
3,793333	0,2	1,218816
3,796667	0,2	1,187193
3,800000	0,2	1,156244
3,803333	0,2	1,125897
3,806667	0,2	1,095651
3,810000	0,2	1,064874
3,813333	0,2	1,033362
3,816667	0,2	1,001342
3,820000	0,2	0,969010
3,823333	0,2	0,936488
3,826667	0,2	0,904137
3,830000	0,2	0,872581
3,833333	0,2	0,842183
3,836667	0,2	0,812421
3,840000	0,2	0,781995
3,843333	0,2	0,749507
3,846667	0,2	0,713714
3,850000	0,2	0,673351
3,853333	0,2	0,627124
3,856667	0,2	0,573877
3,860000	0,2	0,512746
3,863333	0,2	0,443063
3,866667	0,2	0,364111
3,870000	0,2	0,275325
3,873333	0,2	0,176621
3,876667	0,2	0,068429
3,880000	0,2	-0,048245
3,883333	0,2	-0,171759
3,886667	0,2	-0,300150
3,890000	0,2	-0,431570
3,893333	0,2	-0,564369
3,896667	0,2	-0,696929
3,900000	0,2	-0,827524
3,903333	0,2	-0,954100
3,906667	0,2	-1,074224
3,910000	0,2	-1,185606
3,913333	0,2	-1,286880
3,916667	0,2	-1,377950
3,920000	0,2	-1,459454
3,923333	0,2	-1,531871
3,926667	0,2	-1,595386
3,930000	0,2	-1,650347
3,933333	0,2	-1,697422
3,936667	0,2	-1,737376
3,940000	0,2	-1,770855
3,943333	0,2	-1,798140
3,946667	0,2	-1,819319
3,950000	0,2	-1,835006
3,953333	0,2	-1,846282
3,956667	0,2	-1,853674
3,960000	0,2	-1,856975
3,963333	0,2	-1,856208
3,966667	0,2	-1,851987
3,970000	0,2	-1,844810
3,973333	0,2	-1,834704
3,976667	0,2	-1,821740
3,980000	0,2	-1,806335
3,983333	0,2	-1,788662
3,986667	0,2	-1,768018
3,990000	0,2	-1,743230
3,993333	0,2	-1,713717
3,996667	0,2	-1,679764
4,000000	0,2	-1,641747
4,003333	0,2	-1,599623
4,006667	0,2	-1,552949
4,010000	0,2	-1,500886
4,013333	0,2	-1,442152
4,016667	0,2	-1,374968
4,020000	0,2	-1,297348
4,023333	0,2	-1,207758
4,026667	0,2	-1,105303
4,030000	0,2	-0,989187
4,033333	0,2	-0,858138
4,036667	0,2	-0,710283
4,040000	0,2	-0,543655
4,043333	0,2	-0,356899
4,046667	0,2	-0,149375
4,050000	0,2	0,079105
4,053333	0,2	0,328327
4,056667	0,2	0,597486
4,060000	0,2	0,884962
4,063333	0,2	1,188606
4,066667	0,2	1,506497
4,070000	0,2	1,837702
4,073333	0,2	2,183285
4,076667	0,2	2,548006
4,080000	0,2	2,942680
4,083333	0,2	3,387942
4,086667	0,2	3,920933
4,090000	0,2	4,605807
4,093333	0,2	5,550174
4,096667	0,2	6,939735
4,100000	0,2	9,124604
4,103333	0,2	12,771149
4,106667	0,2	18,931234
4,110000	0,2	28,698108
4,113333	0,2	42,355906
4,116667	0,2	58,591101
4,120000	0,2	74,564526
4,123333	0,2	86,959287
4,126667	0,2	93,300428
4,130000	0,2	92,757497
4,133333	0,2	86,153700
4,136667	0,2	75,398918
4,140000	0,2	62,739966
4,143333	0,2	50,143837
4,146667	0,2	38,959389
4,150000	0,2	29,853558
4,153333	0,2	22,934108
4,156667	0,2	17,950805
4,160000	0,2	14,490849
4,163333	0,2	12,124157
4,166667	0,2	10,486793
4,170000	0,2	9,310992
4,173333	0,2	8,420484
4,176667	0,2	7,709955
4,180000	0,2	7,121268
4,183333	0,2	6,623294
4,186667	0,2	6,198094
4,190000	0,2	5,833076
4,193333	0,2	5,517382
4,196667	0,2	5,240967
4,200000	0,2	4,995224
4,203333	0,2	4,773715
4,206667	0,2	4,572039
4,210000	0,2	4,387268
4,213333	0,2	4,217322
4,216667	0,2	4,060417
4,220000	0,2	3,915111
4,223333	0,2	3,780781
4,226667	0,2	3,657502
4,230000	0,2	3,545455
4,233333	0,2	3,444657
4,236667	0,2	3,354787
4,240000	0,2	3,274907
4,243333	0,2	3,203685
4,246667	0,2	3,140229
4,250000	0,2	3,084643
4,253333	0,2	3,037551
4,256667	0,2	2,999084
4,260000	0,2	2,968593
4,263333	0,2	2,945318
4,266667	0,2	2,928706
4,270000	0,2	2,917938
4,273333	0,2	2,911854
4,276667	0,2	2,909513
4,280000	0,2	2,910629
4,283333	0,2	2,915652
4,286667	0,2	2,925374
4,290000	0,2	2,940626
4,293333	0,2	2,962517
4,296667	0,2	2,992755
4,300000	0,2	3,033625
4,303333	0,2	3,087688
4,306667	0,2	3,157648
4,310000	0,2	3,246619
4,313333	0,2	3,358189
4,316667	0,2	3,495869
4,320000	0,2	3,662253
4,323333	0,2	3,858727
4,326667	0,2	4,085885
4,330000	0,2	4,343572
4,333333	0,2	4,630377
4,336667	0,2	4,943252
4,340000	0,2	5,277301
4,343333	0,2	5,625703
4,346667	0,2	5,980006
4,350000	0,2	6,330576
4,353333	0,2	6,667139
4,356667	0,2	6,979401
4,360000	0,2	7,257500
4,363333	0,2	7,492412
4,366667	0,2	7,676868
4,370000	0,2	7,806336
4,373333	0,2	7,879292
4,376667	0,2	7,896765
4,380000	0,2	7,861644
4,383333	0,2	7,778375
4,386667	0,2	7,653057
4,390000	0,2	7,493328
4,393333	0,2	7,307836
4,396667	0,2	7,105468
4,400000	0,2	6,894596
4,403333	0,2	6,682573
4,406667	0,2	6,475652
4,410000	0,2	6,279089
4,413333	0,2	6,096711
4,416667	0,2	5,930558
4,420000	0,2	5,781692
4,423333	0,2	5,650952
4,426667	0,2	5,538425
4,430000	0,2	5,442860
4,433333	0,2	5,362135
4,436667	0,2	5,294302
4,440000	0,2	5,238083
4,443333	0,2	5,192531
4,446667	0,2	5,156433
4,450000	0,2	5,127978
4,453333	0,2	5,105075
4,456667	0,2	5,086057
4,460000	0,2	5,069764
4,463333	0,2	5,055181
4,466667	0,2	5,041696
4,470000	0,2	5,029326
4,473333	0,2	5,018124
4,476667	0,2	5,007649
4,480000	0,2	4,997244
4,483333	0,2	4,986625
4,486667	0,2	4,976222
4,490000	0,2	4,966808
4,493333	0,2	4,958687
4,496667	0,2	4,951528
4,500000	0,2	4,945369
4,503333	0,2	4,941491
4,506667	0,2	4,941772
4,510000	0,2	4,947565
4,513333	0,2	4,959899
4,516667	0,2	4,980643
4,520000	0,2	5,012818
4,523333	0,2	5,059989
4,526667	0,2	5,126092
4,530000	0,2	5,215401
4,533333	0,2	5,332189
4,536667	0,2	5,480821
4,540000	0,2	5,666119
4,543333	0,2	5,893145
4,546667	0,2	6,166489
4,550000	0,2	6,489518
4,553333	0,2	6,863875
4,556667	0,2	7,289263
4,560000	0,2	7,763159
4,563333	0,2	8,280098
4,566667	0,2	8,831324
4,570000	0,2	9,405421
4,573333	0,2	9,988828
4,576667	0,2	10,565884
4,580000	0,2	11,119185
4,583333	0,2	11,630643
4,586667	0,2	12,082891
4,590000	0,2	12,460222
4,593333	0,2	12,749265
4,596667	0,2	12,939836
4,600000	0,2	13,025811
4,603333	0,2	13,006024
4,606667	0,2	12,884305
4,610000	0,2	12,668077
4,613333	0,2	12,367017
4,616667	0,2	11,992829
4,620000	0,2	11,559214
4,623333	0,2	11,081130
4,626667	0,2	10,573571
4,630000	0,2	10,050488
4,633333	0,2	9,524264
4,636667	0,2	9,005711
4,640000	0,2	8,504012
4,643333	0,2	8,026418
4,646667	0,2	7,578136
4,650000	0,2	7,162603
4,653333	0,2	6,781840
4,656667	0,2	6,436577
4,660000	0,2	6,126189
4,663333	0,2	5,848808
4,666667	0,2	5,601897
4,670000	0,2	5,382830
4,673333	0,2	5,188883
4,676667	0,2	5,017259
4,680000	0,2	4,865267
4,683333	0,2	4,730097
4,686667	0,2	4,608794
4,690000	0,2	4,498926
4,693333	0,2	4,398906
4,696667	0,2	4,307418
4,700000	0,2	4,223013
4,703333	0,2	4,144590
4,706667	0,2	4,071682
4,710000	0,2	4,003979
4,713333	0,2	3,940859
4,716667	0,2	3,881266
4,720000	0,2	3,824098
4,723333	0,2	3,768928
4,726667	0,2	3,715983
4,730000	0,2	3,665526
4,733333	0,2	3,617764
4,736667	0,2	3,573061
4,740000	0,2	3,531861
4,743333	0,2	3,494626
4,746667	0,2	3,461676
4,750000	0,2	3,432784
4,753333	0,2	3,407382
4,756667	0,2	3,385325
4,760000	0,2	3,367012
4,763333	0,2	3,352894
4,766667	0,2	3,343183
4,770000	0,2	3,337770
4,773333	0,2	3,336123
4,776667	0,2	3,337432
4,780000	0,2	3,340821
4,783333	0,2	3,345384
4,786667	0,2	3,350207
4,790000	0,2	3,354483
4,793333	0,2	3,357628
4,796667	0,2	3,359252
4,800000	0,2	3,358816
4,803333	0,2	3,355398
4,806667	0,2	3,348222
4,810000	0,2	3,337308
4,813333	0,2	3,323142
4,816667	0,2	3,305969
4,820000	0,2	3,285769
4,823333	0,2	3,262521
4,826667	0,2	3,236393
4,830000	0,2	3,207952
4,833333	0,2	3,178145
4,836667	0,2	3,147966
4,840000	0,2	3,118153
4,843333	0,2	3,089169
4,846667	0,2	3,061420
4,850000	0,2	3,035344
4,853333	0,2	3,011441
4,856667	0,2	2,990403
4,860000	0,2	2,972898
4,863333	0,2	2,958991
4,866667	0,2	2,947969
4,870000	0,2	2,938965
4,873333	0,2	2,931866
4,876667	0,2	2,927323
4,880000	0,2	2,925653
4,883333	0,2	2,926029
4,886667	0,2	2,927083
4,890000	0,2	2,927810
4,893333	0,2	2,927622
4,896667	0,2	2,926247
4,900000	0,2	2,923845
4,903333	0,2	2,920859
4,906667	0,2	2,917611
4,910000	0,2	2,913993
4,913333	0,2	2,909556
4,916667	0,2	2,903928
4,920000	0,2	2,897115
4,923333	0,2	2,889464
4,926667	0,2	2,881580
4,930000	0,2	2,874263
4,933333	0,2	2,868202
4,936667	0,2	2,863738
4,940000	0,2	2,861052
4,943333	0,2	2,860411
4,946667	0,2	2,862018
4,950000	0,2	2,865895
4,953333	0,2	2,872144
4,956667	0,2	2,881162
4,960000	0,2	2,893498
4,963333	0,2	2,909560
4,966667	0,2	2,929450
4,970000	0,2	2,952843
4,973333	0,2	2,979046
4,976667	0,2	3,007343
4,980000	0,2	3,036879
4,983333	0,2	3,066407
4,986667	0,2	3,094946
4,990000	0,2	3,122612
4,993333	0,2	3,150257
4,996667	0,2	3,178101
5,000000	0,2	3,205170
5,003333	0,2	3,230543
5,006667	0,2	3,254376
5,010000	0,2	3,277139
5,013333	0,2	3,298831
5,016667	0,2	3,319245
5,020000	0,2	3,338086
5,023333	0,2	3,354839
5,026667	0,2	3,369004
5,030000	0,2	3,380387
5,033333	0,2	3,389103
5,036667	0,2	3,395547
5,040000	0,2	3,400467
5,043333	0,2	3,404829
5,046667	0,2	3,409190
5,050000	0,2	3,413073
5,053333	0,2	3,415187
5,056667	0,2	3,414437
5,060000	0,2	3,410562
5,063333	0,2	3,403846
5,066667	0,2	3,394437
5,070000	0,2	3,381949
5,073333	0,2	3,365811
5,076667	0,2	3,345861
5,080000	0,2	3,322506
5,083333	0,2	3,296636
5,086667	0,2	3,269297
5,090000	0,2	3,241192
5,093333	0,2	3,212637
5,096667	0,2	3,184010
5,100000	0,2	3,155813
5,103333	0,2	3,128256
5,106667	0,2	3,101112
5,110000	0,2	3,074016
5,113333	0,2	3,046881
5,116667	0,2	3,020066
5,120000	0,2	2,994190
5,123333	0,2	2,969873
5,126667	0,2	2,947769
5,130000	0,2	2,928638
5,133333	0,2	2,912944
5,136667	0,2	2,900451
5,140000	0,2	2,890508
5,143333	0,2	2,882661
5,146667	0,2	2,876994
5,150000	0,2	2,874082
5,153333	0,2	2,874623
5,156667	0,2	2,879025
5,160000	0,2	2,887383
5,163333	0,2	2,899694
5,166667	0,2	2,915863
5,170000	0,2	2,935384
5,173333	0,2	2,957379
5,176667	0,2	2,981149
5,180000	0,2	3,006392
5,183333	0,2	3,032963
5,186667	0,2	3,060624
5,190000	0,2	3,088897
5,193333	0,2	3,117116
5,196667	0,2	3,144547
5,200000	0,2	3,170457
5,203333	0,2	3,194191
5,206667	0,2	3,215211
5,210000	0,2	3,232975
5,213333	0,2	3,246702
5,216667	0,2	3,255359
5,220000	0,2	3,258122
5,223333	0,2	3,254706
5,226667	0,2	3,245201
5,230000	0,2	3,229866
5,233333	0,2	3,209128
5,236667	0,2	3,183634
5,240000	0,2	3,154055
5,243333	0,2	3,120853
5,246667	0,2	3,084418
5,250000	0,2	3,045384
5,253333	0,2	3,004652
5,256667	0,2	2,963288
5,260000	0,2	2,922250
5,263333	0,2	2,882065
5,266667	0,2	2,842938
5,270000	0,2	2,805127
5,273333	0,2	2,768956
5,276667	0,2	2,734615
5,280000	0,2	2,702299
5,283333	0,2	2,672488
5,286667	0,2	2,645847
5,290000	0,2	2,622810
5,293333	0,2	2,603264
5,296667	0,2	2,586746
5,300000	0,2	2,572987
5,303333	0,2	2,562130
5,306667	0,2	2,554292
5,310000	0,2	2,549067
5,313333	0,2	2,545710
5,316667	0,2	2,543713
5,320000	0,2	2,542948
5,323333	0,2	2,543442
5,326667	0,2	2,545307
5,330000	0,2	2,548545
5,333333	0,2	2,552806
5,336667	0,2	2,557744
5,340000	0,2	2,563498
5,343333	0,2	2,570556
5,346667	0,2	2,579246
5,350000	0,2	2,589322
5,353333	0,2	2,600208
5,356667	0,2	2,611824
5,360000	0,2	2,624766
5,363333	0,2	2,639553
5,366667	0,2	2,656060
5,370000	0,2	2,673581
5,373333	0,2	2,691093
5,376667	0,2	2,707779
5,380000	0,2	2,723596
5,383333	0,2	2,738832
5,386667	0,2	2,753075
5,390000	0,2	2,765603
5,393333	0,2	2,776582
5,396667	0,2	2,786790
5,400000	0,2	2,796474
5,403333	0,2	2,805151
5,406667	0,2	2,812106
5,410000	0,2	2,816760
5,413333	0,2	2,818876
5,416667	0,2	2,818801
5,420000	0,2	2,817485
5,423333	0,2	2,815883
5,426667	0,2	2,814387
5,430000	0,2	2,813071
5,433333	0,2	2,812123
5,436667	0,2	2,811767
5,440000	0,2	2,812102
5,443333	0,2	2,813210
5,446667	0,2	2,815284
5,450000	0,2	2,818700
5,453333	0,2	2,824018
5,456667	0,2	2,831716
5,460000	0,2	2,841766
5,463333	0,2	2,853665
5,466667	0,2	2,866986
5,470000	0,2	2,881810
5,473333	0,2	2,898719
5,476667	0,2	2,918337
5,480000	0,2	2,940757
5,483333	0,2	2,965431
5,486667	0,2	2,991616
5,490000	0,2	3,018808
5,493333	0,2	3,046864
5,496667	0,2	3,075797
5,500000	0,2	3,105361
5,503333	0,2	3,134908
5,506667	0,2	3,163602
5,510000	0,2	3,190498
5,513333	0,2	3,214781
5,516667	0,2	3,236367
5,520000	0,2	3,255904
5,523333	0,2	3,273944
5,526667	0,2	3,290403
5,530000	0,2	3,304782
5,533333	0,2	3,316741
5,536667	0,2	3,326315
5,540000	0,2	3,333424
5,543333	0,2	3,337515
5,546667	0,2	3,337944
5,550000	0,2	3,334488
5,553333	0,2	3,327555
5,556667	0,2	3,317937
5,560000	0,2	3,306225
5,563333	0,2	3,292474
5,566667	0,2	3,276405
5,570000	0,2	3,257898
5,573333	0,2	3,237414
5,576667	0,2	3,215757
5,580000	0,2	3,193251
5,583333	0,2	3,169511
5,586667	0,2	3,144244
5,590000	0,2	3,117896
5,593333	0,2	3,091186
5,596667	0,2	3,064533
5,600000	0,2	3,038241
5,603333	0,2	3,012563
5,606667	0,2	2,987389
5,610000	0,2	2,962433
5,613333	0,2	2,937676
5,616667	0,2	2,913380
5,620000	0,2	2,889959
5,623333	0,2	2,867733
5,626667	0,2	2,846473
5,630000	0,2	2,825475
5,633333	0,2	2,804259
5,636667	0,2	2,782981
5,640000	0,2	2,762135
5,643333	0,2	2,741906
5,646667	0,2	2,721942
5,650000	0,2	2,701752
5,653333	0,2	2,681222
5,656667	0,2	2,660712
5,660000	0,2	2,640500
5,663333	0,2	2,620214
5,666667	0,2	2,599172
5,670000	0,2	2,577163
5,673333	0,2	2,554581
5,676667	0,2	2,531878
5,680000	0,2	2,509267
5,683333	0,2	2,487063
5,686667	0,2	2,465728
5,690000	0,2	2,445191
5,693333	0,2	2,424695
5,696667	0,2	2,403487
5,700000	0,2	2,381300
5,703333	0,2	2,358325
5,706667	0,2	2,334791
5,710000	0,2	2,310556
5,713333	0,2	2,285504
5,716667	0,2	2,260281
5,720000	0,2	2,235950
5,723333	0,2	2,212977
5,726667	0,2	2,190903
5,730000	0,2	2,168643
5,733333	0,2	2,145206
5,736667	0,2	2,120582
5,740000	0,2	2,095545
5,743333	0,2	2,070474
5,746667	0,2	2,045089
5,750000	0,2	2,019345
5,753333	0,2	1,993738
5,756667	0,2	1,968645
5,760000	0,2	1,944037
5,763333	0,2	1,919892
5,766667	0,2	1,896581
5,770000	0,2	1,874634
5,773333	0,2	1,854127
5,776667	0,2	1,834725
5,780000	0,2	1,816193
5,783333	0,2	1,798298
5,786667	0,2	1,780614
5,790000	0,2	1,762955
5,793333	0,2	1,745680
5,796667	0,2	1,729337
5,800000	0,2	1,714332
5,803333	0,2	1,700984
5,806667	0,2	1,689558
5,810000	0,2	1,680141
5,813333	0,2	1,672691
5,816667	0,2	1,667237
5,820000	0,2	1,663843
5,823333	0,2	1,662313
5,826667	0,2	1,662245
5,830000	0,2	1,663388
5,833333	0,2	1,665747
5,836667	0,2	1,669637
5,840000	0,2	1,675768
5,843333	0,2	1,684949
5,846667	0,2	1,697654
5,850000	0,2	1,713853
5,853333	0,2	1,733197
5,856667	0,2	1,755339
5,860000	0,2	1,779900
5,863333	0,2	1,806435
5,866667	0,2	1,834743
5,870000	0,2	1,864956
5,873333	0,2	1,897088
5,876667	0,2	1,930612
5,880000	0,2	1,964870
5,883333	0,2	1,999781
5,886667	0,2	2,035633
5,890000	0,2	2,072363
5,893333	0,2	2,109438
5,896667	0,2	2,146115
5,900000	0,2	2,181815
5,903333	0,2	2,216438
5,906667	0,2	2,250123
5,910000	0,2	2,282682
5,913333	0,2	2,313318
5,916667	0,2	2,341023
5,920000	0,2	2,365216
5,923333	0,2	2,385850
5,926667	0,2	2,403184
5,930000	0,2	2,417762
5,933333	0,2	2,430123
5,936667	0,2	2,440159
5,940000	0,2	2,447383
5,943333	0,2	2,451845
5,946667	0,2	2,453955
5,950000	0,2	2,453843
5,953333	0,2	2,451525
5,956667	0,2	2,447247
5,960000	0,2	2,441501
5,963333	0,2	2,434820
5,966667	0,2	2,427468
5,970000	0,2	2,419417
5,973333	0,2	2,410710
5,976667	0,2	2,401811
5,980000	0,2	2,393317
5,983333	0,2	2,385088
5,986667	0,2	2,376219
5,990000	0,2	2,366143
5,993333	0,2	2,355252
5,996667	0,2	2,344365
6,000000	0,2	2,333886
6,003333	0,2	2,323513
6,006667	0,2	2,312648
6,010000	0,2	2,300964
6,013333	0,2	2,288540
6,016667	0,2	2,275416
6,020000	0,2	2,261277
6,023333	0,2	2,245703
6,026667	0,2	2,228487
6,030000	0,2	2,209664
6,033333	0,2	2,189329
6,036667	0,2	2,167417
6,040000	0,2	2,143858
6,043333	0,2	2,118873
6,046667	0,2	2,092873
6,050000	0,2	2,066207
6,053333	0,2	2,039066
6,056667	0,2	2,011545
6,060000	0,2	1,983785
6,063333	0,2	1,956011
6,066667	0,2	1,928469
6,070000	0,2	1,901457
6,073333	0,2	1,875125
6,076667	0,2	1,849106
6,080000	0,2	1,822883
6,083333	0,2	1,796535
6,086667	0,2	1,770523
6,090000	0,2	1,744949
6,093333	0,2	1,719712
6,096667	0,2	1,695075
6,100000	0,2	1,671340
6,103333	0,2	1,648321
6,106667	0,2	1,625686
6,110000	0,2	1,603243
6,113333	0,2	1,580700
6,116667	0,2	1,557685
6,120000	0,2	1,534037
6,123333	0,2	1,509935
6,126667	0,2	1,486027
6,130000	0,2	1,463352
6,133333	0,2	1,442585
6,136667	0,2	1,423414
6,140000	0,2	1,404903
6,143333	0,2	1,386309
6,146667	0,2	1,367433
6,150000	0,2	1,348463
6,153333	0,2	1,329704
6,156667	0,2	1,311323
6,160000	0,2	1,293241
6,163333	0,2	1,275396
6,166667	0,2	1,258064
6,170000	0,2	1,241692
6,173333	0,2	1,226454
6,176667	0,2	1,212181
6,180000	0,2	1,198597
6,183333	0,2	1,185620
6,186667	0,2	1,173535
6,190000	0,2	1,162620
6,193333	0,2	1,152621
6,196667	0,2	1,142818
6,200000	0,2	1,132567
6,203333	0,2	1,121852
6,206667	0,2	1,111439
6,210000	0,2	1,102224
6,213333	0,2	1,094571
6,216667	0,2	1,088406
6,220000	0,2	1,083648
6,223333	0,2	1,080308
6,226667	0,2	1,078107
6,230000	0,2	1,076325
6,233333	0,2	1,074287
6,236667	0,2	1,071752
6,240000	0,2	1,068809
6,243333	0,2	1,065657
6,246667	0,2	1,062456
6,250000	0,2	1,059430
6,253333	0,2	1,056993
6,256667	0,2	1,055448
6,260000	0,2	1,054560
6,263333	0,2	1,053778
6,266667	0,2	1,052827
6,270000	0,2	1,051721
6,273333	0,2	1,050343
6,276667	0,2	1,048475
6,280000	0,2	1,046171
6,283333	0,2	1,043849
6,286667	0,2	1,041950
6,290000	0,2	1,040577
6,293333	0,2	1,039487
6,296667	0,2	1,038407
6,300000	0,2	1,037213
6,303333	0,2	1,035953
6,306667	0,2	1,034957
6,310000	0,2	1,034674
6,313333	0,2	1,035280
6,316667	0,2	1,036562
6,320000	0,2	1,038014
6,323333	0,2	1,039090
6,326667	0,2	1,039598
6,330000	0,2	1,039756
6,333333	0,2	1,039908
6,336667	0,2	1,040393
6,340000	0,2	1,041526
6,343333	0,2	1,043548
6,346667	0,2	1,046547
6,350000	0,2	1,050372
6,353333	0,2	1,054697
6,356667	0,2	1,059211
6,360000	0,2	1,063681
6,363333	0,2	1,067931
6,366667	0,2	1,071900
6,370000	0,2	1,075615
6,373333	0,2	1,079143
6,376667	0,2	1,082578
6,380000	0,2	1,086094
6,383333	0,2	1,089975
6,386667	0,2	1,094431
6,390000	0,2	1,099455
6,393333	0,2	1,104862
6,396667	0,2	1,110332
6,400000	0,2	1,115385
6,403333	0,2	1,119570
6,406667	0,2	1,122875
6,410000	0,2	1,125686
6,413333	0,2	1,128338
6,416667	0,2	1,130883
6,420000	0,2	1,133308
6,423333	0,2	1,135691
6,426667	0,2	1,137836
6,430000	0,2	1,139205
6,433333	0,2	1,139849
6,436667	0,2	1,140811
6,440000	0,2	1,142984
6,443333	0,2	1,146157
6,446667	0,2	1,149434
6,450000	0,2	1,151840
6,453333	0,2	1,152629
6,456667	0,2	1,151733
6,460000	0,2	1,149872
6,463333	0,2	1,147981
6,466667	0,2	1,146621
6,470000	0,2	1,145993
6,473333	0,2	1,146154
6,476667	0,2	1,147005
6,480000	0,2	1,148276
6,483333	0,2	1,149671
6,486667	0,2	1,150992
6,490000	0,2	1,152167
6,493333	0,2	1,153371
6,496667	0,2	1,155023
6,500000	0,2	1,157395
6,503333	0,2	1,160520
6,506667	0,2	1,164524
6,510000	0,2	1,169508
6,513333	0,2	1,175183
6,516667	0,2	1,181285
6,520000	0,2	1,188104
6,523333	0,2	1,196204
6,526667	0,2	1,205666
6,530000	0,2	1,215766
6,533333	0,2	1,225652
6,536667	0,2	1,235301
6,540000	0,2	1,245690
6,543333	0,2	1,258014
6,546667	0,2	1,272568
6,550000	0,2	1,288452
6,553333	0,2	1,304500
6,556667	0,2	1,320218
6,560000	0,2	1,335768
6,563333	0,2	1,351514
6,566667	0,2	1,367758
6,570000	0,2	1,384725
6,573333	0,2	1,402510
6,576667	0,2	1,420824
6,580000	0,2	1,438881
6,583333	0,2	1,455959
6,586667	0,2	1,472050
6,590000	0,2	1,487583
6,593333	0,2	1,502664
6,596667	0,2	1,516957
6,600000	0,2	1,530258
6,603333	0,2	1,542794
6,606667	0,2	1,554809
6,610000	0,2	1,566077
6,613333	0,2	1,575984
6,616667	0,2	1,584036
6,620000	0,2	1,590292
6,623333	0,2	1,595188
6,626667	0,2	1,598994
6,630000	0,2	1,601623
6,633333	0,2	1,602821
6,636667	0,2	1,602430
6,640000	0,2	1,600655
6,643333	0,2	1,597928
6,646667	0,2	1,594450
6,650000	0,2	1,590112
6,653333	0,2	1,584800
6,656667	0,2	1,578473
6,660000	0,2	1,570931
6,663333	0,2	1,561936
6,666667	0,2	1,551757
6,670000	0,2	1,541150
6,673333	0,2	1,530679
6,676667	0,2	1,520317
6,680000	0,2	1,509474
6,683333	0,2	1,497393
6,686667	0,2	1,483683
6,690000	0,2	1,468364
6,693333	0,2	1,451659
6,696667	0,2	1,433955
6,700000	0,2	1,415835
6,703333	0,2	1,397838
6,706667	0,2	1,380086
6,710000	0,2	1,362446
6,713333	0,2	1,345012
6,716667	0,2	1,328088
6,720000	0,2	1,311738
6,723333	0,2	1,295921
6,726667	0,2	1,281099
6,730000	0,2	1,267919
6,733333	0,2	1,256417
6,736667	0,2	1,246232
6,740000	0,2	1,237386
6,743333	0,2	1,230319
6,746667	0,2	1,225415
6,750000	0,2	1,222780
6,753333	0,2	1,222313
6,756667	0,2	1,223832
6,760000	0,2	1,227069
6,763333	0,2	1,231706
6,766667	0,2	1,237500
6,770000	0,2	1,244338
6,773333	0,2	1,252417
6,776667	0,2	1,262220
6,780000	0,2	1,274136
6,783333	0,2	1,288504
6,786667	0,2	1,305925
6,790000	0,2	1,326812
6,793333	0,2	1,350802
6,796667	0,2	1,377225
6,800000	0,2	1,405770
6,803333	0,2	1,436172
6,806667	0,2	1,467898
6,810000	0,2	1,500715
6,813333	0,2	1,535043
6,816667	0,2	1,571549
6,820000	0,2	1,610675
6,823333	0,2	1,652467
6,826667	0,2	1,696805
6,830000	0,2	1,743969
6,833333	0,2	1,794773
6,836667	0,2	1,849795
6,840000	0,2	1,908558
6,843333	0,2	1,969909
6,846667	0,2	2,033097
6,850000	0,2	2,098179
6,853333	0,2	2,165603
6,856667	0,2	2,235624
6,860000	0,2	2,308153
6,863333	0,2	2,383020
6,866667	0,2	2,460202
6,870000	0,2	2,539736
6,873333	0,2	2,621354
6,876667	0,2	2,704308
6,880000	0,2	2,787766
6,883333	0,2	2,871189
6,886667	0,2	2,954334
6,890000	0,2	3,037005
6,893333	0,2	3,118762
6,896667	0,2	3,198966
6,900000	0,2	3,276977
6,903333	0,2	3,352116
6,906667	0,2	3,423781
6,910000	0,2	3,491749
6,913333	0,2	3,555957
6,916667	0,2	3,615957
6,920000	0,2	3,671017
6,923333	0,2	3,720544
6,926667	0,2	3,764000
6,930000	0,2	3,800628
6,933333	0,2	3,829649
6,936667	0,2	3,850764
6,940000	0,2	3,864298
6,943333	0,2	3,870730
6,946667	0,2	3,870171
6,950000	0,2	3,862416
6,953333	0,2	3,847378
6,956667	0,2	3,825280
6,960000	0,2	3,796532
6,963333	0,2	3,761530
6,966667	0,2	3,720601
6,970000	0,2	3,674062
6,973333	0,2	3,622028
6,976667	0,2	3,564378
6,980000	0,2	3,501339
6,983333	0,2	3,433932
6,986667	0,2	3,363604
6,990000	0,2	3,291599
6,993333	0,2	3,218628
6,996667	0,2	3,144868
7,000000	0,2	3,070184
7,003333	0,2	2,994475
7,006667	0,2	2,917921
7,010000	0,2	2,841053
7,013333	0,2	2,764725
7,016667	0,2	2,689999
7,020000	0,2	2,617706
7,023333	0,2	2,547848
7,026667	0,2	2,479699
7,030000	0,2	2,412628
7,033333	0,2	2,346670
7,036667	0,2	2,282534
7,040000	0,2	2,221225
7,043333	0,2	2,163427
7,046667	0,2	2,109000
7,050000	0,2	2,057224
7,053333	0,2	2,007450
7,056667	0,2	1,959224
7,060000	0,2	1,912225
7,063333	0,2	1,866509
7,066667	0,2	1,822645
7,070000	0,2	1,781460
7,073333	0,2	1,743560
7,076667	0,2	1,709025
7,080000	0,2	1,677513
7,083333	0,2	1,648671
7,086667	0,2	1,622348
7,090000	0,2	1,598476
7,093333	0,2	1,576928
7,096667	0,2	1,557416
7,100000	0,2	1,539433
7,103333	0,2	1,522459
7,106667	0,2	1,506422
7,110000	0,2	1,492000
7,113333	0,2	1,480243
7,116667	0,2	1,471881
7,120000	0,2	1,467155
7,123333	0,2	1,466014
7,126667	0,2	1,468142
7,130000	0,2	1,473022
7,133333	0,2	1,480427
7,136667	0,2	1,490706
7,140000	0,2	1,504368
7,143333	0,2	1,521542
7,146667	0,2	1,541866
7,150000	0,2	1,564870
7,153333	0,2	1,590533
7,156667	0,2	1,619366
7,160000	0,2	1,651837
7,163333	0,2	1,687878
7,166667	0,2	1,727142
7,170000	0,2	1,769529
7,173333	0,2	1,815249
7,176667	0,2	1,864532
7,180000	0,2	1,917488
7,183333	0,2	1,974081
7,186667	0,2	2,033824
7,190000	0,2	2,095672
7,193333	0,2	2,158652
7,196667	0,2	2,222450
7,200000	0,2	2,287129
7,203333	0,2	2,352550
7,206667	0,2	2,418407
7,210000	0,2	2,484594
7,213333	0,2	2,551059
7,216667	0,2	2,617266
7,220000	0,2	2,682094
7,223333	0,2	2,744297
7,226667	0,2	2,803025
7,230000	0,2	2,858188
7,233333	0,2	2,910292
7,236667	0,2	2,959675
7,240000	0,2	3,006181
7,243333	0,2	3,049660
7,246667	0,2	3,090054
7,250000	0,2	3,126938
7,253333	0,2	3,159648
7,256667	0,2	3,187857
7,260000	0,2	3,211673
7,263333	0,2	3,231329
7,266667	0,2	3,246816
7,270000	0,2	3,257867
7,273333	0,2	3,264449
7,276667	0,2	3,267112
7,280000	0,2	3,266656
7,283333	0,2	3,263644
7,286667	0,2	3,258040
7,290000	0,2	3,249105
7,293333	0,2	3,236110
7,296667	0,2	3,219310
7,300000	0,2	3,199726
7,303333	0,2	3,178223
7,306667	0,2	3,155359
7,310000	0,2	3,131693
7,313333	0,2	3,107630
7,316667	0,2	3,083072
7,320000	0,2	3,057487
7,323333	0,2	3,030411
7,326667	0,2	3,001874
7,330000	0,2	2,972317
7,333333	0,2	2,942122
7,336667	0,2	2,911564
7,340000	0,2	2,881084
7,343333	0,2	2,851164
7,346667	0,2	2,822043
7,350000	0,2	2,793621
7,353333	0,2	2,765705
7,356667	0,2	2,738514
7,360000	0,2	2,712594
7,363333	0,2	2,688143
7,366667	0,2	2,664823
7,370000	0,2	2,642135
7,373333	0,2	2,619800
7,376667	0,2	2,597754
7,380000	0,2	2,575862
7,383333	0,2	2,553717
7,386667	0,2	2,530923
7,390000	0,2	2,507547
7,393333	0,2	2,484136
7,396667	0,2	2,461413
7,400000	0,2	2,439869
7,403333	0,2	2,419440
7,406667	0,2	2,399655
7,410000	0,2	2,379954
7,413333	0,2	2,359809
7,416667	0,2	2,338986
7,420000	0,2	2,317732
7,423333	0,2	2,296280
7,426667	0,2	2,274517
7,430000	0,2	2,252374
7,433333	0,2	2,230000
7,436667	0,2	2,207506
7,440000	0,2	2,184988
7,443333	0,2	2,162587
7,446667	0,2	2,140256
7,450000	0,2	2,117763
7,453333	0,2	2,094956
7,456667	0,2	2,071922
7,460000	0,2	2,049108
7,463333	0,2	2,027238
7,466667	0,2	2,006741
7,470000	0,2	1,987250
7,473333	0,2	1,967937
7,476667	0,2	1,948156
7,480000	0,2	1,927748
7,483333	0,2	1,907109
7,486667	0,2	1,886936
7,490000	0,2	1,867611
7,493333	0,2	1,849030
7,496667	0,2	1,831076
7,500000	0,2	1,813719
7,503333	0,2	1,796808
7,506667	0,2	1,780361
7,510000	0,2	1,764794
7,513333	0,2	1,750368
7,516667	0,2	1,736723
7,520000	0,2	1,723255
7,523333	0,2	1,709642
7,526667	0,2	1,695949
7,530000	0,2	1,682647
7,533333	0,2	1,670535
7,536667	0,2	1,660210
7,540000	0,2	1,651564
7,543333	0,2	1,644003
7,546667	0,2	1,637225
7,550000	0,2	1,631338
7,553333	0,2	1,626193
7,556667	0,2	1,621314
7,560000	0,2	1,616642
7,563333	0,2	1,612689
7,566667	0,2	1,609875
7,570000	0,2	1,608070
7,573333	0,2	1,606691
7,576667	0,2	1,605274
7,580000	0,2	1,604253
7,583333	0,2	1,604886
7,586667	0,2	1,608146
7,590000	0,2	1,614101
7,593333	0,2	1,622277
7,596667	0,2	1,632029
7,600000	0,2	1,642714
7,603333	0,2	1,653865
7,606667	0,2	1,665183
7,610000	0,2	1,676423
7,613333	0,2	1,687418
7,616667	0,2	1,698317
7,620000	0,2	1,709692
7,623333	0,2	1,722188
7,626667	0,2	1,736051
7,630000	0,2	1,751019
7,633333	0,2	1,766517
7,636667	0,2	1,781955
7,640000	0,2	1,796972
7,643333	0,2	1,811441
7,646667	0,2	1,825341
7,650000	0,2	1,838768
7,653333	0,2	1,851940
7,656667	0,2	1,864909
7,660000	0,2	1,877299
7,663333	0,2	1,888508
7,666667	0,2	1,898279
7,670000	0,2	1,906871
7,673333	0,2	1,914586
7,676667	0,2	1,921233
7,680000	0,2	1,926169
7,683333	0,2	1,928919
7,686667	0,2	1,929662
7,690000	0,2	1,929066
7,693333	0,2	1,927733
7,696667	0,2	1,925673
7,700000	0,2	1,922341
7,703333	0,2	1,917226
7,706667	0,2	1,910311
7,710000	0,2	1,902026
7,713333	0,2	1,892884
7,716667	0,2	1,883176
7,720000	0,2	1,872984
7,723333	0,2	1,862380
7,726667	0,2	1,851666
7,730000	0,2	1,841390
7,733333	0,2	1,831926
7,736667	0,2	1,823192
7,740000	0,2	1,814818
7,743333	0,2	1,806353
7,746667	0,2	1,797408
7,750000	0,2	1,787776
7,753333	0,2	1,777718
7,756667	0,2	1,768211
7,760000	0,2	1,760544
7,763333	0,2	1,755450
7,766667	0,2	1,752559
7,770000	0,2	1,750709
7,773333	0,2	1,748978
7,776667	0,2	1,747478
7,780000	0,2	1,747059
7,783333	0,2	1,748369
7,786667	0,2	1,751250
7,790000	0,2	1,755091
7,793333	0,2	1,759701
7,796667	0,2	1,765503
7,800000	0,2	1,772838
7,803333	0,2	1,781603
7,806667	0,2	1,791663
7,810000	0,2	1,803088
7,813333	0,2	1,815972
7,816667	0,2	1,830384
7,820000	0,2	1,846432
7,823333	0,2	1,864231
7,826667	0,2	1,883855
7,830000	0,2	1,905119
7,833333	0,2	1,927539
7,836667	0,2	1,950921
7,840000	0,2	1,975778
7,843333	0,2	2,002911
7,846667	0,2	2,032740
7,850000	0,2	2,064924
7,853333	0,2	2,098277
7,856667	0,2	2,131114
7,860000	0,2	2,162156
7,863333	0,2	2,191325
7,866667	0,2	2,219484
7,870000	0,2	2,247486
7,873333	0,2	2,275564
7,876667	0,2	2,303430
7,880000	0,2	2,330744
7,883333	0,2	2,357468
7,886667	0,2	2,383835
7,890000	0,2	2,409960
7,893333	0,2	2,435387
7,896667	0,2	2,459214
7,900000	0,2	2,480808
7,903333	0,2	2,500211
7,906667	0,2	2,517770
7,910000	0,2	2,533501
7,913333	0,2	2,546900
7,916667	0,2	2,557467
7,920000	0,2	2,565274
7,923333	0,2	2,570823
7,926667	0,2	2,574544
7,930000	0,2	2,576625
7,933333	0,2	2,577037
7,936667	0,2	2,575469
7,940000	0,2	2,571589
7,943333	0,2	2,565528
7,946667	0,2	2,557814
7,950000	0,2	2,548944
7,953333	0,2	2,539188
7,956667	0,2	2,528721
7,960000	0,2	2,517779
7,963333	0,2	2,506698
7,966667	0,2	2,495806
7,970000	0,2	2,485276
7,973333	0,2	2,475107
7,976667	0,2	2,465190
7,980000	0,2	2,455549
7,983333	0,2	2,446526
7,986667	0,2	2,438527
7,990000	0,2	2,431555
7,993333	0,2	2,425000
7,996667	0,2	2,418330
8,000000	0,2	2,411951
8,003333	0,2	2,406899
8,006667	0,2	2,403830
8,010000	0,2	2,402598
8,013333	0,2	2,402779
8,016667	0,2	2,404439
8,020000	0,2	2,408028
8,023333	0,2	2,413418
8,026667	0,2	2,419616
8,030000	0,2	2,425649
8,033333	0,2	2,431204
8,036667	0,2	2,436427
8,040000	0,2	2,441665
8,043333	0,2	2,447451
8,046667	0,2	2,454277
8,050000	0,2	2,462227
8,053333	0,2	2,470806
8,056667	0,2	2,479199
8,060000	0,2	2,486923
8,063333	0,2	2,494304
8,066667	0,2	2,502011
8,070000	0,2	2,510325
8,073333	0,2	2,519110
8,076667	0,2	2,528028
8,080000	0,2	2,536472
8,083333	0,2	2,543589
8,086667	0,2	2,548645
8,090000	0,2	2,551487
8,093333	0,2	2,552819
8,096667	0,2	2,553768
8,100000	0,2	2,554939
8,103333	0,2	2,556128
8,106667	0,2	2,556903
8,110000	0,2	2,557216
8,113333	0,2	2,557427
8,116667	0,2	2,557809
8,120000	0,2	2,558195
8,123333	0,2	2,558140
8,126667	0,2	2,557287
8,130000	0,2	2,555544
8,133333	0,2	2,553143
8,136667	0,2	2,550497
8,140000	0,2	2,547875
8,143333	0,2	2,545287
8,146667	0,2	2,542527
8,150000	0,2	2,539249
8,153333	0,2	2,535197
8,156667	0,2	2,530441
8,160000	0,2	2,525452
8,163333	0,2	2,520897
8,166667	0,2	2,517069
8,170000	0,2	2,513668
8,173333	0,2	2,510263
8,176667	0,2	2,506550
8,180000	0,2	2,502259
8,183333	0,2	2,497332
8,186667	0,2	2,491974
8,190000	0,2	2,486495
8,193333	0,2	2,481441
8,196667	0,2	2,477476
8,200000	0,2	2,474720
8,203333	0,2	2,472514
8,206667	0,2	2,470029
8,210000	0,2	2,466863
8,213333	0,2	2,463158
8,216667	0,2	2,459434
8,220000	0,2	2,456268
8,223333	0,2	2,453898
8,226667	0,2	2,451822
8,230000	0,2	2,448896
8,233333	0,2	2,444446
8,236667	0,2	2,439006
8,240000	0,2	2,433565
8,243333	0,2	2,428731
8,246667	0,2	2,424812
8,250000	0,2	2,421888
8,253333	0,2	2,419581
8,256667	0,2	2,417201
8,260000	0,2	2,414303
8,263333	0,2	2,411029
8,266667	0,2	2,407850
8,270000	0,2	2,404888
8,273333	0,2	2,401819
8,276667	0,2	2,398375
8,280000	0,2	2,394351
8,283333	0,2	2,389558
8,286667	0,2	2,384254
8,290000	0,2	2,378912
8,293333	0,2	2,373597
8,296667	0,2	2,368183
8,300000	0,2	2,362928
8,303333	0,2	2,358435
8,306667	0,2	2,355189
8,310000	0,2	2,352946
8,313333	0,2	2,350561
8,316667	0,2	2,346774
8,320000	0,2	2,341114
8,323333	0,2	2,334037
8,326667	0,2	2,326496
8,330000	0,2	2,319286
8,333333	0,2	2,312588
8,336667	0,2	2,306030
8,340000	0,2	2,299162
8,343333	0,2	2,291928
8,346667	0,2	2,284569
8,350000	0,2	2,277195
8,353333	0,2	2,269688
8,356667	0,2	2,261933
8,360000	0,2	2,254027
8,363333	0,2	2,246150
8,366667	0,2	2,238232
8,370000	0,2	2,230019
8,373333	0,2	2,221551
8,376667	0,2	2,213317
8,380000	0,2	2,205858
8,383333	0,2	2,199376
8,386667	0,2	2,193831
8,390000	0,2	2,189219
8,393333	0,2	2,185441
8,396667	0,2	2,182022
8,400000	0,2	2,178431
8,403333	0,2	2,174636
8,406667	0,2	2,170965
8,410000	0,2	2,167555
8,413333	0,2	2,164416
8,416667	0,2	2,161916
8,420000	0,2	2,160519
8,423333	0,2	2,160088
8,426667	0,2	2,160049
8,430000	0,2	2,160150
8,433333	0,2	2,160753
8,436667	0,2	2,162465
8,440000	0,2	2,165556
8,443333	0,2	2,169824
8,446667	0,2	2,174931
8,450000	0,2	2,180519
8,453333	0,2	2,186057
8,456667	0,2	2,191016
8,460000	0,2	2,195412
8,463333	0,2	2,200089
8,466667	0,2	2,206159
8,470000	0,2	2,214160
8,473333	0,2	2,223922
8,476667	0,2	2,234980
8,480000	0,2	2,246830
8,483333	0,2	2,259073
8,486667	0,2	2,271658
8,490000	0,2	2,284852
8,493333	0,2	2,298835
8,496667	0,2	2,313362
8,500000	0,2	2,327778
8,503333	0,2	2,341414
8,506667	0,2	2,354073
8,510000	0,2	2,366128
8,513333	0,2	2,378231
8,516667	0,2	2,390915
8,520000	0,2	2,404176
8,523333	0,2	2,417332
8,526667	0,2	2,429571
8,530000	0,2	2,440657
8,533333	0,2	2,450929
8,536667	0,2	2,460645
8,540000	0,2	2,469510
8,543333	0,2	2,477063
8,546667	0,2	2,483333
8,550000	0,2	2,488827
8,553333	0,2	2,494050
8,556667	0,2	2,499234
8,560000	0,2	2,504234
8,563333	0,2	2,508566
8,566667	0,2	2,511736
8,570000	0,2	2,513804
8,573333	0,2	2,515456
8,576667	0,2	2,517165
8,580000	0,2	2,518594
8,583333	0,2	2,519141
8,586667	0,2	2,518501
8,590000	0,2	2,516645
8,593333	0,2	2,513896
8,596667	0,2	2,511001
8,600000	0,2	2,508699
8,603333	0,2	2,507121
8,606667	0,2	2,505748
8,610000	0,2	2,504111
8,613333	0,2	2,502247
8,616667	0,2	2,500316
8,620000	0,2	2,498314
8,623333	0,2	2,496344
8,626667	0,2	2,494614
8,630000	0,2	2,492992
8,633333	0,2	2,491027
8,636667	0,2	2,488641
8,640000	0,2	2,486439
8,643333	0,2	2,485106
8,646667	0,2	2,484721
8,650000	0,2	2,484795
8,653333	0,2	2,484870
8,656667	0,2	2,485036
8,660000	0,2	2,485826
8,663333	0,2	2,487618
8,666667	0,2	2,490256
8,670000	0,2	2,493420
8,673333	0,2	2,497034
8,676667	0,2	2,501084
8,680000	0,2	2,505328
8,683333	0,2	2,509442
8,686667	0,2	2,513521
8,690000	0,2	2,518306
8,693333	0,2	2,524654
8,696667	0,2	2,532888
8,700000	0,2	2,542803
8,703333	0,2	2,553868
8,706667	0,2	2,565247
8,710000	0,2	2,576205
8,713333	0,2	2,586540
8,716667	0,2	2,596458
8,720000	0,2	2,606347
8,723333	0,2	2,616681
8,726667	0,2	2,627937
8,730000	0,2	2,640500
8,733333	0,2	2,654517
8,736667	0,2	2,669890
8,740000	0,2	2,686253
8,743333	0,2	2,702941
8,746667	0,2	2,719420
8,750000	0,2	2,735755
8,753333	0,2	2,752440
8,756667	0,2	2,770065
8,760000	0,2	2,789017
8,763333	0,2	2,809109
8,766667	0,2	2,829690
8,770000	0,2	2,850195
8,773333	0,2	2,870304
8,776667	0,2	2,889779
8,780000	0,2	2,908551
8,783333	0,2	2,926838
8,786667	0,2	2,944888
8,790000	0,2	2,962733
8,793333	0,2	2,980416
8,796667	0,2	2,998070
8,800000	0,2	3,015587
8,803333	0,2	3,032567
8,806667	0,2	3,048620
8,810000	0,2	3,063541
8,813333	0,2	3,077292
8,816667	0,2	3,089886
8,820000	0,2	3,101308
8,823333	0,2	3,111531
8,826667	0,2	3,120469
8,830000	0,2	3,127916
8,833333	0,2	3,133676
8,836667	0,2	3,137850
8,840000	0,2	3,140959
8,843333	0,2	3,143479
8,846667	0,2	3,145265
8,850000	0,2	3,145699
8,853333	0,2	3,144156
8,856667	0,2	3,140275
8,860000	0,2	3,134115
8,863333	0,2	3,125946
8,866667	0,2	3,115976
8,870000	0,2	3,104302
8,873333	0,2	3,090905
8,876667	0,2	3,075802
8,880000	0,2	3,059269
8,883333	0,2	3,041700
8,886667	0,2	3,023143
8,890000	0,2	3,003205
8,893333	0,2	2,981608
8,896667	0,2	2,958443
8,900000	0,2	2,933886
8,903333	0,2	2,908054
8,906667	0,2	2,881002
8,910000	0,2	2,852645
8,913333	0,2	2,822810
8,916667	0,2	2,791497
8,920000	0,2	2,759071
8,923333	0,2	2,726084
8,926667	0,2	2,692863
8,930000	0,2	2,659364
8,933333	0,2	2,625528
8,936667	0,2	2,591721
8,940000	0,2	2,558606
8,943333	0,2	2,526533
8,946667	0,2	2,495128
8,950000	0,2	2,463461
8,953333	0,2	2,430890
8,956667	0,2	2,397713
8,960000	0,2	2,364727
8,963333	0,2	2,332465
8,966667	0,2	2,301161
8,970000	0,2	2,270911
8,973333	0,2	2,241630
8,976667	0,2	2,213121
8,980000	0,2	2,185239
8,983333	0,2	2,158020
8,986667	0,2	2,131756
8,990000	0,2	2,106713
8,993333	0,2	2,082637
8,996667	0,2	2,058850
9,000000	0,2	2,034933
9,003333	0,2	2,011033
9,006667	0,2	1,987654
9,010000	0,2	1,965493
9,013333	0,2	1,945283
9,016667	0,2	1,927420
9,020000	0,2	1,911820
9,023333	0,2	1,897973
9,026667	0,2	1,884890
9,030000	0,2	1,871462
9,033333	0,2	1,857148
9,036667	0,2	1,842073
9,040000	0,2	1,826781
9,043333	0,2	1,812207
9,046667	0,2	1,799362
9,050000	0,2	1,788679
9,053333	0,2	1,779935
9,056667	0,2	1,772722
9,060000	0,2	1,766608
9,063333	0,2	1,761190
9,066667	0,2	1,756303
9,070000	0,2	1,751825
9,073333	0,2	1,747452
9,076667	0,2	1,743143
9,080000	0,2	1,739566
9,083333	0,2	1,737817
9,086667	0,2	1,738824
9,090000	0,2	1,742782
9,093333	0,2	1,748915
9,096667	0,2	1,755976
9,100000	0,2	1,763195
9,103333	0,2	1,770577
9,106667	0,2	1,778534
9,110000	0,2	1,787638
9,113333	0,2	1,798502
9,116667	0,2	1,811436
9,120000	0,2	1,826292
9,123333	0,2	1,842848
9,126667	0,2	1,860944
9,130000	0,2	1,880259
9,133333	0,2	1,900535
9,136667	0,2	1,921742
9,140000	0,2	1,943686
9,143333	0,2	1,966028
9,146667	0,2	1,988719
9,150000	0,2	2,012012
9,153333	0,2	2,036076
9,156667	0,2	2,060816
9,160000	0,2	2,086025
9,163333	0,2	2,111413
9,166667	0,2	2,136306
9,170000	0,2	2,159771
9,173333	0,2	2,181421
9,176667	0,2	2,201708
9,180000	0,2	2,221237
9,183333	0,2	2,240116
9,186667	0,2	2,258009
9,190000	0,2	2,274534
9,193333	0,2	2,289273
9,196667	0,2	2,301645
9,200000	0,2	2,311096
9,203333	0,2	2,317300
9,206667	0,2	2,320167
9,210000	0,2	2,320007
9,213333	0,2	2,317566
9,216667	0,2	2,313376
9,220000	0,2	2,307126
9,223333	0,2	2,297911
9,226667	0,2	2,284909
9,230000	0,2	2,267912
9,233333	0,2	2,247420
9,236667	0,2	2,224142
9,240000	0,2	2,198320
9,243333	0,2	2,169722
9,246667	0,2	2,138323
9,250000	0,2	2,104602
9,253333	0,2	2,069158
9,256667	0,2	2,032450
9,260000	0,2	1,994723
9,263333	0,2	1,955903
9,266667	0,2	1,915894
9,270000	0,2	1,875003
9,273333	0,2	1,833716
9,276667	0,2	1,792099
9,280000	0,2	1,749717
9,283333	0,2	1,706198
9,286667	0,2	1,661683
9,290000	0,2	1,616763
9,293333	0,2	1,572211
9,296667	0,2	1,528766
9,300000	0,2	1,486881
9,303333	0,2	1,446553
9,306667	0,2	1,407612
9,310000	0,2	1,369973
9,313333	0,2	1,333532
9,316667	0,2	1,298238
9,320000	0,2	1,264134
9,323333	0,2	1,231276
9,326667	0,2	1,199868
9,330000	0,2	1,170226
9,333333	0,2	1,142532
9,336667	0,2	1,116875
9,340000	0,2	1,093360
9,343333	0,2	1,072021
9,346667	0,2	1,052694
9,350000	0,2	1,035006
9,353333	0,2	1,018558
9,356667	0,2	1,003238
9,360000	0,2	0,989372
9,363333	0,2	0,977328
9,366667	0,2	0,966920
9,370000	0,2	0,957552
9,373333	0,2	0,948918
9,376667	0,2	0,941192
9,380000	0,2	0,934559
9,383333	0,2	0,928963
9,386667	0,2	0,924415
9,390000	0,2	0,921163
9,393333	0,2	0,919336
9,396667	0,2	0,918591
9,400000	0,2	0,918337
9,403333	0,2	0,918169
9,406667	0,2	0,918034
9,410000	0,2	0,918076
9,413333	0,2	0,918358
9,416667	0,2	0,918745
9,420000	0,2	0,919065
9,423333	0,2	0,919393
9,426667	0,2	0,919999
9,430000	0,2	0,920953
9,433333	0,2	0,922067
9,436667	0,2	0,923222
9,440000	0,2	0,924343
9,443333	0,2	0,925173
9,446667	0,2	0,925471
9,450000	0,2	0,925275
9,453333	0,2	0,924649
9,456667	0,2	0,923439
9,460000	0,2	0,921508
9,463333	0,2	0,918934
9,466667	0,2	0,915756
9,470000	0,2	0,911717
9,473333	0,2	0,906494
9,476667	0,2	0,899999
9,480000	0,2	0,892328
9,483333	0,2	0,883747
9,486667	0,2	0,874646
9,490000	0,2	0,865227
9,493333	0,2	0,855559
9,496667	0,2	0,845787
9,500000	0,2	0,835810
9,503333	0,2	0,825103
9,506667	0,2	0,813181
9,510000	0,2	0,800153
9,513333	0,2	0,786643
9,516667	0,2	0,773045
9,520000	0,2	0,759052
9,523333	0,2	0,744084
9,526667	0,2	0,727946
9,530000	0,2	0,710977
9,533333	0,2	0,693714
9,536667	0,2	0,676482
9,540000	0,2	0,659334
9,543333	0,2	0,642186
9,546667	0,2	0,624748
9,550000	0,2	0,606781
9,553333	0,2	0,588424
9,556667	0,2	0,569820
9,560000	0,2	0,550829
9,563333	0,2	0,531502
9,566667	0,2	0,512354
9,570000	0,2	0,493852
9,573333	0,2	0,475871
9,576667	0,2	0,457921
9,580000	0,2	0,439844
9,583333	0,2	0,422167
9,586667	0,2	0,405676
9,590000	0,2	0,390728
9,593333	0,2	0,377012
9,596667	0,2	0,363768
9,600000	0,2	0,350203
9,603333	0,2	0,335850
9,606667	0,2	0,320738
9,610000	0,2	0,305393
9,613333	0,2	0,290563
9,616667	0,2	0,276568
9,620000	0,2	0,262975
9,623333	0,2	0,249205
9,626667	0,2	0,235237
9,630000	0,2	0,221675
9,633333	0,2	0,209385
9,636667	0,2	0,198843
9,640000	0,2	0,189726
9,643333	0,2	0,181303
9,646667	0,2	0,173249
9,650000	0,2	0,165935
9,653333	0,2	0,159720
9,656667	0,2	0,154233
9,660000	0,2	0,148651
9,663333	0,2	0,142383
9,666667	0,2	0,135389
9,670000	0,2	0,128125
9,673333	0,2	0,121174
9,676667	0,2	0,114805
9,680000	0,2	0,108924
9,683333	0,2	0,103450
9,686667	0,2	0,098531
9,690000	0,2	0,094296
9,693333	0,2	0,090677
9,696667	0,2	0,087529
9,700000	0,2	0,084586
9,703333	0,2	0,081319
9,706667	0,2	0,077237
9,710000	0,2	0,072359
9,713333	0,2	0,067183
9,716667	0,2	0,062441
9,720000	0,2	0,058860
9,723333	0,2	0,056676
9,726667	0,2	0,055500
9,730000	0,2	0,054810
9,733333	0,2	0,054264
9,736667	0,2	0,053593
9,740000	0,2	0,052469
9,743333	0,2	0,050489
9,746667	0,2	0,047255
9,750000	0,2	0,042742
9,753333	0,2	0,037723
9,756667	0,2	0,033321
9,760000	0,2	0,030000
9,763333	0,2	0,027406
9,766667	0,2	0,025155
9,770000	0,2	0,023335
9,773333	0,2	0,022136
9,776667	0,2	0,021308
9,780000	0,2	0,020244
9,783333	0,2	0,018559
9,786667	0,2	0,016429
9,790000	0,2	0,014331
9,793333	0,2	0,012591
9,796667	0,2	0,011117
9,800000	0,2	0,009406
9,803333	0,2	0,006958
9,806667	0,2	0,003665
9,810000	0,2	-0,000252
9,813333	0,2	-0,004471
9,816667	0,2	-0,008668
9,820000	0,2	-0,012510
9,823333	0,2	-0,015769
9,826667	0,2	-0,018561
9,830000	0,2	-0,021268
9,833333	0,2	-0,024070
9,836667	0,2	-0,026712
9,840000	0,2	-0,028917
9,843333	0,2	-0,030803
9,846667	0,2	-0,032824
9,850000	0,2	-0,035289
9,853333	0,2	-0,037972
9,856667	0,2	-0,040556
9,860000	0,2	-0,043270
9,863333	0,2	-0,046616
9,866667	0,2	-0,050848
9,870000	0,2	-0,055895
9,873333	0,2	-0,061441
9,876667	0,2	-0,067098
9,880000	0,2	-0,072601
9,883333	0,2	-0,077736
9,886667	0,2	-0,082278
9,890000	0,2	-0,086214
9,893333	0,2	-0,089873
9,896667	0,2	-0,093631
9,900000	0,2	-0,097678
9,903333	0,2	-0,102154
9,906667	0,2	-0,107031
9,910000	0,2	-0,111814
9,913333	0,2	-0,115831
9,916667	0,2	-0,118993
9,920000	0,2	-0,121909
9,923333	0,2	-0,125277
9,926667	0,2	-0,129580
9,930000	0,2	-0,135025
9,933333	0,2	-0,141260
9,936667	0,2	-0,147424
9,940000	0,2	-0,152644
9,943333	0,2	-0,156511
9,946667	0,2	-0,159236
9,950000	0,2	-0,161358
9,953333	0,2	-0,163373
9,956667	0,2	-0,165608
9,960000	0,2	-0,168141
9,963333	0,2	-0,170766
9,966667	0,2	-0,173080
9,970000	0,2	-0,174717
9,973333	0,2	-0,175795
9,976667	0,2	-0,176935
9,980000	0,2	-0,178622
9,983333	0,2	-0,180758
9,986667	0,2	-0,182868
9,990000	0,2	-0,184573
9,993333	0,2	-0,185858
9,996667	0,2	-0,187000
10,000000	0,2	-0,188408
10,003333	0,2	-0,190371
10,006667	0,2	-0,192792
10,010000	0,2	-0,195134
10,013333	0,2	-0,196767
10,016667	0,2	-0,197444
10,020000	0,2	-0,197405
10,023333	0,2	-0,197040
10,026667	0,2	-0,196462
10,030000	0,2	-0,195483
10,033333	0,2	-0,194027
10,036667	0,2	-0,192325
10,040000	0,2	-0,190724
10,043333	0,2	-0,189525
10,046667	0,2	-0,188805
10,050000	0,2	-0,188302
10,053333	0,2	-0,187784
10,056667	0,2	-0,187459
10,060000	0,2	-0,187729
10,063333	0,2	-0,188491
10,066667	0,2	-0,189065
10,070000	0,2	-0,188952
10,073333	0,2	-0,188338
10,076667	0,2	-0,187796
10,080000	0,2	-0,187623
10,083333	0,2	-0,187483
10,086667	0,2	-0,186759
10,090000	0,2	-0,185209
10,093333	0,2	-0,183165
10,096667	0,2	-0,181340
10,100000	0,2	-0,180454
10,103333	0,2	-0,180585
10,106667	0,2	-0,180886
10,110000	0,2	-0,180385
10,113333	0,2	-0,179001
10,116667	0,2	-0,177408
10,120000	0,2	-0,176088
10,123333	0,2	-0,174908
10,126667	0,2	-0,173369
10,130000	0,2	-0,171121
10,133333	0,2	-0,168384
10,136667	0,2	-0,165764
10,140000	0,2	-0,163587
10,143333	0,2	-0,161719
10,146667	0,2	-0,159963
10,150000	0,2	-0,158119
10,153333	0,2	-0,155863
10,156667	0,2	-0,152936
10,160000	0,2	-0,149181
10,163333	0,2	-0,144577
10,166667	0,2	-0,139479
10,170000	0,2	-0,134458
10,173333	0,2	-0,129711
10,176667	0,2	-0,124907
10,180000	0,2	-0,119645
10,183333	0,2	-0,113839
10,186667	0,2	-0,107510
10,190000	0,2	-0,100425
10,193333	0,2	-0,092182
10,196667	0,2	-0,082584
10,200000	0,2	-0,071838
10,203333	0,2	-0,060378
10,206667	0,2	-0,048411
10,210000	0,2	-0,035752
10,213333	0,2	-0,022059
10,216667	0,2	-0,007006
10,220000	0,2	0,009556
10,223333	0,2	0,027353
10,226667	0,2	0,045797
10,230000	0,2	0,064593
10,233333	0,2	0,084078
10,236667	0,2	0,104870
10,240000	0,2	0,127226
10,243333	0,2	0,150892
10,246667	0,2	0,175711
10,250000	0,2	0,202090
10,253333	0,2	0,230581
10,256667	0,2	0,261195
10,260000	0,2	0,293434
10,263333	0,2	0,327008
10,266667	0,2	0,362015
10,270000	0,2	0,398382
10,273333	0,2	0,435770
10,276667	0,2	0,474055
10,280000	0,2	0,513465
10,283333	0,2	0,554391
10,286667	0,2	0,596967
10,290000	0,2	0,640630
10,293333	0,2	0,684514
10,296667	0,2	0,728470
10,300000	0,2	0,773175
10,303333	0,2	0,819077
10,306667	0,2	0,865781
10,310000	0,2	0,912441
10,313333	0,2	0,958146
10,316667	0,2	1,002210
10,320000	0,2	1,044622
10,323333	0,2	1,085879
10,326667	0,2	1,126282
10,330000	0,2	1,165700
10,333333	0,2	1,203814
10,336667	0,2	1,240193
10,340000	0,2	1,274265
10,343333	0,2	1,305517
10,346667	0,2	1,333673
10,350000	0,2	1,358556
10,353333	0,2	1,379958
10,356667	0,2	1,397748
10,360000	0,2	1,412034
10,363333	0,2	1,423270
10,366667	0,2	1,431963
10,370000	0,2	1,437956
10,373333	0,2	1,440244
10,376667	0,2	1,437904
10,380000	0,2	1,431013
10,383333	0,2	1,420486
10,386667	0,2	1,407224
10,390000	0,2	1,391522
10,393333	0,2	1,373137
10,396667	0,2	1,351763
10,400000	0,2	1,327382
10,403333	0,2	1,300155
10,406667	0,2	1,270134
10,410000	0,2	1,237324
10,413333	0,2	1,201861
10,416667	0,2	1,164058
10,420000	0,2	1,124420
10,423333	0,2	1,083596
10,426667	0,2	1,042104
10,430000	0,2	1,000164
10,433333	0,2	0,957886
10,436667	0,2	0,915374
10,440000	0,2	0,872669
10,443333	0,2	0,829870
10,446667	0,2	0,787263
10,450000	0,2	0,745314
10,453333	0,2	0,704469
10,456667	0,2	0,664829
10,460000	0,2	0,626253
10,463333	0,2	0,588757
10,466667	0,2	0,552463
10,470000	0,2	0,517300
10,473333	0,2	0,482968
10,476667	0,2	0,449281
10,480000	0,2	0,416521
10,483333	0,2	0,385175
10,486667	0,2	0,355455
10,490000	0,2	0,327340
10,493333	0,2	0,300767
10,496667	0,2	0,275712
10,500000	0,2	0,252306
10,503333	0,2	0,230757
10,506667	0,2	0,211051
10,510000	0,2	0,193125
10,513333	0,2	0,177272
10,516667	0,2	0,163688
10,520000	0,2	0,151833
10,523333	0,2	0,140929
10,526667	0,2	0,130663
10,530000	0,2	0,121029
10,533333	0,2	0,112004
10,536667	0,2	0,103634
10,540000	0,2	0,096061
10,543333	0,2	0,089242
10,546667	0,2	0,082814
10,550000	0,2	0,076450
10,553333	0,2	0,070074
10,556667	0,2	0,063910
10,560000	0,2	0,058551
10,563333	0,2	0,054270
10,566667	0,2	0,050460
10,570000	0,2	0,046560
10,573333	0,2	0,042705
10,576667	0,2	0,038983
10,580000	0,2	0,034946
10,583333	0,2	0,030126
10,586667	0,2	0,024546
10,590000	0,2	0,018476
10,593333	0,2	0,012106
10,596667	0,2	0,005676
10,600000	0,2	-0,000648
10,603333	0,2	-0,007095
10,606667	0,2	-0,014137
10,610000	0,2	-0,022149
10,613333	0,2	-0,031126
10,616667	0,2	-0,040685
10,620000	0,2	-0,050542
10,623333	0,2	-0,060654
10,626667	0,2	-0,070852
10,630000	0,2	-0,080792
10,633333	0,2	-0,090282
10,636667	0,2	-0,099518
10,640000	0,2	-0,109043
10,643333	0,2	-0,119238
10,646667	0,2	-0,129800
10,650000	0,2	-0,139996
10,653333	0,2	-0,149395
10,656667	0,2	-0,158112
10,660000	0,2	-0,166424
10,663333	0,2	-0,174559
10,666667	0,2	-0,182788
10,670000	0,2	-0,191282
10,673333	0,2	-0,200036
10,676667	0,2	-0,209078
10,680000	0,2	-0,218300
10,683333	0,2	-0,227377
10,686667	0,2	-0,236361
10,690000	0,2	-0,245769
10,693333	0,2	-0,255694
10,696667	0,2	-0,265343
10,700000	0,2	-0,273685
10,703333	0,2	-0,280324
10,706667	0,2	-0,285721
10,710000	0,2	-0,290777
10,713333	0,2	-0,296277
10,716667	0,2	-0,302458
10,720000	0,2	-0,308839
10,723333	0,2	-0,314775
10,726667	0,2	-0,320161
10,730000	0,2	-0,325335
10,733333	0,2	-0,330615
10,736667	0,2	-0,336167
10,740000	0,2	-0,342099
10,743333	0,2	-0,348492
10,746667	0,2	-0,355173
10,750000	0,2	-0,361540
10,753333	0,2	-0,366973
10,756667	0,2	-0,371320
10,760000	0,2	-0,374703
10,763333	0,2	-0,377215
10,766667	0,2	-0,379100
10,770000	0,2	-0,380981
10,773333	0,2	-0,383676
10,776667	0,2	-0,387619
10,780000	0,2	-0,392349
10,783333	0,2	-0,396704
10,786667	0,2	-0,399838
10,790000	0,2	-0,402046
10,793333	0,2	-0,404271
10,796667	0,2	-0,406937
10,800000	0,2	-0,409669
10,803333	0,2	-0,411949
10,806667	0,2	-0,413649
10,810000	0,2	-0,415018
10,813333	0,2	-0,416357
10,816667	0,2	-0,417764
10,820000	0,2	-0,419246
10,823333	0,2	-0,420844
10,826667	0,2	-0,422468
10,830000	0,2	-0,423864
10,833333	0,2	-0,424951
10,836667	0,2	-0,425994
10,840000	0,2	-0,427472
10,843333	0,2	-0,429936
10,846667	0,2	-0,433688
10,850000	0,2	-0,438205
10,853333	0,2	-0,442235
10,856667	0,2	-0,444904
10,860000	0,2	-0,446388
10,863333	0,2	-0,447258
10,866667	0,2	-0,447786
10,870000	0,2	-0,448074
10,873333	0,2	-0,448303
10,876667	0,2	-0,448725
10,880000	0,2	-0,449534
10,883333	0,2	-0,450728
10,886667	0,2	-0,452302
10,890000	0,2	-0,454433
10,893333	0,2	-0,457193
10,896667	0,2	-0,460190
10,900000	0,2	-0,462782
10,903333	0,2	-0,464658
10,906667	0,2	-0,465958
10,910000	0,2	-0,466988
10,913333	0,2	-0,468046
10,916667	0,2	-0,469131
10,920000	0,2	-0,469827
10,923333	0,2	-0,469858
10,926667	0,2	-0,469618
10,930000	0,2	-0,469977
10,933333	0,2	-0,471480
10,936667	0,2	-0,473796
10,940000	0,2	-0,476191
10,943333	0,2	-0,478383
10,946667	0,2	-0,480626
10,950000	0,2	-0,483122
10,953333	0,2	-0,485672
10,956667	0,2	-0,487915
10,960000	0,2	-0,489740
10,963333	0,2	-0,491252
10,966667	0,2	-0,492442
10,970000	0,2	-0,493143
10,973333	0,2	-0,493202
10,976667	0,2	-0,492596
10,980000	0,2	-0,491534
10,983333	0,2	-0,490502
10,986667	0,2	-0,489980
10,990000	0,2	-0,490094
10,993333	0,2	-0,490645
10,996667	0,2	-0,491343
11,000000	0,2	-0,491892
11,003333	0,2	-0,492072
11,006667	0,2	-0,491946
11,010000	0,2	-0,491768
11,013333	0,2	-0,491588
11,016667	0,2	-0,491303
11,020000	0,2	-0,490981
11,023333	0,2	-0,490743
11,026667	0,2	-0,490500
11,030000	0,2	-0,490109
11,033333	0,2	-0,489663
11,036667	0,2	-0,489423
11,040000	0,2	-0,489450
11,043333	0,2	-0,489412
11,046667	0,2	-0,488800
11,050000	0,2	-0,487423
11,053333	0,2	-0,485725
11,056667	0,2	-0,484430
11,060000	0,2	-0,483975
11,063333	0,2	-0,484201
11,066667	0,2	-0,484429
11,070000	0,2	-0,484175
11,073333	0,2	-0,483634
11,076667	0,2	-0,483188
11,080000	0,2	-0,482874
11,083333	0,2	-0,482537
11,086667	0,2	-0,482099
11,090000	0,2	-0,481547
11,093333	0,2	-0,480801
11,096667	0,2	-0,479701
11,100000	0,2	-0,478172
11,103333	0,2	-0,476269
11,106667	0,2	-0,474001
11,110000	0,2	-0,471435
11,113333	0,2	-0,468862
11,116667	0,2	-0,466437
11,120000	0,2	-0,463893
11,123333	0,2	-0,460944
11,126667	0,2	-0,457811
11,130000	0,2	-0,455213
11,133333	0,2	-0,453787
11,136667	0,2	-0,453422
11,140000	0,2	-0,453328
11,143333	0,2	-0,452733
11,146667	0,2	-0,451312
11,150000	0,2	-0,449147
11,153333	0,2	-0,446560
11,156667	0,2	-0,444016
11,160000	0,2	-0,441993
11,163333	0,2	-0,440532
11,166667	0,2	-0,439110
11,170000	0,2	-0,437241
11,173333	0,2	-0,434936
11,176667	0,2	-0,432504
11,180000	0,2	-0,430209
11,183333	0,2	-0,428239
11,186667	0,2	-0,426836
11,190000	0,2	-0,426162
11,193333	0,2	-0,425926
11,196667	0,2	-0,425392
11,200000	0,2	-0,423845
11,203333	0,2	-0,420995
11,206667	0,2	-0,417166
11,210000	0,2	-0,413221
11,213333	0,2	-0,409930
11,216667	0,2	-0,407295
11,220000	0,2	-0,404821
11,223333	0,2	-0,402199
11,226667	0,2	-0,399353
11,230000	0,2	-0,396345
11,233333	0,2	-0,393389
11,236667	0,2	-0,390583
11,240000	0,2	-0,387812
11,243333	0,2	-0,385010
11,246667	0,2	-0,382269
11,250000	0,2	-0,379780
11,253333	0,2	-0,377746
11,256667	0,2	-0,376276
11,260000	0,2	-0,375438
11,263333	0,2	-0,375281
11,266667	0,2	-0,375608
11,270000	0,2	-0,375991
11,273333	0,2	-0,376000
11,276667	0,2	-0,375233
11,280000	0,2	-0,373586
11,283333	0,2	-0,371641
11,286667	0,2	-0,370316
11,290000	0,2	-0,370208
11,293333	0,2	-0,371332
11,296667	0,2	-0,373334
11,300000	0,2	-0,375972
11,303333	0,2	-0,379132
11,306667	0,2	-0,382532
11,310000	0,2	-0,385917
11,313333	0,2	-0,389151
11,316667	0,2	-0,391946
11,320000	0,2	-0,394083
11,323333	0,2	-0,395888
11,326667	0,2	-0,398043
11,330000	0,2	-0,400989
11,333333	0,2	-0,404621
11,336667	0,2	-0,408394
11,340000	0,2	-0,411705
11,343333	0,2	-0,414264
11,346667	0,2	-0,416304
11,350000	0,2	-0,418620
11,353333	0,2	-0,422095
11,356667	0,2	-0,426887
11,360000	0,2	-0,432274
11,363333	0,2	-0,437321
11,366667	0,2	-0,441561
11,370000	0,2	-0,445100
11,373333	0,2	-0,448336
11,376667	0,2	-0,451869
11,380000	0,2	-0,456349
11,383333	0,2	-0,461817
11,386667	0,2	-0,467464
11,390000	0,2	-0,472494
11,393333	0,2	-0,476975
11,396667	0,2	-0,481463
11,400000	0,2	-0,486060
11,403333	0,2	-0,490296
11,406667	0,2	-0,493711
11,410000	0,2	-0,496215
11,413333	0,2	-0,498028
11,416667	0,2	-0,499385
11,420000	0,2	-0,500491
11,423333	0,2	-0,501791
11,426667	0,2	-0,503700
11,430000	0,2	-0,506123
11,433333	0,2	-0,508752
11,436667	0,2	-0,511344
11,440000	0,2	-0,513547
11,443333	0,2	-0,515108
11,446667	0,2	-0,516164
11,450000	0,2	-0,517032
11,453333	0,2	-0,518002
11,456667	0,2	-0,519216
11,460000	0,2	-0,520517
11,463333	0,2	-0,521585
11,466667	0,2	-0,522195
11,470000	0,2	-0,522100
11,473333	0,2	-0,520960
11,476667	0,2	-0,518689
11,480000	0,2	-0,515693
11,483333	0,2	-0,512667
11,486667	0,2	-0,510077
11,490000	0,2	-0,507860
11,493333	0,2	-0,505798
11,496667	0,2	-0,503994
11,500000	0,2	-0,502538
11,503333	0,2	-0,500992
11,506667	0,2	-0,498806
11,510000	0,2	-0,496005
11,513333	0,2	-0,492997
11,516667	0,2	-0,489966
11,520000	0,2	-0,486812
11,523333	0,2	-0,483644
11,526667	0,2	-0,480916
11,530000	0,2	-0,478834
11,533333	0,2	-0,476925
11,536667	0,2	-0,474291
11,540000	0,2	-0,470247
11,543333	0,2	-0,464852
11,546667	0,2	-0,459030
11,550000	0,2	-0,454026
11,553333	0,2	-0,450456
11,556667	0,2	-0,448036
11,560000	0,2	-0,446129
11,563333	0,2	-0,444141
11,566667	0,2	-0,441614
11,570000	0,2	-0,438482
11,573333	0,2	-0,435269
11,576667	0,2	-0,432642
11,580000	0,2	-0,430794
11,583333	0,2	-0,429524
11,586667	0,2	-0,428695
11,590000	0,2	-0,428254
11,593333	0,2	-0,428021
11,596667	0,2	-0,427815
11,600000	0,2	-0,427684
11,603333	0,2	-0,427739
11,606667	0,2	-0,427872
11,610000	0,2	-0,427789
11,613333	0,2	-0,427251
11,616667	0,2	-0,426323
11,620000	0,2	-0,425323
11,623333	0,2	-0,424417
11,626667	0,2	-0,423600
11,630000	0,2	-0,423104
11,633333	0,2	-0,423497
11,636667	0,2	-0,425336
11,640000	0,2	-0,428605
11,643333	0,2	-0,432528
11,646667	0,2	-0,436163
11,650000	0,2	-0,438915
11,653333	0,2	-0,440680
11,656667	0,2	-0,441963
11,660000	0,2	-0,443411
11,663333	0,2	-0,445029
11,666667	0,2	-0,446463
11,670000	0,2	-0,447758
11,673333	0,2	-0,449313
11,676667	0,2	-0,451470
11,680000	0,2	-0,454204
11,683333	0,2	-0,456972
11,686667	0,2	-0,459090
11,690000	0,2	-0,460362
11,693333	0,2	-0,461247
11,696667	0,2	-0,462417
11,700000	0,2	-0,464137
11,703333	0,2	-0,466003
11,706667	0,2	-0,467419
11,710000	0,2	-0,468434
11,713333	0,2	-0,469868
11,716667	0,2	-0,472470
11,720000	0,2	-0,476142
11,723333	0,2	-0,480105
11,726667	0,2	-0,483641
11,730000	0,2	-0,486538
11,733333	0,2	-0,488977
11,736667	0,2	-0,491298
11,740000	0,2	-0,493708
11,743333	0,2	-0,496019
11,746667	0,2	-0,497944
11,750000	0,2	-0,499559
11,753333	0,2	-0,501106
11,756667	0,2	-0,502616
11,760000	0,2	-0,503868
11,763333	0,2	-0,504580
11,766667	0,2	-0,504745
11,770000	0,2	-0,504675
11,773333	0,2	-0,504702
11,776667	0,2	-0,505030
11,780000	0,2	-0,505534
11,783333	0,2	-0,505624
11,786667	0,2	-0,504807
11,790000	0,2	-0,503278
11,793333	0,2	-0,501558
11,796667	0,2	-0,499820
11,800000	0,2	-0,497817
11,803333	0,2	-0,495246
11,806667	0,2	-0,492129
11,810000	0,2	-0,488943
11,813333	0,2	-0,486277
11,816667	0,2	-0,484475
11,820000	0,2	-0,483725
11,823333	0,2	-0,483886
11,826667	0,2	-0,484266
11,830000	0,2	-0,484184
11,833333	0,2	-0,483384
11,836667	0,2	-0,481824
11,840000	0,2	-0,479710
11,843333	0,2	-0,477525
11,846667	0,2	-0,475654
11,850000	0,2	-0,474214
11,853333	0,2	-0,473230
11,856667	0,2	-0,472610
11,860000	0,2	-0,471987
11,863333	0,2	-0,470960
11,866667	0,2	-0,469482
11,870000	0,2	-0,467913
11,873333	0,2	-0,466666
11,876667	0,2	-0,465587
11,880000	0,2	-0,464006
11,883333	0,2	-0,461690
11,886667	0,2	-0,459076
11,890000	0,2	-0,456643
11,893333	0,2	-0,454785
11,896667	0,2	-0,453888
11,900000	0,2	-0,453946
11,903333	0,2	-0,454485
11,906667	0,2	-0,455093
11,910000	0,2	-0,455563
11,913333	0,2	-0,455578
11,916667	0,2	-0,454907
11,920000	0,2	-0,453811
11,923333	0,2	-0,452914
11,926667	0,2	-0,452727
11,930000	0,2	-0,453308
11,933333	0,2	-0,454206
11,936667	0,2	-0,454963
11,940000	0,2	-0,455691
11,943333	0,2	-0,456772
11,946667	0,2	-0,458215
11,950000	0,2	-0,459825
11,953333	0,2	-0,461603
11,956667	0,2	-0,463618
11,960000	0,2	-0,465901
11,963333	0,2	-0,468495
11,966667	0,2	-0,471289
11,970000	0,2	-0,473906
11,973333	0,2	-0,476019
11,976667	0,2	-0,477767
11,980000	0,2	-0,479689
11,983333	0,2	-0,482205
11,986667	0,2	-0,485348
11,990000	0,2	-0,488873
11,993333	0,2	-0,492305
11,996667	0,2	-0,495229
12,000000	0,2	-0,497833
12,003333	0,2	-0,500902
12,006667	0,2	-0,505043
12,010000	0,2	-0,510049
12,013333	0,2	-0,515011
12,016667	0,2	-0,519012
12,020000	0,2	-0,521774
12,023333	0,2	-0,523744
12,026667	0,2	-0,525686
12,030000	0,2	-0,528037
12,033333	0,2	-0,530610
12,036667	0,2	-0,533068
12,040000	0,2	-0,535360
12,043333	0,2	-0,537655
12,046667	0,2	-0,540190
12,050000	0,2	-0,543024
12,053333	0,2	-0,545838
12,056667	0,2	-0,548155
12,060000	0,2	-0,549699
12,063333	0,2	-0,550640
12,066667	0,2	-0,551610
12,070000	0,2	-0,553203
12,073333	0,2	-0,555371
12,076667	0,2	-0,557493
12,080000	0,2	-0,559049
12,083333	0,2	-0,560087
12,086667	0,2	-0,560939
12,090000	0,2	-0,561626
12,093333	0,2	-0,561827
12,096667	0,2	-0,561282
12,100000	0,2	-0,560039
12,103333	0,2	-0,558418
12,106667	0,2	-0,556733
12,110000	0,2	-0,555126
12,113333	0,2	-0,553776
12,116667	0,2	-0,552830
12,120000	0,2	-0,551995
12,123333	0,2	-0,550596
12,126667	0,2	-0,548016
12,130000	0,2	-0,543990
12,133333	0,2	-0,538773
12,136667	0,2	-0,533116
12,140000	0,2	-0,527929
12,143333	0,2	-0,523750
12,146667	0,2	-0,520410
12,150000	0,2	-0,517335
12,153333	0,2	-0,514136
12,156667	0,2	-0,510744
12,160000	0,2	-0,507082
12,163333	0,2	-0,502790
12,166667	0,2	-0,497375
12,170000	0,2	-0,490671
12,173333	0,2	-0,483044
12,176667	0,2	-0,475167
12,180000	0,2	-0,467665
12,183333	0,2	-0,460799
12,186667	0,2	-0,454390
12,190000	0,2	-0,448043
12,193333	0,2	-0,441436
12,196667	0,2	-0,434312
12,200000	0,2	-0,426334
12,203333	0,2	-0,417504
12,206667	0,2	-0,408530
12,210000	0,2	-0,400217
12,213333	0,2	-0,392768
12,216667	0,2	-0,385758
12,220000	0,2	-0,378498
12,223333	0,2	-0,370526
12,226667	0,2	-0,361916
12,230000	0,2	-0,353108
12,233333	0,2	-0,344381
12,236667	0,2	-0,335534
12,240000	0,2	-0,326259
12,243333	0,2	-0,316681
12,246667	0,2	-0,307133
12,250000	0,2	-0,297584
12,253333	0,2	-0,287728
12,256667	0,2	-0,277426
12,260000	0,2	-0,266817
12,263333	0,2	-0,256337
12,266667	0,2	-0,246620
12,270000	0,2	-0,237853
12,273333	0,2	-0,229394
12,276667	0,2	-0,220507
12,280000	0,2	-0,211145
12,283333	0,2	-0,201762
12,286667	0,2	-0,192783
12,290000	0,2	-0,184317
12,293333	0,2	-0,176154
12,296667	0,2	-0,167942
12,300000	0,2	-0,159369
12,303333	0,2	-0,150390
12,306667	0,2	-0,141242
12,310000	0,2	-0,132038
12,313333	0,2	-0,122620
12,316667	0,2	-0,112898
12,320000	0,2	-0,103145
12,323333	0,2	-0,093960
12,326667	0,2	-0,085874
12,330000	0,2	-0,078789
12,333333	0,2	-0,071863
12,336667	0,2	-0,064222
12,340000	0,2	-0,055619
12,343333	0,2	-0,046186
12,346667	0,2	-0,036113
12,350000	0,2	-0,025804
12,353333	0,2	-0,015935
12,356667	0,2	-0,007204
12,360000	0,2	0,000128
12,363333	0,2	0,006522
12,366667	0,2	0,012724
12,370000	0,2	0,019218
12,373333	0,2	0,026308
12,376667	0,2	0,034255
12,380000	0,2	0,042888
12,383333	0,2	0,051472
12,386667	0,2	0,059259
12,390000	0,2	0,065917
12,393333	0,2	0,071615
12,396667	0,2	0,076912
12,400000	0,2	0,082267
12,403333	0,2	0,087659
12,406667	0,2	0,092816
12,410000	0,2	0,097702
12,413333	0,2	0,102632
12,416667	0,2	0,107934
12,420000	0,2	0,113657
12,423333	0,2	0,119678
12,426667	0,2	0,125940
12,430000	0,2	0,132303
12,433333	0,2	0,138143
12,436667	0,2	0,142576
12,440000	0,2	0,145269
12,443333	0,2	0,146861
12,446667	0,2	0,148642
12,450000	0,2	0,151584
12,453333	0,2	0,155488
12,456667	0,2	0,159462
12,460000	0,2	0,162883
12,463333	0,2	0,165660
12,466667	0,2	0,168171
12,470000	0,2	0,170831
12,473333	0,2	0,173491
12,476667	0,2	0,175705
12,480000	0,2	0,177496
12,483333	0,2	0,179415
12,486667	0,2	0,181973
12,490000	0,2	0,185306
12,493333	0,2	0,189162
12,496667	0,2	0,193115
12,500000	0,2	0,196957
12,503333	0,2	0,200658
12,506667	0,2	0,204003
12,510000	0,2	0,206687
12,513333	0,2	0,208629
12,516667	0,2	0,209848
12,520000	0,2	0,210342
12,523333	0,2	0,210506
12,526667	0,2	0,211248
12,530000	0,2	0,213244
12,533333	0,2	0,216315
12,536667	0,2	0,219661
12,540000	0,2	0,222437
12,543333	0,2	0,224017
12,546667	0,2	0,224187
12,550000	0,2	0,223403
12,553333	0,2	0,222363
12,556667	0,2	0,221352
12,560000	0,2	0,220453
12,563333	0,2	0,219969
12,566667	0,2	0,220239
12,570000	0,2	0,221228
12,573333	0,2	0,222421
12,576667	0,2	0,223143
12,580000	0,2	0,223171
12,583333	0,2	0,222846
12,586667	0,2	0,222411
12,590000	0,2	0,221577
12,593333	0,2	0,219881
12,596667	0,2	0,217284
12,600000	0,2	0,214326
12,603333	0,2	0,211610
12,606667	0,2	0,209161
12,610000	0,2	0,206395
12,613333	0,2	0,202748
12,616667	0,2	0,198192
12,620000	0,2	0,193024
12,623333	0,2	0,187526
12,626667	0,2	0,181985
12,630000	0,2	0,176654
12,633333	0,2	0,171614
12,636667	0,2	0,166886
12,640000	0,2	0,162474
12,643333	0,2	0,158238
12,646667	0,2	0,154120
12,650000	0,2	0,150368
12,653333	0,2	0,147068
12,656667	0,2	0,143765
12,660000	0,2	0,139806
12,663333	0,2	0,134814
12,666667	0,2	0,128848
12,670000	0,2	0,122352
12,673333	0,2	0,115789
12,676667	0,2	0,109152
12,680000	0,2	0,102229
12,683333	0,2	0,095234
12,686667	0,2	0,088718
12,690000	0,2	0,083021
12,693333	0,2	0,078088
12,696667	0,2	0,073668
12,700000	0,2	0,069478
12,703333	0,2	0,065273
12,706667	0,2	0,060863
12,710000	0,2	0,056121
12,713333	0,2	0,051092
12,716667	0,2	0,046030
12,720000	0,2	0,041262
12,723333	0,2	0,036974
12,726667	0,2	0,033170
12,730000	0,2	0,029888
12,733333	0,2	0,027234
12,736667	0,2	0,025051
12,740000	0,2	0,022891
12,743333	0,2	0,020517
12,746667	0,2	0,018143
12,750000	0,2	0,016095
12,753333	0,2	0,014432
12,756667	0,2	0,012901
12,760000	0,2	0,011258
12,763333	0,2	0,009490
12,766667	0,2	0,007642
12,770000	0,2	0,005750
12,773333	0,2	0,003990
12,776667	0,2	0,002776
12,780000	0,2	0,002716
12,783333	0,2	0,004236
12,786667	0,2	0,007147
12,790000	0,2	0,010654
12,793333	0,2	0,013774
12,796667	0,2	0,015839
12,800000	0,2	0,016880
12,803333	0,2	0,017802
12,806667	0,2	0,019694
12,810000	0,2	0,022755
12,813333	0,2	0,026532
12,816667	0,2	0,030769
12,820000	0,2	0,035344
12,823333	0,2	0,040065
12,826667	0,2	0,044820
12,830000	0,2	0,049564
12,833333	0,2	0,054402
12,836667	0,2	0,059739
12,840000	0,2	0,065933
12,843333	0,2	0,072844
12,846667	0,2	0,079910
12,850000	0,2	0,086754
12,853333	0,2	0,093713
12,856667	0,2	0,101345
12,860000	0,2	0,109593
12,863333	0,2	0,117989
12,866667	0,2	0,126425
12,870000	0,2	0,135373
12,873333	0,2	0,145531
12,876667	0,2	0,157247
12,880000	0,2	0,170232
12,883333	0,2	0,183915
12,886667	0,2	0,197838
12,890000	0,2	0,211610
12,893333	0,2	0,225072
12,896667	0,2	0,238541
12,900000	0,2	0,252422
12,903333	0,2	0,266863
12,906667	0,2	0,282063
12,910000	0,2	0,298367
12,913333	0,2	0,315916
12,916667	0,2	0,334478
12,920000	0,2	0,353508
12,923333	0,2	0,372388
12,926667	0,2	0,390662
12,930000	0,2	0,408194
12,933333	0,2	0,425461
12,936667	0,2	0,443353
12,940000	0,2	0,462316
12,943333	0,2	0,482067
12,946667	0,2	0,502180
12,950000	0,2	0,522533
12,953333	0,2	0,543108
12,956667	0,2	0,563742
12,960000	0,2	0,584304
12,963333	0,2	0,604889
12,966667	0,2	0,625479
12,970000	0,2	0,645583
12,973333	0,2	0,664629
12,976667	0,2	0,682582
12,980000	0,2	0,699937
12,983333	0,2	0,717111
12,986667	0,2	0,733855
12,990000	0,2	0,749468
12,993333	0,2	0,763622
12,996667	0,2	0,776599
13,000000	0,2	0,788726
13,003333	0,2	0,799932
13,006667	0,2	0,809791
13,010000	0,2	0,817810
13,013333	0,2	0,823789
13,016667	0,2	0,828221
13,020000	0,2	0,832310
13,023333	0,2	0,837137
13,026667	0,2	0,842833
13,030000	0,2	0,848778
13,033333	0,2	0,854237
13,036667	0,2	0,858531
13,040000	0,2	0,861128
13,043333	0,2	0,862012
13,046667	0,2	0,861709
13,050000	0,2	0,860778
13,053333	0,2	0,859483
13,056667	0,2	0,857868
13,060000	0,2	0,855955
13,063333	0,2	0,853982
13,066667	0,2	0,852213
13,070000	0,2	0,850458
13,073333	0,2	0,848343
13,076667	0,2	0,845874
13,080000	0,2	0,843475
13,083333	0,2	0,841705
13,086667	0,2	0,840722
13,090000	0,2	0,840076
13,093333	0,2	0,839234
13,096667	0,2	0,838038
13,100000	0,2	0,836840
13,103333	0,2	0,836489
13,106667	0,2	0,837710
13,110000	0,2	0,840328
13,113333	0,2	0,843471
13,116667	0,2	0,846380
13,120000	0,2	0,848960
13,123333	0,2	0,851752
13,126667	0,2	0,855406
13,130000	0,2	0,860040
13,133333	0,2	0,865272
13,136667	0,2	0,870936
13,140000	0,2	0,877228
13,143333	0,2	0,884059
13,146667	0,2	0,890927
13,150000	0,2	0,897567
13,153333	0,2	0,904200
13,156667	0,2	0,910949
13,160000	0,2	0,917491
13,163333	0,2	0,923690
13,166667	0,2	0,930080
13,170000	0,2	0,937306
13,173333	0,2	0,945308
13,176667	0,2	0,953324
13,180000	0,2	0,960519
13,183333	0,2	0,966582
13,186667	0,2	0,971934
13,190000	0,2	0,977297
13,193333	0,2	0,983032
13,196667	0,2	0,989053
13,200000	0,2	0,995075
13,203333	0,2	1,000671
13,206667	0,2	1,005370
13,210000	0,2	1,008955
13,213333	0,2	1,011425
13,216667	0,2	1,012948
13,220000	0,2	1,014084
13,223333	0,2	1,015475
13,226667	0,2	1,017134
13,230000	0,2	1,018487
13,233333	0,2	1,019040
13,236667	0,2	1,018696
13,240000	0,2	1,017595
13,243333	0,2	1,015958
13,246667	0,2	1,014015
13,250000	0,2	1,011980
13,253333	0,2	1,009992
13,256667	0,2	1,007982
13,260000	0,2	1,005794
13,263333	0,2	1,003354
13,266667	0,2	1,000594
13,270000	0,2	0,997442
13,273333	0,2	0,993911
13,276667	0,2	0,990103
13,280000	0,2	0,985945
13,283333	0,2	0,980985
13,286667	0,2	0,974930
13,290000	0,2	0,968221
13,293333	0,2	0,961606
13,296667	0,2	0,955565
13,300000	0,2	0,950212
13,303333	0,2	0,945293
13,306667	0,2	0,940395
13,310000	0,2	0,935264
13,313333	0,2	0,929731
13,316667	0,2	0,923716
13,320000	0,2	0,917506
13,323333	0,2	0,911507
13,326667	0,2	0,905768
13,330000	0,2	0,900258
13,333333	0,2	0,895182
13,336667	0,2	0,890701
13,340000	0,2	0,886782
13,343333	0,2	0,883194
13,346667	0,2	0,879672
13,350000	0,2	0,876184
13,353333	0,2	0,872753
13,356667	0,2	0,869347
13,360000	0,2	0,866167
13,363333	0,2	0,863502
13,366667	0,2	0,861353
13,370000	0,2	0,859425
13,373333	0,2	0,857411
13,376667	0,2	0,855403
13,380000	0,2	0,853898
13,383333	0,2	0,853321
13,386667	0,2	0,853726
13,390000	0,2	0,854757
13,393333	0,2	0,855797
13,396667	0,2	0,856426
13,400000	0,2	0,856595
13,403333	0,2	0,856316
13,406667	0,2	0,855686
13,410000	0,2	0,855147
13,413333	0,2	0,855260
13,416667	0,2	0,856201
13,420000	0,2	0,857670
13,423333	0,2	0,859313
13,426667	0,2	0,861203
13,430000	0,2	0,863719
13,433333	0,2	0,866960
13,436667	0,2	0,870606
13,440000	0,2	0,874349
13,443333	0,2	0,878226
13,446667	0,2	0,882563
13,450000	0,2	0,887575
13,453333	0,2	0,893114
13,456667	0,2	0,898812
13,460000	0,2	0,904395
13,463333	0,2	0,909966
13,466667	0,2	0,916005
13,470000	0,2	0,922838
13,473333	0,2	0,930196
13,476667	0,2	0,937628
13,480000	0,2	0,945106
13,483333	0,2	0,952644
13,486667	0,2	0,959731
13,490000	0,2	0,965877
13,493333	0,2	0,971380
13,496667	0,2	0,976974
13,500000	0,2	0,983077
13,503333	0,2	0,989807
13,506667	0,2	0,997278
13,510000	0,2	1,005588
13,513333	0,2	1,014798
13,516667	0,2	1,024830
13,520000	0,2	1,035358
13,523333	0,2	1,045971
13,526667	0,2	1,056437
13,530000	0,2	1,066713
13,533333	0,2	1,076850
13,536667	0,2	1,087029
13,540000	0,2	1,097663
13,543333	0,2	1,109358
13,546667	0,2	1,122701
13,550000	0,2	1,137982
13,553333	0,2	1,155015
13,556667	0,2	1,173318
13,560000	0,2	1,192412
13,563333	0,2	1,211908
13,566667	0,2	1,231692
13,570000	0,2	1,252120
13,573333	0,2	1,273544
13,576667	0,2	1,295560
13,580000	0,2	1,317237
13,583333	0,2	1,338129
13,586667	0,2	1,358661
13,590000	0,2	1,379504
13,593333	0,2	1,400942
13,596667	0,2	1,422830
13,600000	0,2	1,444639
13,603333	0,2	1,465473
13,606667	0,2	1,484427
13,610000	0,2	1,501154
13,613333	0,2	1,515882
13,616667	0,2	1,528879
13,620000	0,2	1,540171
13,623333	0,2	1,549652
13,626667	0,2	1,557112
13,630000	0,2	1,562175
13,633333	0,2	1,564447
13,636667	0,2	1,563965
13,640000	0,2	1,561357
13,643333	0,2	1,557272
13,646667	0,2	1,552051
13,650000	0,2	1,546029
13,653333	0,2	1,539423
13,656667	0,2	1,531867
13,660000	0,2	1,522735
13,663333	0,2	1,512011
13,666667	0,2	1,500321
13,670000	0,2	1,488101
13,673333	0,2	1,475300
13,676667	0,2	1,461971
13,680000	0,2	1,448575
13,683333	0,2	1,435655
13,686667	0,2	1,423611
13,690000	0,2	1,412754
13,693333	0,2	1,403182
13,696667	0,2	1,394767
13,700000	0,2	1,387403
13,703333	0,2	1,381065
13,706667	0,2	1,375823
13,710000	0,2	1,371862
13,713333	0,2	1,369242
13,716667	0,2	1,367859
13,720000	0,2	1,367735
13,723333	0,2	1,368947
13,726667	0,2	1,371257
13,730000	0,2	1,374116
13,733333	0,2	1,377123
13,736667	0,2	1,380459
13,740000	0,2	1,384944
13,743333	0,2	1,391492
13,746667	0,2	1,400479
13,750000	0,2	1,411651
13,753333	0,2	1,424425
13,756667	0,2	1,438298
13,760000	0,2	1,453080
13,763333	0,2	1,468792
13,766667	0,2	1,485617
13,770000	0,2	1,503908
13,773333	0,2	1,523924
13,776667	0,2	1,545530
13,780000	0,2	1,568388
13,783333	0,2	1,592268
13,786667	0,2	1,616991
13,790000	0,2	1,642403
13,793333	0,2	1,668462
13,796667	0,2	1,695145
13,800000	0,2	1,722226
13,803333	0,2	1,749189
13,806667	0,2	1,775689
13,810000	0,2	1,802011
13,813333	0,2	1,828841
13,816667	0,2	1,856709
13,820000	0,2	1,885422
13,823333	0,2	1,913839
13,826667	0,2	1,940637
13,830000	0,2	1,965374
13,833333	0,2	1,988455
13,836667	0,2	2,010191
13,840000	0,2	2,030425
13,843333	0,2	2,049161
13,846667	0,2	2,066964
13,850000	0,2	2,084383
13,853333	0,2	2,101379
13,856667	0,2	2,117634
13,860000	0,2	2,132887
13,863333	0,2	2,146754
13,866667	0,2	2,158954
13,870000	0,2	2,169930
13,873333	0,2	2,180624
13,876667	0,2	2,191691
13,880000	0,2	2,203142
13,883333	0,2	2,214612
13,886667	0,2	2,225860
13,890000	0,2	2,236723
13,893333	0,2	2,246905
13,896667	0,2	2,256445
13,900000	0,2	2,265995
13,903333	0,2	2,276048
13,906667	0,2	2,286409
13,910000	0,2	2,296782
13,913333	0,2	2,307225
13,916667	0,2	2,317798
13,920000	0,2	2,328304
13,923333	0,2	2,338527
13,926667	0,2	2,348426
13,930000	0,2	2,358146
13,933333	0,2	2,367828
13,936667	0,2	2,377449
13,940000	0,2	2,386969
13,943333	0,2	2,396359
13,946667	0,2	2,405419
13,950000	0,2	2,413983
13,953333	0,2	2,421931
13,956667	0,2	2,428745
13,960000	0,2	2,433974
13,963333	0,2	2,438097
13,966667	0,2	2,441986
13,970000	0,2	2,445942
13,973333	0,2	2,449792
13,976667	0,2	2,453416
13,980000	0,2	2,456691
13,983333	0,2	2,459045
13,986667	0,2	2,459638
13,990000	0,2	2,458096
13,993333	0,2	2,454738
13,996667	0,2	2,450042
14,000000	0,2	2,444097
14,003333	0,2	2,436662
14,006667	0,2	2,427589
14,010000	0,2	2,417130
14,013333	0,2	2,405901
14,016667	0,2	2,394486
14,020000	0,2	2,383110
14,023333	0,2	2,371484
14,026667	0,2	2,358926
14,030000	0,2	2,344884
14,033333	0,2	2,329260
14,036667	0,2	2,312439
14,040000	0,2	2,295374
14,043333	0,2	2,279188
14,046667	0,2	2,264393
14,050000	0,2	2,250613
14,053333	0,2	2,236942
14,056667	0,2	2,222563
14,060000	0,2	2,207191
14,063333	0,2	2,190963
14,066667	0,2	2,174183
14,070000	0,2	2,157267
14,073333	0,2	2,140783
14,076667	0,2	2,125392
14,080000	0,2	2,111448
14,083333	0,2	2,098715
14,086667	0,2	2,086732
14,090000	0,2	2,075248
14,093333	0,2	2,064276
14,096667	0,2	2,053911
14,100000	0,2	2,044119
14,103333	0,2	2,034762
14,106667	0,2	2,025864
14,110000	0,2	2,017498
14,113333	0,2	2,009409
14,116667	0,2	2,001230
14,120000	0,2	1,992911
14,123333	0,2	1,984702
14,126667	0,2	1,977078
14,130000	0,2	1,970710
14,133333	0,2	1,966085
14,136667	0,2	1,962958
14,140000	0,2	1,960374
14,143333	0,2	1,957484
14,146667	0,2	1,954298
14,150000	0,2	1,951413
14,153333	0,2	1,949314
14,156667	0,2	1,948162
14,160000	0,2	1,947852
14,163333	0,2	1,948061
14,166667	0,2	1,948539
14,170000	0,2	1,949469
14,173333	0,2	1,951366
14,176667	0,2	1,954424
14,180000	0,2	1,958197
14,183333	0,2	1,962036
14,186667	0,2	1,965518
14,190000	0,2	1,968557
14,193333	0,2	1,971332
14,196667	0,2	1,974024
14,200000	0,2	1,976721
14,203333	0,2	1,979807
14,206667	0,2	1,983950
14,210000	0,2	1,989210
14,213333	0,2	1,994696
14,216667	0,2	1,999437
14,220000	0,2	2,003069
14,223333	0,2	2,005828
14,226667	0,2	2,008301
14,230000	0,2	2,011041
14,233333	0,2	2,014402
14,236667	0,2	2,018589
14,240000	0,2	2,023366
14,243333	0,2	2,027942
14,246667	0,2	2,031658
14,250000	0,2	2,034537
14,253333	0,2	2,036972
14,256667	0,2	2,039236
14,260000	0,2	2,041354
14,263333	0,2	2,043174
14,266667	0,2	2,044696
14,270000	0,2	2,046499
14,273333	0,2	2,049288
14,276667	0,2	2,052932
14,280000	0,2	2,056665
14,283333	0,2	2,060122
14,286667	0,2	2,063505
14,290000	0,2	2,066956
14,293333	0,2	2,070375
14,296667	0,2	2,073729
14,300000	0,2	2,077087
14,303333	0,2	2,080333
14,306667	0,2	2,083192
14,310000	0,2	2,085505
14,313333	0,2	2,087269
14,316667	0,2	2,088656
14,320000	0,2	2,090123
14,323333	0,2	2,092233
14,326667	0,2	2,095209
14,330000	0,2	2,098768
14,333333	0,2	2,102504
14,336667	0,2	2,106196
14,340000	0,2	2,109541
14,343333	0,2	2,112025
14,346667	0,2	2,113294
14,350000	0,2	2,113471
14,353333	0,2	2,112935
14,356667	0,2	2,111803
14,360000	0,2	2,109943
14,363333	0,2	2,107416
14,366667	0,2	2,104485
14,370000	0,2	2,101445
14,373333	0,2	2,098572
14,376667	0,2	2,096076
14,380000	0,2	2,093962
14,383333	0,2	2,091796
14,386667	0,2	2,088808
14,390000	0,2	2,084635
14,393333	0,2	2,079825
14,396667	0,2	2,075313
14,400000	0,2	2,071564
14,403333	0,2	2,068331
14,406667	0,2	2,065132
14,410000	0,2	2,061962
14,413333	0,2	2,059423
14,416667	0,2	2,058036
14,420000	0,2	2,057834
14,423333	0,2	2,058817
14,426667	0,2	2,061348
14,430000	0,2	2,065968
14,433333	0,2	2,073144
14,436667	0,2	2,083288
14,440000	0,2	2,096663
14,443333	0,2	2,113055
14,446667	0,2	2,131844
14,450000	0,2	2,152668
14,453333	0,2	2,175764
14,456667	0,2	2,201560
14,460000	0,2	2,230339
14,463333	0,2	2,262370
14,466667	0,2	2,298092
14,470000	0,2	2,337899
14,473333	0,2	2,381600
14,476667	0,2	2,428399
14,480000	0,2	2,477603
14,483333	0,2	2,528999
14,486667	0,2	2,582489
14,490000	0,2	2,637751
14,493333	0,2	2,694414
14,496667	0,2	2,752109
14,500000	0,2	2,810161
14,503333	0,2	2,867602
14,506667	0,2	2,923413
14,510000	0,2	2,976510
14,513333	0,2	3,026015
14,516667	0,2	3,071579
14,520000	0,2	3,112909
14,523333	0,2	3,149432
14,526667	0,2	3,180741
14,530000	0,2	3,206869
14,533333	0,2	3,227874
14,536667	0,2	3,243200
14,540000	0,2	3,251765
14,543333	0,2	3,252842
14,546667	0,2	3,246446
14,550000	0,2	3,232994
14,553333	0,2	3,213157
14,556667	0,2	3,187836
14,560000	0,2	3,157796
14,563333	0,2	3,123434
14,566667	0,2	3,085163
14,570000	0,2	3,043828
14,573333	0,2	3,000534
14,576667	0,2	2,956209
14,580000	0,2	2,911420
14,583333	0,2	2,866436
14,586667	0,2	2,821376
14,590000	0,2	2,776486
14,593333	0,2	2,732434
14,596667	0,2	2,690254
14,600000	0,2	2,650941
14,603333	0,2	2,614984
14,606667	0,2	2,582305
14,610000	0,2	2,552550
14,613333	0,2	2,525321
14,616667	0,2	2,500368
14,620000	0,2	2,477732
14,623333	0,2	2,457537
14,626667	0,2	2,439674
14,630000	0,2	2,423926
14,633333	0,2	2,410172
14,636667	0,2	2,398121
14,640000	0,2	2,387165
14,643333	0,2	2,376873
14,646667	0,2	2,367280
14,650000	0,2	2,358600
14,653333	0,2	2,350939
14,656667	0,2	2,344249
14,660000	0,2	2,338489
14,663333	0,2	2,333763
14,666667	0,2	2,330216
14,670000	0,2	2,327988
14,673333	0,2	2,327057
14,676667	0,2	2,327052
14,680000	0,2	2,327551
14,683333	0,2	2,328406
14,686667	0,2	2,329569
14,690000	0,2	2,330785
14,693333	0,2	2,331733
14,696667	0,2	2,332476
14,700000	0,2	2,333394
14,703333	0,2	2,334733
14,706667	0,2	2,336653
14,710000	0,2	2,339400
14,713333	0,2	2,342965
14,716667	0,2	2,346798
14,720000	0,2	2,350375
14,723333	0,2	2,353981
14,726667	0,2	2,358575
14,730000	0,2	2,365021
14,733333	0,2	2,373591
14,736667	0,2	2,384092
14,740000	0,2	2,396154
14,743333	0,2	2,409220
14,746667	0,2	2,422748
14,750000	0,2	2,436649
14,753333	0,2	2,451222
14,756667	0,2	2,466861
14,760000	0,2	2,483953
14,763333	0,2	2,502556
14,766667	0,2	2,522084
14,770000	0,2	2,541664
14,773333	0,2	2,560809
14,776667	0,2	2,579621
14,780000	0,2	2,598337
14,783333	0,2	2,616904
14,786667	0,2	2,635162
14,790000	0,2	2,653214
14,793333	0,2	2,671281
14,796667	0,2	2,689349
14,800000	0,2	2,707149
14,803333	0,2	2,724334
14,806667	0,2	2,740614
14,810000	0,2	2,755769
14,813333	0,2	2,769596
14,816667	0,2	2,782030
14,820000	0,2	2,793076
14,823333	0,2	2,802427
14,826667	0,2	2,809474
14,830000	0,2	2,813787
14,833333	0,2	2,815286
14,836667	0,2	2,814127
14,840000	0,2	2,810856
14,843333	0,2	2,806331
14,846667	0,2	2,801065
14,850000	0,2	2,794857
14,853333	0,2	2,787256
14,856667	0,2	2,778065
14,860000	0,2	2,767405
14,863333	0,2	2,755739
14,866667	0,2	2,743737
14,870000	0,2	2,731698
14,873333	0,2	2,719410
14,876667	0,2	2,706666
14,880000	0,2	2,693527
14,883333	0,2	2,680066
14,886667	0,2	2,666355
14,890000	0,2	2,652684
14,893333	0,2	2,639489
14,896667	0,2	2,627000
14,900000	0,2	2,615013
14,903333	0,2	2,603060
14,906667	0,2	2,590820
14,910000	0,2	2,578341
14,913333	0,2	2,565932
14,916667	0,2	2,553962
14,920000	0,2	2,542673
14,923333	0,2	2,532217
14,926667	0,2	2,522957
14,930000	0,2	2,515230
14,933333	0,2	2,508610
14,936667	0,2	2,502116
14,940000	0,2	2,495351
14,943333	0,2	2,488790
14,946667	0,2	2,483043
14,950000	0,2	2,478335
14,953333	0,2	2,474530
14,956667	0,2	2,471311
14,960000	0,2	2,468255
14,963333	0,2	2,464862
14,966667	0,2	2,461005
14,970000	0,2	2,457253
14,973333	0,2	2,454317
14,976667	0,2	2,452524
14,980000	0,2	2,451852
14,983333	0,2	2,451959
14,986667	0,2	2,452238
14,990000	0,2	2,452086
14,993333	0,2	2,451276
14,996667	0,2	2,450167
15,000000	0,2	2,449362
15,003333	0,2	2,449314
15,006667	0,2	2,450253
15,010000	0,2	2,452010
15,013333	0,2	2,454069
15,016667	0,2	2,456073
15,020000	0,2	2,458129
15,023333	0,2	2,460689
15,026667	0,2	2,464168
15,030000	0,2	2,468690
15,033333	0,2	2,474142
15,036667	0,2	2,480044
15,040000	0,2	2,485581
15,043333	0,2	2,490202
15,046667	0,2	2,494055
15,050000	0,2	2,497704
15,053333	0,2	2,501654
15,056667	0,2	2,506196
15,060000	0,2	2,511615
15,063333	0,2	2,518219
15,066667	0,2	2,525859
15,070000	0,2	2,533593
15,073333	0,2	2,540336
15,076667	0,2	2,545744
15,080000	0,2	2,550295
15,083333	0,2	2,554880
15,086667	0,2	2,560319
15,090000	0,2	2,566892
15,093333	0,2	2,574327
15,096667	0,2	2,582095
15,100000	0,2	2,589640
15,103333	0,2	2,596734
15,106667	0,2	2,603728
15,110000	0,2	2,611167
15,113333	0,2	2,619271
15,116667	0,2	2,628047
15,120000	0,2	2,637573
15,123333	0,2	2,647976
15,126667	0,2	2,659315
15,130000	0,2	2,671446
15,133333	0,2	2,684013
15,136667	0,2	2,696694
15,140000	0,2	2,709300
15,143333	0,2	2,721635
15,146667	0,2	2,733517
15,150000	0,2	2,744940
15,153333	0,2	2,756000
15,156667	0,2	2,766568
15,160000	0,2	2,776355
15,163333	0,2	2,785407
15,166667	0,2	2,794097
15,170000	0,2	2,802664
15,173333	0,2	2,810989
15,176667	0,2	2,818700
15,180000	0,2	2,825491
15,183333	0,2	2,831354
15,186667	0,2	2,836507
15,190000	0,2	2,841338
15,193333	0,2	2,846267
15,196667	0,2	2,851350
15,200000	0,2	2,856225
15,203333	0,2	2,860507
15,206667	0,2	2,864311
15,210000	0,2	2,868408
15,213333	0,2	2,873438
15,216667	0,2	2,879016
15,220000	0,2	2,884219
15,223333	0,2	2,888612
15,226667	0,2	2,892302
15,230000	0,2	2,895408
15,233333	0,2	2,897930
15,236667	0,2	2,899849
15,240000	0,2	2,901209
15,243333	0,2	2,902102
15,246667	0,2	2,902386
15,250000	0,2	2,901737
15,253333	0,2	2,900160
15,256667	0,2	2,898038
15,260000	0,2	2,895825
15,263333	0,2	2,893963
15,266667	0,2	2,892751
15,270000	0,2	2,892167
15,273333	0,2	2,891878
15,276667	0,2	2,891426
15,280000	0,2	2,890593
15,283333	0,2	2,889605
15,286667	0,2	2,888909
15,290000	0,2	2,888854
15,293333	0,2	2,889465
15,296667	0,2	2,890453
15,300000	0,2	2,891565
15,303333	0,2	2,892935
15,306667	0,2	2,894989
15,310000	0,2	2,898046
15,313333	0,2	2,902033
15,316667	0,2	2,906558
15,320000	0,2	2,911388
15,323333	0,2	2,916679
15,326667	0,2	2,922708
15,330000	0,2	2,929570
15,333333	0,2	2,936938
15,336667	0,2	2,944084
15,340000	0,2	2,950343
15,343333	0,2	2,955557
15,346667	0,2	2,959916
15,350000	0,2	2,963408
15,353333	0,2	2,965669
15,356667	0,2	2,966435
15,360000	0,2	2,965801
15,363333	0,2	2,963988
15,366667	0,2	2,961371
15,370000	0,2	2,958638
15,373333	0,2	2,956333
15,376667	0,2	2,954501
15,380000	0,2	2,953191
15,383333	0,2	2,952723
15,386667	0,2	2,953237
15,390000	0,2	2,954652
15,393333	0,2	2,957004
15,396667	0,2	2,960536
15,400000	0,2	2,965664
15,403333	0,2	2,972706
15,406667	0,2	2,981527
15,410000	0,2	2,991690
15,413333	0,2	3,002672
15,416667	0,2	3,013803
15,420000	0,2	3,024395
15,423333	0,2	3,034202
15,426667	0,2	3,043508
15,430000	0,2	3,052414
15,433333	0,2	3,060365
15,436667	0,2	3,066763
15,440000	0,2	3,071606
15,443333	0,2	3,075144
15,446667	0,2	3,077033
15,450000	0,2	3,076481
15,453333	0,2	3,073354
15,456667	0,2	3,068395
15,460000	0,2	3,062392
15,463333	0,2	3,055873
15,466667	0,2	3,049061
15,470000	0,2	3,041741
15,473333	0,2	3,033781
15,476667	0,2	3,025622
15,480000	0,2	3,017817
15,483333	0,2	3,010694
15,486667	0,2	3,004699
15,490000	0,2	3,000291
15,493333	0,2	2,997551
15,496667	0,2	2,996504
15,500000	0,2	2,997580
15,503333	0,2	3,001264
15,506667	0,2	3,007571
15,510000	0,2	3,016099
15,513333	0,2	3,026365
15,516667	0,2	3,038104
15,520000	0,2	3,051427
15,523333	0,2	3,066645
15,526667	0,2	3,083900
15,530000	0,2	3,102991
15,533333	0,2	3,123368
15,536667	0,2	3,144364
15,540000	0,2	3,165700
15,543333	0,2	3,187759
15,546667	0,2	3,211034
15,550000	0,2	3,235293
15,553333	0,2	3,259761
15,556667	0,2	3,284051
15,560000	0,2	3,308669
15,563333	0,2	3,334809
15,566667	0,2	3,363738
15,570000	0,2	3,396343
15,573333	0,2	3,432888
15,576667	0,2	3,472950
15,580000	0,2	3,515932
15,583333	0,2	3,561693
15,586667	0,2	3,610833
15,590000	0,2	3,664691
15,593333	0,2	3,724736
15,596667	0,2	3,791839
15,600000	0,2	3,866261
15,603333	0,2	3,947972
15,606667	0,2	4,036851
15,610000	0,2	4,132725
15,613333	0,2	4,235495
15,616667	0,2	4,345437
15,620000	0,2	4,462919
15,623333	0,2	4,587771
15,626667	0,2	4,719547
15,630000	0,2	4,858175
15,633333	0,2	5,003665
15,636667	0,2	5,155389
15,640000	0,2	5,312258
15,643333	0,2	5,473691
15,646667	0,2	5,639917
15,650000	0,2	5,810980
15,653333	0,2	5,985616
15,656667	0,2	6,161450
15,660000	0,2	6,336168
15,663333	0,2	6,508089
15,666667	0,2	6,675966
15,670000	0,2	6,838751
15,673333	0,2	6,995329
15,676667	0,2	7,144163
15,680000	0,2	7,283208
15,683333	0,2	7,410235
15,686667	0,2	7,523252
15,690000	0,2	7,620683
15,693333	0,2	7,701358
15,696667	0,2	7,764528
15,700000	0,2	7,809818
15,703333	0,2	7,836790
15,706667	0,2	7,844561
15,710000	0,2	7,832379
15,713333	0,2	7,800320
15,716667	0,2	7,749046
15,720000	0,2	7,679355
15,723333	0,2	7,592224
15,726667	0,2	7,488900
15,730000	0,2	7,370848
15,733333	0,2	7,239868
15,736667	0,2	7,098258
15,740000	0,2	6,948763
15,743333	0,2	6,794166
15,746667	0,2	6,636522
15,750000	0,2	6,476972
15,753333	0,2	6,316347
15,756667	0,2	6,155637
15,760000	0,2	5,996210
15,763333	0,2	5,839818
15,766667	0,2	5,688119
15,770000	0,2	5,542245
15,773333	0,2	5,403032
15,776667	0,2	5,271602
15,780000	0,2	5,149222
15,783333	0,2	5,036577
15,786667	0,2	4,933569
15,790000	0,2	4,839708
15,793333	0,2	4,754563
15,796667	0,2	4,678125
15,800000	0,2	4,610870
15,803333	0,2	4,553505
15,806667	0,2	4,506722
15,810000	0,2	4,471056
15,813333	0,2	4,446717
15,816667	0,2	4,433372
15,820000	0,2	4,430194
15,823333	0,2	4,436212
15,826667	0,2	4,450447
15,830000	0,2	4,471792
15,833333	0,2	4,499242
15,836667	0,2	4,532284
15,840000	0,2	4,570662
15,843333	0,2	4,613936
15,846667	0,2	4,661534
15,850000	0,2	4,712661
15,853333	0,2	4,765962
15,856667	0,2	4,819865
15,860000	0,2	4,873123
15,863333	0,2	4,924596
15,866667	0,2	4,972927
15,870000	0,2	5,016916
15,873333	0,2	5,055934
15,876667	0,2	5,089409
15,880000	0,2	5,116346
15,883333	0,2	5,135941
15,886667	0,2	5,148136
15,890000	0,2	5,153153
15,893333	0,2	5,150902
15,896667	0,2	5,141111
15,900000	0,2	5,123667
15,903333	0,2	5,098585
15,906667	0,2	5,065990
15,910000	0,2	5,026315
15,913333	0,2	4,980300
15,916667	0,2	4,928629
15,920000	0,2	4,871647
15,923333	0,2	4,809543
15,926667	0,2	4,742743
15,930000	0,2	4,672017
15,933333	0,2	4,598431
15,936667	0,2	4,523453
15,940000	0,2	4,448743
15,943333	0,2	4,375315
15,946667	0,2	4,303043
15,950000	0,2	4,231235
15,953333	0,2	4,159549
15,956667	0,2	4,088493
15,960000	0,2	4,019289
15,963333	0,2	3,953242
15,966667	0,2	3,891180
15,970000	0,2	3,833202
15,973333	0,2	3,778671
15,976667	0,2	3,726819
15,980000	0,2	3,677461
15,983333	0,2	3,631044
15,986667	0,2	3,588158
15,990000	0,2	3,548948
15,993333	0,2	3,512865
15,996667	0,2	3,479203
16,000000	0,2	3,447744
16,003333	0,2	3,418652
16,006667	0,2	3,391895
16,010000	0,2	3,367043
16,013333	0,2	3,343583
16,016667	0,2	3,321181
16,020000	0,2	3,299898
16,023333	0,2	3,280162
16,026667	0,2	3,262304
16,030000	0,2	3,246267
16,033333	0,2	3,231559
16,036667	0,2	3,217470
16,040000	0,2	3,203515
16,043333	0,2	3,189407
16,046667	0,2	3,174727
16,050000	0,2	3,159081
16,053333	0,2	3,142447
16,056667	0,2	3,125339
16,060000	0,2	3,108688
16,063333	0,2	3,093341
16,066667	0,2	3,079583
16,070000	0,2	3,067211
16,073333	0,2	3,055840
16,076667	0,2	3,045200
16,080000	0,2	3,035349
16,083333	0,2	3,026520
16,086667	0,2	3,018824
16,090000	0,2	3,012308
16,093333	0,2	3,007079
16,096667	0,2	3,003126
16,100000	0,2	3,000332
16,103333	0,2	2,998727
16,106667	0,2	2,998340
16,110000	0,2	2,998899
16,113333	0,2	3,000149
16,116667	0,2	3,002223
16,120000	0,2	3,005349
16,123333	0,2	3,009621
16,126667	0,2	3,015284
16,130000	0,2	3,022744
16,133333	0,2	3,032241
16,136667	0,2	3,043665
16,140000	0,2	3,056590
16,143333	0,2	3,070529
16,146667	0,2	3,085484
16,150000	0,2	3,102253
16,153333	0,2	3,121820
16,156667	0,2	3,144363
16,160000	0,2	3,169186
16,163333	0,2	3,195583
16,166667	0,2	3,223307
16,170000	0,2	3,252313
16,173333	0,2	3,282544
16,176667	0,2	3,313758
16,180000	0,2	3,345403
16,183333	0,2	3,376832
16,186667	0,2	3,407543
16,190000	0,2	3,437086
16,193333	0,2	3,464869
16,196667	0,2	3,490289
16,200000	0,2	3,512992
16,203333	0,2	3,532906
16,206667	0,2	3,550236
16,210000	0,2	3,565411
16,213333	0,2	3,578761
16,216667	0,2	3,590086
16,220000	0,2	3,598430
16,223333	0,2	3,602471
16,226667	0,2	3,601482
16,230000	0,2	3,595677
16,233333	0,2	3,585646
16,236667	0,2	3,572093
16,240000	0,2	3,555990
16,243333	0,2	3,538232
16,246667	0,2	3,519183
16,250000	0,2	3,499022
16,253333	0,2	3,478221
16,256667	0,2	3,457327
16,260000	0,2	3,436666
16,263333	0,2	3,416435
16,266667	0,2	3,396914
16,270000	0,2	3,378608
16,273333	0,2	3,362010
16,276667	0,2	3,347368
16,280000	0,2	3,334910
16,283333	0,2	3,324949
16,286667	0,2	3,317660
16,290000	0,2	3,313152
16,293333	0,2	3,311538
16,296667	0,2	3,312558
16,300000	0,2	3,315510
16,303333	0,2	3,319687
16,306667	0,2	3,324580
16,310000	0,2	3,329948
16,313333	0,2	3,335940
16,316667	0,2	3,342596
16,320000	0,2	3,349227
16,323333	0,2	3,354880
16,326667	0,2	3,359172
16,330000	0,2	3,362238
16,333333	0,2	3,364286
16,336667	0,2	3,365186
16,340000	0,2	3,364240
16,343333	0,2	3,360784
16,346667	0,2	3,354882
16,350000	0,2	3,346935
16,353333	0,2	3,337073
16,356667	0,2	3,325410
16,360000	0,2	3,312365
16,363333	0,2	3,298275
16,366667	0,2	3,283113
16,370000	0,2	3,266579
16,373333	0,2	3,248260
16,376667	0,2	3,227961
16,380000	0,2	3,205928
16,383333	0,2	3,182672
16,386667	0,2	3,158802
16,390000	0,2	3,134942
16,393333	0,2	3,111566
16,396667	0,2	3,088887
16,400000	0,2	3,067060
16,403333	0,2	3,046450
16,406667	0,2	3,027494
16,410000	0,2	3,010325
16,413333	0,2	2,994740
16,416667	0,2	2,980562
16,420000	0,2	2,967848
16,423333	0,2	2,956679
16,426667	0,2	2,947147
16,430000	0,2	2,939516
16,433333	0,2	2,933886
16,436667	0,2	2,929842
16,440000	0,2	2,926991
16,443333	0,2	2,925503
16,446667	0,2	2,925462
16,450000	0,2	2,926306
16,453333	0,2	2,927566
16,456667	0,2	2,929361
16,460000	0,2	2,931736
16,463333	0,2	2,934294
16,466667	0,2	2,936616
16,470000	0,2	2,938550
16,473333	0,2	2,940159
16,476667	0,2	2,941634
16,480000	0,2	2,943152
16,483333	0,2	2,944806
16,486667	0,2	2,946618
16,490000	0,2	2,948569
16,493333	0,2	2,950420
16,496667	0,2	2,951361
16,500000	0,2	2,950234
16,503333	0,2	2,946561
16,506667	0,2	2,941029
16,510000	0,2	2,934652
16,513333	0,2	2,928024
16,516667	0,2	2,921477
16,520000	0,2	2,915197
16,523333	0,2	2,909031
16,526667	0,2	2,902527
16,530000	0,2	2,895368
16,533333	0,2	2,887821
16,536667	0,2	2,880455
16,540000	0,2	2,873539
16,543333	0,2	2,867079
16,546667	0,2	2,860963
16,550000	0,2	2,854881
16,553333	0,2	2,848706
16,556667	0,2	2,842955
16,560000	0,2	2,838409
16,563333	0,2	2,835430
16,566667	0,2	2,833660
16,570000	0,2	2,832332
16,573333	0,2	2,831103
16,576667	0,2	2,830370
16,580000	0,2	2,830657
16,583333	0,2	2,832182
16,586667	0,2	2,834850
16,590000	0,2	2,838266
16,593333	0,2	2,841973
16,596667	0,2	2,845645
16,600000	0,2	2,849105
16,603333	0,2	2,852592
16,606667	0,2	2,856853
16,610000	0,2	2,862541
16,613333	0,2	2,869717
16,616667	0,2	2,877971
16,620000	0,2	2,886726
16,623333	0,2	2,895570
16,626667	0,2	2,904287
16,630000	0,2	2,912454
16,633333	0,2	2,919456
16,636667	0,2	2,925385
16,640000	0,2	2,931333
16,643333	0,2	2,938239
16,646667	0,2	2,946072
16,650000	0,2	2,954242
16,653333	0,2	2,962181
16,656667	0,2	2,969574
16,660000	0,2	2,976161
16,663333	0,2	2,981384
16,666667	0,2	2,984654
16,670000	0,2	2,986000
16,673333	0,2	2,985976
16,676667	0,2	2,984925
16,680000	0,2	2,982879
16,683333	0,2	2,980144
16,686667	0,2	2,977431
16,690000	0,2	2,975391
16,693333	0,2	2,974045
16,696667	0,2	2,972689
16,700000	0,2	2,970585
16,703333	0,2	2,967456
16,706667	0,2	2,963210
16,710000	0,2	2,957872
16,713333	0,2	2,951891
16,716667	0,2	2,945988
16,720000	0,2	2,940709
16,723333	0,2	2,936146
16,726667	0,2	2,931970
16,730000	0,2	2,927921
16,733333	0,2	2,924183
16,736667	0,2	2,921250
16,740000	0,2	2,919753
16,743333	0,2	2,920184
16,746667	0,2	2,922502
16,750000	0,2	2,926212
16,753333	0,2	2,930864
16,756667	0,2	2,936330
16,760000	0,2	2,942670
16,763333	0,2	2,949967
16,766667	0,2	2,958344
16,770000	0,2	2,967864
16,773333	0,2	2,978420
16,776667	0,2	2,989977
16,780000	0,2	3,002724
16,783333	0,2	3,016753
16,786667	0,2	3,031751
16,790000	0,2	3,047178
16,793333	0,2	3,062612
16,796667	0,2	3,077854
16,800000	0,2	3,092898
16,803333	0,2	3,107826
16,806667	0,2	3,122595
16,810000	0,2	3,136911
16,813333	0,2	3,150197
16,816667	0,2	3,161811
16,820000	0,2	3,171616
16,823333	0,2	3,180307
16,826667	0,2	3,188908
16,830000	0,2	3,197857
16,833333	0,2	3,206633
16,836667	0,2	3,214371
16,840000	0,2	3,220760
16,843333	0,2	3,226293
16,846667	0,2	3,231850
16,850000	0,2	3,238041
16,853333	0,2	3,244767
16,856667	0,2	3,251535
16,860000	0,2	3,258172
16,863333	0,2	3,265252
16,866667	0,2	3,274084
16,870000	0,2	3,285943
16,873333	0,2	3,301058
16,876667	0,2	3,318740
16,880000	0,2	3,338388
16,883333	0,2	3,359784
16,886667	0,2	3,382653
16,890000	0,2	3,406610
16,893333	0,2	3,431362
16,896667	0,2	3,456515
16,900000	0,2	3,481471
16,903333	0,2	3,505715
16,906667	0,2	3,528908
16,910000	0,2	3,550814
16,913333	0,2	3,571448
16,916667	0,2	3,591000
16,920000	0,2	3,609560
16,923333	0,2	3,627128
16,926667	0,2	3,643673
16,930000	0,2	3,659040
16,933333	0,2	3,673144
16,936667	0,2	3,686388
16,940000	0,2	3,699695
16,943333	0,2	3,714199
16,946667	0,2	3,731044
16,950000	0,2	3,751294
16,953333	0,2	3,776090
16,956667	0,2	3,806903
16,960000	0,2	3,845328
16,963333	0,2	3,892578
16,966667	0,2	3,949340
16,970000	0,2	4,016001
16,973333	0,2	4,093135
16,976667	0,2	4,181682
16,980000	0,2	4,282345
16,983333	0,2	4,395076
16,986667	0,2	4,519249
16,990000	0,2	4,653781
16,993333	0,2	4,797284
16,996667	0,2	4,948678
17,000000	0,2	5,107282
17,003333	0,2	5,271843
17,006667	0,2	5,439861
17,010000	0,2	5,608009
17,013333	0,2	5,772744
17,016667	0,2	5,930607
17,020000	0,2	6,078546
17,023333	0,2	6,214289
17,026667	0,2	6,336232
17,030000	0,2	6,442870
17,033333	0,2	6,532600
17,036667	0,2	6,603956
17,040000	0,2	6,655971
17,043333	0,2	6,688572
17,046667	0,2	6,702480
17,050000	0,2	6,698987
17,053333	0,2	6,680007
17,056667	0,2	6,647688
17,060000	0,2	6,603926
17,063333	0,2	6,550344
17,066667	0,2	6,488298
17,070000	0,2	6,418990
17,073333	0,2	6,343866
17,076667	0,2	6,264885
17,080000	0,2	6,184427
17,083333	0,2	6,105010
17,086667	0,2	6,028929
17,090000	0,2	5,957592
17,093333	0,2	5,891094
17,096667	0,2	5,828723
17,100000	0,2	5,769777
17,103333	0,2	5,713954
17,106667	0,2	5,661248
17,110000	0,2	5,611709
17,113333	0,2	5,565320
17,116667	0,2	5,521885
17,120000	0,2	5,480803
17,123333	0,2	5,440858
17,126667	0,2	5,400430
17,130000	0,2	5,358288
17,133333	0,2	5,313961
17,136667	0,2	5,267258
17,140000	0,2	5,218008
17,143333	0,2	5,166398
17,146667	0,2	5,113022
17,150000	0,2	5,058296
17,153333	0,2	5,002194
17,156667	0,2	4,944771
17,160000	0,2	4,886526
17,163333	0,2	4,828027
17,166667	0,2	4,769411
17,170000	0,2	4,710508
17,173333	0,2	4,651493
17,176667	0,2	4,593094
17,180000	0,2	4,536047
17,183333	0,2	4,480557
17,186667	0,2	4,426605
17,190000	0,2	4,374460
17,193333	0,2	4,324296
17,196667	0,2	4,275870
17,200000	0,2	4,229092
17,203333	0,2	4,184249
17,206667	0,2	4,141356
17,210000	0,2	4,099734
17,213333	0,2	4,058543
17,216667	0,2	4,017711
17,220000	0,2	3,977954
17,223333	0,2	3,939883
17,226667	0,2	3,903695
17,230000	0,2	3,869456
17,233333	0,2	3,837125
17,236667	0,2	3,806583
17,240000	0,2	3,777800
17,243333	0,2	3,750738
17,246667	0,2	3,725369
17,250000	0,2	3,701888
17,253333	0,2	3,680524
17,256667	0,2	3,661270
17,260000	0,2	3,644164
17,263333	0,2	3,629412
17,266667	0,2	3,616988
17,270000	0,2	3,606584
17,273333	0,2	3,597948
17,276667	0,2	3,591086
17,280000	0,2	3,586366
17,283333	0,2	3,584312
17,286667	0,2	3,585087
17,290000	0,2	3,588488
17,293333	0,2	3,594343
17,296667	0,2	3,602479
17,300000	0,2	3,612601
17,303333	0,2	3,624535
17,306667	0,2	3,638376
17,310000	0,2	3,654354
17,313333	0,2	3,672829
17,316667	0,2	3,694299
17,320000	0,2	3,719082
17,323333	0,2	3,747047
17,326667	0,2	3,777809
17,330000	0,2	3,811061
17,333333	0,2	3,846693
17,336667	0,2	3,884809
17,340000	0,2	3,925629
17,343333	0,2	3,969112
17,346667	0,2	4,014507
17,350000	0,2	4,060438
17,353333	0,2	4,105593
17,356667	0,2	4,149463
17,360000	0,2	4,192246
17,363333	0,2	4,233946
17,366667	0,2	4,274048
17,370000	0,2	4,312113
17,373333	0,2	4,347973
17,376667	0,2	4,381271
17,380000	0,2	4,411486
17,383333	0,2	4,438441
17,386667	0,2	4,462231
17,390000	0,2	4,482775
17,393333	0,2	4,499991
17,396667	0,2	4,514159
17,400000	0,2	4,525613
17,403333	0,2	4,534252
17,406667	0,2	4,539752
17,410000	0,2	4,542120
17,413333	0,2	4,541706
17,416667	0,2	4,538839
17,420000	0,2	4,533835
17,423333	0,2	4,527200
17,426667	0,2	4,519337
17,430000	0,2	4,509945
17,433333	0,2	4,498128
17,436667	0,2	4,483332
17,440000	0,2	4,465792
17,443333	0,2	4,445872
17,446667	0,2	4,423388
17,450000	0,2	4,397891
17,453333	0,2	4,369551
17,456667	0,2	4,339284
17,460000	0,2	4,307811
17,463333	0,2	4,275078
17,466667	0,2	4,240646
17,470000	0,2	4,204098
17,473333	0,2	4,165210
17,476667	0,2	4,124222
17,480000	0,2	4,081871
17,483333	0,2	4,038861
17,486667	0,2	3,995554
17,490000	0,2	3,952023
17,493333	0,2	3,907882
17,496667	0,2	3,862472
17,500000	0,2	3,815615
17,503333	0,2	3,767836
17,506667	0,2	3,719750
17,510000	0,2	3,671392
17,513333	0,2	3,622355
17,516667	0,2	3,572574
17,520000	0,2	3,522478
17,523333	0,2	3,472429
17,526667	0,2	3,422574
17,530000	0,2	3,373061
17,533333	0,2	3,323981
17,536667	0,2	3,275395
17,540000	0,2	3,227567
17,543333	0,2	3,180950
17,546667	0,2	3,136080
17,550000	0,2	3,093449
17,553333	0,2	3,053242
17,556667	0,2	3,015344
17,560000	0,2	2,979780
17,563333	0,2	2,946883
17,566667	0,2	2,916918
17,570000	0,2	2,889751
17,573333	0,2	2,864961
17,576667	0,2	2,842227
17,580000	0,2	2,821566
17,583333	0,2	2,803140
17,586667	0,2	2,786831
17,590000	0,2	2,772228
17,593333	0,2	2,759128
17,596667	0,2	2,747586
17,600000	0,2	2,737328
17,603333	0,2	2,727890
17,606667	0,2	2,719426
17,610000	0,2	2,712575
17,613333	0,2	2,707579
17,616667	0,2	2,704186
17,620000	0,2	2,702107
17,623333	0,2	2,700975
17,626667	0,2	2,700149
17,630000	0,2	2,699182
17,633333	0,2	2,698178
17,636667	0,2	2,697239
17,640000	0,2	2,696117
17,643333	0,2	2,694743
17,646667	0,2	2,693615
17,650000	0,2	2,693452
17,653333	0,2	2,694453
17,656667	0,2	2,696037
17,660000	0,2	2,697602
17,663333	0,2	2,699213
17,666667	0,2	2,701333
17,670000	0,2	2,704229
17,673333	0,2	2,707582
17,676667	0,2	2,710564
17,680000	0,2	2,712633
17,683333	0,2	2,714161
17,686667	0,2	2,715970
17,690000	0,2	2,718398
17,693333	0,2	2,721165
17,696667	0,2	2,724106
17,700000	0,2	2,727559
17,703333	0,2	2,731977
17,706667	0,2	2,737493
17,710000	0,2	2,743908
17,713333	0,2	2,750882
17,716667	0,2	2,758061
17,720000	0,2	2,765232
17,723333	0,2	2,772413
17,726667	0,2	2,779584
17,730000	0,2	2,786569
17,733333	0,2	2,793205
17,736667	0,2	2,799279
17,740000	0,2	2,804541
17,743333	0,2	2,808856
17,746667	0,2	2,812040
17,750000	0,2	2,813739
17,753333	0,2	2,813635
17,756667	0,2	2,811693
17,760000	0,2	2,808249
17,763333	0,2	2,803746
17,766667	0,2	2,798514
17,770000	0,2	2,792813
17,773333	0,2	2,786759
17,776667	0,2	2,780450
17,780000	0,2	2,774280
17,783333	0,2	2,768541
17,786667	0,2	2,762818
17,790000	0,2	2,756573
17,793333	0,2	2,750234
17,796667	0,2	2,745012
17,800000	0,2	2,741731
17,803333	0,2	2,740473
17,806667	0,2	2,741153
17,810000	0,2	2,743810
17,813333	0,2	2,748335
17,816667	0,2	2,754258
17,820000	0,2	2,761169
17,823333	0,2	2,769336
17,826667	0,2	2,779424
17,830000	0,2	2,791669
17,833333	0,2	2,805518
17,836667	0,2	2,819839
17,840000	0,2	2,833619
17,843333	0,2	2,846718
17,846667	0,2	2,859742
17,850000	0,2	2,873056
17,853333	0,2	2,886167
17,856667	0,2	2,898074
17,860000	0,2	2,907853
17,863333	0,2	2,914957
17,866667	0,2	2,919418
17,870000	0,2	2,921724
17,873333	0,2	2,922283
17,876667	0,2	2,921117
17,880000	0,2	2,918188
17,883333	0,2	2,913598
17,886667	0,2	2,907196
17,890000	0,2	2,898503
17,893333	0,2	2,887414
17,896667	0,2	2,874491
17,900000	0,2	2,860496
17,903333	0,2	2,845953
17,906667	0,2	2,831168
17,910000	0,2	2,816572
17,913333	0,2	2,802712
17,916667	0,2	2,789868
17,920000	0,2	2,778076
17,923333	0,2	2,767473
17,926667	0,2	2,758525
17,930000	0,2	2,752064
17,933333	0,2	2,748825
17,936667	0,2	2,748821
17,940000	0,2	2,751543
17,943333	0,2	2,756737
17,946667	0,2	2,764651
17,950000	0,2	2,775438
17,953333	0,2	2,788776
17,956667	0,2	2,804305
17,960000	0,2	2,822111
17,963333	0,2	2,842719
17,966667	0,2	2,866840
17,970000	0,2	2,894926
17,973333	0,2	2,926605
17,976667	0,2	2,960574
17,980000	0,2	2,995435
17,983333	0,2	3,030678
17,986667	0,2	3,066629
17,990000	0,2	3,103547
17,993333	0,2	3,140990
17,996667	0,2	3,178092
18,000000	0,2	3,214211
18,003333	0,2	3,249074
18,006667	0,2	3,282425
18,010000	0,2	3,313802
18,013333	0,2	3,342501
18,016667	0,2	3,367856
18,020000	0,2	3,389775
18,023333	0,2	3,408536
18,026667	0,2	3,424140
18,030000	0,2	3,436578
18,033333	0,2	3,446433
18,036667	0,2	3,454654
18,040000	0,2	3,461963
18,043333	0,2	3,468694
18,046667	0,2	3,474933
18,050000	0,2	3,480640
18,053333	0,2	3,485737
18,056667	0,2	3,490168
18,060000	0,2	3,493994
18,063333	0,2	3,497310
18,066667	0,2	3,500055
18,070000	0,2	3,502168
18,073333	0,2	3,503587
18,076667	0,2	3,503635
18,080000	0,2	3,500906
18,083333	0,2	3,494115
18,086667	0,2	3,482740
18,090000	0,2	3,466871
18,093333	0,2	3,447011
18,096667	0,2	3,424107
18,100000	0,2	3,399460
18,103333	0,2	3,374149
18,106667	0,2	3,348058
18,110000	0,2	3,319677
18,113333	0,2	3,287449
18,116667	0,2	3,251188
18,120000	0,2	3,211973
18,123333	0,2	3,171225
18,126667	0,2	3,130294
18,130000	0,2	3,090390
18,133333	0,2	3,052363
18,136667	0,2	3,016503
18,140000	0,2	2,982670
18,143333	0,2	2,950789
18,146667	0,2	2,921199
18,150000	0,2	2,894341
18,153333	0,2	2,870337
18,156667	0,2	2,849048
18,160000	0,2	2,830215
18,163333	0,2	2,813300
18,166667	0,2	2,797530
18,170000	0,2	2,782508
18,173333	0,2	2,768557
18,176667	0,2	2,756122
18,180000	0,2	2,745166
18,183333	0,2	2,735528
18,186667	0,2	2,727453
18,190000	0,2	2,721297
18,193333	0,2	2,716776
18,196667	0,2	2,712817
18,200000	0,2	2,708272
18,203333	0,2	2,702618
18,206667	0,2	2,696084
18,210000	0,2	2,689329
18,213333	0,2	2,683015
18,216667	0,2	2,677624
18,220000	0,2	2,673340
18,223333	0,2	2,669833
18,226667	0,2	2,666356
18,230000	0,2	2,662330
18,233333	0,2	2,657675
18,236667	0,2	2,652574
18,240000	0,2	2,647210
18,243333	0,2	2,641757
18,246667	0,2	2,636490
18,250000	0,2	2,631714
18,253333	0,2	2,627258
18,256667	0,2	2,622258
18,260000	0,2	2,616030
18,263333	0,2	2,609010
18,266667	0,2	2,602351
18,270000	0,2	2,596843
18,273333	0,2	2,592639
18,276667	0,2	2,589561
18,280000	0,2	2,587161
18,283333	0,2	2,584878
18,286667	0,2	2,582471
18,290000	0,2	2,580013
18,293333	0,2	2,577616
18,296667	0,2	2,575384
18,300000	0,2	2,573376
18,303333	0,2	2,571508
18,306667	0,2	2,569642
18,310000	0,2	2,567828
18,313333	0,2	2,566296
18,316667	0,2	2,565114
18,320000	0,2	2,564018
18,323333	0,2	2,562647
18,326667	0,2	2,560969
18,330000	0,2	2,559478
18,333333	0,2	2,558849
18,336667	0,2	2,559335
18,340000	0,2	2,560719
18,343333	0,2	2,562840
18,346667	0,2	2,565966
18,350000	0,2	2,570827
18,353333	0,2	2,578375
18,356667	0,2	2,589253
18,360000	0,2	2,603730
18,363333	0,2	2,622195
18,366667	0,2	2,645065
18,370000	0,2	2,672278
18,373333	0,2	2,703486
18,376667	0,2	2,738426
18,380000	0,2	2,776782
18,383333	0,2	2,818290
18,386667	0,2	2,862965
18,390000	0,2	2,910498
18,393333	0,2	2,959566
18,396667	0,2	3,008179
18,400000	0,2	3,054562
18,403333	0,2	3,097660
18,406667	0,2	3,136948
18,410000	0,2	3,171878
18,413333	0,2	3,201458
18,416667	0,2	3,224221
18,420000	0,2	3,238748
18,423333	0,2	3,244471
18,426667	0,2	3,241918
18,430000	0,2	3,231949
18,433333	0,2	3,214998
18,436667	0,2	3,191239
18,440000	0,2	3,161102
18,443333	0,2	3,125510
18,446667	0,2	3,085942
18,450000	0,2	3,044123
18,453333	0,2	3,001406
18,456667	0,2	2,958597
18,460000	0,2	2,916154
18,463333	0,2	2,874274
18,466667	0,2	2,833150
18,470000	0,2	2,793532
18,473333	0,2	2,756883
18,476667	0,2	2,724556
18,480000	0,2	2,696745
18,483333	0,2	2,672644
18,486667	0,2	2,651489
18,490000	0,2	2,632917
18,493333	0,2	2,616733
18,496667	0,2	2,603003
18,500000	0,2	2,592164
18,503333	0,2	2,584655
18,506667	0,2	2,580487
18,510000	0,2	2,579118
18,513333	0,2	2,579447
18,516667	0,2	2,580187
18,520000	0,2	2,580669
18,523333	0,2	2,581026
18,526667	0,2	2,581571
18,530000	0,2	2,582497
18,533333	0,2	2,584004
18,536667	0,2	2,586306
18,540000	0,2	2,589610
18,543333	0,2	2,593907
18,546667	0,2	2,598555
18,550000	0,2	2,602501
18,553333	0,2	2,605028
18,556667	0,2	2,605977
18,560000	0,2	2,605364
18,563333	0,2	2,603116
18,566667	0,2	2,599181
18,570000	0,2	2,593684
18,573333	0,2	2,587027
18,576667	0,2	2,579863
18,580000	0,2	2,572760
18,583333	0,2	2,565812
18,586667	0,2	2,558746
18,590000	0,2	2,551279
18,593333	0,2	2,543387
18,596667	0,2	2,535359
18,600000	0,2	2,527601
18,603333	0,2	2,520351
18,606667	0,2	2,513618
18,610000	0,2	2,507484
18,613333	0,2	2,502349
18,616667	0,2	2,498694
18,620000	0,2	2,496934
18,623333	0,2	2,497583
18,626667	0,2	2,500986
18,630000	0,2	2,506792
18,633333	0,2	2,514260
18,636667	0,2	2,523064
18,640000	0,2	2,533504
18,643333	0,2	2,546079
18,646667	0,2	2,561084
18,650000	0,2	2,578374
18,653333	0,2	2,597232
18,656667	0,2	2,616706
18,660000	0,2	2,636078
18,663333	0,2	2,654857
18,666667	0,2	2,672640
18,670000	0,2	2,689241
18,673333	0,2	2,704801
18,676667	0,2	2,719380
18,680000	0,2	2,732485
18,683333	0,2	2,743276
18,686667	0,2	2,750964
18,690000	0,2	2,755001
18,693333	0,2	2,755097
18,696667	0,2	2,751213
18,700000	0,2	2,743950
18,703333	0,2	2,734728
18,706667	0,2	2,724912
18,710000	0,2	2,715000
18,713333	0,2	2,704892
18,716667	0,2	2,694365
18,720000	0,2	2,683055
18,723333	0,2	2,670509
18,726667	0,2	2,656683
18,730000	0,2	2,642218
18,733333	0,2	2,628042
18,736667	0,2	2,614726
18,740000	0,2	2,602280
18,743333	0,2	2,590535
18,746667	0,2	2,579319
18,750000	0,2	2,568392
18,753333	0,2	2,557605
18,756667	0,2	2,547090
18,760000	0,2	2,537233
18,763333	0,2	2,528360
18,766667	0,2	2,520408
18,770000	0,2	2,513054
18,773333	0,2	2,506076
18,776667	0,2	2,499484
18,780000	0,2	2,493416
18,783333	0,2	2,488122
18,786667	0,2	2,483787
18,790000	0,2	2,480105
18,793333	0,2	2,476258
18,796667	0,2	2,471608
18,800000	0,2	2,466338
18,803333	0,2	2,461325
18,806667	0,2	2,457464
18,810000	0,2	2,455162
18,813333	0,2	2,454339
18,816667	0,2	2,454822
18,820000	0,2	2,456761
18,823333	0,2	2,460491
18,826667	0,2	2,465869
18,830000	0,2	2,472223
18,833333	0,2	2,478933
18,836667	0,2	2,485641
18,840000	0,2	2,492279
18,843333	0,2	2,499250
18,846667	0,2	2,507048
18,850000	0,2	2,515714
18,853333	0,2	2,524926
18,856667	0,2	2,534175
18,860000	0,2	2,542683
18,863333	0,2	2,549571
18,866667	0,2	2,554237
18,870000	0,2	2,556510
18,873333	0,2	2,556565
18,876667	0,2	2,554647
18,880000	0,2	2,550973
18,883333	0,2	2,546111
18,886667	0,2	2,541035
18,890000	0,2	2,536417
18,893333	0,2	2,532065
18,896667	0,2	2,527087
18,900000	0,2	2,520645
18,903333	0,2	2,512621
18,906667	0,2	2,503484
18,910000	0,2	2,493724
18,913333	0,2	2,483628
18,916667	0,2	2,473368
18,920000	0,2	2,463186
18,923333	0,2	2,453478
18,926667	0,2	2,444617
18,930000	0,2	2,436699
18,933333	0,2	2,429468
18,936667	0,2	2,422498
18,940000	0,2	2,415468
18,943333	0,2	2,408289
18,946667	0,2	2,401095
18,950000	0,2	2,394356
18,953333	0,2	2,388743
18,956667	0,2	2,384596
18,960000	0,2	2,381825
18,963333	0,2	2,380324
18,966667	0,2	2,380064
18,970000	0,2	2,380835
18,973333	0,2	2,382027
18,976667	0,2	2,382763
18,980000	0,2	2,382515
18,983333	0,2	2,381724
18,986667	0,2	2,381577
18,990000	0,2	2,382888
18,993333	0,2	2,385373
18,996667	0,2	2,388254
19,000000	0,2	2,391062
19,003333	0,2	2,393604
19,006667	0,2	2,395915
19,010000	0,2	2,398280
19,013333	0,2	2,400660
19,016667	0,2	2,402389
19,020000	0,2	2,402778
19,023333	0,2	2,401592
19,026667	0,2	2,399002
19,030000	0,2	2,395485
19,033333	0,2	2,391648
19,036667	0,2	2,387847
19,040000	0,2	2,383895
19,043333	0,2	2,379193
19,046667	0,2	2,373258
19,050000	0,2	2,366113
19,053333	0,2	2,358027
19,056667	0,2	2,349125
19,060000	0,2	2,339582
19,063333	0,2	2,329714
19,066667	0,2	2,319712
19,070000	0,2	2,309669
19,073333	0,2	2,299677
19,076667	0,2	2,289746
19,080000	0,2	2,279973
19,083333	0,2	2,270742
19,086667	0,2	2,262346
19,090000	0,2	2,254544
19,093333	0,2	2,246875
19,096667	0,2	2,239198
19,100000	0,2	2,231656
19,103333	0,2	2,224382
19,106667	0,2	2,217300
19,110000	0,2	2,210096
19,113333	0,2	2,202416
19,116667	0,2	2,194147
19,120000	0,2	2,185657
19,123333	0,2	2,177848
19,126667	0,2	2,171656
19,130000	0,2	2,167227
19,133333	0,2	2,163838
19,136667	0,2	2,160581
19,140000	0,2	2,156972
19,143333	0,2	2,153294
19,146667	0,2	2,150300
19,150000	0,2	2,148405
19,153333	0,2	2,147387
19,156667	0,2	2,146692
19,160000	0,2	2,145730
19,163333	0,2	2,144166
19,166667	0,2	2,142004
19,170000	0,2	2,139378
19,173333	0,2	2,136524
19,176667	0,2	2,133849
19,180000	0,2	2,131838
19,183333	0,2	2,130954
19,186667	0,2	2,131392
19,190000	0,2	2,132840
19,193333	0,2	2,134648
19,196667	0,2	2,136200
19,200000	0,2	2,137135
19,203333	0,2	2,137471
19,206667	0,2	2,137624
19,210000	0,2	2,138056
19,213333	0,2	2,138920
19,216667	0,2	2,140275
19,220000	0,2	2,142203
19,223333	0,2	2,144449
19,226667	0,2	2,146463
19,230000	0,2	2,147911
19,233333	0,2	2,148799
19,236667	0,2	2,149255
19,240000	0,2	2,149619
19,243333	0,2	2,150695
19,246667	0,2	2,153421
19,250000	0,2	2,158109
19,253333	0,2	2,164220
19,256667	0,2	2,170810
19,260000	0,2	2,177099
19,263333	0,2	2,182822
19,266667	0,2	2,188216
19,270000	0,2	2,193736
19,273333	0,2	2,199701
19,276667	0,2	2,206126
19,280000	0,2	2,212781
19,283333	0,2	2,219394
19,286667	0,2	2,226094
19,290000	0,2	2,233499
19,293333	0,2	2,241985
19,296667	0,2	2,251124
19,300000	0,2	2,259969
19,303333	0,2	2,267646
19,306667	0,2	2,273742
19,310000	0,2	2,278217
19,313333	0,2	2,281141
19,316667	0,2	2,282941
19,320000	0,2	2,284536
19,323333	0,2	2,286678
19,326667	0,2	2,289088
19,330000	0,2	2,290528
19,333333	0,2	2,290005
19,336667	0,2	2,287556
19,340000	0,2	2,283832
19,343333	0,2	2,279361
19,346667	0,2	2,274139
19,350000	0,2	2,267899
19,353333	0,2	2,260815
19,356667	0,2	2,253625
19,360000	0,2	2,247183
19,363333	0,2	2,242039
19,366667	0,2	2,238213
19,370000	0,2	2,235274
19,373333	0,2	2,232569
19,376667	0,2	2,229409
19,380000	0,2	2,225501
19,383333	0,2	2,221263
19,386667	0,2	2,217395
19,390000	0,2	2,214275
19,393333	0,2	2,212069
19,396667	0,2	2,211048
19,400000	0,2	2,211436
19,403333	0,2	2,213200
19,406667	0,2	2,216011
19,410000	0,2	2,219192
19,413333	0,2	2,221986
19,416667	0,2	2,224039
19,420000	0,2	2,225382
19,423333	0,2	2,226080
19,426667	0,2	2,226201
19,430000	0,2	2,225787
19,433333	0,2	2,224877
19,436667	0,2	2,223818
19,440000	0,2	2,223060
19,443333	0,2	2,222514
19,446667	0,2	2,221577
19,450000	0,2	2,219697
19,453333	0,2	2,216606
19,456667	0,2	2,212415
19,460000	0,2	2,207675
19,463333	0,2	2,203160
19,466667	0,2	2,199458
19,470000	0,2	2,196618
19,473333	0,2	2,194339
19,476667	0,2	2,192589
19,480000	0,2	2,191781
19,483333	0,2	2,192563
19,486667	0,2	2,195629
19,490000	0,2	2,201391
19,493333	0,2	2,209613
19,496667	0,2	2,219579
19,500000	0,2	2,230722
19,503333	0,2	2,243079
19,506667	0,2	2,257080
19,510000	0,2	2,273093
19,513333	0,2	2,291437
19,516667	0,2	2,312451
19,520000	0,2	2,336239
19,523333	0,2	2,362468
19,526667	0,2	2,390359
19,530000	0,2	2,419079
19,533333	0,2	2,448455
19,536667	0,2	2,478852
19,540000	0,2	2,510172
19,543333	0,2	2,541459
19,546667	0,2	2,571572
19,550000	0,2	2,599911
19,553333	0,2	2,626228
19,556667	0,2	2,649940
19,560000	0,2	2,670158
19,563333	0,2	2,686268
19,566667	0,2	2,697991
19,570000	0,2	2,705165
19,573333	0,2	2,707857
19,576667	0,2	2,706429
19,580000	0,2	2,701399
19,583333	0,2	2,693206
19,586667	0,2	2,681937
19,590000	0,2	2,667494
19,593333	0,2	2,650351
19,596667	0,2	2,631915
19,600000	0,2	2,613635
19,603333	0,2	2,596012
19,606667	0,2	2,578759
19,610000	0,2	2,561476
19,613333	0,2	2,544048
19,616667	0,2	2,526464
19,620000	0,2	2,508516
19,623333	0,2	2,490114
19,626667	0,2	2,471664
19,630000	0,2	2,453861
19,633333	0,2	2,437109
19,636667	0,2	2,421169
19,640000	0,2	2,405693
19,643333	0,2	2,390927
19,646667	0,2	2,377367
19,650000	0,2	2,364982
19,653333	0,2	2,353276
19,656667	0,2	2,342015
19,660000	0,2	2,331317
19,663333	0,2	2,320915
19,666667	0,2	2,310054
19,670000	0,2	2,298333
19,673333	0,2	2,286021
19,676667	0,2	2,273625
19,680000	0,2	2,261557
19,683333	0,2	2,250086
19,686667	0,2	2,239315
19,690000	0,2	2,229094
19,693333	0,2	2,219141
19,696667	0,2	2,209180
19,700000	0,2	2,198878
19,703333	0,2	2,188039
19,706667	0,2	2,176890
19,710000	0,2	2,165985
19,713333	0,2	2,155854
19,716667	0,2	2,146722
19,720000	0,2	2,138499
19,723333	0,2	2,130883
19,726667	0,2	2,123436
19,730000	0,2	2,115697
19,733333	0,2	2,107538
19,736667	0,2	2,099452
19,740000	0,2	2,092143
19,743333	0,2	2,085942
19,746667	0,2	2,080759
19,750000	0,2	2,076416
19,753333	0,2	2,073023
19,756667	0,2	2,070973
19,760000	0,2	2,070436
19,763333	0,2	2,071221
19,766667	0,2	2,073302
19,770000	0,2	2,077044
19,773333	0,2	2,082932
19,776667	0,2	2,091374
19,780000	0,2	2,102433
19,783333	0,2	2,115613
19,786667	0,2	2,130102
19,790000	0,2	2,145271
19,793333	0,2	2,161010
19,796667	0,2	2,177599
19,800000	0,2	2,195344
19,803333	0,2	2,214551
19,806667	0,2	2,235573
19,810000	0,2	2,258570
19,813333	0,2	2,283194
19,816667	0,2	2,308477
19,820000	0,2	2,333363
19,823333	0,2	2,357515
19,826667	0,2	2,381073
19,830000	0,2	2,403599
19,833333	0,2	2,423941
19,836667	0,2	2,441162
19,840000	0,2	2,455010
19,843333	0,2	2,465551
19,846667	0,2	2,472726
19,850000	0,2	2,476431
19,853333	0,2	2,476859
19,856667	0,2	2,474260
19,860000	0,2	2,468489
19,863333	0,2	2,459282
19,866667	0,2	2,446627
19,870000	0,2	2,430813
19,873333	0,2	2,412582
19,876667	0,2	2,392922
19,880000	0,2	2,372359
19,883333	0,2	2,350758
19,886667	0,2	2,327771
19,890000	0,2	2,303334
19,893333	0,2	2,277941
19,896667	0,2	2,252617
19,900000	0,2	2,228368
19,903333	0,2	2,205413
19,906667	0,2	2,183221
19,910000	0,2	2,161319
19,913333	0,2	2,139769
19,916667	0,2	2,119048
19,920000	0,2	2,099588
19,923333	0,2	2,081359
19,926667	0,2	2,064095
19,930000	0,2	2,047827
19,933333	0,2	2,032919
19,936667	0,2	2,019702
19,940000	0,2	2,007972
19,943333	0,2	1,996842
19,946667	0,2	1,985343
19,950000	0,2	1,973086
19,953333	0,2	1,960250
19,956667	0,2	1,947345
19,960000	0,2	1,935048
19,963333	0,2	1,923821
19,966667	0,2	1,913601
19,970000	0,2	1,903898
19,973333	0,2	1,894246
19,976667	0,2	1,884696
19,980000	0,2	1,875740
19,983333	0,2	1,867707
19,986667	0,2	1,860676
19,990000	0,2	1,854823
19,993333	0,2	1,850395
19,996667	0,2	1,847464
20,000000	0,2	1,845871
20,003333	0,2	1,845292
20,006667	0,2	1,845405
20,010000	0,2	1,845965
20,013333	0,2	1,846756
20,016667	0,2	1,847691
20,020000	0,2	1,848803
20,023333	0,2	1,850110
20,026667	0,2	1,851751
20,030000	0,2	1,854033
20,033333	0,2	1,857212
20,036667	0,2	1,861378
20,040000	0,2	1,866317
20,043333	0,2	1,871507
20,046667	0,2	1,876442
20,050000	0,2	1,880967
20,053333	0,2	1,885387
20,056667	0,2	1,890117
20,060000	0,2	1,895129
20,063333	0,2	1,899986
20,066667	0,2	1,904290
20,070000	0,2	1,907891
20,073333	0,2	1,910903
20,076667	0,2	1,913561
20,080000	0,2	1,915792
20,083333	0,2	1,917300
20,086667	0,2	1,918265
20,090000	0,2	1,919239
20,093333	0,2	1,920359
20,096667	0,2	1,921330
20,100000	0,2	1,921935
20,103333	0,2	1,922240
20,106667	0,2	1,922422
20,110000	0,2	1,922642
20,113333	0,2	1,923048
20,116667	0,2	1,923587
20,120000	0,2	1,923921
20,123333	0,2	1,923810
20,126667	0,2	1,923396
20,130000	0,2	1,922986
20,133333	0,2	1,922851
20,136667	0,2	1,923280
20,140000	0,2	1,924493
20,143333	0,2	1,926550
20,146667	0,2	1,929305
20,150000	0,2	1,932369
20,153333	0,2	1,935368
20,156667	0,2	1,938228
20,160000	0,2	1,941154
20,163333	0,2	1,944595
20,166667	0,2	1,949083
20,170000	0,2	1,954864
20,173333	0,2	1,961693
20,176667	0,2	1,968992
20,180000	0,2	1,976409
20,183333	0,2	1,984223
20,186667	0,2	1,992977
20,190000	0,2	2,002952
20,193333	0,2	2,014135
20,196667	0,2	2,026206
20,200000	0,2	2,038427
20,203333	0,2	2,049818
20,206667	0,2	2,059681
20,210000	0,2	2,067919
20,213333	0,2	2,074817
20,216667	0,2	2,080887
20,220000	0,2	2,086985
20,223333	0,2	2,093821
20,226667	0,2	2,101250
20,230000	0,2	2,108527
20,233333	0,2	2,114955
20,236667	0,2	2,119987
20,240000	0,2	2,123078
20,243333	0,2	2,123983
20,246667	0,2	2,123302
20,250000	0,2	2,122091
20,253333	0,2	2,120682
20,256667	0,2	2,118606
20,260000	0,2	2,115662
20,263333	0,2	2,112174
20,266667	0,2	2,108306
20,270000	0,2	2,103989
20,273333	0,2	2,099378
20,276667	0,2	2,094789
20,280000	0,2	2,090301
20,283333	0,2	2,085867
20,286667	0,2	2,081652
20,290000	0,2	2,077835
20,293333	0,2	2,074478
20,296667	0,2	2,071913
20,300000	0,2	2,070878
20,303333	0,2	2,072152
20,306667	0,2	2,076272
20,310000	0,2	2,083589
20,313333	0,2	2,094185
20,316667	0,2	2,107560
20,320000	0,2	2,122923
20,323333	0,2	2,139906
20,326667	0,2	2,158569
20,330000	0,2	2,179049
20,333333	0,2	2,201657
20,336667	0,2	2,226870
20,340000	0,2	2,254824
20,343333	0,2	2,285032
20,346667	0,2	2,316697
20,350000	0,2	2,349055
20,353333	0,2	2,381523
20,356667	0,2	2,413691
20,360000	0,2	2,445179
20,363333	0,2	2,475469
20,366667	0,2	2,503850
20,370000	0,2	2,529671
20,373333	0,2	2,552595
20,376667	0,2	2,572615
20,380000	0,2	2,589965
20,383333	0,2	2,604913
20,386667	0,2	2,617521
20,390000	0,2	2,627704
20,393333	0,2	2,635514
20,396667	0,2	2,641222
20,400000	0,2	2,645161
20,403333	0,2	2,647599
20,406667	0,2	2,648642
20,410000	0,2	2,648111
20,413333	0,2	2,645645
20,416667	0,2	2,641042
20,420000	0,2	2,634245
20,423333	0,2	2,625146
20,426667	0,2	2,613777
20,430000	0,2	2,600489
20,433333	0,2	2,585907
20,436667	0,2	2,570702
20,440000	0,2	2,554841
20,443333	0,2	2,537333
20,446667	0,2	2,517239
20,450000	0,2	2,494442
20,453333	0,2	2,469408
20,456667	0,2	2,442831
20,460000	0,2	2,415510
20,463333	0,2	2,388210
20,466667	0,2	2,361363
20,470000	0,2	2,334853
20,473333	0,2	2,308108
20,476667	0,2	2,280507
20,480000	0,2	2,252080
20,483333	0,2	2,223684
20,486667	0,2	2,196195
20,490000	0,2	2,169742
20,493333	0,2	2,143905
20,496667	0,2	2,118414
20,500000	0,2	2,093569
20,503333	0,2	2,070048
20,506667	0,2	2,048376
20,510000	0,2	2,028769
20,513333	0,2	2,011423
20,516667	0,2	1,996371
20,520000	0,2	1,982960
20,523333	0,2	1,970167
20,526667	0,2	1,957572
20,530000	0,2	1,945617
20,533333	0,2	1,935030
20,536667	0,2	1,926223
20,540000	0,2	1,919100
20,543333	0,2	1,913202
20,546667	0,2	1,907986
20,550000	0,2	1,903071
20,553333	0,2	1,898187
20,556667	0,2	1,893032
20,560000	0,2	1,887288
20,563333	0,2	1,880860
20,566667	0,2	1,874319
20,570000	0,2	1,868621
20,573333	0,2	1,864082
20,576667	0,2	1,860233
20,580000	0,2	1,856464
20,583333	0,2	1,852212
20,586667	0,2	1,847071
20,590000	0,2	1,841286
20,593333	0,2	1,835678
20,596667	0,2	1,830839
20,600000	0,2	1,826730
20,603333	0,2	1,822950
20,606667	0,2	1,818961
20,610000	0,2	1,814354
20,613333	0,2	1,809299
20,616667	0,2	1,804545
20,620000	0,2	1,800835
20,623333	0,2	1,798420
20,626667	0,2	1,797016
20,630000	0,2	1,796042
20,633333	0,2	1,794895
20,636667	0,2	1,793302
20,640000	0,2	1,791576
20,643333	0,2	1,790315
20,646667	0,2	1,789717
20,650000	0,2	1,789352
20,653333	0,2	1,788685
20,656667	0,2	1,787556
20,660000	0,2	1,785968
20,663333	0,2	1,783737
20,666667	0,2	1,780597
20,670000	0,2	1,776467
20,673333	0,2	1,771557
20,676667	0,2	1,766401
20,680000	0,2	1,761569
20,683333	0,2	1,757164
20,686667	0,2	1,752918
20,690000	0,2	1,748732
20,693333	0,2	1,744679
20,696667	0,2	1,740671
20,700000	0,2	1,736549
20,703333	0,2	1,732286
20,706667	0,2	1,727958
20,710000	0,2	1,723623
20,713333	0,2	1,719324
20,716667	0,2	1,715258
20,720000	0,2	1,711676
20,723333	0,2	1,708316
20,726667	0,2	1,704356
20,730000	0,2	1,699443
20,733333	0,2	1,694322
20,736667	0,2	1,689824
20,740000	0,2	1,685878
20,743333	0,2	1,682086
20,746667	0,2	1,678447
20,750000	0,2	1,675176
20,753333	0,2	1,672557
20,756667	0,2	1,671029
20,760000	0,2	1,670902
20,763333	0,2	1,671955
20,766667	0,2	1,673640
20,770000	0,2	1,675539
20,773333	0,2	1,677402
20,776667	0,2	1,679071
20,780000	0,2	1,680589
20,783333	0,2	1,682336
20,786667	0,2	1,685007
20,790000	0,2	1,689198
20,793333	0,2	1,694939
20,796667	0,2	1,701924
20,800000	0,2	1,710061
20,803333	0,2	1,719407
20,806667	0,2	1,729649
20,810000	0,2	1,740174
20,813333	0,2	1,750780
20,816667	0,2	1,761949
20,820000	0,2	1,774417
20,823333	0,2	1,788683
20,826667	0,2	1,804699
20,830000	0,2	1,821931
20,833333	0,2	1,839863
20,836667	0,2	1,858234
20,840000	0,2	1,876805
20,843333	0,2	1,895307
20,846667	0,2	1,913682
20,850000	0,2	1,932123
20,853333	0,2	1,950858
20,856667	0,2	1,969759
20,860000	0,2	1,988050
20,863333	0,2	2,004796
20,866667	0,2	2,019639
20,870000	0,2	2,032704
20,873333	0,2	2,044093
20,876667	0,2	2,053566
20,880000	0,2	2,060396
20,883333	0,2	2,063788
20,886667	0,2	2,063506
20,890000	0,2	2,059782
20,893333	0,2	2,052939
20,896667	0,2	2,043296
20,900000	0,2	2,031056
20,903333	0,2	2,016204
20,906667	0,2	1,998615
20,910000	0,2	1,978375
20,913333	0,2	1,956037
20,916667	0,2	1,932526
20,920000	0,2	1,908830
20,923333	0,2	1,885664
20,926667	0,2	1,863469
20,930000	0,2	1,842765
20,933333	0,2	1,823959
20,936667	0,2	1,806820
20,940000	0,2	1,790761
20,943333	0,2	1,775542
20,946667	0,2	1,761440
20,950000	0,2	1,748904
20,953333	0,2	1,738435
20,956667	0,2	1,730738
20,960000	0,2	1,726285
20,963333	0,2	1,724752
20,966667	0,2	1,725817
20,970000	0,2	1,730152
20,973333	0,2	1,738672
20,976667	0,2	1,751336
20,980000	0,2	1,767249
20,983333	0,2	1,785388
20,986667	0,2	1,805007
20,990000	0,2	1,825615
20,993333	0,2	1,846646
20,996667	0,2	1,867223
21,000000	0,2	1,886564
21,003333	0,2	1,904671
21,006667	0,2	1,922151
21,010000	0,2	1,939142
21,013333	0,2	1,954843
21,016667	0,2	1,968174
21,020000	0,2	1,978387
21,023333	0,2	1,985181
21,026667	0,2	1,988588
21,030000	0,2	1,988846
21,033333	0,2	1,986204
21,036667	0,2	1,980616
21,040000	0,2	1,971590
21,043333	0,2	1,958724
21,046667	0,2	1,942556
21,050000	0,2	1,924509
21,053333	0,2	1,905958
21,056667	0,2	1,887646
21,060000	0,2	1,869693
21,063333	0,2	1,851672
21,066667	0,2	1,832929
21,070000	0,2	1,813212
21,073333	0,2	1,792941
21,076667	0,2	1,772919
21,080000	0,2	1,753991
21,083333	0,2	1,736810
21,086667	0,2	1,721547
21,090000	0,2	1,707946
21,093333	0,2	1,695940
21,096667	0,2	1,685894
21,100000	0,2	1,677993
21,103333	0,2	1,671670
21,106667	0,2	1,666008
21,110000	0,2	1,660589
21,113333	0,2	1,655767
21,116667	0,2	1,652231
21,120000	0,2	1,650448
21,123333	0,2	1,650411
21,126667	0,2	1,651714
21,130000	0,2	1,654008
21,133333	0,2	1,657464
21,136667	0,2	1,662664
21,140000	0,2	1,670066
21,143333	0,2	1,679697
21,146667	0,2	1,691175
21,150000	0,2	1,703702
21,153333	0,2	1,716210
21,156667	0,2	1,727952
21,160000	0,2	1,738800
21,163333	0,2	1,748973
21,166667	0,2	1,758841
21,170000	0,2	1,768792
21,173333	0,2	1,778795
21,176667	0,2	1,788082
21,180000	0,2	1,795521
21,183333	0,2	1,800379
21,186667	0,2	1,802673
21,190000	0,2	1,802866
21,193333	0,2	1,801255
21,196667	0,2	1,797653
21,200000	0,2	1,791599
21,203333	0,2	1,782907
21,206667	0,2	1,771969
21,210000	0,2	1,759319
21,213333	0,2	1,745152
21,216667	0,2	1,729667
21,220000	0,2	1,713652
21,223333	0,2	1,698220
21,226667	0,2	1,683926
21,230000	0,2	1,670566
21,233333	0,2	1,657823
21,236667	0,2	1,645549
21,240000	0,2	1,633771
21,243333	0,2	1,622943
21,246667	0,2	1,613774
21,250000	0,2	1,606820
21,253333	0,2	1,602772
21,256667	0,2	1,602889
21,260000	0,2	1,608526
21,263333	0,2	1,620346
21,266667	0,2	1,638428
21,270000	0,2	1,662819
21,273333	0,2	1,693646
21,276667	0,2	1,731249
21,280000	0,2	1,776486
21,283333	0,2	1,830520
21,286667	0,2	1,894270
21,290000	0,2	1,968264
21,293333	0,2	2,052770
21,296667	0,2	2,147761
21,300000	0,2	2,252910
21,303333	0,2	2,367687
21,306667	0,2	2,491208
21,310000	0,2	2,622078
21,313333	0,2	2,758617
21,316667	0,2	2,899130
21,320000	0,2	3,041753
21,323333	0,2	3,184109
21,326667	0,2	3,323331
21,330000	0,2	3,456554
21,333333	0,2	3,581353
21,336667	0,2	3,695714
21,340000	0,2	3,797849
21,343333	0,2	3,886246
21,346667	0,2	3,959748
21,350000	0,2	4,017587
21,353333	0,2	4,059302
21,356667	0,2	4,084735
21,360000	0,2	4,094163
21,363333	0,2	4,088004
21,366667	0,2	4,066471
21,370000	0,2	4,030078
21,373333	0,2	3,980408
21,376667	0,2	3,920127
21,380000	0,2	3,852196
21,383333	0,2	3,778972
21,386667	0,2	3,701804
21,390000	0,2	3,621212
21,393333	0,2	3,537439
21,396667	0,2	3,451149
21,400000	0,2	3,363698
21,403333	0,2	3,276603
21,406667	0,2	3,190786
21,410000	0,2	3,106436
21,413333	0,2	3,023459
21,416667	0,2	2,941914
21,420000	0,2	2,862086
21,423333	0,2	2,784102
21,426667	0,2	2,707709
21,430000	0,2	2,632731
21,433333	0,2	2,559427
21,436667	0,2	2,488433
21,440000	0,2	2,420709
21,443333	0,2	2,357237
21,446667	0,2	2,298478
21,450000	0,2	2,244166
21,453333	0,2	2,193842
21,456667	0,2	2,147488
21,460000	0,2	2,105511
21,463333	0,2	2,068256
21,466667	0,2	2,035717
21,470000	0,2	2,007921
21,473333	0,2	1,985293
21,476667	0,2	1,968337
21,480000	0,2	1,957245
21,483333	0,2	1,951819
21,486667	0,2	1,951555
21,490000	0,2	1,955872
21,493333	0,2	1,964379
21,496667	0,2	1,977165
21,500000	0,2	1,994650
21,503333	0,2	2,016908
21,506667	0,2	2,043486
21,510000	0,2	2,073917
21,513333	0,2	2,107911
21,516667	0,2	2,145024
21,520000	0,2	2,184581
21,523333	0,2	2,225913
21,526667	0,2	2,268543
21,530000	0,2	2,312135
21,533333	0,2	2,356278
21,536667	0,2	2,400326
21,540000	0,2	2,443672
21,543333	0,2	2,486137
21,546667	0,2	2,527739
21,550000	0,2	2,568168
21,553333	0,2	2,606772
21,556667	0,2	2,642645
21,560000	0,2	2,674700
21,563333	0,2	2,702246
21,566667	0,2	2,725177
21,570000	0,2	2,743292
21,573333	0,2	2,756119
21,576667	0,2	2,763375
21,580000	0,2	2,764911
21,583333	0,2	2,760428
21,586667	0,2	2,749507
21,590000	0,2	2,731761
21,593333	0,2	2,707054
21,596667	0,2	2,675586
21,600000	0,2	2,637562
21,603333	0,2	2,593010
21,606667	0,2	2,542285
21,610000	0,2	2,486263
21,613333	0,2	2,425743
21,616667	0,2	2,361242
21,620000	0,2	2,293504
21,623333	0,2	2,223869
21,626667	0,2	2,153887
21,630000	0,2	2,084577
21,633333	0,2	2,016245
21,636667	0,2	1,948866
21,640000	0,2	1,882442
21,643333	0,2	1,817325
21,646667	0,2	1,754333
21,650000	0,2	1,694335
21,653333	0,2	1,637830
21,656667	0,2	1,585176
21,660000	0,2	1,536821
21,663333	0,2	1,492858
21,666667	0,2	1,452878
21,670000	0,2	1,416452
21,673333	0,2	1,383170
21,676667	0,2	1,352558
21,680000	0,2	1,324349
21,683333	0,2	1,298606
21,686667	0,2	1,275607
21,690000	0,2	1,255538
21,693333	0,2	1,238159
21,696667	0,2	1,222802
21,700000	0,2	1,208724
21,703333	0,2	1,195507
21,706667	0,2	1,183286
21,710000	0,2	1,172613
21,713333	0,2	1,163958
21,716667	0,2	1,157304
21,720000	0,2	1,152271
21,723333	0,2	1,148395
21,726667	0,2	1,145348
21,730000	0,2	1,143025
21,733333	0,2	1,141406
21,736667	0,2	1,140320
21,740000	0,2	1,139514
21,743333	0,2	1,139051
21,746667	0,2	1,139290
21,750000	0,2	1,140194
21,753333	0,2	1,141126
21,756667	0,2	1,141523
21,760000	0,2	1,141427
21,763333	0,2	1,141267
21,766667	0,2	1,141389
21,770000	0,2	1,141984
21,773333	0,2	1,143316
21,776667	0,2	1,145598
21,780000	0,2	1,148543
21,783333	0,2	1,151742
21,786667	0,2	1,155357
21,790000	0,2	1,159673
21,793333	0,2	1,164524
21,796667	0,2	1,169841
21,800000	0,2	1,176091
21,803333	0,2	1,183715
21,806667	0,2	1,192746
21,810000	0,2	1,203049
21,813333	0,2	1,214428
21,816667	0,2	1,226697
21,820000	0,2	1,239906
21,823333	0,2	1,254367
21,826667	0,2	1,270384
21,830000	0,2	1,288082
21,833333	0,2	1,307687
21,836667	0,2	1,329722
21,840000	0,2	1,354719
21,843333	0,2	1,382745
21,846667	0,2	1,413145
21,850000	0,2	1,444928
21,853333	0,2	1,477507
21,856667	0,2	1,510916
21,860000	0,2	1,545561
21,863333	0,2	1,582059
21,866667	0,2	1,621088
21,870000	0,2	1,662844
21,873333	0,2	1,706501
21,876667	0,2	1,750644
21,880000	0,2	1,794073
21,883333	0,2	1,835826
21,886667	0,2	1,874825
21,890000	0,2	1,909721
21,893333	0,2	1,939273
21,896667	0,2	1,963100
21,900000	0,2	1,981594
21,903333	0,2	1,995149
21,906667	0,2	2,003938
21,910000	0,2	2,007969
21,913333	0,2	2,006990
21,916667	0,2	2,000587
21,920000	0,2	1,988466
21,923333	0,2	1,970644
21,926667	0,2	1,947634
21,930000	0,2	1,920373
21,933333	0,2	1,889778
21,936667	0,2	1,856594
21,940000	0,2	1,821522
21,943333	0,2	1,785112
21,946667	0,2	1,747756
21,950000	0,2	1,709918
21,953333	0,2	1,672024
21,956667	0,2	1,634171
21,960000	0,2	1,596353
21,963333	0,2	1,558992
21,966667	0,2	1,522958
21,970000	0,2	1,488992
21,973333	0,2	1,457308
21,976667	0,2	1,427650
21,980000	0,2	1,399544
21,983333	0,2	1,372667
21,986667	0,2	1,347216
21,990000	0,2	1,323789
21,993333	0,2	1,302930
21,996667	0,2	1,284748
22,000000	0,2	1,268747
22,003333	0,2	1,254152
22,006667	0,2	1,240566
22,010000	0,2	1,228139
22,013333	0,2	1,217145
22,016667	0,2	1,207746
22,020000	0,2	1,200087
22,023333	0,2	1,194109
22,026667	0,2	1,189520
22,030000	0,2	1,187006
22,033333	0,2	1,188689
22,036667	0,2	1,195343
22,040000	0,2	1,203957
22,043333	0,2	1,210025
22,046667	0,2	1,211264
22,050000	0,2	1,208211
22,053333	0,2	1,202709
22,056667	0,2	1,196651
22,060000	0,2	1,191385
22,063333	0,2	1,187472
22,066667	0,2	1,184905
22,070000	0,2	1,183668
22,073333	0,2	1,183626
22,076667	0,2	1,184065
22,080000	0,2	1,184019
22,083333	0,2	1,182925
22,086667	0,2	1,180698
22,090000	0,2	1,177480
22,093333	0,2	1,173712
22,096667	0,2	1,170100
22,100000	0,2	1,166914
22,103333	0,2	1,163669
22,106667	0,2	1,159828
22,110000	0,2	1,155434
22,113333	0,2	1,150754
22,116667	0,2	1,145890
22,120000	0,2	1,141059
22,123333	0,2	1,136596
22,126667	0,2	1,132504
22,130000	0,2	1,128488
22,133333	0,2	1,124364
22,136667	0,2	1,120178
22,140000	0,2	1,116044
22,143333	0,2	1,111974
22,146667	0,2	1,107771
22,150000	0,2	1,103287
22,153333	0,2	1,098713
22,156667	0,2	1,094411
22,160000	0,2	1,090878
22,163333	0,2	1,088597
22,166667	0,2	1,087333
22,170000	0,2	1,086253
22,173333	0,2	1,085042
22,176667	0,2	1,084255
22,180000	0,2	1,084543
22,183333	0,2	1,086081
22,186667	0,2	1,088686
22,190000	0,2	1,091990
22,193333	0,2	1,095315
22,196667	0,2	1,097777
22,200000	0,2	1,098993
22,203333	0,2	1,099417
22,206667	0,2	1,099745
22,210000	0,2	1,100430
22,213333	0,2	1,101718
22,216667	0,2	1,103716
22,220000	0,2	1,106266
22,223333	0,2	1,108786
22,226667	0,2	1,110764
22,230000	0,2	1,112624
22,233333	0,2	1,115330
22,236667	0,2	1,119178
22,240000	0,2	1,123677
22,243333	0,2	1,128359
22,246667	0,2	1,133227
22,250000	0,2	1,138623
22,253333	0,2	1,144871
22,256667	0,2	1,152033
22,260000	0,2	1,160029
22,263333	0,2	1,168981
22,266667	0,2	1,179155
22,270000	0,2	1,190403
22,273333	0,2	1,201881
22,276667	0,2	1,212478
22,280000	0,2	1,221351
22,283333	0,2	1,228241
22,286667	0,2	1,233503
22,290000	0,2	1,237676
22,293333	0,2	1,240896
22,296667	0,2	1,242886
22,300000	0,2	1,243597
22,303333	0,2	1,243593
22,306667	0,2	1,243437
22,310000	0,2	1,243029
22,313333	0,2	1,241889
22,316667	0,2	1,239689
22,320000	0,2	1,236396
22,323333	0,2	1,232147
22,326667	0,2	1,227041
22,330000	0,2	1,221025
22,333333	0,2	1,214118
22,336667	0,2	1,206635
22,340000	0,2	1,198945
22,343333	0,2	1,191162
22,346667	0,2	1,183462
22,350000	0,2	1,176444
22,353333	0,2	1,170688
22,356667	0,2	1,166272
22,360000	0,2	1,162935
22,363333	0,2	1,160324
22,366667	0,2	1,158103
22,370000	0,2	1,156166
22,373333	0,2	1,154675
22,376667	0,2	1,153714
22,380000	0,2	1,152898
22,383333	0,2	1,151554
22,386667	0,2	1,149399
22,390000	0,2	1,146744
22,393333	0,2	1,143951
22,396667	0,2	1,141217
22,400000	0,2	1,138773
22,403333	0,2	1,136696
22,406667	0,2	1,134681
22,410000	0,2	1,132370
22,413333	0,2	1,129711
22,416667	0,2	1,126758
22,420000	0,2	1,123465
22,423333	0,2	1,119916
22,426667	0,2	1,116382
22,430000	0,2	1,113068
22,433333	0,2	1,109910
22,436667	0,2	1,106517
22,440000	0,2	1,102502
22,443333	0,2	1,098025
22,446667	0,2	1,093805
22,450000	0,2	1,090535
22,453333	0,2	1,088441
22,456667	0,2	1,087425
22,460000	0,2	1,087327
22,463333	0,2	1,087941
22,466667	0,2	1,089079
22,470000	0,2	1,090637
22,473333	0,2	1,092556
22,476667	0,2	1,094972
22,480000	0,2	1,098437
22,483333	0,2	1,103552
22,486667	0,2	1,110582
22,490000	0,2	1,119595
22,493333	0,2	1,130669
22,496667	0,2	1,144000
22,500000	0,2	1,159977
22,503333	0,2	1,179015
22,506667	0,2	1,201333
22,510000	0,2	1,227082
22,513333	0,2	1,256788
22,516667	0,2	1,291504
22,520000	0,2	1,332121
22,523333	0,2	1,378747
22,526667	0,2	1,431136
22,530000	0,2	1,489350
22,533333	0,2	1,553633
22,536667	0,2	1,624135
22,540000	0,2	1,701211
22,543333	0,2	1,785611
22,546667	0,2	1,877778
22,550000	0,2	1,977072
22,553333	0,2	2,082118
22,556667	0,2	2,191592
22,560000	0,2	2,304305
22,563333	0,2	2,418918
22,566667	0,2	2,533850
22,570000	0,2	2,647402
22,573333	0,2	2,758026
22,576667	0,2	2,864296
22,580000	0,2	2,964692
22,583333	0,2	3,057449
22,586667	0,2	3,140667
22,590000	0,2	3,212791
22,593333	0,2	3,272781
22,596667	0,2	3,319673
22,600000	0,2	3,352370
22,603333	0,2	3,369884
22,606667	0,2	3,371616
22,610000	0,2	3,357489
22,613333	0,2	3,328035
22,616667	0,2	3,284407
22,620000	0,2	3,227932
22,623333	0,2	3,159555
22,626667	0,2	3,080037
22,630000	0,2	2,990491
22,633333	0,2	2,892462
22,636667	0,2	2,787767
22,640000	0,2	2,678344
22,643333	0,2	2,566041
22,646667	0,2	2,452496
22,650000	0,2	2,339231
22,653333	0,2	2,227594
22,656667	0,2	2,118500
22,660000	0,2	2,012615
22,663333	0,2	1,910715
22,666667	0,2	1,813659
22,670000	0,2	1,722226
22,673333	0,2	1,637032
22,676667	0,2	1,558457
22,680000	0,2	1,486651
22,683333	0,2	1,421386
22,686667	0,2	1,361984
22,690000	0,2	1,307815
22,693333	0,2	1,258810
22,696667	0,2	1,215112
22,700000	0,2	1,176409
22,703333	0,2	1,142058
22,706667	0,2	1,111690
22,710000	0,2	1,085124
22,713333	0,2	1,061848
22,716667	0,2	1,040938
22,720000	0,2	1,021600
22,723333	0,2	1,003826
22,726667	0,2	0,988459
22,730000	0,2	0,976443
22,733333	0,2	0,968024
22,736667	0,2	0,962661
22,740000	0,2	0,959579
22,743333	0,2	0,958196
22,746667	0,2	0,957912
22,750000	0,2	0,957883
22,753333	0,2	0,957377
22,756667	0,2	0,956200
22,760000	0,2	0,954737
22,763333	0,2	0,953780
22,766667	0,2	0,954081
22,770000	0,2	0,955808
22,773333	0,2	0,958702
22,776667	0,2	0,962746
22,780000	0,2	0,968225
22,783333	0,2	0,975188
22,786667	0,2	0,983112
22,790000	0,2	0,991193
22,793333	0,2	0,999090
22,796667	0,2	1,007187
22,800000	0,2	1,015981
22,803333	0,2	1,025640
22,806667	0,2	1,036126
22,810000	0,2	1,047390
22,813333	0,2	1,059449
22,816667	0,2	1,072203
22,820000	0,2	1,085248
22,823333	0,2	1,098137
22,826667	0,2	1,110837
22,830000	0,2	1,123828
22,833333	0,2	1,137793
22,836667	0,2	1,153099
22,840000	0,2	1,169499
22,843333	0,2	1,186531
22,846667	0,2	1,204115
22,850000	0,2	1,222450
22,853333	0,2	1,241585
22,856667	0,2	1,261414
22,860000	0,2	1,281813
22,863333	0,2	1,302502
22,866667	0,2	1,322960
22,870000	0,2	1,342770
22,873333	0,2	1,361995
22,876667	0,2	1,381106
22,880000	0,2	1,400462
22,883333	0,2	1,419820
22,886667	0,2	1,438525
22,890000	0,2	1,456086
22,893333	0,2	1,472238
22,896667	0,2	1,486628
22,900000	0,2	1,498829
22,903333	0,2	1,508638
22,906667	0,2	1,515833
22,910000	0,2	1,519806
22,913333	0,2	1,520103
22,916667	0,2	1,516999
22,920000	0,2	1,511225
22,923333	0,2	1,503620
22,926667	0,2	1,494977
22,930000	0,2	1,485705
22,933333	0,2	1,475680
22,936667	0,2	1,464704
22,940000	0,2	1,452826
22,943333	0,2	1,440162
22,946667	0,2	1,426838
22,950000	0,2	1,413087
22,953333	0,2	1,399125
22,956667	0,2	1,384859
22,960000	0,2	1,369808
22,963333	0,2	1,353576
22,966667	0,2	1,336264
22,970000	0,2	1,318198
22,973333	0,2	1,299516
22,976667	0,2	1,280290
22,980000	0,2	1,260732
22,983333	0,2	1,240999
22,986667	0,2	1,220920
22,990000	0,2	1,200213
22,993333	0,2	1,178924
22,996667	0,2	1,157342
23,000000	0,2	1,135546
23,003333	0,2	1,113334
23,006667	0,2	1,090562
23,010000	0,2	1,067560
23,013333	0,2	1,045155
23,016667	0,2	1,023996
23,020000	0,2	1,003983
23,023333	0,2	0,984550
23,026667	0,2	0,965299
23,030000	0,2	0,946430
23,033333	0,2	0,928692
23,036667	0,2	0,912714
23,040000	0,2	0,898557
23,043333	0,2	0,886051
23,046667	0,2	0,875090
23,050000	0,2	0,865402
23,053333	0,2	0,856496
23,056667	0,2	0,848169
23,060000	0,2	0,840675
23,063333	0,2	0,834149
23,066667	0,2	0,828222
23,070000	0,2	0,822421
23,073333	0,2	0,816717
23,076667	0,2	0,811422
23,080000	0,2	0,806644
23,083333	0,2	0,802175
23,086667	0,2	0,797805
23,090000	0,2	0,793475
23,093333	0,2	0,789192
23,096667	0,2	0,784970
23,100000	0,2	0,780740
23,103333	0,2	0,776365
23,106667	0,2	0,771815
23,110000	0,2	0,767212
23,113333	0,2	0,762659
23,116667	0,2	0,758094
23,120000	0,2	0,753391
23,123333	0,2	0,748607
23,126667	0,2	0,743895
23,130000	0,2	0,739163
23,133333	0,2	0,734268
23,136667	0,2	0,729624
23,140000	0,2	0,726048
23,143333	0,2	0,723975
23,146667	0,2	0,723107
23,150000	0,2	0,722767
23,153333	0,2	0,722469
23,156667	0,2	0,721963
23,160000	0,2	0,720853
23,163333	0,2	0,718766
23,166667	0,2	0,716058
23,170000	0,2	0,713751
23,173333	0,2	0,712491
23,176667	0,2	0,712073
23,180000	0,2	0,711952
23,183333	0,2	0,711745
23,186667	0,2	0,711231
23,190000	0,2	0,710156
23,193333	0,2	0,708217
23,196667	0,2	0,705422
23,200000	0,2	0,702318
23,203333	0,2	0,699682
23,206667	0,2	0,697869
23,210000	0,2	0,696443
23,213333	0,2	0,694794
23,216667	0,2	0,693020
23,220000	0,2	0,691745
23,223333	0,2	0,691399
23,226667	0,2	0,691878
23,230000	0,2	0,692538
23,233333	0,2	0,692573
23,236667	0,2	0,691581
23,240000	0,2	0,689649
23,243333	0,2	0,686952
23,246667	0,2	0,683665
23,250000	0,2	0,680250
23,253333	0,2	0,677347
23,256667	0,2	0,675444
23,260000	0,2	0,674865
23,263333	0,2	0,675679
23,266667	0,2	0,677548
23,270000	0,2	0,679981
23,273333	0,2	0,682674
23,276667	0,2	0,685330
23,280000	0,2	0,687416
23,283333	0,2	0,688588
23,286667	0,2	0,689060
23,290000	0,2	0,689283
23,293333	0,2	0,689595
23,296667	0,2	0,690147
23,300000	0,2	0,690842
23,303333	0,2	0,691316
23,306667	0,2	0,691242
23,310000	0,2	0,690592
23,313333	0,2	0,689574
23,316667	0,2	0,688538
23,320000	0,2	0,687748
23,323333	0,2	0,687081
23,326667	0,2	0,686305
23,330000	0,2	0,685352
23,333333	0,2	0,684037
23,336667	0,2	0,682150
23,340000	0,2	0,680053
23,343333	0,2	0,678528
23,346667	0,2	0,678011
23,350000	0,2	0,678278
23,353333	0,2	0,678572
23,356667	0,2	0,677990
23,360000	0,2	0,676074
23,363333	0,2	0,672964
23,366667	0,2	0,669101
23,370000	0,2	0,665052
23,373333	0,2	0,661361
23,376667	0,2	0,658340
23,380000	0,2	0,655885
23,383333	0,2	0,653461
23,386667	0,2	0,650515
23,390000	0,2	0,646939
23,393333	0,2	0,643014
23,396667	0,2	0,639015
23,400000	0,2	0,635200
23,403333	0,2	0,632047
23,406667	0,2	0,629893
23,410000	0,2	0,628423
23,413333	0,2	0,626974
23,416667	0,2	0,625181
23,420000	0,2	0,623110
23,423333	0,2	0,621045
23,426667	0,2	0,619331
23,430000	0,2	0,618357
23,433333	0,2	0,618538
23,436667	0,2	0,620024
23,440000	0,2	0,622519
23,443333	0,2	0,625491
23,446667	0,2	0,628372
23,450000	0,2	0,630546
23,453333	0,2	0,631632
23,456667	0,2	0,631969
23,460000	0,2	0,632339
23,463333	0,2	0,633037
23,466667	0,2	0,633706
23,470000	0,2	0,634099
23,473333	0,2	0,634461
23,476667	0,2	0,635053
23,480000	0,2	0,635717
23,483333	0,2	0,636158
23,486667	0,2	0,636369
23,490000	0,2	0,636536
23,493333	0,2	0,636648
23,496667	0,2	0,636647
23,500000	0,2	0,636915
23,503333	0,2	0,638105
23,506667	0,2	0,640479
23,510000	0,2	0,643514
23,513333	0,2	0,646076
23,516667	0,2	0,647173
23,520000	0,2	0,646596
23,523333	0,2	0,644824
23,526667	0,2	0,642600
23,530000	0,2	0,640637
23,533333	0,2	0,639451
23,536667	0,2	0,639193
23,540000	0,2	0,639735
23,543333	0,2	0,640831
23,546667	0,2	0,641977
23,550000	0,2	0,642530
23,553333	0,2	0,642205
23,556667	0,2	0,641029
23,560000	0,2	0,639035
23,563333	0,2	0,636456
23,566667	0,2	0,633866
23,570000	0,2	0,631927
23,573333	0,2	0,630985
23,576667	0,2	0,630788
23,580000	0,2	0,630925
23,583333	0,2	0,631429
23,586667	0,2	0,632484
23,590000	0,2	0,633937
23,593333	0,2	0,635455
23,596667	0,2	0,636745
23,600000	0,2	0,637333
23,603333	0,2	0,636624
23,606667	0,2	0,634570
23,610000	0,2	0,631983
23,613333	0,2	0,629950
23,616667	0,2	0,629205
23,620000	0,2	0,630091
23,623333	0,2	0,632673
23,626667	0,2	0,636678
23,630000	0,2	0,641486
23,633333	0,2	0,646278
23,636667	0,2	0,650360
23,640000	0,2	0,653410
23,643333	0,2	0,655403
23,646667	0,2	0,656640
23,650000	0,2	0,657863
23,653333	0,2	0,659946
23,656667	0,2	0,663281
23,660000	0,2	0,667432
23,663333	0,2	0,671466
23,666667	0,2	0,674695
23,670000	0,2	0,677023
23,673333	0,2	0,678610
23,676667	0,2	0,679474
23,680000	0,2	0,679647
23,683333	0,2	0,679452
23,686667	0,2	0,679217
23,690000	0,2	0,678883
23,693333	0,2	0,678129
23,696667	0,2	0,676538
23,700000	0,2	0,673661
23,703333	0,2	0,669485
23,706667	0,2	0,664681
23,710000	0,2	0,660062
23,713333	0,2	0,656041
23,716667	0,2	0,652492
23,720000	0,2	0,648763
23,723333	0,2	0,644092
23,726667	0,2	0,638348
23,730000	0,2	0,632061
23,733333	0,2	0,625601
23,736667	0,2	0,618994
23,740000	0,2	0,612491
23,743333	0,2	0,606565
23,746667	0,2	0,601446
23,750000	0,2	0,596973
23,753333	0,2	0,592744
23,756667	0,2	0,588617
23,760000	0,2	0,584977
23,763333	0,2	0,582183
23,766667	0,2	0,580061
23,770000	0,2	0,578093
23,773333	0,2	0,576077
23,776667	0,2	0,574545
23,780000	0,2	0,574109
23,783333	0,2	0,574687
23,786667	0,2	0,575765
23,790000	0,2	0,576961
23,793333	0,2	0,577971
23,796667	0,2	0,578350
23,800000	0,2	0,577742
23,803333	0,2	0,576241
23,806667	0,2	0,574345
23,810000	0,2	0,572523
23,813333	0,2	0,571023
23,816667	0,2	0,570085
23,820000	0,2	0,569828
23,823333	0,2	0,569911
23,826667	0,2	0,569769
23,830000	0,2	0,569285
23,833333	0,2	0,568871
23,836667	0,2	0,568871
23,840000	0,2	0,569291
23,843333	0,2	0,570107
23,846667	0,2	0,571344
23,850000	0,2	0,572879
23,853333	0,2	0,574517
23,856667	0,2	0,576386
23,860000	0,2	0,579054
23,863333	0,2	0,583056
23,866667	0,2	0,588362
23,870000	0,2	0,594390
23,873333	0,2	0,600532
23,876667	0,2	0,606485
23,880000	0,2	0,612173
23,883333	0,2	0,617617
23,886667	0,2	0,622838
23,890000	0,2	0,627795
23,893333	0,2	0,632433
23,896667	0,2	0,636810
23,900000	0,2	0,641120
23,903333	0,2	0,645349
23,906667	0,2	0,649086
23,910000	0,2	0,651969
23,913333	0,2	0,654070
23,916667	0,2	0,655689
23,920000	0,2	0,656982
23,923333	0,2	0,657681
23,926667	0,2	0,657232
23,930000	0,2	0,655479
23,933333	0,2	0,652839
23,936667	0,2	0,649655
23,940000	0,2	0,645971
23,943333	0,2	0,641871
23,946667	0,2	0,637399
23,950000	0,2	0,632169
23,953333	0,2	0,625589
23,956667	0,2	0,617673
23,960000	0,2	0,609228
23,963333	0,2	0,601071
23,966667	0,2	0,593470
23,970000	0,2	0,586307
23,973333	0,2	0,579353
23,976667	0,2	0,572546
23,980000	0,2	0,566100
23,983333	0,2	0,559929
23,986667	0,2	0,553365
23,990000	0,2	0,546071
23,993333	0,2	0,538671
23,996667	0,2	0,532004
24,000000	0,2	0,526155
24,003333	0,2	0,520500
24,006667	0,2	0,514593
24,010000	0,2	0,508685
24,013333	0,2	0,503277
24,016667	0,2	0,498534
24,020000	0,2	0,494259
24,023333	0,2	0,490238
24,026667	0,2	0,486456
24,030000	0,2	0,483064
24,033333	0,2	0,480407
24,036667	0,2	0,478838
24,040000	0,2	0,478157
24,043333	0,2	0,477665
24,046667	0,2	0,476920
24,050000	0,2	0,475971
24,053333	0,2	0,474956
24,056667	0,2	0,473843
24,060000	0,2	0,472452
24,063333	0,2	0,470654
24,066667	0,2	0,468719
24,070000	0,2	0,467442
24,073333	0,2	0,467622
24,076667	0,2	0,469276
24,080000	0,2	0,471513
24,083333	0,2	0,473203
24,086667	0,2	0,473681
24,090000	0,2	0,473059
24,093333	0,2	0,472060
24,096667	0,2	0,471376
24,100000	0,2	0,471141
24,103333	0,2	0,471172
24,106667	0,2	0,471368
24,110000	0,2	0,471575
24,113333	0,2	0,471575
24,116667	0,2	0,471502
24,120000	0,2	0,471902
24,123333	0,2	0,473194
24,126667	0,2	0,475217
24,130000	0,2	0,477423
24,133333	0,2	0,479468
24,136667	0,2	0,481679
24,140000	0,2	0,484954
24,143333	0,2	0,489873
24,146667	0,2	0,496132
24,150000	0,2	0,503067
24,153333	0,2	0,510119
24,156667	0,2	0,516693
24,160000	0,2	0,522406
24,163333	0,2	0,527748
24,166667	0,2	0,534027
24,170000	0,2	0,542320
24,173333	0,2	0,552551
24,176667	0,2	0,563550
24,180000	0,2	0,574021
24,183333	0,2	0,583542
24,186667	0,2	0,592784
24,190000	0,2	0,602867
24,193333	0,2	0,614379
24,196667	0,2	0,626830
24,200000	0,2	0,639005
24,203333	0,2	0,649948
24,206667	0,2	0,659565
24,210000	0,2	0,668336
24,213333	0,2	0,676721
24,216667	0,2	0,684946
24,220000	0,2	0,692990
24,223333	0,2	0,700448
24,226667	0,2	0,706643
24,230000	0,2	0,711069
24,233333	0,2	0,713626
24,236667	0,2	0,714522
24,240000	0,2	0,714016
24,243333	0,2	0,712201
24,246667	0,2	0,709065
24,250000	0,2	0,704596
24,253333	0,2	0,698765
24,256667	0,2	0,691788
24,260000	0,2	0,684277
24,263333	0,2	0,676722
24,266667	0,2	0,669150
24,270000	0,2	0,661624
24,273333	0,2	0,654523
24,276667	0,2	0,647897
24,280000	0,2	0,641085
24,283333	0,2	0,633419
24,286667	0,2	0,624997
24,290000	0,2	0,616629
24,293333	0,2	0,609229
24,296667	0,2	0,603197
24,300000	0,2	0,598214
24,303333	0,2	0,593638
24,306667	0,2	0,589151
24,310000	0,2	0,584927
24,313333	0,2	0,581194
24,316667	0,2	0,577981
24,320000	0,2	0,575142
24,323333	0,2	0,572485
24,326667	0,2	0,569923
24,330000	0,2	0,567355
24,333333	0,2	0,564508
24,336667	0,2	0,561074
24,340000	0,2	0,556921
24,343333	0,2	0,552353
24,346667	0,2	0,548058
24,350000	0,2	0,544651
24,353333	0,2	0,542477
24,356667	0,2	0,541549
24,360000	0,2	0,541470
24,363333	0,2	0,541786
24,366667	0,2	0,542433
24,370000	0,2	0,543585
24,373333	0,2	0,545147
24,376667	0,2	0,546722
24,380000	0,2	0,548077
24,383333	0,2	0,549418
24,386667	0,2	0,551274
24,390000	0,2	0,554153
24,393333	0,2	0,558235
24,396667	0,2	0,563264
24,400000	0,2	0,568717
24,403333	0,2	0,574159
24,406667	0,2	0,579597
24,410000	0,2	0,585623
24,413333	0,2	0,593035
24,416667	0,2	0,602326
24,420000	0,2	0,613888
24,423333	0,2	0,628308
24,426667	0,2	0,645691
24,430000	0,2	0,664997
24,433333	0,2	0,684804
24,436667	0,2	0,704658
24,440000	0,2	0,725222
24,443333	0,2	0,747269
24,446667	0,2	0,771068
24,450000	0,2	0,796676
24,453333	0,2	0,824050
24,456667	0,2	0,852632
24,460000	0,2	0,881246
24,463333	0,2	0,908722
24,466667	0,2	0,934545
24,470000	0,2	0,958553
24,473333	0,2	0,980247
24,476667	0,2	0,998908
24,480000	0,2	1,014141
24,483333	0,2	1,026038
24,486667	0,2	1,035137
24,490000	0,2	1,042119
24,493333	0,2	1,047143
24,496667	0,2	1,049784
24,500000	0,2	1,049764
24,503333	0,2	1,047260
24,506667	0,2	1,042693
24,510000	0,2	1,036681
24,513333	0,2	1,030061
24,516667	0,2	1,023730
24,520000	0,2	1,018506
24,523333	0,2	1,015114
24,526667	0,2	1,014204
24,530000	0,2	1,016443
24,533333	0,2	1,022701
24,536667	0,2	1,034219
24,540000	0,2	1,052544
24,543333	0,2	1,079427
24,546667	0,2	1,116748
24,550000	0,2	1,166425
24,553333	0,2	1,230785
24,556667	0,2	1,313033
24,560000	0,2	1,416662
24,563333	0,2	1,544612
24,566667	0,2	1,700022
24,570000	0,2	1,887493
24,573333	0,2	2,112838
24,576667	0,2	2,382257
24,580000	0,2	2,702378
24,583333	0,2	3,080488
24,586667	0,2	3,524167
24,590000	0,2	4,040886
24,593333	0,2	4,638239
24,596667	0,2	5,324036
24,600000	0,2	6,105346
24,603333	0,2	6,987460
24,606667	0,2	7,973576
24,610000	0,2	9,064623
24,613333	0,2	10,259170
24,616667	0,2	11,553321
24,620000	0,2	12,940017
24,623333	0,2	14,408365
24,626667	0,2	15,943435
24,630000	0,2	17,526207
24,633333	0,2	19,134021
24,636667	0,2	20,741668
24,640000	0,2	22,322262
24,643333	0,2	23,847505
24,646667	0,2	25,288027
24,650000	0,2	26,614526
24,653333	0,2	27,799272
24,656667	0,2	28,817043
24,660000	0,2	29,645586
24,663333	0,2	30,266174
24,666667	0,2	30,664368
24,670000	0,2	30,830932
24,673333	0,2	30,762720
24,676667	0,2	30,463050
24,680000	0,2	29,941266
24,683333	0,2	29,211702
24,686667	0,2	28,292956
24,690000	0,2	27,207671
24,693333	0,2	25,981795
24,696667	0,2	24,643134
24,700000	0,2	23,220149
24,703333	0,2	21,741363
24,706667	0,2	20,234614
24,710000	0,2	18,725604
24,713333	0,2	17,236715
24,716667	0,2	15,787074
24,720000	0,2	14,393268
24,723333	0,2	13,069549
24,726667	0,2	11,827314
24,730000	0,2	10,674332
24,733333	0,2	9,614291
24,736667	0,2	8,647452
24,740000	0,2	7,772225
24,743333	0,2	6,985997
24,746667	0,2	6,284888
24,750000	0,2	5,663807
24,753333	0,2	5,116942
24,756667	0,2	4,637891
24,760000	0,2	4,219890
24,763333	0,2	3,856519
24,766667	0,2	3,541881
24,770000	0,2	3,270187
24,773333	0,2	3,035891
24,776667	0,2	2,834263
24,780000	0,2	2,661201
24,783333	0,2	2,512596
24,786667	0,2	2,384474
24,790000	0,2	2,273324
24,793333	0,2	2,175873
24,796667	0,2	2,089209
24,800000	0,2	2,011267
24,803333	0,2	1,940784
24,806667	0,2	1,876874
24,810000	0,2	1,818821
24,813333	0,2	1,766017
24,816667	0,2	1,717669
24,820000	0,2	1,672641
24,823333	0,2	1,629878
24,826667	0,2	1,588722
24,830000	0,2	1,548818
24,833333	0,2	1,510041
24,836667	0,2	1,472340
24,840000	0,2	1,435606
24,843333	0,2	1,399763
24,846667	0,2	1,364766
24,850000	0,2	1,330639
24,853333	0,2	1,297468
24,856667	0,2	1,265172
24,860000	0,2	1,233541
24,863333	0,2	1,202483
24,866667	0,2	1,171946
24,870000	0,2	1,141714
24,873333	0,2	1,111458
24,876667	0,2	1,081076
24,880000	0,2	1,050884
24,883333	0,2	1,021537
24,886667	0,2	0,993910
24,890000	0,2	0,968572
24,893333	0,2	0,945145
24,896667	0,2	0,922679
24,900000	0,2	0,900662
24,903333	0,2	0,879298
24,906667	0,2	0,859086
24,910000	0,2	0,840538
24,913333	0,2	0,824026
24,916667	0,2	0,809543
24,920000	0,2	0,796838
24,923333	0,2	0,785782
24,926667	0,2	0,776347
24,930000	0,2	0,768397
24,933333	0,2	0,761798
24,936667	0,2	0,756649
24,940000	0,2	0,753342
24,943333	0,2	0,752380
24,946667	0,2	0,753957
24,950000	0,2	0,757669
24,953333	0,2	0,762558
24,956667	0,2	0,767422
24,960000	0,2	0,771330
24,963333	0,2	0,773972
24,966667	0,2	0,775594
24,970000	0,2	0,776648
24,973333	0,2	0,777416
24,976667	0,2	0,777819
24,980000	0,2	0,777463
24,983333	0,2	0,775889
24,986667	0,2	0,772615
24,990000	0,2	0,766886
24,993333	0,2	0,757863
24,996667	0,2	0,745264
25,000000	0,2	0,729470
25,003333	0,2	0,711057
25,006667	0,2	0,690656
25,010000	0,2	0,669169
25,013333	0,2	0,647488
25,016667	0,2	0,625906
25,020000	0,2	0,604198
25,023333	0,2	0,582174
25,026667	0,2	0,559951
25,030000	0,2	0,537975
25,033333	0,2	0,516918
25,036667	0,2	0,497406
25,040000	0,2	0,479799
25,043333	0,2	0,464031
25,046667	0,2	0,449747
25,050000	0,2	0,436695
25,053333	0,2	0,424762
25,056667	0,2	0,413721
25,060000	0,2	0,403308
25,063333	0,2	0,393418
25,066667	0,2	0,384274
25,070000	0,2	0,376583
25,073333	0,2	0,371119
25,076667	0,2	0,367923
25,080000	0,2	0,366210
25,083333	0,2	0,365129
25,086667	0,2	0,364248
25,090000	0,2	0,363287
25,093333	0,2	0,362071
25,096667	0,2	0,360846
25,100000	0,2	0,360011
25,103333	0,2	0,359602
25,106667	0,2	0,359334
25,110000	0,2	0,359016
25,113333	0,2	0,358690
25,116667	0,2	0,358555
25,120000	0,2	0,359060
25,123333	0,2	0,360611
25,126667	0,2	0,362897
25,130000	0,2	0,364837
25,133333	0,2	0,365323
25,136667	0,2	0,363961
25,140000	0,2	0,361232
25,143333	0,2	0,358221
25,146667	0,2	0,356098
25,150000	0,2	0,355533
25,153333	0,2	0,356433
25,156667	0,2	0,358154
25,160000	0,2	0,360023
25,163333	0,2	0,361651
25,166667	0,2	0,362793
25,170000	0,2	0,363264
25,173333	0,2	0,363066
25,176667	0,2	0,362418
25,180000	0,2	0,361670
25,183333	0,2	0,361221
25,186667	0,2	0,361466
25,190000	0,2	0,362611
25,193333	0,2	0,364627
25,196667	0,2	0,367581
25,200000	0,2	0,371695
25,203333	0,2	0,377009
25,206667	0,2	0,383425
25,210000	0,2	0,390962
25,213333	0,2	0,399704
25,216667	0,2	0,409635
25,220000	0,2	0,420616
25,223333	0,2	0,432536
25,226667	0,2	0,445406
25,230000	0,2	0,459222
25,233333	0,2	0,473913
25,236667	0,2	0,489410
25,240000	0,2	0,505613
25,243333	0,2	0,522424
25,246667	0,2	0,539779
25,250000	0,2	0,557471
25,253333	0,2	0,574883
25,256667	0,2	0,590957
25,260000	0,2	0,604439
25,263333	0,2	0,614310
25,266667	0,2	0,620315
25,270000	0,2	0,622998
25,273333	0,2	0,623021
25,276667	0,2	0,620699
25,280000	0,2	0,616178
25,283333	0,2	0,609619
25,286667	0,2	0,601235
25,290000	0,2	0,591252
25,293333	0,2	0,579761
25,296667	0,2	0,566758
25,300000	0,2	0,552359
25,303333	0,2	0,536822
25,306667	0,2	0,520594
25,310000	0,2	0,504367
25,313333	0,2	0,489015
25,316667	0,2	0,475535
25,320000	0,2	0,464724
25,323333	0,2	0,456676
25,326667	0,2	0,450783
25,330000	0,2	0,446400
25,333333	0,2	0,443150
25,336667	0,2	0,440699
25,340000	0,2	0,438999
25,343333	0,2	0,438518
25,346667	0,2	0,439716
25,350000	0,2	0,442649
25,353333	0,2	0,447240
25,356667	0,2	0,453521
25,360000	0,2	0,461545
25,363333	0,2	0,471097
25,366667	0,2	0,481281
25,370000	0,2	0,490655
25,373333	0,2	0,498125
25,376667	0,2	0,503487
25,380000	0,2	0,507298
25,383333	0,2	0,510504
25,386667	0,2	0,513668
25,390000	0,2	0,516398
25,393333	0,2	0,517798
25,396667	0,2	0,517276
25,400000	0,2	0,514741
25,403333	0,2	0,510454
25,406667	0,2	0,504980
25,410000	0,2	0,498955
25,413333	0,2	0,492746
25,416667	0,2	0,486338
25,420000	0,2	0,479466
25,423333	0,2	0,471937
25,426667	0,2	0,463858
25,430000	0,2	0,455483
25,433333	0,2	0,446876
25,436667	0,2	0,437828
25,440000	0,2	0,428119
25,443333	0,2	0,417695
25,446667	0,2	0,406736
25,450000	0,2	0,395679
25,453333	0,2	0,385037
25,456667	0,2	0,375145
25,460000	0,2	0,366134
25,463333	0,2	0,358131
25,466667	0,2	0,351179
25,470000	0,2	0,344919
25,473333	0,2	0,338803
25,476667	0,2	0,332728
25,480000	0,2	0,327072
25,483333	0,2	0,322082
25,486667	0,2	0,317678
25,490000	0,2	0,313742
25,493333	0,2	0,310109
25,496667	0,2	0,306510
25,500000	0,2	0,303047
25,503333	0,2	0,300309
25,506667	0,2	0,298687
25,510000	0,2	0,297951
25,513333	0,2	0,297475
25,516667	0,2	0,296664
25,520000	0,2	0,295276
25,523333	0,2	0,293508
25,526667	0,2	0,291926
25,530000	0,2	0,291208
25,533333	0,2	0,291616
25,536667	0,2	0,292760
25,540000	0,2	0,294006
25,543333	0,2	0,294806
25,546667	0,2	0,294810
25,550000	0,2	0,294150
25,553333	0,2	0,293206
25,556667	0,2	0,292090
25,560000	0,2	0,290889
25,563333	0,2	0,289870
25,566667	0,2	0,289032
25,570000	0,2	0,288049
25,573333	0,2	0,286774
25,576667	0,2	0,285395
25,580000	0,2	0,284186
25,583333	0,2	0,283428
25,586667	0,2	0,283479
25,590000	0,2	0,284498
25,593333	0,2	0,286012
25,596667	0,2	0,287093
25,600000	0,2	0,287078
25,603333	0,2	0,285863
25,606667	0,2	0,283782
25,610000	0,2	0,281545
25,613333	0,2	0,279870
25,616667	0,2	0,278981
25,620000	0,2	0,278593
25,623333	0,2	0,278169
25,626667	0,2	0,277127
25,630000	0,2	0,275053
25,633333	0,2	0,271928
25,636667	0,2	0,268247
25,640000	0,2	0,264783
25,643333	0,2	0,261995
25,646667	0,2	0,259810
25,650000	0,2	0,257935
25,653333	0,2	0,256188
25,656667	0,2	0,254600
25,660000	0,2	0,253194
25,663333	0,2	0,251696
25,666667	0,2	0,249748
25,670000	0,2	0,247520
25,673333	0,2	0,245731
25,676667	0,2	0,244939
25,680000	0,2	0,245179
25,683333	0,2	0,246209
25,686667	0,2	0,247644
25,690000	0,2	0,249030
25,693333	0,2	0,250137
25,696667	0,2	0,251263
25,700000	0,2	0,253176
25,703333	0,2	0,256518
25,706667	0,2	0,261293
25,710000	0,2	0,266953
25,713333	0,2	0,272761
25,716667	0,2	0,278043
25,720000	0,2	0,282511
25,723333	0,2	0,286641
25,726667	0,2	0,291471
25,730000	0,2	0,297706
25,733333	0,2	0,305229
25,736667	0,2	0,313460
25,740000	0,2	0,321819
25,743333	0,2	0,329938
25,746667	0,2	0,337747
25,750000	0,2	0,345462
25,753333	0,2	0,353358
25,756667	0,2	0,361436
25,760000	0,2	0,369491
25,763333	0,2	0,377228
25,766667	0,2	0,383998
25,770000	0,2	0,389141
25,773333	0,2	0,392722
25,776667	0,2	0,395216
25,780000	0,2	0,396530
25,783333	0,2	0,395916
25,786667	0,2	0,393008
25,790000	0,2	0,388526
25,793333	0,2	0,383602
25,796667	0,2	0,378667
25,800000	0,2	0,373149
25,803333	0,2	0,366146
25,806667	0,2	0,357369
25,810000	0,2	0,347321
25,813333	0,2	0,336724
25,816667	0,2	0,326242
25,820000	0,2	0,316557
25,823333	0,2	0,307964
25,826667	0,2	0,299974
25,830000	0,2	0,291936
25,833333	0,2	0,283787
25,836667	0,2	0,275857
25,840000	0,2	0,268316
25,843333	0,2	0,261073
25,846667	0,2	0,254166
25,850000	0,2	0,247975
25,853333	0,2	0,242725
25,856667	0,2	0,238067
25,860000	0,2	0,233417
25,863333	0,2	0,228457
25,866667	0,2	0,223201
25,870000	0,2	0,217861
25,873333	0,2	0,212870
25,876667	0,2	0,208826
25,880000	0,2	0,206208
25,883333	0,2	0,205145
25,886667	0,2	0,205274
25,890000	0,2	0,205754
25,893333	0,2	0,205714
25,896667	0,2	0,204760
25,900000	0,2	0,202975
25,903333	0,2	0,200656
25,906667	0,2	0,198216
25,910000	0,2	0,196094
25,913333	0,2	0,194610
25,916667	0,2	0,193789
25,920000	0,2	0,193134
25,923333	0,2	0,191944
25,926667	0,2	0,190041
25,930000	0,2	0,187858
25,933333	0,2	0,185843
25,936667	0,2	0,184169
25,940000	0,2	0,183071
25,943333	0,2	0,182946
25,946667	0,2	0,183754
25,950000	0,2	0,184840
25,953333	0,2	0,185652
25,956667	0,2	0,186146
25,960000	0,2	0,186496
25,963333	0,2	0,186919
25,966667	0,2	0,187747
25,970000	0,2	0,189119
25,973333	0,2	0,190535
25,976667	0,2	0,191156
25,980000	0,2	0,190623
25,983333	0,2	0,189265
25,986667	0,2	0,187589
25,990000	0,2	0,185879
25,993333	0,2	0,184267
25,996667	0,2	0,183068
26,000000	0,2	0,182690
26,003333	0,2	0,183225
26,006667	0,2	0,184405
26,010000	0,2	0,185764
26,013333	0,2	0,186750
26,016667	0,2	0,186809
26,020000	0,2	0,185580
26,023333	0,2	0,183253
26,026667	0,2	0,180585
26,030000	0,2	0,178494
26,033333	0,2	0,177725
26,036667	0,2	0,178524
26,040000	0,2	0,180371
26,043333	0,2	0,182419
26,046667	0,2	0,184247
26,050000	0,2	0,185900
26,053333	0,2	0,187533
26,056667	0,2	0,189323
26,060000	0,2	0,191338
26,063333	0,2	0,193281
26,066667	0,2	0,194815
26,070000	0,2	0,196049
26,073333	0,2	0,197251
26,076667	0,2	0,198457
26,080000	0,2	0,199718
26,083333	0,2	0,201181
26,086667	0,2	0,202764
26,090000	0,2	0,204189
26,093333	0,2	0,205317
26,096667	0,2	0,206023
26,100000	0,2	0,205964
26,103333	0,2	0,204942
26,106667	0,2	0,203183
26,110000	0,2	0,201220
26,113333	0,2	0,199680
26,116667	0,2	0,198801
26,120000	0,2	0,198289
26,123333	0,2	0,197964
26,126667	0,2	0,197941
26,130000	0,2	0,198004
26,133333	0,2	0,197551
26,136667	0,2	0,196353
26,140000	0,2	0,194738
26,143333	0,2	0,192975
26,146667	0,2	0,190978
26,150000	0,2	0,188596
26,153333	0,2	0,186086
26,156667	0,2	0,184350
26,160000	0,2	0,184335
26,163333	0,2	0,186218
26,166667	0,2	0,189542
26,170000	0,2	0,193631
26,173333	0,2	0,197582
26,176667	0,2	0,200585
26,180000	0,2	0,202621
26,183333	0,2	0,204515
26,186667	0,2	0,207389
26,190000	0,2	0,212165
26,193333	0,2	0,219139
26,196667	0,2	0,228050
26,200000	0,2	0,238576
26,203333	0,2	0,250342
26,206667	0,2	0,262764
26,210000	0,2	0,275488
26,213333	0,2	0,288858
26,216667	0,2	0,303477
26,220000	0,2	0,319495
26,223333	0,2	0,336794
26,226667	0,2	0,355465
26,230000	0,2	0,375529
26,233333	0,2	0,396545
26,236667	0,2	0,417845
26,240000	0,2	0,439189
26,243333	0,2	0,460986
26,246667	0,2	0,483721
26,250000	0,2	0,507247
26,253333	0,2	0,530651
26,256667	0,2	0,552726
26,260000	0,2	0,572612
26,263333	0,2	0,589865
26,266667	0,2	0,604086
26,270000	0,2	0,614896
26,273333	0,2	0,622164
26,276667	0,2	0,626015
26,280000	0,2	0,626695
26,283333	0,2	0,624493
26,286667	0,2	0,619602
26,290000	0,2	0,612005
26,293333	0,2	0,601700
26,296667	0,2	0,588953
26,300000	0,2	0,574202
26,303333	0,2	0,557873
26,306667	0,2	0,540250
26,310000	0,2	0,521270
26,313333	0,2	0,500722
26,316667	0,2	0,478705
26,320000	0,2	0,455740
26,323333	0,2	0,432522
26,326667	0,2	0,409521
26,330000	0,2	0,386798
26,333333	0,2	0,364354
26,336667	0,2	0,342689
26,340000	0,2	0,322730
26,343333	0,2	0,305070
26,346667	0,2	0,289680
26,350000	0,2	0,276230
26,353333	0,2	0,264192
26,356667	0,2	0,253031
26,360000	0,2	0,242723
26,363333	0,2	0,233770
26,366667	0,2	0,226538
26,370000	0,2	0,220739
26,373333	0,2	0,215561
26,376667	0,2	0,210335
26,380000	0,2	0,205132
26,383333	0,2	0,200595
26,386667	0,2	0,197280
26,390000	0,2	0,195263
26,393333	0,2	0,194087
26,396667	0,2	0,192949
26,400000	0,2	0,191162
26,403333	0,2	0,188502
26,406667	0,2	0,185070
26,410000	0,2	0,181027
26,413333	0,2	0,176672
26,416667	0,2	0,172515
26,420000	0,2	0,169088
26,423333	0,2	0,166613
26,426667	0,2	0,164790
26,430000	0,2	0,163042
26,433333	0,2	0,161011
26,436667	0,2	0,158920
26,440000	0,2	0,157370
26,443333	0,2	0,156546
26,446667	0,2	0,155872
26,450000	0,2	0,154683
26,453333	0,2	0,152935
26,456667	0,2	0,150983
26,460000	0,2	0,149010
26,463333	0,2	0,147075
26,466667	0,2	0,145299
26,470000	0,2	0,143772
26,473333	0,2	0,142591
26,476667	0,2	0,141893
26,480000	0,2	0,141741
26,483333	0,2	0,142133
26,486667	0,2	0,143050
26,490000	0,2	0,144409
26,493333	0,2	0,146003
26,496667	0,2	0,147371
26,500000	0,2	0,147856
26,503333	0,2	0,146958
26,506667	0,2	0,144638
26,510000	0,2	0,141465
26,513333	0,2	0,138420
26,516667	0,2	0,136188
26,520000	0,2	0,134793
26,523333	0,2	0,134078
26,526667	0,2	0,134163
26,530000	0,2	0,135141
26,533333	0,2	0,136659
26,536667	0,2	0,138198
26,540000	0,2	0,139452
26,543333	0,2	0,140155
26,546667	0,2	0,139975
26,550000	0,2	0,138977
26,553333	0,2	0,137957
26,556667	0,2	0,137699
26,560000	0,2	0,138147
26,563333	0,2	0,138761
26,566667	0,2	0,139132
26,570000	0,2	0,139058
26,573333	0,2	0,138497
26,576667	0,2	0,137585
26,580000	0,2	0,136572
26,583333	0,2	0,135776
26,586667	0,2	0,135479
26,590000	0,2	0,135677
26,593333	0,2	0,136027
26,596667	0,2	0,136173
26,600000	0,2	0,136063
26,603333	0,2	0,135847
26,606667	0,2	0,135578
26,610000	0,2	0,135343
26,613333	0,2	0,135429
26,616667	0,2	0,135955
26,620000	0,2	0,136660
26,623333	0,2	0,137130
26,626667	0,2	0,137005
26,630000	0,2	0,136303
26,633333	0,2	0,135565
26,636667	0,2	0,135446
26,640000	0,2	0,136243
26,643333	0,2	0,137703
26,646667	0,2	0,139199
26,650000	0,2	0,140248
26,653333	0,2	0,140752
26,656667	0,2	0,140822
26,660000	0,2	0,140796
26,663333	0,2	0,141251
26,666667	0,2	0,142491
26,670000	0,2	0,144119
26,673333	0,2	0,145287
26,676667	0,2	0,145347
26,680000	0,2	0,144263
26,683333	0,2	0,142432
26,686667	0,2	0,140441
26,690000	0,2	0,139027
26,693333	0,2	0,138685
26,696667	0,2	0,139184
26,700000	0,2	0,139936
26,703333	0,2	0,140704
26,706667	0,2	0,141662
26,710000	0,2	0,142958
26,713333	0,2	0,144514
26,716667	0,2	0,146213
26,720000	0,2	0,148051
26,723333	0,2	0,150154
26,726667	0,2	0,152619
26,730000	0,2	0,155195
26,733333	0,2	0,157440
26,736667	0,2	0,159235
26,740000	0,2	0,160761
26,743333	0,2	0,162142
26,746667	0,2	0,163373
26,750000	0,2	0,164479
26,753333	0,2	0,165591
26,756667	0,2	0,167098
26,760000	0,2	0,169520
26,763333	0,2	0,172838
26,766667	0,2	0,176338
26,770000	0,2	0,179360
26,773333	0,2	0,181703
26,776667	0,2	0,183368
26,780000	0,2	0,184633
26,783333	0,2	0,186199
26,786667	0,2	0,188658
26,790000	0,2	0,192007
26,793333	0,2	0,195812
26,796667	0,2	0,199407
26,800000	0,2	0,201969
26,803333	0,2	0,202876
26,806667	0,2	0,202165
26,810000	0,2	0,200445
26,813333	0,2	0,198506
26,816667	0,2	0,197073
26,820000	0,2	0,196544
26,823333	0,2	0,196764
26,826667	0,2	0,197106
26,830000	0,2	0,196872
26,833333	0,2	0,195663
26,836667	0,2	0,193513
26,840000	0,2	0,190891
26,843333	0,2	0,188428
26,846667	0,2	0,186373
26,850000	0,2	0,184445
26,853333	0,2	0,182200
26,856667	0,2	0,179454
26,860000	0,2	0,176516
26,863333	0,2	0,174061
26,866667	0,2	0,172607
26,870000	0,2	0,171949
26,873333	0,2	0,171345
26,876667	0,2	0,170424
26,880000	0,2	0,169521
26,883333	0,2	0,168971
26,886667	0,2	0,168482
26,890000	0,2	0,167418
26,893333	0,2	0,165541
26,896667	0,2	0,163255
26,900000	0,2	0,161108
26,903333	0,2	0,159112
26,906667	0,2	0,156714
26,910000	0,2	0,153498
26,913333	0,2	0,149623
26,916667	0,2	0,145471
26,920000	0,2	0,141301
26,923333	0,2	0,137379
26,926667	0,2	0,134045
26,930000	0,2	0,131512
26,933333	0,2	0,129635
26,936667	0,2	0,127974
26,940000	0,2	0,126123
26,943333	0,2	0,123924
26,946667	0,2	0,121539
26,950000	0,2	0,119341
26,953333	0,2	0,117535
26,956667	0,2	0,115817
26,960000	0,2	0,113544
26,963333	0,2	0,110436
26,966667	0,2	0,107031
26,970000	0,2	0,104298
26,973333	0,2	0,102928
26,976667	0,2	0,102834
26,980000	0,2	0,103212
26,983333	0,2	0,103178
26,986667	0,2	0,102283
26,990000	0,2	0,100548
26,993333	0,2	0,098323
26,996667	0,2	0,096041
27,000000	0,2	0,094069
27,003333	0,2	0,092715
27,006667	0,2	0,092052
27,010000	0,2	0,091785
27,013333	0,2	0,091529
27,016667	0,2	0,091069
27,020000	0,2	0,090479
27,023333	0,2	0,090176
27,026667	0,2	0,090456
27,030000	0,2	0,091074
27,033333	0,2	0,091671
27,036667	0,2	0,092085
27,040000	0,2	0,092135
27,043333	0,2	0,091661
27,046667	0,2	0,090600
27,050000	0,2	0,088954
27,053333	0,2	0,086934
27,056667	0,2	0,084958
27,060000	0,2	0,083344
27,063333	0,2	0,082155
27,066667	0,2	0,081338
27,070000	0,2	0,080836
27,073333	0,2	0,080571
27,076667	0,2	0,080355
27,080000	0,2	0,079936
27,083333	0,2	0,079281
27,086667	0,2	0,078679
27,090000	0,2	0,078532
27,093333	0,2	0,079105
27,096667	0,2	0,080290
27,100000	0,2	0,081568
27,103333	0,2	0,082420
27,106667	0,2	0,082671
27,110000	0,2	0,082355
27,113333	0,2	0,081465
27,116667	0,2	0,079917
27,120000	0,2	0,077873
27,123333	0,2	0,076043
27,126667	0,2	0,075218
27,130000	0,2	0,075430
27,133333	0,2	0,075898
27,136667	0,2	0,075792
27,140000	0,2	0,074876
27,143333	0,2	0,073543
27,146667	0,2	0,072481
27,150000	0,2	0,072235
27,153333	0,2	0,072877
27,156667	0,2	0,074154
27,160000	0,2	0,075790
27,163333	0,2	0,077546
27,166667	0,2	0,079277
27,170000	0,2	0,080889
27,173333	0,2	0,082221
27,176667	0,2	0,083222
27,180000	0,2	0,084102
27,183333	0,2	0,085127
27,186667	0,2	0,086371
27,190000	0,2	0,087705
27,193333	0,2	0,088949
27,196667	0,2	0,090082
27,200000	0,2	0,091468
27,203333	0,2	0,093665
27,206667	0,2	0,096935
27,210000	0,2	0,101400
27,213333	0,2	0,107332
27,216667	0,2	0,114842
27,220000	0,2	0,123828
27,223333	0,2	0,134342
27,226667	0,2	0,146562
27,230000	0,2	0,160451
27,233333	0,2	0,175741
27,236667	0,2	0,192207
27,240000	0,2	0,209946
27,243333	0,2	0,229352
27,246667	0,2	0,250921
27,250000	0,2	0,275310
27,253333	0,2	0,303153
27,256667	0,2	0,334338
27,260000	0,2	0,367790
27,263333	0,2	0,402293
27,266667	0,2	0,437327
27,270000	0,2	0,472870
27,273333	0,2	0,508725
27,276667	0,2	0,544589
27,280000	0,2	0,580527
27,283333	0,2	0,616711
27,286667	0,2	0,652656
27,290000	0,2	0,686984
27,293333	0,2	0,718012
27,296667	0,2	0,744659
27,300000	0,2	0,766865
27,303333	0,2	0,785031
27,306667	0,2	0,799162
27,310000	0,2	0,808812
27,313333	0,2	0,813667
27,316667	0,2	0,813762
27,320000	0,2	0,809133
27,323333	0,2	0,799718
27,326667	0,2	0,785756
27,330000	0,2	0,767996
27,333333	0,2	0,747173
27,336667	0,2	0,723370
27,340000	0,2	0,696230
27,343333	0,2	0,665689
27,346667	0,2	0,632343
27,350000	0,2	0,597314
27,353333	0,2	0,561981
27,356667	0,2	0,527703
27,360000	0,2	0,495449
27,363333	0,2	0,465501
27,366667	0,2	0,437430
27,370000	0,2	0,410456
27,373333	0,2	0,383982
27,376667	0,2	0,357978
27,380000	0,2	0,333109
27,383333	0,2	0,310404
27,386667	0,2	0,290502
27,390000	0,2	0,273195
27,393333	0,2	0,257730
27,396667	0,2	0,243516
27,400000	0,2	0,230475
27,403333	0,2	0,218747
27,406667	0,2	0,208323
27,410000	0,2	0,199129
27,413333	0,2	0,191230
27,416667	0,2	0,184706
27,420000	0,2	0,179455
27,423333	0,2	0,175315
27,426667	0,2	0,172281
27,430000	0,2	0,170292
27,433333	0,2	0,168855
27,436667	0,2	0,167132
27,440000	0,2	0,164551
27,443333	0,2	0,161265
27,446667	0,2	0,157768
27,450000	0,2	0,154168
27,453333	0,2	0,150175
27,456667	0,2	0,145563
27,460000	0,2	0,140445
27,463333	0,2	0,135236
27,466667	0,2	0,130433
27,470000	0,2	0,126310
27,473333	0,2	0,122691
27,476667	0,2	0,118962
27,480000	0,2	0,114418
27,483333	0,2	0,108841
27,486667	0,2	0,102756
27,490000	0,2	0,096869
27,493333	0,2	0,091472
27,496667	0,2	0,086701
27,500000	0,2	0,082872
27,503333	0,2	0,080169
27,506667	0,2	0,078480
27,510000	0,2	0,077531
27,513333	0,2	0,076771
27,516667	0,2	0,075621
27,520000	0,2	0,074096
27,523333	0,2	0,072693
27,526667	0,2	0,071741
27,530000	0,2	0,071186
27,533333	0,2	0,070891
27,536667	0,2	0,070845
27,540000	0,2	0,071043
27,543333	0,2	0,071271
27,546667	0,2	0,071150
27,550000	0,2	0,070534
27,553333	0,2	0,069734
27,556667	0,2	0,069233
27,560000	0,2	0,069348
27,563333	0,2	0,070206
27,566667	0,2	0,071789
27,570000	0,2	0,073683
27,573333	0,2	0,075117
27,576667	0,2	0,075865
27,580000	0,2	0,076764
27,583333	0,2	0,078843
27,586667	0,2	0,082249
27,590000	0,2	0,086195
27,593333	0,2	0,089501
27,596667	0,2	0,091191
27,600000	0,2	0,091199
27,603333	0,2	0,090612
27,606667	0,2	0,090847
27,610000	0,2	0,092519
27,613333	0,2	0,095182
27,616667	0,2	0,098143
27,620000	0,2	0,101202
27,623333	0,2	0,104406
27,626667	0,2	0,107561
27,630000	0,2	0,110365
27,633333	0,2	0,112723
27,636667	0,2	0,114815
27,640000	0,2	0,117050
27,643333	0,2	0,119725
27,646667	0,2	0,122654
27,650000	0,2	0,125526
27,653333	0,2	0,128378
27,656667	0,2	0,131482
27,660000	0,2	0,135034
27,663333	0,2	0,138759
27,666667	0,2	0,141920
27,670000	0,2	0,144032
27,673333	0,2	0,145105
27,676667	0,2	0,145116
27,680000	0,2	0,144000
27,683333	0,2	0,142105
27,686667	0,2	0,140060
27,690000	0,2	0,138155
27,693333	0,2	0,136109
27,696667	0,2	0,133453
27,700000	0,2	0,129928
27,703333	0,2	0,125646
27,706667	0,2	0,121139
27,710000	0,2	0,117037
27,713333	0,2	0,113452
27,716667	0,2	0,109826
27,720000	0,2	0,105552
27,723333	0,2	0,100637
27,726667	0,2	0,095615
27,730000	0,2	0,090973
27,733333	0,2	0,086874
27,736667	0,2	0,083281
27,740000	0,2	0,080055
27,743333	0,2	0,076849
27,746667	0,2	0,073312
27,750000	0,2	0,069515
27,753333	0,2	0,065894
27,756667	0,2	0,062818
27,760000	0,2	0,060407
27,763333	0,2	0,058594
27,766667	0,2	0,057098
27,770000	0,2	0,055381
27,773333	0,2	0,053147
27,776667	0,2	0,050753
27,780000	0,2	0,048604
27,783333	0,2	0,046597
27,786667	0,2	0,044599
27,790000	0,2	0,042933
27,793333	0,2	0,042106
27,796667	0,2	0,042240
27,800000	0,2	0,042952
27,803333	0,2	0,043723
27,806667	0,2	0,044282
27,810000	0,2	0,044590
27,813333	0,2	0,044735
27,816667	0,2	0,044979
27,820000	0,2	0,045514
27,823333	0,2	0,046145
27,826667	0,2	0,046491
27,830000	0,2	0,046251
27,833333	0,2	0,045324
27,836667	0,2	0,044087
27,840000	0,2	0,043356
27,843333	0,2	0,043675
27,846667	0,2	0,044839
27,850000	0,2	0,046247
27,853333	0,2	0,047445
27,856667	0,2	0,048248
27,860000	0,2	0,048645
27,863333	0,2	0,048718
27,866667	0,2	0,048695
27,870000	0,2	0,048891
27,873333	0,2	0,049348
27,876667	0,2	0,049741
27,880000	0,2	0,049890
27,883333	0,2	0,050218
27,886667	0,2	0,051507
27,890000	0,2	0,054047
27,893333	0,2	0,057214
27,896667	0,2	0,060149
27,900000	0,2	0,062455
27,903333	0,2	0,063893
27,906667	0,2	0,064104
27,910000	0,2	0,063132
27,913333	0,2	0,061630
27,916667	0,2	0,060181
27,920000	0,2	0,058913
27,923333	0,2	0,057927
27,926667	0,2	0,057527
27,930000	0,2	0,057933
27,933333	0,2	0,059163
27,936667	0,2	0,060917
27,940000	0,2	0,062434
27,943333	0,2	0,062944
27,946667	0,2	0,062380
27,950000	0,2	0,061506
27,953333	0,2	0,061278
27,956667	0,2	0,061941
27,960000	0,2	0,062829
27,963333	0,2	0,063203
27,966667	0,2	0,062942
27,970000	0,2	0,062348
27,973333	0,2	0,061754
27,976667	0,2	0,061367
27,980000	0,2	0,061263
27,983333	0,2	0,061361
27,986667	0,2	0,061395
27,990000	0,2	0,061186
27,993333	0,2	0,060869
27,996667	0,2	0,060505
28,000000	0,2	0,059696
28,003333	0,2	0,058009
28,006667	0,2	0,055426
28,010000	0,2	0,052277
28,013333	0,2	0,049147
28,016667	0,2	0,046618
28,020000	0,2	0,044851
28,023333	0,2	0,043680
28,026667	0,2	0,042980
28,030000	0,2	0,042697
28,033333	0,2	0,042745
28,036667	0,2	0,042808
28,040000	0,2	0,042162
28,043333	0,2	0,040106
28,046667	0,2	0,036680
28,050000	0,2	0,032721
28,053333	0,2	0,029306
28,056667	0,2	0,027210
28,060000	0,2	0,026571
28,063333	0,2	0,026948
28,066667	0,2	0,027680
28,070000	0,2	0,028112
28,073333	0,2	0,027731
28,076667	0,2	0,026358
28,080000	0,2	0,024269
28,083333	0,2	0,022134
28,086667	0,2	0,020683
28,090000	0,2	0,020251
28,093333	0,2	0,020577
28,096667	0,2	0,021050
28,100000	0,2	0,021209
28,103333	0,2	0,021002
28,106667	0,2	0,020558
28,110000	0,2	0,019947
28,113333	0,2	0,019350
28,116667	0,2	0,019252
28,120000	0,2	0,020118
28,123333	0,2	0,022003
28,126667	0,2	0,024454
28,130000	0,2	0,026551
28,133333	0,2	0,027532
28,136667	0,2	0,027612
28,140000	0,2	0,027559
28,143333	0,2	0,027685
28,146667	0,2	0,027846
28,150000	0,2	0,027867
28,153333	0,2	0,027575
28,156667	0,2	0,026813
28,160000	0,2	0,025502
28,163333	0,2	0,023818
28,166667	0,2	0,022439
28,170000	0,2	0,022198
28,173333	0,2	0,023275
28,176667	0,2	0,024947
28,180000	0,2	0,026164
28,183333	0,2	0,026359
28,186667	0,2	0,025790
28,190000	0,2	0,025180
28,193333	0,2	0,025172
28,196667	0,2	0,025969
28,200000	0,2	0,027257
28,203333	0,2	0,028614
28,206667	0,2	0,029895
28,210000	0,2	0,031045
28,213333	0,2	0,032008
28,216667	0,2	0,032874
28,220000	0,2	0,033696
28,223333	0,2	0,034275
28,226667	0,2	0,034322
28,230000	0,2	0,033890
28,233333	0,2	0,033401
28,236667	0,2	0,033099
28,240000	0,2	0,032793
28,243333	0,2	0,032245
28,246667	0,2	0,031614
28,250000	0,2	0,031297
28,253333	0,2	0,031358
28,256667	0,2	0,031481
28,260000	0,2	0,031418
28,263333	0,2	0,031050
28,266667	0,2	0,030218
28,270000	0,2	0,028960
28,273333	0,2	0,027739
28,276667	0,2	0,027036
28,280000	0,2	0,026791
28,283333	0,2	0,026495
28,286667	0,2	0,025864
28,290000	0,2	0,025071
28,293333	0,2	0,024248
28,296667	0,2	0,023274
28,300000	0,2	0,022119
28,303333	0,2	0,021009
28,306667	0,2	0,020377
28,310000	0,2	0,020625
28,313333	0,2	0,021568
28,316667	0,2	0,022361
28,320000	0,2	0,022243
28,323333	0,2	0,021152
28,326667	0,2	0,019514
28,330000	0,2	0,017751
28,333333	0,2	0,016176
28,336667	0,2	0,014962
28,340000	0,2	0,014103
28,343333	0,2	0,013485
28,346667	0,2	0,012983
28,350000	0,2	0,012608
28,353333	0,2	0,012550
28,356667	0,2	0,012971
28,360000	0,2	0,013748
28,363333	0,2	0,014420
28,366667	0,2	0,014619
28,370000	0,2	0,014373
28,373333	0,2	0,013735
28,376667	0,2	0,012644
28,380000	0,2	0,011321
28,383333	0,2	0,010150
28,386667	0,2	0,009110
28,390000	0,2	0,007823
28,393333	0,2	0,006217
28,396667	0,2	0,004758
28,400000	0,2	0,004051
28,403333	0,2	0,004312
28,406667	0,2	0,005124
28,410000	0,2	0,005753
28,413333	0,2	0,005727
28,416667	0,2	0,005195
28,420000	0,2	0,004702
28,423333	0,2	0,004573
28,426667	0,2	0,004723
28,430000	0,2	0,005047
28,433333	0,2	0,005730
28,436667	0,2	0,006959
28,440000	0,2	0,008537
28,443333	0,2	0,009984
28,446667	0,2	0,010877
28,450000	0,2	0,011112
28,453333	0,2	0,010969
28,456667	0,2	0,010840
28,460000	0,2	0,010730
28,463333	0,2	0,010190
28,466667	0,2	0,008758
28,470000	0,2	0,006388
28,473333	0,2	0,003521
28,476667	0,2	0,000859
28,480000	0,2	-0,001074
28,483333	0,2	-0,002265
28,486667	0,2	-0,003026
28,490000	0,2	-0,003553
28,493333	0,2	-0,003833
28,496667	0,2	-0,003831
28,500000	0,2	-0,003598
28,503333	0,2	-0,003375
28,506667	0,2	-0,003615
28,510000	0,2	-0,004602
28,513333	0,2	-0,005951
28,516667	0,2	-0,006799
28,520000	0,2	-0,006614
28,523333	0,2	-0,005629
28,526667	0,2	-0,004524
28,530000	0,2	-0,003931
28,533333	0,2	-0,004143
28,536667	0,2	-0,005021
28,540000	0,2	-0,005994
28,543333	0,2	-0,006297
28,546667	0,2	-0,005583
28,550000	0,2	-0,004185
28,553333	0,2	-0,002683
28,556667	0,2	-0,001608
28,560000	0,2	-0,001353
28,563333	0,2	-0,001935
28,566667	0,2	-0,002943
28,570000	0,2	-0,003731
28,573333	0,2	-0,003563
28,576667	0,2	-0,002024
28,580000	0,2	0,000309
28,583333	0,2	0,002176
28,586667	0,2	0,002878
28,590000	0,2	0,002719
28,593333	0,2	0,002353
28,596667	0,2	0,002123
28,600000	0,2	0,002066
28,603333	0,2	0,002410
28,606667	0,2	0,003570
28,610000	0,2	0,005515
28,613333	0,2	0,007596
28,616667	0,2	0,009168
28,620000	0,2	0,010151
28,623333	0,2	0,010917
28,626667	0,2	0,011818
28,630000	0,2	0,012935
28,633333	0,2	0,014196
28,636667	0,2	0,015487
28,640000	0,2	0,016692
28,643333	0,2	0,017783
28,646667	0,2	0,018753
28,650000	0,2	0,019411
28,653333	0,2	0,019545
28,656667	0,2	0,019379
28,660000	0,2	0,019613
28,663333	0,2	0,020909
28,666667	0,2	0,023294
28,670000	0,2	0,025993
28,673333	0,2	0,027974
28,676667	0,2	0,028805
28,680000	0,2	0,028855
28,683333	0,2	0,028745
28,686667	0,2	0,028806
28,690000	0,2	0,029055
28,693333	0,2	0,029460
28,696667	0,2	0,029912
28,700000	0,2	0,030125
28,703333	0,2	0,029909
28,706667	0,2	0,029301
28,710000	0,2	0,028283
28,713333	0,2	0,026832
28,716667	0,2	0,025296
28,720000	0,2	0,024387
28,723333	0,2	0,024667
28,726667	0,2	0,025895
28,730000	0,2	0,026973
28,733333	0,2	0,026996
28,736667	0,2	0,026212
28,740000	0,2	0,025570
28,743333	0,2	0,025741
28,746667	0,2	0,026777
28,750000	0,2	0,028268
28,753333	0,2	0,029605
28,756667	0,2	0,030204
28,760000	0,2	0,029806
28,763333	0,2	0,028757
28,766667	0,2	0,027716
28,770000	0,2	0,027164
28,773333	0,2	0,027374
28,776667	0,2	0,028463
28,780000	0,2	0,030047
28,783333	0,2	0,031176
28,786667	0,2	0,031175
28,790000	0,2	0,030180
28,793333	0,2	0,028588
28,796667	0,2	0,026596
28,800000	0,2	0,024361
28,803333	0,2	0,022042
28,806667	0,2	0,019794
28,810000	0,2	0,017828
28,813333	0,2	0,016165
28,816667	0,2	0,014526
28,820000	0,2	0,012784
28,823333	0,2	0,011315
28,826667	0,2	0,010599
28,830000	0,2	0,010491
28,833333	0,2	0,010280
28,836667	0,2	0,009568
28,840000	0,2	0,008680
28,843333	0,2	0,007949
28,846667	0,2	0,007049
28,850000	0,2	0,005491
28,853333	0,2	0,003358
28,856667	0,2	0,001132
28,860000	0,2	-0,000906
28,863333	0,2	-0,002790
28,866667	0,2	-0,004478
28,870000	0,2	-0,005702
28,873333	0,2	-0,006299
28,876667	0,2	-0,006447
28,880000	0,2	-0,006451
28,883333	0,2	-0,006344
28,886667	0,2	-0,005820
28,890000	0,2	-0,004671
28,893333	0,2	-0,003269
28,896667	0,2	-0,002541
28,900000	0,2	-0,003235
28,903333	0,2	-0,004949
28,906667	0,2	-0,006277
28,910000	0,2	-0,006228
28,913333	0,2	-0,004867
28,916667	0,2	-0,002613
28,920000	0,2	0,000047
28,923333	0,2	0,002332
28,926667	0,2	0,003561
28,930000	0,2	0,003622
28,933333	0,2	0,002973
28,936667	0,2	0,002472
28,940000	0,2	0,002787
28,943333	0,2	0,003712
28,946667	0,2	0,004587
28,950000	0,2	0,005234
28,953333	0,2	0,005988
28,956667	0,2	0,007251
28,960000	0,2	0,009196
28,963333	0,2	0,011641
28,966667	0,2	0,014294
28,970000	0,2	0,016943
28,973333	0,2	0,019293
28,976667	0,2	0,021094
28,980000	0,2	0,022497
28,983333	0,2	0,023869
28,986667	0,2	0,025389
28,990000	0,2	0,027159
28,993333	0,2	0,029470
28,996667	0,2	0,032530
29,000000	0,2	0,036119
29,003333	0,2	0,039802
29,006667	0,2	0,043222
29,010000	0,2	0,046318
29,013333	0,2	0,049319
29,016667	0,2	0,052268
29,020000	0,2	0,054853
29,023333	0,2	0,056772
29,026667	0,2	0,058066
29,030000	0,2	0,059082
29,033333	0,2	0,060057
29,036667	0,2	0,060997
29,040000	0,2	0,061929
29,043333	0,2	0,062963
29,046667	0,2	0,064341
29,050000	0,2	0,066292
29,053333	0,2	0,068599
29,056667	0,2	0,070675
29,060000	0,2	0,072080
29,063333	0,2	0,072597
29,066667	0,2	0,072069
29,070000	0,2	0,070486
29,073333	0,2	0,068012
29,076667	0,2	0,064946
29,080000	0,2	0,061789
29,083333	0,2	0,059118
29,086667	0,2	0,057199
29,090000	0,2	0,055703
29,093333	0,2	0,054037
29,096667	0,2	0,052101
29,100000	0,2	0,050308
29,103333	0,2	0,048867
29,106667	0,2	0,047485
29,110000	0,2	0,045598
29,113333	0,2	0,042838
29,116667	0,2	0,039549
29,120000	0,2	0,036588
29,123333	0,2	0,034447
29,126667	0,2	0,032966
29,130000	0,2	0,031698
29,133333	0,2	0,030093
29,136667	0,2	0,027710
29,140000	0,2	0,024630
29,143333	0,2	0,021443
29,146667	0,2	0,018765
29,150000	0,2	0,016913
29,153333	0,2	0,015817
29,156667	0,2	0,014953
29,160000	0,2	0,013684
29,163333	0,2	0,011788
29,166667	0,2	0,009513
29,170000	0,2	0,007336
29,173333	0,2	0,005666
29,176667	0,2	0,004534
29,180000	0,2	0,003578
29,183333	0,2	0,002315
29,186667	0,2	0,000527
29,190000	0,2	-0,001514
29,193333	0,2	-0,003318
29,196667	0,2	-0,004598
29,200000	0,2	-0,005357
29,203333	0,2	-0,005674
29,206667	0,2	-0,005576
29,210000	0,2	-0,005032
29,213333	0,2	-0,003970
29,216667	0,2	-0,002498
29,220000	0,2	-0,001116
29,223333	0,2	-0,000452
29,226667	0,2	-0,000871
29,230000	0,2	-0,002265
29,233333	0,2	-0,004084
29,236667	0,2	-0,005777
29,240000	0,2	-0,007262
29,243333	0,2	-0,008726
29,246667	0,2	-0,010102
29,250000	0,2	-0,011104
29,253333	0,2	-0,011522
29,256667	0,2	-0,011327
29,260000	0,2	-0,010738
29,263333	0,2	-0,010084
29,266667	0,2	-0,009530
29,270000	0,2	-0,009118
29,273333	0,2	-0,008792
29,276667	0,2	-0,008329
29,280000	0,2	-0,007656
29,283333	0,2	-0,007225
29,286667	0,2	-0,007605
29,290000	0,2	-0,008780
29,293333	0,2	-0,010100
29,296667	0,2	-0,010876
29,300000	0,2	-0,010967
29,303333	0,2	-0,010833
29,306667	0,2	-0,010959
29,310000	0,2	-0,011313
29,313333	0,2	-0,011541
29,316667	0,2	-0,011478
29,320000	0,2	-0,011316
29,323333	0,2	-0,011448
29,326667	0,2	-0,012153
29,330000	0,2	-0,013341
29,333333	0,2	-0,014577
29,336667	0,2	-0,015374
29,340000	0,2	-0,015641
29,343333	0,2	-0,015854
29,346667	0,2	-0,016542
29,350000	0,2	-0,017542
29,353333	0,2	-0,018117
29,356667	0,2	-0,017851
29,360000	0,2	-0,016957
29,363333	0,2	-0,015796
29,366667	0,2	-0,014583
29,370000	0,2	-0,013471
29,373333	0,2	-0,012613
29,376667	0,2	-0,012092
29,380000	0,2	-0,011844
29,383333	0,2	-0,011734
29,386667	0,2	-0,011715
29,390000	0,2	-0,011841
29,393333	0,2	-0,012026
29,396667	0,2	-0,011949
29,400000	0,2	-0,011262
29,403333	0,2	-0,009682
29,406667	0,2	-0,006917
29,410000	0,2	-0,002870
29,413333	0,2	0,002045
29,416667	0,2	0,007040
29,420000	0,2	0,011350
29,423333	0,2	0,014500
29,426667	0,2	0,016698
29,430000	0,2	0,018900
29,433333	0,2	0,022264
29,436667	0,2	0,027598
29,440000	0,2	0,034937
29,443333	0,2	0,043441
29,446667	0,2	0,052096
29,450000	0,2	0,060371
29,453333	0,2	0,068163
29,456667	0,2	0,075600
29,460000	0,2	0,082982
29,463333	0,2	0,090675
29,466667	0,2	0,098850
29,470000	0,2	0,107301
29,473333	0,2	0,115813
29,476667	0,2	0,124645
29,480000	0,2	0,134243
29,483333	0,2	0,144444
29,486667	0,2	0,154218
29,490000	0,2	0,162314
29,493333	0,2	0,168201
29,496667	0,2	0,172250
29,500000	0,2	0,175131
29,503333	0,2	0,177337
29,506667	0,2	0,179142
29,510000	0,2	0,180516
29,513333	0,2	0,180808
29,516667	0,2	0,179023
29,520000	0,2	0,174911
29,523333	0,2	0,169296
29,526667	0,2	0,163167
29,530000	0,2	0,156891
29,533333	0,2	0,150236
29,536667	0,2	0,142737
29,540000	0,2	0,134012
29,543333	0,2	0,124130
29,546667	0,2	0,113690
29,550000	0,2	0,103417
29,553333	0,2	0,093807
29,556667	0,2	0,085117
29,560000	0,2	0,077383
29,563333	0,2	0,070248
29,566667	0,2	0,063015
29,570000	0,2	0,055203
29,573333	0,2	0,047014
29,576667	0,2	0,039031
29,580000	0,2	0,031623
29,583333	0,2	0,024877
29,586667	0,2	0,018834
29,590000	0,2	0,013666
29,593333	0,2	0,009615
29,596667	0,2	0,006728
29,600000	0,2	0,004746
29,603333	0,2	0,002997
29,606667	0,2	0,000516
29,610000	0,2	-0,003070
29,613333	0,2	-0,006984
29,616667	0,2	-0,010140
29,620000	0,2	-0,012145
29,623333	0,2	-0,013272
29,626667	0,2	-0,014029
29,630000	0,2	-0,014834
29,633333	0,2	-0,015700
29,636667	0,2	-0,016340
29,640000	0,2	-0,016673
29,643333	0,2	-0,016998
29,646667	0,2	-0,017629
29,650000	0,2	-0,018535
29,653333	0,2	-0,019399
29,656667	0,2	-0,019952
29,660000	0,2	-0,020257
29,663333	0,2	-0,020711
29,666667	0,2	-0,021668
29,670000	0,2	-0,023053
29,673333	0,2	-0,024420
29,676667	0,2	-0,025283
29,680000	0,2	-0,025370
29,683333	0,2	-0,024764
29,686667	0,2	-0,023821
29,690000	0,2	-0,023052
29,693333	0,2	-0,022869
29,696667	0,2	-0,023233
29,700000	0,2	-0,023684
29,703333	0,2	-0,023719
29,706667	0,2	-0,023121
29,710000	0,2	-0,022147
29,713333	0,2	-0,021439
29,716667	0,2	-0,021640
29,720000	0,2	-0,022891
29,723333	0,2	-0,024556
29,726667	0,2	-0,025768
29,730000	0,2	-0,026324
29,733333	0,2	-0,026497
29,736667	0,2	-0,026401
29,740000	0,2	-0,026124
29,743333	0,2	-0,025793
29,746667	0,2	-0,025365
29,750000	0,2	-0,024792
29,753333	0,2	-0,024056
29,756667	0,2	-0,022969
29,760000	0,2	-0,021390
29,763333	0,2	-0,019649
29,766667	0,2	-0,018384
29,770000	0,2	-0,017822
29,773333	0,2	-0,017536
29,776667	0,2	-0,016948
29,780000	0,2	-0,015741
29,783333	0,2	-0,013963
29,786667	0,2	-0,012128
29,790000	0,2	-0,011010
29,793333	0,2	-0,010958
29,796667	0,2	-0,011549
29,800000	0,2	-0,012127
29,803333	0,2	-0,012317
29,806667	0,2	-0,012071
29,810000	0,2	-0,011642
29,813333	0,2	-0,011280
29,816667	0,2	-0,010826
29,820000	0,2	-0,009952
29,823333	0,2	-0,008687
29,826667	0,2	-0,007438
29,830000	0,2	-0,006603
29,833333	0,2	-0,006292
29,836667	0,2	-0,006384
29,840000	0,2	-0,006659
29,843333	0,2	-0,006863
29,846667	0,2	-0,006815
29,850000	0,2	-0,006537
29,853333	0,2	-0,006344
29,856667	0,2	-0,006542
29,860000	0,2	-0,006972
29,863333	0,2	-0,007279
29,866667	0,2	-0,007521
29,870000	0,2	-0,008190
29,873333	0,2	-0,009705
29,876667	0,2	-0,011962
29,880000	0,2	-0,014470
29,883333	0,2	-0,016790
29,886667	0,2	-0,018574
29,890000	0,2	-0,019624
29,893333	0,2	-0,020111
29,896667	0,2	-0,020253
29,900000	0,2	-0,020078
29,903333	0,2	-0,019721
29,906667	0,2	-0,019532
29,910000	0,2	-0,019923
29,913333	0,2	-0,021126
29,916667	0,2	-0,022954
29,920000	0,2	-0,024871
29,923333	0,2	-0,026461
29,926667	0,2	-0,027743
29,930000	0,2	-0,028877
29,933333	0,2	-0,029672
29,936667	0,2	-0,029778
29,940000	0,2	-0,029272
29,943333	0,2	-0,028622
29,946667	0,2	-0,028157
29,950000	0,2	-0,027938
29,953333	0,2	-0,027985
29,956667	0,2	-0,028325
29,960000	0,2	-0,028852
29,963333	0,2	-0,029442
29,966667	0,2	-0,030170
29,970000	0,2	-0,031061
29,973333	0,2	-0,031740
29,976667	0,2	-0,031771
29,980000	0,2	-0,031277
29,983333	0,2	-0,030852
29,986667	0,2	-0,030973
29,990000	0,2	-0,031769
29,993333	0,2	-0,033139
29,996667	0,2	-0,034864
30,000000	0,2	-0,036617
30,003333	0,2	-0,037871
30,006667	0,2	-0,038042
30,010000	0,2	-0,037099
30,013333	0,2	-0,035866
30,016667	0,2	-0,035356
30,020000	0,2	-0,035802
30,023333	0,2	-0,036521
30,026667	0,2	-0,036832
30,030000	0,2	-0,036929
30,033333	0,2	-0,037438
30,036667	0,2	-0,038486
30,040000	0,2	-0,039653
30,043333	0,2	-0,040394
30,046667	0,2	-0,040373
30,050000	0,2	-0,039751
30,053333	0,2	-0,039002
30,056667	0,2	-0,038383
30,060000	0,2	-0,037867
30,063333	0,2	-0,037459
30,066667	0,2	-0,037211
30,070000	0,2	-0,037002
30,073333	0,2	-0,036671
30,076667	0,2	-0,036397
30,080000	0,2	-0,036639
30,083333	0,2	-0,037621
30,086667	0,2	-0,039037
30,090000	0,2	-0,040298
30,093333	0,2	-0,041097
30,096667	0,2	-0,041669
30,100000	0,2	-0,042406
30,103333	0,2	-0,043271
30,106667	0,2	-0,043672
30,110000	0,2	-0,042955
30,113333	0,2	-0,041102
30,116667	0,2	-0,038895
30,120000	0,2	-0,037240
30,123333	0,2	-0,036620
30,126667	0,2	-0,037126
30,130000	0,2	-0,038395
30,133333	0,2	-0,039654
30,136667	0,2	-0,040509
30,140000	0,2	-0,041361
30,143333	0,2	-0,042464
30,146667	0,2	-0,043296
30,150000	0,2	-0,043243
30,153333	0,2	-0,042203
30,156667	0,2	-0,040586
30,160000	0,2	-0,039031
30,163333	0,2	-0,037904
30,166667	0,2	-0,037306
30,170000	0,2	-0,037414
30,173333	0,2	-0,038253
30,176667	0,2	-0,039480
30,180000	0,2	-0,040841
30,183333	0,2	-0,042446
30,186667	0,2	-0,044328
30,190000	0,2	-0,046080
30,193333	0,2	-0,047210
30,196667	0,2	-0,047591
30,200000	0,2	-0,047305
30,203333	0,2	-0,046457
30,206667	0,2	-0,045352
30,210000	0,2	-0,044303
30,213333	0,2	-0,043239
30,216667	0,2	-0,041992
30,220000	0,2	-0,040618
30,223333	0,2	-0,039196
30,226667	0,2	-0,037860
30,230000	0,2	-0,037022
30,233333	0,2	-0,037037
30,236667	0,2	-0,037669
30,240000	0,2	-0,038230
30,243333	0,2	-0,038268
30,246667	0,2	-0,037747
30,250000	0,2	-0,036780
30,253333	0,2	-0,035722
30,256667	0,2	-0,035114
30,260000	0,2	-0,035099
30,263333	0,2	-0,035314
30,266667	0,2	-0,035543
30,270000	0,2	-0,036048
30,273333	0,2	-0,037076
30,276667	0,2	-0,038523
30,280000	0,2	-0,040096
30,283333	0,2	-0,041403
30,286667	0,2	-0,042058
30,290000	0,2	-0,041955
30,293333	0,2	-0,041413
30,296667	0,2	-0,041079
30,300000	0,2	-0,041343
30,303333	0,2	-0,041898
30,306667	0,2	-0,042328
30,310000	0,2	-0,042650
30,313333	0,2	-0,043008
30,316667	0,2	-0,043356
30,320000	0,2	-0,043724
30,323333	0,2	-0,044499
30,326667	0,2	-0,046093
30,330000	0,2	-0,048369
30,333333	0,2	-0,050686
30,336667	0,2	-0,052331
30,340000	0,2	-0,052855
30,343333	0,2	-0,052311
30,346667	0,2	-0,051220
30,350000	0,2	-0,050128
30,353333	0,2	-0,049242
30,356667	0,2	-0,048527
30,360000	0,2	-0,047870
30,363333	0,2	-0,047173
30,366667	0,2	-0,046497
30,370000	0,2	-0,046024
30,373333	0,2	-0,045932
30,376667	0,2	-0,046335
30,380000	0,2	-0,047070
30,383333	0,2	-0,047709
30,386667	0,2	-0,048075
30,390000	0,2	-0,048410
30,393333	0,2	-0,048911
30,396667	0,2	-0,049409
30,400000	0,2	-0,049656
30,403333	0,2	-0,049789
30,406667	0,2	-0,050203
30,410000	0,2	-0,051019
30,413333	0,2	-0,051824
30,416667	0,2	-0,052011
30,420000	0,2	-0,051544
30,423333	0,2	-0,051066
30,426667	0,2	-0,050929
30,430000	0,2	-0,050795
30,433333	0,2	-0,050400
30,436667	0,2	-0,049898
30,440000	0,2	-0,049481
30,443333	0,2	-0,049133
30,446667	0,2	-0,048688
30,450000	0,2	-0,048009
30,453333	0,2	-0,047084
30,456667	0,2	-0,046032
30,460000	0,2	-0,045015
30,463333	0,2	-0,044216
30,466667	0,2	-0,043996
30,470000	0,2	-0,044651
30,473333	0,2	-0,045861
30,476667	0,2	-0,046998
30,480000	0,2	-0,047892
30,483333	0,2	-0,048807
30,486667	0,2	-0,050053
30,490000	0,2	-0,051888
30,493333	0,2	-0,054117
30,496667	0,2	-0,055880
30,500000	0,2	-0,056403
30,503333	0,2	-0,055761
30,506667	0,2	-0,054711
30,510000	0,2	-0,053999
30,513333	0,2	-0,053870
30,516667	0,2	-0,054225
30,520000	0,2	-0,054889
30,523333	0,2	-0,055557
30,526667	0,2	-0,055725
30,530000	0,2	-0,054991
30,533333	0,2	-0,053474
30,536667	0,2	-0,051578
30,540000	0,2	-0,049363
30,543333	0,2	-0,046846
30,546667	0,2	-0,044735
30,550000	0,2	-0,044095
30,553333	0,2	-0,045365
30,556667	0,2	-0,048062
30,560000	0,2	-0,051169
30,563333	0,2	-0,053662
30,566667	0,2	-0,054985
30,570000	0,2	-0,055284
30,573333	0,2	-0,055059
30,576667	0,2	-0,054576
30,580000	0,2	-0,053861
30,583333	0,2	-0,053117
30,586667	0,2	-0,052718
30,590000	0,2	-0,052795
30,593333	0,2	-0,053043
30,596667	0,2	-0,053073
30,600000	0,2	-0,052842
30,603333	0,2	-0,052536
30,606667	0,2	-0,052147
30,610000	0,2	-0,051494
30,613333	0,2	-0,050649
30,616667	0,2	-0,050085
30,620000	0,2	-0,050309
30,623333	0,2	-0,051311
30,626667	0,2	-0,052503
30,630000	0,2	-0,053306
30,633333	0,2	-0,053625
30,636667	0,2	-0,053625
30,640000	0,2	-0,053358
30,643333	0,2	-0,052850
30,646667	0,2	-0,052345
30,650000	0,2	-0,052186
30,653333	0,2	-0,052378
30,656667	0,2	-0,052528
30,660000	0,2	-0,052341
30,663333	0,2	-0,051839
30,666667	0,2	-0,051170
30,670000	0,2	-0,050587
30,673333	0,2	-0,050390
30,676667	0,2	-0,050754
30,680000	0,2	-0,051716
30,683333	0,2	-0,053089
30,686667	0,2	-0,054378
30,690000	0,2	-0,055019
30,693333	0,2	-0,054823
30,696667	0,2	-0,054023
30,700000	0,2	-0,052953
30,703333	0,2	-0,051809
30,706667	0,2	-0,050605
30,710000	0,2	-0,049310
30,713333	0,2	-0,048175
30,716667	0,2	-0,047717
30,720000	0,2	-0,048273
30,723333	0,2	-0,049667
30,726667	0,2	-0,051275
30,730000	0,2	-0,052346
30,733333	0,2	-0,052372
30,736667	0,2	-0,051441
30,740000	0,2	-0,050197
30,743333	0,2	-0,049105
30,746667	0,2	-0,048011
30,750000	0,2	-0,046456
30,753333	0,2	-0,043956
30,756667	0,2	-0,040269
30,760000	0,2	-0,035891
30,763333	0,2	-0,031928
30,766667	0,2	-0,029105
30,770000	0,2	-0,027225
30,773333	0,2	-0,025700
30,776667	0,2	-0,024082
30,780000	0,2	-0,022206
30,783333	0,2	-0,020236
30,786667	0,2	-0,018455
30,790000	0,2	-0,016981
30,793333	0,2	-0,015763
30,796667	0,2	-0,014846
30,800000	0,2	-0,014517
30,803333	0,2	-0,014941
30,806667	0,2	-0,015913
30,810000	0,2	-0,017144
30,813333	0,2	-0,018335
30,816667	0,2	-0,019066
30,820000	0,2	-0,019070
30,823333	0,2	-0,018562
30,826667	0,2	-0,018182
30,830000	0,2	-0,018609
30,833333	0,2	-0,020132
30,836667	0,2	-0,022610
30,840000	0,2	-0,025827
30,843333	0,2	-0,029625
30,846667	0,2	-0,033666
30,850000	0,2	-0,037384
30,853333	0,2	-0,040281
30,856667	0,2	-0,042124
30,860000	0,2	-0,042905
30,863333	0,2	-0,042836
30,866667	0,2	-0,042438
30,870000	0,2	-0,042388
30,873333	0,2	-0,043084
30,876667	0,2	-0,044352
30,880000	0,2	-0,045655
30,883333	0,2	-0,046589
30,886667	0,2	-0,047078
30,890000	0,2	-0,047297
30,893333	0,2	-0,047601
30,896667	0,2	-0,048439
30,900000	0,2	-0,049905
30,903333	0,2	-0,051411
30,906667	0,2	-0,052182
30,910000	0,2	-0,051867
30,913333	0,2	-0,050608
30,916667	0,2	-0,049075
30,920000	0,2	-0,048271
30,923333	0,2	-0,048656
30,926667	0,2	-0,049801
30,930000	0,2	-0,051059
30,933333	0,2	-0,052070
30,936667	0,2	-0,052846
30,940000	0,2	-0,053688
30,943333	0,2	-0,054804
30,946667	0,2	-0,056006
30,950000	0,2	-0,056814
30,953333	0,2	-0,056834
30,956667	0,2	-0,056231
30,960000	0,2	-0,055639
30,963333	0,2	-0,055508
30,966667	0,2	-0,055871
30,970000	0,2	-0,056564
30,973333	0,2	-0,057457
30,976667	0,2	-0,058649
30,980000	0,2	-0,060446
30,983333	0,2	-0,062878
30,986667	0,2	-0,065336
30,990000	0,2	-0,067035
30,993333	0,2	-0,067713
30,996667	0,2	-0,067560
31,000000	0,2	-0,066704
31,003333	0,2	-0,065211
31,006667	0,2	-0,063396
31,010000	0,2	-0,061762
31,013333	0,2	-0,060708
31,016667	0,2	-0,060384
31,020000	0,2	-0,060748
31,023333	0,2	-0,061749
31,026667	0,2	-0,063409
31,030000	0,2	-0,065645
31,033333	0,2	-0,068136
31,036667	0,2	-0,070418
31,040000	0,2	-0,072076
31,043333	0,2	-0,072998
31,046667	0,2	-0,073442
31,050000	0,2	-0,073679
31,053333	0,2	-0,073845
31,056667	0,2	-0,074200
31,060000	0,2	-0,075089
31,063333	0,2	-0,076566
31,066667	0,2	-0,078225
31,070000	0,2	-0,079546
31,073333	0,2	-0,080342
31,076667	0,2	-0,080716
31,080000	0,2	-0,080878
31,083333	0,2	-0,081088
31,086667	0,2	-0,081444
31,090000	0,2	-0,081508
31,093333	0,2	-0,080483
31,096667	0,2	-0,078269
31,100000	0,2	-0,075862
31,103333	0,2	-0,074316
31,106667	0,2	-0,073817
31,110000	0,2	-0,073837
31,113333	0,2	-0,073772
31,116667	0,2	-0,073395
31,120000	0,2	-0,072945
31,123333	0,2	-0,072973
31,126667	0,2	-0,073951
31,130000	0,2	-0,075855
31,133333	0,2	-0,078349
31,136667	0,2	-0,081021
31,140000	0,2	-0,083217
31,143333	0,2	-0,084291
31,146667	0,2	-0,084108
31,150000	0,2	-0,083049
31,153333	0,2	-0,081748
31,156667	0,2	-0,080718
31,160000	0,2	-0,080036
31,163333	0,2	-0,079499
31,166667	0,2	-0,079021
31,170000	0,2	-0,078703
31,173333	0,2	-0,078531
31,176667	0,2	-0,078310
31,180000	0,2	-0,077965
31,183333	0,2	-0,077645
31,186667	0,2	-0,077508
31,190000	0,2	-0,077622
31,193333	0,2	-0,077954
31,196667	0,2	-0,078242
31,200000	0,2	-0,078221
31,203333	0,2	-0,078002
31,206667	0,2	-0,078044
31,210000	0,2	-0,078804
31,213333	0,2	-0,080345
31,216667	0,2	-0,082240
31,220000	0,2	-0,083897
31,223333	0,2	-0,084960
31,226667	0,2	-0,085492
31,230000	0,2	-0,085694
31,233333	0,2	-0,085519
31,236667	0,2	-0,084686
31,240000	0,2	-0,083003
31,243333	0,2	-0,080701
31,246667	0,2	-0,078446
31,250000	0,2	-0,076935
31,253333	0,2	-0,076539
31,256667	0,2	-0,077280
31,260000	0,2	-0,078802
31,263333	0,2	-0,080368
31,266667	0,2	-0,081365
31,270000	0,2	-0,081921
31,273333	0,2	-0,082635
31,276667	0,2	-0,083790
31,280000	0,2	-0,085171
31,283333	0,2	-0,086384
31,286667	0,2	-0,087092
31,290000	0,2	-0,087150
31,293333	0,2	-0,086629
31,296667	0,2	-0,085673
31,300000	0,2	-0,084491
31,303333	0,2	-0,083321
31,306667	0,2	-0,082206
31,310000	0,2	-0,081132
31,313333	0,2	-0,080336
31,316667	0,2	-0,080061
31,320000	0,2	-0,080186
31,323333	0,2	-0,080299
31,326667	0,2	-0,080074
31,330000	0,2	-0,079580
31,333333	0,2	-0,079259
31,336667	0,2	-0,079471
31,340000	0,2	-0,080098
31,343333	0,2	-0,080742
31,346667	0,2	-0,081282
31,350000	0,2	-0,082076
31,353333	0,2	-0,083522
31,356667	0,2	-0,085457
31,360000	0,2	-0,087297
31,363333	0,2	-0,088648
31,366667	0,2	-0,089363
31,370000	0,2	-0,089301
31,373333	0,2	-0,088502
31,376667	0,2	-0,087290
31,380000	0,2	-0,086068
31,383333	0,2	-0,085214
31,386667	0,2	-0,084887
31,390000	0,2	-0,084773
31,393333	0,2	-0,084448
31,396667	0,2	-0,083852
31,400000	0,2	-0,083172
31,403333	0,2	-0,082595
31,406667	0,2	-0,082231
31,410000	0,2	-0,081999
31,413333	0,2	-0,081626
31,416667	0,2	-0,080861
31,420000	0,2	-0,079811
31,423333	0,2	-0,078955
31,426667	0,2	-0,078551
31,430000	0,2	-0,078305
31,433333	0,2	-0,077782
31,436667	0,2	-0,076665
31,440000	0,2	-0,074763
31,443333	0,2	-0,072164
31,446667	0,2	-0,069137
31,450000	0,2	-0,065738
31,453333	0,2	-0,061860
31,456667	0,2	-0,057665
31,460000	0,2	-0,053688
31,463333	0,2	-0,050536
31,466667	0,2	-0,048533
31,470000	0,2	-0,047496
31,473333	0,2	-0,046739
31,476667	0,2	-0,045410
31,480000	0,2	-0,042992
31,483333	0,2	-0,039423
31,486667	0,2	-0,034975
31,490000	0,2	-0,030297
31,493333	0,2	-0,026189
31,496667	0,2	-0,023112
31,500000	0,2	-0,021025
31,503333	0,2	-0,019568
31,506667	0,2	-0,018470
31,510000	0,2	-0,017765
31,513333	0,2	-0,017438
31,516667	0,2	-0,017020
31,520000	0,2	-0,016017
31,523333	0,2	-0,014610
31,526667	0,2	-0,013389
31,530000	0,2	-0,012608
31,533333	0,2	-0,011977
31,536667	0,2	-0,010986
31,540000	0,2	-0,009300
31,543333	0,2	-0,006946
31,546667	0,2	-0,004317
31,550000	0,2	-0,002002
31,553333	0,2	-0,000477
31,556667	0,2	0,000142
31,560000	0,2	0,000058
31,563333	0,2	-0,000541
31,566667	0,2	-0,001563
31,570000	0,2	-0,002801
31,573333	0,2	-0,003975
31,576667	0,2	-0,005008
31,580000	0,2	-0,006072
31,583333	0,2	-0,007415
31,586667	0,2	-0,009077
31,590000	0,2	-0,010733
31,593333	0,2	-0,012038
31,596667	0,2	-0,013111
31,600000	0,2	-0,014537
31,603333	0,2	-0,016799
31,606667	0,2	-0,019607
31,610000	0,2	-0,022058
31,613333	0,2	-0,023677
31,616667	0,2	-0,024873
31,620000	0,2	-0,026366
31,623333	0,2	-0,028629
31,626667	0,2	-0,031728
31,630000	0,2	-0,035321
31,633333	0,2	-0,038708
31,636667	0,2	-0,041060
31,640000	0,2	-0,041862
31,643333	0,2	-0,041210
31,646667	0,2	-0,039620
31,650000	0,2	-0,037563
31,653333	0,2	-0,035346
31,656667	0,2	-0,033512
31,660000	0,2	-0,032799
31,663333	0,2	-0,033358
31,666667	0,2	-0,034514
31,670000	0,2	-0,035497
31,673333	0,2	-0,035988
31,676667	0,2	-0,036093
31,680000	0,2	-0,036123
31,683333	0,2	-0,036348
31,686667	0,2	-0,036896
31,690000	0,2	-0,037963
31,693333	0,2	-0,039771
31,696667	0,2	-0,042093
31,700000	0,2	-0,044314
31,703333	0,2	-0,046143
31,706667	0,2	-0,047675
31,710000	0,2	-0,048903
31,713333	0,2	-0,049760
31,716667	0,2	-0,050444
31,720000	0,2	-0,051335
31,723333	0,2	-0,052634
31,726667	0,2	-0,054135
31,730000	0,2	-0,055406
31,733333	0,2	-0,056266
31,736667	0,2	-0,056983
31,740000	0,2	-0,057885
31,743333	0,2	-0,058916
31,746667	0,2	-0,059687
31,750000	0,2	-0,059924
31,753333	0,2	-0,059854
31,756667	0,2	-0,060037
31,760000	0,2	-0,060723
31,763333	0,2	-0,061543
31,766667	0,2	-0,061907
31,770000	0,2	-0,061404
31,773333	0,2	-0,059811
31,776667	0,2	-0,057216
31,780000	0,2	-0,054348
31,783333	0,2	-0,052279
31,786667	0,2	-0,051589
31,790000	0,2	-0,052117
31,793333	0,2	-0,053172
31,796667	0,2	-0,053747
31,800000	0,2	-0,053060
31,803333	0,2	-0,051124
31,806667	0,2	-0,048651
31,810000	0,2	-0,046424
31,813333	0,2	-0,044908
31,816667	0,2	-0,044291
31,820000	0,2	-0,044488
31,823333	0,2	-0,045118
31,826667	0,2	-0,045897
31,830000	0,2	-0,046945
31,833333	0,2	-0,048405
31,836667	0,2	-0,050080
31,840000	0,2	-0,051760
31,843333	0,2	-0,053445
31,846667	0,2	-0,055104
31,850000	0,2	-0,056605
31,853333	0,2	-0,057831
31,856667	0,2	-0,058722
31,860000	0,2	-0,059388
31,863333	0,2	-0,060176
31,866667	0,2	-0,061438
31,870000	0,2	-0,063114
31,873333	0,2	-0,064833
31,876667	0,2	-0,066386
31,880000	0,2	-0,067720
31,883333	0,2	-0,068692
31,886667	0,2	-0,069224
31,890000	0,2	-0,069591
31,893333	0,2	-0,070302
31,896667	0,2	-0,071608
31,900000	0,2	-0,073204
31,903333	0,2	-0,074712
31,906667	0,2	-0,076283
31,910000	0,2	-0,078296
31,913333	0,2	-0,080622
31,916667	0,2	-0,082653
31,920000	0,2	-0,084062
31,923333	0,2	-0,085181
31,926667	0,2	-0,086596
31,930000	0,2	-0,088559
31,933333	0,2	-0,090734
31,936667	0,2	-0,092423
31,940000	0,2	-0,093162
31,943333	0,2	-0,092982
31,946667	0,2	-0,092203
31,950000	0,2	-0,091227
31,953333	0,2	-0,090282
31,956667	0,2	-0,089380
31,960000	0,2	-0,088584
31,963333	0,2	-0,087887
31,966667	0,2	-0,087054
31,970000	0,2	-0,085966
31,973333	0,2	-0,084828
31,976667	0,2	-0,083950
31,980000	0,2	-0,083502
31,983333	0,2	-0,083447
31,986667	0,2	-0,083652
31,990000	0,2	-0,084068
31,993333	0,2	-0,084741
31,996667	0,2	-0,085646
32,000000	0,2	-0,086635
32,003333	0,2	-0,087645
32,006667	0,2	-0,088742
32,010000	0,2	-0,089895
32,013333	0,2	-0,090939
32,016667	0,2	-0,091692
32,020000	0,2	-0,092008
32,023333	0,2	-0,091918
32,026667	0,2	-0,091679
32,030000	0,2	-0,091599
32,033333	0,2	-0,091637
32,036667	0,2	-0,091297
32,040000	0,2	-0,090320
32,043333	0,2	-0,089177
32,046667	0,2	-0,088516
32,050000	0,2	-0,088497
32,053333	0,2	-0,088886
32,056667	0,2	-0,089288
32,060000	0,2	-0,089216
32,063333	0,2	-0,088491
32,066667	0,2	-0,087328
32,070000	0,2	-0,085878
32,073333	0,2	-0,084280
32,076667	0,2	-0,083046
32,080000	0,2	-0,082742
32,083333	0,2	-0,083368
32,086667	0,2	-0,084445
32,090000	0,2	-0,085674
32,093333	0,2	-0,087080
32,096667	0,2	-0,088450
32,100000	0,2	-0,089063
32,103333	0,2	-0,088239
32,106667	0,2	-0,086073
32,110000	0,2	-0,083548
32,113333	0,2	-0,081802
32,116667	0,2	-0,081229
32,120000	0,2	-0,081368
32,123333	0,2	-0,081482
32,126667	0,2	-0,081104
32,130000	0,2	-0,080254
32,133333	0,2	-0,079427
32,136667	0,2	-0,079141
32,140000	0,2	-0,079385
32,143333	0,2	-0,079730
32,146667	0,2	-0,079859
32,150000	0,2	-0,079787
32,153333	0,2	-0,079944
32,156667	0,2	-0,080819
32,160000	0,2	-0,082203
32,163333	0,2	-0,083263
32,166667	0,2	-0,083262
32,170000	0,2	-0,081856
32,173333	0,2	-0,079279
32,176667	0,2	-0,076409
32,180000	0,2	-0,074190
32,183333	0,2	-0,072998
32,186667	0,2	-0,072428
32,190000	0,2	-0,071562
32,193333	0,2	-0,069704
32,196667	0,2	-0,066930
32,200000	0,2	-0,063762
32,203333	0,2	-0,060705
32,206667	0,2	-0,058236
32,210000	0,2	-0,056764
32,213333	0,2	-0,056483
32,216667	0,2	-0,057274
32,220000	0,2	-0,058581
32,223333	0,2	-0,059507
32,226667	0,2	-0,059209
32,230000	0,2	-0,057456
32,233333	0,2	-0,054917
32,236667	0,2	-0,052681
32,240000	0,2	-0,051422
32,243333	0,2	-0,051138
32,246667	0,2	-0,051614
32,250000	0,2	-0,052823
32,253333	0,2	-0,054780
32,256667	0,2	-0,057290
32,260000	0,2	-0,060032
32,263333	0,2	-0,062802
32,266667	0,2	-0,065463
32,270000	0,2	-0,067685
32,273333	0,2	-0,069135
32,276667	0,2	-0,069985
32,280000	0,2	-0,070815
32,283333	0,2	-0,071890
32,286667	0,2	-0,072984
32,290000	0,2	-0,073995
32,293333	0,2	-0,075209
32,296667	0,2	-0,076978
32,300000	0,2	-0,079459
32,303333	0,2	-0,082573
32,306667	0,2	-0,086009
32,310000	0,2	-0,089219
32,313333	0,2	-0,091542
32,316667	0,2	-0,092704
32,320000	0,2	-0,093166
32,323333	0,2	-0,093636
32,326667	0,2	-0,094376
32,330000	0,2	-0,095163
32,333333	0,2	-0,095593
32,336667	0,2	-0,095400
32,340000	0,2	-0,094613
32,343333	0,2	-0,093447
32,346667	0,2	-0,092269
32,350000	0,2	-0,091471
32,353333	0,2	-0,091114
32,356667	0,2	-0,090935
32,360000	0,2	-0,090617
32,363333	0,2	-0,089835
32,366667	0,2	-0,088405
32,370000	0,2	-0,086600
32,373333	0,2	-0,085218
32,376667	0,2	-0,085144
32,380000	0,2	-0,086758
32,383333	0,2	-0,089659
32,386667	0,2	-0,092738
32,390000	0,2	-0,094597
32,393333	0,2	-0,094280
32,396667	0,2	-0,091849
32,400000	0,2	-0,088434
32,403333	0,2	-0,085702
32,406667	0,2	-0,084880
32,410000	0,2	-0,085887
32,413333	0,2	-0,087563
32,416667	0,2	-0,088884
32,420000	0,2	-0,089576
32,423333	0,2	-0,089678
32,426667	0,2	-0,089194
32,430000	0,2	-0,088215
32,433333	0,2	-0,087024
32,436667	0,2	-0,085951
32,440000	0,2	-0,085179
32,443333	0,2	-0,084760
32,446667	0,2	-0,084683
32,450000	0,2	-0,084710
32,453333	0,2	-0,084386
32,456667	0,2	-0,083484
32,460000	0,2	-0,082233
32,463333	0,2	-0,081118
32,466667	0,2	-0,080529
32,470000	0,2	-0,080478
32,473333	0,2	-0,080705
32,476667	0,2	-0,081013
32,480000	0,2	-0,081316
32,483333	0,2	-0,081521
32,486667	0,2	-0,081523
32,490000	0,2	-0,081226
32,493333	0,2	-0,080550
32,496667	0,2	-0,079565
32,500000	0,2	-0,078557
32,503333	0,2	-0,077814
32,506667	0,2	-0,077258
32,510000	0,2	-0,076438
32,513333	0,2	-0,075072
32,516667	0,2	-0,073435
32,520000	0,2	-0,072056
32,523333	0,2	-0,071309
32,526667	0,2	-0,071252
32,530000	0,2	-0,071573
32,533333	0,2	-0,071828
32,536667	0,2	-0,071888
32,540000	0,2	-0,071941
32,543333	0,2	-0,072331
32,546667	0,2	-0,073485
32,550000	0,2	-0,075607
32,553333	0,2	-0,078469
32,556667	0,2	-0,081607
32,560000	0,2	-0,084495
32,563333	0,2	-0,086566
32,566667	0,2	-0,087329
32,570000	0,2	-0,086643
32,573333	0,2	-0,084986
32,576667	0,2	-0,083207
32,580000	0,2	-0,081761
32,583333	0,2	-0,080685
32,586667	0,2	-0,080149
32,590000	0,2	-0,080276
32,593333	0,2	-0,080792
32,596667	0,2	-0,081292
32,600000	0,2	-0,081654
32,603333	0,2	-0,082162
32,606667	0,2	-0,083108
32,610000	0,2	-0,084402
32,613333	0,2	-0,085904
32,616667	0,2	-0,087734
32,620000	0,2	-0,090065
32,623333	0,2	-0,092901
32,626667	0,2	-0,095906
32,630000	0,2	-0,098435
32,633333	0,2	-0,099836
32,636667	0,2	-0,099782
32,640000	0,2	-0,098361
32,643333	0,2	-0,095930
32,646667	0,2	-0,093032
32,650000	0,2	-0,090353
32,653333	0,2	-0,088442
32,656667	0,2	-0,087456
32,660000	0,2	-0,087134
32,663333	0,2	-0,087075
32,666667	0,2	-0,087147
32,670000	0,2	-0,087616
32,673333	0,2	-0,088769
32,676667	0,2	-0,090424
32,680000	0,2	-0,092030
32,683333	0,2	-0,093194
32,686667	0,2	-0,093800
32,690000	0,2	-0,093794
32,693333	0,2	-0,093242
32,696667	0,2	-0,092513
32,700000	0,2	-0,091943
32,703333	0,2	-0,091315
32,706667	0,2	-0,090174
32,710000	0,2	-0,088536
32,713333	0,2	-0,086936
32,716667	0,2	-0,085904
32,720000	0,2	-0,085608
32,723333	0,2	-0,085825
32,726667	0,2	-0,086009
32,730000	0,2	-0,085662
32,733333	0,2	-0,084874
32,736667	0,2	-0,084278
32,740000	0,2	-0,084241
32,743333	0,2	-0,084374
32,746667	0,2	-0,084103
32,750000	0,2	-0,083432
32,753333	0,2	-0,082898
32,756667	0,2	-0,083032
32,760000	0,2	-0,083954
32,763333	0,2	-0,085366
32,766667	0,2	-0,086752
32,770000	0,2	-0,087552
32,773333	0,2	-0,087465
32,776667	0,2	-0,086652
32,780000	0,2	-0,085580
32,783333	0,2	-0,084803
32,786667	0,2	-0,084795
32,790000	0,2	-0,085563
32,793333	0,2	-0,086323
32,796667	0,2	-0,086030
32,800000	0,2	-0,084327
32,803333	0,2	-0,081825
32,806667	0,2	-0,079676
32,810000	0,2	-0,078848
32,813333	0,2	-0,079456
32,816667	0,2	-0,080756
32,820000	0,2	-0,081889
32,823333	0,2	-0,082554
32,826667	0,2	-0,082914
32,830000	0,2	-0,083160
32,833333	0,2	-0,083317
32,836667	0,2	-0,083319
32,840000	0,2	-0,083150
32,843333	0,2	-0,082860
32,846667	0,2	-0,082576
32,850000	0,2	-0,082477
32,853333	0,2	-0,082620
32,856667	0,2	-0,082971
32,860000	0,2	-0,083615
32,863333	0,2	-0,084803
32,866667	0,2	-0,086616
32,870000	0,2	-0,088664
32,873333	0,2	-0,090347
32,876667	0,2	-0,091275
32,880000	0,2	-0,091339
32,883333	0,2	-0,090717
32,886667	0,2	-0,089780
32,890000	0,2	-0,088733
32,893333	0,2	-0,087497
32,896667	0,2	-0,085975
32,900000	0,2	-0,084240
32,903333	0,2	-0,082551
32,906667	0,2	-0,081334
32,910000	0,2	-0,081038
32,913333	0,2	-0,081738
32,916667	0,2	-0,082850
32,920000	0,2	-0,083539
32,923333	0,2	-0,083495
32,926667	0,2	-0,083150
32,930000	0,2	-0,083090
32,933333	0,2	-0,083519
32,936667	0,2	-0,084334
32,940000	0,2	-0,085306
32,943333	0,2	-0,086130
32,946667	0,2	-0,086521
32,950000	0,2	-0,086310
32,953333	0,2	-0,085554
32,956667	0,2	-0,084619
32,960000	0,2	-0,083990
32,963333	0,2	-0,083987
32,966667	0,2	-0,084694
32,970000	0,2	-0,085941
32,973333	0,2	-0,087334
32,976667	0,2	-0,088453
32,980000	0,2	-0,088914
32,983333	0,2	-0,088383
32,986667	0,2	-0,086964
32,990000	0,2	-0,085363
32,993333	0,2	-0,084296
32,996667	0,2	-0,083977
33,000000	0,2	-0,084260
33,003333	0,2	-0,084879
33,006667	0,2	-0,085613
33,010000	0,2	-0,086430
33,013333	0,2	-0,087495
33,016667	0,2	-0,088892
33,020000	0,2	-0,090193
33,023333	0,2	-0,090632
33,026667	0,2	-0,089750
33,030000	0,2	-0,087644
33,033333	0,2	-0,084853
33,036667	0,2	-0,082191
33,040000	0,2	-0,080456
33,043333	0,2	-0,080141
33,046667	0,2	-0,081244
33,050000	0,2	-0,083187
33,053333	0,2	-0,085045
33,056667	0,2	-0,086118
33,060000	0,2	-0,086229
33,063333	0,2	-0,085540
33,066667	0,2	-0,084425
33,070000	0,2	-0,083433
33,073333	0,2	-0,082932
33,076667	0,2	-0,082794
33,080000	0,2	-0,082777
33,083333	0,2	-0,082981
33,086667	0,2	-0,083515
33,090000	0,2	-0,084068
33,093333	0,2	-0,084221
33,096667	0,2	-0,083932
33,100000	0,2	-0,083483
33,103333	0,2	-0,083158
33,106667	0,2	-0,083056
33,110000	0,2	-0,082987
33,113333	0,2	-0,082632
33,116667	0,2	-0,082037
33,120000	0,2	-0,081588
33,123333	0,2	-0,081500
33,126667	0,2	-0,081826
33,130000	0,2	-0,082566
33,133333	0,2	-0,083415
33,136667	0,2	-0,083836
33,140000	0,2	-0,083590
33,143333	0,2	-0,083053
33,146667	0,2	-0,082769
33,150000	0,2	-0,082993
33,153333	0,2	-0,083883
33,156667	0,2	-0,085593
33,160000	0,2	-0,087924
33,163333	0,2	-0,090240
33,166667	0,2	-0,091970
33,170000	0,2	-0,092960
33,173333	0,2	-0,093237
33,176667	0,2	-0,092968
33,180000	0,2	-0,092612
33,183333	0,2	-0,092432
33,186667	0,2	-0,092094
33,190000	0,2	-0,091308
33,193333	0,2	-0,090406
33,196667	0,2	-0,089876
33,200000	0,2	-0,089777
33,203333	0,2	-0,089765
33,206667	0,2	-0,089383
33,210000	0,2	-0,088324
33,213333	0,2	-0,086716
33,216667	0,2	-0,085168
33,220000	0,2	-0,084435
33,223333	0,2	-0,084910
33,226667	0,2	-0,086272
33,230000	0,2	-0,087698
33,233333	0,2	-0,088516
33,236667	0,2	-0,088505
33,240000	0,2	-0,087819
33,243333	0,2	-0,086996
33,246667	0,2	-0,086787
33,250000	0,2	-0,087629
33,253333	0,2	-0,089199
33,256667	0,2	-0,090593
33,260000	0,2	-0,091098
33,263333	0,2	-0,090747
33,266667	0,2	-0,090097
33,270000	0,2	-0,089630
33,273333	0,2	-0,089429
33,276667	0,2	-0,089271
33,280000	0,2	-0,088975
33,283333	0,2	-0,088676
33,286667	0,2	-0,088526
33,290000	0,2	-0,088316
33,293333	0,2	-0,087735
33,296667	0,2	-0,086841
33,300000	0,2	-0,086115
33,303333	0,2	-0,086154
33,306667	0,2	-0,087283
33,310000	0,2	-0,089279
33,313333	0,2	-0,091583
33,316667	0,2	-0,093651
33,320000	0,2	-0,095055
33,323333	0,2	-0,095530
33,326667	0,2	-0,094909
33,330000	0,2	-0,093159
33,333333	0,2	-0,090680
33,336667	0,2	-0,088404
33,340000	0,2	-0,087267
33,343333	0,2	-0,087504
33,346667	0,2	-0,088587
33,350000	0,2	-0,089857
33,353333	0,2	-0,090981
33,356667	0,2	-0,091837
33,360000	0,2	-0,092154
33,363333	0,2	-0,091633
33,366667	0,2	-0,090445
33,370000	0,2	-0,089185
33,373333	0,2	-0,088332
33,376667	0,2	-0,087854
33,380000	0,2	-0,087220
33,383333	0,2	-0,085915
33,386667	0,2	-0,084045
33,390000	0,2	-0,082307
33,393333	0,2	-0,081471
33,396667	0,2	-0,081869
33,400000	0,2	-0,083295
33,403333	0,2	-0,085333
33,406667	0,2	-0,087670
33,410000	0,2	-0,090015
33,413333	0,2	-0,091962
33,416667	0,2	-0,093282
33,420000	0,2	-0,094082
33,423333	0,2	-0,094303
33,426667	0,2	-0,093714
33,430000	0,2	-0,092599
33,433333	0,2	-0,091640
33,436667	0,2	-0,091093
33,440000	0,2	-0,090558
33,443333	0,2	-0,089597
33,446667	0,2	-0,088243
33,450000	0,2	-0,086908
33,453333	0,2	-0,086125
33,456667	0,2	-0,086269
33,460000	0,2	-0,087206
33,463333	0,2	-0,088381
33,466667	0,2	-0,089386
33,470000	0,2	-0,090128
33,473333	0,2	-0,090461
33,476667	0,2	-0,090170
33,480000	0,2	-0,089352
33,483333	0,2	-0,088394
33,486667	0,2	-0,087732
33,490000	0,2	-0,087894
33,493333	0,2	-0,089236
33,496667	0,2	-0,091372
33,500000	0,2	-0,093329
33,503333	0,2	-0,094488
33,506667	0,2	-0,095106
33,510000	0,2	-0,095735
33,513333	0,2	-0,096404
33,516667	0,2	-0,096767
33,520000	0,2	-0,096637
33,523333	0,2	-0,096078
33,526667	0,2	-0,095281
33,530000	0,2	-0,094318
33,533333	0,2	-0,093160
33,536667	0,2	-0,092062
33,540000	0,2	-0,091440
33,543333	0,2	-0,091328
33,546667	0,2	-0,091475
33,550000	0,2	-0,091829
33,553333	0,2	-0,092422
33,556667	0,2	-0,093036
33,560000	0,2	-0,093463
33,563333	0,2	-0,093771
33,566667	0,2	-0,094128
33,570000	0,2	-0,094631
33,573333	0,2	-0,095339
33,576667	0,2	-0,096308
33,580000	0,2	-0,097296
33,583333	0,2	-0,097643
33,586667	0,2	-0,096956
33,590000	0,2	-0,095686
33,593333	0,2	-0,094641
33,596667	0,2	-0,094191
33,600000	0,2	-0,094163
33,603333	0,2	-0,094201
33,606667	0,2	-0,093997
33,610000	0,2	-0,093482
33,613333	0,2	-0,092965
33,616667	0,2	-0,092772
33,620000	0,2	-0,092931
33,623333	0,2	-0,093416
33,626667	0,2	-0,094245
33,630000	0,2	-0,095335
33,633333	0,2	-0,096615
33,636667	0,2	-0,098088
33,640000	0,2	-0,099698
33,643333	0,2	-0,101229
33,646667	0,2	-0,102436
33,650000	0,2	-0,103284
33,653333	0,2	-0,103768
33,656667	0,2	-0,103766
33,660000	0,2	-0,103450
33,663333	0,2	-0,103225
33,666667	0,2	-0,103117
33,670000	0,2	-0,102876
33,673333	0,2	-0,102405
33,676667	0,2	-0,101815
33,680000	0,2	-0,101399
33,683333	0,2	-0,101355
33,686667	0,2	-0,101469
33,690000	0,2	-0,101333
33,693333	0,2	-0,100861
33,696667	0,2	-0,100455
33,700000	0,2	-0,100483
33,703333	0,2	-0,100630
33,706667	0,2	-0,100296
33,710000	0,2	-0,099574
33,713333	0,2	-0,099156
33,716667	0,2	-0,099490
33,720000	0,2	-0,100494
33,723333	0,2	-0,101769
33,726667	0,2	-0,102917
33,730000	0,2	-0,103656
33,733333	0,2	-0,103661
33,736667	0,2	-0,102877
33,740000	0,2	-0,101905
33,743333	0,2	-0,101516
33,746667	0,2	-0,101884
33,750000	0,2	-0,102580
33,753333	0,2	-0,103102
33,756667	0,2	-0,103255
33,760000	0,2	-0,103068
33,763333	0,2	-0,102591
33,766667	0,2	-0,101944
33,770000	0,2	-0,101350
33,773333	0,2	-0,101140
33,776667	0,2	-0,101737
33,780000	0,2	-0,103276
33,783333	0,2	-0,105390
33,786667	0,2	-0,107574
33,790000	0,2	-0,109481
33,793333	0,2	-0,111000
33,796667	0,2	-0,112446
33,800000	0,2	-0,114427
33,803333	0,2	-0,117183
33,806667	0,2	-0,120150
33,810000	0,2	-0,122443
33,813333	0,2	-0,123633
33,816667	0,2	-0,123707
33,820000	0,2	-0,122751
33,823333	0,2	-0,121186
33,826667	0,2	-0,119963
33,830000	0,2	-0,120042
33,833333	0,2	-0,121468
33,836667	0,2	-0,123326
33,840000	0,2	-0,124874
33,843333	0,2	-0,126300
33,846667	0,2	-0,128209
33,850000	0,2	-0,130804
33,853333	0,2	-0,133696
33,856667	0,2	-0,136345
33,860000	0,2	-0,138651
33,863333	0,2	-0,140882
33,866667	0,2	-0,143101
33,870000	0,2	-0,145083
33,873333	0,2	-0,146744
33,876667	0,2	-0,148242
33,880000	0,2	-0,149709
33,883333	0,2	-0,151196
33,886667	0,2	-0,152803
33,890000	0,2	-0,154531
33,893333	0,2	-0,156184
33,896667	0,2	-0,157499
33,900000	0,2	-0,158269
33,903333	0,2	-0,158463
33,906667	0,2	-0,158396
33,910000	0,2	-0,158797
33,913333	0,2	-0,160539
33,916667	0,2	-0,163968
33,920000	0,2	-0,168585
33,923333	0,2	-0,173536
33,926667	0,2	-0,178136
33,930000	0,2	-0,181968
33,933333	0,2	-0,184818
33,936667	0,2	-0,186791
33,940000	0,2	-0,188500
33,943333	0,2	-0,190835
33,946667	0,2	-0,194313
33,950000	0,2	-0,198655
33,953333	0,2	-0,203028
33,956667	0,2	-0,206766
33,960000	0,2	-0,209949
33,963333	0,2	-0,213278
33,966667	0,2	-0,217244
33,970000	0,2	-0,221590
33,973333	0,2	-0,225705
33,976667	0,2	-0,229194
33,980000	0,2	-0,231916
33,983333	0,2	-0,233901
33,986667	0,2	-0,235402
33,990000	0,2	-0,236881
33,993333	0,2	-0,238805
33,996667	0,2	-0,241352
34,000000	0,2	-0,244431
34,003333	0,2	-0,247928
34,006667	0,2	-0,251799
34,010000	0,2	-0,256160
34,013333	0,2	-0,261077
34,016667	0,2	-0,266179
34,020000	0,2	-0,270842
34,023333	0,2	-0,274743
34,026667	0,2	-0,278072
34,030000	0,2	-0,281320
34,033333	0,2	-0,284907
34,036667	0,2	-0,289004
34,040000	0,2	-0,293546
34,043333	0,2	-0,298221
34,046667	0,2	-0,302545
34,050000	0,2	-0,306159
34,053333	0,2	-0,308994
34,056667	0,2	-0,311203
34,060000	0,2	-0,313061
34,063333	0,2	-0,314894
34,066667	0,2	-0,316954
34,070000	0,2	-0,319225
34,073333	0,2	-0,321547
34,076667	0,2	-0,323941
34,080000	0,2	-0,326464
34,083333	0,2	-0,328930
34,086667	0,2	-0,331160
34,090000	0,2	-0,333340
34,093333	0,2	-0,335949
34,096667	0,2	-0,339489
34,100000	0,2	-0,344086
34,103333	0,2	-0,349171
34,106667	0,2	-0,353836
34,110000	0,2	-0,357521
34,113333	0,2	-0,360297
34,116667	0,2	-0,362732
34,120000	0,2	-0,365456
34,123333	0,2	-0,368617
34,126667	0,2	-0,371755
34,130000	0,2	-0,374189
34,133333	0,2	-0,375457
34,136667	0,2	-0,375488
34,140000	0,2	-0,374637
34,143333	0,2	-0,373473
34,146667	0,2	-0,372405
34,150000	0,2	-0,371677
34,153333	0,2	-0,371454
34,156667	0,2	-0,371590
34,160000	0,2	-0,371801
34,163333	0,2	-0,372073
34,166667	0,2	-0,372599
34,170000	0,2	-0,373561
34,173333	0,2	-0,375073
34,176667	0,2	-0,377013
34,180000	0,2	-0,378869
34,183333	0,2	-0,380014
34,186667	0,2	-0,380374
34,190000	0,2	-0,380579
34,193333	0,2	-0,381143
34,196667	0,2	-0,381821
34,200000	0,2	-0,382084
34,203333	0,2	-0,381747
34,206667	0,2	-0,380944
34,210000	0,2	-0,379947
34,213333	0,2	-0,379055
34,216667	0,2	-0,378342
34,220000	0,2	-0,377554
34,223333	0,2	-0,376322
34,226667	0,2	-0,374416
34,230000	0,2	-0,371946
34,233333	0,2	-0,369426
34,236667	0,2	-0,367516
34,240000	0,2	-0,366626
34,243333	0,2	-0,366811
34,246667	0,2	-0,367957
34,250000	0,2	-0,369769
34,253333	0,2	-0,371624
34,256667	0,2	-0,372824
34,260000	0,2	-0,372847
34,263333	0,2	-0,371495
34,266667	0,2	-0,369282
34,270000	0,2	-0,367483
34,273333	0,2	-0,367244
34,276667	0,2	-0,368576
34,280000	0,2	-0,370219
34,283333	0,2	-0,370479
34,286667	0,2	-0,368404
34,290000	0,2	-0,364414
34,293333	0,2	-0,359719
34,296667	0,2	-0,355177
34,300000	0,2	-0,351023
34,303333	0,2	-0,347458
34,306667	0,2	-0,344814
34,310000	0,2	-0,343120
34,313333	0,2	-0,341893
34,316667	0,2	-0,340371
34,320000	0,2	-0,338034
34,323333	0,2	-0,335111
34,326667	0,2	-0,332463
34,330000	0,2	-0,330931
34,333333	0,2	-0,331072
34,336667	0,2	-0,333191
34,340000	0,2	-0,336837
34,343333	0,2	-0,340660
34,346667	0,2	-0,343514
34,350000	0,2	-0,345171
34,353333	0,2	-0,345762
34,356667	0,2	-0,345245
34,360000	0,2	-0,343577
34,363333	0,2	-0,340902
34,366667	0,2	-0,337451
34,370000	0,2	-0,333483
34,373333	0,2	-0,329243
34,376667	0,2	-0,324911
34,380000	0,2	-0,320652
34,383333	0,2	-0,316533
34,386667	0,2	-0,312409
34,390000	0,2	-0,308255
34,393333	0,2	-0,304468
34,396667	0,2	-0,301578
34,400000	0,2	-0,299854
34,403333	0,2	-0,299125
34,406667	0,2	-0,298989
34,410000	0,2	-0,299371
34,413333	0,2	-0,300463
34,416667	0,2	-0,302072
34,420000	0,2	-0,303682
34,423333	0,2	-0,305035
34,426667	0,2	-0,306214
34,430000	0,2	-0,307238
34,433333	0,2	-0,307735
34,436667	0,2	-0,307091
34,440000	0,2	-0,304859
34,443333	0,2	-0,300932
34,446667	0,2	-0,295574
34,450000	0,2	-0,289443
34,453333	0,2	-0,283472
34,456667	0,2	-0,278522
34,460000	0,2	-0,274878
34,463333	0,2	-0,272254
34,466667	0,2	-0,270251
34,470000	0,2	-0,268375
34,473333	0,2	-0,265954
34,476667	0,2	-0,262688
34,480000	0,2	-0,259032
34,483333	0,2	-0,255752
34,486667	0,2	-0,253442
34,490000	0,2	-0,252538
34,493333	0,2	-0,253218
34,496667	0,2	-0,255084
34,500000	0,2	-0,257092
34,503333	0,2	-0,258078
34,506667	0,2	-0,257607
34,510000	0,2	-0,256155
34,513333	0,2	-0,254411
34,516667	0,2	-0,252575
34,520000	0,2	-0,250092
34,523333	0,2	-0,246088
34,526667	0,2	-0,240347
34,530000	0,2	-0,233636
34,533333	0,2	-0,226757
34,536667	0,2	-0,219702
34,540000	0,2	-0,212165
34,543333	0,2	-0,204422
34,546667	0,2	-0,197172
34,550000	0,2	-0,190941
34,553333	0,2	-0,186053
34,556667	0,2	-0,182784
34,560000	0,2	-0,181289
34,563333	0,2	-0,181479
34,566667	0,2	-0,182883
34,570000	0,2	-0,184733
34,573333	0,2	-0,186311
34,576667	0,2	-0,187278
34,580000	0,2	-0,187653
34,583333	0,2	-0,187408
34,586667	0,2	-0,186386
34,590000	0,2	-0,184643
34,593333	0,2	-0,182447
34,596667	0,2	-0,179848
34,600000	0,2	-0,176480
34,603333	0,2	-0,172026
34,606667	0,2	-0,166739
34,610000	0,2	-0,161316
34,613333	0,2	-0,156377
34,616667	0,2	-0,152033
34,620000	0,2	-0,147829
34,623333	0,2	-0,143185
34,626667	0,2	-0,137984
34,630000	0,2	-0,132670
34,633333	0,2	-0,127837
34,636667	0,2	-0,123883
34,640000	0,2	-0,120991
34,643333	0,2	-0,119206
34,646667	0,2	-0,118484
34,650000	0,2	-0,118594
34,653333	0,2	-0,118851
34,656667	0,2	-0,118420
34,660000	0,2	-0,117100
34,663333	0,2	-0,115340
34,666667	0,2	-0,113393
34,670000	0,2	-0,110894
34,673333	0,2	-0,107430
34,676667	0,2	-0,103060
34,680000	0,2	-0,098121
34,683333	0,2	-0,092929
34,686667	0,2	-0,087633
34,690000	0,2	-0,082003
34,693333	0,2	-0,075506
34,696667	0,2	-0,067814
34,700000	0,2	-0,059230
34,703333	0,2	-0,050639
34,706667	0,2	-0,042882
34,710000	0,2	-0,036077
34,713333	0,2	-0,029762
34,716667	0,2	-0,023609
34,720000	0,2	-0,017888
34,723333	0,2	-0,013369
34,726667	0,2	-0,010889
34,730000	0,2	-0,010880
34,733333	0,2	-0,012948
34,736667	0,2	-0,015794
34,740000	0,2	-0,017831
34,743333	0,2	-0,018130
34,746667	0,2	-0,016745
34,750000	0,2	-0,014174
34,753333	0,2	-0,010797
34,756667	0,2	-0,006561
34,760000	0,2	-0,000888
34,763333	0,2	0,006651
34,766667	0,2	0,015563
34,770000	0,2	0,024782
34,773333	0,2	0,033454
34,776667	0,2	0,041264
34,780000	0,2	0,048334
34,783333	0,2	0,054739
34,786667	0,2	0,060153
34,790000	0,2	0,064191
34,793333	0,2	0,066922
34,796667	0,2	0,068736
34,800000	0,2	0,069921
34,803333	0,2	0,070707
34,806667	0,2	0,071469
34,810000	0,2	0,072604
34,813333	0,2	0,074121
34,816667	0,2	0,075459
34,820000	0,2	0,075918
34,823333	0,2	0,075399
34,826667	0,2	0,074809
34,830000	0,2	0,075526
34,833333	0,2	0,078290
34,836667	0,2	0,082913
34,840000	0,2	0,089013
34,843333	0,2	0,096490
34,846667	0,2	0,105062
34,850000	0,2	0,113767
34,853333	0,2	0,121468
34,856667	0,2	0,127713
34,860000	0,2	0,132819
34,863333	0,2	0,137479
34,866667	0,2	0,142157
34,870000	0,2	0,146444
34,873333	0,2	0,149413
34,876667	0,2	0,150749
34,880000	0,2	0,150926
34,883333	0,2	0,150446
34,886667	0,2	0,149487
34,890000	0,2	0,148200
34,893333	0,2	0,147019
34,896667	0,2	0,146518
34,900000	0,2	0,146913
34,903333	0,2	0,147875
34,906667	0,2	0,148952
34,910000	0,2	0,150153
34,913333	0,2	0,152068
34,916667	0,2	0,155397
34,920000	0,2	0,160254
34,923333	0,2	0,165984
34,926667	0,2	0,171927
34,930000	0,2	0,177992
34,933333	0,2	0,184091
34,936667	0,2	0,189777
34,940000	0,2	0,194707
34,943333	0,2	0,198777
34,946667	0,2	0,201883
34,950000	0,2	0,204027
34,953333	0,2	0,205450
34,956667	0,2	0,206478
34,960000	0,2	0,207252
34,963333	0,2	0,207655
34,966667	0,2	0,207576
34,970000	0,2	0,207185
34,973333	0,2	0,206834
34,976667	0,2	0,206919
34,980000	0,2	0,207765
34,983333	0,2	0,209359
34,986667	0,2	0,211357
34,990000	0,2	0,213608
34,993333	0,2	0,216620
34,996667	0,2	0,221262
35,000000	0,2	0,227784
35,003333	0,2	0,235390
35,006667	0,2	0,242871
35,010000	0,2	0,249422
35,013333	0,2	0,254887
35,016667	0,2	0,259500
35,020000	0,2	0,263656
35,023333	0,2	0,267762
35,026667	0,2	0,271809
35,030000	0,2	0,275048
35,033333	0,2	0,276549
35,036667	0,2	0,276225
35,040000	0,2	0,274838
35,043333	0,2	0,273175
35,046667	0,2	0,271753
35,050000	0,2	0,270919
35,053333	0,2	0,270700
35,056667	0,2	0,270824
35,060000	0,2	0,271211
35,063333	0,2	0,272260
35,066667	0,2	0,274534
35,070000	0,2	0,278303
35,073333	0,2	0,283418
35,076667	0,2	0,289552
35,080000	0,2	0,296444
35,083333	0,2	0,303760
35,086667	0,2	0,310936
35,090000	0,2	0,317420
35,093333	0,2	0,322956
35,096667	0,2	0,327607
35,100000	0,2	0,331721
35,103333	0,2	0,335726
35,106667	0,2	0,339671
35,110000	0,2	0,343108
35,113333	0,2	0,345504
35,116667	0,2	0,346566
35,120000	0,2	0,346295
35,123333	0,2	0,345091
35,126667	0,2	0,343670
35,130000	0,2	0,342558
35,133333	0,2	0,341849
35,136667	0,2	0,341533
35,140000	0,2	0,341685
35,143333	0,2	0,342314
35,146667	0,2	0,343404
35,150000	0,2	0,345132
35,153333	0,2	0,347772
35,156667	0,2	0,351212
35,160000	0,2	0,354798
35,163333	0,2	0,357836
35,166667	0,2	0,360249
35,170000	0,2	0,362776
35,173333	0,2	0,366423
35,176667	0,2	0,371580
35,180000	0,2	0,377903
35,183333	0,2	0,385081
35,186667	0,2	0,393385
35,190000	0,2	0,403633
35,193333	0,2	0,417106
35,196667	0,2	0,435496
35,200000	0,2	0,460479
35,203333	0,2	0,492902
35,206667	0,2	0,532130
35,210000	0,2	0,576127
35,213333	0,2	0,622213
35,216667	0,2	0,667822
35,220000	0,2	0,710614
35,223333	0,2	0,748243
35,226667	0,2	0,778647
35,230000	0,2	0,800589
35,233333	0,2	0,813568
35,236667	0,2	0,817504
35,240000	0,2	0,812638
35,243333	0,2	0,799441
35,246667	0,2	0,778617
35,250000	0,2	0,751408
35,253333	0,2	0,719856
35,256667	0,2	0,686469
35,260000	0,2	0,653435
35,263333	0,2	0,622072
35,266667	0,2	0,592911
35,270000	0,2	0,566238
35,273333	0,2	0,542306
35,276667	0,2	0,521002
35,280000	0,2	0,502056
35,283333	0,2	0,486018
35,286667	0,2	0,474009
35,290000	0,2	0,466075
35,293333	0,2	0,460923
35,296667	0,2	0,457298
35,300000	0,2	0,454540
35,303333	0,2	0,452259
35,306667	0,2	0,450272
35,310000	0,2	0,448619
35,313333	0,2	0,447320
35,316667	0,2	0,446308
35,320000	0,2	0,445638
35,323333	0,2	0,445550
35,326667	0,2	0,446256
35,330000	0,2	0,447704
35,333333	0,2	0,449393
35,336667	0,2	0,450397
35,340000	0,2	0,449986
35,343333	0,2	0,448209
35,346667	0,2	0,445641
35,350000	0,2	0,442863
35,353333	0,2	0,440163
35,356667	0,2	0,437540
35,360000	0,2	0,435076
35,363333	0,2	0,432888
35,366667	0,2	0,430677
35,370000	0,2	0,428076
35,373333	0,2	0,425324
35,376667	0,2	0,423184
35,380000	0,2	0,422431
35,383333	0,2	0,423524
35,386667	0,2	0,426391
35,390000	0,2	0,430403
35,393333	0,2	0,434748
35,396667	0,2	0,438779
35,400000	0,2	0,441997
35,403333	0,2	0,444200
35,406667	0,2	0,445711
35,410000	0,2	0,447240
35,413333	0,2	0,449219
35,416667	0,2	0,451105
35,420000	0,2	0,451602
35,423333	0,2	0,449610
35,426667	0,2	0,445081
35,430000	0,2	0,439251
35,433333	0,2	0,433901
35,436667	0,2	0,430207
35,440000	0,2	0,428370
35,443333	0,2	0,427946
35,446667	0,2	0,428149
35,450000	0,2	0,428180
35,453333	0,2	0,427595
35,456667	0,2	0,426515
35,460000	0,2	0,425581
35,463333	0,2	0,425401
35,466667	0,2	0,425955
35,470000	0,2	0,426808
35,473333	0,2	0,427826
35,476667	0,2	0,429424
35,480000	0,2	0,432119
35,483333	0,2	0,436024
35,486667	0,2	0,440732
35,490000	0,2	0,445418
35,493333	0,2	0,449257
35,496667	0,2	0,452010
35,500000	0,2	0,453889
35,503333	0,2	0,454928
35,506667	0,2	0,454809
35,510000	0,2	0,453080
35,513333	0,2	0,449320
35,516667	0,2	0,443464
35,520000	0,2	0,436205
35,523333	0,2	0,428696
35,526667	0,2	0,421765
35,530000	0,2	0,415672
35,533333	0,2	0,410415
35,536667	0,2	0,406014
35,540000	0,2	0,402533
35,543333	0,2	0,399808
35,546667	0,2	0,397207
35,550000	0,2	0,394024
35,553333	0,2	0,390156
35,556667	0,2	0,386171
35,560000	0,2	0,382859
35,563333	0,2	0,380706
35,566667	0,2	0,379460
35,570000	0,2	0,378342
35,573333	0,2	0,376726
35,576667	0,2	0,374296
35,580000	0,2	0,370786
35,583333	0,2	0,366071
35,586667	0,2	0,360462
35,590000	0,2	0,354692
35,593333	0,2	0,349532
35,596667	0,2	0,345327
35,600000	0,2	0,341862
35,603333	0,2	0,338701
35,606667	0,2	0,335528
35,610000	0,2	0,332312
35,613333	0,2	0,329423
35,616667	0,2	0,327441
35,620000	0,2	0,326670
35,623333	0,2	0,326951
35,626667	0,2	0,327957
35,630000	0,2	0,329328
35,633333	0,2	0,330549
35,636667	0,2	0,331047
35,640000	0,2	0,330294
35,643333	0,2	0,327858
35,646667	0,2	0,323784
35,650000	0,2	0,318907
35,653333	0,2	0,314376
35,656667	0,2	0,310592
35,660000	0,2	0,306766
35,663333	0,2	0,301826
35,666667	0,2	0,295558
35,670000	0,2	0,288572
35,673333	0,2	0,281564
35,676667	0,2	0,275125
35,680000	0,2	0,269850
35,683333	0,2	0,265987
35,686667	0,2	0,262987
35,690000	0,2	0,259739
35,693333	0,2	0,255551
35,696667	0,2	0,250795
35,700000	0,2	0,246520
35,703333	0,2	0,243727
35,706667	0,2	0,242884
35,710000	0,2	0,243859
35,713333	0,2	0,246304
35,716667	0,2	0,250018
35,720000	0,2	0,254751
35,723333	0,2	0,259820
35,726667	0,2	0,264330
35,730000	0,2	0,267772
35,733333	0,2	0,269933
35,736667	0,2	0,270387
35,740000	0,2	0,268548
35,743333	0,2	0,264225
35,746667	0,2	0,257857
35,750000	0,2	0,250054
35,753333	0,2	0,241091
35,756667	0,2	0,231141
35,760000	0,2	0,220652
35,763333	0,2	0,210104
35,766667	0,2	0,199775
35,770000	0,2	0,189974
35,773333	0,2	0,181166
35,776667	0,2	0,173745
35,780000	0,2	0,167740
35,783333	0,2	0,162702
35,786667	0,2	0,157814
35,790000	0,2	0,152320
35,793333	0,2	0,146037
35,796667	0,2	0,139517
35,800000	0,2	0,133726
35,803333	0,2	0,129540
35,806667	0,2	0,127195
35,810000	0,2	0,126047
35,813333	0,2	0,124955
35,816667	0,2	0,122850
35,820000	0,2	0,119076
35,823333	0,2	0,113557
35,826667	0,2	0,106731
35,830000	0,2	0,099280
35,833333	0,2	0,091895
35,836667	0,2	0,085103
35,840000	0,2	0,078906
35,843333	0,2	0,072792
35,846667	0,2	0,066634
35,850000	0,2	0,061139
35,853333	0,2	0,056905
35,856667	0,2	0,053700
35,860000	0,2	0,050965
35,863333	0,2	0,048289
35,866667	0,2	0,045421
35,870000	0,2	0,042381
35,873333	0,2	0,039378
35,876667	0,2	0,036549
35,880000	0,2	0,034042
35,883333	0,2	0,032087
35,886667	0,2	0,030687
35,890000	0,2	0,029335
35,893333	0,2	0,027078
35,896667	0,2	0,023095
35,900000	0,2	0,017493
35,903333	0,2	0,011235
35,906667	0,2	0,005160
35,910000	0,2	-0,000422
35,913333	0,2	-0,005045
35,916667	0,2	-0,007897
35,920000	0,2	-0,008798
35,923333	0,2	-0,008759
35,926667	0,2	-0,009181
35,930000	0,2	-0,010845
35,933333	0,2	-0,013686
35,936667	0,2	-0,017029
35,940000	0,2	-0,020030
35,943333	0,2	-0,022135
35,946667	0,2	-0,023311
35,950000	0,2	-0,023997
35,953333	0,2	-0,024799
35,956667	0,2	-0,026104
35,960000	0,2	-0,027847
35,963333	0,2	-0,029748
35,966667	0,2	-0,031901
35,970000	0,2	-0,034850
35,973333	0,2	-0,039035
35,976667	0,2	-0,044413
35,980000	0,2	-0,050551
35,983333	0,2	-0,056934
35,986667	0,2	-0,063263
35,990000	0,2	-0,069534
35,993333	0,2	-0,075815
35,996667	0,2	-0,082169
36,000000	0,2	-0,088770
36,003333	0,2	-0,095764
36,006667	0,2	-0,102891
36,010000	0,2	-0,109408
36,013333	0,2	-0,114584
36,016667	0,2	-0,118204
36,020000	0,2	-0,120496
36,023333	0,2	-0,121789
36,026667	0,2	-0,122336
36,030000	0,2	-0,122281
36,033333	0,2	-0,121803
36,036667	0,2	-0,121243
36,040000	0,2	-0,121027
36,043333	0,2	-0,121624
36,046667	0,2	-0,123481
36,050000	0,2	-0,126699
36,053333	0,2	-0,130857
36,056667	0,2	-0,135553
36,060000	0,2	-0,140892
36,063333	0,2	-0,147072
36,066667	0,2	-0,153831
36,070000	0,2	-0,160466
36,073333	0,2	-0,166224
36,076667	0,2	-0,170783
36,080000	0,2	-0,174573
36,083333	0,2	-0,178422
36,086667	0,2	-0,182693
36,090000	0,2	-0,186941
36,093333	0,2	-0,190392
36,096667	0,2	-0,192595
36,100000	0,2	-0,193718
36,103333	0,2	-0,194389
36,106667	0,2	-0,195197
36,110000	0,2	-0,196419
36,113333	0,2	-0,198098
36,116667	0,2	-0,200055
36,120000	0,2	-0,201967
36,123333	0,2	-0,203756
36,126667	0,2	-0,205823
36,130000	0,2	-0,208841
36,133333	0,2	-0,213309
36,136667	0,2	-0,219084
36,140000	0,2	-0,225225
36,143333	0,2	-0,230589
36,146667	0,2	-0,234706
36,150000	0,2	-0,237844
36,153333	0,2	-0,240502
36,156667	0,2	-0,243087
36,160000	0,2	-0,245743
36,163333	0,2	-0,248189
36,166667	0,2	-0,249974
36,170000	0,2	-0,251021
36,173333	0,2	-0,251706
36,176667	0,2	-0,252327
36,180000	0,2	-0,252776
36,183333	0,2	-0,253027
36,186667	0,2	-0,253530
36,190000	0,2	-0,254729
36,193333	0,2	-0,256671
36,196667	0,2	-0,259303
36,200000	0,2	-0,262699
36,203333	0,2	-0,266853
36,206667	0,2	-0,271576
36,210000	0,2	-0,276745
36,213333	0,2	-0,282451
36,216667	0,2	-0,288704
36,220000	0,2	-0,295194
36,223333	0,2	-0,301296
36,226667	0,2	-0,306292
36,230000	0,2	-0,309952
36,233333	0,2	-0,312748
36,236667	0,2	-0,315353
36,240000	0,2	-0,318144
36,243333	0,2	-0,320958
36,246667	0,2	-0,323257
36,250000	0,2	-0,324669
36,253333	0,2	-0,325293
36,256667	0,2	-0,325577
36,260000	0,2	-0,325988
36,263333	0,2	-0,326613
36,266667	0,2	-0,327186
36,270000	0,2	-0,327655
36,273333	0,2	-0,328381
36,276667	0,2	-0,329580
36,280000	0,2	-0,330957
36,283333	0,2	-0,332067
36,286667	0,2	-0,332873
36,290000	0,2	-0,333730
36,293333	0,2	-0,334990
36,296667	0,2	-0,337039
36,300000	0,2	-0,340401
36,303333	0,2	-0,345306
36,306667	0,2	-0,351261
36,310000	0,2	-0,357263
36,313333	0,2	-0,362497
36,316667	0,2	-0,366769
36,320000	0,2	-0,370197
36,323333	0,2	-0,372724
36,326667	0,2	-0,374200
36,330000	0,2	-0,374777
36,333333	0,2	-0,374988
36,336667	0,2	-0,375524
36,340000	0,2	-0,376935
36,343333	0,2	-0,379221
36,346667	0,2	-0,381718
36,350000	0,2	-0,383617
36,353333	0,2	-0,384659
36,356667	0,2	-0,385328
36,360000	0,2	-0,386417
36,363333	0,2	-0,388448
36,366667	0,2	-0,391317
36,370000	0,2	-0,394311
36,373333	0,2	-0,396736
36,376667	0,2	-0,398637
36,380000	0,2	-0,400645
36,383333	0,2	-0,403260
36,386667	0,2	-0,406491
36,390000	0,2	-0,409898
36,393333	0,2	-0,412791
36,396667	0,2	-0,414630
36,400000	0,2	-0,415474
36,403333	0,2	-0,415740
36,406667	0,2	-0,415495
36,410000	0,2	-0,414581
36,413333	0,2	-0,413274
36,416667	0,2	-0,412150
36,420000	0,2	-0,411643
36,423333	0,2	-0,412012
36,426667	0,2	-0,413287
36,430000	0,2	-0,415162
36,433333	0,2	-0,417044
36,436667	0,2	-0,418384
36,440000	0,2	-0,419147
36,443333	0,2	-0,419799
36,446667	0,2	-0,420870
36,450000	0,2	-0,422581
36,453333	0,2	-0,424841
36,456667	0,2	-0,427424
36,460000	0,2	-0,429951
36,463333	0,2	-0,431906
36,466667	0,2	-0,433047
36,470000	0,2	-0,433658
36,473333	0,2	-0,434207
36,476667	0,2	-0,435057
36,480000	0,2	-0,436432
36,483333	0,2	-0,438197
36,486667	0,2	-0,439771
36,490000	0,2	-0,440735
36,493333	0,2	-0,441319
36,496667	0,2	-0,442072
36,500000	0,2	-0,443181
36,503333	0,2	-0,444274
36,506667	0,2	-0,445065
36,510000	0,2	-0,445878
36,513333	0,2	-0,446945
36,516667	0,2	-0,447954
36,520000	0,2	-0,448875
36,523333	0,2	-0,450266
36,526667	0,2	-0,452407
36,530000	0,2	-0,454860
36,533333	0,2	-0,457144
36,536667	0,2	-0,459311
36,540000	0,2	-0,461626
36,543333	0,2	-0,464099
36,546667	0,2	-0,466497
36,550000	0,2	-0,468512
36,553333	0,2	-0,469788
36,556667	0,2	-0,470081
36,560000	0,2	-0,469599
36,563333	0,2	-0,468958
36,566667	0,2	-0,468770
36,570000	0,2	-0,469409
36,573333	0,2	-0,470980
36,576667	0,2	-0,473177
36,580000	0,2	-0,475325
36,583333	0,2	-0,476689
36,586667	0,2	-0,476747
36,590000	0,2	-0,475480
36,593333	0,2	-0,473524
36,596667	0,2	-0,471700
36,600000	0,2	-0,470511
36,603333	0,2	-0,470195
36,606667	0,2	-0,470928
36,610000	0,2	-0,472753
36,613333	0,2	-0,475361
36,616667	0,2	-0,478040
36,620000	0,2	-0,479977
36,623333	0,2	-0,480770
36,626667	0,2	-0,480702
36,630000	0,2	-0,480505
36,633333	0,2	-0,480891
36,636667	0,2	-0,482182
36,640000	0,2	-0,484042
36,643333	0,2	-0,485625
36,646667	0,2	-0,486317
36,650000	0,2	-0,486262
36,653333	0,2	-0,486112
36,656667	0,2	-0,486435
36,660000	0,2	-0,487399
36,663333	0,2	-0,488795
36,666667	0,2	-0,490248
36,670000	0,2	-0,491497
36,673333	0,2	-0,492491
36,676667	0,2	-0,493158
36,680000	0,2	-0,493339
36,683333	0,2	-0,493042
36,686667	0,2	-0,492599
36,690000	0,2	-0,492585
36,693333	0,2	-0,493298
36,696667	0,2	-0,494381
36,700000	0,2	-0,495401
36,703333	0,2	-0,496291
36,706667	0,2	-0,497125
36,710000	0,2	-0,497917
36,713333	0,2	-0,498568
36,716667	0,2	-0,498885
36,720000	0,2	-0,498625
36,723333	0,2	-0,497406
36,726667	0,2	-0,494676
36,730000	0,2	-0,490029
36,733333	0,2	-0,483518
36,736667	0,2	-0,475402
36,740000	0,2	-0,465763
36,743333	0,2	-0,454486
36,746667	0,2	-0,441376
36,750000	0,2	-0,426393
36,753333	0,2	-0,409976
36,756667	0,2	-0,392805
36,760000	0,2	-0,375219
36,763333	0,2	-0,357283
36,766667	0,2	-0,339299
36,770000	0,2	-0,321935
36,773333	0,2	-0,306059
36,776667	0,2	-0,292512
36,780000	0,2	-0,281782
36,783333	0,2	-0,273925
36,786667	0,2	-0,269054
36,790000	0,2	-0,267519
36,793333	0,2	-0,269372
36,796667	0,2	-0,274257
36,800000	0,2	-0,281836
36,803333	0,2	-0,291839
36,806667	0,2	-0,303773
36,810000	0,2	-0,316718
36,813333	0,2	-0,329416
36,816667	0,2	-0,340830
36,820000	0,2	-0,350874
36,823333	0,2	-0,360405
36,826667	0,2	-0,370290
36,830000	0,2	-0,380764
36,833333	0,2	-0,391668
36,836667	0,2	-0,402671
36,840000	0,2	-0,413203
36,843333	0,2	-0,422855
36,846667	0,2	-0,431713
36,850000	0,2	-0,439927
36,853333	0,2	-0,447277
36,856667	0,2	-0,453393
36,860000	0,2	-0,458227
36,863333	0,2	-0,462155
36,866667	0,2	-0,465642
36,870000	0,2	-0,469141
36,873333	0,2	-0,473004
36,876667	0,2	-0,477056
36,880000	0,2	-0,480561
36,883333	0,2	-0,482886
36,886667	0,2	-0,483984
36,890000	0,2	-0,484169
36,893333	0,2	-0,483777
36,896667	0,2	-0,483311
36,900000	0,2	-0,483529
36,903333	0,2	-0,484807
36,906667	0,2	-0,486533
36,910000	0,2	-0,487659
36,913333	0,2	-0,487723
36,916667	0,2	-0,487126
36,920000	0,2	-0,486777
36,923333	0,2	-0,487503
36,926667	0,2	-0,489549
36,930000	0,2	-0,492669
36,933333	0,2	-0,496479
36,936667	0,2	-0,500407
36,940000	0,2	-0,503742
36,943333	0,2	-0,506058
36,946667	0,2	-0,507374
36,950000	0,2	-0,507918
36,953333	0,2	-0,507928
36,956667	0,2	-0,507645
36,960000	0,2	-0,507375
36,963333	0,2	-0,507459
36,966667	0,2	-0,507887
36,970000	0,2	-0,508071
36,973333	0,2	-0,507359
36,976667	0,2	-0,505600
36,980000	0,2	-0,503178
36,983333	0,2	-0,500813
36,986667	0,2	-0,499245
36,990000	0,2	-0,498868
36,993333	0,2	-0,499649
36,996667	0,2	-0,501256
37,000000	0,2	-0,503101
37,003333	0,2	-0,504528
37,006667	0,2	-0,505220
37,010000	0,2	-0,505362
37,013333	0,2	-0,505463
37,016667	0,2	-0,506069
37,020000	0,2	-0,507425
37,023333	0,2	-0,509273
37,026667	0,2	-0,511027
37,030000	0,2	-0,512230
37,033333	0,2	-0,512754
37,036667	0,2	-0,512708
37,040000	0,2	-0,512425
37,043333	0,2	-0,512347
37,046667	0,2	-0,512747
37,050000	0,2	-0,513607
37,053333	0,2	-0,514676
37,056667	0,2	-0,515586
37,060000	0,2	-0,516076
37,063333	0,2	-0,516156
37,066667	0,2	-0,515972
37,070000	0,2	-0,515570
37,073333	0,2	-0,514987
37,076667	0,2	-0,514494
37,080000	0,2	-0,514541
37,083333	0,2	-0,515389
37,086667	0,2	-0,516944
37,090000	0,2	-0,518948
37,093333	0,2	-0,521185
37,096667	0,2	-0,523529
37,100000	0,2	-0,525957
37,103333	0,2	-0,528539
37,106667	0,2	-0,531298
37,110000	0,2	-0,534125
37,113333	0,2	-0,536725
37,116667	0,2	-0,538513
37,120000	0,2	-0,538906
37,123333	0,2	-0,537758
37,126667	0,2	-0,535309
37,130000	0,2	-0,532087
37,133333	0,2	-0,529052
37,136667	0,2	-0,527382
37,140000	0,2	-0,527767
37,143333	0,2	-0,529916
37,146667	0,2	-0,532886
37,150000	0,2	-0,535836
37,153333	0,2	-0,538302
37,156667	0,2	-0,540113
37,160000	0,2	-0,541371
37,163333	0,2	-0,542293
37,166667	0,2	-0,543067
37,170000	0,2	-0,543998
37,173333	0,2	-0,545460
37,176667	0,2	-0,547621
37,180000	0,2	-0,550365
37,183333	0,2	-0,553363
37,186667	0,2	-0,556186
37,190000	0,2	-0,558507
37,193333	0,2	-0,560304
37,196667	0,2	-0,561889
37,200000	0,2	-0,563489
37,203333	0,2	-0,564883
37,206667	0,2	-0,565696
37,210000	0,2	-0,565824
37,213333	0,2	-0,565412
37,216667	0,2	-0,564685
37,220000	0,2	-0,563876
37,223333	0,2	-0,563131
37,226667	0,2	-0,562379
37,230000	0,2	-0,561498
37,233333	0,2	-0,560575
37,236667	0,2	-0,559902
37,240000	0,2	-0,559783
37,243333	0,2	-0,560331
37,246667	0,2	-0,561505
37,250000	0,2	-0,563220
37,253333	0,2	-0,565112
37,256667	0,2	-0,566474
37,260000	0,2	-0,566915
37,263333	0,2	-0,566824
37,266667	0,2	-0,566937
37,270000	0,2	-0,567683
37,273333	0,2	-0,568882
37,276667	0,2	-0,569766
37,280000	0,2	-0,569512
37,283333	0,2	-0,567870
37,286667	0,2	-0,565180
37,290000	0,2	-0,562177
37,293333	0,2	-0,559756
37,296667	0,2	-0,558486
37,300000	0,2	-0,558301
37,303333	0,2	-0,558698
37,306667	0,2	-0,559295
37,310000	0,2	-0,560353
37,313333	0,2	-0,562376
37,316667	0,2	-0,565151
37,320000	0,2	-0,567774
37,323333	0,2	-0,569528
37,326667	0,2	-0,570247
37,330000	0,2	-0,570002
37,333333	0,2	-0,568996
37,336667	0,2	-0,567689
37,340000	0,2	-0,566590
37,343333	0,2	-0,565879
37,346667	0,2	-0,565422
37,350000	0,2	-0,565069
37,353333	0,2	-0,564746
37,356667	0,2	-0,564290
37,360000	0,2	-0,563498
37,363333	0,2	-0,562578
37,366667	0,2	-0,562174
37,370000	0,2	-0,562651
37,373333	0,2	-0,563637
37,376667	0,2	-0,564454
37,380000	0,2	-0,564908
37,383333	0,2	-0,565315
37,386667	0,2	-0,565941
37,390000	0,2	-0,566805
37,393333	0,2	-0,567701
37,396667	0,2	-0,568207
37,400000	0,2	-0,568001
37,403333	0,2	-0,567213
37,406667	0,2	-0,566313
37,410000	0,2	-0,565656
37,413333	0,2	-0,565295
37,416667	0,2	-0,565162
37,420000	0,2	-0,565281
37,423333	0,2	-0,565825
37,426667	0,2	-0,566873
37,430000	0,2	-0,568154
37,433333	0,2	-0,569198
37,436667	0,2	-0,569642
37,440000	0,2	-0,569329
37,443333	0,2	-0,568297
37,446667	0,2	-0,566848
37,450000	0,2	-0,565686
37,453333	0,2	-0,565636
37,456667	0,2	-0,566904
37,460000	0,2	-0,568821
37,463333	0,2	-0,570366
37,466667	0,2	-0,570824
37,470000	0,2	-0,570173
37,473333	0,2	-0,569096
37,476667	0,2	-0,568445
37,480000	0,2	-0,568496
37,483333	0,2	-0,568917
37,486667	0,2	-0,569269
37,490000	0,2	-0,569252
37,493333	0,2	-0,568844
37,496667	0,2	-0,568394
37,500000	0,2	-0,568233
37,503333	0,2	-0,568284
37,506667	0,2	-0,568267
37,510000	0,2	-0,568119
37,513333	0,2	-0,568029
37,516667	0,2	-0,568034
37,520000	0,2	-0,567765
37,523333	0,2	-0,566875
37,526667	0,2	-0,565573
37,530000	0,2	-0,564357
37,533333	0,2	-0,563375
37,536667	0,2	-0,562496
37,540000	0,2	-0,561739
37,543333	0,2	-0,561233
37,546667	0,2	-0,560957
37,550000	0,2	-0,560674
37,553333	0,2	-0,560242
37,556667	0,2	-0,559919
37,560000	0,2	-0,560177
37,563333	0,2	-0,561339
37,566667	0,2	-0,563406
37,570000	0,2	-0,565957
37,573333	0,2	-0,568252
37,576667	0,2	-0,569625
37,580000	0,2	-0,569873
37,583333	0,2	-0,569302
37,586667	0,2	-0,568294
37,590000	0,2	-0,566993
37,593333	0,2	-0,565346
37,596667	0,2	-0,563218
37,600000	0,2	-0,560682
37,603333	0,2	-0,558160
37,606667	0,2	-0,556066
37,610000	0,2	-0,554563
37,613333	0,2	-0,553627
37,616667	0,2	-0,553149
37,620000	0,2	-0,553154
37,623333	0,2	-0,553883
37,626667	0,2	-0,555385
37,630000	0,2	-0,557196
37,633333	0,2	-0,558665
37,636667	0,2	-0,559455
37,640000	0,2	-0,559596
37,643333	0,2	-0,559365
37,646667	0,2	-0,559101
37,650000	0,2	-0,558913
37,653333	0,2	-0,558779
37,656667	0,2	-0,558745
37,660000	0,2	-0,558921
37,663333	0,2	-0,559471
37,666667	0,2	-0,560402
37,670000	0,2	-0,561344
37,673333	0,2	-0,561830
37,676667	0,2	-0,561660
37,680000	0,2	-0,560936
37,683333	0,2	-0,559837
37,686667	0,2	-0,558524
37,690000	0,2	-0,557419
37,693333	0,2	-0,557214
37,696667	0,2	-0,558238
37,700000	0,2	-0,560110
37,703333	0,2	-0,562284
37,706667	0,2	-0,564552
37,710000	0,2	-0,566799
37,713333	0,2	-0,568659
37,716667	0,2	-0,569694
37,720000	0,2	-0,569784
37,723333	0,2	-0,569210
37,726667	0,2	-0,568375
37,730000	0,2	-0,567539
37,733333	0,2	-0,566839
37,736667	0,2	-0,566489
37,740000	0,2	-0,566676
37,743333	0,2	-0,567156
37,746667	0,2	-0,567408
37,750000	0,2	-0,567253
37,753333	0,2	-0,566787
37,756667	0,2	-0,565868
37,760000	0,2	-0,564239
37,763333	0,2	-0,562079
37,766667	0,2	-0,560057
37,770000	0,2	-0,558779
37,773333	0,2	-0,558477
37,776667	0,2	-0,559002
37,780000	0,2	-0,559792
37,783333	0,2	-0,560253
37,786667	0,2	-0,560354
37,790000	0,2	-0,560614
37,793333	0,2	-0,561472
37,796667	0,2	-0,562708
37,800000	0,2	-0,563478
37,803333	0,2	-0,562980
37,806667	0,2	-0,561301
37,810000	0,2	-0,559400
37,813333	0,2	-0,558084
37,816667	0,2	-0,557444
37,820000	0,2	-0,557305
37,823333	0,2	-0,557570
37,826667	0,2	-0,558153
37,830000	0,2	-0,558943
37,833333	0,2	-0,559766
37,836667	0,2	-0,560277
37,840000	0,2	-0,560077
37,843333	0,2	-0,559046
37,846667	0,2	-0,557527
37,850000	0,2	-0,556223
37,853333	0,2	-0,555878
37,856667	0,2	-0,556767
37,860000	0,2	-0,558400
37,863333	0,2	-0,559932
37,866667	0,2	-0,560917
37,870000	0,2	-0,561346
37,873333	0,2	-0,561270
37,876667	0,2	-0,560879
37,880000	0,2	-0,560650
37,883333	0,2	-0,560957
37,886667	0,2	-0,561630
37,890000	0,2	-0,562082
37,893333	0,2	-0,561868
37,896667	0,2	-0,561067
37,900000	0,2	-0,560160
37,903333	0,2	-0,559601
37,906667	0,2	-0,559404
37,910000	0,2	-0,559213
37,913333	0,2	-0,558905
37,916667	0,2	-0,558626
37,920000	0,2	-0,558116
37,923333	0,2	-0,556802
37,926667	0,2	-0,554675
37,930000	0,2	-0,552406
37,933333	0,2	-0,550663
37,936667	0,2	-0,549803
37,940000	0,2	-0,550138
37,943333	0,2	-0,551907
37,946667	0,2	-0,554597
37,950000	0,2	-0,556942
37,953333	0,2	-0,558108
37,956667	0,2	-0,558210
37,960000	0,2	-0,557714
37,963333	0,2	-0,557064
37,966667	0,2	-0,556533
37,970000	0,2	-0,556198
37,973333	0,2	-0,556274
37,976667	0,2	-0,557015
37,980000	0,2	-0,558134
37,983333	0,2	-0,558694
37,986667	0,2	-0,557801
37,990000	0,2	-0,555525
37,993333	0,2	-0,553004
37,996667	0,2	-0,551467
38,000000	0,2	-0,551235
38,003333	0,2	-0,551924
38,006667	0,2	-0,553187
38,010000	0,2	-0,554639
38,013333	0,2	-0,555615
38,016667	0,2	-0,555635
38,020000	0,2	-0,554736
38,023333	0,2	-0,553275
38,026667	0,2	-0,551700
38,030000	0,2	-0,550400
38,033333	0,2	-0,549603
38,036667	0,2	-0,549461
38,040000	0,2	-0,550225
38,043333	0,2	-0,552024
38,046667	0,2	-0,554396
38,050000	0,2	-0,556405
38,053333	0,2	-0,557388
38,056667	0,2	-0,557426
38,060000	0,2	-0,557104
38,063333	0,2	-0,556907
38,066667	0,2	-0,556811
38,070000	0,2	-0,556432
38,073333	0,2	-0,555491
38,076667	0,2	-0,553911
38,080000	0,2	-0,551714
38,083333	0,2	-0,549285
38,086667	0,2	-0,547464
38,090000	0,2	-0,546943
38,093333	0,2	-0,547680
38,096667	0,2	-0,549134
38,100000	0,2	-0,550761
38,103333	0,2	-0,551879
38,106667	0,2	-0,551680
38,110000	0,2	-0,550027
38,113333	0,2	-0,547693
38,116667	0,2	-0,545459
38,120000	0,2	-0,543394
38,123333	0,2	-0,541074
38,126667	0,2	-0,538155
38,130000	0,2	-0,534781
38,133333	0,2	-0,531480
38,136667	0,2	-0,528615
38,140000	0,2	-0,526219
38,143333	0,2	-0,524275
38,146667	0,2	-0,522491
38,150000	0,2	-0,520047
38,153333	0,2	-0,516265
38,156667	0,2	-0,511187
38,160000	0,2	-0,505212
38,163333	0,2	-0,498720
38,166667	0,2	-0,492178
38,170000	0,2	-0,486163
38,173333	0,2	-0,481070
38,176667	0,2	-0,476899
38,180000	0,2	-0,473434
38,183333	0,2	-0,470339
38,186667	0,2	-0,467038
38,190000	0,2	-0,463068
38,193333	0,2	-0,458668
38,196667	0,2	-0,454628
38,200000	0,2	-0,451645
38,203333	0,2	-0,449882
38,206667	0,2	-0,449027
38,210000	0,2	-0,448837
38,213333	0,2	-0,449397
38,216667	0,2	-0,450865
38,220000	0,2	-0,453295
38,223333	0,2	-0,456572
38,226667	0,2	-0,460327
38,230000	0,2	-0,464118
38,233333	0,2	-0,467682
38,236667	0,2	-0,470945
38,240000	0,2	-0,474069
38,243333	0,2	-0,477563
38,246667	0,2	-0,481951
38,250000	0,2	-0,487395
38,253333	0,2	-0,493781
38,256667	0,2	-0,500696
38,260000	0,2	-0,507366
38,263333	0,2	-0,513051
38,266667	0,2	-0,517415
38,270000	0,2	-0,520556
38,273333	0,2	-0,522881
38,276667	0,2	-0,524959
38,280000	0,2	-0,527207
38,283333	0,2	-0,529537
38,286667	0,2	-0,531513
38,290000	0,2	-0,532828
38,293333	0,2	-0,533513
38,296667	0,2	-0,533794
38,300000	0,2	-0,533869
38,303333	0,2	-0,533780
38,306667	0,2	-0,533440
38,310000	0,2	-0,532872
38,313333	0,2	-0,532317
38,316667	0,2	-0,531931
38,320000	0,2	-0,531635
38,323333	0,2	-0,531310
38,326667	0,2	-0,531027
38,330000	0,2	-0,531177
38,333333	0,2	-0,532178
38,336667	0,2	-0,534023
38,340000	0,2	-0,536395
38,343333	0,2	-0,538918
38,346667	0,2	-0,541123
38,350000	0,2	-0,542514
38,353333	0,2	-0,542766
38,356667	0,2	-0,541897
38,360000	0,2	-0,540447
38,363333	0,2	-0,539367
38,366667	0,2	-0,539383
38,370000	0,2	-0,540397
38,373333	0,2	-0,541634
38,376667	0,2	-0,542399
38,380000	0,2	-0,542627
38,383333	0,2	-0,542710
38,386667	0,2	-0,542890
38,390000	0,2	-0,543034
38,393333	0,2	-0,542923
38,396667	0,2	-0,542430
38,400000	0,2	-0,541505
38,403333	0,2	-0,540311
38,406667	0,2	-0,539257
38,410000	0,2	-0,538716
38,413333	0,2	-0,538841
38,416667	0,2	-0,539557
38,420000	0,2	-0,540579
38,423333	0,2	-0,541501
38,426667	0,2	-0,541978
38,430000	0,2	-0,541833
38,433333	0,2	-0,541089
38,436667	0,2	-0,540004
38,440000	0,2	-0,539042
38,443333	0,2	-0,538612
38,446667	0,2	-0,538748
38,450000	0,2	-0,539083
38,453333	0,2	-0,539067
38,456667	0,2	-0,538289
38,460000	0,2	-0,537021
38,463333	0,2	-0,536237
38,466667	0,2	-0,536592
38,470000	0,2	-0,537788
38,473333	0,2	-0,539191
38,476667	0,2	-0,540470
38,480000	0,2	-0,541482
38,483333	0,2	-0,542077
38,486667	0,2	-0,542433
38,490000	0,2	-0,543244
38,493333	0,2	-0,545007
38,496667	0,2	-0,547173
38,500000	0,2	-0,548429
38,503333	0,2	-0,547860
38,506667	0,2	-0,545553
38,510000	0,2	-0,542209
38,513333	0,2	-0,538823
38,516667	0,2	-0,536540
38,520000	0,2	-0,536059
38,523333	0,2	-0,537203
38,526667	0,2	-0,539238
38,530000	0,2	-0,541387
38,533333	0,2	-0,543022
38,536667	0,2	-0,543604
38,540000	0,2	-0,542810
38,543333	0,2	-0,540881
38,546667	0,2	-0,538498
38,550000	0,2	-0,536188
38,553333	0,2	-0,534166
38,556667	0,2	-0,532594
38,560000	0,2	-0,531707
38,563333	0,2	-0,531839
38,566667	0,2	-0,533185
38,570000	0,2	-0,535392
38,573333	0,2	-0,537788
38,576667	0,2	-0,540046
38,580000	0,2	-0,542113
38,583333	0,2	-0,543593
38,586667	0,2	-0,543863
38,590000	0,2	-0,542906
38,593333	0,2	-0,541576
38,596667	0,2	-0,540859
38,600000	0,2	-0,541116
38,603333	0,2	-0,542046
38,606667	0,2	-0,542981
38,610000	0,2	-0,543325
38,613333	0,2	-0,543006
38,616667	0,2	-0,542476
38,620000	0,2	-0,542096
38,623333	0,2	-0,541712
38,626667	0,2	-0,541143
38,630000	0,2	-0,540668
38,633333	0,2	-0,540601
38,636667	0,2	-0,540664
38,640000	0,2	-0,540254
38,643333	0,2	-0,539103
38,646667	0,2	-0,537385
38,650000	0,2	-0,535504
38,653333	0,2	-0,533947
38,656667	0,2	-0,533069
38,660000	0,2	-0,532992
38,663333	0,2	-0,533735
38,666667	0,2	-0,535186
38,670000	0,2	-0,537134
38,673333	0,2	-0,539478
38,676667	0,2	-0,542210
38,680000	0,2	-0,545203
38,683333	0,2	-0,548144
38,686667	0,2	-0,550589
38,690000	0,2	-0,552083
38,693333	0,2	-0,552201
38,696667	0,2	-0,550645
38,700000	0,2	-0,547657
38,703333	0,2	-0,544295
38,706667	0,2	-0,541912
38,710000	0,2	-0,541228
38,713333	0,2	-0,541979
38,716667	0,2	-0,543339
38,720000	0,2	-0,544478
38,723333	0,2	-0,544978
38,726667	0,2	-0,544980
38,730000	0,2	-0,544800
38,733333	0,2	-0,544558
38,736667	0,2	-0,544327
38,740000	0,2	-0,544245
38,743333	0,2	-0,544332
38,746667	0,2	-0,544558
38,750000	0,2	-0,544791
38,753333	0,2	-0,544569
38,756667	0,2	-0,543533
38,760000	0,2	-0,542076
38,763333	0,2	-0,540974
38,766667	0,2	-0,540477
38,770000	0,2	-0,540100
38,773333	0,2	-0,539277
38,776667	0,2	-0,538003
38,780000	0,2	-0,536704
38,783333	0,2	-0,535801
38,786667	0,2	-0,535499
38,790000	0,2	-0,535492
38,793333	0,2	-0,535109
38,796667	0,2	-0,534074
38,800000	0,2	-0,532860
38,803333	0,2	-0,532272
38,806667	0,2	-0,532782
38,810000	0,2	-0,534240
38,813333	0,2	-0,536303
38,816667	0,2	-0,538813
38,820000	0,2	-0,541578
38,823333	0,2	-0,544106
38,826667	0,2	-0,545706
38,830000	0,2	-0,545817
38,833333	0,2	-0,544412
38,836667	0,2	-0,542075
38,840000	0,2	-0,539552
38,843333	0,2	-0,537315
38,846667	0,2	-0,535533
38,850000	0,2	-0,534192
38,853333	0,2	-0,533205
38,856667	0,2	-0,532565
38,860000	0,2	-0,532376
38,863333	0,2	-0,532575
38,866667	0,2	-0,532586
38,870000	0,2	-0,531637
38,873333	0,2	-0,529566
38,876667	0,2	-0,527058
38,880000	0,2	-0,524977
38,883333	0,2	-0,523754
38,886667	0,2	-0,523559
38,890000	0,2	-0,524559
38,893333	0,2	-0,526744
38,896667	0,2	-0,529675
38,900000	0,2	-0,532542
38,903333	0,2	-0,534594
38,906667	0,2	-0,535595
38,910000	0,2	-0,535806
38,913333	0,2	-0,535559
38,916667	0,2	-0,534944
38,920000	0,2	-0,533886
38,923333	0,2	-0,532327
38,926667	0,2	-0,530408
38,930000	0,2	-0,528532
38,933333	0,2	-0,527176
38,936667	0,2	-0,526723
38,940000	0,2	-0,527266
38,943333	0,2	-0,528525
38,946667	0,2	-0,530208
38,950000	0,2	-0,532147
38,953333	0,2	-0,533979
38,956667	0,2	-0,535321
38,960000	0,2	-0,536265
38,963333	0,2	-0,537080
38,966667	0,2	-0,537672
38,970000	0,2	-0,537736
38,973333	0,2	-0,537114
38,976667	0,2	-0,535934
38,980000	0,2	-0,534585
38,983333	0,2	-0,533449
38,986667	0,2	-0,532650
38,990000	0,2	-0,532138
38,993333	0,2	-0,531863
38,996667	0,2	-0,531691
39,000000	0,2	-0,531427
39,003333	0,2	-0,531212
39,006667	0,2	-0,531487
39,010000	0,2	-0,532349
39,013333	0,2	-0,533308
39,016667	0,2	-0,533714
39,020000	0,2	-0,533224
39,023333	0,2	-0,531960
39,026667	0,2	-0,530438
39,030000	0,2	-0,529384
39,033333	0,2	-0,529348
39,036667	0,2	-0,530335
39,040000	0,2	-0,531865
39,043333	0,2	-0,533313
39,046667	0,2	-0,534241
39,050000	0,2	-0,534559
39,053333	0,2	-0,534461
39,056667	0,2	-0,534187
39,060000	0,2	-0,533770
39,063333	0,2	-0,533046
39,066667	0,2	-0,531973
39,070000	0,2	-0,530802
39,073333	0,2	-0,529856
39,076667	0,2	-0,529258
39,080000	0,2	-0,528967
39,083333	0,2	-0,528893
39,086667	0,2	-0,528975
39,090000	0,2	-0,529289
39,093333	0,2	-0,529833
39,096667	0,2	-0,530237
39,100000	0,2	-0,530019
39,103333	0,2	-0,528941
39,106667	0,2	-0,527253
39,110000	0,2	-0,525774
39,113333	0,2	-0,525270
39,116667	0,2	-0,525804
39,120000	0,2	-0,526998
39,123333	0,2	-0,528466
39,126667	0,2	-0,529791
39,130000	0,2	-0,530467
39,133333	0,2	-0,530119
39,136667	0,2	-0,528746
39,140000	0,2	-0,526832
39,143333	0,2	-0,525211
39,146667	0,2	-0,524687
39,150000	0,2	-0,525581
39,153333	0,2	-0,527322
39,156667	0,2	-0,528653
39,160000	0,2	-0,528602
39,163333	0,2	-0,527099
39,166667	0,2	-0,524722
39,170000	0,2	-0,522403
39,173333	0,2	-0,520979
39,176667	0,2	-0,520521
39,180000	0,2	-0,520585
39,183333	0,2	-0,520999
39,186667	0,2	-0,521655
39,190000	0,2	-0,522019
39,193333	0,2	-0,521619
39,196667	0,2	-0,520714
39,200000	0,2	-0,520093
39,203333	0,2	-0,520338
39,206667	0,2	-0,521468
39,210000	0,2	-0,523136
39,213333	0,2	-0,524832
39,216667	0,2	-0,526045
39,220000	0,2	-0,526613
39,223333	0,2	-0,526854
39,226667	0,2	-0,527209
39,230000	0,2	-0,527907
39,233333	0,2	-0,528928
39,236667	0,2	-0,529957
39,240000	0,2	-0,530450
39,243333	0,2	-0,529959
39,246667	0,2	-0,528375
39,250000	0,2	-0,526108
39,253333	0,2	-0,524092
39,256667	0,2	-0,523115
39,260000	0,2	-0,523132
39,263333	0,2	-0,523554
39,266667	0,2	-0,523950
39,270000	0,2	-0,524272
39,273333	0,2	-0,524700
39,276667	0,2	-0,525525
39,280000	0,2	-0,526865
39,283333	0,2	-0,528356
39,286667	0,2	-0,529447
39,290000	0,2	-0,529838
39,293333	0,2	-0,529427
39,296667	0,2	-0,528268
39,300000	0,2	-0,526623
39,303333	0,2	-0,524942
39,306667	0,2	-0,523771
39,310000	0,2	-0,523444
39,313333	0,2	-0,523865
39,316667	0,2	-0,524662
39,320000	0,2	-0,525469
39,323333	0,2	-0,526094
39,326667	0,2	-0,526554
39,330000	0,2	-0,527074
39,333333	0,2	-0,527854
39,336667	0,2	-0,528640
39,340000	0,2	-0,528711
39,343333	0,2	-0,527567
39,346667	0,2	-0,525568
39,350000	0,2	-0,523607
39,353333	0,2	-0,522311
39,356667	0,2	-0,521806
39,360000	0,2	-0,522034
39,363333	0,2	-0,522986
39,366667	0,2	-0,524587
39,370000	0,2	-0,526482
39,373333	0,2	-0,528039
39,376667	0,2	-0,528759
39,380000	0,2	-0,528628
39,383333	0,2	-0,527816
39,386667	0,2	-0,526453
39,390000	0,2	-0,524951
39,393333	0,2	-0,523864
39,396667	0,2	-0,523345
39,400000	0,2	-0,523246
39,403333	0,2	-0,523478
39,406667	0,2	-0,523936
39,410000	0,2	-0,524480
39,413333	0,2	-0,525019
39,416667	0,2	-0,525343
39,420000	0,2	-0,525021
39,423333	0,2	-0,523736
39,426667	0,2	-0,521819
39,430000	0,2	-0,520212
39,433333	0,2	-0,519676
39,436667	0,2	-0,520243
39,440000	0,2	-0,521384
39,443333	0,2	-0,522353
39,446667	0,2	-0,522509
39,450000	0,2	-0,521734
39,453333	0,2	-0,520626
39,456667	0,2	-0,520032
39,460000	0,2	-0,520326
39,463333	0,2	-0,521173
39,466667	0,2	-0,522149
39,470000	0,2	-0,523324
39,473333	0,2	-0,524782
39,476667	0,2	-0,526058
39,480000	0,2	-0,526519
39,483333	0,2	-0,525907
39,486667	0,2	-0,524361
39,490000	0,2	-0,522224
39,493333	0,2	-0,519905
39,496667	0,2	-0,517812
39,500000	0,2	-0,516279
39,503333	0,2	-0,515477
39,506667	0,2	-0,515532
39,510000	0,2	-0,516536
39,513333	0,2	-0,518228
39,516667	0,2	-0,520020
39,520000	0,2	-0,521480
39,523333	0,2	-0,522530
39,526667	0,2	-0,523355
39,530000	0,2	-0,524216
39,533333	0,2	-0,525047
39,536667	0,2	-0,525412
39,540000	0,2	-0,524993
39,543333	0,2	-0,523906
39,546667	0,2	-0,522792
39,550000	0,2	-0,522548
39,553333	0,2	-0,523476
39,556667	0,2	-0,524816
39,560000	0,2	-0,525466
39,563333	0,2	-0,525066
39,566667	0,2	-0,524164
39,570000	0,2	-0,523381
39,573333	0,2	-0,522795
39,576667	0,2	-0,522117
39,580000	0,2	-0,521028
39,583333	0,2	-0,519558
39,586667	0,2	-0,518323
39,590000	0,2	-0,518058
39,593333	0,2	-0,519014
39,596667	0,2	-0,520922
39,600000	0,2	-0,523277
39,603333	0,2	-0,525613
39,606667	0,2	-0,527552
39,610000	0,2	-0,528615
39,613333	0,2	-0,528210
39,616667	0,2	-0,526073
39,620000	0,2	-0,522832
39,623333	0,2	-0,519826
39,626667	0,2	-0,518001
39,630000	0,2	-0,517173
39,633333	0,2	-0,516696
39,636667	0,2	-0,516416
39,640000	0,2	-0,516530
39,643333	0,2	-0,516990
39,646667	0,2	-0,517611
39,650000	0,2	-0,518278
39,653333	0,2	-0,518834
39,656667	0,2	-0,519174
39,660000	0,2	-0,519274
39,663333	0,2	-0,519027
39,666667	0,2	-0,518469
39,670000	0,2	-0,517864
39,673333	0,2	-0,517226
39,676667	0,2	-0,516345
39,680000	0,2	-0,515502
39,683333	0,2	-0,515388
39,686667	0,2	-0,516230
39,690000	0,2	-0,517691
39,693333	0,2	-0,519394
39,696667	0,2	-0,521054
39,700000	0,2	-0,522351
39,703333	0,2	-0,522959
39,706667	0,2	-0,522720
39,710000	0,2	-0,521785
39,713333	0,2	-0,520516
39,716667	0,2	-0,519320
39,720000	0,2	-0,518473
39,723333	0,2	-0,517926
39,726667	0,2	-0,517501
39,730000	0,2	-0,517051
39,733333	0,2	-0,516279
39,736667	0,2	-0,514961
39,740000	0,2	-0,513399
39,743333	0,2	-0,512210
39,746667	0,2	-0,511720
39,750000	0,2	-0,511776
39,753333	0,2	-0,512098
39,756667	0,2	-0,512571
39,760000	0,2	-0,513207
39,763333	0,2	-0,514006
39,766667	0,2	-0,514830
39,770000	0,2	-0,515529
39,773333	0,2	-0,516150
39,776667	0,2	-0,516671
39,780000	0,2	-0,516913
39,783333	0,2	-0,517074
39,786667	0,2	-0,517680
39,790000	0,2	-0,518853
39,793333	0,2	-0,520174
39,796667	0,2	-0,521064
39,800000	0,2	-0,521089
39,803333	0,2	-0,520108
39,806667	0,2	-0,518321
39,810000	0,2	-0,516346
39,813333	0,2	-0,514836
39,816667	0,2	-0,513929
39,820000	0,2	-0,513539
39,823333	0,2	-0,513714
39,826667	0,2	-0,514288
39,830000	0,2	-0,514829
39,833333	0,2	-0,515103
39,836667	0,2	-0,515233
39,840000	0,2	-0,515465
39,843333	0,2	-0,515761
39,846667	0,2	-0,515786
39,850000	0,2	-0,515349
39,853333	0,2	-0,514555
39,856667	0,2	-0,513594
39,860000	0,2	-0,512611
39,863333	0,2	-0,511812
39,866667	0,2	-0,511479
39,870000	0,2	-0,511619
39,873333	0,2	-0,511879
39,876667	0,2	-0,512049
39,880000	0,2	-0,512246
39,883333	0,2	-0,512629
39,886667	0,2	-0,513210
39,890000	0,2	-0,513881
39,893333	0,2	-0,514578
39,896667	0,2	-0,515498
39,900000	0,2	-0,516905
39,903333	0,2	-0,518593
39,906667	0,2	-0,519838
39,910000	0,2	-0,519954
39,913333	0,2	-0,518823
39,916667	0,2	-0,517005
39,920000	0,2	-0,515302
39,923333	0,2	-0,514216
39,926667	0,2	-0,513862
39,930000	0,2	-0,514135
39,933333	0,2	-0,514763
39,936667	0,2	-0,515322
39,940000	0,2	-0,515427
39,943333	0,2	-0,514877
39,946667	0,2	-0,513677
39,950000	0,2	-0,512073
39,953333	0,2	-0,510516
39,956667	0,2	-0,509513
39,960000	0,2	-0,509341
39,963333	0,2	-0,509802
39,966667	0,2	-0,510476
39,970000	0,2	-0,511125
39,973333	0,2	-0,511627
39,976667	0,2	-0,511865
39,980000	0,2	-0,511836
39,983333	0,2	-0,511603
39,986667	0,2	-0,511064
39,990000	0,2	-0,509946
39,993333	0,2	-0,508409
39,996667	0,2	-0,507296
40,000000	0,2	-0,507220
