# Supplementary material for: Dynamics of the compartmentalized Streptomyces chromosome during metabolic differentiation
Source: Nat Commun. 2021 Sep 1;12:5221. doi: 10.1038/s41467-021-25462-1 (PMC8410849; doi:10.1038/s41467-021-25462-1)
Supplement: Supplementary file 9 — Source Data [file 41467_2021_25462_MOESM9_ESM.zip › Source Data/Source_data_Supplementary-Fig_2C/Strain_deltaCGC_2.txt]

File Path	chrom://actine-inst-00/ChromeleonLocal/Instrument Data/U3000/utilisateurs/Herve/stephanie congo 30-04-2021/SoucheA-26-05-2021.seq/594.smp/UV_VIS_2.channel/UV_VIS_2.chm
Channel	UV_VIS_2

Injection Information:
Data Vault	ChromeleonLocal
Injection	7-SA-Insert-2
Injection Number	7
Position	RA7
Comment	
Processing Method	Basic Quantitative
Instrument Method	Meth Congo40min
Type	Unknown
Status	Finished
Injection Date	26/05/2021
Injection Time	19:26:30
Injection Volume (µl)	80,000
Dilution Factor	1,0000
Weight	1,0000

Chromatogram Data Information:
Time Min. (min)	0,000000
Time Max. (min)	40,000000
Data Points	12001
Detector	UV
Generating Data System	Chromeleon 7.2.9.11323
Exporting Data System	Chromeleon 7.2.9.0
Operator	Instrument Controller
Signal Quantity	Absorbance
Signal Unit	mAU
Signal Min.	-4,072381
Signal Max.	129,626549
Channel	UV_VIS_2
Driver Name	DAD3000.dll
Channel Type	Evaluation
Min. Step (s)	0,2
Max. Step (s)	0,2
Average Step (s)	0,2

Signal Parameter Information:
Signal Info	WVL:297 nm

Chromatogram Data:
Time (min)	Step (s)	Value (mAU)
0,000000	n.a.	0,000000
0,003333	0,2	-0,000352
0,006667	0,2	-0,002215
0,010000	0,2	-0,006171
0,013333	0,2	-0,009495
0,016667	0,2	-0,006479
0,020000	0,2	0,007043
0,023333	0,2	0,029513
0,026667	0,2	0,054042
0,030000	0,2	0,072310
0,033333	0,2	0,078033
0,036667	0,2	0,068599
0,040000	0,2	0,045408
0,043333	0,2	0,012980
0,046667	0,2	-0,023083
0,050000	0,2	-0,058181
0,053333	0,2	-0,089569
0,056667	0,2	-0,115924
0,060000	0,2	-0,136691
0,063333	0,2	-0,152002
0,066667	0,2	-0,162634
0,070000	0,2	-0,169423
0,073333	0,2	-0,172959
0,076667	0,2	-0,174044
0,080000	0,2	-0,173935
0,083333	0,2	-0,173740
0,086667	0,2	-0,173731
0,090000	0,2	-0,173401
0,093333	0,2	-0,172173
0,096667	0,2	-0,170116
0,100000	0,2	-0,167938
0,103333	0,2	-0,166384
0,106667	0,2	-0,165721
0,110000	0,2	-0,165748
0,113333	0,2	-0,166214
0,116667	0,2	-0,167076
0,120000	0,2	-0,167848
0,123333	0,2	-0,166409
0,126667	0,2	-0,159421
0,130000	0,2	-0,145174
0,133333	0,2	-0,126003
0,136667	0,2	-0,107533
0,140000	0,2	-0,095412
0,143333	0,2	-0,092254
0,146667	0,2	-0,097114
0,150000	0,2	-0,107196
0,153333	0,2	-0,119630
0,156667	0,2	-0,132335
0,160000	0,2	-0,144134
0,163333	0,2	-0,154368
0,166667	0,2	-0,162656
0,170000	0,2	-0,169205
0,173333	0,2	-0,174908
0,176667	0,2	-0,180713
0,180000	0,2	-0,187011
0,183333	0,2	-0,193714
0,186667	0,2	-0,200752
0,190000	0,2	-0,208232
0,193333	0,2	-0,216055
0,196667	0,2	-0,223718
0,200000	0,2	-0,230808
0,203333	0,2	-0,237305
0,206667	0,2	-0,243225
0,210000	0,2	-0,248621
0,213333	0,2	-0,253924
0,216667	0,2	-0,259694
0,220000	0,2	-0,266108
0,223333	0,2	-0,272826
0,226667	0,2	-0,279245
0,230000	0,2	-0,284927
0,233333	0,2	-0,289908
0,236667	0,2	-0,294558
0,240000	0,2	-0,299262
0,243333	0,2	-0,304378
0,246667	0,2	-0,310308
0,250000	0,2	-0,317355
0,253333	0,2	-0,325405
0,256667	0,2	-0,333641
0,260000	0,2	-0,340781
0,263333	0,2	-0,345962
0,266667	0,2	-0,349201
0,270000	0,2	-0,351151
0,273333	0,2	-0,352869
0,276667	0,2	-0,355454
0,280000	0,2	-0,359472
0,283333	0,2	-0,364884
0,286667	0,2	-0,371380
0,290000	0,2	-0,378535
0,293333	0,2	-0,385937
0,296667	0,2	-0,393200
0,300000	0,2	-0,399876
0,303333	0,2	-0,405760
0,306667	0,2	-0,411141
0,310000	0,2	-0,416408
0,313333	0,2	-0,421696
0,316667	0,2	-0,427119
0,320000	0,2	-0,432978
0,323333	0,2	-0,439378
0,326667	0,2	-0,445836
0,330000	0,2	-0,451641
0,333333	0,2	-0,456569
0,336667	0,2	-0,461012
0,340000	0,2	-0,465598
0,343333	0,2	-0,470736
0,346667	0,2	-0,476452
0,350000	0,2	-0,482590
0,353333	0,2	-0,488948
0,356667	0,2	-0,495298
0,360000	0,2	-0,501428
0,363333	0,2	-0,507173
0,366667	0,2	-0,512673
0,370000	0,2	-0,518285
0,373333	0,2	-0,524046
0,376667	0,2	-0,529834
0,380000	0,2	-0,535882
0,383333	0,2	-0,542466
0,386667	0,2	-0,549261
0,390000	0,2	-0,555580
0,393333	0,2	-0,561333
0,396667	0,2	-0,567219
0,400000	0,2	-0,573852
0,403333	0,2	-0,581162
0,406667	0,2	-0,588640
0,410000	0,2	-0,595874
0,413333	0,2	-0,602796
0,416667	0,2	-0,609658
0,420000	0,2	-0,617015
0,423333	0,2	-0,625301
0,426667	0,2	-0,634097
0,430000	0,2	-0,642330
0,433333	0,2	-0,649422
0,436667	0,2	-0,655799
0,440000	0,2	-0,662229
0,443333	0,2	-0,669010
0,446667	0,2	-0,675832
0,450000	0,2	-0,682326
0,453333	0,2	-0,688486
0,456667	0,2	-0,694608
0,460000	0,2	-0,701221
0,463333	0,2	-0,708879
0,466667	0,2	-0,717592
0,470000	0,2	-0,726612
0,473333	0,2	-0,735079
0,476667	0,2	-0,742761
0,480000	0,2	-0,750009
0,483333	0,2	-0,757202
0,486667	0,2	-0,764540
0,490000	0,2	-0,772272
0,493333	0,2	-0,780778
0,496667	0,2	-0,790056
0,500000	0,2	-0,799581
0,503333	0,2	-0,809061
0,506667	0,2	-0,818611
0,510000	0,2	-0,828098
0,513333	0,2	-0,837194
0,516667	0,2	-0,845817
0,520000	0,2	-0,853940
0,523333	0,2	-0,861414
0,526667	0,2	-0,868370
0,530000	0,2	-0,875425
0,533333	0,2	-0,883237
0,536667	0,2	-0,892057
0,540000	0,2	-0,901690
0,543333	0,2	-0,911705
0,546667	0,2	-0,921691
0,550000	0,2	-0,931415
0,553333	0,2	-0,940620
0,556667	0,2	-0,949023
0,560000	0,2	-0,956878
0,563333	0,2	-0,965013
0,566667	0,2	-0,974047
0,570000	0,2	-0,983972
0,573333	0,2	-0,994451
0,576667	0,2	-1,005320
0,580000	0,2	-1,016580
0,583333	0,2	-1,028077
0,586667	0,2	-1,039571
0,590000	0,2	-1,051037
0,593333	0,2	-1,062513
0,596667	0,2	-1,073837
0,600000	0,2	-1,084878
0,603333	0,2	-1,095819
0,606667	0,2	-1,106829
0,610000	0,2	-1,117812
0,613333	0,2	-1,128695
0,616667	0,2	-1,139604
0,620000	0,2	-1,150614
0,623333	0,2	-1,161561
0,626667	0,2	-1,172263
0,630000	0,2	-1,182773
0,633333	0,2	-1,193460
0,636667	0,2	-1,204900
0,640000	0,2	-1,217477
0,643333	0,2	-1,231057
0,646667	0,2	-1,245106
0,650000	0,2	-1,259120
0,653333	0,2	-1,273040
0,656667	0,2	-1,287114
0,660000	0,2	-1,301437
0,663333	0,2	-1,315866
0,666667	0,2	-1,330199
0,670000	0,2	-1,344219
0,673333	0,2	-1,357741
0,676667	0,2	-1,370902
0,680000	0,2	-1,384280
0,683333	0,2	-1,398252
0,686667	0,2	-1,412403
0,690000	0,2	-1,426032
0,693333	0,2	-1,439033
0,696667	0,2	-1,452009
0,700000	0,2	-1,465690
0,703333	0,2	-1,480230
0,706667	0,2	-1,495122
0,710000	0,2	-1,509835
0,713333	0,2	-1,524363
0,716667	0,2	-1,539153
0,720000	0,2	-1,554552
0,723333	0,2	-1,570334
0,726667	0,2	-1,586067
0,730000	0,2	-1,601775
0,733333	0,2	-1,617823
0,736667	0,2	-1,634430
0,740000	0,2	-1,651569
0,743333	0,2	-1,669052
0,746667	0,2	-1,686702
0,750000	0,2	-1,704602
0,753333	0,2	-1,723017
0,756667	0,2	-1,742027
0,760000	0,2	-1,761309
0,763333	0,2	-1,780234
0,766667	0,2	-1,798454
0,770000	0,2	-1,816348
0,773333	0,2	-1,834540
0,776667	0,2	-1,853322
0,780000	0,2	-1,872634
0,783333	0,2	-1,892194
0,786667	0,2	-1,911715
0,790000	0,2	-1,931063
0,793333	0,2	-1,950110
0,796667	0,2	-1,968710
0,800000	0,2	-1,986945
0,803333	0,2	-2,005170
0,806667	0,2	-2,023762
0,810000	0,2	-2,042963
0,813333	0,2	-2,062937
0,816667	0,2	-2,083799
0,820000	0,2	-2,105431
0,823333	0,2	-2,127383
0,826667	0,2	-2,149103
0,830000	0,2	-2,170185
0,833333	0,2	-2,190588
0,836667	0,2	-2,210940
0,840000	0,2	-2,232175
0,843333	0,2	-2,254535
0,846667	0,2	-2,277452
0,850000	0,2	-2,300481
0,853333	0,2	-2,323474
0,856667	0,2	-2,345609
0,860000	0,2	-2,365601
0,863333	0,2	-2,383713
0,866667	0,2	-2,402283
0,870000	0,2	-2,423672
0,873333	0,2	-2,448594
0,876667	0,2	-2,476077
0,880000	0,2	-2,504247
0,883333	0,2	-2,531492
0,886667	0,2	-2,557237
0,890000	0,2	-2,581664
0,893333	0,2	-2,605216
0,896667	0,2	-2,628493
0,900000	0,2	-2,652052
0,903333	0,2	-2,676106
0,906667	0,2	-2,700619
0,910000	0,2	-2,725642
0,913333	0,2	-2,751346
0,916667	0,2	-2,777735
0,920000	0,2	-2,804475
0,923333	0,2	-2,830967
0,926667	0,2	-2,856614
0,930000	0,2	-2,881341
0,933333	0,2	-2,905955
0,936667	0,2	-2,931646
0,940000	0,2	-2,958957
0,943333	0,2	-2,987329
0,946667	0,2	-3,015468
0,950000	0,2	-3,042240
0,953333	0,2	-3,067509
0,956667	0,2	-3,092003
0,960000	0,2	-3,116435
0,963333	0,2	-3,141092
0,966667	0,2	-3,166176
0,970000	0,2	-3,191953
0,973333	0,2	-3,218308
0,976667	0,2	-3,244516
0,980000	0,2	-3,269929
0,983333	0,2	-3,294650
0,986667	0,2	-3,319087
0,990000	0,2	-3,343248
0,993333	0,2	-3,366958
0,996667	0,2	-3,390410
1,000000	0,2	-3,414170
1,003333	0,2	-3,438656
1,006667	0,2	-3,463689
1,010000	0,2	-3,488663
1,013333	0,2	-3,513071
1,016667	0,2	-3,536649
1,020000	0,2	-3,559225
1,023333	0,2	-3,580747
1,026667	0,2	-3,601461
1,030000	0,2	-3,621865
1,033333	0,2	-3,642272
1,036667	0,2	-3,662495
1,040000	0,2	-3,682104
1,043333	0,2	-3,700906
1,046667	0,2	-3,719237
1,050000	0,2	-3,737758
1,053333	0,2	-3,756933
1,056667	0,2	-3,776731
1,060000	0,2	-3,796562
1,063333	0,2	-3,815460
1,066667	0,2	-3,832782
1,070000	0,2	-3,848864
1,073333	0,2	-3,864536
1,076667	0,2	-3,879928
1,080000	0,2	-3,894392
1,083333	0,2	-3,907544
1,086667	0,2	-3,919702
1,090000	0,2	-3,931410
1,093333	0,2	-3,943029
1,096667	0,2	-3,954657
1,100000	0,2	-3,966178
1,103333	0,2	-3,977398
1,106667	0,2	-3,987986
1,110000	0,2	-3,997670
1,113333	0,2	-4,006761
1,116667	0,2	-4,015794
1,120000	0,2	-4,024627
1,123333	0,2	-4,032485
1,126667	0,2	-4,038750
1,130000	0,2	-4,043447
1,133333	0,2	-4,047181
1,136667	0,2	-4,050757
1,140000	0,2	-4,054692
1,143333	0,2	-4,058809
1,146667	0,2	-4,062538
1,150000	0,2	-4,065665
1,153333	0,2	-4,068379
1,156667	0,2	-4,070648
1,160000	0,2	-4,072087
1,163333	0,2	-4,072381
1,166667	0,2	-4,071564
1,170000	0,2	-4,070095
1,173333	0,2	-4,068590
1,176667	0,2	-4,067152
1,180000	0,2	-4,065174
1,183333	0,2	-4,061918
1,186667	0,2	-4,057169
1,190000	0,2	-4,051475
1,193333	0,2	-4,045685
1,196667	0,2	-4,040118
1,200000	0,2	-4,034469
1,203333	0,2	-4,028428
1,206667	0,2	-4,021997
1,210000	0,2	-4,015282
1,213333	0,2	-4,008327
1,216667	0,2	-4,001036
1,220000	0,2	-3,993177
1,223333	0,2	-3,984605
1,226667	0,2	-3,975426
1,230000	0,2	-3,965859
1,233333	0,2	-3,956015
1,236667	0,2	-3,945785
1,240000	0,2	-3,934941
1,243333	0,2	-3,923465
1,246667	0,2	-3,911596
1,250000	0,2	-3,899491
1,253333	0,2	-3,887072
1,256667	0,2	-3,874028
1,260000	0,2	-3,859994
1,263333	0,2	-3,845062
1,266667	0,2	-3,829879
1,270000	0,2	-3,815028
1,273333	0,2	-3,800507
1,276667	0,2	-3,786068
1,280000	0,2	-3,771812
1,283333	0,2	-3,757948
1,286667	0,2	-3,744210
1,290000	0,2	-3,730163
1,293333	0,2	-3,715644
1,296667	0,2	-3,700557
1,300000	0,2	-3,684715
1,303333	0,2	-3,668051
1,306667	0,2	-3,650866
1,310000	0,2	-3,633747
1,313333	0,2	-3,617107
1,316667	0,2	-3,601026
1,320000	0,2	-3,585397
1,323333	0,2	-3,569916
1,326667	0,2	-3,554041
1,330000	0,2	-3,537246
1,333333	0,2	-3,519322
1,336667	0,2	-3,500401
1,340000	0,2	-3,480946
1,343333	0,2	-3,461761
1,346667	0,2	-3,443604
1,350000	0,2	-3,426756
1,353333	0,2	-3,411023
1,356667	0,2	-3,395853
1,360000	0,2	-3,380665
1,363333	0,2	-3,365275
1,366667	0,2	-3,349755
1,370000	0,2	-3,334077
1,373333	0,2	-3,318123
1,376667	0,2	-3,301835
1,380000	0,2	-3,285225
1,383333	0,2	-3,268279
1,386667	0,2	-3,251057
1,390000	0,2	-3,233923
1,393333	0,2	-3,217434
1,396667	0,2	-3,201904
1,400000	0,2	-3,187092
1,403333	0,2	-3,172242
1,406667	0,2	-3,156460
1,410000	0,2	-3,139441
1,413333	0,2	-3,121980
1,416667	0,2	-3,105359
1,420000	0,2	-3,090168
1,423333	0,2	-3,075854
1,426667	0,2	-3,061287
1,430000	0,2	-3,045681
1,433333	0,2	-3,029258
1,436667	0,2	-3,013121
1,440000	0,2	-2,998349
1,443333	0,2	-2,985167
1,446667	0,2	-2,972914
1,450000	0,2	-2,960594
1,453333	0,2	-2,947522
1,456667	0,2	-2,933610
1,460000	0,2	-2,919213
1,463333	0,2	-2,904820
1,466667	0,2	-2,890788
1,470000	0,2	-2,877328
1,473333	0,2	-2,864488
1,476667	0,2	-2,851854
1,480000	0,2	-2,838713
1,483333	0,2	-2,824843
1,486667	0,2	-2,810689
1,490000	0,2	-2,796787
1,493333	0,2	-2,783369
1,496667	0,2	-2,770327
1,500000	0,2	-2,757473
1,503333	0,2	-2,744755
1,506667	0,2	-2,732094
1,510000	0,2	-2,719469
1,513333	0,2	-2,707241
1,516667	0,2	-2,695702
1,520000	0,2	-2,684462
1,523333	0,2	-2,672916
1,526667	0,2	-2,660960
1,530000	0,2	-2,648856
1,533333	0,2	-2,636935
1,536667	0,2	-2,625508
1,540000	0,2	-2,614713
1,543333	0,2	-2,604531
1,546667	0,2	-2,594843
1,550000	0,2	-2,585345
1,553333	0,2	-2,575741
1,556667	0,2	-2,565931
1,560000	0,2	-2,555780
1,563333	0,2	-2,545005
1,566667	0,2	-2,533633
1,570000	0,2	-2,522280
1,573333	0,2	-2,511716
1,576667	0,2	-2,502313
1,580000	0,2	-2,493888
1,583333	0,2	-2,485895
1,586667	0,2	-2,477829
1,590000	0,2	-2,469386
1,593333	0,2	-2,460429
1,596667	0,2	-2,450988
1,600000	0,2	-2,441125
1,603333	0,2	-2,430763
1,606667	0,2	-2,419792
1,610000	0,2	-2,408399
1,613333	0,2	-2,397225
1,616667	0,2	-2,387112
1,620000	0,2	-2,378645
1,623333	0,2	-2,371735
1,626667	0,2	-2,365605
1,630000	0,2	-2,359111
1,633333	0,2	-2,351177
1,636667	0,2	-2,341522
1,640000	0,2	-2,330834
1,643333	0,2	-2,319936
1,646667	0,2	-2,309116
1,650000	0,2	-2,298271
1,653333	0,2	-2,287310
1,656667	0,2	-2,276335
1,660000	0,2	-2,265599
1,663333	0,2	-2,255360
1,666667	0,2	-2,245763
1,670000	0,2	-2,236856
1,673333	0,2	-2,228686
1,676667	0,2	-2,221169
1,680000	0,2	-2,213957
1,683333	0,2	-2,206731
1,686667	0,2	-2,199345
1,690000	0,2	-2,191560
1,693333	0,2	-2,183065
1,696667	0,2	-2,173919
1,700000	0,2	-2,164744
1,703333	0,2	-2,156283
1,706667	0,2	-2,148768
1,710000	0,2	-2,141742
1,713333	0,2	-2,134490
1,716667	0,2	-2,126596
1,720000	0,2	-2,118043
1,723333	0,2	-2,109092
1,726667	0,2	-2,100200
1,730000	0,2	-2,091684
1,733333	0,2	-2,083538
1,736667	0,2	-2,075663
1,740000	0,2	-2,067924
1,743333	0,2	-2,060237
1,746667	0,2	-2,052743
1,750000	0,2	-2,045482
1,753333	0,2	-2,038176
1,756667	0,2	-2,030636
1,760000	0,2	-2,022991
1,763333	0,2	-2,015582
1,766667	0,2	-2,008828
1,770000	0,2	-2,002775
1,773333	0,2	-1,996773
1,776667	0,2	-1,990036
1,780000	0,2	-1,982546
1,783333	0,2	-1,975092
1,786667	0,2	-1,968354
1,790000	0,2	-1,962264
1,793333	0,2	-1,956231
1,796667	0,2	-1,949679
1,800000	0,2	-1,942327
1,803333	0,2	-1,934244
1,806667	0,2	-1,925831
1,810000	0,2	-1,917617
1,813333	0,2	-1,909920
1,816667	0,2	-1,902736
1,820000	0,2	-1,895826
1,823333	0,2	-1,888956
1,826667	0,2	-1,882330
1,830000	0,2	-1,876589
1,833333	0,2	-1,872185
1,836667	0,2	-1,868837
1,840000	0,2	-1,865581
1,843333	0,2	-1,861390
1,846667	0,2	-1,855684
1,850000	0,2	-1,848423
1,853333	0,2	-1,840082
1,856667	0,2	-1,831612
1,860000	0,2	-1,824087
1,863333	0,2	-1,817983
1,866667	0,2	-1,812910
1,870000	0,2	-1,808240
1,873333	0,2	-1,803605
1,876667	0,2	-1,798838
1,880000	0,2	-1,793893
1,883333	0,2	-1,788749
1,886667	0,2	-1,783351
1,890000	0,2	-1,777791
1,893333	0,2	-1,772374
1,896667	0,2	-1,767373
1,900000	0,2	-1,762788
1,903333	0,2	-1,758320
1,906667	0,2	-1,753628
1,910000	0,2	-1,748714
1,913333	0,2	-1,743946
1,916667	0,2	-1,739583
1,920000	0,2	-1,735513
1,923333	0,2	-1,731542
1,926667	0,2	-1,727558
1,930000	0,2	-1,723388
1,933333	0,2	-1,718867
1,936667	0,2	-1,714013
1,940000	0,2	-1,708978
1,943333	0,2	-1,703976
1,946667	0,2	-1,699143
1,950000	0,2	-1,694385
1,953333	0,2	-1,689611
1,956667	0,2	-1,684974
1,960000	0,2	-1,680649
1,963333	0,2	-1,676569
1,966667	0,2	-1,672632
1,970000	0,2	-1,668798
1,973333	0,2	-1,664856
1,976667	0,2	-1,660646
1,980000	0,2	-1,656407
1,983333	0,2	-1,652388
1,986667	0,2	-1,648494
1,990000	0,2	-1,644572
1,993333	0,2	-1,640489
1,996667	0,2	-1,636125
2,000000	0,2	-1,631800
2,003333	0,2	-1,628023
2,006667	0,2	-1,624588
2,010000	0,2	-1,620808
2,013333	0,2	-1,616550
2,016667	0,2	-1,612344
2,020000	0,2	-1,608709
2,023333	0,2	-1,605776
2,026667	0,2	-1,603288
2,030000	0,2	-1,600720
2,033333	0,2	-1,597535
2,036667	0,2	-1,593535
2,040000	0,2	-1,588996
2,043333	0,2	-1,584386
2,046667	0,2	-1,580031
2,050000	0,2	-1,576028
2,053333	0,2	-1,572286
2,056667	0,2	-1,568674
2,060000	0,2	-1,565338
2,063333	0,2	-1,562609
2,066667	0,2	-1,560350
2,070000	0,2	-1,557680
2,073333	0,2	-1,553769
2,076667	0,2	-1,548825
2,080000	0,2	-1,543862
2,083333	0,2	-1,539614
2,086667	0,2	-1,536097
2,090000	0,2	-1,533126
2,093333	0,2	-1,530678
2,096667	0,2	-1,528622
2,100000	0,2	-1,526486
2,103333	0,2	-1,523732
2,106667	0,2	-1,520127
2,110000	0,2	-1,515913
2,113333	0,2	-1,511668
2,116667	0,2	-1,507926
2,120000	0,2	-1,505016
2,123333	0,2	-1,503012
2,126667	0,2	-1,501475
2,130000	0,2	-1,499568
2,133333	0,2	-1,496760
2,136667	0,2	-1,493202
2,140000	0,2	-1,489449
2,143333	0,2	-1,486176
2,146667	0,2	-1,483904
2,150000	0,2	-1,482617
2,153333	0,2	-1,481842
2,156667	0,2	-1,481017
2,160000	0,2	-1,479564
2,163333	0,2	-1,477102
2,166667	0,2	-1,473856
2,170000	0,2	-1,470559
2,173333	0,2	-1,467743
2,176667	0,2	-1,465228
2,180000	0,2	-1,462402
2,183333	0,2	-1,458932
2,186667	0,2	-1,455113
2,190000	0,2	-1,451562
2,193333	0,2	-1,448687
2,196667	0,2	-1,446520
2,200000	0,2	-1,444986
2,203333	0,2	-1,443904
2,206667	0,2	-1,442771
2,210000	0,2	-1,441190
2,213333	0,2	-1,439399
2,216667	0,2	-1,437900
2,220000	0,2	-1,436872
2,223333	0,2	-1,436120
2,226667	0,2	-1,435401
2,230000	0,2	-1,434721
2,233333	0,2	-1,434093
2,236667	0,2	-1,433134
2,240000	0,2	-1,431484
2,243333	0,2	-1,429386
2,246667	0,2	-1,427377
2,250000	0,2	-1,425744
2,253333	0,2	-1,424428
2,256667	0,2	-1,423137
2,260000	0,2	-1,421547
2,263333	0,2	-1,419556
2,266667	0,2	-1,417397
2,270000	0,2	-1,415344
2,273333	0,2	-1,413472
2,276667	0,2	-1,411798
2,280000	0,2	-1,410300
2,283333	0,2	-1,408877
2,286667	0,2	-1,407751
2,290000	0,2	-1,407462
2,293333	0,2	-1,407999
2,296667	0,2	-1,408615
2,300000	0,2	-1,408688
2,303333	0,2	-1,408125
2,306667	0,2	-1,407045
2,310000	0,2	-1,405561
2,313333	0,2	-1,403810
2,316667	0,2	-1,401929
2,320000	0,2	-1,400150
2,323333	0,2	-1,399055
2,326667	0,2	-1,399221
2,330000	0,2	-1,400439
2,333333	0,2	-1,401759
2,336667	0,2	-1,402463
2,340000	0,2	-1,402612
2,343333	0,2	-1,402541
2,346667	0,2	-1,402414
2,350000	0,2	-1,402468
2,353333	0,2	-1,402959
2,356667	0,2	-1,403721
2,360000	0,2	-1,404210
2,363333	0,2	-1,403932
2,366667	0,2	-1,402704
2,370000	0,2	-1,400783
2,373333	0,2	-1,398778
2,376667	0,2	-1,397287
2,380000	0,2	-1,396651
2,383333	0,2	-1,396838
2,386667	0,2	-1,397464
2,390000	0,2	-1,398039
2,393333	0,2	-1,398211
2,396667	0,2	-1,397934
2,400000	0,2	-1,397395
2,403333	0,2	-1,396721
2,406667	0,2	-1,396069
2,410000	0,2	-1,395876
2,413333	0,2	-1,396457
2,416667	0,2	-1,397529
2,420000	0,2	-1,398464
2,423333	0,2	-1,398649
2,426667	0,2	-1,397683
2,430000	0,2	-1,395680
2,433333	0,2	-1,393286
2,436667	0,2	-1,391269
2,440000	0,2	-1,390099
2,443333	0,2	-1,389837
2,446667	0,2	-1,390143
2,450000	0,2	-1,390286
2,453333	0,2	-1,389610
2,456667	0,2	-1,388284
2,460000	0,2	-1,387147
2,463333	0,2	-1,386744
2,466667	0,2	-1,387089
2,470000	0,2	-1,388112
2,473333	0,2	-1,389817
2,476667	0,2	-1,392141
2,480000	0,2	-1,394588
2,483333	0,2	-1,396189
2,486667	0,2	-1,396235
2,490000	0,2	-1,394836
2,493333	0,2	-1,392621
2,496667	0,2	-1,390353
2,500000	0,2	-1,388685
2,503333	0,2	-1,387695
2,506667	0,2	-1,386842
2,510000	0,2	-1,385859
2,513333	0,2	-1,385202
2,516667	0,2	-1,385206
2,520000	0,2	-1,385409
2,523333	0,2	-1,385122
2,526667	0,2	-1,384071
2,530000	0,2	-1,382216
2,533333	0,2	-1,379618
2,536667	0,2	-1,376861
2,540000	0,2	-1,375051
2,543333	0,2	-1,374979
2,546667	0,2	-1,376417
2,550000	0,2	-1,378342
2,553333	0,2	-1,379856
2,556667	0,2	-1,380879
2,560000	0,2	-1,381744
2,563333	0,2	-1,382333
2,566667	0,2	-1,382210
2,570000	0,2	-1,381330
2,573333	0,2	-1,380031
2,576667	0,2	-1,378701
2,580000	0,2	-1,377705
2,583333	0,2	-1,377198
2,586667	0,2	-1,376958
2,590000	0,2	-1,376727
2,593333	0,2	-1,376530
2,596667	0,2	-1,376355
2,600000	0,2	-1,375872
2,603333	0,2	-1,374816
2,606667	0,2	-1,373197
2,610000	0,2	-1,371058
2,613333	0,2	-1,368641
2,616667	0,2	-1,366498
2,620000	0,2	-1,364940
2,623333	0,2	-1,363782
2,626667	0,2	-1,362687
2,630000	0,2	-1,361562
2,633333	0,2	-1,360609
2,636667	0,2	-1,359976
2,640000	0,2	-1,359592
2,643333	0,2	-1,359367
2,646667	0,2	-1,359276
2,650000	0,2	-1,359177
2,653333	0,2	-1,358762
2,656667	0,2	-1,357962
2,660000	0,2	-1,357145
2,663333	0,2	-1,356656
2,666667	0,2	-1,356588
2,670000	0,2	-1,356876
2,673333	0,2	-1,357231
2,676667	0,2	-1,357320
2,680000	0,2	-1,357075
2,683333	0,2	-1,356511
2,686667	0,2	-1,355418
2,690000	0,2	-1,353645
2,693333	0,2	-1,351514
2,696667	0,2	-1,349607
2,700000	0,2	-1,348405
2,703333	0,2	-1,348151
2,706667	0,2	-1,348656
2,710000	0,2	-1,349289
2,713333	0,2	-1,349401
2,716667	0,2	-1,348885
2,720000	0,2	-1,348219
2,723333	0,2	-1,347817
2,726667	0,2	-1,347652
2,730000	0,2	-1,347594
2,733333	0,2	-1,347566
2,736667	0,2	-1,347334
2,740000	0,2	-1,346539
2,743333	0,2	-1,344951
2,746667	0,2	-1,342626
2,750000	0,2	-1,339946
2,753333	0,2	-1,337418
2,756667	0,2	-1,335135
2,760000	0,2	-1,332630
2,763333	0,2	-1,329435
2,766667	0,2	-1,325470
2,770000	0,2	-1,320852
2,773333	0,2	-1,315881
2,776667	0,2	-1,311255
2,780000	0,2	-1,307515
2,783333	0,2	-1,304236
2,786667	0,2	-1,300402
2,790000	0,2	-1,295370
2,793333	0,2	-1,289136
2,796667	0,2	-1,282105
2,800000	0,2	-1,274888
2,803333	0,2	-1,268046
2,806667	0,2	-1,261689
2,810000	0,2	-1,255188
2,813333	0,2	-1,247663
2,816667	0,2	-1,238908
2,820000	0,2	-1,229439
2,823333	0,2	-1,219572
2,826667	0,2	-1,208936
2,830000	0,2	-1,196946
2,833333	0,2	-1,183309
2,836667	0,2	-1,167899
2,840000	0,2	-1,150229
2,843333	0,2	-1,129054
2,846667	0,2	-1,102655
2,850000	0,2	-1,069306
2,853333	0,2	-1,027112
2,856667	0,2	-0,973798
2,860000	0,2	-0,907338
2,863333	0,2	-0,826943
2,866667	0,2	-0,733476
2,870000	0,2	-0,629436
2,873333	0,2	-0,518816
2,876667	0,2	-0,406422
2,880000	0,2	-0,296979
2,883333	0,2	-0,194890
2,886667	0,2	-0,104214
2,890000	0,2	-0,028161
2,893333	0,2	0,031945
2,896667	0,2	0,078056
2,900000	0,2	0,116393
2,903333	0,2	0,157254
2,906667	0,2	0,213714
2,910000	0,2	0,299582
2,913333	0,2	0,427164
2,916667	0,2	0,604885
2,920000	0,2	0,834908
2,923333	0,2	1,112133
2,926667	0,2	1,425350
2,930000	0,2	1,759775
2,933333	0,2	2,100262
2,936667	0,2	2,434407
2,940000	0,2	2,754806
2,943333	0,2	3,060215
2,946667	0,2	3,355006
2,950000	0,2	3,646650
2,953333	0,2	3,942049
2,956667	0,2	4,245008
2,960000	0,2	4,556169
2,963333	0,2	4,873800
2,966667	0,2	5,194300
2,970000	0,2	5,513108
2,973333	0,2	5,825589
2,976667	0,2	6,127055
2,980000	0,2	6,412475
2,983333	0,2	6,676691
2,986667	0,2	6,914864
2,990000	0,2	7,122475
2,993333	0,2	7,295247
2,996667	0,2	7,429604
3,000000	0,2	7,523102
3,003333	0,2	7,574691
3,006667	0,2	7,585315
3,010000	0,2	7,557991
3,013333	0,2	7,496720
3,016667	0,2	7,405404
3,020000	0,2	7,287382
3,023333	0,2	7,144602
3,026667	0,2	6,976610
3,030000	0,2	6,780959
3,033333	0,2	6,555360
3,036667	0,2	6,300668
3,040000	0,2	6,024062
3,043333	0,2	5,741744
3,046667	0,2	5,479759
3,050000	0,2	5,272465
3,053333	0,2	5,159908
3,056667	0,2	5,185735
3,060000	0,2	5,396548
3,063333	0,2	5,841840
3,066667	0,2	6,573190
3,070000	0,2	7,643889
3,073333	0,2	9,111649
3,076667	0,2	11,043194
3,080000	0,2	13,513299
3,083333	0,2	16,589646
3,086667	0,2	20,302297
3,090000	0,2	24,607191
3,093333	0,2	29,360149
3,096667	0,2	34,316182
3,100000	0,2	39,158305
3,103333	0,2	43,547630
3,106667	0,2	47,179363
3,110000	0,2	49,829006
3,113333	0,2	51,377942
3,116667	0,2	51,815574
3,120000	0,2	51,222946
3,123333	0,2	49,746112
3,126667	0,2	47,567074
3,130000	0,2	44,878522
3,133333	0,2	41,865705
3,136667	0,2	38,694953
3,140000	0,2	35,506541
3,143333	0,2	32,410712
3,146667	0,2	29,487307
3,150000	0,2	26,790578
3,153333	0,2	24,362151
3,156667	0,2	22,250601
3,160000	0,2	20,520049
3,163333	0,2	19,224778
3,166667	0,2	18,356928
3,170000	0,2	17,811819
3,173333	0,2	17,410376
3,176667	0,2	16,971368
3,180000	0,2	16,386333
3,183333	0,2	15,653151
3,186667	0,2	14,857849
3,190000	0,2	14,124819
3,193333	0,2	13,564995
3,196667	0,2	13,241855
3,200000	0,2	13,160477
3,203333	0,2	13,275927
3,206667	0,2	13,512807
3,210000	0,2	13,786628
3,213333	0,2	14,021085
3,216667	0,2	14,159370
3,220000	0,2	14,169608
3,223333	0,2	14,045400
3,226667	0,2	13,802513
3,230000	0,2	13,472491
3,233333	0,2	13,094886
3,236667	0,2	12,710652
3,240000	0,2	12,357348
3,243333	0,2	12,065250
3,246667	0,2	11,855007
3,250000	0,2	11,737356
3,253333	0,2	11,713806
3,256667	0,2	11,777742
3,260000	0,2	11,915798
3,263333	0,2	12,109437
3,266667	0,2	12,337077
3,270000	0,2	12,576545
3,273333	0,2	12,807340
3,276667	0,2	13,012704
3,280000	0,2	13,181395
3,283333	0,2	13,308809
3,286667	0,2	13,397385
3,290000	0,2	13,456057
3,293333	0,2	13,498340
3,296667	0,2	13,539670
3,300000	0,2	13,594773
3,303333	0,2	13,675371
3,306667	0,2	13,788575
3,310000	0,2	13,936013
3,313333	0,2	14,113610
3,316667	0,2	14,312359
3,320000	0,2	14,519926
3,323333	0,2	14,722148
3,326667	0,2	14,903889
3,330000	0,2	15,050058
3,333333	0,2	15,147553
3,336667	0,2	15,187181
3,340000	0,2	15,164236
3,343333	0,2	15,077932
3,346667	0,2	14,930411
3,350000	0,2	14,725556
3,353333	0,2	14,467787
3,356667	0,2	14,161132
3,360000	0,2	13,808768
3,363333	0,2	13,413078
3,366667	0,2	12,976185
3,370000	0,2	12,501091
3,373333	0,2	11,993037
3,376667	0,2	11,460062
3,380000	0,2	10,912914
3,383333	0,2	10,365194
3,386667	0,2	9,832801
3,390000	0,2	9,331820
3,393333	0,2	8,876075
3,396667	0,2	8,475664
3,400000	0,2	8,136572
3,403333	0,2	7,861037
3,406667	0,2	7,647966
3,410000	0,2	7,492943
3,413333	0,2	7,388585
3,416667	0,2	7,325831
3,420000	0,2	7,295741
3,423333	0,2	7,290899
3,426667	0,2	7,305707
3,430000	0,2	7,335876
3,433333	0,2	7,377864
3,436667	0,2	7,428766
3,440000	0,2	7,486445
3,443333	0,2	7,549178
3,446667	0,2	7,614972
3,450000	0,2	7,681226
3,453333	0,2	7,744850
3,456667	0,2	7,802571
3,460000	0,2	7,850929
3,463333	0,2	7,885962
3,466667	0,2	7,902932
3,470000	0,2	7,896359
3,473333	0,2	7,860741
3,476667	0,2	7,791205
3,480000	0,2	7,683126
3,483333	0,2	7,531691
3,486667	0,2	7,332461
3,490000	0,2	7,082728
3,493333	0,2	6,782766
3,496667	0,2	6,435983
3,500000	0,2	6,048236
3,503333	0,2	5,627688
3,506667	0,2	5,185111
3,510000	0,2	4,733181
3,513333	0,2	4,284818
3,516667	0,2	3,852030
3,520000	0,2	3,445381
3,523333	0,2	3,073571
3,526667	0,2	2,743123
3,530000	0,2	2,458009
3,533333	0,2	2,219450
3,536667	0,2	2,026609
3,540000	0,2	1,877278
3,543333	0,2	1,767661
3,546667	0,2	1,692526
3,550000	0,2	1,646531
3,553333	0,2	1,625744
3,556667	0,2	1,628263
3,560000	0,2	1,653584
3,563333	0,2	1,701802
3,566667	0,2	1,773624
3,570000	0,2	1,870309
3,573333	0,2	1,992559
3,576667	0,2	2,138982
3,580000	0,2	2,305742
3,583333	0,2	2,487541
3,586667	0,2	2,678637
3,590000	0,2	2,873738
3,593333	0,2	3,069587
3,596667	0,2	3,266847
3,600000	0,2	3,471535
3,603333	0,2	3,695476
3,606667	0,2	3,953985
3,610000	0,2	4,259697
3,613333	0,2	4,615690
3,616667	0,2	5,012396
3,620000	0,2	5,429776
3,623333	0,2	5,843525
3,626667	0,2	6,232478
3,630000	0,2	6,583537
3,633333	0,2	6,892163
3,636667	0,2	7,159366
3,640000	0,2	7,387302
3,643333	0,2	7,575705
3,646667	0,2	7,720759
3,650000	0,2	7,816808
3,653333	0,2	7,859637
3,656667	0,2	7,849004
3,660000	0,2	7,789204
3,663333	0,2	7,688115
3,666667	0,2	7,555692
3,670000	0,2	7,402671
3,673333	0,2	7,239374
3,676667	0,2	7,074371
3,680000	0,2	6,913662
3,683333	0,2	6,760827
3,686667	0,2	6,617463
3,690000	0,2	6,483471
3,693333	0,2	6,357747
3,696667	0,2	6,239163
3,700000	0,2	6,126902
3,703333	0,2	6,020290
3,706667	0,2	5,918689
3,710000	0,2	5,821125
3,713333	0,2	5,726119
3,716667	0,2	5,632578
3,720000	0,2	5,540623
3,723333	0,2	5,451048
3,726667	0,2	5,364325
3,730000	0,2	5,280289
3,733333	0,2	5,198418
3,736667	0,2	5,118126
3,740000	0,2	5,038735
3,743333	0,2	4,959437
3,746667	0,2	4,879496
3,750000	0,2	4,798304
3,753333	0,2	4,715290
3,756667	0,2	4,630071
3,760000	0,2	4,542652
3,763333	0,2	4,453428
3,766667	0,2	4,363135
3,770000	0,2	4,272691
3,773333	0,2	4,183004
3,776667	0,2	4,094986
3,780000	0,2	4,009659
3,783333	0,2	3,928098
3,786667	0,2	3,851292
3,790000	0,2	3,779952
3,793333	0,2	3,714356
3,796667	0,2	3,654468
3,800000	0,2	3,600249
3,803333	0,2	3,551688
3,806667	0,2	3,508454
3,810000	0,2	3,469886
3,813333	0,2	3,435534
3,816667	0,2	3,405222
3,820000	0,2	3,378532
3,823333	0,2	3,354664
3,826667	0,2	3,332547
3,830000	0,2	3,310615
3,833333	0,2	3,286885
3,836667	0,2	3,259564
3,840000	0,2	3,227190
3,843333	0,2	3,188242
3,846667	0,2	3,141071
3,850000	0,2	3,084210
3,853333	0,2	3,016537
3,856667	0,2	2,937184
3,860000	0,2	2,845317
3,863333	0,2	2,740130
3,866667	0,2	2,621178
3,870000	0,2	2,488598
3,873333	0,2	2,342840
3,876667	0,2	2,184598
3,880000	0,2	2,015293
3,883333	0,2	1,837317
3,886667	0,2	1,653671
3,890000	0,2	1,467585
3,893333	0,2	1,282289
3,896667	0,2	1,100786
3,900000	0,2	0,925570
3,903333	0,2	0,758522
3,906667	0,2	0,601156
3,910000	0,2	0,454731
3,913333	0,2	0,319972
3,916667	0,2	0,197073
3,920000	0,2	0,086046
3,923333	0,2	-0,013049
3,926667	0,2	-0,100075
3,930000	0,2	-0,175028
3,933333	0,2	-0,238342
3,936667	0,2	-0,290906
3,940000	0,2	-0,333812
3,943333	0,2	-0,367917
3,946667	0,2	-0,393474
3,950000	0,2	-0,410432
3,953333	0,2	-0,419134
3,956667	0,2	-0,420371
3,960000	0,2	-0,415091
3,963333	0,2	-0,404584
3,966667	0,2	-0,390299
3,970000	0,2	-0,372914
3,973333	0,2	-0,351859
3,976667	0,2	-0,325880
3,980000	0,2	-0,294132
3,983333	0,2	-0,256701
3,986667	0,2	-0,214001
3,990000	0,2	-0,166024
3,993333	0,2	-0,112263
3,996667	0,2	-0,051898
4,000000	0,2	0,016248
4,003333	0,2	0,093760
4,006667	0,2	0,182398
4,010000	0,2	0,283853
4,013333	0,2	0,399751
4,016667	0,2	0,531673
4,020000	0,2	0,681059
4,023333	0,2	0,849131
4,026667	0,2	1,037067
4,030000	0,2	1,246152
4,033333	0,2	1,477549
4,036667	0,2	1,731847
4,040000	0,2	2,008635
4,043333	0,2	2,306288
4,046667	0,2	2,622002
4,050000	0,2	2,951988
4,053333	0,2	3,291844
4,056667	0,2	3,637363
4,060000	0,2	3,985284
4,063333	0,2	4,333233
4,066667	0,2	4,679673
4,070000	0,2	5,024947
4,073333	0,2	5,373264
4,076667	0,2	5,735230
4,080000	0,2	6,130926
4,083333	0,2	6,594438
4,086667	0,2	7,181020
4,090000	0,2	7,977723
4,093333	0,2	9,123378
4,096667	0,2	10,862263
4,100000	0,2	13,681937
4,103333	0,2	18,539213
4,106667	0,2	26,937950
4,110000	0,2	40,402096
4,113333	0,2	59,275430
4,116667	0,2	81,678243
4,120000	0,2	103,679579
4,123333	0,2	120,767204
4,126667	0,2	129,626549
4,130000	0,2	129,181945
4,133333	0,2	120,565606
4,136667	0,2	106,335062
4,140000	0,2	89,474341
4,143333	0,2	72,590202
4,146667	0,2	57,479766
4,150000	0,2	45,052176
4,153333	0,2	35,486468
4,156667	0,2	28,489074
4,160000	0,2	23,544916
4,163333	0,2	20,104738
4,166667	0,2	17,694104
4,170000	0,2	15,955905
4,173333	0,2	14,648532
4,176667	0,2	13,621539
4,180000	0,2	12,786140
4,183333	0,2	12,090638
4,186667	0,2	11,503386
4,190000	0,2	11,002494
4,193333	0,2	10,570765
4,196667	0,2	10,193891
4,200000	0,2	9,860057
4,203333	0,2	9,560096
4,206667	0,2	9,287654
4,210000	0,2	9,038717
4,213333	0,2	8,810786
4,216667	0,2	8,602264
4,220000	0,2	8,412049
4,223333	0,2	8,239471
4,226667	0,2	8,084432
4,230000	0,2	7,947139
4,233333	0,2	7,827879
4,236667	0,2	7,727363
4,240000	0,2	7,646587
4,243333	0,2	7,585921
4,246667	0,2	7,544698
4,250000	0,2	7,521626
4,253333	0,2	7,515386
4,256667	0,2	7,524959
4,260000	0,2	7,549339
4,263333	0,2	7,586888
4,266667	0,2	7,634714
4,270000	0,2	7,688579
4,273333	0,2	7,743864
4,276667	0,2	7,796718
4,280000	0,2	7,844513
4,283333	0,2	7,886011
4,286667	0,2	7,921103
4,290000	0,2	7,950063
4,293333	0,2	7,973600
4,296667	0,2	7,994019
4,300000	0,2	8,016103
4,303333	0,2	8,046891
4,306667	0,2	8,094734
4,310000	0,2	8,168291
4,313333	0,2	8,275955
4,316667	0,2	8,425521
4,320000	0,2	8,623582
4,323333	0,2	8,874555
4,326667	0,2	9,179745
4,330000	0,2	9,536907
4,333333	0,2	9,940134
4,336667	0,2	10,379841
4,340000	0,2	10,843240
4,343333	0,2	11,315012
4,346667	0,2	11,777879
4,350000	0,2	12,213711
4,353333	0,2	12,605086
4,356667	0,2	12,936605
4,360000	0,2	13,195928
4,363333	0,2	13,374724
4,366667	0,2	13,469236
4,370000	0,2	13,480484
4,373333	0,2	13,414160
4,376667	0,2	13,279877
4,380000	0,2	13,090009
4,383333	0,2	12,858803
4,386667	0,2	12,601187
4,390000	0,2	12,330967
4,393333	0,2	12,059709
4,396667	0,2	11,796936
4,400000	0,2	11,550226
4,403333	0,2	11,324686
4,406667	0,2	11,122796
4,410000	0,2	10,944702
4,413333	0,2	10,788527
4,416667	0,2	10,650908
4,420000	0,2	10,527842
4,423333	0,2	10,415644
4,426667	0,2	10,311570
4,430000	0,2	10,213597
4,433333	0,2	10,119819
4,436667	0,2	10,028298
4,440000	0,2	9,937357
4,443333	0,2	9,845849
4,446667	0,2	9,753318
4,450000	0,2	9,659794
4,453333	0,2	9,565281
4,456667	0,2	9,469639
4,460000	0,2	9,372796
4,463333	0,2	9,274778
4,466667	0,2	9,175569
4,470000	0,2	9,074938
4,473333	0,2	8,972009
4,476667	0,2	8,865222
4,480000	0,2	8,753465
4,483333	0,2	8,637159
4,486667	0,2	8,517798
4,490000	0,2	8,396805
4,493333	0,2	8,275386
4,496667	0,2	8,155110
4,500000	0,2	8,037997
4,503333	0,2	7,926171
4,506667	0,2	7,821982
4,510000	0,2	7,728438
4,513333	0,2	7,649180
4,516667	0,2	7,588124
4,520000	0,2	7,549193
4,523333	0,2	7,536166
4,526667	0,2	7,552836
4,530000	0,2	7,603504
4,533333	0,2	7,693039
4,536667	0,2	7,825961
4,540000	0,2	8,005178
4,543333	0,2	8,231452
4,546667	0,2	8,503660
4,550000	0,2	8,819055
4,553333	0,2	9,173313
4,556667	0,2	9,560632
4,560000	0,2	9,973497
4,563333	0,2	10,401901
4,566667	0,2	10,832989
4,570000	0,2	11,252052
4,573333	0,2	11,644112
4,576667	0,2	11,995026
4,580000	0,2	12,292456
4,583333	0,2	12,526689
4,586667	0,2	12,690737
4,590000	0,2	12,780307
4,593333	0,2	12,794090
4,596667	0,2	12,733818
4,600000	0,2	12,604019
4,603333	0,2	12,411606
4,606667	0,2	12,165335
4,610000	0,2	11,875291
4,613333	0,2	11,552250
4,616667	0,2	11,206864
4,620000	0,2	10,849033
4,623333	0,2	10,487458
4,626667	0,2	10,129398
4,630000	0,2	9,780727
4,633333	0,2	9,445961
4,636667	0,2	9,128411
4,640000	0,2	8,830623
4,643333	0,2	8,554324
4,646667	0,2	8,300066
4,650000	0,2	8,067640
4,653333	0,2	7,856779
4,656667	0,2	7,666918
4,660000	0,2	7,496605
4,663333	0,2	7,343682
4,666667	0,2	7,206077
4,670000	0,2	7,082381
4,673333	0,2	6,971666
4,676667	0,2	6,872693
4,680000	0,2	6,783559
4,683333	0,2	6,702222
4,686667	0,2	6,626861
4,690000	0,2	6,555745
4,693333	0,2	6,487406
4,696667	0,2	6,420858
4,700000	0,2	6,355401
4,703333	0,2	6,290522
4,706667	0,2	6,226035
4,710000	0,2	6,161816
4,713333	0,2	6,097433
4,716667	0,2	6,032392
4,720000	0,2	5,966681
4,723333	0,2	5,900903
4,726667	0,2	5,836112
4,730000	0,2	5,773688
4,733333	0,2	5,715042
4,736667	0,2	5,661074
4,740000	0,2	5,612130
4,743333	0,2	5,568593
4,746667	0,2	5,531147
4,750000	0,2	5,500400
4,753333	0,2	5,476660
4,756667	0,2	5,460253
4,760000	0,2	5,451518
4,763333	0,2	5,450371
4,766667	0,2	5,456383
4,770000	0,2	5,469235
4,773333	0,2	5,488751
4,776667	0,2	5,514552
4,780000	0,2	5,545749
4,783333	0,2	5,581117
4,786667	0,2	5,619675
4,790000	0,2	5,660913
4,793333	0,2	5,704194
4,796667	0,2	5,748194
4,800000	0,2	5,791218
4,803333	0,2	5,831710
4,806667	0,2	5,868116
4,810000	0,2	5,898875
4,813333	0,2	5,922978
4,816667	0,2	5,940179
4,820000	0,2	5,950674
4,823333	0,2	5,954843
4,826667	0,2	5,953026
4,830000	0,2	5,945484
4,833333	0,2	5,932670
4,836667	0,2	5,915360
4,840000	0,2	5,894433
4,843333	0,2	5,870698
4,846667	0,2	5,845209
4,850000	0,2	5,819702
4,853333	0,2	5,796223
4,856667	0,2	5,776305
4,860000	0,2	5,760908
4,863333	0,2	5,750752
4,866667	0,2	5,746034
4,870000	0,2	5,746346
4,873333	0,2	5,751288
4,876667	0,2	5,760569
4,880000	0,2	5,773628
4,883333	0,2	5,789893
4,886667	0,2	5,808979
4,890000	0,2	5,830236
4,893333	0,2	5,852704
4,896667	0,2	5,875489
4,900000	0,2	5,897747
4,903333	0,2	5,918534
4,906667	0,2	5,937334
4,910000	0,2	5,954642
4,913333	0,2	5,971567
4,916667	0,2	5,988981
4,920000	0,2	6,007229
4,923333	0,2	6,026234
4,926667	0,2	6,045621
4,930000	0,2	6,064941
4,933333	0,2	6,083952
4,936667	0,2	6,102747
4,940000	0,2	6,121353
4,943333	0,2	6,138968
4,946667	0,2	6,153957
4,950000	0,2	6,164749
4,953333	0,2	6,170523
4,956667	0,2	6,171057
4,960000	0,2	6,166172
4,963333	0,2	6,155490
4,966667	0,2	6,138579
4,970000	0,2	6,115171
4,973333	0,2	6,085293
4,976667	0,2	6,049207
4,980000	0,2	6,007287
4,983333	0,2	5,960046
4,986667	0,2	5,908214
4,990000	0,2	5,852672
4,993333	0,2	5,794336
4,996667	0,2	5,734180
5,000000	0,2	5,673152
5,003333	0,2	5,612027
5,006667	0,2	5,551528
5,010000	0,2	5,492390
5,013333	0,2	5,435224
5,016667	0,2	5,380513
5,020000	0,2	5,328744
5,023333	0,2	5,280325
5,026667	0,2	5,235518
5,030000	0,2	5,194475
5,033333	0,2	5,157049
5,036667	0,2	5,122895
5,040000	0,2	5,091959
5,043333	0,2	5,064614
5,046667	0,2	5,041249
5,050000	0,2	5,021622
5,053333	0,2	5,004473
5,056667	0,2	4,987916
5,060000	0,2	4,970421
5,063333	0,2	4,951596
5,066667	0,2	4,932066
5,070000	0,2	4,912622
5,073333	0,2	4,893586
5,076667	0,2	4,874845
5,080000	0,2	4,856262
5,083333	0,2	4,838172
5,086667	0,2	4,821523
5,090000	0,2	4,807469
5,093333	0,2	4,796848
5,096667	0,2	4,790189
5,100000	0,2	4,788189
5,103333	0,2	4,792005
5,106667	0,2	4,803162
5,110000	0,2	4,823164
5,113333	0,2	4,852928
5,116667	0,2	4,892573
5,120000	0,2	4,941894
5,123333	0,2	5,000895
5,126667	0,2	5,069419
5,130000	0,2	5,146505
5,133333	0,2	5,230727
5,136667	0,2	5,320875
5,140000	0,2	5,415742
5,143333	0,2	5,513281
5,146667	0,2	5,610381
5,150000	0,2	5,703604
5,153333	0,2	5,789830
5,156667	0,2	5,866304
5,160000	0,2	5,930551
5,163333	0,2	5,980416
5,166667	0,2	6,014163
5,170000	0,2	6,030511
5,173333	0,2	6,028527
5,176667	0,2	6,007619
5,180000	0,2	5,967769
5,183333	0,2	5,909703
5,186667	0,2	5,835027
5,190000	0,2	5,746361
5,193333	0,2	5,646812
5,196667	0,2	5,539064
5,200000	0,2	5,425134
5,203333	0,2	5,306839
5,206667	0,2	5,186314
5,210000	0,2	5,066082
5,213333	0,2	4,948717
5,216667	0,2	4,836420
5,220000	0,2	4,730701
5,223333	0,2	4,632485
5,226667	0,2	4,542575
5,230000	0,2	4,461672
5,233333	0,2	4,390037
5,236667	0,2	4,327612
5,240000	0,2	4,274371
5,243333	0,2	4,230255
5,246667	0,2	4,194958
5,250000	0,2	4,167877
5,253333	0,2	4,148423
5,256667	0,2	4,136518
5,260000	0,2	4,132230
5,263333	0,2	4,134895
5,266667	0,2	4,143218
5,270000	0,2	4,156166
5,273333	0,2	4,173256
5,276667	0,2	4,193902
5,280000	0,2	4,216951
5,283333	0,2	4,241154
5,286667	0,2	4,266064
5,290000	0,2	4,292255
5,293333	0,2	4,320567
5,296667	0,2	4,351138
5,300000	0,2	4,383240
5,303333	0,2	4,415832
5,306667	0,2	4,448094
5,310000	0,2	4,479638
5,313333	0,2	4,510380
5,316667	0,2	4,540237
5,320000	0,2	4,569102
5,323333	0,2	4,597205
5,326667	0,2	4,625051
5,330000	0,2	4,652729
5,333333	0,2	4,679683
5,336667	0,2	4,705317
5,340000	0,2	4,729534
5,343333	0,2	4,752695
5,346667	0,2	4,775363
5,350000	0,2	4,798130
5,353333	0,2	4,821338
5,356667	0,2	4,844948
5,360000	0,2	4,868889
5,363333	0,2	4,893158
5,366667	0,2	4,917384
5,370000	0,2	4,940846
5,373333	0,2	4,963116
5,376667	0,2	4,984426
5,380000	0,2	5,005485
5,383333	0,2	5,026996
5,386667	0,2	5,049241
5,390000	0,2	5,072028
5,393333	0,2	5,094795
5,396667	0,2	5,116738
5,400000	0,2	5,137133
5,403333	0,2	5,155648
5,406667	0,2	5,172184
5,410000	0,2	5,186665
5,413333	0,2	5,199266
5,416667	0,2	5,210460
5,420000	0,2	5,220826
5,423333	0,2	5,230934
5,426667	0,2	5,241076
5,430000	0,2	5,251026
5,433333	0,2	5,260268
5,436667	0,2	5,268383
5,440000	0,2	5,275122
5,443333	0,2	5,280190
5,446667	0,2	5,283194
5,450000	0,2	5,283976
5,453333	0,2	5,282827
5,456667	0,2	5,280165
5,460000	0,2	5,276149
5,463333	0,2	5,270764
5,466667	0,2	5,264191
5,470000	0,2	5,256789
5,473333	0,2	5,248487
5,476667	0,2	5,238748
5,480000	0,2	5,227355
5,483333	0,2	5,214518
5,486667	0,2	5,200290
5,490000	0,2	5,184683
5,493333	0,2	5,168180
5,496667	0,2	5,151378
5,500000	0,2	5,134227
5,503333	0,2	5,116102
5,506667	0,2	5,096600
5,510000	0,2	5,075779
5,513333	0,2	5,053461
5,516667	0,2	5,028870
5,520000	0,2	5,001276
5,523333	0,2	4,970481
5,526667	0,2	4,936829
5,530000	0,2	4,901302
5,533333	0,2	4,865126
5,536667	0,2	4,828768
5,540000	0,2	4,791603
5,543333	0,2	4,752677
5,546667	0,2	4,711517
5,550000	0,2	4,668397
5,553333	0,2	4,624221
5,556667	0,2	4,580146
5,560000	0,2	4,536931
5,563333	0,2	4,494501
5,566667	0,2	4,452445
5,570000	0,2	4,410895
5,573333	0,2	4,370211
5,576667	0,2	4,330159
5,580000	0,2	4,290462
5,583333	0,2	4,251748
5,586667	0,2	4,215130
5,590000	0,2	4,181125
5,593333	0,2	4,149313
5,596667	0,2	4,118773
5,600000	0,2	4,088741
5,603333	0,2	4,059065
5,606667	0,2	4,030085
5,610000	0,2	4,002063
5,613333	0,2	3,975100
5,616667	0,2	3,949382
5,620000	0,2	3,924709
5,623333	0,2	3,900012
5,626667	0,2	3,874017
5,630000	0,2	3,846254
5,633333	0,2	3,817033
5,636667	0,2	3,786756
5,640000	0,2	3,755671
5,643333	0,2	3,724131
5,646667	0,2	3,692695
5,650000	0,2	3,661830
5,653333	0,2	3,631486
5,656667	0,2	3,601101
5,660000	0,2	3,570146
5,663333	0,2	3,538564
5,666667	0,2	3,506662
5,670000	0,2	3,474782
5,673333	0,2	3,443062
5,676667	0,2	3,411437
5,680000	0,2	3,379981
5,683333	0,2	3,349177
5,686667	0,2	3,319744
5,690000	0,2	3,292348
5,693333	0,2	3,267393
5,696667	0,2	3,244728
5,700000	0,2	3,223615
5,703333	0,2	3,203294
5,706667	0,2	3,183548
5,710000	0,2	3,164696
5,713333	0,2	3,147114
5,716667	0,2	3,130725
5,720000	0,2	3,115119
5,723333	0,2	3,100056
5,726667	0,2	3,085635
5,730000	0,2	3,072109
5,733333	0,2	3,059640
5,736667	0,2	3,048279
5,740000	0,2	3,038034
5,743333	0,2	3,028855
5,746667	0,2	3,020828
5,750000	0,2	3,014252
5,753333	0,2	3,009155
5,756667	0,2	3,005154
5,760000	0,2	3,002169
5,763333	0,2	3,000857
5,766667	0,2	3,002139
5,770000	0,2	3,006558
5,773333	0,2	3,014216
5,776667	0,2	3,024992
5,780000	0,2	3,038590
5,783333	0,2	3,054538
5,786667	0,2	3,072394
5,790000	0,2	3,091987
5,793333	0,2	3,113419
5,796667	0,2	3,137167
5,800000	0,2	3,164135
5,803333	0,2	3,195033
5,806667	0,2	3,229804
5,810000	0,2	3,267922
5,813333	0,2	3,308825
5,816667	0,2	3,352160
5,820000	0,2	3,397914
5,823333	0,2	3,446307
5,826667	0,2	3,497764
5,830000	0,2	3,552847
5,833333	0,2	3,611696
5,836667	0,2	3,673647
5,840000	0,2	3,737656
5,843333	0,2	3,802908
5,846667	0,2	3,868957
5,850000	0,2	3,935699
5,853333	0,2	4,003505
5,856667	0,2	4,073001
5,860000	0,2	4,144313
5,863333	0,2	4,216727
5,866667	0,2	4,289243
5,870000	0,2	4,361225
5,873333	0,2	4,432500
5,876667	0,2	4,503151
5,880000	0,2	4,573187
5,883333	0,2	4,642131
5,886667	0,2	4,709131
5,890000	0,2	4,773626
5,893333	0,2	4,835501
5,896667	0,2	4,894767
5,900000	0,2	4,951519
5,903333	0,2	5,005741
5,906667	0,2	5,056912
5,910000	0,2	5,104249
5,913333	0,2	5,147308
5,916667	0,2	5,186173
5,920000	0,2	5,221268
5,923333	0,2	5,252970
5,926667	0,2	5,281120
5,930000	0,2	5,305002
5,933333	0,2	5,323992
5,936667	0,2	5,337963
5,940000	0,2	5,346968
5,943333	0,2	5,351075
5,946667	0,2	5,350699
5,950000	0,2	5,346492
5,953333	0,2	5,338716
5,956667	0,2	5,327228
5,960000	0,2	5,312082
5,963333	0,2	5,293818
5,966667	0,2	5,273076
5,970000	0,2	5,250077
5,973333	0,2	5,224665
5,976667	0,2	5,196822
5,980000	0,2	5,166899
5,983333	0,2	5,135508
5,986667	0,2	5,103526
5,990000	0,2	5,071907
5,993333	0,2	5,040906
5,996667	0,2	5,009484
6,000000	0,2	4,975916
6,003333	0,2	4,938999
6,006667	0,2	4,898555
6,010000	0,2	4,855195
6,013333	0,2	4,809904
6,016667	0,2	4,763448
6,020000	0,2	4,715935
6,023333	0,2	4,666950
6,026667	0,2	4,615912
6,030000	0,2	4,562297
6,033333	0,2	4,505953
6,036667	0,2	4,447267
6,040000	0,2	4,386804
6,043333	0,2	4,324977
6,046667	0,2	4,262036
6,050000	0,2	4,198019
6,053333	0,2	4,132797
6,056667	0,2	4,066328
6,060000	0,2	3,998732
6,063333	0,2	3,930228
6,066667	0,2	3,861327
6,070000	0,2	3,792823
6,073333	0,2	3,725259
6,076667	0,2	3,658769
6,080000	0,2	3,593434
6,083333	0,2	3,529332
6,086667	0,2	3,466337
6,090000	0,2	3,404057
6,093333	0,2	3,342035
6,096667	0,2	3,280186
6,100000	0,2	3,218932
6,103333	0,2	3,158834
6,106667	0,2	3,100264
6,110000	0,2	3,043471
6,113333	0,2	2,988693
6,116667	0,2	2,936239
6,120000	0,2	2,886451
6,123333	0,2	2,839247
6,126667	0,2	2,793777
6,130000	0,2	2,749001
6,133333	0,2	2,704678
6,136667	0,2	2,661677
6,140000	0,2	2,621303
6,143333	0,2	2,584294
6,146667	0,2	2,550499
6,150000	0,2	2,519371
6,153333	0,2	2,490601
6,156667	0,2	2,464186
6,160000	0,2	2,440072
6,163333	0,2	2,418027
6,166667	0,2	2,397789
6,170000	0,2	2,378986
6,173333	0,2	2,361092
6,176667	0,2	2,343749
6,180000	0,2	2,326943
6,183333	0,2	2,310948
6,186667	0,2	2,296265
6,190000	0,2	2,283104
6,193333	0,2	2,270964
6,196667	0,2	2,259141
6,200000	0,2	2,247406
6,203333	0,2	2,235968
6,206667	0,2	2,225112
6,210000	0,2	2,214992
6,213333	0,2	2,205580
6,216667	0,2	2,196658
6,220000	0,2	2,187849
6,223333	0,2	2,178874
6,226667	0,2	2,169883
6,230000	0,2	2,161265
6,233333	0,2	2,153119
6,236667	0,2	2,145300
6,240000	0,2	2,137892
6,243333	0,2	2,131087
6,246667	0,2	2,124565
6,250000	0,2	2,117424
6,253333	0,2	2,108985
6,256667	0,2	2,099644
6,260000	0,2	2,090695
6,263333	0,2	2,083298
6,266667	0,2	2,077645
6,270000	0,2	2,073080
6,273333	0,2	2,068949
6,276667	0,2	2,065075
6,280000	0,2	2,061573
6,283333	0,2	2,058510
6,286667	0,2	2,055637
6,290000	0,2	2,052597
6,293333	0,2	2,049378
6,296667	0,2	2,046351
6,300000	0,2	2,043925
6,303333	0,2	2,042113
6,306667	0,2	2,040492
6,310000	0,2	2,038724
6,313333	0,2	2,036814
6,316667	0,2	2,034877
6,320000	0,2	2,033180
6,323333	0,2	2,032248
6,326667	0,2	2,032383
6,330000	0,2	2,033338
6,333333	0,2	2,034873
6,336667	0,2	2,037340
6,340000	0,2	2,041273
6,343333	0,2	2,046585
6,346667	0,2	2,052462
6,350000	0,2	2,057957
6,353333	0,2	2,062823
6,356667	0,2	2,067823
6,360000	0,2	2,073925
6,363333	0,2	2,081393
6,366667	0,2	2,089830
6,370000	0,2	2,098621
6,373333	0,2	2,107316
6,376667	0,2	2,115914
6,380000	0,2	2,124723
6,383333	0,2	2,134103
6,386667	0,2	2,144391
6,390000	0,2	2,155671
6,393333	0,2	2,167553
6,396667	0,2	2,179364
6,400000	0,2	2,190684
6,403333	0,2	2,201546
6,406667	0,2	2,211978
6,410000	0,2	2,221724
6,413333	0,2	2,230586
6,416667	0,2	2,238711
6,420000	0,2	2,246454
6,423333	0,2	2,254000
6,426667	0,2	2,261265
6,430000	0,2	2,268217
6,433333	0,2	2,274750
6,436667	0,2	2,280171
6,440000	0,2	2,283581
6,443333	0,2	2,284781
6,446667	0,2	2,284290
6,450000	0,2	2,282666
6,453333	0,2	2,280187
6,456667	0,2	2,277025
6,460000	0,2	2,273407
6,463333	0,2	2,269612
6,466667	0,2	2,265940
6,470000	0,2	2,262413
6,473333	0,2	2,258597
6,476667	0,2	2,254183
6,480000	0,2	2,249578
6,483333	0,2	2,245480
6,486667	0,2	2,242237
6,490000	0,2	2,239875
6,493333	0,2	2,238272
6,496667	0,2	2,237238
6,500000	0,2	2,236807
6,503333	0,2	2,237492
6,506667	0,2	2,240132
6,510000	0,2	2,245333
6,513333	0,2	2,252800
6,516667	0,2	2,261505
6,520000	0,2	2,270877
6,523333	0,2	2,281409
6,526667	0,2	2,293797
6,530000	0,2	2,308175
6,533333	0,2	2,324379
6,536667	0,2	2,342233
6,540000	0,2	2,361544
6,543333	0,2	2,382273
6,546667	0,2	2,404473
6,550000	0,2	2,427669
6,553333	0,2	2,450593
6,556667	0,2	2,471972
6,560000	0,2	2,491417
6,563333	0,2	2,509350
6,566667	0,2	2,526341
6,570000	0,2	2,542655
6,573333	0,2	2,558162
6,576667	0,2	2,572189
6,580000	0,2	2,583545
6,583333	0,2	2,591312
6,586667	0,2	2,595565
6,590000	0,2	2,596995
6,593333	0,2	2,596216
6,596667	0,2	2,593486
6,600000	0,2	2,588664
6,603333	0,2	2,581383
6,606667	0,2	2,571384
6,610000	0,2	2,558463
6,613333	0,2	2,542272
6,616667	0,2	2,522674
6,620000	0,2	2,500023
6,623333	0,2	2,474807
6,626667	0,2	2,447563
6,630000	0,2	2,419239
6,633333	0,2	2,390847
6,636667	0,2	2,362660
6,640000	0,2	2,334267
6,643333	0,2	2,305293
6,646667	0,2	2,275733
6,650000	0,2	2,245801
6,653333	0,2	2,215836
6,656667	0,2	2,186313
6,660000	0,2	2,157688
6,663333	0,2	2,130248
6,666667	0,2	2,104207
6,670000	0,2	2,079704
6,673333	0,2	2,056495
6,676667	0,2	2,033836
6,680000	0,2	2,010952
6,683333	0,2	1,987732
6,686667	0,2	1,964757
6,690000	0,2	1,942928
6,693333	0,2	1,923149
6,696667	0,2	1,905844
6,700000	0,2	1,890966
6,703333	0,2	1,878575
6,706667	0,2	1,868672
6,710000	0,2	1,860509
6,713333	0,2	1,852844
6,716667	0,2	1,844843
6,720000	0,2	1,836482
6,723333	0,2	1,828275
6,726667	0,2	1,820911
6,730000	0,2	1,815120
6,733333	0,2	1,811495
6,736667	0,2	1,810082
6,740000	0,2	1,810235
6,743333	0,2	1,811125
6,746667	0,2	1,812236
6,750000	0,2	1,813323
6,753333	0,2	1,814150
6,756667	0,2	1,814433
6,760000	0,2	1,814023
6,763333	0,2	1,812987
6,766667	0,2	1,811395
6,770000	0,2	1,809224
6,773333	0,2	1,806571
6,776667	0,2	1,803696
6,780000	0,2	1,800787
6,783333	0,2	1,797925
6,786667	0,2	1,795247
6,790000	0,2	1,792810
6,793333	0,2	1,790412
6,796667	0,2	1,787561
6,800000	0,2	1,783491
6,803333	0,2	1,777887
6,806667	0,2	1,771708
6,810000	0,2	1,766258
6,813333	0,2	1,761695
6,816667	0,2	1,757300
6,820000	0,2	1,752618
6,823333	0,2	1,747777
6,826667	0,2	1,743022
6,830000	0,2	1,738302
6,833333	0,2	1,733489
6,836667	0,2	1,728731
6,840000	0,2	1,724235
6,843333	0,2	1,719999
6,846667	0,2	1,715971
6,850000	0,2	1,712181
6,853333	0,2	1,708417
6,856667	0,2	1,704071
6,860000	0,2	1,698860
6,863333	0,2	1,693479
6,866667	0,2	1,688968
6,870000	0,2	1,685628
6,873333	0,2	1,682938
6,876667	0,2	1,680170
6,880000	0,2	1,676944
6,883333	0,2	1,673266
6,886667	0,2	1,669161
6,890000	0,2	1,664520
6,893333	0,2	1,659133
6,896667	0,2	1,652871
6,900000	0,2	1,646105
6,903333	0,2	1,639589
6,906667	0,2	1,633708
6,910000	0,2	1,628234
6,913333	0,2	1,622857
6,916667	0,2	1,617554
6,920000	0,2	1,612422
6,923333	0,2	1,607433
6,926667	0,2	1,602550
6,930000	0,2	1,598104
6,933333	0,2	1,594867
6,936667	0,2	1,593545
6,940000	0,2	1,594386
6,943333	0,2	1,597416
6,946667	0,2	1,602593
6,950000	0,2	1,609685
6,953333	0,2	1,618429
6,956667	0,2	1,628854
6,960000	0,2	1,641237
6,963333	0,2	1,655629
6,966667	0,2	1,671744
6,970000	0,2	1,689579
6,973333	0,2	1,709651
6,976667	0,2	1,732337
6,980000	0,2	1,757455
6,983333	0,2	1,784787
6,986667	0,2	1,814662
6,990000	0,2	1,847696
6,993333	0,2	1,884184
6,996667	0,2	1,923747
7,000000	0,2	1,965486
7,003333	0,2	2,008639
7,006667	0,2	2,052973
7,010000	0,2	2,098564
7,013333	0,2	2,145592
7,016667	0,2	2,194165
7,020000	0,2	2,244020
7,023333	0,2	2,294582
7,026667	0,2	2,345239
7,030000	0,2	2,395519
7,033333	0,2	2,445325
7,036667	0,2	2,494876
7,040000	0,2	2,544230
7,043333	0,2	2,592925
7,046667	0,2	2,640062
7,050000	0,2	2,684759
7,053333	0,2	2,726652
7,056667	0,2	2,765840
7,060000	0,2	2,802368
7,063333	0,2	2,835921
7,066667	0,2	2,865960
7,070000	0,2	2,892150
7,073333	0,2	2,914561
7,076667	0,2	2,933286
7,080000	0,2	2,948268
7,083333	0,2	2,959630
7,086667	0,2	2,967665
7,090000	0,2	2,972352
7,093333	0,2	2,973418
7,096667	0,2	2,970880
7,100000	0,2	2,964969
7,103333	0,2	2,955824
7,106667	0,2	2,943626
7,110000	0,2	2,928665
7,113333	0,2	2,911048
7,116667	0,2	2,890536
7,120000	0,2	2,867087
7,123333	0,2	2,841699
7,126667	0,2	2,816120
7,130000	0,2	2,791372
7,133333	0,2	2,767018
7,136667	0,2	2,741850
7,140000	0,2	2,714910
7,143333	0,2	2,686194
7,146667	0,2	2,656740
7,150000	0,2	2,627825
7,153333	0,2	2,600125
7,156667	0,2	2,573686
7,160000	0,2	2,548203
7,163333	0,2	2,523159
7,166667	0,2	2,498094
7,170000	0,2	2,473039
7,173333	0,2	2,448490
7,176667	0,2	2,424723
7,180000	0,2	2,401236
7,183333	0,2	2,377171
7,186667	0,2	2,352454
7,190000	0,2	2,328096
7,193333	0,2	2,305224
7,196667	0,2	2,284368
7,200000	0,2	2,265570
7,203333	0,2	2,248492
7,206667	0,2	2,232488
7,210000	0,2	2,216815
7,213333	0,2	2,200823
7,216667	0,2	2,184148
7,220000	0,2	2,166893
7,223333	0,2	2,149602
7,226667	0,2	2,132900
7,230000	0,2	2,117119
7,233333	0,2	2,102209
7,236667	0,2	2,087888
7,240000	0,2	2,073991
7,243333	0,2	2,060651
7,246667	0,2	2,048004
7,250000	0,2	2,035729
7,253333	0,2	2,023078
7,256667	0,2	2,009709
7,260000	0,2	1,996102
7,263333	0,2	1,982857
7,266667	0,2	1,970139
7,270000	0,2	1,957804
7,273333	0,2	1,945657
7,276667	0,2	1,933509
7,280000	0,2	1,921211
7,283333	0,2	1,909052
7,286667	0,2	1,897841
7,290000	0,2	1,888103
7,293333	0,2	1,879497
7,296667	0,2	1,871160
7,300000	0,2	1,862267
7,303333	0,2	1,852352
7,306667	0,2	1,841400
7,310000	0,2	1,829654
7,313333	0,2	1,817429
7,316667	0,2	1,805123
7,320000	0,2	1,793045
7,323333	0,2	1,781268
7,326667	0,2	1,769971
7,330000	0,2	1,759637
7,333333	0,2	1,750430
7,336667	0,2	1,741623
7,340000	0,2	1,732179
7,343333	0,2	1,721653
7,346667	0,2	1,710317
7,350000	0,2	1,698861
7,353333	0,2	1,687948
7,356667	0,2	1,677801
7,360000	0,2	1,668297
7,363333	0,2	1,659223
7,366667	0,2	1,650233
7,370000	0,2	1,640870
7,373333	0,2	1,630922
7,376667	0,2	1,620588
7,380000	0,2	1,610188
7,383333	0,2	1,600036
7,386667	0,2	1,590629
7,390000	0,2	1,582432
7,393333	0,2	1,575507
7,396667	0,2	1,569720
7,400000	0,2	1,564911
7,403333	0,2	1,560511
7,406667	0,2	1,555642
7,410000	0,2	1,549782
7,413333	0,2	1,543005
7,416667	0,2	1,535831
7,420000	0,2	1,529060
7,423333	0,2	1,523343
7,426667	0,2	1,518750
7,430000	0,2	1,515058
7,433333	0,2	1,512202
7,436667	0,2	1,510203
7,440000	0,2	1,509144
7,443333	0,2	1,509227
7,446667	0,2	1,510492
7,450000	0,2	1,512591
7,453333	0,2	1,514981
7,456667	0,2	1,517281
7,460000	0,2	1,519339
7,463333	0,2	1,521103
7,466667	0,2	1,522757
7,470000	0,2	1,524813
7,473333	0,2	1,527630
7,476667	0,2	1,530933
7,480000	0,2	1,534231
7,483333	0,2	1,537488
7,486667	0,2	1,540867
7,490000	0,2	1,544174
7,493333	0,2	1,546992
7,496667	0,2	1,549034
7,500000	0,2	1,550210
7,503333	0,2	1,550614
7,506667	0,2	1,550484
7,510000	0,2	1,549963
7,513333	0,2	1,548945
7,516667	0,2	1,547285
7,520000	0,2	1,545026
7,523333	0,2	1,542142
7,526667	0,2	1,538293
7,530000	0,2	1,533093
7,533333	0,2	1,526449
7,536667	0,2	1,518670
7,540000	0,2	1,510365
7,543333	0,2	1,501968
7,546667	0,2	1,493589
7,550000	0,2	1,485408
7,553333	0,2	1,477482
7,556667	0,2	1,469174
7,560000	0,2	1,459502
7,563333	0,2	1,448128
7,566667	0,2	1,435730
7,570000	0,2	1,423416
7,573333	0,2	1,411956
7,576667	0,2	1,401663
7,580000	0,2	1,392774
7,583333	0,2	1,385495
7,586667	0,2	1,379685
7,590000	0,2	1,374913
7,593333	0,2	1,370801
7,596667	0,2	1,367143
7,600000	0,2	1,364021
7,603333	0,2	1,361918
7,606667	0,2	1,361392
7,610000	0,2	1,362671
7,613333	0,2	1,365599
7,616667	0,2	1,369767
7,620000	0,2	1,374808
7,623333	0,2	1,380521
7,626667	0,2	1,386701
7,630000	0,2	1,393229
7,633333	0,2	1,400395
7,636667	0,2	1,408809
7,640000	0,2	1,418875
7,643333	0,2	1,430391
7,646667	0,2	1,442804
7,650000	0,2	1,455742
7,653333	0,2	1,469132
7,656667	0,2	1,482857
7,660000	0,2	1,496579
7,663333	0,2	1,510036
7,666667	0,2	1,523236
7,670000	0,2	1,536264
7,673333	0,2	1,549139
7,676667	0,2	1,561758
7,680000	0,2	1,573867
7,683333	0,2	1,585199
7,686667	0,2	1,595558
7,690000	0,2	1,604772
7,693333	0,2	1,612882
7,696667	0,2	1,620431
7,700000	0,2	1,628156
7,703333	0,2	1,636290
7,706667	0,2	1,644543
7,710000	0,2	1,652697
7,713333	0,2	1,660814
7,716667	0,2	1,668999
7,720000	0,2	1,677402
7,723333	0,2	1,686303
7,726667	0,2	1,695912
7,730000	0,2	1,706215
7,733333	0,2	1,717179
7,736667	0,2	1,729001
7,740000	0,2	1,742105
7,743333	0,2	1,756808
7,746667	0,2	1,772851
7,750000	0,2	1,789534
7,753333	0,2	1,806491
7,756667	0,2	1,823931
7,760000	0,2	1,842275
7,763333	0,2	1,862006
7,766667	0,2	1,883566
7,770000	0,2	1,907006
7,773333	0,2	1,931659
7,776667	0,2	1,956351
7,780000	0,2	1,980157
7,783333	0,2	2,002845
7,786667	0,2	2,024638
7,790000	0,2	2,045998
7,793333	0,2	2,067430
7,796667	0,2	2,089052
7,800000	0,2	2,110476
7,803333	0,2	2,131202
7,806667	0,2	2,150867
7,810000	0,2	2,169162
7,813333	0,2	2,185967
7,816667	0,2	2,201650
7,820000	0,2	2,216799
7,823333	0,2	2,231711
7,826667	0,2	2,246273
7,830000	0,2	2,260107
7,833333	0,2	2,272782
7,836667	0,2	2,284060
7,840000	0,2	2,293949
7,843333	0,2	2,302752
7,846667	0,2	2,311152
7,850000	0,2	2,320007
7,853333	0,2	2,329709
7,856667	0,2	2,339792
7,860000	0,2	2,349396
7,863333	0,2	2,357883
7,866667	0,2	2,364841
7,870000	0,2	2,370045
7,873333	0,2	2,373658
7,876667	0,2	2,376104
7,880000	0,2	2,377857
7,883333	0,2	2,379323
7,886667	0,2	2,380501
7,890000	0,2	2,380910
7,893333	0,2	2,380022
7,896667	0,2	2,377561
7,900000	0,2	2,373286
7,903333	0,2	2,366907
7,906667	0,2	2,358282
7,910000	0,2	2,347462
7,913333	0,2	2,334695
7,916667	0,2	2,320446
7,920000	0,2	2,305209
7,923333	0,2	2,289151
7,926667	0,2	2,271887
7,930000	0,2	2,252847
7,933333	0,2	2,231855
7,936667	0,2	2,209226
7,940000	0,2	2,185586
7,943333	0,2	2,161529
7,946667	0,2	2,137189
7,950000	0,2	2,112370
7,953333	0,2	2,086948
7,956667	0,2	2,060966
7,960000	0,2	2,034774
7,963333	0,2	2,008981
7,966667	0,2	1,984022
7,970000	0,2	1,959965
7,973333	0,2	1,936779
7,976667	0,2	1,914757
7,980000	0,2	1,894630
7,983333	0,2	1,877069
7,986667	0,2	1,862127
7,990000	0,2	1,849205
7,993333	0,2	1,837436
7,996667	0,2	1,826351
8,000000	0,2	1,816273
8,003333	0,2	1,807864
8,006667	0,2	1,801395
8,010000	0,2	1,796709
8,013333	0,2	1,793648
8,016667	0,2	1,792391
8,020000	0,2	1,793603
8,023333	0,2	1,797815
8,026667	0,2	1,804304
8,030000	0,2	1,811327
8,033333	0,2	1,817722
8,036667	0,2	1,823728
8,040000	0,2	1,830506
8,043333	0,2	1,839207
8,046667	0,2	1,850150
8,050000	0,2	1,862647
8,053333	0,2	1,875651
8,056667	0,2	1,888576
8,060000	0,2	1,901387
8,063333	0,2	1,914085
8,066667	0,2	1,926386
8,070000	0,2	1,937864
8,073333	0,2	1,948268
8,076667	0,2	1,957463
8,080000	0,2	1,965139
8,083333	0,2	1,971007
8,086667	0,2	1,975279
8,090000	0,2	1,978677
8,093333	0,2	1,981892
8,096667	0,2	1,985009
8,100000	0,2	1,987466
8,103333	0,2	1,988687
8,106667	0,2	1,988704
8,110000	0,2	1,988052
8,113333	0,2	1,986990
8,116667	0,2	1,984919
8,120000	0,2	1,980842
8,123333	0,2	1,974507
8,126667	0,2	1,966795
8,130000	0,2	1,958812
8,133333	0,2	1,951014
8,136667	0,2	1,943440
8,140000	0,2	1,936220
8,143333	0,2	1,929317
8,146667	0,2	1,922115
8,150000	0,2	1,913698
8,153333	0,2	1,903483
8,156667	0,2	1,891681
8,160000	0,2	1,879194
8,163333	0,2	1,866791
8,166667	0,2	1,854572
8,170000	0,2	1,842424
8,173333	0,2	1,830628
8,176667	0,2	1,819895
8,180000	0,2	1,810803
8,183333	0,2	1,803049
8,186667	0,2	1,795562
8,190000	0,2	1,787427
8,193333	0,2	1,778415
8,196667	0,2	1,768661
8,200000	0,2	1,758321
8,203333	0,2	1,747682
8,206667	0,2	1,737183
8,210000	0,2	1,727079
8,213333	0,2	1,717292
8,216667	0,2	1,707706
8,220000	0,2	1,698448
8,223333	0,2	1,689686
8,226667	0,2	1,681394
8,230000	0,2	1,673605
8,233333	0,2	1,666643
8,236667	0,2	1,660701
8,240000	0,2	1,655382
8,243333	0,2	1,650146
8,246667	0,2	1,645050
8,250000	0,2	1,640557
8,253333	0,2	1,636869
8,256667	0,2	1,633849
8,260000	0,2	1,631376
8,263333	0,2	1,629413
8,266667	0,2	1,627779
8,270000	0,2	1,626181
8,273333	0,2	1,624533
8,276667	0,2	1,623024
8,280000	0,2	1,621923
8,283333	0,2	1,621356
8,286667	0,2	1,621173
8,290000	0,2	1,621111
8,293333	0,2	1,621151
8,296667	0,2	1,621641
8,300000	0,2	1,622942
8,303333	0,2	1,624920
8,306667	0,2	1,626968
8,310000	0,2	1,628588
8,313333	0,2	1,629824
8,316667	0,2	1,631111
8,320000	0,2	1,632889
8,323333	0,2	1,635179
8,326667	0,2	1,637513
8,330000	0,2	1,639601
8,333333	0,2	1,641789
8,336667	0,2	1,644360
8,340000	0,2	1,646866
8,343333	0,2	1,648612
8,346667	0,2	1,649478
8,350000	0,2	1,650047
8,353333	0,2	1,650864
8,356667	0,2	1,651785
8,360000	0,2	1,652373
8,363333	0,2	1,652592
8,366667	0,2	1,652760
8,370000	0,2	1,653096
8,373333	0,2	1,653573
8,376667	0,2	1,653928
8,380000	0,2	1,653756
8,383333	0,2	1,653072
8,386667	0,2	1,652563
8,390000	0,2	1,652793
8,393333	0,2	1,653550
8,396667	0,2	1,654192
8,400000	0,2	1,654247
8,403333	0,2	1,653550
8,406667	0,2	1,652150
8,410000	0,2	1,650464
8,413333	0,2	1,649275
8,416667	0,2	1,649127
8,420000	0,2	1,649884
8,423333	0,2	1,651124
8,426667	0,2	1,652650
8,430000	0,2	1,654510
8,433333	0,2	1,656848
8,436667	0,2	1,659802
8,440000	0,2	1,663474
8,443333	0,2	1,667856
8,446667	0,2	1,672759
8,450000	0,2	1,677950
8,453333	0,2	1,683414
8,456667	0,2	1,689381
8,460000	0,2	1,696154
8,463333	0,2	1,704138
8,466667	0,2	1,713874
8,470000	0,2	1,725611
8,473333	0,2	1,738868
8,476667	0,2	1,752665
8,480000	0,2	1,766234
8,483333	0,2	1,779468
8,486667	0,2	1,792831
8,490000	0,2	1,807025
8,493333	0,2	1,822516
8,496667	0,2	1,839183
8,500000	0,2	1,856461
8,503333	0,2	1,873906
8,506667	0,2	1,891456
8,510000	0,2	1,908947
8,513333	0,2	1,925886
8,516667	0,2	1,942116
8,520000	0,2	1,957994
8,523333	0,2	1,973606
8,526667	0,2	1,988338
8,530000	0,2	2,001397
8,533333	0,2	2,012585
8,536667	0,2	2,022400
8,540000	0,2	2,031357
8,543333	0,2	2,039498
8,546667	0,2	2,046484
8,550000	0,2	2,051741
8,553333	0,2	2,054773
8,556667	0,2	2,055521
8,560000	0,2	2,054136
8,563333	0,2	2,050584
8,566667	0,2	2,044793
8,570000	0,2	2,036876
8,573333	0,2	2,027027
8,576667	0,2	2,015402
8,580000	0,2	2,002159
8,583333	0,2	1,987458
8,586667	0,2	1,971230
8,590000	0,2	1,953092
8,593333	0,2	1,932878
8,596667	0,2	1,911100
8,600000	0,2	1,888582
8,603333	0,2	1,865854
8,606667	0,2	1,843080
8,610000	0,2	1,820171
8,613333	0,2	1,796768
8,616667	0,2	1,772429
8,620000	0,2	1,747134
8,623333	0,2	1,721521
8,626667	0,2	1,696346
8,630000	0,2	1,671819
8,633333	0,2	1,647735
8,636667	0,2	1,623906
8,640000	0,2	1,600099
8,643333	0,2	1,576092
8,646667	0,2	1,552009
8,650000	0,2	1,528273
8,653333	0,2	1,505347
8,656667	0,2	1,483507
8,660000	0,2	1,462636
8,663333	0,2	1,442262
8,666667	0,2	1,421976
8,670000	0,2	1,401841
8,673333	0,2	1,382315
8,676667	0,2	1,363943
8,680000	0,2	1,347133
8,683333	0,2	1,331909
8,686667	0,2	1,317856
8,690000	0,2	1,304463
8,693333	0,2	1,291433
8,696667	0,2	1,278900
8,700000	0,2	1,267502
8,703333	0,2	1,257807
8,706667	0,2	1,249769
8,710000	0,2	1,243092
8,713333	0,2	1,237736
8,716667	0,2	1,233882
8,720000	0,2	1,231602
8,723333	0,2	1,230761
8,726667	0,2	1,231322
8,730000	0,2	1,233379
8,733333	0,2	1,236869
8,736667	0,2	1,241611
8,740000	0,2	1,247474
8,743333	0,2	1,254421
8,746667	0,2	1,262542
8,750000	0,2	1,272123
8,753333	0,2	1,283548
8,756667	0,2	1,296900
8,760000	0,2	1,311886
8,763333	0,2	1,328225
8,766667	0,2	1,345915
8,770000	0,2	1,365237
8,773333	0,2	1,386413
8,776667	0,2	1,409211
8,780000	0,2	1,432984
8,783333	0,2	1,457038
8,786667	0,2	1,481095
8,790000	0,2	1,505487
8,793333	0,2	1,530818
8,796667	0,2	1,557527
8,800000	0,2	1,585553
8,803333	0,2	1,614251
8,806667	0,2	1,642893
8,810000	0,2	1,671384
8,813333	0,2	1,700228
8,816667	0,2	1,729850
8,820000	0,2	1,760321
8,823333	0,2	1,791353
8,826667	0,2	1,822216
8,830000	0,2	1,852115
8,833333	0,2	1,880701
8,836667	0,2	1,907984
8,840000	0,2	1,934112
8,843333	0,2	1,959448
8,846667	0,2	1,984587
8,850000	0,2	2,010064
8,853333	0,2	2,035967
8,856667	0,2	2,061815
8,860000	0,2	2,086834
8,863333	0,2	2,110421
8,866667	0,2	2,132412
8,870000	0,2	2,153038
8,873333	0,2	2,172591
8,876667	0,2	2,191114
8,880000	0,2	2,208583
8,883333	0,2	2,225318
8,886667	0,2	2,241818
8,890000	0,2	2,258334
8,893333	0,2	2,274951
8,896667	0,2	2,291734
8,900000	0,2	2,308581
8,903333	0,2	2,325290
8,906667	0,2	2,341896
8,910000	0,2	2,358689
8,913333	0,2	2,375855
8,916667	0,2	2,393459
8,920000	0,2	2,411694
8,923333	0,2	2,430685
8,926667	0,2	2,450350
8,930000	0,2	2,470659
8,933333	0,2	2,491643
8,936667	0,2	2,513311
8,940000	0,2	2,535944
8,943333	0,2	2,560179
8,946667	0,2	2,586607
8,950000	0,2	2,615506
8,953333	0,2	2,646621
8,956667	0,2	2,678896
8,960000	0,2	2,710963
8,963333	0,2	2,742188
8,966667	0,2	2,772966
8,970000	0,2	2,803976
8,973333	0,2	2,835523
8,976667	0,2	2,867705
8,980000	0,2	2,900499
8,983333	0,2	2,933441
8,986667	0,2	2,965817
8,990000	0,2	2,997023
8,993333	0,2	3,026624
8,996667	0,2	3,054514
9,000000	0,2	3,080777
9,003333	0,2	3,105192
9,006667	0,2	3,127383
9,010000	0,2	3,147244
9,013333	0,2	3,164632
9,016667	0,2	3,178877
9,020000	0,2	3,188976
9,023333	0,2	3,194295
9,026667	0,2	3,195055
9,030000	0,2	3,192149
9,033333	0,2	3,186425
9,036667	0,2	3,177874
9,040000	0,2	3,165674
9,043333	0,2	3,149133
9,046667	0,2	3,128104
9,050000	0,2	3,102556
9,053333	0,2	3,072448
9,056667	0,2	3,038217
9,060000	0,2	3,000902
9,063333	0,2	2,961396
9,066667	0,2	2,919846
9,070000	0,2	2,875973
9,073333	0,2	2,829676
9,076667	0,2	2,781128
9,080000	0,2	2,730587
9,083333	0,2	2,678453
9,086667	0,2	2,625326
9,090000	0,2	2,571823
9,093333	0,2	2,518341
9,096667	0,2	2,464858
9,100000	0,2	2,411076
9,103333	0,2	2,356986
9,106667	0,2	2,303215
9,110000	0,2	2,250822
9,113333	0,2	2,200822
9,116667	0,2	2,153608
9,120000	0,2	2,108787
9,123333	0,2	2,065629
9,126667	0,2	2,023613
9,130000	0,2	1,982751
9,133333	0,2	1,943676
9,136667	0,2	1,907258
9,140000	0,2	1,873825
9,143333	0,2	1,842795
9,146667	0,2	1,813250
9,150000	0,2	1,784736
9,153333	0,2	1,757269
9,156667	0,2	1,730953
9,160000	0,2	1,706143
9,163333	0,2	1,683518
9,166667	0,2	1,663374
9,170000	0,2	1,645072
9,173333	0,2	1,627535
9,176667	0,2	1,610039
9,180000	0,2	1,592445
9,183333	0,2	1,574912
9,186667	0,2	1,557537
9,190000	0,2	1,540249
9,193333	0,2	1,522942
9,196667	0,2	1,505392
9,200000	0,2	1,487097
9,203333	0,2	1,467526
9,206667	0,2	1,446465
9,210000	0,2	1,424219
9,213333	0,2	1,401669
9,216667	0,2	1,379672
9,220000	0,2	1,358270
9,223333	0,2	1,336837
9,226667	0,2	1,314932
9,230000	0,2	1,292599
9,233333	0,2	1,269798
9,236667	0,2	1,246087
9,240000	0,2	1,221119
9,243333	0,2	1,195132
9,246667	0,2	1,168792
9,250000	0,2	1,142656
9,253333	0,2	1,116810
9,256667	0,2	1,090992
9,260000	0,2	1,064937
9,263333	0,2	1,038534
9,266667	0,2	1,011810
9,270000	0,2	0,985020
9,273333	0,2	0,958544
9,276667	0,2	0,932586
9,280000	0,2	0,907214
9,283333	0,2	0,882535
9,286667	0,2	0,858625
9,290000	0,2	0,835540
9,293333	0,2	0,813174
9,296667	0,2	0,791008
9,300000	0,2	0,768535
9,303333	0,2	0,745868
9,306667	0,2	0,723557
9,310000	0,2	0,702160
9,313333	0,2	0,682025
9,316667	0,2	0,663087
9,320000	0,2	0,644902
9,323333	0,2	0,627011
9,326667	0,2	0,609358
9,330000	0,2	0,592429
9,333333	0,2	0,576840
9,336667	0,2	0,562648
9,340000	0,2	0,549110
9,343333	0,2	0,535301
9,346667	0,2	0,520996
9,350000	0,2	0,506746
9,353333	0,2	0,493176
9,356667	0,2	0,480360
9,360000	0,2	0,467938
9,363333	0,2	0,455812
9,366667	0,2	0,444324
9,370000	0,2	0,433945
9,373333	0,2	0,425183
9,376667	0,2	0,418317
9,380000	0,2	0,412937
9,383333	0,2	0,408100
9,386667	0,2	0,403040
9,390000	0,2	0,397551
9,393333	0,2	0,391668
9,396667	0,2	0,385393
9,400000	0,2	0,378973
9,403333	0,2	0,373017
9,406667	0,2	0,368013
9,410000	0,2	0,364013
9,413333	0,2	0,360779
9,416667	0,2	0,357840
9,420000	0,2	0,354644
9,423333	0,2	0,351018
9,426667	0,2	0,347356
9,430000	0,2	0,344165
9,433333	0,2	0,341498
9,436667	0,2	0,338870
9,440000	0,2	0,335691
9,443333	0,2	0,331865
9,446667	0,2	0,327981
9,450000	0,2	0,324832
9,453333	0,2	0,322678
9,456667	0,2	0,321060
9,460000	0,2	0,319356
9,463333	0,2	0,317178
9,466667	0,2	0,314335
9,470000	0,2	0,310906
9,473333	0,2	0,307436
9,476667	0,2	0,304809
9,480000	0,2	0,303598
9,483333	0,2	0,303445
9,486667	0,2	0,303351
9,490000	0,2	0,302503
9,493333	0,2	0,300614
9,496667	0,2	0,297722
9,500000	0,2	0,293960
9,503333	0,2	0,289538
9,506667	0,2	0,284871
9,510000	0,2	0,280551
9,513333	0,2	0,276968
9,516667	0,2	0,274020
9,520000	0,2	0,271333
9,523333	0,2	0,268505
9,526667	0,2	0,265180
9,530000	0,2	0,261265
9,533333	0,2	0,257035
9,536667	0,2	0,252872
9,540000	0,2	0,249046
9,543333	0,2	0,245550
9,546667	0,2	0,242113
9,550000	0,2	0,238605
9,553333	0,2	0,235131
9,556667	0,2	0,231653
9,560000	0,2	0,227899
9,563333	0,2	0,223560
9,566667	0,2	0,218638
9,570000	0,2	0,213704
9,573333	0,2	0,209513
9,576667	0,2	0,206382
9,580000	0,2	0,204209
9,583333	0,2	0,202820
9,586667	0,2	0,201939
9,590000	0,2	0,201199
9,593333	0,2	0,200347
9,596667	0,2	0,199215
9,600000	0,2	0,197581
9,603333	0,2	0,195328
9,606667	0,2	0,192650
9,610000	0,2	0,189903
9,613333	0,2	0,187400
9,616667	0,2	0,185292
9,620000	0,2	0,183322
9,623333	0,2	0,180883
9,626667	0,2	0,177709
9,630000	0,2	0,174303
9,633333	0,2	0,171522
9,636667	0,2	0,169897
9,640000	0,2	0,169412
9,643333	0,2	0,169642
9,646667	0,2	0,169863
9,650000	0,2	0,169367
9,653333	0,2	0,167973
9,656667	0,2	0,166104
9,660000	0,2	0,164333
9,663333	0,2	0,162792
9,666667	0,2	0,160982
9,670000	0,2	0,158431
9,673333	0,2	0,155446
9,676667	0,2	0,152794
9,680000	0,2	0,150799
9,683333	0,2	0,149136
9,686667	0,2	0,147337
9,690000	0,2	0,145296
9,693333	0,2	0,143204
9,696667	0,2	0,141088
9,700000	0,2	0,138754
9,703333	0,2	0,136143
9,706667	0,2	0,133502
9,710000	0,2	0,131195
9,713333	0,2	0,129417
9,716667	0,2	0,128019
9,720000	0,2	0,126551
9,723333	0,2	0,124666
9,726667	0,2	0,122437
9,730000	0,2	0,119995
9,733333	0,2	0,117214
9,736667	0,2	0,114035
9,740000	0,2	0,110716
9,743333	0,2	0,107580
9,746667	0,2	0,104714
9,750000	0,2	0,101795
9,753333	0,2	0,098019
9,756667	0,2	0,092560
9,760000	0,2	0,085577
9,763333	0,2	0,078490
9,766667	0,2	0,072966
9,770000	0,2	0,069703
9,773333	0,2	0,068042
9,776667	0,2	0,066523
9,780000	0,2	0,063855
9,783333	0,2	0,059521
9,786667	0,2	0,053771
9,790000	0,2	0,047396
9,793333	0,2	0,041329
9,796667	0,2	0,036032
9,800000	0,2	0,031187
9,803333	0,2	0,026088
9,806667	0,2	0,020279
9,810000	0,2	0,013895
9,813333	0,2	0,007606
9,816667	0,2	0,001938
9,820000	0,2	-0,003196
9,823333	0,2	-0,007933
9,826667	0,2	-0,012164
9,830000	0,2	-0,016125
9,833333	0,2	-0,020336
9,836667	0,2	-0,025010
9,840000	0,2	-0,030104
9,843333	0,2	-0,035571
9,846667	0,2	-0,041362
9,850000	0,2	-0,047332
9,853333	0,2	-0,053034
9,856667	0,2	-0,057929
9,860000	0,2	-0,061967
9,863333	0,2	-0,065489
9,866667	0,2	-0,068692
9,870000	0,2	-0,071563
9,873333	0,2	-0,074050
9,876667	0,2	-0,076007
9,880000	0,2	-0,077300
9,883333	0,2	-0,078266
9,886667	0,2	-0,079668
9,890000	0,2	-0,082029
9,893333	0,2	-0,085340
9,896667	0,2	-0,089071
9,900000	0,2	-0,092218
9,903333	0,2	-0,094066
9,906667	0,2	-0,095031
9,910000	0,2	-0,096182
9,913333	0,2	-0,098040
9,916667	0,2	-0,100252
9,920000	0,2	-0,102196
9,923333	0,2	-0,103458
9,926667	0,2	-0,103858
9,930000	0,2	-0,103320
9,933333	0,2	-0,101888
9,936667	0,2	-0,099794
9,940000	0,2	-0,097236
9,943333	0,2	-0,094320
9,946667	0,2	-0,091455
9,950000	0,2	-0,089299
9,953333	0,2	-0,088010
9,956667	0,2	-0,086969
9,960000	0,2	-0,085511
9,963333	0,2	-0,083640
9,966667	0,2	-0,081675
9,970000	0,2	-0,079391
9,973333	0,2	-0,075897
9,976667	0,2	-0,070306
9,980000	0,2	-0,062473
9,983333	0,2	-0,053015
9,986667	0,2	-0,042779
9,990000	0,2	-0,032510
9,993333	0,2	-0,022701
9,996667	0,2	-0,013294
10,000000	0,2	-0,003561
10,003333	0,2	0,007415
10,006667	0,2	0,020175
10,010000	0,2	0,034775
10,013333	0,2	0,050835
10,016667	0,2	0,067725
10,020000	0,2	0,085070
10,023333	0,2	0,102982
10,026667	0,2	0,121898
10,030000	0,2	0,142347
10,033333	0,2	0,164859
10,036667	0,2	0,189845
10,040000	0,2	0,217160
10,043333	0,2	0,246190
10,046667	0,2	0,276738
10,050000	0,2	0,309214
10,053333	0,2	0,343907
10,056667	0,2	0,380782
10,060000	0,2	0,419920
10,063333	0,2	0,461592
10,066667	0,2	0,505912
10,070000	0,2	0,552578
10,073333	0,2	0,601091
10,076667	0,2	0,651334
10,080000	0,2	0,703634
10,083333	0,2	0,758255
10,086667	0,2	0,815438
10,090000	0,2	0,875601
10,093333	0,2	0,938874
10,096667	0,2	1,004899
10,100000	0,2	1,073290
10,103333	0,2	1,143883
10,106667	0,2	1,216713
10,110000	0,2	1,291900
10,113333	0,2	1,369366
10,116667	0,2	1,448726
10,120000	0,2	1,529560
10,123333	0,2	1,611675
10,126667	0,2	1,695127
10,130000	0,2	1,779886
10,133333	0,2	1,865353
10,136667	0,2	1,950650
10,140000	0,2	2,035438
10,143333	0,2	2,120009
10,146667	0,2	2,204616
10,150000	0,2	2,288742
10,153333	0,2	2,371191
10,156667	0,2	2,451062
10,160000	0,2	2,528151
10,163333	0,2	2,602337
10,166667	0,2	2,673254
10,170000	0,2	2,740618
10,173333	0,2	2,804391
10,176667	0,2	2,864525
10,180000	0,2	2,920694
10,183333	0,2	2,972322
10,186667	0,2	3,018881
10,190000	0,2	3,060058
10,193333	0,2	3,095596
10,196667	0,2	3,125294
10,200000	0,2	3,149317
10,203333	0,2	3,168037
10,206667	0,2	3,181457
10,210000	0,2	3,189075
10,213333	0,2	3,190069
10,216667	0,2	3,183680
10,220000	0,2	3,169915
10,223333	0,2	3,149651
10,226667	0,2	3,123792
10,230000	0,2	3,092712
10,233333	0,2	3,056659
10,236667	0,2	3,016067
10,240000	0,2	2,971121
10,243333	0,2	2,921419
10,246667	0,2	2,866412
10,250000	0,2	2,806116
10,253333	0,2	2,741258
10,256667	0,2	2,672835
10,260000	0,2	2,601715
10,263333	0,2	2,528443
10,266667	0,2	2,453162
10,270000	0,2	2,375847
10,273333	0,2	2,296633
10,276667	0,2	2,215922
10,280000	0,2	2,134338
10,283333	0,2	2,052481
10,286667	0,2	1,970644
10,290000	0,2	1,888920
10,293333	0,2	1,807411
10,296667	0,2	1,726252
10,300000	0,2	1,645722
10,303333	0,2	1,566312
10,306667	0,2	1,488589
10,310000	0,2	1,412913
10,313333	0,2	1,339277
10,316667	0,2	1,267550
10,320000	0,2	1,197665
10,323333	0,2	1,129575
10,326667	0,2	1,063479
10,330000	0,2	0,999991
10,333333	0,2	0,939703
10,336667	0,2	0,882699
10,340000	0,2	0,828687
10,343333	0,2	0,777276
10,346667	0,2	0,728011
10,350000	0,2	0,680479
10,353333	0,2	0,634522
10,356667	0,2	0,590286
10,360000	0,2	0,548064
10,363333	0,2	0,508141
10,366667	0,2	0,470701
10,370000	0,2	0,435614
10,373333	0,2	0,402484
10,376667	0,2	0,371103
10,380000	0,2	0,341379
10,383333	0,2	0,313102
10,386667	0,2	0,286255
10,390000	0,2	0,261032
10,393333	0,2	0,237441
10,396667	0,2	0,215314
10,400000	0,2	0,194638
10,403333	0,2	0,175644
10,406667	0,2	0,158422
10,410000	0,2	0,142469
10,413333	0,2	0,126952
10,416667	0,2	0,111490
10,420000	0,2	0,096337
10,423333	0,2	0,081842
10,426667	0,2	0,068251
10,430000	0,2	0,055889
10,433333	0,2	0,044866
10,436667	0,2	0,034677
10,440000	0,2	0,024658
10,443333	0,2	0,014708
10,446667	0,2	0,005240
10,450000	0,2	-0,003325
10,453333	0,2	-0,010925
10,456667	0,2	-0,017851
10,460000	0,2	-0,024418
10,463333	0,2	-0,030622
10,466667	0,2	-0,036396
10,470000	0,2	-0,042079
10,473333	0,2	-0,048035
10,476667	0,2	-0,053910
10,480000	0,2	-0,058853
10,483333	0,2	-0,062371
10,486667	0,2	-0,064678
10,490000	0,2	-0,066446
10,493333	0,2	-0,068415
10,496667	0,2	-0,070898
10,500000	0,2	-0,073547
10,503333	0,2	-0,075830
10,506667	0,2	-0,077613
10,510000	0,2	-0,079135
10,513333	0,2	-0,080678
10,516667	0,2	-0,082227
10,520000	0,2	-0,083448
10,523333	0,2	-0,084030
10,526667	0,2	-0,083915
10,530000	0,2	-0,083386
10,533333	0,2	-0,082958
10,536667	0,2	-0,082926
10,540000	0,2	-0,083271
10,543333	0,2	-0,083930
10,546667	0,2	-0,084737
10,550000	0,2	-0,085263
10,553333	0,2	-0,084946
10,556667	0,2	-0,083433
10,560000	0,2	-0,080997
10,563333	0,2	-0,078365
10,566667	0,2	-0,076186
10,570000	0,2	-0,075029
10,573333	0,2	-0,075422
10,576667	0,2	-0,077424
10,580000	0,2	-0,080414
10,583333	0,2	-0,083580
10,586667	0,2	-0,086331
10,590000	0,2	-0,088291
10,593333	0,2	-0,089456
10,596667	0,2	-0,090235
10,600000	0,2	-0,091064
10,603333	0,2	-0,092206
10,606667	0,2	-0,093730
10,610000	0,2	-0,095452
10,613333	0,2	-0,097229
10,616667	0,2	-0,099229
10,620000	0,2	-0,101749
10,623333	0,2	-0,104956
10,626667	0,2	-0,108735
10,630000	0,2	-0,112631
10,633333	0,2	-0,116074
10,636667	0,2	-0,118828
10,640000	0,2	-0,121138
10,643333	0,2	-0,123417
10,646667	0,2	-0,125864
10,650000	0,2	-0,128357
10,653333	0,2	-0,130691
10,656667	0,2	-0,132934
10,660000	0,2	-0,135356
10,663333	0,2	-0,138134
10,666667	0,2	-0,141246
10,670000	0,2	-0,144424
10,673333	0,2	-0,147386
10,676667	0,2	-0,150197
10,680000	0,2	-0,153072
10,683333	0,2	-0,155862
10,686667	0,2	-0,158031
10,690000	0,2	-0,159213
10,693333	0,2	-0,159691
10,696667	0,2	-0,160192
10,700000	0,2	-0,161303
10,703333	0,2	-0,163139
10,706667	0,2	-0,165424
10,710000	0,2	-0,167653
10,713333	0,2	-0,169292
10,716667	0,2	-0,170140
10,720000	0,2	-0,170472
10,723333	0,2	-0,170793
10,726667	0,2	-0,171630
10,730000	0,2	-0,173298
10,733333	0,2	-0,175558
10,736667	0,2	-0,177715
10,740000	0,2	-0,179192
10,743333	0,2	-0,179783
10,746667	0,2	-0,179461
10,750000	0,2	-0,178338
10,753333	0,2	-0,176848
10,756667	0,2	-0,175622
10,760000	0,2	-0,174985
10,763333	0,2	-0,174870
10,766667	0,2	-0,175195
10,770000	0,2	-0,175838
10,773333	0,2	-0,176550
10,776667	0,2	-0,177344
10,780000	0,2	-0,178442
10,783333	0,2	-0,179589
10,786667	0,2	-0,179985
10,790000	0,2	-0,179186
10,793333	0,2	-0,177674
10,796667	0,2	-0,176425
10,800000	0,2	-0,176083
10,803333	0,2	-0,176691
10,806667	0,2	-0,178039
10,810000	0,2	-0,179816
10,813333	0,2	-0,181618
10,816667	0,2	-0,183259
10,820000	0,2	-0,184951
10,823333	0,2	-0,186879
10,826667	0,2	-0,188732
10,830000	0,2	-0,189969
10,833333	0,2	-0,190395
10,836667	0,2	-0,190260
10,840000	0,2	-0,189999
10,843333	0,2	-0,190086
10,846667	0,2	-0,190980
10,850000	0,2	-0,192958
10,853333	0,2	-0,195953
10,856667	0,2	-0,199501
10,860000	0,2	-0,202875
10,863333	0,2	-0,205458
10,866667	0,2	-0,207209
10,870000	0,2	-0,208686
10,873333	0,2	-0,210558
10,876667	0,2	-0,213315
10,880000	0,2	-0,217049
10,883333	0,2	-0,221124
10,886667	0,2	-0,224589
10,890000	0,2	-0,227072
10,893333	0,2	-0,228744
10,896667	0,2	-0,229740
10,900000	0,2	-0,230244
10,903333	0,2	-0,230687
10,906667	0,2	-0,231460
10,910000	0,2	-0,232562
10,913333	0,2	-0,233701
10,916667	0,2	-0,234860
10,920000	0,2	-0,236500
10,923333	0,2	-0,238876
10,926667	0,2	-0,241397
10,930000	0,2	-0,243015
10,933333	0,2	-0,243408
10,936667	0,2	-0,243505
10,940000	0,2	-0,244465
10,943333	0,2	-0,246450
10,946667	0,2	-0,248839
10,950000	0,2	-0,251064
10,953333	0,2	-0,252791
10,956667	0,2	-0,253702
10,960000	0,2	-0,253327
10,963333	0,2	-0,251344
10,966667	0,2	-0,248209
10,970000	0,2	-0,245146
10,973333	0,2	-0,243261
10,976667	0,2	-0,242748
10,980000	0,2	-0,242985
10,983333	0,2	-0,243121
10,986667	0,2	-0,242677
10,990000	0,2	-0,241748
10,993333	0,2	-0,240545
10,996667	0,2	-0,238940
11,000000	0,2	-0,236790
11,003333	0,2	-0,234355
11,006667	0,2	-0,232026
11,010000	0,2	-0,229911
11,013333	0,2	-0,227997
11,016667	0,2	-0,226451
11,020000	0,2	-0,225483
11,023333	0,2	-0,225032
11,026667	0,2	-0,224811
11,030000	0,2	-0,224711
11,033333	0,2	-0,224867
11,036667	0,2	-0,225319
11,040000	0,2	-0,225911
11,043333	0,2	-0,226478
11,046667	0,2	-0,226932
11,050000	0,2	-0,227243
11,053333	0,2	-0,227255
11,056667	0,2	-0,226703
11,060000	0,2	-0,225516
11,063333	0,2	-0,223846
11,066667	0,2	-0,222077
11,070000	0,2	-0,220926
11,073333	0,2	-0,221043
11,076667	0,2	-0,222502
11,080000	0,2	-0,225050
11,083333	0,2	-0,228691
11,086667	0,2	-0,233492
11,090000	0,2	-0,238857
11,093333	0,2	-0,243613
11,096667	0,2	-0,246916
11,100000	0,2	-0,248796
11,103333	0,2	-0,250005
11,106667	0,2	-0,251535
11,110000	0,2	-0,253936
11,113333	0,2	-0,256967
11,116667	0,2	-0,260037
11,120000	0,2	-0,262744
11,123333	0,2	-0,265075
11,126667	0,2	-0,267417
11,130000	0,2	-0,270227
11,133333	0,2	-0,273567
11,136667	0,2	-0,277071
11,140000	0,2	-0,280337
11,143333	0,2	-0,283223
11,146667	0,2	-0,285693
11,150000	0,2	-0,287612
11,153333	0,2	-0,289003
11,156667	0,2	-0,290184
11,160000	0,2	-0,291403
11,163333	0,2	-0,292566
11,166667	0,2	-0,293547
11,170000	0,2	-0,294640
11,173333	0,2	-0,296230
11,176667	0,2	-0,298275
11,180000	0,2	-0,300491
11,183333	0,2	-0,302652
11,186667	0,2	-0,304454
11,190000	0,2	-0,305499
11,193333	0,2	-0,305639
11,196667	0,2	-0,305159
11,200000	0,2	-0,304450
11,203333	0,2	-0,303619
11,206667	0,2	-0,302626
11,210000	0,2	-0,301585
11,213333	0,2	-0,300670
11,216667	0,2	-0,299918
11,220000	0,2	-0,299183
11,223333	0,2	-0,298274
11,226667	0,2	-0,297212
11,230000	0,2	-0,296176
11,233333	0,2	-0,295119
11,236667	0,2	-0,293676
11,240000	0,2	-0,291559
11,243333	0,2	-0,288802
11,246667	0,2	-0,285465
11,250000	0,2	-0,281486
11,253333	0,2	-0,276934
11,256667	0,2	-0,272045
11,260000	0,2	-0,267131
11,263333	0,2	-0,262450
11,266667	0,2	-0,258072
11,270000	0,2	-0,254028
11,273333	0,2	-0,250471
11,276667	0,2	-0,247561
11,280000	0,2	-0,245262
11,283333	0,2	-0,243376
11,286667	0,2	-0,241759
11,290000	0,2	-0,240207
11,293333	0,2	-0,238218
11,296667	0,2	-0,235257
11,300000	0,2	-0,231272
11,303333	0,2	-0,226741
11,306667	0,2	-0,222234
11,310000	0,2	-0,218132
11,313333	0,2	-0,214599
11,316667	0,2	-0,211425
11,320000	0,2	-0,208297
11,323333	0,2	-0,205472
11,326667	0,2	-0,203433
11,330000	0,2	-0,202067
11,333333	0,2	-0,200960
11,336667	0,2	-0,199935
11,340000	0,2	-0,198803
11,343333	0,2	-0,197276
11,346667	0,2	-0,195440
11,350000	0,2	-0,193797
11,353333	0,2	-0,192732
11,356667	0,2	-0,192192
11,360000	0,2	-0,191700
11,363333	0,2	-0,190648
11,366667	0,2	-0,188722
11,370000	0,2	-0,186026
11,373333	0,2	-0,183063
11,376667	0,2	-0,180641
11,380000	0,2	-0,179201
11,383333	0,2	-0,178417
11,386667	0,2	-0,177960
11,390000	0,2	-0,178134
11,393333	0,2	-0,179189
11,396667	0,2	-0,180477
11,400000	0,2	-0,180902
11,403333	0,2	-0,179903
11,406667	0,2	-0,177824
11,410000	0,2	-0,175540
11,413333	0,2	-0,173748
11,416667	0,2	-0,172690
11,420000	0,2	-0,172407
11,423333	0,2	-0,172887
11,426667	0,2	-0,173954
11,430000	0,2	-0,175268
11,433333	0,2	-0,176486
11,436667	0,2	-0,177372
11,440000	0,2	-0,177824
11,443333	0,2	-0,177879
11,446667	0,2	-0,177556
11,450000	0,2	-0,176638
11,453333	0,2	-0,174907
11,456667	0,2	-0,172744
11,460000	0,2	-0,170998
11,463333	0,2	-0,170235
11,466667	0,2	-0,170424
11,470000	0,2	-0,171071
11,473333	0,2	-0,171444
11,476667	0,2	-0,171040
11,480000	0,2	-0,169959
11,483333	0,2	-0,168680
11,486667	0,2	-0,167605
11,490000	0,2	-0,167035
11,493333	0,2	-0,167351
11,496667	0,2	-0,168674
11,500000	0,2	-0,170456
11,503333	0,2	-0,171768
11,506667	0,2	-0,171796
11,510000	0,2	-0,170243
11,513333	0,2	-0,167548
11,516667	0,2	-0,164520
11,520000	0,2	-0,161870
11,523333	0,2	-0,160059
11,526667	0,2	-0,159135
11,530000	0,2	-0,158797
11,533333	0,2	-0,158712
11,536667	0,2	-0,158731
11,540000	0,2	-0,158930
11,543333	0,2	-0,159453
11,546667	0,2	-0,160215
11,550000	0,2	-0,160785
11,553333	0,2	-0,160762
11,556667	0,2	-0,160349
11,560000	0,2	-0,160170
11,563333	0,2	-0,160510
11,566667	0,2	-0,161264
11,570000	0,2	-0,162521
11,573333	0,2	-0,164432
11,576667	0,2	-0,166667
11,580000	0,2	-0,168691
11,583333	0,2	-0,170271
11,586667	0,2	-0,171351
11,590000	0,2	-0,172015
11,593333	0,2	-0,172680
11,596667	0,2	-0,173782
11,600000	0,2	-0,175331
11,603333	0,2	-0,177153
11,606667	0,2	-0,179410
11,610000	0,2	-0,182475
11,613333	0,2	-0,186399
11,616667	0,2	-0,190735
11,620000	0,2	-0,194902
11,623333	0,2	-0,198611
11,626667	0,2	-0,201879
11,630000	0,2	-0,204874
11,633333	0,2	-0,207887
11,636667	0,2	-0,211224
11,640000	0,2	-0,215030
11,643333	0,2	-0,219352
11,646667	0,2	-0,224162
11,650000	0,2	-0,229086
11,653333	0,2	-0,233440
11,656667	0,2	-0,236827
11,660000	0,2	-0,239698
11,663333	0,2	-0,243083
11,666667	0,2	-0,247567
11,670000	0,2	-0,252939
11,673333	0,2	-0,258785
11,676667	0,2	-0,264808
11,680000	0,2	-0,270655
11,683333	0,2	-0,275794
11,686667	0,2	-0,279741
11,690000	0,2	-0,282472
11,693333	0,2	-0,284434
11,696667	0,2	-0,286093
11,700000	0,2	-0,287733
11,703333	0,2	-0,289604
11,706667	0,2	-0,291917
11,710000	0,2	-0,294608
11,713333	0,2	-0,297370
11,716667	0,2	-0,300002
11,720000	0,2	-0,302567
11,723333	0,2	-0,305006
11,726667	0,2	-0,306762
11,730000	0,2	-0,307369
11,733333	0,2	-0,307214
11,736667	0,2	-0,307073
11,740000	0,2	-0,307250
11,743333	0,2	-0,307488
11,746667	0,2	-0,307314
11,750000	0,2	-0,306420
11,753333	0,2	-0,304782
11,756667	0,2	-0,302452
11,760000	0,2	-0,299569
11,763333	0,2	-0,296550
11,766667	0,2	-0,293728
11,770000	0,2	-0,290940
11,773333	0,2	-0,287912
11,776667	0,2	-0,284552
11,780000	0,2	-0,280586
11,783333	0,2	-0,275648
11,786667	0,2	-0,269836
11,790000	0,2	-0,263825
11,793333	0,2	-0,258358
11,796667	0,2	-0,253592
11,800000	0,2	-0,249017
11,803333	0,2	-0,243996
11,806667	0,2	-0,238247
11,810000	0,2	-0,231858
11,813333	0,2	-0,224986
11,816667	0,2	-0,217775
11,820000	0,2	-0,210556
11,823333	0,2	-0,203750
11,826667	0,2	-0,197514
11,830000	0,2	-0,191628
11,833333	0,2	-0,185581
11,836667	0,2	-0,178858
11,840000	0,2	-0,171346
11,843333	0,2	-0,163313
11,846667	0,2	-0,155214
11,850000	0,2	-0,147505
11,853333	0,2	-0,140318
11,856667	0,2	-0,133519
11,860000	0,2	-0,127120
11,863333	0,2	-0,121237
11,866667	0,2	-0,115714
11,870000	0,2	-0,110065
11,873333	0,2	-0,103970
11,876667	0,2	-0,097603
11,880000	0,2	-0,091263
11,883333	0,2	-0,084983
11,886667	0,2	-0,078581
11,890000	0,2	-0,071894
11,893333	0,2	-0,065063
11,896667	0,2	-0,058610
11,900000	0,2	-0,053093
11,903333	0,2	-0,048741
11,906667	0,2	-0,045422
11,910000	0,2	-0,042698
11,913333	0,2	-0,040220
11,916667	0,2	-0,038383
11,920000	0,2	-0,038046
11,923333	0,2	-0,039397
11,926667	0,2	-0,041590
11,930000	0,2	-0,043358
11,933333	0,2	-0,043637
11,936667	0,2	-0,042191
11,940000	0,2	-0,039982
11,943333	0,2	-0,038503
11,946667	0,2	-0,038754
11,950000	0,2	-0,040918
11,953333	0,2	-0,044549
11,956667	0,2	-0,048937
11,960000	0,2	-0,053586
11,963333	0,2	-0,058461
11,966667	0,2	-0,063642
11,970000	0,2	-0,068914
11,973333	0,2	-0,073939
11,976667	0,2	-0,078795
11,980000	0,2	-0,084074
11,983333	0,2	-0,090238
11,986667	0,2	-0,096999
11,990000	0,2	-0,103653
11,993333	0,2	-0,109849
11,996667	0,2	-0,115747
12,000000	0,2	-0,121877
12,003333	0,2	-0,128925
12,006667	0,2	-0,137034
12,010000	0,2	-0,145612
12,013333	0,2	-0,154239
12,016667	0,2	-0,163091
12,020000	0,2	-0,172303
12,023333	0,2	-0,181625
12,026667	0,2	-0,190671
12,030000	0,2	-0,199036
12,033333	0,2	-0,206197
12,036667	0,2	-0,211762
12,040000	0,2	-0,216038
12,043333	0,2	-0,220100
12,046667	0,2	-0,224909
12,050000	0,2	-0,230549
12,053333	0,2	-0,236639
12,056667	0,2	-0,243026
12,060000	0,2	-0,249761
12,063333	0,2	-0,256793
12,066667	0,2	-0,263900
12,070000	0,2	-0,270775
12,073333	0,2	-0,277136
12,076667	0,2	-0,282752
12,080000	0,2	-0,287358
12,083333	0,2	-0,290755
12,086667	0,2	-0,293009
12,090000	0,2	-0,294420
12,093333	0,2	-0,295347
12,096667	0,2	-0,296153
12,100000	0,2	-0,297330
12,103333	0,2	-0,299403
12,106667	0,2	-0,302538
12,110000	0,2	-0,306252
12,113333	0,2	-0,309531
12,116667	0,2	-0,311449
12,120000	0,2	-0,311693
12,123333	0,2	-0,310570
12,126667	0,2	-0,308776
12,130000	0,2	-0,306956
12,133333	0,2	-0,305299
12,136667	0,2	-0,303660
12,140000	0,2	-0,301856
12,143333	0,2	-0,299809
12,146667	0,2	-0,297561
12,150000	0,2	-0,295226
12,153333	0,2	-0,292902
12,156667	0,2	-0,290513
12,160000	0,2	-0,287775
12,163333	0,2	-0,284352
12,166667	0,2	-0,280050
12,170000	0,2	-0,275031
12,173333	0,2	-0,269849
12,176667	0,2	-0,264919
12,180000	0,2	-0,259890
12,183333	0,2	-0,253896
12,186667	0,2	-0,246405
12,190000	0,2	-0,237602
12,193333	0,2	-0,228122
12,196667	0,2	-0,218657
12,200000	0,2	-0,209689
12,203333	0,2	-0,201240
12,206667	0,2	-0,192871
12,210000	0,2	-0,184137
12,213333	0,2	-0,175068
12,216667	0,2	-0,166123
12,220000	0,2	-0,157434
12,223333	0,2	-0,148475
12,226667	0,2	-0,138916
12,230000	0,2	-0,129067
12,233333	0,2	-0,119214
12,236667	0,2	-0,109204
12,240000	0,2	-0,098579
12,243333	0,2	-0,087003
12,246667	0,2	-0,074652
12,250000	0,2	-0,061934
12,253333	0,2	-0,048910
12,256667	0,2	-0,035338
12,260000	0,2	-0,021189
12,263333	0,2	-0,006973
12,266667	0,2	0,006659
12,270000	0,2	0,019677
12,273333	0,2	0,032682
12,276667	0,2	0,046166
12,280000	0,2	0,060290
12,283333	0,2	0,075167
12,286667	0,2	0,090760
12,290000	0,2	0,106689
12,293333	0,2	0,122456
12,296667	0,2	0,137787
12,300000	0,2	0,152784
12,303333	0,2	0,167793
12,306667	0,2	0,183047
12,310000	0,2	0,198601
12,313333	0,2	0,214483
12,316667	0,2	0,230681
12,320000	0,2	0,247218
12,323333	0,2	0,264245
12,326667	0,2	0,281855
12,330000	0,2	0,299809
12,333333	0,2	0,317462
12,336667	0,2	0,334130
12,340000	0,2	0,349637
12,343333	0,2	0,364356
12,346667	0,2	0,378705
12,350000	0,2	0,392758
12,353333	0,2	0,406470
12,356667	0,2	0,419978
12,360000	0,2	0,433488
12,363333	0,2	0,447262
12,366667	0,2	0,461798
12,370000	0,2	0,477613
12,373333	0,2	0,494610
12,376667	0,2	0,511807
12,380000	0,2	0,528013
12,383333	0,2	0,542721
12,386667	0,2	0,556267
12,390000	0,2	0,569433
12,393333	0,2	0,582935
12,396667	0,2	0,596909
12,400000	0,2	0,610792
12,403333	0,2	0,623890
12,406667	0,2	0,635911
12,410000	0,2	0,646790
12,413333	0,2	0,656498
12,416667	0,2	0,665192
12,420000	0,2	0,673181
12,423333	0,2	0,680703
12,426667	0,2	0,687855
12,430000	0,2	0,694691
12,433333	0,2	0,701253
12,436667	0,2	0,707356
12,440000	0,2	0,712556
12,443333	0,2	0,716893
12,446667	0,2	0,721287
12,450000	0,2	0,726568
12,453333	0,2	0,732489
12,456667	0,2	0,737988
12,460000	0,2	0,741972
12,463333	0,2	0,744038
12,466667	0,2	0,744727
12,470000	0,2	0,744939
12,473333	0,2	0,745127
12,476667	0,2	0,745175
12,480000	0,2	0,744848
12,483333	0,2	0,744151
12,486667	0,2	0,743331
12,490000	0,2	0,742766
12,493333	0,2	0,742751
12,496667	0,2	0,743110
12,500000	0,2	0,743055
12,503333	0,2	0,741836
12,506667	0,2	0,739531
12,510000	0,2	0,736832
12,513333	0,2	0,734195
12,516667	0,2	0,731575
12,520000	0,2	0,728956
12,523333	0,2	0,726745
12,526667	0,2	0,725418
12,530000	0,2	0,724952
12,533333	0,2	0,724611
12,536667	0,2	0,723295
12,540000	0,2	0,720392
12,543333	0,2	0,716154
12,546667	0,2	0,711188
12,550000	0,2	0,706053
12,553333	0,2	0,701336
12,556667	0,2	0,697546
12,560000	0,2	0,694685
12,563333	0,2	0,692311
12,566667	0,2	0,690106
12,570000	0,2	0,687964
12,573333	0,2	0,685696
12,576667	0,2	0,683165
12,580000	0,2	0,680449
12,583333	0,2	0,677495
12,586667	0,2	0,673950
12,590000	0,2	0,669651
12,593333	0,2	0,664982
12,596667	0,2	0,660600
12,600000	0,2	0,656914
12,603333	0,2	0,653798
12,606667	0,2	0,650909
12,610000	0,2	0,648055
12,613333	0,2	0,645046
12,616667	0,2	0,641637
12,620000	0,2	0,637768
12,623333	0,2	0,633578
12,626667	0,2	0,629190
12,630000	0,2	0,624563
12,633333	0,2	0,619635
12,636667	0,2	0,614709
12,640000	0,2	0,610299
12,643333	0,2	0,606322
12,646667	0,2	0,602044
12,650000	0,2	0,597078
12,653333	0,2	0,592014
12,656667	0,2	0,587807
12,660000	0,2	0,584598
12,663333	0,2	0,581465
12,666667	0,2	0,577496
12,670000	0,2	0,572681
12,673333	0,2	0,567656
12,676667	0,2	0,562957
12,680000	0,2	0,558583
12,683333	0,2	0,554375
12,686667	0,2	0,550557
12,690000	0,2	0,547610
12,693333	0,2	0,545853
12,696667	0,2	0,545090
12,700000	0,2	0,544571
12,703333	0,2	0,543758
12,706667	0,2	0,543052
12,710000	0,2	0,543308
12,713333	0,2	0,544814
12,716667	0,2	0,547257
12,720000	0,2	0,550406
12,723333	0,2	0,554203
12,726667	0,2	0,558371
12,730000	0,2	0,562385
12,733333	0,2	0,565839
12,736667	0,2	0,568736
12,740000	0,2	0,571535
12,743333	0,2	0,575069
12,746667	0,2	0,580130
12,750000	0,2	0,586908
12,753333	0,2	0,595042
12,756667	0,2	0,604075
12,760000	0,2	0,613354
12,763333	0,2	0,621933
12,766667	0,2	0,629351
12,770000	0,2	0,636182
12,773333	0,2	0,643365
12,776667	0,2	0,651213
12,780000	0,2	0,659402
12,783333	0,2	0,667666
12,786667	0,2	0,676028
12,790000	0,2	0,684521
12,793333	0,2	0,692990
12,796667	0,2	0,701165
12,800000	0,2	0,708889
12,803333	0,2	0,716247
12,806667	0,2	0,723336
12,810000	0,2	0,730058
12,813333	0,2	0,736421
12,816667	0,2	0,742833
12,820000	0,2	0,749783
12,823333	0,2	0,757190
12,826667	0,2	0,764309
12,830000	0,2	0,770379
12,833333	0,2	0,775375
12,836667	0,2	0,780066
12,840000	0,2	0,785282
12,843333	0,2	0,791188
12,846667	0,2	0,797343
12,850000	0,2	0,803242
12,853333	0,2	0,808659
12,856667	0,2	0,813513
12,860000	0,2	0,817704
12,863333	0,2	0,821268
12,866667	0,2	0,824569
12,870000	0,2	0,828184
12,873333	0,2	0,832603
12,876667	0,2	0,838003
12,880000	0,2	0,844256
12,883333	0,2	0,851202
12,886667	0,2	0,858828
12,890000	0,2	0,867170
12,893333	0,2	0,876160
12,896667	0,2	0,885508
12,900000	0,2	0,894897
12,903333	0,2	0,904421
12,906667	0,2	0,914473
12,910000	0,2	0,925064
12,913333	0,2	0,935908
12,916667	0,2	0,947208
12,920000	0,2	0,959650
12,923333	0,2	0,973773
12,926667	0,2	0,989748
12,930000	0,2	1,007427
12,933333	0,2	1,026241
12,936667	0,2	1,045326
12,940000	0,2	1,064173
12,943333	0,2	1,083079
12,946667	0,2	1,102797
12,950000	0,2	1,123958
12,953333	0,2	1,146663
12,956667	0,2	1,170578
12,960000	0,2	1,195509
12,963333	0,2	1,221316
12,966667	0,2	1,247472
12,970000	0,2	1,273557
12,973333	0,2	1,299830
12,976667	0,2	1,326724
12,980000	0,2	1,354142
12,983333	0,2	1,381571
12,986667	0,2	1,408603
12,990000	0,2	1,434937
12,993333	0,2	1,460112
12,996667	0,2	1,483742
13,000000	0,2	1,506017
13,003333	0,2	1,527614
13,006667	0,2	1,548906
13,010000	0,2	1,569691
13,013333	0,2	1,589701
13,016667	0,2	1,608705
13,020000	0,2	1,626262
13,023333	0,2	1,641847
13,026667	0,2	1,654945
13,030000	0,2	1,665216
13,033333	0,2	1,672807
13,036667	0,2	1,678163
13,040000	0,2	1,681641
13,043333	0,2	1,683604
13,046667	0,2	1,684320
13,050000	0,2	1,683382
13,053333	0,2	1,679913
13,056667	0,2	1,673630
13,060000	0,2	1,665096
13,063333	0,2	1,654961
13,066667	0,2	1,643312
13,070000	0,2	1,629758
13,073333	0,2	1,613908
13,076667	0,2	1,595750
13,080000	0,2	1,575818
13,083333	0,2	1,555016
13,086667	0,2	1,534061
13,090000	0,2	1,513004
13,093333	0,2	1,491137
13,096667	0,2	1,467514
13,100000	0,2	1,441857
13,103333	0,2	1,414817
13,106667	0,2	1,387315
13,110000	0,2	1,359983
13,113333	0,2	1,333160
13,116667	0,2	1,307096
13,120000	0,2	1,281941
13,123333	0,2	1,257522
13,126667	0,2	1,233372
13,130000	0,2	1,209149
13,133333	0,2	1,184956
13,136667	0,2	1,161007
13,140000	0,2	1,137377
13,143333	0,2	1,114454
13,146667	0,2	1,092867
13,150000	0,2	1,072763
13,153333	0,2	1,053741
13,156667	0,2	1,035438
13,160000	0,2	1,017940
13,163333	0,2	1,001589
13,166667	0,2	0,986621
13,170000	0,2	0,973113
13,173333	0,2	0,961032
13,176667	0,2	0,950268
13,180000	0,2	0,940671
13,183333	0,2	0,932009
13,186667	0,2	0,924085
13,190000	0,2	0,916999
13,193333	0,2	0,911026
13,196667	0,2	0,906163
13,200000	0,2	0,902269
13,203333	0,2	0,899463
13,206667	0,2	0,897729
13,210000	0,2	0,896609
13,213333	0,2	0,895747
13,216667	0,2	0,895151
13,220000	0,2	0,894815
13,223333	0,2	0,894611
13,226667	0,2	0,894581
13,230000	0,2	0,895117
13,233333	0,2	0,896754
13,236667	0,2	0,899772
13,240000	0,2	0,904064
13,243333	0,2	0,909275
13,246667	0,2	0,914923
13,250000	0,2	0,920563
13,253333	0,2	0,925901
13,256667	0,2	0,930856
13,260000	0,2	0,935703
13,263333	0,2	0,940914
13,266667	0,2	0,946696
13,270000	0,2	0,952780
13,273333	0,2	0,958769
13,276667	0,2	0,964618
13,280000	0,2	0,970669
13,283333	0,2	0,977308
13,286667	0,2	0,984807
13,290000	0,2	0,993419
13,293333	0,2	1,003159
13,296667	0,2	1,013461
13,300000	0,2	1,023478
13,303333	0,2	1,032678
13,306667	0,2	1,041007
13,310000	0,2	1,048744
13,313333	0,2	1,056342
13,316667	0,2	1,064207
13,320000	0,2	1,072430
13,323333	0,2	1,080595
13,326667	0,2	1,088028
13,330000	0,2	1,094470
13,333333	0,2	1,100550
13,336667	0,2	1,107368
13,340000	0,2	1,115436
13,343333	0,2	1,124251
13,346667	0,2	1,133116
13,350000	0,2	1,142050
13,353333	0,2	1,151434
13,356667	0,2	1,161185
13,360000	0,2	1,170881
13,363333	0,2	1,180357
13,366667	0,2	1,189768
13,370000	0,2	1,199286
13,373333	0,2	1,208903
13,376667	0,2	1,218421
13,380000	0,2	1,227585
13,383333	0,2	1,236347
13,386667	0,2	1,245054
13,390000	0,2	1,254203
13,393333	0,2	1,263922
13,396667	0,2	1,273885
13,400000	0,2	1,283814
13,403333	0,2	1,293788
13,406667	0,2	1,303984
13,410000	0,2	1,314470
13,413333	0,2	1,325273
13,416667	0,2	1,336331
13,420000	0,2	1,347403
13,423333	0,2	1,358248
13,426667	0,2	1,368852
13,430000	0,2	1,379282
13,433333	0,2	1,389477
13,436667	0,2	1,399468
13,440000	0,2	1,409670
13,443333	0,2	1,420614
13,446667	0,2	1,432356
13,450000	0,2	1,444288
13,453333	0,2	1,455628
13,456667	0,2	1,465968
13,460000	0,2	1,475435
13,463333	0,2	1,484467
13,466667	0,2	1,493241
13,470000	0,2	1,501312
13,473333	0,2	1,508133
13,476667	0,2	1,513851
13,480000	0,2	1,519240
13,483333	0,2	1,524910
13,486667	0,2	1,530788
13,490000	0,2	1,536283
13,493333	0,2	1,540809
13,496667	0,2	1,544193
13,500000	0,2	1,546722
13,503333	0,2	1,548777
13,506667	0,2	1,550419
13,510000	0,2	1,551453
13,513333	0,2	1,551951
13,516667	0,2	1,552455
13,520000	0,2	1,553583
13,523333	0,2	1,555632
13,526667	0,2	1,558448
13,530000	0,2	1,561478
13,533333	0,2	1,564385
13,536667	0,2	1,567632
13,540000	0,2	1,571873
13,543333	0,2	1,577112
13,546667	0,2	1,583136
13,550000	0,2	1,590185
13,553333	0,2	1,598757
13,556667	0,2	1,609124
13,560000	0,2	1,621220
13,563333	0,2	1,635050
13,566667	0,2	1,650949
13,570000	0,2	1,669184
13,573333	0,2	1,689467
13,576667	0,2	1,710947
13,580000	0,2	1,732814
13,583333	0,2	1,754989
13,586667	0,2	1,778043
13,590000	0,2	1,802444
13,593333	0,2	1,828048
13,596667	0,2	1,854295
13,600000	0,2	1,880652
13,603333	0,2	1,906646
13,606667	0,2	1,931929
13,610000	0,2	1,956507
13,613333	0,2	1,980542
13,616667	0,2	2,004028
13,620000	0,2	2,026761
13,623333	0,2	2,048406
13,626667	0,2	2,068672
13,630000	0,2	2,087599
13,633333	0,2	2,105450
13,636667	0,2	2,122157
13,640000	0,2	2,137356
13,643333	0,2	2,150956
13,646667	0,2	2,162947
13,650000	0,2	2,173006
13,653333	0,2	2,180892
13,656667	0,2	2,186694
13,660000	0,2	2,190615
13,663333	0,2	2,192971
13,666667	0,2	2,194061
13,670000	0,2	2,193571
13,673333	0,2	2,190609
13,676667	0,2	2,184711
13,680000	0,2	2,176404
13,683333	0,2	2,166590
13,686667	0,2	2,155779
13,690000	0,2	2,144034
13,693333	0,2	2,131347
13,696667	0,2	2,117868
13,700000	0,2	2,103808
13,703333	0,2	2,089261
13,706667	0,2	2,074363
13,710000	0,2	2,059588
13,713333	0,2	2,045620
13,716667	0,2	2,032952
13,720000	0,2	2,021540
13,723333	0,2	2,010884
13,726667	0,2	2,000755
13,730000	0,2	1,991630
13,733333	0,2	1,984057
13,736667	0,2	1,978061
13,740000	0,2	1,973461
13,743333	0,2	1,970116
13,746667	0,2	1,967615
13,750000	0,2	1,965492
13,753333	0,2	1,963854
13,756667	0,2	1,963420
13,760000	0,2	1,965034
13,763333	0,2	1,969132
13,766667	0,2	1,975599
13,770000	0,2	1,984170
13,773333	0,2	1,994659
13,776667	0,2	2,006741
13,780000	0,2	2,020079
13,783333	0,2	2,034732
13,786667	0,2	2,050959
13,790000	0,2	2,068725
13,793333	0,2	2,087492
13,796667	0,2	2,106529
13,800000	0,2	2,125589
13,803333	0,2	2,145004
13,806667	0,2	2,165107
13,810000	0,2	2,185994
13,813333	0,2	2,207717
13,816667	0,2	2,230424
13,820000	0,2	2,254262
13,823333	0,2	2,278953
13,826667	0,2	2,303628
13,830000	0,2	2,327472
13,833333	0,2	2,350444
13,836667	0,2	2,373184
13,840000	0,2	2,396276
13,843333	0,2	2,419574
13,846667	0,2	2,442213
13,850000	0,2	2,463313
13,853333	0,2	2,482669
13,856667	0,2	2,500767
13,860000	0,2	2,518289
13,863333	0,2	2,535646
13,866667	0,2	2,552869
13,870000	0,2	2,569758
13,873333	0,2	2,586073
13,876667	0,2	2,601643
13,880000	0,2	2,616320
13,883333	0,2	2,629956
13,886667	0,2	2,642473
13,890000	0,2	2,653861
13,893333	0,2	2,664194
13,896667	0,2	2,673798
13,900000	0,2	2,683192
13,903333	0,2	2,692576
13,906667	0,2	2,701687
13,910000	0,2	2,710520
13,913333	0,2	2,719608
13,916667	0,2	2,729420
13,920000	0,2	2,739971
13,923333	0,2	2,750896
13,926667	0,2	2,761659
13,930000	0,2	2,771864
13,933333	0,2	2,781311
13,936667	0,2	2,789975
13,940000	0,2	2,798092
13,943333	0,2	2,806030
13,946667	0,2	2,814027
13,950000	0,2	2,822285
13,953333	0,2	2,831207
13,956667	0,2	2,841085
13,960000	0,2	2,851487
13,963333	0,2	2,861387
13,966667	0,2	2,870133
13,970000	0,2	2,878074
13,973333	0,2	2,886216
13,976667	0,2	2,895348
13,980000	0,2	2,905465
13,983333	0,2	2,915916
13,986667	0,2	2,925958
13,990000	0,2	2,935153
13,993333	0,2	2,943354
13,996667	0,2	2,950413
14,000000	0,2	2,956226
14,003333	0,2	2,961065
14,006667	0,2	2,965351
14,010000	0,2	2,969050
14,013333	0,2	2,971610
14,016667	0,2	2,972400
14,020000	0,2	2,971104
14,023333	0,2	2,967766
14,026667	0,2	2,962636
14,030000	0,2	2,956105
14,033333	0,2	2,948622
14,036667	0,2	2,940382
14,040000	0,2	2,931162
14,043333	0,2	2,920790
14,046667	0,2	2,909324
14,050000	0,2	2,896538
14,053333	0,2	2,881920
14,056667	0,2	2,865284
14,060000	0,2	2,846960
14,063333	0,2	2,827658
14,066667	0,2	2,808184
14,070000	0,2	2,788926
14,073333	0,2	2,769725
14,076667	0,2	2,750330
14,080000	0,2	2,730669
14,083333	0,2	2,710755
14,086667	0,2	2,690673
14,090000	0,2	2,670812
14,093333	0,2	2,652003
14,096667	0,2	2,635130
14,100000	0,2	2,620471
14,103333	0,2	2,607619
14,106667	0,2	2,595998
14,110000	0,2	2,585438
14,113333	0,2	2,576266
14,116667	0,2	2,568690
14,120000	0,2	2,562519
14,123333	0,2	2,557646
14,126667	0,2	2,554096
14,130000	0,2	2,551837
14,133333	0,2	2,551068
14,136667	0,2	2,552153
14,140000	0,2	2,555158
14,143333	0,2	2,559768
14,146667	0,2	2,565529
14,150000	0,2	2,572197
14,153333	0,2	2,579902
14,156667	0,2	2,588688
14,160000	0,2	2,597945
14,163333	0,2	2,606679
14,166667	0,2	2,614230
14,170000	0,2	2,620516
14,173333	0,2	2,625837
14,176667	0,2	2,630720
14,180000	0,2	2,635739
14,183333	0,2	2,641314
14,186667	0,2	2,647835
14,190000	0,2	2,655766
14,193333	0,2	2,665478
14,196667	0,2	2,676991
14,200000	0,2	2,689734
14,203333	0,2	2,702918
14,206667	0,2	2,716211
14,210000	0,2	2,729777
14,213333	0,2	2,744038
14,216667	0,2	2,759544
14,220000	0,2	2,776650
14,223333	0,2	2,795373
14,226667	0,2	2,815720
14,230000	0,2	2,837932
14,233333	0,2	2,862337
14,236667	0,2	2,889324
14,240000	0,2	2,919354
14,243333	0,2	2,952630
14,246667	0,2	2,989056
14,250000	0,2	3,028714
14,253333	0,2	3,072083
14,256667	0,2	3,119781
14,260000	0,2	3,172150
14,263333	0,2	3,228942
14,266667	0,2	3,289370
14,270000	0,2	3,352646
14,273333	0,2	3,418551
14,276667	0,2	3,487310
14,280000	0,2	3,558948
14,283333	0,2	3,632803
14,286667	0,2	3,707555
14,290000	0,2	3,781679
14,293333	0,2	3,854070
14,296667	0,2	3,924285
14,300000	0,2	3,992159
14,303333	0,2	4,057388
14,306667	0,2	4,119457
14,310000	0,2	4,177605
14,313333	0,2	4,230800
14,316667	0,2	4,278111
14,320000	0,2	4,318926
14,323333	0,2	4,352682
14,326667	0,2	4,378744
14,330000	0,2	4,396615
14,333333	0,2	4,406036
14,336667	0,2	4,406975
14,340000	0,2	4,399655
14,343333	0,2	4,384377
14,346667	0,2	4,361280
14,350000	0,2	4,330552
14,353333	0,2	4,292842
14,356667	0,2	4,249245
14,360000	0,2	4,200781
14,363333	0,2	4,147903
14,366667	0,2	4,090584
14,370000	0,2	4,028967
14,373333	0,2	3,963800
14,376667	0,2	3,896126
14,380000	0,2	3,826829
14,383333	0,2	3,756736
14,386667	0,2	3,686945
14,390000	0,2	3,618618
14,393333	0,2	3,552477
14,396667	0,2	3,488859
14,400000	0,2	3,428142
14,403333	0,2	3,370664
14,406667	0,2	3,316298
14,410000	0,2	3,264531
14,413333	0,2	3,215132
14,416667	0,2	3,168500
14,420000	0,2	3,125394
14,423333	0,2	3,086463
14,426667	0,2	3,051841
14,430000	0,2	3,021073
14,433333	0,2	2,993437
14,436667	0,2	2,968340
14,440000	0,2	2,945723
14,443333	0,2	2,926155
14,446667	0,2	2,910204
14,450000	0,2	2,897846
14,453333	0,2	2,888608
14,456667	0,2	2,881804
14,460000	0,2	2,876694
14,463333	0,2	2,872827
14,466667	0,2	2,870096
14,470000	0,2	2,868497
14,473333	0,2	2,868057
14,476667	0,2	2,868824
14,480000	0,2	2,870691
14,483333	0,2	2,873281
14,486667	0,2	2,876079
14,490000	0,2	2,878855
14,493333	0,2	2,881908
14,496667	0,2	2,885699
14,500000	0,2	2,890481
14,503333	0,2	2,896423
14,506667	0,2	2,903787
14,510000	0,2	2,912685
14,513333	0,2	2,922764
14,516667	0,2	2,933399
14,520000	0,2	2,944048
14,523333	0,2	2,954449
14,526667	0,2	2,964774
14,530000	0,2	2,975462
14,533333	0,2	2,986842
14,536667	0,2	2,999099
14,540000	0,2	3,012384
14,543333	0,2	3,026537
14,546667	0,2	3,040899
14,550000	0,2	3,054784
14,553333	0,2	3,068054
14,556667	0,2	3,081112
14,560000	0,2	3,094450
14,563333	0,2	3,108106
14,566667	0,2	3,121552
14,570000	0,2	3,134254
14,573333	0,2	3,146267
14,576667	0,2	3,158081
14,580000	0,2	3,169861
14,583333	0,2	3,181146
14,586667	0,2	3,191505
14,590000	0,2	3,200899
14,593333	0,2	3,209322
14,596667	0,2	3,216751
14,600000	0,2	3,223243
14,603333	0,2	3,228727
14,606667	0,2	3,233122
14,610000	0,2	3,236589
14,613333	0,2	3,239171
14,616667	0,2	3,240414
14,620000	0,2	3,240011
14,623333	0,2	3,238427
14,626667	0,2	3,236282
14,630000	0,2	3,233602
14,633333	0,2	3,229868
14,636667	0,2	3,224328
14,640000	0,2	3,216476
14,643333	0,2	3,206591
14,646667	0,2	3,195622
14,650000	0,2	3,184423
14,653333	0,2	3,173232
14,656667	0,2	3,162030
14,660000	0,2	3,151111
14,663333	0,2	3,141030
14,666667	0,2	3,132149
14,670000	0,2	3,124351
14,673333	0,2	3,117187
14,676667	0,2	3,110388
14,680000	0,2	3,104079
14,683333	0,2	3,098536
14,686667	0,2	3,094037
14,690000	0,2	3,090752
14,693333	0,2	3,088722
14,696667	0,2	3,088122
14,700000	0,2	3,089221
14,703333	0,2	3,092074
14,706667	0,2	3,096757
14,710000	0,2	3,103680
14,713333	0,2	3,113188
14,716667	0,2	3,125059
14,720000	0,2	3,138679
14,723333	0,2	3,153278
14,726667	0,2	3,168155
14,730000	0,2	3,183215
14,733333	0,2	3,199001
14,736667	0,2	3,216137
14,740000	0,2	3,235085
14,743333	0,2	3,256125
14,746667	0,2	3,279077
14,750000	0,2	3,303347
14,753333	0,2	3,328526
14,756667	0,2	3,354612
14,760000	0,2	3,381623
14,763333	0,2	3,409524
14,766667	0,2	3,438430
14,770000	0,2	3,468468
14,773333	0,2	3,499372
14,776667	0,2	3,530314
14,780000	0,2	3,560284
14,783333	0,2	3,588770
14,786667	0,2	3,615817
14,790000	0,2	3,641334
14,793333	0,2	3,664872
14,796667	0,2	3,686092
14,800000	0,2	3,704960
14,803333	0,2	3,721528
14,806667	0,2	3,735704
14,810000	0,2	3,747151
14,813333	0,2	3,755619
14,816667	0,2	3,761279
14,820000	0,2	3,764495
14,823333	0,2	3,765495
14,826667	0,2	3,764332
14,830000	0,2	3,761026
14,833333	0,2	3,755693
14,836667	0,2	3,748480
14,840000	0,2	3,739419
14,843333	0,2	3,728527
14,846667	0,2	3,716150
14,850000	0,2	3,703136
14,853333	0,2	3,690548
14,856667	0,2	3,679162
14,860000	0,2	3,669169
14,863333	0,2	3,660282
14,866667	0,2	3,651903
14,870000	0,2	3,643263
14,873333	0,2	3,633992
14,876667	0,2	3,624535
14,880000	0,2	3,615720
14,883333	0,2	3,608410
14,886667	0,2	3,603381
14,890000	0,2	3,600735
14,893333	0,2	3,599740
14,896667	0,2	3,599587
14,900000	0,2	3,599901
14,903333	0,2	3,600488
14,906667	0,2	3,600937
14,910000	0,2	3,600559
14,913333	0,2	3,598765
14,916667	0,2	3,595514
14,920000	0,2	3,591348
14,923333	0,2	3,586895
14,926667	0,2	3,582287
14,930000	0,2	3,577193
14,933333	0,2	3,571404
14,936667	0,2	3,565011
14,940000	0,2	3,558155
14,943333	0,2	3,551078
14,946667	0,2	3,544252
14,950000	0,2	3,538094
14,953333	0,2	3,532700
14,956667	0,2	3,528045
14,960000	0,2	3,524126
14,963333	0,2	3,520909
14,966667	0,2	3,518466
14,970000	0,2	3,516888
14,973333	0,2	3,515884
14,976667	0,2	3,515049
14,980000	0,2	3,514605
14,983333	0,2	3,515276
14,986667	0,2	3,517358
14,990000	0,2	3,520572
14,993333	0,2	3,524745
14,996667	0,2	3,529792
15,000000	0,2	3,535178
15,003333	0,2	3,540095
15,006667	0,2	3,544110
15,010000	0,2	3,547521
15,013333	0,2	3,551276
15,016667	0,2	3,556450
15,020000	0,2	3,563493
15,023333	0,2	3,571785
15,026667	0,2	3,580073
15,030000	0,2	3,587569
15,033333	0,2	3,594409
15,036667	0,2	3,601179
15,040000	0,2	3,608519
15,043333	0,2	3,616921
15,046667	0,2	3,626524
15,050000	0,2	3,637247
15,053333	0,2	3,648925
15,056667	0,2	3,661390
15,060000	0,2	3,674690
15,063333	0,2	3,688926
15,066667	0,2	3,703705
15,070000	0,2	3,718082
15,073333	0,2	3,731186
15,076667	0,2	3,742953
15,080000	0,2	3,754309
15,083333	0,2	3,766426
15,086667	0,2	3,779749
15,090000	0,2	3,793966
15,093333	0,2	3,808628
15,096667	0,2	3,823342
15,100000	0,2	3,837724
15,103333	0,2	3,851663
15,106667	0,2	3,865351
15,110000	0,2	3,878966
15,113333	0,2	3,892631
15,116667	0,2	3,906468
15,120000	0,2	3,920348
15,123333	0,2	3,933837
15,126667	0,2	3,946662
15,130000	0,2	3,959087
15,133333	0,2	3,971651
15,136667	0,2	3,984678
15,140000	0,2	3,998017
15,143333	0,2	4,011045
15,146667	0,2	4,022840
15,150000	0,2	4,032474
15,153333	0,2	4,039420
15,156667	0,2	4,043816
15,160000	0,2	4,046287
15,163333	0,2	4,047609
15,166667	0,2	4,048439
15,170000	0,2	4,049106
15,173333	0,2	4,049479
15,176667	0,2	4,049116
15,180000	0,2	4,047814
15,183333	0,2	4,045818
15,186667	0,2	4,043272
15,190000	0,2	4,039861
15,193333	0,2	4,035089
15,196667	0,2	4,028656
15,200000	0,2	4,020797
15,203333	0,2	4,012463
15,206667	0,2	4,004973
15,210000	0,2	3,999280
15,213333	0,2	3,995547
15,216667	0,2	3,993511
15,220000	0,2	3,992958
15,223333	0,2	3,993603
15,226667	0,2	3,995104
15,230000	0,2	3,997501
15,233333	0,2	4,001293
15,236667	0,2	4,006988
15,240000	0,2	4,014661
15,243333	0,2	4,023796
15,246667	0,2	4,033526
15,250000	0,2	4,043114
15,253333	0,2	4,052304
15,256667	0,2	4,061120
15,260000	0,2	4,069437
15,263333	0,2	4,077129
15,266667	0,2	4,084584
15,270000	0,2	4,092457
15,273333	0,2	4,100920
15,276667	0,2	4,109654
15,280000	0,2	4,118246
15,283333	0,2	4,126152
15,286667	0,2	4,132864
15,290000	0,2	4,138277
15,293333	0,2	4,142410
15,296667	0,2	4,145175
15,300000	0,2	4,147084
15,303333	0,2	4,149774
15,306667	0,2	4,155249
15,310000	0,2	4,164642
15,313333	0,2	4,177924
15,316667	0,2	4,194651
15,320000	0,2	4,214647
15,323333	0,2	4,237970
15,326667	0,2	4,264622
15,330000	0,2	4,294378
15,333333	0,2	4,326566
15,336667	0,2	4,360209
15,340000	0,2	4,394587
15,343333	0,2	4,429218
15,346667	0,2	4,463284
15,350000	0,2	4,495660
15,353333	0,2	4,525519
15,356667	0,2	4,552591
15,360000	0,2	4,576903
15,363333	0,2	4,598402
15,366667	0,2	4,616764
15,370000	0,2	4,631521
15,373333	0,2	4,642403
15,376667	0,2	4,649664
15,380000	0,2	4,653999
15,383333	0,2	4,656044
15,386667	0,2	4,656080
15,390000	0,2	4,654441
15,393333	0,2	4,652205
15,396667	0,2	4,651204
15,400000	0,2	4,653024
15,403333	0,2	4,658220
15,406667	0,2	4,666703
15,410000	0,2	4,678294
15,413333	0,2	4,692768
15,416667	0,2	4,710090
15,420000	0,2	4,730660
15,423333	0,2	4,754993
15,426667	0,2	4,783272
15,430000	0,2	4,815487
15,433333	0,2	4,852097
15,436667	0,2	4,894102
15,440000	0,2	4,942204
15,443333	0,2	4,996277
15,446667	0,2	5,055748
15,450000	0,2	5,120300
15,453333	0,2	5,190324
15,456667	0,2	5,266746
15,460000	0,2	5,350510
15,463333	0,2	5,442313
15,466667	0,2	5,542589
15,470000	0,2	5,651560
15,473333	0,2	5,769474
15,476667	0,2	5,896959
15,480000	0,2	6,034781
15,483333	0,2	6,183134
15,486667	0,2	6,341641
15,490000	0,2	6,509859
15,493333	0,2	6,687525
15,496667	0,2	6,874491
15,500000	0,2	7,070597
15,503333	0,2	7,275853
15,506667	0,2	7,490527
15,510000	0,2	7,714461
15,513333	0,2	7,946402
15,516667	0,2	8,184373
15,520000	0,2	8,426566
15,523333	0,2	8,671829
15,526667	0,2	8,919392
15,530000	0,2	9,168333
15,533333	0,2	9,417454
15,536667	0,2	9,665392
15,540000	0,2	9,910380
15,543333	0,2	10,149996
15,546667	0,2	10,381423
15,550000	0,2	10,601879
15,553333	0,2	10,808997
15,556667	0,2	11,001107
15,560000	0,2	11,177052
15,563333	0,2	11,335566
15,566667	0,2	11,474677
15,570000	0,2	11,591767
15,573333	0,2	11,684474
15,576667	0,2	11,751374
15,580000	0,2	11,791638
15,583333	0,2	11,804546
15,586667	0,2	11,789679
15,590000	0,2	11,747183
15,593333	0,2	11,677660
15,596667	0,2	11,581874
15,600000	0,2	11,460728
15,603333	0,2	11,315659
15,606667	0,2	11,148780
15,610000	0,2	10,962462
15,613333	0,2	10,758988
15,616667	0,2	10,540558
15,620000	0,2	10,309150
15,623333	0,2	10,066387
15,626667	0,2	9,814135
15,630000	0,2	9,555244
15,633333	0,2	9,293452
15,636667	0,2	9,032538
15,640000	0,2	8,775246
15,643333	0,2	8,522967
15,646667	0,2	8,276581
15,650000	0,2	8,037203
15,653333	0,2	7,806066
15,656667	0,2	7,584273
15,660000	0,2	7,372927
15,663333	0,2	7,173316
15,666667	0,2	6,986760
15,670000	0,2	6,814078
15,673333	0,2	6,655160
15,676667	0,2	6,509294
15,680000	0,2	6,375838
15,683333	0,2	6,254334
15,686667	0,2	6,144319
15,690000	0,2	6,045198
15,693333	0,2	5,956194
15,696667	0,2	5,876495
15,700000	0,2	5,805396
15,703333	0,2	5,742045
15,706667	0,2	5,685305
15,710000	0,2	5,634064
15,713333	0,2	5,587424
15,716667	0,2	5,544532
15,720000	0,2	5,504678
15,723333	0,2	5,467640
15,726667	0,2	5,433442
15,730000	0,2	5,402070
15,733333	0,2	5,373500
15,736667	0,2	5,347394
15,740000	0,2	5,323025
15,743333	0,2	5,299763
15,746667	0,2	5,277219
15,750000	0,2	5,255047
15,753333	0,2	5,233040
15,756667	0,2	5,211410
15,760000	0,2	5,190720
15,763333	0,2	5,171411
15,766667	0,2	5,153461
15,770000	0,2	5,136266
15,773333	0,2	5,118776
15,776667	0,2	5,100212
15,780000	0,2	5,080801
15,783333	0,2	5,061676
15,786667	0,2	5,044227
15,790000	0,2	5,029464
15,793333	0,2	5,017911
15,796667	0,2	5,010089
15,800000	0,2	5,006577
15,803333	0,2	5,007627
15,806667	0,2	5,013361
15,810000	0,2	5,024059
15,813333	0,2	5,040118
15,816667	0,2	5,062068
15,820000	0,2	5,090495
15,823333	0,2	5,125645
15,826667	0,2	5,167113
15,830000	0,2	5,214150
15,833333	0,2	5,266372
15,836667	0,2	5,323720
15,840000	0,2	5,385862
15,843333	0,2	5,452232
15,846667	0,2	5,522372
15,850000	0,2	5,595806
15,853333	0,2	5,671832
15,856667	0,2	5,749624
15,860000	0,2	5,828368
15,863333	0,2	5,907096
15,866667	0,2	5,984546
15,870000	0,2	6,059376
15,873333	0,2	6,130404
15,876667	0,2	6,196734
15,880000	0,2	6,257721
15,883333	0,2	6,312730
15,886667	0,2	6,361028
15,890000	0,2	6,401905
15,893333	0,2	6,434884
15,896667	0,2	6,459813
15,900000	0,2	6,476515
15,903333	0,2	6,484422
15,906667	0,2	6,482800
15,910000	0,2	6,471206
15,913333	0,2	6,449809
15,916667	0,2	6,419504
15,920000	0,2	6,381536
15,923333	0,2	6,336843
15,926667	0,2	6,285919
15,930000	0,2	6,229339
15,933333	0,2	6,168001
15,936667	0,2	6,102860
15,940000	0,2	6,034830
15,943333	0,2	5,964795
15,946667	0,2	5,893414
15,950000	0,2	5,821053
15,953333	0,2	5,748193
15,956667	0,2	5,675683
15,960000	0,2	5,604272
15,963333	0,2	5,534223
15,966667	0,2	5,465553
15,970000	0,2	5,398207
15,973333	0,2	5,331975
15,976667	0,2	5,266764
15,980000	0,2	5,202955
15,983333	0,2	5,141221
15,986667	0,2	5,082093
15,990000	0,2	5,025753
15,993333	0,2	4,972057
15,996667	0,2	4,920885
16,000000	0,2	4,872373
16,003333	0,2	4,826631
16,006667	0,2	4,783597
16,010000	0,2	4,743291
16,013333	0,2	4,705878
16,016667	0,2	4,671384
16,020000	0,2	4,639620
16,023333	0,2	4,610430
16,026667	0,2	4,583705
16,030000	0,2	4,559305
16,033333	0,2	4,537041
16,036667	0,2	4,516450
16,040000	0,2	4,496948
16,043333	0,2	4,478487
16,046667	0,2	4,461887
16,050000	0,2	4,448443
16,053333	0,2	4,438969
16,056667	0,2	4,433230
16,060000	0,2	4,430460
16,063333	0,2	4,430074
16,066667	0,2	4,431810
16,070000	0,2	4,435596
16,073333	0,2	4,441409
16,076667	0,2	4,449091
16,080000	0,2	4,458375
16,083333	0,2	4,469243
16,086667	0,2	4,482113
16,090000	0,2	4,497366
16,093333	0,2	4,514814
16,096667	0,2	4,533909
16,100000	0,2	4,554176
16,103333	0,2	4,575154
16,106667	0,2	4,596416
16,110000	0,2	4,617873
16,113333	0,2	4,639687
16,116667	0,2	4,661759
16,120000	0,2	4,683487
16,123333	0,2	4,704112
16,126667	0,2	4,723179
16,130000	0,2	4,740685
16,133333	0,2	4,756919
16,136667	0,2	4,772324
16,140000	0,2	4,787408
16,143333	0,2	4,802374
16,146667	0,2	4,816781
16,150000	0,2	4,829958
16,153333	0,2	4,841870
16,156667	0,2	4,853082
16,160000	0,2	4,863760
16,163333	0,2	4,873289
16,166667	0,2	4,880996
16,170000	0,2	4,886952
16,173333	0,2	4,892052
16,176667	0,2	4,897376
16,180000	0,2	4,903473
16,183333	0,2	4,910097
16,186667	0,2	4,916500
16,190000	0,2	4,921955
16,193333	0,2	4,925847
16,196667	0,2	4,927610
16,200000	0,2	4,927012
16,203333	0,2	4,924101
16,206667	0,2	4,918752
16,210000	0,2	4,910728
16,213333	0,2	4,899865
16,216667	0,2	4,885870
16,220000	0,2	4,868552
16,223333	0,2	4,848395
16,226667	0,2	4,826424
16,230000	0,2	4,803461
16,233333	0,2	4,779645
16,236667	0,2	4,754599
16,240000	0,2	4,728024
16,243333	0,2	4,700238
16,246667	0,2	4,672214
16,250000	0,2	4,645137
16,253333	0,2	4,619901
16,256667	0,2	4,596929
16,260000	0,2	4,576346
16,263333	0,2	4,558299
16,266667	0,2	4,543190
16,270000	0,2	4,531572
16,273333	0,2	4,523932
16,276667	0,2	4,520543
16,280000	0,2	4,521385
16,283333	0,2	4,526345
16,286667	0,2	4,535481
16,290000	0,2	4,548751
16,293333	0,2	4,565636
16,296667	0,2	4,585308
16,300000	0,2	4,606955
16,303333	0,2	4,629867
16,306667	0,2	4,653356
16,310000	0,2	4,676589
16,313333	0,2	4,698562
16,316667	0,2	4,718374
16,320000	0,2	4,735610
16,323333	0,2	4,750518
16,326667	0,2	4,763474
16,330000	0,2	4,774187
16,333333	0,2	4,781874
16,336667	0,2	4,786067
16,340000	0,2	4,786742
16,343333	0,2	4,783947
16,346667	0,2	4,777615
16,350000	0,2	4,767599
16,353333	0,2	4,753868
16,356667	0,2	4,736839
16,360000	0,2	4,717459
16,363333	0,2	4,696661
16,366667	0,2	4,674715
16,370000	0,2	4,651364
16,373333	0,2	4,626424
16,376667	0,2	4,600079
16,380000	0,2	4,572801
16,383333	0,2	4,544933
16,386667	0,2	4,516507
16,390000	0,2	4,487633
16,393333	0,2	4,458653
16,396667	0,2	4,430012
16,400000	0,2	4,402261
16,403333	0,2	4,375852
16,406667	0,2	4,350702
16,410000	0,2	4,326175
16,413333	0,2	4,301831
16,416667	0,2	4,278109
16,420000	0,2	4,256086
16,423333	0,2	4,236681
16,426667	0,2	4,220184
16,430000	0,2	4,206313
16,433333	0,2	4,194435
16,436667	0,2	4,183840
16,440000	0,2	4,174002
16,443333	0,2	4,164622
16,446667	0,2	4,155824
16,450000	0,2	4,148294
16,453333	0,2	4,142726
16,456667	0,2	4,139249
16,460000	0,2	4,137694
16,463333	0,2	4,138072
16,466667	0,2	4,140431
16,470000	0,2	4,144487
16,473333	0,2	4,149729
16,476667	0,2	4,155736
16,480000	0,2	4,162185
16,483333	0,2	4,168757
16,486667	0,2	4,175280
16,490000	0,2	4,181807
16,493333	0,2	4,188433
16,496667	0,2	4,195140
16,500000	0,2	4,201856
16,503333	0,2	4,208461
16,506667	0,2	4,214714
16,510000	0,2	4,220295
16,513333	0,2	4,224922
16,516667	0,2	4,228714
16,520000	0,2	4,232303
16,523333	0,2	4,236275
16,526667	0,2	4,240588
16,530000	0,2	4,244651
16,533333	0,2	4,247961
16,536667	0,2	4,250440
16,540000	0,2	4,252119
16,543333	0,2	4,252846
16,546667	0,2	4,252508
16,550000	0,2	4,251373
16,553333	0,2	4,250071
16,556667	0,2	4,249246
16,560000	0,2	4,249137
16,563333	0,2	4,249380
16,566667	0,2	4,249301
16,570000	0,2	4,248574
16,573333	0,2	4,247711
16,576667	0,2	4,247767
16,580000	0,2	4,249710
16,583333	0,2	4,254135
16,586667	0,2	4,260893
16,590000	0,2	4,268851
16,593333	0,2	4,276618
16,596667	0,2	4,283616
16,600000	0,2	4,290457
16,603333	0,2	4,298611
16,606667	0,2	4,309489
16,610000	0,2	4,323357
16,613333	0,2	4,339140
16,616667	0,2	4,355332
16,620000	0,2	4,371119
16,623333	0,2	4,386741
16,626667	0,2	4,402873
16,630000	0,2	4,419679
16,633333	0,2	4,436514
16,636667	0,2	4,452565
16,640000	0,2	4,467595
16,643333	0,2	4,481973
16,646667	0,2	4,496018
16,650000	0,2	4,509485
16,653333	0,2	4,521729
16,656667	0,2	4,531998
16,660000	0,2	4,539576
16,663333	0,2	4,544232
16,666667	0,2	4,546825
16,670000	0,2	4,548846
16,673333	0,2	4,550998
16,676667	0,2	4,552680
16,680000	0,2	4,552904
16,683333	0,2	4,551268
16,686667	0,2	4,547881
16,690000	0,2	4,542791
16,693333	0,2	4,536142
16,696667	0,2	4,528515
16,700000	0,2	4,520343
16,703333	0,2	4,511352
16,706667	0,2	4,500980
16,710000	0,2	4,488973
16,713333	0,2	4,475616
16,716667	0,2	4,461677
16,720000	0,2	4,447934
16,723333	0,2	4,434828
16,726667	0,2	4,422607
16,730000	0,2	4,411479
16,733333	0,2	4,401712
16,736667	0,2	4,393669
16,740000	0,2	4,387618
16,743333	0,2	4,383709
16,746667	0,2	4,382076
16,750000	0,2	4,382700
16,753333	0,2	4,385231
16,756667	0,2	4,389275
16,760000	0,2	4,394847
16,763333	0,2	4,402418
16,766667	0,2	4,412700
16,770000	0,2	4,426372
16,773333	0,2	4,443587
16,776667	0,2	4,463669
16,780000	0,2	4,485543
16,783333	0,2	4,508327
16,786667	0,2	4,531518
16,790000	0,2	4,555192
16,793333	0,2	4,579866
16,796667	0,2	4,605793
16,800000	0,2	4,632764
16,803333	0,2	4,660606
16,806667	0,2	4,689214
16,810000	0,2	4,718196
16,813333	0,2	4,746963
16,816667	0,2	4,775059
16,820000	0,2	4,802225
16,823333	0,2	4,828328
16,826667	0,2	4,853303
16,830000	0,2	4,877158
16,833333	0,2	4,900225
16,836667	0,2	4,923230
16,840000	0,2	4,946771
16,843333	0,2	4,970908
16,846667	0,2	4,995581
16,850000	0,2	5,021175
16,853333	0,2	5,048421
16,856667	0,2	5,078088
16,860000	0,2	5,110949
16,863333	0,2	5,147566
16,866667	0,2	5,187894
16,870000	0,2	5,231675
16,873333	0,2	5,279427
16,876667	0,2	5,332416
16,880000	0,2	5,391449
16,883333	0,2	5,456192
16,886667	0,2	5,525697
16,890000	0,2	5,599236
16,893333	0,2	5,676695
16,896667	0,2	5,758489
16,900000	0,2	5,845144
16,903333	0,2	5,936818
16,906667	0,2	6,033238
16,910000	0,2	6,133913
16,913333	0,2	6,238337
16,916667	0,2	6,346199
16,920000	0,2	6,457475
16,923333	0,2	6,572378
16,926667	0,2	6,691350
16,930000	0,2	6,815109
16,933333	0,2	6,944642
16,936667	0,2	7,081057
16,940000	0,2	7,225338
16,943333	0,2	7,378243
16,946667	0,2	7,540336
16,950000	0,2	7,712191
16,953333	0,2	7,894801
16,956667	0,2	8,089523
16,960000	0,2	8,297508
16,963333	0,2	8,519489
16,966667	0,2	8,755952
16,970000	0,2	9,007265
16,973333	0,2	9,273703
16,976667	0,2	9,555175
16,980000	0,2	9,850619
16,983333	0,2	10,157745
16,986667	0,2	10,473567
16,990000	0,2	10,794980
16,993333	0,2	11,118727
16,996667	0,2	11,441290
17,000000	0,2	11,758863
17,003333	0,2	12,066951
17,006667	0,2	12,359958
17,010000	0,2	12,631650
17,013333	0,2	12,876209
17,016667	0,2	13,088963
17,020000	0,2	13,266495
17,023333	0,2	13,405980
17,026667	0,2	13,504471
17,030000	0,2	13,559087
17,033333	0,2	13,567644
17,036667	0,2	13,529127
17,040000	0,2	13,443819
17,043333	0,2	13,312916
17,046667	0,2	13,138290
17,050000	0,2	12,922669
17,053333	0,2	12,669649
17,056667	0,2	12,383354
17,060000	0,2	12,068139
17,063333	0,2	11,728645
17,066667	0,2	11,370022
17,070000	0,2	10,997823
17,073333	0,2	10,617597
17,076667	0,2	10,234480
17,080000	0,2	9,853011
17,083333	0,2	9,477085
17,086667	0,2	9,109887
17,090000	0,2	8,753940
17,093333	0,2	8,411499
17,096667	0,2	8,084924
17,100000	0,2	7,776384
17,103333	0,2	7,487110
17,106667	0,2	7,217316
17,110000	0,2	6,966952
17,113333	0,2	6,736041
17,116667	0,2	6,524326
17,120000	0,2	6,331097
17,123333	0,2	6,155255
17,126667	0,2	5,995462
17,130000	0,2	5,850496
17,133333	0,2	5,719252
17,136667	0,2	5,600400
17,140000	0,2	5,492585
17,143333	0,2	5,394950
17,146667	0,2	5,307115
17,150000	0,2	5,228687
17,153333	0,2	5,159003
17,156667	0,2	5,097437
17,160000	0,2	5,043647
17,163333	0,2	4,997183
17,166667	0,2	4,957177
17,170000	0,2	4,922504
17,173333	0,2	4,891930
17,176667	0,2	4,864329
17,180000	0,2	4,839134
17,183333	0,2	4,816477
17,186667	0,2	4,796759
17,190000	0,2	4,780224
17,193333	0,2	4,766850
17,196667	0,2	4,756446
17,200000	0,2	4,748802
17,203333	0,2	4,743705
17,206667	0,2	4,740798
17,210000	0,2	4,739631
17,213333	0,2	4,740029
17,216667	0,2	4,742512
17,220000	0,2	4,748167
17,223333	0,2	4,757751
17,226667	0,2	4,771025
17,230000	0,2	4,787151
17,233333	0,2	4,805428
17,236667	0,2	4,825558
17,240000	0,2	4,847554
17,243333	0,2	4,871629
17,246667	0,2	4,898093
17,250000	0,2	4,927161
17,253333	0,2	4,958840
17,256667	0,2	4,992903
17,260000	0,2	5,028832
17,263333	0,2	5,065854
17,266667	0,2	5,102992
17,270000	0,2	5,139290
17,273333	0,2	5,174480
17,276667	0,2	5,209114
17,280000	0,2	5,243648
17,283333	0,2	5,277814
17,286667	0,2	5,310777
17,290000	0,2	5,341557
17,293333	0,2	5,369527
17,296667	0,2	5,394474
17,300000	0,2	5,416305
17,303333	0,2	5,435072
17,306667	0,2	5,450886
17,310000	0,2	5,463723
17,313333	0,2	5,473842
17,316667	0,2	5,482018
17,320000	0,2	5,489055
17,323333	0,2	5,495604
17,326667	0,2	5,502475
17,330000	0,2	5,510686
17,333333	0,2	5,520971
17,336667	0,2	5,533324
17,340000	0,2	5,547330
17,343333	0,2	5,562933
17,346667	0,2	5,580659
17,350000	0,2	5,601232
17,353333	0,2	5,624999
17,356667	0,2	5,651583
17,360000	0,2	5,680167
17,363333	0,2	5,710114
17,366667	0,2	5,741144
17,370000	0,2	5,772923
17,373333	0,2	5,804831
17,376667	0,2	5,836268
17,380000	0,2	5,866909
17,383333	0,2	5,896815
17,386667	0,2	5,926229
17,390000	0,2	5,954992
17,393333	0,2	5,982580
17,396667	0,2	6,008698
17,400000	0,2	6,033384
17,403333	0,2	6,056832
17,406667	0,2	6,079283
17,410000	0,2	6,100753
17,413333	0,2	6,120922
17,416667	0,2	6,139421
17,420000	0,2	6,156092
17,423333	0,2	6,170917
17,426667	0,2	6,183936
17,430000	0,2	6,194946
17,433333	0,2	6,203107
17,436667	0,2	6,207228
17,440000	0,2	6,206505
17,443333	0,2	6,200805
17,446667	0,2	6,190357
17,450000	0,2	6,175308
17,453333	0,2	6,155692
17,456667	0,2	6,131607
17,460000	0,2	6,103145
17,463333	0,2	6,070410
17,466667	0,2	6,033457
17,470000	0,2	5,991989
17,473333	0,2	5,945718
17,476667	0,2	5,894992
17,480000	0,2	5,840458
17,483333	0,2	5,782543
17,486667	0,2	5,721668
17,490000	0,2	5,658448
17,493333	0,2	5,593380
17,496667	0,2	5,526734
17,500000	0,2	5,459086
17,503333	0,2	5,391506
17,506667	0,2	5,324896
17,510000	0,2	5,259530
17,513333	0,2	5,195288
17,516667	0,2	5,131864
17,520000	0,2	5,068833
17,523333	0,2	5,005931
17,526667	0,2	4,943188
17,530000	0,2	4,880826
17,533333	0,2	4,819369
17,536667	0,2	4,759689
17,540000	0,2	4,702528
17,543333	0,2	4,647946
17,546667	0,2	4,595425
17,550000	0,2	4,544685
17,553333	0,2	4,496211
17,556667	0,2	4,451007
17,560000	0,2	4,410024
17,563333	0,2	4,373474
17,566667	0,2	4,340511
17,570000	0,2	4,309981
17,573333	0,2	4,281444
17,576667	0,2	4,255092
17,580000	0,2	4,230955
17,583333	0,2	4,208680
17,586667	0,2	4,187863
17,590000	0,2	4,168367
17,593333	0,2	4,150487
17,596667	0,2	4,134648
17,600000	0,2	4,120855
17,603333	0,2	4,108570
17,606667	0,2	4,097073
17,610000	0,2	4,086019
17,613333	0,2	4,075632
17,616667	0,2	4,066330
17,620000	0,2	4,058202
17,623333	0,2	4,050823
17,626667	0,2	4,043602
17,630000	0,2	4,036223
17,633333	0,2	4,028739
17,636667	0,2	4,021377
17,640000	0,2	4,014161
17,643333	0,2	4,006891
17,646667	0,2	3,999545
17,650000	0,2	3,992383
17,653333	0,2	3,985684
17,656667	0,2	3,979577
17,660000	0,2	3,974075
17,663333	0,2	3,969150
17,666667	0,2	3,964769
17,670000	0,2	3,960875
17,673333	0,2	3,957409
17,676667	0,2	3,954467
17,680000	0,2	3,952284
17,683333	0,2	3,950986
17,686667	0,2	3,950675
17,690000	0,2	3,951740
17,693333	0,2	3,954639
17,696667	0,2	3,959402
17,700000	0,2	3,965676
17,703333	0,2	3,973170
17,706667	0,2	3,981874
17,710000	0,2	3,991919
17,713333	0,2	4,003324
17,716667	0,2	4,015865
17,720000	0,2	4,028993
17,723333	0,2	4,041929
17,726667	0,2	4,054160
17,730000	0,2	4,065686
17,733333	0,2	4,076676
17,736667	0,2	4,087144
17,740000	0,2	4,096920
17,743333	0,2	4,105759
17,746667	0,2	4,113279
17,750000	0,2	4,118847
17,753333	0,2	4,121937
17,756667	0,2	4,122459
17,760000	0,2	4,120437
17,763333	0,2	4,115764
17,766667	0,2	4,108494
17,770000	0,2	4,099097
17,773333	0,2	4,088226
17,776667	0,2	4,076119
17,780000	0,2	4,062425
17,783333	0,2	4,046886
17,786667	0,2	4,030073
17,790000	0,2	4,013144
17,793333	0,2	3,996985
17,796667	0,2	3,981926
17,800000	0,2	3,968200
17,803333	0,2	3,956209
17,806667	0,2	3,946338
17,810000	0,2	3,938820
17,813333	0,2	3,933689
17,816667	0,2	3,930755
17,820000	0,2	3,929790
17,823333	0,2	3,930872
17,826667	0,2	3,934601
17,830000	0,2	3,941764
17,833333	0,2	3,952865
17,836667	0,2	3,968024
17,840000	0,2	3,986745
17,843333	0,2	4,007892
17,846667	0,2	4,030333
17,850000	0,2	4,053359
17,853333	0,2	4,076597
17,856667	0,2	4,099996
17,860000	0,2	4,123723
17,863333	0,2	4,147809
17,866667	0,2	4,171892
17,870000	0,2	4,195137
17,873333	0,2	4,216427
17,876667	0,2	4,234985
17,880000	0,2	4,250801
17,883333	0,2	4,264449
17,886667	0,2	4,276607
17,890000	0,2	4,287694
17,893333	0,2	4,297857
17,896667	0,2	4,307336
17,900000	0,2	4,316643
17,903333	0,2	4,326174
17,906667	0,2	4,335910
17,910000	0,2	4,345675
17,913333	0,2	4,355607
17,916667	0,2	4,366398
17,920000	0,2	4,378901
17,923333	0,2	4,393516
17,926667	0,2	4,409886
17,930000	0,2	4,426913
17,933333	0,2	4,443341
17,936667	0,2	4,458629
17,940000	0,2	4,472959
17,943333	0,2	4,486327
17,946667	0,2	4,497930
17,950000	0,2	4,506608
17,953333	0,2	4,511734
17,956667	0,2	4,513325
17,960000	0,2	4,511266
17,963333	0,2	4,504959
17,966667	0,2	4,493900
17,970000	0,2	4,478253
17,973333	0,2	4,458723
17,976667	0,2	4,436143
17,980000	0,2	4,411248
17,983333	0,2	4,384385
17,986667	0,2	4,355477
17,990000	0,2	4,324568
17,993333	0,2	4,292123
17,996667	0,2	4,258972
18,000000	0,2	4,226391
18,003333	0,2	4,195807
18,006667	0,2	4,168168
18,010000	0,2	4,143814
18,013333	0,2	4,122941
18,016667	0,2	4,106041
18,020000	0,2	4,093733
18,023333	0,2	4,086209
18,026667	0,2	4,082958
18,030000	0,2	4,083110
18,033333	0,2	4,086148
18,036667	0,2	4,092128
18,040000	0,2	4,101186
18,043333	0,2	4,113310
18,046667	0,2	4,128608
18,050000	0,2	4,147066
18,053333	0,2	4,167940
18,056667	0,2	4,189818
18,060000	0,2	4,211233
18,063333	0,2	4,231013
18,066667	0,2	4,248501
18,070000	0,2	4,263866
18,073333	0,2	4,277784
18,076667	0,2	4,290470
18,080000	0,2	4,301385
18,083333	0,2	4,309647
18,086667	0,2	4,314362
18,090000	0,2	4,314744
18,093333	0,2	4,310384
18,096667	0,2	4,301596
18,100000	0,2	4,289238
18,103333	0,2	4,274247
18,106667	0,2	4,257311
18,110000	0,2	4,238600
18,113333	0,2	4,217910
18,116667	0,2	4,195210
18,120000	0,2	4,170967
18,123333	0,2	4,146070
18,126667	0,2	4,121610
18,130000	0,2	4,098540
18,133333	0,2	4,077317
18,136667	0,2	4,057834
18,140000	0,2	4,039591
18,143333	0,2	4,022023
18,146667	0,2	4,004742
18,150000	0,2	3,987563
18,153333	0,2	3,970618
18,156667	0,2	3,954589
18,160000	0,2	3,940546
18,163333	0,2	3,929168
18,166667	0,2	3,920241
18,170000	0,2	3,913032
18,173333	0,2	3,906760
18,176667	0,2	3,900861
18,180000	0,2	3,895266
18,183333	0,2	3,890120
18,186667	0,2	3,885276
18,190000	0,2	3,880447
18,193333	0,2	3,875550
18,196667	0,2	3,870608
18,200000	0,2	3,865485
18,203333	0,2	3,859861
18,206667	0,2	3,853492
18,210000	0,2	3,846322
18,213333	0,2	3,838424
18,216667	0,2	3,830195
18,220000	0,2	3,822278
18,223333	0,2	3,814851
18,226667	0,2	3,807358
18,230000	0,2	3,799218
18,233333	0,2	3,790432
18,236667	0,2	3,781437
18,240000	0,2	3,772687
18,243333	0,2	3,764218
18,246667	0,2	3,755597
18,250000	0,2	3,746428
18,253333	0,2	3,736678
18,256667	0,2	3,726529
18,260000	0,2	3,716295
18,263333	0,2	3,706611
18,266667	0,2	3,698244
18,270000	0,2	3,691406
18,273333	0,2	3,685554
18,276667	0,2	3,680096
18,280000	0,2	3,674930
18,283333	0,2	3,670094
18,286667	0,2	3,665271
18,290000	0,2	3,659958
18,293333	0,2	3,654068
18,296667	0,2	3,648135
18,300000	0,2	3,642896
18,303333	0,2	3,638765
18,306667	0,2	3,635843
18,310000	0,2	3,634232
18,313333	0,2	3,633920
18,316667	0,2	3,634383
18,320000	0,2	3,634673
18,323333	0,2	3,634052
18,326667	0,2	3,632565
18,330000	0,2	3,631227
18,333333	0,2	3,631630
18,336667	0,2	3,635051
18,340000	0,2	3,641846
18,343333	0,2	3,651628
18,346667	0,2	3,663917
18,350000	0,2	3,678698
18,353333	0,2	3,696486
18,356667	0,2	3,718061
18,360000	0,2	3,744207
18,363333	0,2	3,775669
18,366667	0,2	3,813215
18,370000	0,2	3,857348
18,373333	0,2	3,907931
18,376667	0,2	3,964481
18,380000	0,2	4,026687
18,383333	0,2	4,094364
18,386667	0,2	4,167007
18,390000	0,2	4,243543
18,393333	0,2	4,322553
18,396667	0,2	4,402539
18,400000	0,2	4,481901
18,403333	0,2	4,558719
18,406667	0,2	4,630602
18,410000	0,2	4,695158
18,413333	0,2	4,750765
18,416667	0,2	4,796597
18,420000	0,2	4,832032
18,423333	0,2	4,856248
18,426667	0,2	4,868222
18,430000	0,2	4,867174
18,433333	0,2	4,853147
18,436667	0,2	4,827088
18,440000	0,2	4,790463
18,443333	0,2	4,744819
18,446667	0,2	4,691635
18,450000	0,2	4,632391
18,453333	0,2	4,568483
18,456667	0,2	4,501159
18,460000	0,2	4,431823
18,463333	0,2	4,362310
18,466667	0,2	4,294584
18,470000	0,2	4,230084
18,473333	0,2	4,169439
18,476667	0,2	4,112763
18,480000	0,2	4,060112
18,483333	0,2	4,011702
18,486667	0,2	3,967906
18,490000	0,2	3,929138
18,493333	0,2	3,895580
18,496667	0,2	3,866863
18,500000	0,2	3,842249
18,503333	0,2	3,821260
18,506667	0,2	3,803976
18,510000	0,2	3,790772
18,513333	0,2	3,781795
18,516667	0,2	3,776698
18,520000	0,2	3,774810
18,523333	0,2	3,775400
18,526667	0,2	3,778031
18,530000	0,2	3,782653
18,533333	0,2	3,789269
18,536667	0,2	3,797768
18,540000	0,2	3,807732
18,543333	0,2	3,818095
18,546667	0,2	3,827510
18,550000	0,2	3,835098
18,553333	0,2	3,840674
18,556667	0,2	3,844433
18,560000	0,2	3,846702
18,563333	0,2	3,847881
18,566667	0,2	3,848265
18,570000	0,2	3,847652
18,573333	0,2	3,845375
18,576667	0,2	3,840885
18,580000	0,2	3,834271
18,583333	0,2	3,826142
18,586667	0,2	3,816835
18,590000	0,2	3,806031
18,593333	0,2	3,793514
18,596667	0,2	3,779882
18,600000	0,2	3,766123
18,603333	0,2	3,752853
18,606667	0,2	3,740280
18,610000	0,2	3,728711
18,613333	0,2	3,718695
18,616667	0,2	3,710732
18,620000	0,2	3,705110
18,623333	0,2	3,701716
18,626667	0,2	3,699940
18,630000	0,2	3,699052
18,633333	0,2	3,698842
18,636667	0,2	3,700107
18,640000	0,2	3,704434
18,643333	0,2	3,713091
18,646667	0,2	3,725968
18,650000	0,2	3,741617
18,653333	0,2	3,758478
18,656667	0,2	3,775867
18,660000	0,2	3,793487
18,663333	0,2	3,810646
18,666667	0,2	3,826636
18,670000	0,2	3,841497
18,673333	0,2	3,855631
18,676667	0,2	3,868644
18,680000	0,2	3,879346
18,683333	0,2	3,886968
18,686667	0,2	3,891471
18,690000	0,2	3,892844
18,693333	0,2	3,891034
18,696667	0,2	3,886324
18,700000	0,2	3,879169
18,703333	0,2	3,869802
18,706667	0,2	3,858301
18,710000	0,2	3,844933
18,713333	0,2	3,830286
18,716667	0,2	3,814993
18,720000	0,2	3,799377
18,723333	0,2	3,783399
18,726667	0,2	3,767002
18,730000	0,2	3,750490
18,733333	0,2	3,734417
18,736667	0,2	3,719072
18,740000	0,2	3,704254
18,743333	0,2	3,689595
18,746667	0,2	3,675150
18,750000	0,2	3,661477
18,753333	0,2	3,649001
18,756667	0,2	3,637825
18,760000	0,2	3,628078
18,763333	0,2	3,619722
18,766667	0,2	3,612265
18,770000	0,2	3,605119
18,773333	0,2	3,597903
18,776667	0,2	3,590337
18,780000	0,2	3,582327
18,783333	0,2	3,574281
18,786667	0,2	3,566996
18,790000	0,2	3,561019
18,793333	0,2	3,556341
18,796667	0,2	3,552706
18,800000	0,2	3,549930
18,803333	0,2	3,548007
18,806667	0,2	3,547151
18,810000	0,2	3,547807
18,813333	0,2	3,550508
18,816667	0,2	3,555569
18,820000	0,2	3,562829
18,823333	0,2	3,571681
18,826667	0,2	3,581491
18,830000	0,2	3,592128
18,833333	0,2	3,603967
18,836667	0,2	3,617330
18,840000	0,2	3,632117
18,843333	0,2	3,647854
18,846667	0,2	3,663967
18,850000	0,2	3,679920
18,853333	0,2	3,694958
18,856667	0,2	3,707978
18,860000	0,2	3,718119
18,863333	0,2	3,725209
18,866667	0,2	3,729550
18,870000	0,2	3,731550
18,873333	0,2	3,731409
18,876667	0,2	3,729077
18,880000	0,2	3,724656
18,883333	0,2	3,718407
18,886667	0,2	3,710268
18,890000	0,2	3,700019
18,893333	0,2	3,687844
18,896667	0,2	3,674216
18,900000	0,2	3,659537
18,903333	0,2	3,644183
18,906667	0,2	3,628466
18,910000	0,2	3,612485
18,913333	0,2	3,596360
18,916667	0,2	3,580402
18,920000	0,2	3,564861
18,923333	0,2	3,549722
18,926667	0,2	3,534961
18,930000	0,2	3,520934
18,933333	0,2	3,508291
18,936667	0,2	3,497567
18,940000	0,2	3,488949
18,943333	0,2	3,482202
18,946667	0,2	3,476761
18,950000	0,2	3,471894
18,953333	0,2	3,467003
18,956667	0,2	3,462010
18,960000	0,2	3,457305
18,963333	0,2	3,453246
18,966667	0,2	3,449941
18,970000	0,2	3,447546
18,973333	0,2	3,446380
18,976667	0,2	3,446639
18,980000	0,2	3,447989
18,983333	0,2	3,449641
18,986667	0,2	3,451086
18,990000	0,2	3,452472
18,993333	0,2	3,454215
18,996667	0,2	3,456488
19,000000	0,2	3,458928
19,003333	0,2	3,461069
19,006667	0,2	3,463015
19,010000	0,2	3,465128
19,013333	0,2	3,467283
19,016667	0,2	3,469040
19,020000	0,2	3,470234
19,023333	0,2	3,470916
19,026667	0,2	3,470964
19,030000	0,2	3,470169
19,033333	0,2	3,468460
19,036667	0,2	3,465778
19,040000	0,2	3,461988
19,043333	0,2	3,457042
19,046667	0,2	3,450976
19,050000	0,2	3,443787
19,053333	0,2	3,435600
19,056667	0,2	3,426900
19,060000	0,2	3,418339
19,063333	0,2	3,410114
19,066667	0,2	3,401642
19,070000	0,2	3,392138
19,073333	0,2	3,381451
19,076667	0,2	3,370053
19,080000	0,2	3,358425
19,083333	0,2	3,346746
19,086667	0,2	3,334936
19,090000	0,2	3,322754
19,093333	0,2	3,309933
19,096667	0,2	3,296448
19,100000	0,2	3,282777
19,103333	0,2	3,269636
19,106667	0,2	3,257286
19,110000	0,2	3,245543
19,113333	0,2	3,234353
19,116667	0,2	3,223716
19,120000	0,2	3,213406
19,123333	0,2	3,203283
19,126667	0,2	3,193610
19,130000	0,2	3,184930
19,133333	0,2	3,177644
19,136667	0,2	3,171674
19,140000	0,2	3,166486
19,143333	0,2	3,161351
19,146667	0,2	3,155811
19,150000	0,2	3,149978
19,153333	0,2	3,144236
19,156667	0,2	3,138938
19,160000	0,2	3,134367
19,163333	0,2	3,130439
19,166667	0,2	3,126578
19,170000	0,2	3,122265
19,173333	0,2	3,117460
19,176667	0,2	3,112554
19,180000	0,2	3,108205
19,183333	0,2	3,104955
19,186667	0,2	3,102893
19,190000	0,2	3,101880
19,193333	0,2	3,101730
19,196667	0,2	3,102003
19,200000	0,2	3,102116
19,203333	0,2	3,101898
19,206667	0,2	3,101936
19,210000	0,2	3,103232
19,213333	0,2	3,106331
19,216667	0,2	3,110809
19,220000	0,2	3,115743
19,223333	0,2	3,120499
19,226667	0,2	3,125017
19,230000	0,2	3,129434
19,233333	0,2	3,133689
19,236667	0,2	3,137724
19,240000	0,2	3,141828
19,243333	0,2	3,146477
19,246667	0,2	3,151703
19,250000	0,2	3,157105
19,253333	0,2	3,162683
19,256667	0,2	3,169058
19,260000	0,2	3,176815
19,263333	0,2	3,186004
19,266667	0,2	3,196175
19,270000	0,2	3,206660
19,273333	0,2	3,216842
19,276667	0,2	3,226388
19,280000	0,2	3,235372
19,283333	0,2	3,244094
19,286667	0,2	3,252849
19,290000	0,2	3,261875
19,293333	0,2	3,271217
19,296667	0,2	3,280636
19,300000	0,2	3,289894
19,303333	0,2	3,298866
19,306667	0,2	3,307240
19,310000	0,2	3,314543
19,313333	0,2	3,320456
19,316667	0,2	3,324909
19,320000	0,2	3,327971
19,323333	0,2	3,329663
19,326667	0,2	3,329850
19,330000	0,2	3,328425
19,333333	0,2	3,325383
19,336667	0,2	3,320713
19,340000	0,2	3,314504
19,343333	0,2	3,307101
19,346667	0,2	3,299021
19,350000	0,2	3,290643
19,353333	0,2	3,282130
19,356667	0,2	3,273773
19,360000	0,2	3,266012
19,363333	0,2	3,259109
19,366667	0,2	3,253265
19,370000	0,2	3,248715
19,373333	0,2	3,245417
19,376667	0,2	3,243084
19,380000	0,2	3,241557
19,383333	0,2	3,240832
19,386667	0,2	3,240979
19,390000	0,2	3,242469
19,393333	0,2	3,246225
19,396667	0,2	3,252873
19,400000	0,2	3,262076
19,403333	0,2	3,272727
19,406667	0,2	3,283657
19,410000	0,2	3,294082
19,413333	0,2	3,303463
19,416667	0,2	3,311429
19,420000	0,2	3,318079
19,423333	0,2	3,323886
19,426667	0,2	3,329053
19,430000	0,2	3,333067
19,433333	0,2	3,334861
19,436667	0,2	3,333589
19,440000	0,2	3,329352
19,443333	0,2	3,323104
19,446667	0,2	3,315931
19,450000	0,2	3,308339
19,453333	0,2	3,299915
19,456667	0,2	3,289568
19,460000	0,2	3,276455
19,463333	0,2	3,261013
19,466667	0,2	3,244823
19,470000	0,2	3,229399
19,473333	0,2	3,215559
19,476667	0,2	3,203592
19,480000	0,2	3,193442
19,483333	0,2	3,185051
19,486667	0,2	3,178602
19,490000	0,2	3,174166
19,493333	0,2	3,171406
19,496667	0,2	3,170054
19,500000	0,2	3,170487
19,503333	0,2	3,173522
19,506667	0,2	3,179838
19,510000	0,2	3,189830
19,513333	0,2	3,203781
19,516667	0,2	3,221846
19,520000	0,2	3,243931
19,523333	0,2	3,269724
19,526667	0,2	3,298810
19,530000	0,2	3,330777
19,533333	0,2	3,365219
19,536667	0,2	3,401645
19,540000	0,2	3,439445
19,543333	0,2	3,477868
19,546667	0,2	3,516223
19,550000	0,2	3,554092
19,553333	0,2	3,590871
19,556667	0,2	3,625488
19,560000	0,2	3,656903
19,563333	0,2	3,684414
19,566667	0,2	3,707485
19,570000	0,2	3,725725
19,573333	0,2	3,739076
19,576667	0,2	3,747881
19,580000	0,2	3,752706
19,583333	0,2	3,754045
19,586667	0,2	3,751955
19,590000	0,2	3,746091
19,593333	0,2	3,736403
19,596667	0,2	3,723581
19,600000	0,2	3,708647
19,603333	0,2	3,692204
19,606667	0,2	3,674320
19,610000	0,2	3,655058
19,613333	0,2	3,634827
19,616667	0,2	3,614293
19,620000	0,2	3,593951
19,623333	0,2	3,573637
19,626667	0,2	3,552805
19,630000	0,2	3,531349
19,633333	0,2	3,509791
19,636667	0,2	3,488858
19,640000	0,2	3,469097
19,643333	0,2	3,450627
19,646667	0,2	3,433170
19,650000	0,2	3,416344
19,653333	0,2	3,399885
19,656667	0,2	3,383685
19,660000	0,2	3,367698
19,663333	0,2	3,351902
19,666667	0,2	3,336341
19,670000	0,2	3,320963
19,673333	0,2	3,305386
19,676667	0,2	3,289003
19,680000	0,2	3,271445
19,683333	0,2	3,252990
19,686667	0,2	3,234413
19,690000	0,2	3,216461
19,693333	0,2	3,199596
19,696667	0,2	3,183934
19,700000	0,2	3,169089
19,703333	0,2	3,154500
19,706667	0,2	3,140189
19,710000	0,2	3,126652
19,713333	0,2	3,113955
19,716667	0,2	3,101582
19,720000	0,2	3,089307
19,723333	0,2	3,077635
19,726667	0,2	3,067029
19,730000	0,2	3,057153
19,733333	0,2	3,047317
19,736667	0,2	3,037391
19,740000	0,2	3,027951
19,743333	0,2	3,019665
19,746667	0,2	3,012667
19,750000	0,2	3,006515
19,753333	0,2	3,000626
19,756667	0,2	2,994695
19,760000	0,2	2,988811
19,763333	0,2	2,983373
19,766667	0,2	2,978883
19,770000	0,2	2,975679
19,773333	0,2	2,973852
19,776667	0,2	2,973364
19,780000	0,2	2,974168
19,783333	0,2	2,976431
19,786667	0,2	2,980611
19,790000	0,2	2,987193
19,793333	0,2	2,996415
19,796667	0,2	3,008061
19,800000	0,2	3,021481
19,803333	0,2	3,036024
19,806667	0,2	3,051336
19,810000	0,2	3,067371
19,813333	0,2	3,084500
19,816667	0,2	3,103227
19,820000	0,2	3,123489
19,823333	0,2	3,144546
19,826667	0,2	3,165525
19,830000	0,2	3,185783
19,833333	0,2	3,204827
19,836667	0,2	3,222171
19,840000	0,2	3,237442
19,843333	0,2	3,250531
19,846667	0,2	3,261411
19,850000	0,2	3,269825
19,853333	0,2	3,275339
19,856667	0,2	3,277738
19,860000	0,2	3,277157
19,863333	0,2	3,273920
19,866667	0,2	3,268277
19,870000	0,2	3,260168
19,873333	0,2	3,249350
19,876667	0,2	3,235713
19,880000	0,2	3,219342
19,883333	0,2	3,200394
19,886667	0,2	3,179131
19,890000	0,2	3,156250
19,893333	0,2	3,132880
19,896667	0,2	3,109897
19,900000	0,2	3,087431
19,903333	0,2	3,065066
19,906667	0,2	3,042318
19,910000	0,2	3,019023
19,913333	0,2	2,995576
19,916667	0,2	2,972724
19,920000	0,2	2,951062
19,923333	0,2	2,930861
19,926667	0,2	2,912026
19,930000	0,2	2,894061
19,933333	0,2	2,876451
19,936667	0,2	2,859221
19,940000	0,2	2,842963
19,943333	0,2	2,828190
19,946667	0,2	2,814900
19,950000	0,2	2,802779
19,953333	0,2	2,791424
19,956667	0,2	2,780462
19,960000	0,2	2,769749
19,963333	0,2	2,759402
19,966667	0,2	2,749520
19,970000	0,2	2,739895
19,973333	0,2	2,730076
19,976667	0,2	2,719712
19,980000	0,2	2,708877
19,983333	0,2	2,698158
19,986667	0,2	2,688220
19,990000	0,2	2,679352
19,993333	0,2	2,671506
19,996667	0,2	2,664569
20,000000	0,2	2,658473
20,003333	0,2	2,653029
20,006667	0,2	2,647870
20,010000	0,2	2,642849
20,013333	0,2	2,638322
20,016667	0,2	2,634869
20,020000	0,2	2,632703
20,023333	0,2	2,631346
20,026667	0,2	2,630163
20,030000	0,2	2,629059
20,033333	0,2	2,628494
20,036667	0,2	2,628901
20,040000	0,2	2,630120
20,043333	0,2	2,631714
20,046667	0,2	2,633660
20,050000	0,2	2,636197
20,053333	0,2	2,639293
20,056667	0,2	2,642679
20,060000	0,2	2,646135
20,063333	0,2	2,649629
20,066667	0,2	2,653393
20,070000	0,2	2,657786
20,073333	0,2	2,662973
20,076667	0,2	2,668822
20,080000	0,2	2,675006
20,083333	0,2	2,681320
20,086667	0,2	2,687961
20,090000	0,2	2,695367
20,093333	0,2	2,703963
20,096667	0,2	2,714017
20,100000	0,2	2,725480
20,103333	0,2	2,737948
20,106667	0,2	2,750846
20,110000	0,2	2,763774
20,113333	0,2	2,776764
20,116667	0,2	2,790022
20,120000	0,2	2,803577
20,123333	0,2	2,817285
20,126667	0,2	2,830654
20,130000	0,2	2,842648
20,133333	0,2	2,852123
20,136667	0,2	2,858678
20,140000	0,2	2,863154
20,143333	0,2	2,866964
20,146667	0,2	2,870961
20,150000	0,2	2,875311
20,153333	0,2	2,879809
20,156667	0,2	2,883790
20,160000	0,2	2,886198
20,163333	0,2	2,886108
20,166667	0,2	2,883180
20,170000	0,2	2,877747
20,173333	0,2	2,870587
20,176667	0,2	2,862444
20,180000	0,2	2,853988
20,183333	0,2	2,846147
20,186667	0,2	2,839768
20,190000	0,2	2,835159
20,193333	0,2	2,832411
20,196667	0,2	2,831731
20,200000	0,2	2,833351
20,203333	0,2	2,837400
20,206667	0,2	2,843734
20,210000	0,2	2,851698
20,213333	0,2	2,860333
20,216667	0,2	2,868986
20,220000	0,2	2,877501
20,223333	0,2	2,885724
20,226667	0,2	2,893294
20,230000	0,2	2,900350
20,233333	0,2	2,907776
20,236667	0,2	2,916108
20,240000	0,2	2,924802
20,243333	0,2	2,932870
20,246667	0,2	2,939479
20,250000	0,2	2,943946
20,253333	0,2	2,945982
20,256667	0,2	2,945903
20,260000	0,2	2,944153
20,263333	0,2	2,940873
20,266667	0,2	2,936085
20,270000	0,2	2,929754
20,273333	0,2	2,921564
20,276667	0,2	2,911293
20,280000	0,2	2,899581
20,283333	0,2	2,887813
20,286667	0,2	2,877336
20,290000	0,2	2,869115
20,293333	0,2	2,863783
20,296667	0,2	2,861549
20,300000	0,2	2,862096
20,303333	0,2	2,864832
20,306667	0,2	2,869474
20,310000	0,2	2,876482
20,313333	0,2	2,886800
20,316667	0,2	2,901182
20,320000	0,2	2,919956
20,323333	0,2	2,943122
20,326667	0,2	2,970269
20,330000	0,2	3,000574
20,333333	0,2	3,033204
20,336667	0,2	3,067789
20,340000	0,2	3,104333
20,343333	0,2	3,142646
20,346667	0,2	3,182028
20,350000	0,2	3,221554
20,353333	0,2	3,260522
20,356667	0,2	3,298430
20,360000	0,2	3,334685
20,363333	0,2	3,368620
20,366667	0,2	3,399744
20,370000	0,2	3,427663
20,373333	0,2	3,451991
20,376667	0,2	3,472782
20,380000	0,2	3,490716
20,383333	0,2	3,506583
20,386667	0,2	3,520693
20,390000	0,2	3,532655
20,393333	0,2	3,541785
20,396667	0,2	3,547824
20,400000	0,2	3,551006
20,403333	0,2	3,551539
20,406667	0,2	3,549472
20,410000	0,2	3,544718
20,413333	0,2	3,536862
20,416667	0,2	3,525610
20,420000	0,2	3,511469
20,423333	0,2	3,495435
20,426667	0,2	3,478293
20,430000	0,2	3,460310
20,433333	0,2	3,441272
20,436667	0,2	3,420857
20,440000	0,2	3,399110
20,443333	0,2	3,376360
20,446667	0,2	3,352704
20,450000	0,2	3,327732
20,453333	0,2	3,300771
20,456667	0,2	3,271540
20,460000	0,2	3,240572
20,463333	0,2	3,208831
20,466667	0,2	3,177085
20,470000	0,2	3,145659
20,473333	0,2	3,114269
20,476667	0,2	3,082073
20,480000	0,2	3,048450
20,483333	0,2	3,013819
20,486667	0,2	2,979440
20,490000	0,2	2,946573
20,493333	0,2	2,915938
20,496667	0,2	2,887609
20,500000	0,2	2,861147
20,503333	0,2	2,835976
20,506667	0,2	2,811867
20,510000	0,2	2,789173
20,513333	0,2	2,768469
20,516667	0,2	2,749907
20,520000	0,2	2,733036
20,523333	0,2	2,717198
20,526667	0,2	2,702130
20,530000	0,2	2,688160
20,533333	0,2	2,675603
20,536667	0,2	2,664281
20,540000	0,2	2,653897
20,543333	0,2	2,644638
20,546667	0,2	2,637103
20,550000	0,2	2,631416
20,553333	0,2	2,626774
20,556667	0,2	2,622208
20,560000	0,2	2,617097
20,563333	0,2	2,610908
20,566667	0,2	2,603372
20,570000	0,2	2,594984
20,573333	0,2	2,586629
20,576667	0,2	2,578699
20,580000	0,2	2,571110
20,583333	0,2	2,563952
20,586667	0,2	2,557404
20,590000	0,2	2,551165
20,593333	0,2	2,544739
20,596667	0,2	2,538269
20,600000	0,2	2,532367
20,603333	0,2	2,527194
20,606667	0,2	2,522534
20,610000	0,2	2,518469
20,613333	0,2	2,515276
20,616667	0,2	2,512887
20,620000	0,2	2,510680
20,623333	0,2	2,507883
20,626667	0,2	2,504343
20,630000	0,2	2,500593
20,633333	0,2	2,497210
20,636667	0,2	2,494550
20,640000	0,2	2,492750
20,643333	0,2	2,491568
20,646667	0,2	2,490555
20,650000	0,2	2,489436
20,653333	0,2	2,487964
20,656667	0,2	2,485764
20,660000	0,2	2,482623
20,663333	0,2	2,478647
20,666667	0,2	2,474186
20,670000	0,2	2,469658
20,673333	0,2	2,465221
20,676667	0,2	2,460704
20,680000	0,2	2,455781
20,683333	0,2	2,450267
20,686667	0,2	2,444489
20,690000	0,2	2,439067
20,693333	0,2	2,434229
20,696667	0,2	2,429621
20,700000	0,2	2,424664
20,703333	0,2	2,418966
20,706667	0,2	2,412439
20,710000	0,2	2,405142
20,713333	0,2	2,397259
20,716667	0,2	2,389159
20,720000	0,2	2,381343
20,723333	0,2	2,374408
20,726667	0,2	2,368963
20,730000	0,2	2,365276
20,733333	0,2	2,362838
20,736667	0,2	2,360573
20,740000	0,2	2,357679
20,743333	0,2	2,354018
20,746667	0,2	2,349797
20,750000	0,2	2,345438
20,753333	0,2	2,341515
20,756667	0,2	2,338312
20,760000	0,2	2,335755
20,763333	0,2	2,334016
20,766667	0,2	2,333841
20,770000	0,2	2,335975
20,773333	0,2	2,340427
20,776667	0,2	2,346458
20,780000	0,2	2,352995
20,783333	0,2	2,359118
20,786667	0,2	2,364587
20,790000	0,2	2,369969
20,793333	0,2	2,376214
20,796667	0,2	2,383961
20,800000	0,2	2,393169
20,803333	0,2	2,403477
20,806667	0,2	2,414839
20,810000	0,2	2,427817
20,813333	0,2	2,443309
20,816667	0,2	2,461764
20,820000	0,2	2,482820
20,823333	0,2	2,505644
20,826667	0,2	2,529211
20,830000	0,2	2,552755
20,833333	0,2	2,576261
20,836667	0,2	2,600204
20,840000	0,2	2,625086
20,843333	0,2	2,651292
20,846667	0,2	2,678816
20,850000	0,2	2,707161
20,853333	0,2	2,735809
20,856667	0,2	2,764405
20,860000	0,2	2,792311
20,863333	0,2	2,818756
20,866667	0,2	2,843482
20,870000	0,2	2,866434
20,873333	0,2	2,887036
20,876667	0,2	2,904390
20,880000	0,2	2,917712
20,883333	0,2	2,926324
20,886667	0,2	2,929719
20,890000	0,2	2,927701
20,893333	0,2	2,920368
20,896667	0,2	2,908088
20,900000	0,2	2,891523
20,903333	0,2	2,871434
20,906667	0,2	2,848302
20,910000	0,2	2,822276
20,913333	0,2	2,793446
20,916667	0,2	2,762146
20,920000	0,2	2,729088
20,923333	0,2	2,695113
20,926667	0,2	2,661084
20,930000	0,2	2,628059
20,933333	0,2	2,596883
20,936667	0,2	2,567679
20,940000	0,2	2,540164
20,943333	0,2	2,514244
20,946667	0,2	2,490425
20,950000	0,2	2,469876
20,953333	0,2	2,453734
20,956667	0,2	2,442278
20,960000	0,2	2,435153
20,963333	0,2	2,432264
20,966667	0,2	2,433957
20,970000	0,2	2,440449
20,973333	0,2	2,451489
20,976667	0,2	2,466538
20,980000	0,2	2,485157
20,983333	0,2	2,507135
20,986667	0,2	2,532265
20,990000	0,2	2,560049
20,993333	0,2	2,589550
20,996667	0,2	2,619714
21,000000	0,2	2,649891
21,003333	0,2	2,679854
21,006667	0,2	2,709335
21,010000	0,2	2,737692
21,013333	0,2	2,763926
21,016667	0,2	2,786957
21,020000	0,2	2,806053
21,023333	0,2	2,820915
21,026667	0,2	2,831241
21,030000	0,2	2,836739
21,033333	0,2	2,837465
21,036667	0,2	2,833503
21,040000	0,2	2,824586
21,043333	0,2	2,810428
21,046667	0,2	2,791278
21,050000	0,2	2,768194
21,053333	0,2	2,742683
21,056667	0,2	2,715878
21,060000	0,2	2,688399
21,063333	0,2	2,660901
21,066667	0,2	2,633997
21,070000	0,2	2,607914
21,073333	0,2	2,582735
21,076667	0,2	2,558476
21,080000	0,2	2,534853
21,083333	0,2	2,511521
21,086667	0,2	2,488440
21,090000	0,2	2,465756
21,093333	0,2	2,443590
21,096667	0,2	2,422304
21,100000	0,2	2,402641
21,103333	0,2	2,385202
21,106667	0,2	2,370052
21,110000	0,2	2,357035
21,113333	0,2	2,346321
21,116667	0,2	2,338503
21,120000	0,2	2,334040
21,123333	0,2	2,332690
21,126667	0,2	2,333703
21,130000	0,2	2,336546
21,133333	0,2	2,341304
21,136667	0,2	2,348314
21,140000	0,2	2,357731
21,143333	0,2	2,369889
21,146667	0,2	2,385660
21,150000	0,2	2,406049
21,153333	0,2	2,431694
21,156667	0,2	2,462673
21,160000	0,2	2,498747
21,163333	0,2	2,539995
21,166667	0,2	2,587077
21,170000	0,2	2,640828
21,173333	0,2	2,701713
21,176667	0,2	2,769863
21,180000	0,2	2,845418
21,183333	0,2	2,928416
21,186667	0,2	3,018410
21,190000	0,2	3,114476
21,193333	0,2	3,215560
21,196667	0,2	3,320662
21,200000	0,2	3,428789
21,203333	0,2	3,538938
21,206667	0,2	3,649778
21,210000	0,2	3,759268
21,213333	0,2	3,865097
21,216667	0,2	3,965355
21,220000	0,2	4,058300
21,223333	0,2	4,141824
21,226667	0,2	4,213501
21,230000	0,2	4,270960
21,233333	0,2	4,312242
21,236667	0,2	4,336161
21,240000	0,2	4,342519
21,243333	0,2	4,332015
21,246667	0,2	4,305860
21,250000	0,2	4,265213
21,253333	0,2	4,210746
21,256667	0,2	4,142905
21,260000	0,2	4,062749
21,263333	0,2	3,972201
21,266667	0,2	3,873512
21,270000	0,2	3,768942
21,273333	0,2	3,660753
21,276667	0,2	3,551048
21,280000	0,2	3,441733
21,283333	0,2	3,334549
21,286667	0,2	3,230924
21,290000	0,2	3,131918
21,293333	0,2	3,038347
21,296667	0,2	2,950897
21,300000	0,2	2,869936
21,303333	0,2	2,795381
21,306667	0,2	2,727094
21,310000	0,2	2,665155
21,313333	0,2	2,609670
21,316667	0,2	2,560764
21,320000	0,2	2,518674
21,323333	0,2	2,483581
21,326667	0,2	2,455288
21,330000	0,2	2,433105
21,333333	0,2	2,416213
21,336667	0,2	2,404071
21,340000	0,2	2,396404
21,343333	0,2	2,393258
21,346667	0,2	2,395002
21,350000	0,2	2,401939
21,353333	0,2	2,414058
21,356667	0,2	2,431125
21,360000	0,2	2,452846
21,363333	0,2	2,478940
21,366667	0,2	2,509080
21,370000	0,2	2,542794
21,373333	0,2	2,579444
21,376667	0,2	2,618330
21,380000	0,2	2,658761
21,383333	0,2	2,700030
21,386667	0,2	2,741447
21,390000	0,2	2,782413
21,393333	0,2	2,822318
21,396667	0,2	2,860424
21,400000	0,2	2,895932
21,403333	0,2	2,928002
21,406667	0,2	2,955696
21,410000	0,2	2,978174
21,413333	0,2	2,994968
21,416667	0,2	3,005930
21,420000	0,2	3,010888
21,423333	0,2	3,009404
21,426667	0,2	3,001060
21,430000	0,2	2,985951
21,433333	0,2	2,964589
21,436667	0,2	2,937571
21,440000	0,2	2,905607
21,443333	0,2	2,869284
21,446667	0,2	2,828865
21,450000	0,2	2,784867
21,453333	0,2	2,738285
21,456667	0,2	2,690122
21,460000	0,2	2,641321
21,463333	0,2	2,593096
21,466667	0,2	2,546933
21,470000	0,2	2,504122
21,473333	0,2	2,465147
21,476667	0,2	2,429772
21,480000	0,2	2,397724
21,483333	0,2	2,369154
21,486667	0,2	2,344686
21,490000	0,2	2,325208
21,493333	0,2	2,311598
21,496667	0,2	2,304384
21,500000	0,2	2,303562
21,503333	0,2	2,308752
21,506667	0,2	2,319430
21,510000	0,2	2,335344
21,513333	0,2	2,356936
21,516667	0,2	2,384893
21,520000	0,2	2,419213
21,523333	0,2	2,459017
21,526667	0,2	2,503098
21,530000	0,2	2,550672
21,533333	0,2	2,601461
21,536667	0,2	2,654914
21,540000	0,2	2,709834
21,543333	0,2	2,764923
21,546667	0,2	2,819380
21,550000	0,2	2,872886
21,553333	0,2	2,924968
21,556667	0,2	2,974688
21,560000	0,2	3,021084
21,563333	0,2	3,063509
21,566667	0,2	3,101396
21,570000	0,2	3,133806
21,573333	0,2	3,159432
21,576667	0,2	3,177332
21,580000	0,2	3,187325
21,583333	0,2	3,189420
21,586667	0,2	3,183384
21,590000	0,2	3,169130
21,593333	0,2	3,146971
21,596667	0,2	3,117161
21,600000	0,2	3,079689
21,603333	0,2	3,034892
21,606667	0,2	2,983961
21,610000	0,2	2,928451
21,613333	0,2	2,869320
21,616667	0,2	2,806743
21,620000	0,2	2,740801
21,623333	0,2	2,672140
21,626667	0,2	2,602000
21,630000	0,2	2,531746
21,633333	0,2	2,462358
21,636667	0,2	2,394365
21,640000	0,2	2,328244
21,643333	0,2	2,264568
21,646667	0,2	2,203675
21,650000	0,2	2,145649
21,653333	0,2	2,090754
21,656667	0,2	2,039495
21,660000	0,2	1,992191
21,663333	0,2	1,948773
21,666667	0,2	1,909057
21,670000	0,2	1,872857
21,673333	0,2	1,839904
21,676667	0,2	1,810047
21,680000	0,2	1,783341
21,683333	0,2	1,759729
21,686667	0,2	1,738915
21,690000	0,2	1,720678
21,693333	0,2	1,704983
21,696667	0,2	1,691601
21,700000	0,2	1,679876
21,703333	0,2	1,668884
21,706667	0,2	1,657895
21,710000	0,2	1,646981
21,713333	0,2	1,637026
21,716667	0,2	1,628963
21,720000	0,2	1,623084
21,723333	0,2	1,618943
21,726667	0,2	1,615744
21,730000	0,2	1,612777
21,733333	0,2	1,609514
21,736667	0,2	1,605575
21,740000	0,2	1,600927
21,743333	0,2	1,595967
21,746667	0,2	1,591315
21,750000	0,2	1,587501
21,753333	0,2	1,584790
21,756667	0,2	1,583283
21,760000	0,2	1,583084
21,763333	0,2	1,584338
21,766667	0,2	1,587142
21,770000	0,2	1,591496
21,773333	0,2	1,597124
21,776667	0,2	1,603360
21,780000	0,2	1,609750
21,783333	0,2	1,616516
21,786667	0,2	1,624077
21,790000	0,2	1,632649
21,793333	0,2	1,642264
21,796667	0,2	1,652814
21,800000	0,2	1,664420
21,803333	0,2	1,677602
21,806667	0,2	1,692598
21,810000	0,2	1,708961
21,813333	0,2	1,726385
21,816667	0,2	1,745521
21,820000	0,2	1,767475
21,823333	0,2	1,792827
21,826667	0,2	1,821499
21,830000	0,2	1,853227
21,833333	0,2	1,887869
21,836667	0,2	1,925556
21,840000	0,2	1,966773
21,843333	0,2	2,012296
21,846667	0,2	2,062886
21,850000	0,2	2,118848
21,853333	0,2	2,179910
21,856667	0,2	2,245529
21,860000	0,2	2,315069
21,863333	0,2	2,387604
21,866667	0,2	2,461918
21,870000	0,2	2,537050
21,873333	0,2	2,612760
21,876667	0,2	2,689027
21,880000	0,2	2,764990
21,883333	0,2	2,838912
21,886667	0,2	2,909122
21,890000	0,2	2,974415
21,893333	0,2	3,033849
21,896667	0,2	3,086611
21,900000	0,2	3,131783
21,903333	0,2	3,168159
21,906667	0,2	3,194517
21,910000	0,2	3,209933
21,913333	0,2	3,213860
21,916667	0,2	3,206295
21,920000	0,2	3,187914
21,923333	0,2	3,159907
21,926667	0,2	3,123629
21,930000	0,2	3,080235
21,933333	0,2	3,030399
21,936667	0,2	2,974307
21,940000	0,2	2,912193
21,943333	0,2	2,844846
21,946667	0,2	2,773394
21,950000	0,2	2,699074
21,953333	0,2	2,623266
21,956667	0,2	2,547281
21,960000	0,2	2,472052
21,963333	0,2	2,398150
21,966667	0,2	2,326255
21,970000	0,2	2,257387
21,973333	0,2	2,192178
21,976667	0,2	2,130513
21,980000	0,2	2,072297
21,983333	0,2	2,017875
21,986667	0,2	1,967720
21,990000	0,2	1,922166
21,993333	0,2	1,881048
21,996667	0,2	1,843579
22,000000	0,2	1,809148
22,003333	0,2	1,777830
22,006667	0,2	1,749831
22,010000	0,2	1,725287
22,013333	0,2	1,704298
22,016667	0,2	1,686462
22,020000	0,2	1,671077
22,023333	0,2	1,657938
22,026667	0,2	1,647275
22,030000	0,2	1,639208
22,033333	0,2	1,633705
22,036667	0,2	1,630782
22,040000	0,2	1,630239
22,043333	0,2	1,631212
22,046667	0,2	1,632483
22,050000	0,2	1,633336
22,053333	0,2	1,633852
22,056667	0,2	1,634495
22,060000	0,2	1,635660
22,063333	0,2	1,637501
22,066667	0,2	1,639767
22,070000	0,2	1,641850
22,073333	0,2	1,643268
22,076667	0,2	1,643816
22,080000	0,2	1,643298
22,083333	0,2	1,641491
22,086667	0,2	1,638297
22,090000	0,2	1,633822
22,093333	0,2	1,628413
22,096667	0,2	1,622459
22,100000	0,2	1,616081
22,103333	0,2	1,609235
22,106667	0,2	1,601960
22,110000	0,2	1,594238
22,113333	0,2	1,586030
22,116667	0,2	1,577582
22,120000	0,2	1,569272
22,123333	0,2	1,561289
22,126667	0,2	1,553788
22,130000	0,2	1,547046
22,133333	0,2	1,541380
22,136667	0,2	1,537072
22,140000	0,2	1,534113
22,143333	0,2	1,531888
22,146667	0,2	1,529441
22,150000	0,2	1,526396
22,153333	0,2	1,523614
22,156667	0,2	1,522555
22,160000	0,2	1,523869
22,163333	0,2	1,526869
22,166667	0,2	1,530260
22,170000	0,2	1,533027
22,173333	0,2	1,534799
22,176667	0,2	1,535831
22,180000	0,2	1,536815
22,183333	0,2	1,538455
22,186667	0,2	1,541026
22,190000	0,2	1,544312
22,193333	0,2	1,547880
22,196667	0,2	1,551290
22,200000	0,2	1,554022
22,203333	0,2	1,555521
22,206667	0,2	1,555606
22,210000	0,2	1,554748
22,213333	0,2	1,553661
22,216667	0,2	1,552637
22,220000	0,2	1,551562
22,223333	0,2	1,550459
22,226667	0,2	1,549622
22,230000	0,2	1,549175
22,233333	0,2	1,548859
22,236667	0,2	1,548525
22,240000	0,2	1,548690
22,243333	0,2	1,550170
22,246667	0,2	1,553141
22,250000	0,2	1,557089
22,253333	0,2	1,561633
22,256667	0,2	1,566675
22,260000	0,2	1,571995
22,263333	0,2	1,577567
22,266667	0,2	1,583930
22,270000	0,2	1,591559
22,273333	0,2	1,600134
22,276667	0,2	1,608525
22,280000	0,2	1,615496
22,283333	0,2	1,620826
22,286667	0,2	1,625500
22,290000	0,2	1,630360
22,293333	0,2	1,635304
22,296667	0,2	1,639907
22,300000	0,2	1,643863
22,303333	0,2	1,646872
22,306667	0,2	1,648765
22,310000	0,2	1,649477
22,313333	0,2	1,648687
22,316667	0,2	1,645950
22,320000	0,2	1,641403
22,323333	0,2	1,635832
22,326667	0,2	1,630048
22,330000	0,2	1,624597
22,333333	0,2	1,619986
22,336667	0,2	1,616741
22,340000	0,2	1,614985
22,343333	0,2	1,614117
22,346667	0,2	1,613167
22,350000	0,2	1,611565
22,353333	0,2	1,609511
22,356667	0,2	1,607527
22,360000	0,2	1,606014
22,363333	0,2	1,605317
22,366667	0,2	1,605638
22,370000	0,2	1,606747
22,373333	0,2	1,608226
22,376667	0,2	1,609957
22,380000	0,2	1,612038
22,383333	0,2	1,614342
22,386667	0,2	1,616445
22,390000	0,2	1,617874
22,393333	0,2	1,618301
22,396667	0,2	1,617665
22,400000	0,2	1,616247
22,403333	0,2	1,614483
22,406667	0,2	1,612529
22,410000	0,2	1,610076
22,413333	0,2	1,606663
22,416667	0,2	1,602037
22,420000	0,2	1,596275
22,423333	0,2	1,589676
22,426667	0,2	1,582556
22,430000	0,2	1,575159
22,433333	0,2	1,567705
22,436667	0,2	1,560432
22,440000	0,2	1,553396
22,443333	0,2	1,546313
22,446667	0,2	1,538747
22,450000	0,2	1,530354
22,453333	0,2	1,521113
22,456667	0,2	1,511486
22,460000	0,2	1,502131
22,463333	0,2	1,493401
22,466667	0,2	1,485235
22,470000	0,2	1,477451
22,473333	0,2	1,469853
22,476667	0,2	1,462090
22,480000	0,2	1,453780
22,483333	0,2	1,444797
22,486667	0,2	1,435320
22,490000	0,2	1,425835
22,493333	0,2	1,417065
22,496667	0,2	1,409458
22,500000	0,2	1,402740
22,503333	0,2	1,396329
22,506667	0,2	1,389836
22,510000	0,2	1,382939
22,513333	0,2	1,375496
22,516667	0,2	1,367865
22,520000	0,2	1,360595
22,523333	0,2	1,354002
22,526667	0,2	1,348124
22,530000	0,2	1,342834
22,533333	0,2	1,338139
22,536667	0,2	1,334359
22,540000	0,2	1,331725
22,543333	0,2	1,330113
22,546667	0,2	1,329458
22,550000	0,2	1,329943
22,553333	0,2	1,331526
22,556667	0,2	1,333814
22,560000	0,2	1,336515
22,563333	0,2	1,339659
22,566667	0,2	1,343454
22,570000	0,2	1,348116
22,573333	0,2	1,353723
22,576667	0,2	1,360108
22,580000	0,2	1,366799
22,583333	0,2	1,373153
22,586667	0,2	1,378829
22,590000	0,2	1,383952
22,593333	0,2	1,388689
22,596667	0,2	1,392928
22,600000	0,2	1,396265
22,603333	0,2	1,398249
22,606667	0,2	1,398624
22,610000	0,2	1,397311
22,613333	0,2	1,394439
22,616667	0,2	1,390493
22,620000	0,2	1,386181
22,623333	0,2	1,381943
22,626667	0,2	1,377472
22,630000	0,2	1,372057
22,633333	0,2	1,365482
22,636667	0,2	1,358205
22,640000	0,2	1,350722
22,643333	0,2	1,343051
22,646667	0,2	1,334955
22,650000	0,2	1,326411
22,653333	0,2	1,317566
22,656667	0,2	1,308602
22,660000	0,2	1,299965
22,663333	0,2	1,292237
22,666667	0,2	1,285587
22,670000	0,2	1,279596
22,673333	0,2	1,273601
22,676667	0,2	1,267184
22,680000	0,2	1,260606
22,683333	0,2	1,254643
22,686667	0,2	1,249780
22,690000	0,2	1,245888
22,693333	0,2	1,242681
22,696667	0,2	1,240021
22,700000	0,2	1,237893
22,703333	0,2	1,236366
22,706667	0,2	1,235410
22,710000	0,2	1,234646
22,713333	0,2	1,233445
22,716667	0,2	1,231440
22,720000	0,2	1,228940
22,723333	0,2	1,226576
22,726667	0,2	1,224568
22,730000	0,2	1,222570
22,733333	0,2	1,220125
22,736667	0,2	1,217220
22,740000	0,2	1,214390
22,743333	0,2	1,212172
22,746667	0,2	1,210673
22,750000	0,2	1,209855
22,753333	0,2	1,209861
22,756667	0,2	1,210893
22,760000	0,2	1,212995
22,763333	0,2	1,215969
22,766667	0,2	1,219436
22,770000	0,2	1,223130
22,773333	0,2	1,227119
22,776667	0,2	1,231654
22,780000	0,2	1,236953
22,783333	0,2	1,243143
22,786667	0,2	1,250286
22,790000	0,2	1,258432
22,793333	0,2	1,267557
22,796667	0,2	1,277417
22,800000	0,2	1,287449
22,803333	0,2	1,297099
22,806667	0,2	1,306466
22,810000	0,2	1,316410
22,813333	0,2	1,327862
22,816667	0,2	1,341260
22,820000	0,2	1,356534
22,823333	0,2	1,373221
22,826667	0,2	1,390493
22,830000	0,2	1,407323
22,833333	0,2	1,423050
22,836667	0,2	1,437977
22,840000	0,2	1,453175
22,843333	0,2	1,469720
22,846667	0,2	1,488218
22,850000	0,2	1,508757
22,853333	0,2	1,530973
22,856667	0,2	1,554188
22,860000	0,2	1,577825
22,863333	0,2	1,601874
22,866667	0,2	1,626681
22,870000	0,2	1,652413
22,873333	0,2	1,678952
22,876667	0,2	1,705710
22,880000	0,2	1,731473
22,883333	0,2	1,755181
22,886667	0,2	1,776630
22,890000	0,2	1,796000
22,893333	0,2	1,813476
22,896667	0,2	1,829384
22,900000	0,2	1,843714
22,903333	0,2	1,855658
22,906667	0,2	1,864173
22,910000	0,2	1,868736
22,913333	0,2	1,869503
22,916667	0,2	1,866972
22,920000	0,2	1,861459
22,923333	0,2	1,852978
22,926667	0,2	1,841455
22,930000	0,2	1,827078
22,933333	0,2	1,810611
22,936667	0,2	1,793092
22,940000	0,2	1,775325
22,943333	0,2	1,757697
22,946667	0,2	1,740020
22,950000	0,2	1,721644
22,953333	0,2	1,702032
22,956667	0,2	1,681243
22,960000	0,2	1,659832
22,963333	0,2	1,638256
22,966667	0,2	1,616514
22,970000	0,2	1,594365
22,973333	0,2	1,571738
22,976667	0,2	1,548943
22,980000	0,2	1,526453
22,983333	0,2	1,504357
22,986667	0,2	1,482153
22,990000	0,2	1,459390
22,993333	0,2	1,436222
22,996667	0,2	1,413108
23,000000	0,2	1,390568
23,003333	0,2	1,369077
23,006667	0,2	1,348618
23,010000	0,2	1,328670
23,013333	0,2	1,308973
23,016667	0,2	1,289770
23,020000	0,2	1,271112
23,023333	0,2	1,252494
23,026667	0,2	1,233433
23,030000	0,2	1,214067
23,033333	0,2	1,195148
23,036667	0,2	1,177659
23,040000	0,2	1,162385
23,043333	0,2	1,149534
23,046667	0,2	1,138418
23,050000	0,2	1,127880
23,053333	0,2	1,117313
23,056667	0,2	1,106848
23,060000	0,2	1,096743
23,063333	0,2	1,087220
23,066667	0,2	1,078654
23,070000	0,2	1,071289
23,073333	0,2	1,064747
23,076667	0,2	1,058221
23,080000	0,2	1,051242
23,083333	0,2	1,044100
23,086667	0,2	1,037547
23,090000	0,2	1,032169
23,093333	0,2	1,027787
23,096667	0,2	1,023409
23,100000	0,2	1,018082
23,103333	0,2	1,011911
23,106667	0,2	1,005962
23,110000	0,2	1,001251
23,113333	0,2	0,998273
23,116667	0,2	0,997128
23,120000	0,2	0,997274
23,123333	0,2	0,997468
23,126667	0,2	0,996576
23,130000	0,2	0,994210
23,133333	0,2	0,990680
23,136667	0,2	0,986839
23,140000	0,2	0,983744
23,143333	0,2	0,981950
23,146667	0,2	0,981240
23,150000	0,2	0,981046
23,153333	0,2	0,980846
23,156667	0,2	0,980409
23,160000	0,2	0,979858
23,163333	0,2	0,979345
23,166667	0,2	0,978758
23,170000	0,2	0,977817
23,173333	0,2	0,976311
23,176667	0,2	0,974397
23,180000	0,2	0,972767
23,183333	0,2	0,972155
23,186667	0,2	0,972480
23,190000	0,2	0,972817
23,193333	0,2	0,972329
23,196667	0,2	0,970905
23,200000	0,2	0,968796
23,203333	0,2	0,966070
23,206667	0,2	0,962741
23,210000	0,2	0,959235
23,213333	0,2	0,956371
23,216667	0,2	0,954683
23,220000	0,2	0,953867
23,223333	0,2	0,953153
23,226667	0,2	0,951951
23,230000	0,2	0,949882
23,233333	0,2	0,946769
23,236667	0,2	0,942962
23,240000	0,2	0,939256
23,243333	0,2	0,936161
23,246667	0,2	0,933594
23,250000	0,2	0,931405
23,253333	0,2	0,929645
23,256667	0,2	0,928305
23,260000	0,2	0,927169
23,263333	0,2	0,925975
23,266667	0,2	0,924688
23,270000	0,2	0,923575
23,273333	0,2	0,923192
23,276667	0,2	0,924184
23,280000	0,2	0,926725
23,283333	0,2	0,930222
23,286667	0,2	0,933576
23,290000	0,2	0,935691
23,293333	0,2	0,936218
23,296667	0,2	0,935705
23,300000	0,2	0,934745
23,303333	0,2	0,933552
23,306667	0,2	0,932286
23,310000	0,2	0,931078
23,313333	0,2	0,930012
23,316667	0,2	0,929241
23,320000	0,2	0,928818
23,323333	0,2	0,928636
23,326667	0,2	0,928629
23,330000	0,2	0,928647
23,333333	0,2	0,928365
23,336667	0,2	0,927652
23,340000	0,2	0,926787
23,343333	0,2	0,926119
23,346667	0,2	0,925694
23,350000	0,2	0,925188
23,353333	0,2	0,924060
23,356667	0,2	0,921936
23,360000	0,2	0,918981
23,363333	0,2	0,915759
23,366667	0,2	0,912731
23,370000	0,2	0,909984
23,373333	0,2	0,907358
23,376667	0,2	0,904584
23,380000	0,2	0,901445
23,383333	0,2	0,897985
23,386667	0,2	0,894312
23,390000	0,2	0,890306
23,393333	0,2	0,885846
23,396667	0,2	0,881176
23,400000	0,2	0,876839
23,403333	0,2	0,873365
23,406667	0,2	0,871112
23,410000	0,2	0,870123
23,413333	0,2	0,870013
23,416667	0,2	0,870174
23,420000	0,2	0,870134
23,423333	0,2	0,869683
23,426667	0,2	0,868751
23,430000	0,2	0,867307
23,433333	0,2	0,865496
23,436667	0,2	0,863749
23,440000	0,2	0,862535
23,443333	0,2	0,862137
23,446667	0,2	0,862703
23,450000	0,2	0,864006
23,453333	0,2	0,865310
23,456667	0,2	0,866045
23,460000	0,2	0,866354
23,463333	0,2	0,866690
23,466667	0,2	0,867262
23,470000	0,2	0,868072
23,473333	0,2	0,869233
23,476667	0,2	0,870918
23,480000	0,2	0,872964
23,483333	0,2	0,874861
23,486667	0,2	0,876330
23,490000	0,2	0,877615
23,493333	0,2	0,878996
23,496667	0,2	0,880449
23,500000	0,2	0,881936
23,503333	0,2	0,883613
23,506667	0,2	0,885580
23,510000	0,2	0,887525
23,513333	0,2	0,888723
23,516667	0,2	0,888560
23,520000	0,2	0,887069
23,523333	0,2	0,884886
23,526667	0,2	0,882899
23,530000	0,2	0,881945
23,533333	0,2	0,882390
23,536667	0,2	0,883771
23,540000	0,2	0,885216
23,543333	0,2	0,886282
23,546667	0,2	0,887055
23,550000	0,2	0,887639
23,553333	0,2	0,887934
23,556667	0,2	0,887886
23,560000	0,2	0,887580
23,563333	0,2	0,887109
23,566667	0,2	0,886673
23,570000	0,2	0,886540
23,573333	0,2	0,886667
23,576667	0,2	0,886753
23,580000	0,2	0,886642
23,583333	0,2	0,886327
23,586667	0,2	0,885744
23,590000	0,2	0,884893
23,593333	0,2	0,883984
23,596667	0,2	0,883128
23,600000	0,2	0,882175
23,603333	0,2	0,881114
23,606667	0,2	0,880196
23,610000	0,2	0,879611
23,613333	0,2	0,879484
23,616667	0,2	0,879988
23,620000	0,2	0,881166
23,623333	0,2	0,882758
23,626667	0,2	0,884289
23,630000	0,2	0,885412
23,633333	0,2	0,886154
23,636667	0,2	0,886810
23,640000	0,2	0,887734
23,643333	0,2	0,889176
23,646667	0,2	0,891066
23,650000	0,2	0,893098
23,653333	0,2	0,895220
23,656667	0,2	0,897922
23,660000	0,2	0,901808
23,663333	0,2	0,906988
23,666667	0,2	0,913016
23,670000	0,2	0,919218
23,673333	0,2	0,925076
23,676667	0,2	0,930490
23,680000	0,2	0,935585
23,683333	0,2	0,940370
23,686667	0,2	0,944776
23,690000	0,2	0,948804
23,693333	0,2	0,952394
23,696667	0,2	0,955215
23,700000	0,2	0,956802
23,703333	0,2	0,957101
23,706667	0,2	0,956536
23,710000	0,2	0,955377
23,713333	0,2	0,953447
23,716667	0,2	0,950300
23,720000	0,2	0,945417
23,723333	0,2	0,938657
23,726667	0,2	0,930523
23,730000	0,2	0,921706
23,733333	0,2	0,912615
23,736667	0,2	0,903462
23,740000	0,2	0,894423
23,743333	0,2	0,885762
23,746667	0,2	0,877827
23,750000	0,2	0,870580
23,753333	0,2	0,863438
23,756667	0,2	0,855857
23,760000	0,2	0,847698
23,763333	0,2	0,839224
23,766667	0,2	0,831066
23,770000	0,2	0,823917
23,773333	0,2	0,818288
23,776667	0,2	0,814530
23,780000	0,2	0,812650
23,783333	0,2	0,812044
23,786667	0,2	0,811756
23,790000	0,2	0,810905
23,793333	0,2	0,809014
23,796667	0,2	0,806315
23,800000	0,2	0,803453
23,803333	0,2	0,800793
23,806667	0,2	0,798274
23,810000	0,2	0,795728
23,813333	0,2	0,793165
23,816667	0,2	0,790758
23,820000	0,2	0,788604
23,823333	0,2	0,786716
23,826667	0,2	0,785140
23,830000	0,2	0,783956
23,833333	0,2	0,783234
23,836667	0,2	0,782962
23,840000	0,2	0,783060
23,843333	0,2	0,783574
23,846667	0,2	0,784778
23,850000	0,2	0,786938
23,853333	0,2	0,789980
23,856667	0,2	0,793534
23,860000	0,2	0,797271
23,863333	0,2	0,800998
23,866667	0,2	0,804552
23,870000	0,2	0,807932
23,873333	0,2	0,811582
23,876667	0,2	0,816119
23,880000	0,2	0,821825
23,883333	0,2	0,828704
23,886667	0,2	0,836523
23,890000	0,2	0,844668
23,893333	0,2	0,852534
23,896667	0,2	0,859938
23,900000	0,2	0,866959
23,903333	0,2	0,873757
23,906667	0,2	0,880565
23,910000	0,2	0,887361
23,913333	0,2	0,893457
23,916667	0,2	0,897763
23,920000	0,2	0,899567
23,923333	0,2	0,899028
23,926667	0,2	0,897001
23,930000	0,2	0,894223
23,933333	0,2	0,890843
23,936667	0,2	0,886904
23,940000	0,2	0,882662
23,943333	0,2	0,878169
23,946667	0,2	0,873016
23,950000	0,2	0,866692
23,953333	0,2	0,859041
23,956667	0,2	0,850344
23,960000	0,2	0,841105
23,963333	0,2	0,831742
23,966667	0,2	0,822243
23,970000	0,2	0,812213
23,973333	0,2	0,801500
23,976667	0,2	0,790590
23,980000	0,2	0,780207
23,983333	0,2	0,770744
23,986667	0,2	0,762178
23,990000	0,2	0,754339
23,993333	0,2	0,746929
23,996667	0,2	0,739431
24,000000	0,2	0,731298
24,003333	0,2	0,722280
24,006667	0,2	0,712638
24,010000	0,2	0,703068
24,013333	0,2	0,694280
24,016667	0,2	0,686667
24,020000	0,2	0,680438
24,023333	0,2	0,675705
24,026667	0,2	0,672075
24,030000	0,2	0,668650
24,033333	0,2	0,664781
24,036667	0,2	0,660593
24,040000	0,2	0,656800
24,043333	0,2	0,654064
24,046667	0,2	0,652422
24,050000	0,2	0,651539
24,053333	0,2	0,651378
24,056667	0,2	0,651933
24,060000	0,2	0,652646
24,063333	0,2	0,652807
24,066667	0,2	0,652300
24,070000	0,2	0,651542
24,073333	0,2	0,650769
24,076667	0,2	0,649799
24,080000	0,2	0,648581
24,083333	0,2	0,647355
24,086667	0,2	0,646223
24,090000	0,2	0,645128
24,093333	0,2	0,644251
24,096667	0,2	0,644076
24,100000	0,2	0,644890
24,103333	0,2	0,646613
24,106667	0,2	0,649158
24,110000	0,2	0,652340
24,113333	0,2	0,655605
24,116667	0,2	0,658428
24,120000	0,2	0,660796
24,123333	0,2	0,663080
24,126667	0,2	0,665642
24,130000	0,2	0,668658
24,133333	0,2	0,672232
24,136667	0,2	0,676649
24,140000	0,2	0,682298
24,143333	0,2	0,689223
24,146667	0,2	0,697088
24,150000	0,2	0,705586
24,153333	0,2	0,714555
24,156667	0,2	0,723938
24,160000	0,2	0,733831
24,163333	0,2	0,744288
24,166667	0,2	0,755127
24,170000	0,2	0,766216
24,173333	0,2	0,777806
24,176667	0,2	0,790355
24,180000	0,2	0,804213
24,183333	0,2	0,819389
24,186667	0,2	0,835472
24,190000	0,2	0,851994
24,193333	0,2	0,868753
24,196667	0,2	0,885696
24,200000	0,2	0,902744
24,203333	0,2	0,919580
24,206667	0,2	0,935623
24,210000	0,2	0,950559
24,213333	0,2	0,964408
24,216667	0,2	0,976935
24,220000	0,2	0,987582
24,223333	0,2	0,995928
24,226667	0,2	1,001813
24,230000	0,2	1,005142
24,233333	0,2	1,005921
24,236667	0,2	1,004494
24,240000	0,2	1,001529
24,243333	0,2	0,997749
24,246667	0,2	0,993407
24,250000	0,2	0,987788
24,253333	0,2	0,979768
24,256667	0,2	0,969062
24,260000	0,2	0,956479
24,263333	0,2	0,943072
24,266667	0,2	0,929369
24,270000	0,2	0,915429
24,273333	0,2	0,901412
24,276667	0,2	0,887791
24,280000	0,2	0,874954
24,283333	0,2	0,862719
24,286667	0,2	0,850467
24,290000	0,2	0,837734
24,293333	0,2	0,824588
24,296667	0,2	0,811654
24,300000	0,2	0,799803
24,303333	0,2	0,789603
24,306667	0,2	0,780936
24,310000	0,2	0,773175
24,313333	0,2	0,765764
24,316667	0,2	0,758541
24,320000	0,2	0,751679
24,323333	0,2	0,745426
24,326667	0,2	0,739853
24,330000	0,2	0,734946
24,333333	0,2	0,730662
24,336667	0,2	0,726830
24,340000	0,2	0,723310
24,343333	0,2	0,720246
24,346667	0,2	0,717895
24,350000	0,2	0,716086
24,353333	0,2	0,714116
24,356667	0,2	0,711442
24,360000	0,2	0,708166
24,363333	0,2	0,704814
24,366667	0,2	0,701992
24,370000	0,2	0,700071
24,373333	0,2	0,699044
24,376667	0,2	0,698815
24,380000	0,2	0,699515
24,383333	0,2	0,701489
24,386667	0,2	0,704995
24,390000	0,2	0,709823
24,393333	0,2	0,715409
24,396667	0,2	0,721300
24,400000	0,2	0,727399
24,403333	0,2	0,733839
24,406667	0,2	0,740752
24,410000	0,2	0,748351
24,413333	0,2	0,756965
24,416667	0,2	0,766836
24,420000	0,2	0,778276
24,423333	0,2	0,791806
24,426667	0,2	0,807644
24,430000	0,2	0,825361
24,433333	0,2	0,844175
24,436667	0,2	0,863328
24,440000	0,2	0,882339
24,443333	0,2	0,901173
24,446667	0,2	0,920205
24,450000	0,2	0,939990
24,453333	0,2	0,960892
24,456667	0,2	0,982921
24,460000	0,2	1,005768
24,463333	0,2	1,028641
24,466667	0,2	1,050263
24,470000	0,2	1,069452
24,473333	0,2	1,085705
24,476667	0,2	1,099221
24,480000	0,2	1,110619
24,483333	0,2	1,120472
24,486667	0,2	1,128889
24,490000	0,2	1,135672
24,493333	0,2	1,140775
24,496667	0,2	1,144324
24,500000	0,2	1,146381
24,503333	0,2	1,146781
24,506667	0,2	1,145211
24,510000	0,2	1,141703
24,513333	0,2	1,137141
24,516667	0,2	1,133039
24,520000	0,2	1,130626
24,523333	0,2	1,130275
24,526667	0,2	1,132071
24,530000	0,2	1,136665
24,533333	0,2	1,145347
24,536667	0,2	1,159362
24,540000	0,2	1,179395
24,543333	0,2	1,205985
24,546667	0,2	1,240311
24,550000	0,2	1,284288
24,553333	0,2	1,340038
24,556667	0,2	1,409537
24,560000	0,2	1,494836
24,563333	0,2	1,598628
24,566667	0,2	1,724594
24,570000	0,2	1,877322
24,573333	0,2	2,062052
24,576667	0,2	2,284497
24,580000	0,2	2,550841
24,583333	0,2	2,867778
24,586667	0,2	3,242420
24,590000	0,2	3,682043
24,593333	0,2	4,194010
24,596667	0,2	4,785910
24,600000	0,2	5,465133
24,603333	0,2	6,237740
24,606667	0,2	7,107704
24,610000	0,2	8,077061
24,613333	0,2	9,146030
24,616667	0,2	10,312433
24,620000	0,2	11,571216
24,623333	0,2	12,914527
24,626667	0,2	14,331566
24,630000	0,2	15,807874
24,633333	0,2	17,325043
24,636667	0,2	18,861168
24,640000	0,2	20,391426
24,643333	0,2	21,888892
24,646667	0,2	23,325597
24,650000	0,2	24,673344
24,653333	0,2	25,904218
24,656667	0,2	26,991248
24,660000	0,2	27,909690
24,663333	0,2	28,638585
24,666667	0,2	29,161744
24,670000	0,2	29,467855
24,673333	0,2	29,550506
24,676667	0,2	29,408796
24,680000	0,2	29,047776
24,683333	0,2	28,477970
24,686667	0,2	27,714558
24,690000	0,2	26,776967
24,693333	0,2	25,688282
24,696667	0,2	24,473860
24,700000	0,2	23,160115
24,703333	0,2	21,773995
24,706667	0,2	20,342310
24,710000	0,2	18,890785
24,713333	0,2	17,443216
24,716667	0,2	16,020949
24,720000	0,2	14,642701
24,723333	0,2	13,324281
24,726667	0,2	12,077904
24,730000	0,2	10,911931
24,733333	0,2	9,831590
24,736667	0,2	8,839902
24,740000	0,2	7,937995
24,743333	0,2	7,125027
24,746667	0,2	6,398145
24,750000	0,2	5,752775
24,753333	0,2	5,183404
24,756667	0,2	4,684222
24,760000	0,2	4,249037
24,763333	0,2	3,871296
24,766667	0,2	3,544704
24,770000	0,2	3,263467
24,773333	0,2	3,021859
24,776667	0,2	2,814372
24,780000	0,2	2,636485
24,783333	0,2	2,484546
24,786667	0,2	2,354786
24,790000	0,2	2,243151
24,793333	0,2	2,146147
24,796667	0,2	2,061304
24,800000	0,2	1,986766
24,803333	0,2	1,920935
24,806667	0,2	1,862421
24,810000	0,2	1,809909
24,813333	0,2	1,762102
24,816667	0,2	1,717850
24,820000	0,2	1,676269
24,823333	0,2	1,636853
24,826667	0,2	1,599371
24,830000	0,2	1,563633
24,833333	0,2	1,529447
24,836667	0,2	1,496648
24,840000	0,2	1,465128
24,843333	0,2	1,434870
24,846667	0,2	1,405706
24,850000	0,2	1,377138
24,853333	0,2	1,348712
24,856667	0,2	1,320293
24,860000	0,2	1,291829
24,863333	0,2	1,263280
24,866667	0,2	1,234841
24,870000	0,2	1,206942
24,873333	0,2	1,179966
24,876667	0,2	1,153935
24,880000	0,2	1,128377
24,883333	0,2	1,102618
24,886667	0,2	1,076242
24,890000	0,2	1,049372
24,893333	0,2	1,022804
24,896667	0,2	0,997714
24,900000	0,2	0,974778
24,903333	0,2	0,953843
24,906667	0,2	0,934600
24,910000	0,2	0,916996
24,913333	0,2	0,901033
24,916667	0,2	0,886671
24,920000	0,2	0,873873
24,923333	0,2	0,862716
24,926667	0,2	0,853459
24,930000	0,2	0,846393
24,933333	0,2	0,841764
24,936667	0,2	0,839683
24,940000	0,2	0,839860
24,943333	0,2	0,841672
24,946667	0,2	0,844669
24,950000	0,2	0,848773
24,953333	0,2	0,853861
24,956667	0,2	0,859400
24,960000	0,2	0,864871
24,963333	0,2	0,870245
24,966667	0,2	0,875578
24,970000	0,2	0,880457
24,973333	0,2	0,884203
24,976667	0,2	0,886418
24,980000	0,2	0,887167
24,983333	0,2	0,886581
24,986667	0,2	0,884341
24,990000	0,2	0,879848
24,993333	0,2	0,872781
24,996667	0,2	0,863208
25,000000	0,2	0,851442
25,003333	0,2	0,837855
25,006667	0,2	0,822598
25,010000	0,2	0,805651
25,013333	0,2	0,787080
25,016667	0,2	0,767004
25,020000	0,2	0,745737
25,023333	0,2	0,724067
25,026667	0,2	0,702814
25,030000	0,2	0,682195
25,033333	0,2	0,662104
25,036667	0,2	0,642748
25,040000	0,2	0,624556
25,043333	0,2	0,607649
25,046667	0,2	0,591762
25,050000	0,2	0,576726
25,053333	0,2	0,562795
25,056667	0,2	0,550299
25,060000	0,2	0,539306
25,063333	0,2	0,529835
25,066667	0,2	0,521885
25,070000	0,2	0,515197
25,073333	0,2	0,509191
25,076667	0,2	0,503277
25,080000	0,2	0,497335
25,083333	0,2	0,491732
25,086667	0,2	0,486860
25,090000	0,2	0,482870
25,093333	0,2	0,479773
25,096667	0,2	0,477535
25,100000	0,2	0,475969
25,103333	0,2	0,474704
25,106667	0,2	0,473392
25,110000	0,2	0,471983
25,113333	0,2	0,470935
25,116667	0,2	0,470894
25,120000	0,2	0,471914
25,123333	0,2	0,473244
25,126667	0,2	0,473925
25,130000	0,2	0,473535
25,133333	0,2	0,472511
25,136667	0,2	0,471686
25,140000	0,2	0,471573
25,143333	0,2	0,472174
25,146667	0,2	0,473180
25,150000	0,2	0,474225
25,153333	0,2	0,475105
25,156667	0,2	0,475661
25,160000	0,2	0,475724
25,163333	0,2	0,475395
25,166667	0,2	0,475097
25,170000	0,2	0,475381
25,173333	0,2	0,476591
25,176667	0,2	0,478452
25,180000	0,2	0,480380
25,183333	0,2	0,482175
25,186667	0,2	0,483945
25,190000	0,2	0,485687
25,193333	0,2	0,487402
25,196667	0,2	0,489426
25,200000	0,2	0,492500
25,203333	0,2	0,497474
25,206667	0,2	0,504797
25,210000	0,2	0,514424
25,213333	0,2	0,526196
25,216667	0,2	0,539981
25,220000	0,2	0,555666
25,223333	0,2	0,573247
25,226667	0,2	0,592802
25,230000	0,2	0,614251
25,233333	0,2	0,637155
25,236667	0,2	0,660882
25,240000	0,2	0,685018
25,243333	0,2	0,709383
25,246667	0,2	0,733624
25,250000	0,2	0,756984
25,253333	0,2	0,778691
25,256667	0,2	0,798559
25,260000	0,2	0,816754
25,263333	0,2	0,833050
25,266667	0,2	0,846786
25,270000	0,2	0,857194
25,273333	0,2	0,863513
25,276667	0,2	0,865236
25,280000	0,2	0,862383
25,283333	0,2	0,855404
25,286667	0,2	0,844818
25,290000	0,2	0,831019
25,293333	0,2	0,814477
25,296667	0,2	0,795849
25,300000	0,2	0,775743
25,303333	0,2	0,754678
25,306667	0,2	0,733258
25,310000	0,2	0,711947
25,313333	0,2	0,690870
25,316667	0,2	0,670264
25,320000	0,2	0,650788
25,323333	0,2	0,633289
25,326667	0,2	0,618624
25,330000	0,2	0,607455
25,333333	0,2	0,600015
25,336667	0,2	0,596108
25,340000	0,2	0,595119
25,343333	0,2	0,596214
25,346667	0,2	0,598893
25,350000	0,2	0,603388
25,353333	0,2	0,610405
25,356667	0,2	0,620448
25,360000	0,2	0,633534
25,363333	0,2	0,649463
25,366667	0,2	0,667925
25,370000	0,2	0,688109
25,373333	0,2	0,708662
25,376667	0,2	0,728447
25,380000	0,2	0,747044
25,383333	0,2	0,764480
25,386667	0,2	0,780869
25,390000	0,2	0,796157
25,393333	0,2	0,809858
25,396667	0,2	0,821284
25,400000	0,2	0,830216
25,403333	0,2	0,836869
25,406667	0,2	0,841217
25,410000	0,2	0,842715
25,413333	0,2	0,840578
25,416667	0,2	0,834445
25,420000	0,2	0,824760
25,423333	0,2	0,812204
25,426667	0,2	0,797131
25,430000	0,2	0,779857
25,433333	0,2	0,761001
25,436667	0,2	0,741301
25,440000	0,2	0,721264
25,443333	0,2	0,701059
25,446667	0,2	0,680569
25,450000	0,2	0,659343
25,453333	0,2	0,636848
25,456667	0,2	0,613192
25,460000	0,2	0,589360
25,463333	0,2	0,566630
25,466667	0,2	0,545993
25,470000	0,2	0,527799
25,473333	0,2	0,511825
25,476667	0,2	0,497668
25,480000	0,2	0,484778
25,483333	0,2	0,472528
25,486667	0,2	0,460706
25,490000	0,2	0,449586
25,493333	0,2	0,439476
25,496667	0,2	0,430509
25,500000	0,2	0,422791
25,503333	0,2	0,416667
25,506667	0,2	0,412625
25,510000	0,2	0,410677
25,513333	0,2	0,410184
25,516667	0,2	0,410316
25,520000	0,2	0,410235
25,523333	0,2	0,409194
25,526667	0,2	0,406962
25,530000	0,2	0,403916
25,533333	0,2	0,400704
25,536667	0,2	0,397998
25,540000	0,2	0,396281
25,543333	0,2	0,395765
25,546667	0,2	0,396387
25,550000	0,2	0,397661
25,553333	0,2	0,398870
25,556667	0,2	0,399684
25,560000	0,2	0,400178
25,563333	0,2	0,400281
25,566667	0,2	0,399762
25,570000	0,2	0,398616
25,573333	0,2	0,396971
25,576667	0,2	0,394738
25,580000	0,2	0,391822
25,583333	0,2	0,388576
25,586667	0,2	0,385454
25,590000	0,2	0,382509
25,593333	0,2	0,379717
25,596667	0,2	0,377233
25,600000	0,2	0,375070
25,603333	0,2	0,372994
25,606667	0,2	0,370867
25,610000	0,2	0,368869
25,613333	0,2	0,367333
25,616667	0,2	0,366298
25,620000	0,2	0,365176
25,623333	0,2	0,363056
25,626667	0,2	0,359477
25,630000	0,2	0,354838
25,633333	0,2	0,350058
25,636667	0,2	0,345896
25,640000	0,2	0,342533
25,643333	0,2	0,339715
25,646667	0,2	0,337098
25,650000	0,2	0,334402
25,653333	0,2	0,331574
25,656667	0,2	0,329040
25,660000	0,2	0,327446
25,663333	0,2	0,327139
25,666667	0,2	0,327959
25,670000	0,2	0,329340
25,673333	0,2	0,330686
25,676667	0,2	0,331621
25,680000	0,2	0,331865
25,683333	0,2	0,331382
25,686667	0,2	0,330643
25,690000	0,2	0,330335
25,693333	0,2	0,330842
25,696667	0,2	0,332176
25,700000	0,2	0,334328
25,703333	0,2	0,337442
25,706667	0,2	0,341646
25,710000	0,2	0,346928
25,713333	0,2	0,353161
25,716667	0,2	0,360131
25,720000	0,2	0,367502
25,723333	0,2	0,374914
25,726667	0,2	0,382472
25,730000	0,2	0,391029
25,733333	0,2	0,401462
25,736667	0,2	0,413795
25,740000	0,2	0,427357
25,743333	0,2	0,441462
25,746667	0,2	0,455619
25,750000	0,2	0,469428
25,753333	0,2	0,482651
25,756667	0,2	0,495230
25,760000	0,2	0,507012
25,763333	0,2	0,517628
25,766667	0,2	0,526793
25,770000	0,2	0,534531
25,773333	0,2	0,540972
25,776667	0,2	0,545997
25,780000	0,2	0,549152
25,783333	0,2	0,549735
25,786667	0,2	0,547263
25,790000	0,2	0,542092
25,793333	0,2	0,535152
25,796667	0,2	0,527110
25,800000	0,2	0,518195
25,803333	0,2	0,508495
25,806667	0,2	0,498194
25,810000	0,2	0,487691
25,813333	0,2	0,477373
25,816667	0,2	0,467211
25,820000	0,2	0,456691
25,823333	0,2	0,445264
25,826667	0,2	0,433003
25,830000	0,2	0,420618
25,833333	0,2	0,408651
25,836667	0,2	0,397018
25,840000	0,2	0,385413
25,843333	0,2	0,373876
25,846667	0,2	0,362920
25,850000	0,2	0,353081
25,853333	0,2	0,344437
25,856667	0,2	0,336698
25,860000	0,2	0,329614
25,863333	0,2	0,323212
25,866667	0,2	0,317677
25,870000	0,2	0,312985
25,873333	0,2	0,308839
25,876667	0,2	0,304951
25,880000	0,2	0,301158
25,883333	0,2	0,297374
25,886667	0,2	0,293606
25,890000	0,2	0,289782
25,893333	0,2	0,285649
25,896667	0,2	0,281189
25,900000	0,2	0,276916
25,903333	0,2	0,273352
25,906667	0,2	0,270463
25,910000	0,2	0,268003
25,913333	0,2	0,266203
25,916667	0,2	0,265557
25,920000	0,2	0,266098
25,923333	0,2	0,267303
25,926667	0,2	0,268490
25,930000	0,2	0,269081
25,933333	0,2	0,268744
25,936667	0,2	0,267502
25,940000	0,2	0,265849
25,943333	0,2	0,264551
25,946667	0,2	0,263953
25,950000	0,2	0,263739
25,953333	0,2	0,263569
25,956667	0,2	0,263505
25,960000	0,2	0,263654
25,963333	0,2	0,263882
25,966667	0,2	0,264085
25,970000	0,2	0,264400
25,973333	0,2	0,264924
25,976667	0,2	0,265358
25,980000	0,2	0,265229
25,983333	0,2	0,264439
25,986667	0,2	0,263374
25,990000	0,2	0,262545
25,993333	0,2	0,262357
25,996667	0,2	0,262975
26,000000	0,2	0,264224
26,003333	0,2	0,265696
26,006667	0,2	0,266927
26,010000	0,2	0,267622
26,013333	0,2	0,267780
26,016667	0,2	0,267600
26,020000	0,2	0,267359
26,023333	0,2	0,267281
26,026667	0,2	0,267478
26,030000	0,2	0,267848
26,033333	0,2	0,267923
26,036667	0,2	0,267285
26,040000	0,2	0,266036
26,043333	0,2	0,264480
26,046667	0,2	0,262840
26,050000	0,2	0,261489
26,053333	0,2	0,260912
26,056667	0,2	0,261343
26,060000	0,2	0,262671
26,063333	0,2	0,264591
26,066667	0,2	0,266716
26,070000	0,2	0,268614
26,073333	0,2	0,269930
26,076667	0,2	0,270617
26,080000	0,2	0,270868
26,083333	0,2	0,270895
26,086667	0,2	0,270961
26,090000	0,2	0,271289
26,093333	0,2	0,271669
26,096667	0,2	0,271566
26,100000	0,2	0,270755
26,103333	0,2	0,269551
26,106667	0,2	0,268414
26,110000	0,2	0,267650
26,113333	0,2	0,267342
26,116667	0,2	0,267288
26,120000	0,2	0,267181
26,123333	0,2	0,267037
26,126667	0,2	0,267213
26,130000	0,2	0,267777
26,133333	0,2	0,268222
26,136667	0,2	0,268157
26,140000	0,2	0,267848
26,143333	0,2	0,267776
26,146667	0,2	0,268001
26,150000	0,2	0,268101
26,153333	0,2	0,267605
26,156667	0,2	0,266526
26,160000	0,2	0,265436
26,163333	0,2	0,264983
26,166667	0,2	0,265572
26,170000	0,2	0,267281
26,173333	0,2	0,269748
26,176667	0,2	0,272483
26,180000	0,2	0,275521
26,183333	0,2	0,279434
26,186667	0,2	0,284636
26,190000	0,2	0,291145
26,193333	0,2	0,298940
26,196667	0,2	0,307923
26,200000	0,2	0,317669
26,203333	0,2	0,327815
26,206667	0,2	0,338613
26,210000	0,2	0,350621
26,213333	0,2	0,364089
26,216667	0,2	0,379068
26,220000	0,2	0,395699
26,223333	0,2	0,414109
26,226667	0,2	0,434292
26,230000	0,2	0,456086
26,233333	0,2	0,479193
26,236667	0,2	0,503232
26,240000	0,2	0,527931
26,243333	0,2	0,553313
26,246667	0,2	0,579316
26,250000	0,2	0,605223
26,253333	0,2	0,629960
26,256667	0,2	0,652950
26,260000	0,2	0,674189
26,263333	0,2	0,693592
26,266667	0,2	0,710787
26,270000	0,2	0,725486
26,273333	0,2	0,737453
26,276667	0,2	0,746061
26,280000	0,2	0,750388
26,283333	0,2	0,749973
26,286667	0,2	0,745156
26,290000	0,2	0,736570
26,293333	0,2	0,724697
26,296667	0,2	0,709948
26,300000	0,2	0,692709
26,303333	0,2	0,673079
26,306667	0,2	0,650915
26,310000	0,2	0,626441
26,313333	0,2	0,600716
26,316667	0,2	0,575327
26,320000	0,2	0,551372
26,323333	0,2	0,528724
26,326667	0,2	0,506475
26,330000	0,2	0,483875
26,333333	0,2	0,460834
26,336667	0,2	0,437918
26,340000	0,2	0,416109
26,343333	0,2	0,396482
26,346667	0,2	0,379565
26,350000	0,2	0,364766
26,353333	0,2	0,350884
26,356667	0,2	0,337149
26,360000	0,2	0,323575
26,363333	0,2	0,310681
26,366667	0,2	0,299176
26,370000	0,2	0,289753
26,373333	0,2	0,282817
26,376667	0,2	0,278250
26,380000	0,2	0,275348
26,383333	0,2	0,272989
26,386667	0,2	0,270185
26,390000	0,2	0,266691
26,393333	0,2	0,262821
26,396667	0,2	0,258772
26,400000	0,2	0,254533
26,403333	0,2	0,250158
26,406667	0,2	0,245763
26,410000	0,2	0,241534
26,413333	0,2	0,237738
26,416667	0,2	0,234609
26,420000	0,2	0,232307
26,423333	0,2	0,230725
26,426667	0,2	0,229324
26,430000	0,2	0,227527
26,433333	0,2	0,225238
26,436667	0,2	0,222772
26,440000	0,2	0,220445
26,443333	0,2	0,218322
26,446667	0,2	0,216232
26,450000	0,2	0,214027
26,453333	0,2	0,211857
26,456667	0,2	0,210121
26,460000	0,2	0,209309
26,463333	0,2	0,209768
26,466667	0,2	0,211375
26,470000	0,2	0,213545
26,473333	0,2	0,215548
26,476667	0,2	0,216731
26,480000	0,2	0,216775
26,483333	0,2	0,215998
26,486667	0,2	0,215137
26,490000	0,2	0,214779
26,493333	0,2	0,215226
26,496667	0,2	0,216520
26,500000	0,2	0,218310
26,503333	0,2	0,220019
26,506667	0,2	0,221091
26,510000	0,2	0,221075
26,513333	0,2	0,220002
26,516667	0,2	0,218696
26,520000	0,2	0,218277
26,523333	0,2	0,219220
26,526667	0,2	0,220838
26,530000	0,2	0,221767
26,533333	0,2	0,221078
26,536667	0,2	0,218977
26,540000	0,2	0,216406
26,543333	0,2	0,214193
26,546667	0,2	0,212617
26,550000	0,2	0,211503
26,553333	0,2	0,210546
26,556667	0,2	0,209411
26,560000	0,2	0,207708
26,563333	0,2	0,205202
26,566667	0,2	0,201935
26,570000	0,2	0,198216
26,573333	0,2	0,194637
26,576667	0,2	0,191767
26,580000	0,2	0,189721
26,583333	0,2	0,188115
26,586667	0,2	0,186367
26,590000	0,2	0,184270
26,593333	0,2	0,182360
26,596667	0,2	0,181339
26,600000	0,2	0,181112
26,603333	0,2	0,180783
26,606667	0,2	0,179682
26,610000	0,2	0,178022
26,613333	0,2	0,176363
26,616667	0,2	0,174907
26,620000	0,2	0,173786
26,623333	0,2	0,173594
26,626667	0,2	0,174843
26,630000	0,2	0,177189
26,633333	0,2	0,179633
26,636667	0,2	0,181283
26,640000	0,2	0,181886
26,643333	0,2	0,181909
26,646667	0,2	0,182048
26,650000	0,2	0,182488
26,653333	0,2	0,182869
26,656667	0,2	0,182995
26,660000	0,2	0,183067
26,663333	0,2	0,183356
26,666667	0,2	0,184112
26,670000	0,2	0,185478
26,673333	0,2	0,187189
26,676667	0,2	0,188709
26,680000	0,2	0,189754
26,683333	0,2	0,190455
26,686667	0,2	0,190885
26,690000	0,2	0,190871
26,693333	0,2	0,190526
26,696667	0,2	0,190320
26,700000	0,2	0,190522
26,703333	0,2	0,191173
26,706667	0,2	0,192369
26,710000	0,2	0,194179
26,713333	0,2	0,196571
26,716667	0,2	0,199367
26,720000	0,2	0,202097
26,723333	0,2	0,204228
26,726667	0,2	0,205735
26,730000	0,2	0,207302
26,733333	0,2	0,209809
26,736667	0,2	0,213447
26,740000	0,2	0,217548
26,743333	0,2	0,221579
26,746667	0,2	0,225849
26,750000	0,2	0,230788
26,753333	0,2	0,236066
26,756667	0,2	0,240987
26,760000	0,2	0,245405
26,763333	0,2	0,249958
26,766667	0,2	0,255443
26,770000	0,2	0,262024
26,773333	0,2	0,269147
26,776667	0,2	0,276032
26,780000	0,2	0,281958
26,783333	0,2	0,286455
26,786667	0,2	0,289718
26,790000	0,2	0,292600
26,793333	0,2	0,295923
26,796667	0,2	0,299928
26,800000	0,2	0,304363
26,803333	0,2	0,308714
26,806667	0,2	0,312289
26,810000	0,2	0,314544
26,813333	0,2	0,315375
26,816667	0,2	0,314847
26,820000	0,2	0,312891
26,823333	0,2	0,309380
26,826667	0,2	0,304407
26,830000	0,2	0,298620
26,833333	0,2	0,293063
26,836667	0,2	0,288314
26,840000	0,2	0,284113
26,843333	0,2	0,279916
26,846667	0,2	0,275238
26,850000	0,2	0,269676
26,853333	0,2	0,263263
26,856667	0,2	0,256681
26,860000	0,2	0,250887
26,863333	0,2	0,246320
26,866667	0,2	0,242292
26,870000	0,2	0,237456
26,873333	0,2	0,231122
26,876667	0,2	0,223790
26,880000	0,2	0,216502
26,883333	0,2	0,209971
26,886667	0,2	0,204126
26,890000	0,2	0,198465
26,893333	0,2	0,192878
26,896667	0,2	0,187760
26,900000	0,2	0,183386
26,903333	0,2	0,179584
26,906667	0,2	0,176050
26,910000	0,2	0,172751
26,913333	0,2	0,169847
26,916667	0,2	0,167387
26,920000	0,2	0,165208
26,923333	0,2	0,162965
26,926667	0,2	0,160348
26,930000	0,2	0,157366
26,933333	0,2	0,154272
26,936667	0,2	0,151308
26,940000	0,2	0,148499
26,943333	0,2	0,145533
26,946667	0,2	0,142046
26,950000	0,2	0,138221
26,953333	0,2	0,134896
26,956667	0,2	0,132876
26,960000	0,2	0,132177
26,963333	0,2	0,132183
26,966667	0,2	0,132449
26,970000	0,2	0,132955
26,973333	0,2	0,133650
26,976667	0,2	0,134202
26,980000	0,2	0,134409
26,983333	0,2	0,134383
26,986667	0,2	0,134261
26,990000	0,2	0,134142
26,993333	0,2	0,134113
26,996667	0,2	0,134022
27,000000	0,2	0,133600
27,003333	0,2	0,132814
27,006667	0,2	0,131813
27,010000	0,2	0,130705
27,013333	0,2	0,129556
27,016667	0,2	0,128542
27,020000	0,2	0,127996
27,023333	0,2	0,128123
27,026667	0,2	0,128658
27,030000	0,2	0,128983
27,033333	0,2	0,128546
27,036667	0,2	0,127111
27,040000	0,2	0,124834
27,043333	0,2	0,122303
27,046667	0,2	0,120277
27,050000	0,2	0,119289
27,053333	0,2	0,119628
27,056667	0,2	0,121303
27,060000	0,2	0,123836
27,063333	0,2	0,126449
27,066667	0,2	0,128478
27,070000	0,2	0,129518
27,073333	0,2	0,129295
27,076667	0,2	0,127689
27,080000	0,2	0,125108
27,083333	0,2	0,122393
27,086667	0,2	0,120107
27,090000	0,2	0,118279
27,093333	0,2	0,116778
27,096667	0,2	0,115560
27,100000	0,2	0,114531
27,103333	0,2	0,113412
27,106667	0,2	0,111990
27,110000	0,2	0,110385
27,113333	0,2	0,108958
27,116667	0,2	0,107990
27,120000	0,2	0,107464
27,123333	0,2	0,107118
27,126667	0,2	0,106631
27,130000	0,2	0,105929
27,133333	0,2	0,105278
27,136667	0,2	0,104833
27,140000	0,2	0,104416
27,143333	0,2	0,103852
27,146667	0,2	0,103161
27,150000	0,2	0,102575
27,153333	0,2	0,102509
27,156667	0,2	0,103230
27,160000	0,2	0,104440
27,163333	0,2	0,105513
27,166667	0,2	0,106151
27,170000	0,2	0,106456
27,173333	0,2	0,106572
27,176667	0,2	0,106653
27,180000	0,2	0,106768
27,183333	0,2	0,106746
27,186667	0,2	0,106675
27,190000	0,2	0,107134
27,193333	0,2	0,108626
27,196667	0,2	0,111267
27,200000	0,2	0,115052
27,203333	0,2	0,120120
27,206667	0,2	0,126633
27,210000	0,2	0,134427
27,213333	0,2	0,143004
27,216667	0,2	0,151923
27,220000	0,2	0,161269
27,223333	0,2	0,171814
27,226667	0,2	0,184490
27,230000	0,2	0,199808
27,233333	0,2	0,217725
27,236667	0,2	0,237843
27,240000	0,2	0,259887
27,243333	0,2	0,284046
27,246667	0,2	0,310852
27,250000	0,2	0,340763
27,253333	0,2	0,373808
27,256667	0,2	0,409607
27,260000	0,2	0,447789
27,263333	0,2	0,488264
27,266667	0,2	0,530968
27,270000	0,2	0,575625
27,273333	0,2	0,621950
27,276667	0,2	0,669575
27,280000	0,2	0,717647
27,283333	0,2	0,764992
27,286667	0,2	0,810556
27,290000	0,2	0,853549
27,293333	0,2	0,893449
27,296667	0,2	0,929792
27,300000	0,2	0,962029
27,303333	0,2	0,989716
27,306667	0,2	1,012397
27,310000	0,2	1,029388
27,313333	0,2	1,040097
27,316667	0,2	1,044237
27,320000	0,2	1,041789
27,323333	0,2	1,033205
27,326667	0,2	1,019307
27,330000	0,2	1,000786
27,333333	0,2	0,978086
27,336667	0,2	0,951665
27,340000	0,2	0,921971
27,343333	0,2	0,889167
27,346667	0,2	0,853313
27,350000	0,2	0,815019
27,353333	0,2	0,775606
27,356667	0,2	0,736527
27,360000	0,2	0,698751
27,363333	0,2	0,662662
27,366667	0,2	0,628396
27,370000	0,2	0,595966
27,373333	0,2	0,565266
27,376667	0,2	0,536292
27,380000	0,2	0,509291
27,383333	0,2	0,484675
27,386667	0,2	0,462754
27,390000	0,2	0,443409
27,393333	0,2	0,426100
27,396667	0,2	0,410122
27,400000	0,2	0,394974
27,403333	0,2	0,380653
27,406667	0,2	0,367430
27,410000	0,2	0,355374
27,413333	0,2	0,344224
27,416667	0,2	0,333495
27,420000	0,2	0,322641
27,423333	0,2	0,311416
27,426667	0,2	0,300148
27,430000	0,2	0,289449
27,433333	0,2	0,279464
27,436667	0,2	0,269537
27,440000	0,2	0,258962
27,443333	0,2	0,247981
27,446667	0,2	0,237515
27,450000	0,2	0,227986
27,453333	0,2	0,219146
27,456667	0,2	0,210814
27,460000	0,2	0,202912
27,463333	0,2	0,195029
27,466667	0,2	0,186550
27,470000	0,2	0,177189
27,473333	0,2	0,167248
27,476667	0,2	0,157422
27,480000	0,2	0,148368
27,483333	0,2	0,140410
27,486667	0,2	0,133486
27,490000	0,2	0,127291
27,493333	0,2	0,121543
27,496667	0,2	0,116329
27,500000	0,2	0,112179
27,503333	0,2	0,109449
27,506667	0,2	0,107833
27,510000	0,2	0,106647
27,513333	0,2	0,105203
27,516667	0,2	0,103011
27,520000	0,2	0,100196
27,523333	0,2	0,097667
27,526667	0,2	0,096339
27,530000	0,2	0,096322
27,533333	0,2	0,097148
27,536667	0,2	0,098372
27,540000	0,2	0,099652
27,543333	0,2	0,100589
27,546667	0,2	0,100867
27,550000	0,2	0,100658
27,553333	0,2	0,100563
27,556667	0,2	0,101142
27,560000	0,2	0,102749
27,563333	0,2	0,105415
27,566667	0,2	0,108539
27,570000	0,2	0,111048
27,573333	0,2	0,112293
27,576667	0,2	0,112703
27,580000	0,2	0,113136
27,583333	0,2	0,114016
27,586667	0,2	0,115396
27,590000	0,2	0,117273
27,593333	0,2	0,119733
27,596667	0,2	0,122954
27,600000	0,2	0,126992
27,603333	0,2	0,131526
27,606667	0,2	0,135926
27,610000	0,2	0,139735
27,613333	0,2	0,142981
27,616667	0,2	0,145792
27,620000	0,2	0,148196
27,623333	0,2	0,150464
27,626667	0,2	0,153010
27,630000	0,2	0,155907
27,633333	0,2	0,159035
27,636667	0,2	0,162562
27,640000	0,2	0,166735
27,643333	0,2	0,171370
27,646667	0,2	0,175959
27,650000	0,2	0,180155
27,653333	0,2	0,184073
27,656667	0,2	0,188155
27,660000	0,2	0,192576
27,663333	0,2	0,196938
27,666667	0,2	0,200705
27,670000	0,2	0,203559
27,673333	0,2	0,205198
27,676667	0,2	0,205313
27,680000	0,2	0,203899
27,683333	0,2	0,201210
27,686667	0,2	0,197624
27,690000	0,2	0,193753
27,693333	0,2	0,190203
27,696667	0,2	0,187046
27,700000	0,2	0,183726
27,703333	0,2	0,179512
27,706667	0,2	0,174074
27,710000	0,2	0,167666
27,713333	0,2	0,160844
27,716667	0,2	0,154105
27,720000	0,2	0,147655
27,723333	0,2	0,141370
27,726667	0,2	0,135023
27,730000	0,2	0,128468
27,733333	0,2	0,121703
27,736667	0,2	0,114889
27,740000	0,2	0,108101
27,743333	0,2	0,101304
27,746667	0,2	0,094882
27,750000	0,2	0,089630
27,753333	0,2	0,085930
27,756667	0,2	0,083319
27,760000	0,2	0,080880
27,763333	0,2	0,077866
27,766667	0,2	0,074180
27,770000	0,2	0,070508
27,773333	0,2	0,067650
27,776667	0,2	0,065801
27,780000	0,2	0,064697
27,783333	0,2	0,063911
27,786667	0,2	0,062953
27,790000	0,2	0,061549
27,793333	0,2	0,059698
27,796667	0,2	0,057513
27,800000	0,2	0,055323
27,803333	0,2	0,053669
27,806667	0,2	0,052997
27,810000	0,2	0,053426
27,813333	0,2	0,054765
27,816667	0,2	0,056745
27,820000	0,2	0,058925
27,823333	0,2	0,060460
27,826667	0,2	0,060656
27,830000	0,2	0,059671
27,833333	0,2	0,058260
27,836667	0,2	0,057163
27,840000	0,2	0,056716
27,843333	0,2	0,056757
27,846667	0,2	0,057139
27,850000	0,2	0,058202
27,853333	0,2	0,060485
27,856667	0,2	0,064048
27,860000	0,2	0,068167
27,863333	0,2	0,071813
27,866667	0,2	0,074318
27,870000	0,2	0,075584
27,873333	0,2	0,076227
27,876667	0,2	0,077387
27,880000	0,2	0,079686
27,883333	0,2	0,082552
27,886667	0,2	0,084954
27,890000	0,2	0,086386
27,893333	0,2	0,087110
27,896667	0,2	0,087896
27,900000	0,2	0,089320
27,903333	0,2	0,091131
27,906667	0,2	0,092614
27,910000	0,2	0,093400
27,913333	0,2	0,093704
27,916667	0,2	0,093976
27,920000	0,2	0,094513
27,923333	0,2	0,095325
27,926667	0,2	0,096079
27,930000	0,2	0,096209
27,933333	0,2	0,095247
27,936667	0,2	0,093164
27,940000	0,2	0,090568
27,943333	0,2	0,088591
27,946667	0,2	0,088319
27,950000	0,2	0,089921
27,953333	0,2	0,092480
27,956667	0,2	0,094892
27,960000	0,2	0,096733
27,963333	0,2	0,098197
27,966667	0,2	0,099389
27,970000	0,2	0,100017
27,973333	0,2	0,099883
27,976667	0,2	0,099085
27,980000	0,2	0,097675
27,983333	0,2	0,095625
27,986667	0,2	0,093170
27,990000	0,2	0,090731
27,993333	0,2	0,088477
27,996667	0,2	0,086361
28,000000	0,2	0,084349
28,003333	0,2	0,082345
28,006667	0,2	0,080283
28,010000	0,2	0,078323
28,013333	0,2	0,076648
28,016667	0,2	0,075111
28,020000	0,2	0,073406
28,023333	0,2	0,071491
28,026667	0,2	0,069472
28,030000	0,2	0,067305
28,033333	0,2	0,064976
28,036667	0,2	0,062662
28,040000	0,2	0,060471
28,043333	0,2	0,058195
28,046667	0,2	0,055473
28,050000	0,2	0,052191
28,053333	0,2	0,048541
28,056667	0,2	0,044793
28,060000	0,2	0,041300
28,063333	0,2	0,038364
28,066667	0,2	0,035928
28,070000	0,2	0,033747
28,073333	0,2	0,031750
28,076667	0,2	0,029979
28,080000	0,2	0,028612
28,083333	0,2	0,028111
28,086667	0,2	0,028838
28,090000	0,2	0,030581
28,093333	0,2	0,032665
28,096667	0,2	0,034300
28,100000	0,2	0,034993
28,103333	0,2	0,034782
28,106667	0,2	0,033837
28,110000	0,2	0,032192
28,113333	0,2	0,030149
28,116667	0,2	0,028460
28,120000	0,2	0,027914
28,123333	0,2	0,028795
28,126667	0,2	0,030731
28,130000	0,2	0,033046
28,133333	0,2	0,035081
28,136667	0,2	0,036299
28,140000	0,2	0,036529
28,143333	0,2	0,036061
28,146667	0,2	0,035341
28,150000	0,2	0,034688
28,153333	0,2	0,034240
28,156667	0,2	0,034057
28,160000	0,2	0,034183
28,163333	0,2	0,034592
28,166667	0,2	0,035154
28,170000	0,2	0,035770
28,173333	0,2	0,036493
28,176667	0,2	0,037372
28,180000	0,2	0,038326
28,183333	0,2	0,039226
28,186667	0,2	0,040043
28,190000	0,2	0,040887
28,193333	0,2	0,041782
28,196667	0,2	0,042413
28,200000	0,2	0,042298
28,203333	0,2	0,041360
28,206667	0,2	0,040200
28,210000	0,2	0,039587
28,213333	0,2	0,039770
28,216667	0,2	0,040340
28,220000	0,2	0,040785
28,223333	0,2	0,040947
28,226667	0,2	0,040899
28,230000	0,2	0,040804
28,233333	0,2	0,041044
28,236667	0,2	0,041981
28,240000	0,2	0,043380
28,243333	0,2	0,044547
28,246667	0,2	0,045139
28,250000	0,2	0,045377
28,253333	0,2	0,045509
28,256667	0,2	0,045510
28,260000	0,2	0,045272
28,263333	0,2	0,044804
28,266667	0,2	0,044310
28,270000	0,2	0,044234
28,273333	0,2	0,044919
28,276667	0,2	0,046076
28,280000	0,2	0,046912
28,283333	0,2	0,046853
28,286667	0,2	0,045872
28,290000	0,2	0,044225
28,293333	0,2	0,042250
28,296667	0,2	0,040290
28,300000	0,2	0,038441
28,303333	0,2	0,036538
28,306667	0,2	0,034449
28,310000	0,2	0,032076
28,313333	0,2	0,029334
28,316667	0,2	0,026343
28,320000	0,2	0,023511
28,323333	0,2	0,021339
28,326667	0,2	0,019989
28,330000	0,2	0,019183
28,333333	0,2	0,018687
28,336667	0,2	0,018473
28,340000	0,2	0,018419
28,343333	0,2	0,018260
28,346667	0,2	0,017771
28,350000	0,2	0,016916
28,353333	0,2	0,015860
28,356667	0,2	0,014802
28,360000	0,2	0,013866
28,363333	0,2	0,013076
28,366667	0,2	0,012363
28,370000	0,2	0,011708
28,373333	0,2	0,011150
28,376667	0,2	0,010570
28,380000	0,2	0,009678
28,383333	0,2	0,008305
28,386667	0,2	0,006642
28,390000	0,2	0,005278
28,393333	0,2	0,004815
28,396667	0,2	0,005245
28,400000	0,2	0,006062
28,403333	0,2	0,007042
28,406667	0,2	0,008343
28,410000	0,2	0,009899
28,413333	0,2	0,011352
28,416667	0,2	0,012528
28,420000	0,2	0,013634
28,423333	0,2	0,014999
28,426667	0,2	0,016607
28,430000	0,2	0,017992
28,433333	0,2	0,018804
28,436667	0,2	0,019127
28,440000	0,2	0,019085
28,443333	0,2	0,018575
28,446667	0,2	0,017535
28,450000	0,2	0,016101
28,453333	0,2	0,014458
28,456667	0,2	0,012839
28,460000	0,2	0,011559
28,463333	0,2	0,010681
28,466667	0,2	0,009912
28,470000	0,2	0,009076
28,473333	0,2	0,008356
28,476667	0,2	0,007798
28,480000	0,2	0,006874
28,483333	0,2	0,004941
28,486667	0,2	0,002059
28,490000	0,2	-0,000939
28,493333	0,2	-0,003189
28,496667	0,2	-0,004315
28,500000	0,2	-0,004328
28,503333	0,2	-0,003630
28,506667	0,2	-0,003031
28,510000	0,2	-0,003123
28,513333	0,2	-0,003728
28,516667	0,2	-0,004232
28,520000	0,2	-0,004315
28,523333	0,2	-0,004090
28,526667	0,2	-0,003659
28,530000	0,2	-0,002995
28,533333	0,2	-0,002202
28,536667	0,2	-0,001561
28,540000	0,2	-0,001286
28,543333	0,2	-0,001260
28,546667	0,2	-0,001048
28,550000	0,2	-0,000411
28,553333	0,2	0,000351
28,556667	0,2	0,000710
28,560000	0,2	0,000352
28,563333	0,2	-0,000578
28,566667	0,2	-0,001626
28,570000	0,2	-0,002528
28,573333	0,2	-0,003318
28,576667	0,2	-0,003854
28,580000	0,2	-0,003618
28,583333	0,2	-0,002294
28,586667	0,2	-0,000256
28,590000	0,2	0,001820
28,593333	0,2	0,003337
28,596667	0,2	0,003745
28,600000	0,2	0,002933
28,603333	0,2	0,001664
28,606667	0,2	0,001214
28,610000	0,2	0,002534
28,613333	0,2	0,005560
28,616667	0,2	0,009334
28,620000	0,2	0,012980
28,623333	0,2	0,016262
28,626667	0,2	0,019305
28,630000	0,2	0,022374
28,633333	0,2	0,025571
28,636667	0,2	0,028423
28,640000	0,2	0,030372
28,643333	0,2	0,031570
28,646667	0,2	0,032675
28,650000	0,2	0,034170
28,653333	0,2	0,036176
28,656667	0,2	0,038610
28,660000	0,2	0,041234
28,663333	0,2	0,043605
28,666667	0,2	0,045358
28,670000	0,2	0,046475
28,673333	0,2	0,047052
28,676667	0,2	0,047254
28,680000	0,2	0,047490
28,683333	0,2	0,048193
28,686667	0,2	0,049499
28,690000	0,2	0,051052
28,693333	0,2	0,052170
28,696667	0,2	0,052465
28,700000	0,2	0,052071
28,703333	0,2	0,051376
28,706667	0,2	0,050845
28,710000	0,2	0,050632
28,713333	0,2	0,050327
28,716667	0,2	0,049557
28,720000	0,2	0,048581
28,723333	0,2	0,047897
28,726667	0,2	0,047639
28,730000	0,2	0,047630
28,733333	0,2	0,047713
28,736667	0,2	0,047750
28,740000	0,2	0,047494
28,743333	0,2	0,046732
28,746667	0,2	0,045575
28,750000	0,2	0,044320
28,753333	0,2	0,043201
28,756667	0,2	0,042496
28,760000	0,2	0,042491
28,763333	0,2	0,043088
28,766667	0,2	0,043810
28,770000	0,2	0,044130
28,773333	0,2	0,043709
28,776667	0,2	0,042625
28,780000	0,2	0,041355
28,783333	0,2	0,040268
28,786667	0,2	0,039135
28,790000	0,2	0,037507
28,793333	0,2	0,035487
28,796667	0,2	0,033571
28,800000	0,2	0,031904
28,803333	0,2	0,030294
28,806667	0,2	0,028654
28,810000	0,2	0,026966
28,813333	0,2	0,025075
28,816667	0,2	0,022765
28,820000	0,2	0,020119
28,823333	0,2	0,017578
28,826667	0,2	0,015352
28,830000	0,2	0,013131
28,833333	0,2	0,010615
28,836667	0,2	0,007913
28,840000	0,2	0,005360
28,843333	0,2	0,003133
28,846667	0,2	0,001103
28,850000	0,2	-0,000912
28,853333	0,2	-0,002932
28,856667	0,2	-0,004969
28,860000	0,2	-0,007186
28,863333	0,2	-0,009629
28,866667	0,2	-0,011801
28,870000	0,2	-0,012975
28,873333	0,2	-0,012912
28,876667	0,2	-0,011832
28,880000	0,2	-0,010183
28,883333	0,2	-0,008710
28,886667	0,2	-0,007960
28,890000	0,2	-0,007752
28,893333	0,2	-0,007543
28,896667	0,2	-0,007048
28,900000	0,2	-0,006356
28,903333	0,2	-0,005590
28,906667	0,2	-0,004648
28,910000	0,2	-0,003347
28,913333	0,2	-0,001644
28,916667	0,2	0,000324
28,920000	0,2	0,002282
28,923333	0,2	0,004090
28,926667	0,2	0,005929
28,930000	0,2	0,008090
28,933333	0,2	0,010635
28,936667	0,2	0,013201
28,940000	0,2	0,015177
28,943333	0,2	0,016254
28,946667	0,2	0,016658
28,950000	0,2	0,016728
28,953333	0,2	0,016646
28,956667	0,2	0,016690
28,960000	0,2	0,017421
28,963333	0,2	0,019396
28,966667	0,2	0,022731
28,970000	0,2	0,026943
28,973333	0,2	0,031311
28,976667	0,2	0,035493
28,980000	0,2	0,039607
28,983333	0,2	0,043787
28,986667	0,2	0,048010
28,990000	0,2	0,052290
28,993333	0,2	0,056690
28,996667	0,2	0,061107
29,000000	0,2	0,065441
29,003333	0,2	0,069855
29,006667	0,2	0,074557
29,010000	0,2	0,079402
29,013333	0,2	0,083945
29,016667	0,2	0,087905
29,020000	0,2	0,091373
29,023333	0,2	0,094586
29,026667	0,2	0,097719
29,030000	0,2	0,100860
29,033333	0,2	0,104118
29,036667	0,2	0,107642
29,040000	0,2	0,111479
29,043333	0,2	0,115335
29,046667	0,2	0,118557
29,050000	0,2	0,120667
29,053333	0,2	0,121811
29,056667	0,2	0,122473
29,060000	0,2	0,122959
29,063333	0,2	0,123243
29,066667	0,2	0,123164
29,070000	0,2	0,122581
29,073333	0,2	0,121350
29,076667	0,2	0,119356
29,080000	0,2	0,116554
29,083333	0,2	0,112966
29,086667	0,2	0,108710
29,090000	0,2	0,103917
29,093333	0,2	0,098795
29,096667	0,2	0,093807
29,100000	0,2	0,089281
29,103333	0,2	0,084953
29,106667	0,2	0,080250
29,110000	0,2	0,074821
29,113333	0,2	0,068753
29,116667	0,2	0,062528
29,120000	0,2	0,056685
29,123333	0,2	0,051553
29,126667	0,2	0,047199
29,130000	0,2	0,043399
29,133333	0,2	0,039814
29,136667	0,2	0,036203
29,140000	0,2	0,032380
29,143333	0,2	0,028386
29,146667	0,2	0,024593
29,150000	0,2	0,021217
29,153333	0,2	0,018090
29,156667	0,2	0,014967
29,160000	0,2	0,011851
29,163333	0,2	0,009038
29,166667	0,2	0,006845
29,170000	0,2	0,005231
29,173333	0,2	0,003640
29,176667	0,2	0,001393
29,180000	0,2	-0,001710
29,183333	0,2	-0,005434
29,186667	0,2	-0,009379
29,190000	0,2	-0,012917
29,193333	0,2	-0,015437
29,196667	0,2	-0,016832
29,200000	0,2	-0,017441
29,203333	0,2	-0,017675
29,206667	0,2	-0,017813
29,210000	0,2	-0,017976
29,213333	0,2	-0,018238
29,216667	0,2	-0,018787
29,220000	0,2	-0,019785
29,223333	0,2	-0,021037
29,226667	0,2	-0,022093
29,230000	0,2	-0,022768
29,233333	0,2	-0,023462
29,236667	0,2	-0,024755
29,240000	0,2	-0,026692
29,243333	0,2	-0,028798
29,246667	0,2	-0,030697
29,250000	0,2	-0,032317
29,253333	0,2	-0,033576
29,256667	0,2	-0,034197
29,260000	0,2	-0,033907
29,263333	0,2	-0,032799
29,266667	0,2	-0,031383
29,270000	0,2	-0,030228
29,273333	0,2	-0,029732
29,276667	0,2	-0,030095
29,280000	0,2	-0,031251
29,283333	0,2	-0,032858
29,286667	0,2	-0,034496
29,290000	0,2	-0,035964
29,293333	0,2	-0,037272
29,296667	0,2	-0,038214
29,300000	0,2	-0,038212
29,303333	0,2	-0,036981
29,306667	0,2	-0,035066
29,310000	0,2	-0,033300
29,313333	0,2	-0,032088
29,316667	0,2	-0,031475
29,320000	0,2	-0,031350
29,323333	0,2	-0,031359
29,326667	0,2	-0,031100
29,330000	0,2	-0,030372
29,333333	0,2	-0,029195
29,336667	0,2	-0,027954
29,340000	0,2	-0,027239
29,343333	0,2	-0,027356
29,346667	0,2	-0,028188
29,350000	0,2	-0,029351
29,353333	0,2	-0,030348
29,356667	0,2	-0,030810
29,360000	0,2	-0,030707
29,363333	0,2	-0,030294
29,366667	0,2	-0,029745
29,370000	0,2	-0,028783
29,373333	0,2	-0,026896
29,376667	0,2	-0,024115
29,380000	0,2	-0,021235
29,383333	0,2	-0,018986
29,386667	0,2	-0,017273
29,390000	0,2	-0,015465
29,393333	0,2	-0,013059
29,396667	0,2	-0,010064
29,400000	0,2	-0,006943
29,403333	0,2	-0,003952
29,406667	0,2	-0,000682
29,410000	0,2	0,003417
29,413333	0,2	0,008427
29,416667	0,2	0,014181
29,420000	0,2	0,020846
29,423333	0,2	0,028986
29,426667	0,2	0,038908
29,430000	0,2	0,050184
29,433333	0,2	0,062209
29,436667	0,2	0,074845
29,440000	0,2	0,088145
29,443333	0,2	0,101955
29,446667	0,2	0,116168
29,450000	0,2	0,131196
29,453333	0,2	0,147900
29,456667	0,2	0,166881
29,460000	0,2	0,187930
29,463333	0,2	0,210258
29,466667	0,2	0,232928
29,470000	0,2	0,254967
29,473333	0,2	0,275613
29,476667	0,2	0,294638
29,480000	0,2	0,312228
29,483333	0,2	0,328761
29,486667	0,2	0,344618
29,490000	0,2	0,359863
29,493333	0,2	0,373944
29,496667	0,2	0,385812
29,500000	0,2	0,394678
29,503333	0,2	0,400470
29,506667	0,2	0,403334
29,510000	0,2	0,403193
29,513333	0,2	0,399913
29,516667	0,2	0,393550
29,520000	0,2	0,384419
29,523333	0,2	0,373099
29,526667	0,2	0,360335
29,530000	0,2	0,346533
29,533333	0,2	0,331447
29,536667	0,2	0,314646
29,540000	0,2	0,296132
29,543333	0,2	0,276414
29,546667	0,2	0,256147
29,550000	0,2	0,235793
29,553333	0,2	0,215516
29,556667	0,2	0,195309
29,560000	0,2	0,175324
29,563333	0,2	0,156054
29,566667	0,2	0,137951
29,570000	0,2	0,121015
29,573333	0,2	0,105161
29,576667	0,2	0,090684
29,580000	0,2	0,077901
29,583333	0,2	0,066743
29,586667	0,2	0,056757
29,590000	0,2	0,047327
29,593333	0,2	0,038092
29,596667	0,2	0,029119
29,600000	0,2	0,020729
29,603333	0,2	0,013262
29,606667	0,2	0,006771
29,610000	0,2	0,001019
29,613333	0,2	-0,004090
29,616667	0,2	-0,008375
29,620000	0,2	-0,011770
29,623333	0,2	-0,014406
29,626667	0,2	-0,016276
29,630000	0,2	-0,017394
29,633333	0,2	-0,018302
29,636667	0,2	-0,019822
29,640000	0,2	-0,022296
29,643333	0,2	-0,025510
29,646667	0,2	-0,028990
29,650000	0,2	-0,031955
29,653333	0,2	-0,033458
29,656667	0,2	-0,033017
29,660000	0,2	-0,031047
29,663333	0,2	-0,028709
29,666667	0,2	-0,027136
29,670000	0,2	-0,026832
29,673333	0,2	-0,027828
29,676667	0,2	-0,029899
29,680000	0,2	-0,032422
29,683333	0,2	-0,034532
29,686667	0,2	-0,035702
29,690000	0,2	-0,036146
29,693333	0,2	-0,036568
29,696667	0,2	-0,037477
29,700000	0,2	-0,038822
29,703333	0,2	-0,040309
29,706667	0,2	-0,041743
29,710000	0,2	-0,042924
29,713333	0,2	-0,043517
29,716667	0,2	-0,043107
29,720000	0,2	-0,041432
29,723333	0,2	-0,038820
29,726667	0,2	-0,036318
29,730000	0,2	-0,035201
29,733333	0,2	-0,036156
29,736667	0,2	-0,038786
29,740000	0,2	-0,041860
29,743333	0,2	-0,044112
29,746667	0,2	-0,044937
29,750000	0,2	-0,044430
29,753333	0,2	-0,042999
29,756667	0,2	-0,041257
29,760000	0,2	-0,040072
29,763333	0,2	-0,040118
29,766667	0,2	-0,041180
29,770000	0,2	-0,042242
29,773333	0,2	-0,042410
29,776667	0,2	-0,041598
29,780000	0,2	-0,040318
29,783333	0,2	-0,039154
29,786667	0,2	-0,038546
29,790000	0,2	-0,038654
29,793333	0,2	-0,039260
29,796667	0,2	-0,039823
29,800000	0,2	-0,039667
29,803333	0,2	-0,038455
29,806667	0,2	-0,036534
29,810000	0,2	-0,034579
29,813333	0,2	-0,033027
29,816667	0,2	-0,031826
29,820000	0,2	-0,030640
29,823333	0,2	-0,029381
29,826667	0,2	-0,028300
29,830000	0,2	-0,027430
29,833333	0,2	-0,026548
29,836667	0,2	-0,025974
29,840000	0,2	-0,026637
29,843333	0,2	-0,028918
29,846667	0,2	-0,031987
29,850000	0,2	-0,034449
29,853333	0,2	-0,035316
29,856667	0,2	-0,034541
29,860000	0,2	-0,032868
29,863333	0,2	-0,031315
29,866667	0,2	-0,030649
29,870000	0,2	-0,030908
29,873333	0,2	-0,031523
29,876667	0,2	-0,031964
29,880000	0,2	-0,031995
29,883333	0,2	-0,031694
29,886667	0,2	-0,031487
29,890000	0,2	-0,031841
29,893333	0,2	-0,032911
29,896667	0,2	-0,034539
29,900000	0,2	-0,036336
29,903333	0,2	-0,037771
29,906667	0,2	-0,038466
29,910000	0,2	-0,038557
29,913333	0,2	-0,038666
29,916667	0,2	-0,039214
29,920000	0,2	-0,039922
29,923333	0,2	-0,040311
29,926667	0,2	-0,040401
29,930000	0,2	-0,040708
29,933333	0,2	-0,041764
29,936667	0,2	-0,043670
29,940000	0,2	-0,045954
29,943333	0,2	-0,047813
29,946667	0,2	-0,048780
29,950000	0,2	-0,049039
29,953333	0,2	-0,049048
29,956667	0,2	-0,049156
29,960000	0,2	-0,049556
29,963333	0,2	-0,050224
29,966667	0,2	-0,050911
29,970000	0,2	-0,051360
29,973333	0,2	-0,051579
29,976667	0,2	-0,051912
29,980000	0,2	-0,052648
29,983333	0,2	-0,053659
29,986667	0,2	-0,054671
29,990000	0,2	-0,055611
29,993333	0,2	-0,056508
29,996667	0,2	-0,057179
30,000000	0,2	-0,057210
30,003333	0,2	-0,056321
30,006667	0,2	-0,054751
30,010000	0,2	-0,053151
30,013333	0,2	-0,051969
30,016667	0,2	-0,051218
30,020000	0,2	-0,050771
30,023333	0,2	-0,050399
30,026667	0,2	-0,049803
30,030000	0,2	-0,048888
30,033333	0,2	-0,047857
30,036667	0,2	-0,047041
30,040000	0,2	-0,046711
30,043333	0,2	-0,046933
30,046667	0,2	-0,047434
30,050000	0,2	-0,047729
30,053333	0,2	-0,047491
30,056667	0,2	-0,046721
30,060000	0,2	-0,045660
30,063333	0,2	-0,044672
30,066667	0,2	-0,044185
30,070000	0,2	-0,044550
30,073333	0,2	-0,045810
30,076667	0,2	-0,047558
30,080000	0,2	-0,049046
30,083333	0,2	-0,049669
30,086667	0,2	-0,049449
30,090000	0,2	-0,048961
30,093333	0,2	-0,048681
30,096667	0,2	-0,048594
30,100000	0,2	-0,048508
30,103333	0,2	-0,048373
30,106667	0,2	-0,048178
30,110000	0,2	-0,048011
30,113333	0,2	-0,048266
30,116667	0,2	-0,049277
30,120000	0,2	-0,050668
30,123333	0,2	-0,051679
30,126667	0,2	-0,052097
30,130000	0,2	-0,052325
30,133333	0,2	-0,052732
30,136667	0,2	-0,053260
30,140000	0,2	-0,053609
30,143333	0,2	-0,053663
30,146667	0,2	-0,053651
30,150000	0,2	-0,053914
30,153333	0,2	-0,054596
30,156667	0,2	-0,055403
30,160000	0,2	-0,055910
30,163333	0,2	-0,056222
30,166667	0,2	-0,056798
30,170000	0,2	-0,057683
30,173333	0,2	-0,058495
30,176667	0,2	-0,058929
30,180000	0,2	-0,058944
30,183333	0,2	-0,058661
30,186667	0,2	-0,058271
30,190000	0,2	-0,057956
30,193333	0,2	-0,057810
30,196667	0,2	-0,057864
30,200000	0,2	-0,058105
30,203333	0,2	-0,058314
30,206667	0,2	-0,058159
30,210000	0,2	-0,057674
30,213333	0,2	-0,057452
30,216667	0,2	-0,058063
30,220000	0,2	-0,059435
30,223333	0,2	-0,061016
30,226667	0,2	-0,062183
30,230000	0,2	-0,062402
30,233333	0,2	-0,061514
30,236667	0,2	-0,059996
30,240000	0,2	-0,058602
30,243333	0,2	-0,057750
30,246667	0,2	-0,057373
30,250000	0,2	-0,057229
30,253333	0,2	-0,057234
30,256667	0,2	-0,057429
30,260000	0,2	-0,057837
30,263333	0,2	-0,058456
30,266667	0,2	-0,059166
30,270000	0,2	-0,059677
30,273333	0,2	-0,059815
30,276667	0,2	-0,059718
30,280000	0,2	-0,059617
30,283333	0,2	-0,059680
30,286667	0,2	-0,059995
30,290000	0,2	-0,060500
30,293333	0,2	-0,061107
30,296667	0,2	-0,061826
30,300000	0,2	-0,062672
30,303333	0,2	-0,063672
30,306667	0,2	-0,064794
30,310000	0,2	-0,065728
30,313333	0,2	-0,066053
30,316667	0,2	-0,065649
30,320000	0,2	-0,064726
30,323333	0,2	-0,063673
30,326667	0,2	-0,062934
30,330000	0,2	-0,062826
30,333333	0,2	-0,063525
30,336667	0,2	-0,065022
30,340000	0,2	-0,066894
30,343333	0,2	-0,068309
30,346667	0,2	-0,068536
30,350000	0,2	-0,067590
30,353333	0,2	-0,066222
30,356667	0,2	-0,065152
30,360000	0,2	-0,064576
30,363333	0,2	-0,064435
30,366667	0,2	-0,064608
30,370000	0,2	-0,064858
30,373333	0,2	-0,065052
30,376667	0,2	-0,065352
30,380000	0,2	-0,065854
30,383333	0,2	-0,066244
30,386667	0,2	-0,066131
30,390000	0,2	-0,065470
30,393333	0,2	-0,064398
30,396667	0,2	-0,063145
30,400000	0,2	-0,062327
30,403333	0,2	-0,062603
30,406667	0,2	-0,063772
30,410000	0,2	-0,064729
30,413333	0,2	-0,064658
30,416667	0,2	-0,063945
30,420000	0,2	-0,063623
30,423333	0,2	-0,064307
30,426667	0,2	-0,065717
30,430000	0,2	-0,067036
30,433333	0,2	-0,067669
30,436667	0,2	-0,067394
30,440000	0,2	-0,066229
30,443333	0,2	-0,064763
30,446667	0,2	-0,063851
30,450000	0,2	-0,063682
30,453333	0,2	-0,063865
30,456667	0,2	-0,064061
30,460000	0,2	-0,064103
30,463333	0,2	-0,063916
30,466667	0,2	-0,063493
30,470000	0,2	-0,062919
30,473333	0,2	-0,062305
30,476667	0,2	-0,061656
30,480000	0,2	-0,061099
30,483333	0,2	-0,061078
30,486667	0,2	-0,061995
30,490000	0,2	-0,063757
30,493333	0,2	-0,065797
30,496667	0,2	-0,067514
30,500000	0,2	-0,068665
30,503333	0,2	-0,069273
30,506667	0,2	-0,069454
30,510000	0,2	-0,069504
30,513333	0,2	-0,069786
30,516667	0,2	-0,070284
30,520000	0,2	-0,070514
30,523333	0,2	-0,069986
30,526667	0,2	-0,068729
30,530000	0,2	-0,067360
30,533333	0,2	-0,066564
30,536667	0,2	-0,066457
30,540000	0,2	-0,066518
30,543333	0,2	-0,066212
30,546667	0,2	-0,065642
30,550000	0,2	-0,065432
30,553333	0,2	-0,065988
30,556667	0,2	-0,066977
30,560000	0,2	-0,067668
30,563333	0,2	-0,067696
30,566667	0,2	-0,067188
30,570000	0,2	-0,066395
30,573333	0,2	-0,065572
30,576667	0,2	-0,064940
30,580000	0,2	-0,064602
30,583333	0,2	-0,064635
30,586667	0,2	-0,065191
30,590000	0,2	-0,066357
30,593333	0,2	-0,067888
30,596667	0,2	-0,069303
30,600000	0,2	-0,070361
30,603333	0,2	-0,071087
30,606667	0,2	-0,071326
30,610000	0,2	-0,070766
30,613333	0,2	-0,069423
30,616667	0,2	-0,067804
30,620000	0,2	-0,066493
30,623333	0,2	-0,065694
30,626667	0,2	-0,065377
30,630000	0,2	-0,065618
30,633333	0,2	-0,066413
30,636667	0,2	-0,067509
30,640000	0,2	-0,068632
30,643333	0,2	-0,069576
30,646667	0,2	-0,070231
30,650000	0,2	-0,070587
30,653333	0,2	-0,070669
30,656667	0,2	-0,070634
30,660000	0,2	-0,070687
30,663333	0,2	-0,070900
30,666667	0,2	-0,071280
30,670000	0,2	-0,071800
30,673333	0,2	-0,072302
30,676667	0,2	-0,072597
30,680000	0,2	-0,072680
30,683333	0,2	-0,072575
30,686667	0,2	-0,072077
30,690000	0,2	-0,070992
30,693333	0,2	-0,069471
30,696667	0,2	-0,067923
30,700000	0,2	-0,066722
30,703333	0,2	-0,066111
30,706667	0,2	-0,066058
30,710000	0,2	-0,066088
30,713333	0,2	-0,065749
30,716667	0,2	-0,065210
30,720000	0,2	-0,064877
30,723333	0,2	-0,064706
30,726667	0,2	-0,064303
30,730000	0,2	-0,063287
30,733333	0,2	-0,061382
30,736667	0,2	-0,058602
30,740000	0,2	-0,055560
30,743333	0,2	-0,053322
30,746667	0,2	-0,052763
30,750000	0,2	-0,053936
30,753333	0,2	-0,055974
30,756667	0,2	-0,057616
30,760000	0,2	-0,057873
30,763333	0,2	-0,056504
30,766667	0,2	-0,053940
30,770000	0,2	-0,050748
30,773333	0,2	-0,047414
30,776667	0,2	-0,044317
30,780000	0,2	-0,041574
30,783333	0,2	-0,039133
30,786667	0,2	-0,037043
30,790000	0,2	-0,035591
30,793333	0,2	-0,035133
30,796667	0,2	-0,035759
30,800000	0,2	-0,037109
30,803333	0,2	-0,038562
30,806667	0,2	-0,039585
30,810000	0,2	-0,039841
30,813333	0,2	-0,039146
30,816667	0,2	-0,037641
30,820000	0,2	-0,035984
30,823333	0,2	-0,034930
30,826667	0,2	-0,034691
30,830000	0,2	-0,035097
30,833333	0,2	-0,036215
30,836667	0,2	-0,038330
30,840000	0,2	-0,041351
30,843333	0,2	-0,044663
30,846667	0,2	-0,047671
30,850000	0,2	-0,050088
30,853333	0,2	-0,051723
30,856667	0,2	-0,052523
30,860000	0,2	-0,052777
30,863333	0,2	-0,053028
30,866667	0,2	-0,053829
30,870000	0,2	-0,055415
30,873333	0,2	-0,057410
30,876667	0,2	-0,059069
30,880000	0,2	-0,059945
30,883333	0,2	-0,060172
30,886667	0,2	-0,060109
30,890000	0,2	-0,059874
30,893333	0,2	-0,059404
30,896667	0,2	-0,058899
30,900000	0,2	-0,058921
30,903333	0,2	-0,059976
30,906667	0,2	-0,061905
30,910000	0,2	-0,063676
30,913333	0,2	-0,064192
30,916667	0,2	-0,063333
30,920000	0,2	-0,061935
30,923333	0,2	-0,060931
30,926667	0,2	-0,060810
30,930000	0,2	-0,061673
30,933333	0,2	-0,063299
30,936667	0,2	-0,065241
30,940000	0,2	-0,067153
30,943333	0,2	-0,068859
30,946667	0,2	-0,070173
30,950000	0,2	-0,070860
30,953333	0,2	-0,070694
30,956667	0,2	-0,069703
30,960000	0,2	-0,068399
30,963333	0,2	-0,067582
30,966667	0,2	-0,067862
30,970000	0,2	-0,069269
30,973333	0,2	-0,071260
30,976667	0,2	-0,073027
30,980000	0,2	-0,073848
30,983333	0,2	-0,073430
30,986667	0,2	-0,072229
30,990000	0,2	-0,071269
30,993333	0,2	-0,071263
30,996667	0,2	-0,071984
31,000000	0,2	-0,072809
31,003333	0,2	-0,073495
31,006667	0,2	-0,074159
31,010000	0,2	-0,074981
31,013333	0,2	-0,076044
31,016667	0,2	-0,077178
31,020000	0,2	-0,078113
31,023333	0,2	-0,078866
31,026667	0,2	-0,079604
31,030000	0,2	-0,080255
31,033333	0,2	-0,080649
31,036667	0,2	-0,080863
31,040000	0,2	-0,081124
31,043333	0,2	-0,081612
31,046667	0,2	-0,082503
31,050000	0,2	-0,083873
31,053333	0,2	-0,085529
31,056667	0,2	-0,086980
31,060000	0,2	-0,087672
31,063333	0,2	-0,087515
31,066667	0,2	-0,087027
31,070000	0,2	-0,086895
31,073333	0,2	-0,087461
31,076667	0,2	-0,088493
31,080000	0,2	-0,089524
31,083333	0,2	-0,090351
31,086667	0,2	-0,090975
31,090000	0,2	-0,091259
31,093333	0,2	-0,090955
31,096667	0,2	-0,090030
31,100000	0,2	-0,088864
31,103333	0,2	-0,088005
31,106667	0,2	-0,087668
31,110000	0,2	-0,087690
31,113333	0,2	-0,088046
31,116667	0,2	-0,088919
31,120000	0,2	-0,090299
31,123333	0,2	-0,091988
31,126667	0,2	-0,093945
31,130000	0,2	-0,096212
31,133333	0,2	-0,098603
31,136667	0,2	-0,100716
31,140000	0,2	-0,102126
31,143333	0,2	-0,102593
31,146667	0,2	-0,102264
31,150000	0,2	-0,101568
31,153333	0,2	-0,100811
31,156667	0,2	-0,099968
31,160000	0,2	-0,098803
31,163333	0,2	-0,097215
31,166667	0,2	-0,095451
31,170000	0,2	-0,093904
31,173333	0,2	-0,092908
31,176667	0,2	-0,092674
31,180000	0,2	-0,093137
31,183333	0,2	-0,094026
31,186667	0,2	-0,094994
31,190000	0,2	-0,095618
31,193333	0,2	-0,095582
31,196667	0,2	-0,094935
31,200000	0,2	-0,094053
31,203333	0,2	-0,093339
31,206667	0,2	-0,092997
31,210000	0,2	-0,092943
31,213333	0,2	-0,092979
31,216667	0,2	-0,093177
31,220000	0,2	-0,093729
31,223333	0,2	-0,094467
31,226667	0,2	-0,094986
31,230000	0,2	-0,095068
31,233333	0,2	-0,094686
31,236667	0,2	-0,093902
31,240000	0,2	-0,092976
31,243333	0,2	-0,092203
31,246667	0,2	-0,091609
31,250000	0,2	-0,091133
31,253333	0,2	-0,090956
31,256667	0,2	-0,091454
31,260000	0,2	-0,092921
31,263333	0,2	-0,095378
31,266667	0,2	-0,098480
31,270000	0,2	-0,101469
31,273333	0,2	-0,103378
31,276667	0,2	-0,103544
31,280000	0,2	-0,102035
31,283333	0,2	-0,099562
31,286667	0,2	-0,097043
31,290000	0,2	-0,095280
31,293333	0,2	-0,094694
31,296667	0,2	-0,095127
31,300000	0,2	-0,096127
31,303333	0,2	-0,097348
31,306667	0,2	-0,098565
31,310000	0,2	-0,099646
31,313333	0,2	-0,100607
31,316667	0,2	-0,101485
31,320000	0,2	-0,102161
31,323333	0,2	-0,102413
31,326667	0,2	-0,102118
31,330000	0,2	-0,101416
31,333333	0,2	-0,100706
31,336667	0,2	-0,100356
31,340000	0,2	-0,100421
31,343333	0,2	-0,100832
31,346667	0,2	-0,101554
31,350000	0,2	-0,102379
31,353333	0,2	-0,102968
31,356667	0,2	-0,103253
31,360000	0,2	-0,103421
31,363333	0,2	-0,103410
31,366667	0,2	-0,102879
31,370000	0,2	-0,101645
31,373333	0,2	-0,099839
31,376667	0,2	-0,097773
31,380000	0,2	-0,095653
31,383333	0,2	-0,093433
31,386667	0,2	-0,091052
31,390000	0,2	-0,088668
31,393333	0,2	-0,086441
31,396667	0,2	-0,084296
31,400000	0,2	-0,082065
31,403333	0,2	-0,079577
31,406667	0,2	-0,076545
31,410000	0,2	-0,072657
31,413333	0,2	-0,067761
31,416667	0,2	-0,061833
31,420000	0,2	-0,054948
31,423333	0,2	-0,047268
31,426667	0,2	-0,038882
31,430000	0,2	-0,029769
31,433333	0,2	-0,019723
31,436667	0,2	-0,008339
31,440000	0,2	0,004379
31,443333	0,2	0,017677
31,446667	0,2	0,030771
31,450000	0,2	0,043675
31,453333	0,2	0,057099
31,456667	0,2	0,071730
31,460000	0,2	0,087718
31,463333	0,2	0,104734
31,466667	0,2	0,122243
31,470000	0,2	0,139748
31,473333	0,2	0,157115
31,476667	0,2	0,174719
31,480000	0,2	0,192990
31,483333	0,2	0,211694
31,486667	0,2	0,229825
31,490000	0,2	0,246309
31,493333	0,2	0,260682
31,496667	0,2	0,273068
31,500000	0,2	0,283729
31,503333	0,2	0,292652
31,506667	0,2	0,299416
31,510000	0,2	0,303574
31,513333	0,2	0,305346
31,516667	0,2	0,305652
31,520000	0,2	0,305220
31,523333	0,2	0,303903
31,526667	0,2	0,300891
31,530000	0,2	0,295366
31,533333	0,2	0,286940
31,536667	0,2	0,275804
31,540000	0,2	0,262877
31,543333	0,2	0,249670
31,546667	0,2	0,237369
31,550000	0,2	0,225995
31,553333	0,2	0,214761
31,556667	0,2	0,202908
31,560000	0,2	0,190240
31,563333	0,2	0,177086
31,566667	0,2	0,163756
31,570000	0,2	0,150437
31,573333	0,2	0,137550
31,576667	0,2	0,125655
31,580000	0,2	0,114902
31,583333	0,2	0,104792
31,586667	0,2	0,094645
31,590000	0,2	0,084250
31,593333	0,2	0,073874
31,596667	0,2	0,063882
31,600000	0,2	0,054491
31,603333	0,2	0,045688
31,606667	0,2	0,037539
31,610000	0,2	0,030551
31,613333	0,2	0,025329
31,616667	0,2	0,021870
31,620000	0,2	0,019364
31,623333	0,2	0,016731
31,626667	0,2	0,013310
31,630000	0,2	0,009006
31,633333	0,2	0,004099
31,636667	0,2	-0,000929
31,640000	0,2	-0,005573
31,643333	0,2	-0,009500
31,646667	0,2	-0,012623
31,650000	0,2	-0,014908
31,653333	0,2	-0,016198
31,656667	0,2	-0,016440
31,660000	0,2	-0,016038
31,663333	0,2	-0,015641
31,666667	0,2	-0,015579
31,670000	0,2	-0,015833
31,673333	0,2	-0,016322
31,676667	0,2	-0,017085
31,680000	0,2	-0,018523
31,683333	0,2	-0,021111
31,686667	0,2	-0,024665
31,690000	0,2	-0,028374
31,693333	0,2	-0,031384
31,696667	0,2	-0,033274
31,700000	0,2	-0,034366
31,703333	0,2	-0,035439
31,706667	0,2	-0,037054
31,710000	0,2	-0,039332
31,713333	0,2	-0,042212
31,716667	0,2	-0,045749
31,720000	0,2	-0,049950
31,723333	0,2	-0,054382
31,726667	0,2	-0,058291
31,730000	0,2	-0,061102
31,733333	0,2	-0,062677
31,736667	0,2	-0,063375
31,740000	0,2	-0,063942
31,743333	0,2	-0,065084
31,746667	0,2	-0,066978
31,750000	0,2	-0,069219
31,753333	0,2	-0,071211
31,756667	0,2	-0,072541
31,760000	0,2	-0,073078
31,763333	0,2	-0,072944
31,766667	0,2	-0,072324
31,770000	0,2	-0,071153
31,773333	0,2	-0,069082
31,776667	0,2	-0,065923
31,780000	0,2	-0,061980
31,783333	0,2	-0,057969
31,786667	0,2	-0,054899
31,790000	0,2	-0,053654
31,793333	0,2	-0,054152
31,796667	0,2	-0,055348
31,800000	0,2	-0,056336
31,803333	0,2	-0,057005
31,806667	0,2	-0,057661
31,810000	0,2	-0,058476
31,813333	0,2	-0,059223
31,816667	0,2	-0,059421
31,820000	0,2	-0,058801
31,823333	0,2	-0,057518
31,826667	0,2	-0,056018
31,830000	0,2	-0,054942
31,833333	0,2	-0,054936
31,836667	0,2	-0,056153
31,840000	0,2	-0,057976
31,843333	0,2	-0,059610
31,846667	0,2	-0,060823
31,850000	0,2	-0,061879
31,853333	0,2	-0,063196
31,856667	0,2	-0,065068
31,860000	0,2	-0,067383
31,863333	0,2	-0,069710
31,866667	0,2	-0,071674
31,870000	0,2	-0,073165
31,873333	0,2	-0,074349
31,876667	0,2	-0,075548
31,880000	0,2	-0,077110
31,883333	0,2	-0,079241
31,886667	0,2	-0,081886
31,890000	0,2	-0,084836
31,893333	0,2	-0,087881
31,896667	0,2	-0,090834
31,900000	0,2	-0,093558
31,903333	0,2	-0,095902
31,906667	0,2	-0,097499
31,910000	0,2	-0,098024
31,913333	0,2	-0,097812
31,916667	0,2	-0,097642
31,920000	0,2	-0,097867
31,923333	0,2	-0,098251
31,926667	0,2	-0,098441
31,930000	0,2	-0,098226
31,933333	0,2	-0,097554
31,936667	0,2	-0,096490
31,940000	0,2	-0,095346
31,943333	0,2	-0,094722
31,946667	0,2	-0,095044
31,950000	0,2	-0,096079
31,953333	0,2	-0,097221
31,956667	0,2	-0,098222
31,960000	0,2	-0,099260
31,963333	0,2	-0,100342
31,966667	0,2	-0,101182
31,970000	0,2	-0,101624
31,973333	0,2	-0,101756
31,976667	0,2	-0,101711
31,980000	0,2	-0,101520
31,983333	0,2	-0,101177
31,986667	0,2	-0,100841
31,990000	0,2	-0,100877
31,993333	0,2	-0,101560
31,996667	0,2	-0,102721
32,000000	0,2	-0,103838
32,003333	0,2	-0,104431
32,006667	0,2	-0,104372
32,010000	0,2	-0,104070
32,013333	0,2	-0,104064
32,016667	0,2	-0,104310
32,020000	0,2	-0,104264
32,023333	0,2	-0,103541
32,026667	0,2	-0,102226
32,030000	0,2	-0,100766
32,033333	0,2	-0,099645
32,036667	0,2	-0,099165
32,040000	0,2	-0,099271
32,043333	0,2	-0,099492
32,046667	0,2	-0,099458
32,050000	0,2	-0,099407
32,053333	0,2	-0,099636
32,056667	0,2	-0,099904
32,060000	0,2	-0,099898
32,063333	0,2	-0,099670
32,066667	0,2	-0,099366
32,070000	0,2	-0,099057
32,073333	0,2	-0,098845
32,076667	0,2	-0,098851
32,080000	0,2	-0,099046
32,083333	0,2	-0,099362
32,086667	0,2	-0,099919
32,090000	0,2	-0,100696
32,093333	0,2	-0,101274
32,096667	0,2	-0,101348
32,100000	0,2	-0,101095
32,103333	0,2	-0,100944
32,106667	0,2	-0,101258
32,110000	0,2	-0,102088
32,113333	0,2	-0,103123
32,116667	0,2	-0,103801
32,120000	0,2	-0,103582
32,123333	0,2	-0,102334
32,126667	0,2	-0,100480
32,130000	0,2	-0,098733
32,133333	0,2	-0,097623
32,136667	0,2	-0,097205
32,140000	0,2	-0,097104
32,143333	0,2	-0,096803
32,146667	0,2	-0,095898
32,150000	0,2	-0,094262
32,153333	0,2	-0,092254
32,156667	0,2	-0,090523
32,160000	0,2	-0,089236
32,163333	0,2	-0,087887
32,166667	0,2	-0,086042
32,170000	0,2	-0,083751
32,173333	0,2	-0,081275
32,176667	0,2	-0,078856
32,180000	0,2	-0,076614
32,183333	0,2	-0,074311
32,186667	0,2	-0,071366
32,190000	0,2	-0,067288
32,193333	0,2	-0,062090
32,196667	0,2	-0,056446
32,200000	0,2	-0,051333
32,203333	0,2	-0,047217
32,206667	0,2	-0,043675
32,210000	0,2	-0,040070
32,213333	0,2	-0,036477
32,216667	0,2	-0,033612
32,220000	0,2	-0,032032
32,223333	0,2	-0,031782
32,226667	0,2	-0,032539
32,230000	0,2	-0,033714
32,233333	0,2	-0,034653
32,236667	0,2	-0,035006
32,240000	0,2	-0,034722
32,243333	0,2	-0,033786
32,246667	0,2	-0,032326
32,250000	0,2	-0,030767
32,253333	0,2	-0,029748
32,256667	0,2	-0,029980
32,260000	0,2	-0,031936
32,263333	0,2	-0,035649
32,266667	0,2	-0,040760
32,270000	0,2	-0,046463
32,273333	0,2	-0,051811
32,276667	0,2	-0,056342
32,280000	0,2	-0,060228
32,283333	0,2	-0,063916
32,286667	0,2	-0,067583
32,290000	0,2	-0,070948
32,293333	0,2	-0,073880
32,296667	0,2	-0,076665
32,300000	0,2	-0,079485
32,303333	0,2	-0,082122
32,306667	0,2	-0,084242
32,310000	0,2	-0,085817
32,313333	0,2	-0,087219
32,316667	0,2	-0,088820
32,320000	0,2	-0,090534
32,323333	0,2	-0,091997
32,326667	0,2	-0,093179
32,330000	0,2	-0,094471
32,333333	0,2	-0,096104
32,336667	0,2	-0,097880
32,340000	0,2	-0,099419
32,343333	0,2	-0,100399
32,346667	0,2	-0,100705
32,350000	0,2	-0,100526
32,353333	0,2	-0,100193
32,356667	0,2	-0,099946
32,360000	0,2	-0,099866
32,363333	0,2	-0,099933
32,366667	0,2	-0,100047
32,370000	0,2	-0,100114
32,373333	0,2	-0,100179
32,376667	0,2	-0,100249
32,380000	0,2	-0,100104
32,383333	0,2	-0,099515
32,386667	0,2	-0,098443
32,390000	0,2	-0,096855
32,393333	0,2	-0,094697
32,396667	0,2	-0,092232
32,400000	0,2	-0,090075
32,403333	0,2	-0,088591
32,406667	0,2	-0,087577
32,410000	0,2	-0,086818
32,413333	0,2	-0,086530
32,416667	0,2	-0,086999
32,420000	0,2	-0,088170
32,423333	0,2	-0,089722
32,426667	0,2	-0,091269
32,430000	0,2	-0,092358
32,433333	0,2	-0,092570
32,436667	0,2	-0,091805
32,440000	0,2	-0,090407
32,443333	0,2	-0,089041
32,446667	0,2	-0,088343
32,450000	0,2	-0,088446
32,453333	0,2	-0,088936
32,456667	0,2	-0,089350
32,460000	0,2	-0,089437
32,463333	0,2	-0,088890
32,466667	0,2	-0,087524
32,470000	0,2	-0,085706
32,473333	0,2	-0,083967
32,476667	0,2	-0,082406
32,480000	0,2	-0,080963
32,483333	0,2	-0,079954
32,486667	0,2	-0,079767
32,490000	0,2	-0,080342
32,493333	0,2	-0,081293
32,496667	0,2	-0,082048
32,500000	0,2	-0,082101
32,503333	0,2	-0,081621
32,506667	0,2	-0,081251
32,510000	0,2	-0,081281
32,513333	0,2	-0,081535
32,516667	0,2	-0,081716
32,520000	0,2	-0,081600
32,523333	0,2	-0,081207
32,526667	0,2	-0,080838
32,530000	0,2	-0,080785
32,533333	0,2	-0,080954
32,536667	0,2	-0,080937
32,540000	0,2	-0,080590
32,543333	0,2	-0,080219
32,546667	0,2	-0,080060
32,550000	0,2	-0,080064
32,553333	0,2	-0,080291
32,556667	0,2	-0,081099
32,560000	0,2	-0,082715
32,563333	0,2	-0,084777
32,566667	0,2	-0,086463
32,570000	0,2	-0,087043
32,573333	0,2	-0,086316
32,576667	0,2	-0,084714
32,580000	0,2	-0,083022
32,583333	0,2	-0,082000
32,586667	0,2	-0,082213
32,590000	0,2	-0,083953
32,593333	0,2	-0,087051
32,596667	0,2	-0,090708
32,600000	0,2	-0,093707
32,603333	0,2	-0,095138
32,606667	0,2	-0,094965
32,610000	0,2	-0,093816
32,613333	0,2	-0,092472
32,616667	0,2	-0,091557
32,620000	0,2	-0,091393
32,623333	0,2	-0,091944
32,626667	0,2	-0,092933
32,630000	0,2	-0,094091
32,633333	0,2	-0,095192
32,636667	0,2	-0,095926
32,640000	0,2	-0,096076
32,643333	0,2	-0,095753
32,646667	0,2	-0,095317
32,650000	0,2	-0,095166
32,653333	0,2	-0,095554
32,656667	0,2	-0,096502
32,660000	0,2	-0,097577
32,663333	0,2	-0,097914
32,666667	0,2	-0,097040
32,670000	0,2	-0,095414
32,673333	0,2	-0,093853
32,676667	0,2	-0,092799
32,680000	0,2	-0,092217
32,683333	0,2	-0,092125
32,686667	0,2	-0,092896
32,690000	0,2	-0,094666
32,693333	0,2	-0,096798
32,696667	0,2	-0,098311
32,700000	0,2	-0,098698
32,703333	0,2	-0,098097
32,706667	0,2	-0,096894
32,710000	0,2	-0,095504
32,713333	0,2	-0,094434
32,716667	0,2	-0,094241
32,720000	0,2	-0,095164
32,723333	0,2	-0,096847
32,726667	0,2	-0,098666
32,730000	0,2	-0,100190
32,733333	0,2	-0,101047
32,736667	0,2	-0,100782
32,740000	0,2	-0,099389
32,743333	0,2	-0,097544
32,746667	0,2	-0,095929
32,750000	0,2	-0,094820
32,753333	0,2	-0,094245
32,756667	0,2	-0,094076
32,760000	0,2	-0,094196
32,763333	0,2	-0,094698
32,766667	0,2	-0,095764
32,770000	0,2	-0,097379
32,773333	0,2	-0,099178
32,776667	0,2	-0,100458
32,780000	0,2	-0,100569
32,783333	0,2	-0,099495
32,786667	0,2	-0,097903
32,790000	0,2	-0,096452
32,793333	0,2	-0,095232
32,796667	0,2	-0,094041
32,800000	0,2	-0,092880
32,803333	0,2	-0,091863
32,806667	0,2	-0,090997
32,810000	0,2	-0,090352
32,813333	0,2	-0,090045
32,816667	0,2	-0,089969
32,820000	0,2	-0,089969
32,823333	0,2	-0,090305
32,826667	0,2	-0,091419
32,830000	0,2	-0,093163
32,833333	0,2	-0,094685
32,836667	0,2	-0,095282
32,840000	0,2	-0,095008
32,843333	0,2	-0,094419
32,846667	0,2	-0,094009
32,850000	0,2	-0,093836
32,853333	0,2	-0,093548
32,856667	0,2	-0,092794
32,860000	0,2	-0,091661
32,863333	0,2	-0,090757
32,866667	0,2	-0,090814
32,870000	0,2	-0,091995
32,873333	0,2	-0,093566
32,876667	0,2	-0,094401
32,880000	0,2	-0,093874
32,883333	0,2	-0,092294
32,886667	0,2	-0,090509
32,890000	0,2	-0,089144
32,893333	0,2	-0,088350
32,896667	0,2	-0,088163
32,900000	0,2	-0,088814
32,903333	0,2	-0,090502
32,906667	0,2	-0,092850
32,910000	0,2	-0,094822
32,913333	0,2	-0,095506
32,916667	0,2	-0,094803
32,920000	0,2	-0,093146
32,923333	0,2	-0,091035
32,926667	0,2	-0,088950
32,930000	0,2	-0,087159
32,933333	0,2	-0,085733
32,936667	0,2	-0,085004
32,940000	0,2	-0,085494
32,943333	0,2	-0,087128
32,946667	0,2	-0,088961
32,950000	0,2	-0,089774
32,953333	0,2	-0,088961
32,956667	0,2	-0,086908
32,960000	0,2	-0,084602
32,963333	0,2	-0,083021
32,966667	0,2	-0,082630
32,970000	0,2	-0,083095
32,973333	0,2	-0,083467
32,976667	0,2	-0,082886
32,980000	0,2	-0,081290
32,983333	0,2	-0,079343
32,986667	0,2	-0,077841
32,990000	0,2	-0,077491
32,993333	0,2	-0,078692
32,996667	0,2	-0,081089
33,000000	0,2	-0,083756
33,003333	0,2	-0,085943
33,006667	0,2	-0,087534
33,010000	0,2	-0,088866
33,013333	0,2	-0,090152
33,016667	0,2	-0,091109
33,020000	0,2	-0,091184
33,023333	0,2	-0,090032
33,026667	0,2	-0,087847
33,030000	0,2	-0,085591
33,033333	0,2	-0,084582
33,036667	0,2	-0,085337
33,040000	0,2	-0,087109
33,043333	0,2	-0,088782
33,046667	0,2	-0,089764
33,050000	0,2	-0,089957
33,053333	0,2	-0,089446
33,056667	0,2	-0,088444
33,060000	0,2	-0,087305
33,063333	0,2	-0,086398
33,066667	0,2	-0,085927
33,070000	0,2	-0,085840
33,073333	0,2	-0,085945
33,076667	0,2	-0,086210
33,080000	0,2	-0,086764
33,083333	0,2	-0,087621
33,086667	0,2	-0,088684
33,090000	0,2	-0,089745
33,093333	0,2	-0,090465
33,096667	0,2	-0,090706
33,100000	0,2	-0,090752
33,103333	0,2	-0,090951
33,106667	0,2	-0,091259
33,110000	0,2	-0,091368
33,113333	0,2	-0,091198
33,116667	0,2	-0,091026
33,120000	0,2	-0,091129
33,123333	0,2	-0,091680
33,126667	0,2	-0,092812
33,130000	0,2	-0,094311
33,133333	0,2	-0,095656
33,136667	0,2	-0,096536
33,140000	0,2	-0,097025
33,143333	0,2	-0,097374
33,146667	0,2	-0,097680
33,150000	0,2	-0,097786
33,153333	0,2	-0,097572
33,156667	0,2	-0,097189
33,160000	0,2	-0,096909
33,163333	0,2	-0,096980
33,166667	0,2	-0,097614
33,170000	0,2	-0,098767
33,173333	0,2	-0,099795
33,176667	0,2	-0,099700
33,180000	0,2	-0,098112
33,183333	0,2	-0,095812
33,186667	0,2	-0,093886
33,190000	0,2	-0,092682
33,193333	0,2	-0,091853
33,196667	0,2	-0,091210
33,200000	0,2	-0,091114
33,203333	0,2	-0,091817
33,206667	0,2	-0,092903
33,210000	0,2	-0,093757
33,213333	0,2	-0,094163
33,216667	0,2	-0,094212
33,220000	0,2	-0,094136
33,223333	0,2	-0,094360
33,226667	0,2	-0,095198
33,230000	0,2	-0,096470
33,233333	0,2	-0,097784
33,236667	0,2	-0,099112
33,240000	0,2	-0,100769
33,243333	0,2	-0,102778
33,246667	0,2	-0,104566
33,250000	0,2	-0,105394
33,253333	0,2	-0,104882
33,256667	0,2	-0,103203
33,260000	0,2	-0,101053
33,263333	0,2	-0,099359
33,266667	0,2	-0,098633
33,270000	0,2	-0,098619
33,273333	0,2	-0,098764
33,276667	0,2	-0,098730
33,280000	0,2	-0,098369
33,283333	0,2	-0,097618
33,286667	0,2	-0,096615
33,290000	0,2	-0,095732
33,293333	0,2	-0,095258
33,296667	0,2	-0,095175
33,300000	0,2	-0,095401
33,303333	0,2	-0,095868
33,306667	0,2	-0,096359
33,310000	0,2	-0,096755
33,313333	0,2	-0,097124
33,316667	0,2	-0,097346
33,320000	0,2	-0,097297
33,323333	0,2	-0,097283
33,326667	0,2	-0,097700
33,330000	0,2	-0,098539
33,333333	0,2	-0,099500
33,336667	0,2	-0,100318
33,340000	0,2	-0,100799
33,343333	0,2	-0,100723
33,346667	0,2	-0,099877
33,350000	0,2	-0,098286
33,353333	0,2	-0,096441
33,356667	0,2	-0,095053
33,360000	0,2	-0,094531
33,363333	0,2	-0,094912
33,366667	0,2	-0,095984
33,370000	0,2	-0,097274
33,373333	0,2	-0,098277
33,376667	0,2	-0,098813
33,380000	0,2	-0,099037
33,383333	0,2	-0,099185
33,386667	0,2	-0,099450
33,390000	0,2	-0,099854
33,393333	0,2	-0,100225
33,396667	0,2	-0,100491
33,400000	0,2	-0,100834
33,403333	0,2	-0,101283
33,406667	0,2	-0,101274
33,410000	0,2	-0,100175
33,413333	0,2	-0,098291
33,416667	0,2	-0,096571
33,420000	0,2	-0,095513
33,423333	0,2	-0,094963
33,426667	0,2	-0,094471
33,430000	0,2	-0,093532
33,433333	0,2	-0,091978
33,436667	0,2	-0,090202
33,440000	0,2	-0,088844
33,443333	0,2	-0,088342
33,446667	0,2	-0,088783
33,450000	0,2	-0,089913
33,453333	0,2	-0,091400
33,456667	0,2	-0,093188
33,460000	0,2	-0,095248
33,463333	0,2	-0,097195
33,466667	0,2	-0,098725
33,470000	0,2	-0,099975
33,473333	0,2	-0,101159
33,476667	0,2	-0,102315
33,480000	0,2	-0,103263
33,483333	0,2	-0,103531
33,486667	0,2	-0,102790
33,490000	0,2	-0,101385
33,493333	0,2	-0,100083
33,496667	0,2	-0,099450
33,500000	0,2	-0,099528
33,503333	0,2	-0,099832
33,506667	0,2	-0,099704
33,510000	0,2	-0,098869
33,513333	0,2	-0,097592
33,516667	0,2	-0,096358
33,520000	0,2	-0,095595
33,523333	0,2	-0,095676
33,526667	0,2	-0,096806
33,530000	0,2	-0,098704
33,533333	0,2	-0,100697
33,536667	0,2	-0,102289
33,540000	0,2	-0,103457
33,543333	0,2	-0,104446
33,546667	0,2	-0,105492
33,550000	0,2	-0,106723
33,553333	0,2	-0,108199
33,556667	0,2	-0,109787
33,560000	0,2	-0,111066
33,563333	0,2	-0,111667
33,566667	0,2	-0,111490
33,570000	0,2	-0,110581
33,573333	0,2	-0,109233
33,576667	0,2	-0,107936
33,580000	0,2	-0,106832
33,583333	0,2	-0,105607
33,586667	0,2	-0,104027
33,590000	0,2	-0,102138
33,593333	0,2	-0,100102
33,596667	0,2	-0,098266
33,600000	0,2	-0,097150
33,603333	0,2	-0,097135
33,606667	0,2	-0,098196
33,610000	0,2	-0,099893
33,613333	0,2	-0,101674
33,616667	0,2	-0,103263
33,620000	0,2	-0,104637
33,623333	0,2	-0,105770
33,626667	0,2	-0,106714
33,630000	0,2	-0,107652
33,633333	0,2	-0,108601
33,636667	0,2	-0,109285
33,640000	0,2	-0,109323
33,643333	0,2	-0,108516
33,646667	0,2	-0,107012
33,650000	0,2	-0,105250
33,653333	0,2	-0,103679
33,656667	0,2	-0,102568
33,660000	0,2	-0,102106
33,663333	0,2	-0,102357
33,666667	0,2	-0,103075
33,670000	0,2	-0,103940
33,673333	0,2	-0,104818
33,676667	0,2	-0,105646
33,680000	0,2	-0,106388
33,683333	0,2	-0,107094
33,686667	0,2	-0,107920
33,690000	0,2	-0,109019
33,693333	0,2	-0,110295
33,696667	0,2	-0,111303
33,700000	0,2	-0,111526
33,703333	0,2	-0,110922
33,706667	0,2	-0,110119
33,710000	0,2	-0,109850
33,713333	0,2	-0,110281
33,716667	0,2	-0,111026
33,720000	0,2	-0,111613
33,723333	0,2	-0,111817
33,726667	0,2	-0,111684
33,730000	0,2	-0,111391
33,733333	0,2	-0,111173
33,736667	0,2	-0,111302
33,740000	0,2	-0,111863
33,743333	0,2	-0,112464
33,746667	0,2	-0,112589
33,750000	0,2	-0,112103
33,753333	0,2	-0,111177
33,756667	0,2	-0,110164
33,760000	0,2	-0,109598
33,763333	0,2	-0,109956
33,766667	0,2	-0,111454
33,770000	0,2	-0,113886
33,773333	0,2	-0,116476
33,776667	0,2	-0,118293
33,780000	0,2	-0,118896
33,783333	0,2	-0,118488
33,786667	0,2	-0,117854
33,790000	0,2	-0,118017
33,793333	0,2	-0,119355
33,796667	0,2	-0,121139
33,800000	0,2	-0,122345
33,803333	0,2	-0,122739
33,806667	0,2	-0,122921
33,810000	0,2	-0,123560
33,813333	0,2	-0,124760
33,816667	0,2	-0,126163
33,820000	0,2	-0,127471
33,823333	0,2	-0,128545
33,826667	0,2	-0,129147
33,830000	0,2	-0,129044
33,833333	0,2	-0,128359
33,836667	0,2	-0,127676
33,840000	0,2	-0,127687
33,843333	0,2	-0,128788
33,846667	0,2	-0,131105
33,850000	0,2	-0,134579
33,853333	0,2	-0,138773
33,856667	0,2	-0,142905
33,860000	0,2	-0,146308
33,863333	0,2	-0,148655
33,866667	0,2	-0,149980
33,870000	0,2	-0,150838
33,873333	0,2	-0,151920
33,876667	0,2	-0,153293
33,880000	0,2	-0,154571
33,883333	0,2	-0,155606
33,886667	0,2	-0,156590
33,890000	0,2	-0,157818
33,893333	0,2	-0,159487
33,896667	0,2	-0,161526
33,900000	0,2	-0,163600
33,903333	0,2	-0,165272
33,906667	0,2	-0,166374
33,910000	0,2	-0,167303
33,913333	0,2	-0,168665
33,916667	0,2	-0,170708
33,920000	0,2	-0,173480
33,923333	0,2	-0,177208
33,926667	0,2	-0,182007
33,930000	0,2	-0,187486
33,933333	0,2	-0,192912
33,936667	0,2	-0,197659
33,940000	0,2	-0,201537
33,943333	0,2	-0,204717
33,946667	0,2	-0,207521
33,950000	0,2	-0,210382
33,953333	0,2	-0,213497
33,956667	0,2	-0,216457
33,960000	0,2	-0,218708
33,963333	0,2	-0,220138
33,966667	0,2	-0,220897
33,970000	0,2	-0,221238
33,973333	0,2	-0,221743
33,976667	0,2	-0,223209
33,980000	0,2	-0,226158
33,983333	0,2	-0,230445
33,986667	0,2	-0,235328
33,990000	0,2	-0,240095
33,993333	0,2	-0,244552
33,996667	0,2	-0,248748
34,000000	0,2	-0,252441
34,003333	0,2	-0,255347
34,006667	0,2	-0,257819
34,010000	0,2	-0,260734
34,013333	0,2	-0,264670
34,016667	0,2	-0,269497
34,020000	0,2	-0,274723
34,023333	0,2	-0,279961
34,026667	0,2	-0,284994
34,030000	0,2	-0,289673
34,033333	0,2	-0,293877
34,036667	0,2	-0,297626
34,040000	0,2	-0,301103
34,043333	0,2	-0,304345
34,046667	0,2	-0,307150
34,050000	0,2	-0,309465
34,053333	0,2	-0,311483
34,056667	0,2	-0,313319
34,060000	0,2	-0,314905
34,063333	0,2	-0,316308
34,066667	0,2	-0,317994
34,070000	0,2	-0,320503
34,073333	0,2	-0,323976
34,076667	0,2	-0,328104
34,080000	0,2	-0,332458
34,083333	0,2	-0,336825
34,086667	0,2	-0,341242
34,090000	0,2	-0,345799
34,093333	0,2	-0,350458
34,096667	0,2	-0,354989
34,100000	0,2	-0,359150
34,103333	0,2	-0,362912
34,106667	0,2	-0,366311
34,110000	0,2	-0,369175
34,113333	0,2	-0,371154
34,116667	0,2	-0,371984
34,120000	0,2	-0,371675
34,123333	0,2	-0,370388
34,126667	0,2	-0,368392
34,130000	0,2	-0,366175
34,133333	0,2	-0,364348
34,136667	0,2	-0,363443
34,140000	0,2	-0,363785
34,143333	0,2	-0,365152
34,146667	0,2	-0,366752
34,150000	0,2	-0,368011
34,153333	0,2	-0,369129
34,156667	0,2	-0,370607
34,160000	0,2	-0,372704
34,163333	0,2	-0,375480
34,166667	0,2	-0,378857
34,170000	0,2	-0,382459
34,173333	0,2	-0,385504
34,176667	0,2	-0,387145
34,180000	0,2	-0,387278
34,183333	0,2	-0,386754
34,186667	0,2	-0,386377
34,190000	0,2	-0,386113
34,193333	0,2	-0,385477
34,196667	0,2	-0,384213
34,200000	0,2	-0,382486
34,203333	0,2	-0,380628
34,206667	0,2	-0,378753
34,210000	0,2	-0,376628
34,213333	0,2	-0,374047
34,216667	0,2	-0,371291
34,220000	0,2	-0,368931
34,223333	0,2	-0,367368
34,226667	0,2	-0,366698
34,230000	0,2	-0,366748
34,233333	0,2	-0,367229
34,236667	0,2	-0,367855
34,240000	0,2	-0,368376
34,243333	0,2	-0,368805
34,246667	0,2	-0,369479
34,250000	0,2	-0,370764
34,253333	0,2	-0,372800
34,256667	0,2	-0,375146
34,260000	0,2	-0,376755
34,263333	0,2	-0,376899
34,266667	0,2	-0,375701
34,270000	0,2	-0,373539
34,273333	0,2	-0,370645
34,276667	0,2	-0,367276
34,280000	0,2	-0,363660
34,283333	0,2	-0,359817
34,286667	0,2	-0,355554
34,290000	0,2	-0,350876
34,293333	0,2	-0,346367
34,296667	0,2	-0,342805
34,300000	0,2	-0,340501
34,303333	0,2	-0,339145
34,306667	0,2	-0,338146
34,310000	0,2	-0,337153
34,313333	0,2	-0,336171
34,316667	0,2	-0,335375
34,320000	0,2	-0,335077
34,323333	0,2	-0,335644
34,326667	0,2	-0,337122
34,330000	0,2	-0,339084
34,333333	0,2	-0,341077
34,336667	0,2	-0,342907
34,340000	0,2	-0,344380
34,343333	0,2	-0,345190
34,346667	0,2	-0,345011
34,350000	0,2	-0,343740
34,353333	0,2	-0,341828
34,356667	0,2	-0,339852
34,360000	0,2	-0,337667
34,363333	0,2	-0,334565
34,366667	0,2	-0,330218
34,370000	0,2	-0,325061
34,373333	0,2	-0,319839
34,376667	0,2	-0,315069
34,380000	0,2	-0,310849
34,383333	0,2	-0,307077
34,386667	0,2	-0,303834
34,390000	0,2	-0,301356
34,393333	0,2	-0,299815
34,396667	0,2	-0,299251
34,400000	0,2	-0,299370
34,403333	0,2	-0,299663
34,406667	0,2	-0,299941
34,410000	0,2	-0,300559
34,413333	0,2	-0,301923
34,416667	0,2	-0,303856
34,420000	0,2	-0,305623
34,423333	0,2	-0,306471
34,426667	0,2	-0,306012
34,430000	0,2	-0,304322
34,433333	0,2	-0,301855
34,436667	0,2	-0,299112
34,440000	0,2	-0,296168
34,443333	0,2	-0,292531
34,446667	0,2	-0,287682
34,450000	0,2	-0,281770
34,453333	0,2	-0,275649
34,456667	0,2	-0,270391
34,460000	0,2	-0,266771
34,463333	0,2	-0,264925
34,466667	0,2	-0,264467
34,470000	0,2	-0,264935
34,473333	0,2	-0,265913
34,476667	0,2	-0,266887
34,480000	0,2	-0,267353
34,483333	0,2	-0,267023
34,486667	0,2	-0,265862
34,490000	0,2	-0,264105
34,493333	0,2	-0,262171
34,496667	0,2	-0,260470
34,500000	0,2	-0,259364
34,503333	0,2	-0,258981
34,506667	0,2	-0,258775
34,510000	0,2	-0,257680
34,513333	0,2	-0,254887
34,516667	0,2	-0,250392
34,520000	0,2	-0,244801
34,523333	0,2	-0,238730
34,526667	0,2	-0,232498
34,530000	0,2	-0,226127
34,533333	0,2	-0,219461
34,536667	0,2	-0,212395
34,540000	0,2	-0,205049
34,543333	0,2	-0,198010
34,546667	0,2	-0,192295
34,550000	0,2	-0,188718
34,553333	0,2	-0,187308
34,556667	0,2	-0,187366
34,560000	0,2	-0,187986
34,563333	0,2	-0,188465
34,566667	0,2	-0,188390
34,570000	0,2	-0,187691
34,573333	0,2	-0,186863
34,576667	0,2	-0,186818
34,580000	0,2	-0,187996
34,583333	0,2	-0,189554
34,586667	0,2	-0,189841
34,590000	0,2	-0,187856
34,593333	0,2	-0,184005
34,596667	0,2	-0,179342
34,600000	0,2	-0,174465
34,603333	0,2	-0,169379
34,606667	0,2	-0,163980
34,610000	0,2	-0,158327
34,613333	0,2	-0,152604
34,616667	0,2	-0,146917
34,620000	0,2	-0,141426
34,623333	0,2	-0,136761
34,626667	0,2	-0,133745
34,630000	0,2	-0,132696
34,633333	0,2	-0,133286
34,636667	0,2	-0,134599
34,640000	0,2	-0,135408
34,643333	0,2	-0,135119
34,646667	0,2	-0,134339
34,650000	0,2	-0,134050
34,653333	0,2	-0,134370
34,656667	0,2	-0,134479
34,660000	0,2	-0,133480
34,663333	0,2	-0,130841
34,666667	0,2	-0,126195
34,670000	0,2	-0,119317
34,673333	0,2	-0,110400
34,676667	0,2	-0,100224
34,680000	0,2	-0,089958
34,683333	0,2	-0,080678
34,686667	0,2	-0,072787
34,690000	0,2	-0,065821
34,693333	0,2	-0,059045
34,696667	0,2	-0,052473
34,700000	0,2	-0,047137
34,703333	0,2	-0,044118
34,706667	0,2	-0,043577
34,710000	0,2	-0,044798
34,713333	0,2	-0,046601
34,716667	0,2	-0,047570
34,720000	0,2	-0,046538
34,723333	0,2	-0,043435
34,726667	0,2	-0,039421
34,730000	0,2	-0,035797
34,733333	0,2	-0,033081
34,736667	0,2	-0,030922
34,740000	0,2	-0,028168
34,743333	0,2	-0,023539
34,746667	0,2	-0,016783
34,750000	0,2	-0,008735
34,753333	0,2	-0,000285
34,756667	0,2	0,008354
34,760000	0,2	0,017418
34,763333	0,2	0,026803
34,766667	0,2	0,035868
34,770000	0,2	0,044104
34,773333	0,2	0,051344
34,776667	0,2	0,057297
34,780000	0,2	0,061416
34,783333	0,2	0,063335
34,786667	0,2	0,063424
34,790000	0,2	0,062707
34,793333	0,2	0,061957
34,796667	0,2	0,061316
34,800000	0,2	0,060827
34,803333	0,2	0,060718
34,806667	0,2	0,061255
34,810000	0,2	0,062619
34,813333	0,2	0,064692
34,816667	0,2	0,066976
34,820000	0,2	0,069125
34,823333	0,2	0,071423
34,826667	0,2	0,074524
34,830000	0,2	0,078840
34,833333	0,2	0,084160
34,836667	0,2	0,089803
34,840000	0,2	0,095358
34,843333	0,2	0,101148
34,846667	0,2	0,107763
34,850000	0,2	0,115269
34,853333	0,2	0,122931
34,856667	0,2	0,129537
34,860000	0,2	0,134037
34,863333	0,2	0,136176
34,866667	0,2	0,136655
34,870000	0,2	0,136517
34,873333	0,2	0,136441
34,876667	0,2	0,136781
34,880000	0,2	0,137707
34,883333	0,2	0,138893
34,886667	0,2	0,139663
34,890000	0,2	0,139853
34,893333	0,2	0,140172
34,896667	0,2	0,141511
34,900000	0,2	0,144155
34,903333	0,2	0,147905
34,906667	0,2	0,152660
34,910000	0,2	0,158468
34,913333	0,2	0,165126
34,916667	0,2	0,171826
34,920000	0,2	0,177529
34,923333	0,2	0,182030
34,926667	0,2	0,186103
34,930000	0,2	0,190341
34,933333	0,2	0,194472
34,936667	0,2	0,197718
34,940000	0,2	0,199318
34,943333	0,2	0,199018
34,946667	0,2	0,197247
34,950000	0,2	0,194770
34,953333	0,2	0,192332
34,956667	0,2	0,190695
34,960000	0,2	0,190808
34,963333	0,2	0,193330
34,966667	0,2	0,197705
34,970000	0,2	0,202306
34,973333	0,2	0,205834
34,976667	0,2	0,208346
34,980000	0,2	0,210952
34,983333	0,2	0,214838
34,986667	0,2	0,220416
34,990000	0,2	0,227118
34,993333	0,2	0,233928
34,996667	0,2	0,240000
35,000000	0,2	0,244941
35,003333	0,2	0,248899
35,006667	0,2	0,252358
35,010000	0,2	0,255701
35,013333	0,2	0,258890
35,016667	0,2	0,261447
35,020000	0,2	0,262851
35,023333	0,2	0,263250
35,026667	0,2	0,263574
35,030000	0,2	0,264631
35,033333	0,2	0,266464
35,036667	0,2	0,268577
35,040000	0,2	0,270446
35,043333	0,2	0,271987
35,046667	0,2	0,273538
35,050000	0,2	0,275366
35,053333	0,2	0,277451
35,056667	0,2	0,279682
35,060000	0,2	0,281975
35,063333	0,2	0,284410
35,066667	0,2	0,287384
35,070000	0,2	0,291215
35,073333	0,2	0,295623
35,076667	0,2	0,300162
35,080000	0,2	0,304889
35,083333	0,2	0,309864
35,086667	0,2	0,314381
35,090000	0,2	0,317419
35,093333	0,2	0,318571
35,096667	0,2	0,318317
35,100000	0,2	0,317866
35,103333	0,2	0,318518
35,106667	0,2	0,320589
35,110000	0,2	0,323385
35,113333	0,2	0,326339
35,116667	0,2	0,329440
35,120000	0,2	0,332541
35,123333	0,2	0,335027
35,126667	0,2	0,336408
35,130000	0,2	0,336944
35,133333	0,2	0,337618
35,136667	0,2	0,339447
35,140000	0,2	0,342599
35,143333	0,2	0,346391
35,146667	0,2	0,350294
35,150000	0,2	0,354268
35,153333	0,2	0,358026
35,156667	0,2	0,360946
35,160000	0,2	0,362726
35,163333	0,2	0,363538
35,166667	0,2	0,363655
35,170000	0,2	0,363285
35,173333	0,2	0,362916
35,176667	0,2	0,363385
35,180000	0,2	0,365444
35,183333	0,2	0,369633
35,186667	0,2	0,376474
35,190000	0,2	0,386697
35,193333	0,2	0,401301
35,196667	0,2	0,421295
35,200000	0,2	0,447596
35,203333	0,2	0,480718
35,206667	0,2	0,519998
35,210000	0,2	0,563687
35,213333	0,2	0,609940
35,216667	0,2	0,657159
35,220000	0,2	0,703508
35,223333	0,2	0,746513
35,226667	0,2	0,783148
35,230000	0,2	0,810619
35,233333	0,2	0,827312
35,236667	0,2	0,832925
35,240000	0,2	0,827914
35,243333	0,2	0,813169
35,246667	0,2	0,789993
35,250000	0,2	0,759946
35,253333	0,2	0,724811
35,256667	0,2	0,686866
35,260000	0,2	0,648798
35,263333	0,2	0,613018
35,266667	0,2	0,581030
35,270000	0,2	0,553487
35,273333	0,2	0,530589
35,276667	0,2	0,512077
35,280000	0,2	0,497092
35,283333	0,2	0,484608
35,286667	0,2	0,474165
35,290000	0,2	0,466041
35,293333	0,2	0,460676
35,296667	0,2	0,458114
35,300000	0,2	0,457980
35,303333	0,2	0,459658
35,306667	0,2	0,462458
35,310000	0,2	0,465732
35,313333	0,2	0,469061
35,316667	0,2	0,472322
35,320000	0,2	0,475108
35,323333	0,2	0,476419
35,326667	0,2	0,475419
35,330000	0,2	0,472088
35,333333	0,2	0,466929
35,336667	0,2	0,460457
35,340000	0,2	0,453015
35,343333	0,2	0,444929
35,346667	0,2	0,436958
35,350000	0,2	0,430449
35,353333	0,2	0,426623
35,356667	0,2	0,425650
35,360000	0,2	0,426437
35,363333	0,2	0,427345
35,366667	0,2	0,427446
35,370000	0,2	0,427162
35,373333	0,2	0,427491
35,376667	0,2	0,428935
35,380000	0,2	0,431382
35,383333	0,2	0,434525
35,386667	0,2	0,438119
35,390000	0,2	0,442047
35,393333	0,2	0,446250
35,396667	0,2	0,450595
35,400000	0,2	0,454737
35,403333	0,2	0,457932
35,406667	0,2	0,459255
35,410000	0,2	0,458257
35,413333	0,2	0,455261
35,416667	0,2	0,451062
35,420000	0,2	0,446573
35,423333	0,2	0,442436
35,426667	0,2	0,438813
35,430000	0,2	0,435764
35,433333	0,2	0,433647
35,436667	0,2	0,432627
35,440000	0,2	0,432019
35,443333	0,2	0,430933
35,446667	0,2	0,429533
35,450000	0,2	0,428909
35,453333	0,2	0,429722
35,456667	0,2	0,431661
35,460000	0,2	0,434065
35,463333	0,2	0,436391
35,466667	0,2	0,438263
35,470000	0,2	0,439656
35,473333	0,2	0,441033
35,476667	0,2	0,442953
35,480000	0,2	0,445372
35,483333	0,2	0,447479
35,486667	0,2	0,448407
35,490000	0,2	0,448071
35,493333	0,2	0,447136
35,496667	0,2	0,446301
35,500000	0,2	0,445775
35,503333	0,2	0,445199
35,506667	0,2	0,444114
35,510000	0,2	0,442452
35,513333	0,2	0,440264
35,516667	0,2	0,437318
35,520000	0,2	0,433521
35,523333	0,2	0,429658
35,526667	0,2	0,426886
35,530000	0,2	0,425301
35,533333	0,2	0,423903
35,536667	0,2	0,421821
35,540000	0,2	0,418924
35,543333	0,2	0,415651
35,546667	0,2	0,412444
35,550000	0,2	0,409180
35,553333	0,2	0,405406
35,556667	0,2	0,401192
35,560000	0,2	0,397252
35,563333	0,2	0,393928
35,566667	0,2	0,390762
35,570000	0,2	0,387205
35,573333	0,2	0,382943
35,576667	0,2	0,377661
35,580000	0,2	0,371133
35,583333	0,2	0,363757
35,586667	0,2	0,356771
35,590000	0,2	0,351425
35,593333	0,2	0,347955
35,596667	0,2	0,345668
35,600000	0,2	0,343667
35,603333	0,2	0,341366
35,606667	0,2	0,338799
35,610000	0,2	0,336651
35,613333	0,2	0,335663
35,616667	0,2	0,335944
35,620000	0,2	0,337006
35,623333	0,2	0,338255
35,626667	0,2	0,339246
35,630000	0,2	0,339770
35,633333	0,2	0,339821
35,636667	0,2	0,339315
35,640000	0,2	0,337854
35,643333	0,2	0,334721
35,646667	0,2	0,329232
35,650000	0,2	0,321435
35,653333	0,2	0,312432
35,656667	0,2	0,303740
35,660000	0,2	0,296341
35,663333	0,2	0,290403
35,666667	0,2	0,285640
35,670000	0,2	0,281631
35,673333	0,2	0,277980
35,676667	0,2	0,274658
35,680000	0,2	0,272112
35,683333	0,2	0,270600
35,686667	0,2	0,269754
35,690000	0,2	0,269089
35,693333	0,2	0,268442
35,696667	0,2	0,267703
35,700000	0,2	0,266641
35,703333	0,2	0,265135
35,706667	0,2	0,263336
35,710000	0,2	0,261629
35,713333	0,2	0,260316
35,716667	0,2	0,259446
35,720000	0,2	0,259166
35,723333	0,2	0,259797
35,726667	0,2	0,261341
35,730000	0,2	0,263249
35,733333	0,2	0,264771
35,736667	0,2	0,265314
35,740000	0,2	0,264592
35,743333	0,2	0,262495
35,746667	0,2	0,258764
35,750000	0,2	0,252972
35,753333	0,2	0,244896
35,756667	0,2	0,234971
35,760000	0,2	0,224406
35,763333	0,2	0,214593
35,766667	0,2	0,206189
35,770000	0,2	0,198837
35,773333	0,2	0,191791
35,776667	0,2	0,184630
35,780000	0,2	0,177354
35,783333	0,2	0,170156
35,786667	0,2	0,163354
35,790000	0,2	0,157330
35,793333	0,2	0,152327
35,796667	0,2	0,148106
35,800000	0,2	0,143834
35,803333	0,2	0,138628
35,806667	0,2	0,132283
35,810000	0,2	0,125188
35,813333	0,2	0,117721
35,816667	0,2	0,110012
35,820000	0,2	0,102092
35,823333	0,2	0,094137
35,826667	0,2	0,086637
35,830000	0,2	0,080253
35,833333	0,2	0,075485
35,836667	0,2	0,072346
35,840000	0,2	0,070241
35,843333	0,2	0,068273
35,846667	0,2	0,065944
35,850000	0,2	0,063418
35,853333	0,2	0,060852
35,856667	0,2	0,057939
35,860000	0,2	0,054526
35,863333	0,2	0,051100
35,866667	0,2	0,048473
35,870000	0,2	0,047078
35,873333	0,2	0,046430
35,876667	0,2	0,045383
35,880000	0,2	0,042903
35,883333	0,2	0,038574
35,886667	0,2	0,032644
35,890000	0,2	0,025775
35,893333	0,2	0,018896
35,896667	0,2	0,013204
35,900000	0,2	0,009602
35,903333	0,2	0,007961
35,906667	0,2	0,007134
35,910000	0,2	0,005746
35,913333	0,2	0,003095
35,916667	0,2	-0,000685
35,920000	0,2	-0,004900
35,923333	0,2	-0,008351
35,926667	0,2	-0,009864
35,930000	0,2	-0,009310
35,933333	0,2	-0,007766
35,936667	0,2	-0,006632
35,940000	0,2	-0,006777
35,943333	0,2	-0,008325
35,946667	0,2	-0,010905
35,950000	0,2	-0,013964
35,953333	0,2	-0,016923
35,956667	0,2	-0,019358
35,960000	0,2	-0,021360
35,963333	0,2	-0,023611
35,966667	0,2	-0,026991
35,970000	0,2	-0,032059
35,973333	0,2	-0,038625
35,976667	0,2	-0,045881
35,980000	0,2	-0,053145
35,983333	0,2	-0,060241
35,986667	0,2	-0,067211
35,990000	0,2	-0,073953
35,993333	0,2	-0,080126
35,996667	0,2	-0,085576
36,000000	0,2	-0,090632
36,003333	0,2	-0,095447
36,006667	0,2	-0,099546
36,010000	0,2	-0,102498
36,013333	0,2	-0,104642
36,016667	0,2	-0,106895
36,020000	0,2	-0,109779
36,023333	0,2	-0,112854
36,026667	0,2	-0,115365
36,030000	0,2	-0,117100
36,033333	0,2	-0,118532
36,036667	0,2	-0,120506
36,040000	0,2	-0,123673
36,043333	0,2	-0,127785
36,046667	0,2	-0,131834
36,050000	0,2	-0,135258
36,053333	0,2	-0,138469
36,056667	0,2	-0,142039
36,060000	0,2	-0,146117
36,063333	0,2	-0,150775
36,066667	0,2	-0,156104
36,070000	0,2	-0,161787
36,073333	0,2	-0,167072
36,076667	0,2	-0,171291
36,080000	0,2	-0,174402
36,083333	0,2	-0,177023
36,086667	0,2	-0,179915
36,090000	0,2	-0,183408
36,093333	0,2	-0,187229
36,096667	0,2	-0,190914
36,100000	0,2	-0,194101
36,103333	0,2	-0,196443
36,106667	0,2	-0,197716
36,110000	0,2	-0,198053
36,113333	0,2	-0,197988
36,116667	0,2	-0,198346
36,120000	0,2	-0,199893
36,123333	0,2	-0,203005
36,126667	0,2	-0,207575
36,130000	0,2	-0,213018
36,133333	0,2	-0,218527
36,136667	0,2	-0,223561
36,140000	0,2	-0,228273
36,143333	0,2	-0,233293
36,146667	0,2	-0,238869
36,150000	0,2	-0,244354
36,153333	0,2	-0,248581
36,156667	0,2	-0,250732
36,160000	0,2	-0,250915
36,163333	0,2	-0,249908
36,166667	0,2	-0,248479
36,170000	0,2	-0,247231
36,173333	0,2	-0,246807
36,176667	0,2	-0,247632
36,180000	0,2	-0,249471
36,183333	0,2	-0,251676
36,186667	0,2	-0,253867
36,190000	0,2	-0,256281
36,193333	0,2	-0,259511
36,196667	0,2	-0,263784
36,200000	0,2	-0,268499
36,203333	0,2	-0,272702
36,206667	0,2	-0,276071
36,210000	0,2	-0,279289
36,213333	0,2	-0,283301
36,216667	0,2	-0,288401
36,220000	0,2	-0,294338
36,223333	0,2	-0,300886
36,226667	0,2	-0,307771
36,230000	0,2	-0,314218
36,233333	0,2	-0,319255
36,236667	0,2	-0,322548
36,240000	0,2	-0,324539
36,243333	0,2	-0,325756
36,246667	0,2	-0,326207
36,250000	0,2	-0,325671
36,253333	0,2	-0,324311
36,256667	0,2	-0,322706
36,260000	0,2	-0,321478
36,263333	0,2	-0,320950
36,266667	0,2	-0,321222
36,270000	0,2	-0,322600
36,273333	0,2	-0,325418
36,276667	0,2	-0,329422
36,280000	0,2	-0,333815
36,283333	0,2	-0,337805
36,286667	0,2	-0,341054
36,290000	0,2	-0,343760
36,293333	0,2	-0,346195
36,296667	0,2	-0,348348
36,300000	0,2	-0,350215
36,303333	0,2	-0,352010
36,306667	0,2	-0,353890
36,310000	0,2	-0,355779
36,313333	0,2	-0,357671
36,316667	0,2	-0,359808
36,320000	0,2	-0,362344
36,323333	0,2	-0,365170
36,326667	0,2	-0,368162
36,330000	0,2	-0,371255
36,333333	0,2	-0,374263
36,336667	0,2	-0,376843
36,340000	0,2	-0,378608
36,343333	0,2	-0,379354
36,346667	0,2	-0,379247
36,350000	0,2	-0,378667
36,353333	0,2	-0,378040
36,356667	0,2	-0,377969
36,360000	0,2	-0,379209
36,363333	0,2	-0,382234
36,366667	0,2	-0,386724
36,370000	0,2	-0,391541
36,373333	0,2	-0,395504
36,376667	0,2	-0,398282
36,380000	0,2	-0,400332
36,383333	0,2	-0,402290
36,386667	0,2	-0,404678
36,390000	0,2	-0,407718
36,393333	0,2	-0,411049
36,396667	0,2	-0,413809
36,400000	0,2	-0,415239
36,403333	0,2	-0,415184
36,406667	0,2	-0,414200
36,410000	0,2	-0,413321
36,413333	0,2	-0,413325
36,416667	0,2	-0,414173
36,420000	0,2	-0,415542
36,423333	0,2	-0,417325
36,426667	0,2	-0,419160
36,430000	0,2	-0,420376
36,433333	0,2	-0,420714
36,436667	0,2	-0,420613
36,440000	0,2	-0,420781
36,443333	0,2	-0,421622
36,446667	0,2	-0,423004
36,450000	0,2	-0,424634
36,453333	0,2	-0,426559
36,456667	0,2	-0,429102
36,460000	0,2	-0,432108
36,463333	0,2	-0,434723
36,466667	0,2	-0,436268
36,470000	0,2	-0,436752
36,473333	0,2	-0,436378
36,476667	0,2	-0,435123
36,480000	0,2	-0,433064
36,483333	0,2	-0,430875
36,486667	0,2	-0,429509
36,490000	0,2	-0,429558
36,493333	0,2	-0,431235
36,496667	0,2	-0,434348
36,500000	0,2	-0,438146
36,503333	0,2	-0,441587
36,506667	0,2	-0,443781
36,510000	0,2	-0,444501
36,513333	0,2	-0,444519
36,516667	0,2	-0,445019
36,520000	0,2	-0,446712
36,523333	0,2	-0,449642
36,526667	0,2	-0,453328
36,530000	0,2	-0,456865
36,533333	0,2	-0,459427
36,536667	0,2	-0,460933
36,540000	0,2	-0,462024
36,543333	0,2	-0,463554
36,546667	0,2	-0,465945
36,550000	0,2	-0,468721
36,553333	0,2	-0,471030
36,556667	0,2	-0,472660
36,560000	0,2	-0,474083
36,563333	0,2	-0,475647
36,566667	0,2	-0,477046
36,570000	0,2	-0,477665
36,573333	0,2	-0,477233
36,576667	0,2	-0,475933
36,580000	0,2	-0,474204
36,583333	0,2	-0,472615
36,586667	0,2	-0,471706
36,590000	0,2	-0,471758
36,593333	0,2	-0,472574
36,596667	0,2	-0,473543
36,600000	0,2	-0,474183
36,603333	0,2	-0,474705
36,606667	0,2	-0,475703
36,610000	0,2	-0,477317
36,613333	0,2	-0,479268
36,616667	0,2	-0,481404
36,620000	0,2	-0,483600
36,623333	0,2	-0,485575
36,626667	0,2	-0,487102
36,630000	0,2	-0,487972
36,633333	0,2	-0,487961
36,636667	0,2	-0,487251
36,640000	0,2	-0,486477
36,643333	0,2	-0,486335
36,646667	0,2	-0,487347
36,650000	0,2	-0,489447
36,653333	0,2	-0,491635
36,656667	0,2	-0,492732
36,660000	0,2	-0,492621
36,663333	0,2	-0,492331
36,666667	0,2	-0,492938
36,670000	0,2	-0,494680
36,673333	0,2	-0,497045
36,676667	0,2	-0,499423
36,680000	0,2	-0,501404
36,683333	0,2	-0,502527
36,686667	0,2	-0,502405
36,690000	0,2	-0,501303
36,693333	0,2	-0,500161
36,696667	0,2	-0,499881
36,700000	0,2	-0,500604
36,703333	0,2	-0,501712
36,706667	0,2	-0,502426
36,710000	0,2	-0,502237
36,713333	0,2	-0,500925
36,716667	0,2	-0,498552
36,720000	0,2	-0,495390
36,723333	0,2	-0,491703
36,726667	0,2	-0,487525
36,730000	0,2	-0,482585
36,733333	0,2	-0,476497
36,736667	0,2	-0,469089
36,740000	0,2	-0,460309
36,743333	0,2	-0,449870
36,746667	0,2	-0,437374
36,750000	0,2	-0,422789
36,753333	0,2	-0,406550
36,756667	0,2	-0,389326
36,760000	0,2	-0,371772
36,763333	0,2	-0,354395
36,766667	0,2	-0,337549
36,770000	0,2	-0,321440
36,773333	0,2	-0,306318
36,776667	0,2	-0,292632
36,780000	0,2	-0,280839
36,783333	0,2	-0,271400
36,786667	0,2	-0,265037
36,790000	0,2	-0,262513
36,793333	0,2	-0,264145
36,796667	0,2	-0,269520
36,800000	0,2	-0,277647
36,803333	0,2	-0,287652
36,806667	0,2	-0,299250
36,810000	0,2	-0,312114
36,813333	0,2	-0,325259
36,816667	0,2	-0,337791
36,820000	0,2	-0,349686
36,823333	0,2	-0,361333
36,826667	0,2	-0,372958
36,830000	0,2	-0,384541
36,833333	0,2	-0,395693
36,836667	0,2	-0,405909
36,840000	0,2	-0,415170
36,843333	0,2	-0,423812
36,846667	0,2	-0,431992
36,850000	0,2	-0,439565
36,853333	0,2	-0,446242
36,856667	0,2	-0,451887
36,860000	0,2	-0,456623
36,863333	0,2	-0,460740
36,866667	0,2	-0,464548
36,870000	0,2	-0,468085
36,873333	0,2	-0,471175
36,876667	0,2	-0,473726
36,880000	0,2	-0,475652
36,883333	0,2	-0,476862
36,886667	0,2	-0,477635
36,890000	0,2	-0,478644
36,893333	0,2	-0,480288
36,896667	0,2	-0,482232
36,900000	0,2	-0,483885
36,903333	0,2	-0,485111
36,906667	0,2	-0,486296
36,910000	0,2	-0,487799
36,913333	0,2	-0,489559
36,916667	0,2	-0,491434
36,920000	0,2	-0,493464
36,923333	0,2	-0,495523
36,926667	0,2	-0,497332
36,930000	0,2	-0,498847
36,933333	0,2	-0,500219
36,936667	0,2	-0,501591
36,940000	0,2	-0,502960
36,943333	0,2	-0,504178
36,946667	0,2	-0,505125
36,950000	0,2	-0,505692
36,953333	0,2	-0,505669
36,956667	0,2	-0,504962
36,960000	0,2	-0,503959
36,963333	0,2	-0,503306
36,966667	0,2	-0,503093
36,970000	0,2	-0,502707
36,973333	0,2	-0,501718
36,976667	0,2	-0,500338
36,980000	0,2	-0,499061
36,983333	0,2	-0,498376
36,986667	0,2	-0,498587
36,990000	0,2	-0,499631
36,993333	0,2	-0,501071
36,996667	0,2	-0,502245
37,000000	0,2	-0,502746
37,003333	0,2	-0,502883
37,006667	0,2	-0,503367
37,010000	0,2	-0,504571
37,013333	0,2	-0,506421
37,016667	0,2	-0,508646
37,020000	0,2	-0,510786
37,023333	0,2	-0,512360
37,026667	0,2	-0,513235
37,030000	0,2	-0,513600
37,033333	0,2	-0,513557
37,036667	0,2	-0,513015
37,040000	0,2	-0,512028
37,043333	0,2	-0,510992
37,046667	0,2	-0,510454
37,050000	0,2	-0,510731
37,053333	0,2	-0,511527
37,056667	0,2	-0,512124
37,060000	0,2	-0,512162
37,063333	0,2	-0,511987
37,066667	0,2	-0,512166
37,070000	0,2	-0,513081
37,073333	0,2	-0,514828
37,076667	0,2	-0,517062
37,080000	0,2	-0,519204
37,083333	0,2	-0,520972
37,086667	0,2	-0,522453
37,090000	0,2	-0,523658
37,093333	0,2	-0,524295
37,096667	0,2	-0,524243
37,100000	0,2	-0,524005
37,103333	0,2	-0,524250
37,106667	0,2	-0,525112
37,110000	0,2	-0,526068
37,113333	0,2	-0,526309
37,116667	0,2	-0,525585
37,120000	0,2	-0,524807
37,123333	0,2	-0,525364
37,126667	0,2	-0,527776
37,130000	0,2	-0,531286
37,133333	0,2	-0,534685
37,136667	0,2	-0,537244
37,140000	0,2	-0,538956
37,143333	0,2	-0,540114
37,146667	0,2	-0,540922
37,150000	0,2	-0,541557
37,153333	0,2	-0,542177
37,156667	0,2	-0,542834
37,160000	0,2	-0,543642
37,163333	0,2	-0,544638
37,166667	0,2	-0,545388
37,170000	0,2	-0,545411
37,173333	0,2	-0,544913
37,176667	0,2	-0,544540
37,180000	0,2	-0,544637
37,183333	0,2	-0,545132
37,186667	0,2	-0,545954
37,190000	0,2	-0,547265
37,193333	0,2	-0,549165
37,196667	0,2	-0,551324
37,200000	0,2	-0,553196
37,203333	0,2	-0,554412
37,206667	0,2	-0,554835
37,210000	0,2	-0,554659
37,213333	0,2	-0,554455
37,216667	0,2	-0,554748
37,220000	0,2	-0,555576
37,223333	0,2	-0,556564
37,226667	0,2	-0,557347
37,230000	0,2	-0,557895
37,233333	0,2	-0,558397
37,236667	0,2	-0,558859
37,240000	0,2	-0,559036
37,243333	0,2	-0,558743
37,246667	0,2	-0,557988
37,250000	0,2	-0,556930
37,253333	0,2	-0,555835
37,256667	0,2	-0,554873
37,260000	0,2	-0,553986
37,263333	0,2	-0,553063
37,266667	0,2	-0,552113
37,270000	0,2	-0,551272
37,273333	0,2	-0,550701
37,276667	0,2	-0,550450
37,280000	0,2	-0,550573
37,283333	0,2	-0,551217
37,286667	0,2	-0,552321
37,290000	0,2	-0,553412
37,293333	0,2	-0,553851
37,296667	0,2	-0,553360
37,300000	0,2	-0,552285
37,303333	0,2	-0,551328
37,306667	0,2	-0,551168
37,310000	0,2	-0,552238
37,313333	0,2	-0,554497
37,316667	0,2	-0,557294
37,320000	0,2	-0,559741
37,323333	0,2	-0,561371
37,326667	0,2	-0,562269
37,330000	0,2	-0,562726
37,333333	0,2	-0,563057
37,336667	0,2	-0,563501
37,340000	0,2	-0,564013
37,343333	0,2	-0,564241
37,346667	0,2	-0,563796
37,350000	0,2	-0,562515
37,353333	0,2	-0,560532
37,356667	0,2	-0,558421
37,360000	0,2	-0,557164
37,363333	0,2	-0,557439
37,366667	0,2	-0,558953
37,370000	0,2	-0,560916
37,373333	0,2	-0,562954
37,376667	0,2	-0,565088
37,380000	0,2	-0,566981
37,383333	0,2	-0,567833
37,386667	0,2	-0,567226
37,390000	0,2	-0,565541
37,393333	0,2	-0,563407
37,396667	0,2	-0,561337
37,400000	0,2	-0,559825
37,403333	0,2	-0,559191
37,406667	0,2	-0,559419
37,410000	0,2	-0,560348
37,413333	0,2	-0,561747
37,416667	0,2	-0,563227
37,420000	0,2	-0,564391
37,423333	0,2	-0,565035
37,426667	0,2	-0,565184
37,430000	0,2	-0,565190
37,433333	0,2	-0,565611
37,436667	0,2	-0,566452
37,440000	0,2	-0,566773
37,443333	0,2	-0,565591
37,446667	0,2	-0,563005
37,450000	0,2	-0,560103
37,453333	0,2	-0,558050
37,456667	0,2	-0,557342
37,460000	0,2	-0,557745
37,463333	0,2	-0,558757
37,466667	0,2	-0,559919
37,470000	0,2	-0,560827
37,473333	0,2	-0,561220
37,476667	0,2	-0,561058
37,480000	0,2	-0,560490
37,483333	0,2	-0,559868
37,486667	0,2	-0,559643
37,490000	0,2	-0,560069
37,493333	0,2	-0,560849
37,496667	0,2	-0,561324
37,500000	0,2	-0,561213
37,503333	0,2	-0,560754
37,506667	0,2	-0,560177
37,510000	0,2	-0,559506
37,513333	0,2	-0,558684
37,516667	0,2	-0,557563
37,520000	0,2	-0,555993
37,523333	0,2	-0,554170
37,526667	0,2	-0,552699
37,530000	0,2	-0,552149
37,533333	0,2	-0,552711
37,536667	0,2	-0,554269
37,540000	0,2	-0,556494
37,543333	0,2	-0,558950
37,546667	0,2	-0,561358
37,550000	0,2	-0,563621
37,553333	0,2	-0,565587
37,556667	0,2	-0,566903
37,560000	0,2	-0,567094
37,563333	0,2	-0,565934
37,566667	0,2	-0,563896
37,570000	0,2	-0,561948
37,573333	0,2	-0,560791
37,576667	0,2	-0,560496
37,580000	0,2	-0,560581
37,583333	0,2	-0,560403
37,586667	0,2	-0,559808
37,590000	0,2	-0,559229
37,593333	0,2	-0,559046
37,596667	0,2	-0,559151
37,600000	0,2	-0,559117
37,603333	0,2	-0,558585
37,606667	0,2	-0,557612
37,610000	0,2	-0,556660
37,613333	0,2	-0,556149
37,616667	0,2	-0,556010
37,620000	0,2	-0,555828
37,623333	0,2	-0,555374
37,626667	0,2	-0,554703
37,630000	0,2	-0,553968
37,633333	0,2	-0,553500
37,636667	0,2	-0,553642
37,640000	0,2	-0,554292
37,643333	0,2	-0,555071
37,646667	0,2	-0,555762
37,650000	0,2	-0,556286
37,653333	0,2	-0,556645
37,656667	0,2	-0,557019
37,660000	0,2	-0,557487
37,663333	0,2	-0,557782
37,666667	0,2	-0,557509
37,670000	0,2	-0,556393
37,673333	0,2	-0,554545
37,676667	0,2	-0,552590
37,680000	0,2	-0,551043
37,683333	0,2	-0,549927
37,686667	0,2	-0,549436
37,690000	0,2	-0,550218
37,693333	0,2	-0,552660
37,696667	0,2	-0,556241
37,700000	0,2	-0,559708
37,703333	0,2	-0,561894
37,706667	0,2	-0,562452
37,710000	0,2	-0,561839
37,713333	0,2	-0,560768
37,716667	0,2	-0,559823
37,720000	0,2	-0,559332
37,723333	0,2	-0,559305
37,726667	0,2	-0,559557
37,730000	0,2	-0,559893
37,733333	0,2	-0,560093
37,736667	0,2	-0,559979
37,740000	0,2	-0,559701
37,743333	0,2	-0,559702
37,746667	0,2	-0,560159
37,750000	0,2	-0,560730
37,753333	0,2	-0,560980
37,756667	0,2	-0,560673
37,760000	0,2	-0,559779
37,763333	0,2	-0,558717
37,766667	0,2	-0,558171
37,770000	0,2	-0,558252
37,773333	0,2	-0,558534
37,776667	0,2	-0,558847
37,780000	0,2	-0,559177
37,783333	0,2	-0,559230
37,786667	0,2	-0,558843
37,790000	0,2	-0,558395
37,793333	0,2	-0,558448
37,796667	0,2	-0,559165
37,800000	0,2	-0,559991
37,803333	0,2	-0,560053
37,806667	0,2	-0,559104
37,810000	0,2	-0,557738
37,813333	0,2	-0,556645
37,816667	0,2	-0,556154
37,820000	0,2	-0,556377
37,823333	0,2	-0,557152
37,826667	0,2	-0,557861
37,830000	0,2	-0,557806
37,833333	0,2	-0,556796
37,836667	0,2	-0,555290
37,840000	0,2	-0,554026
37,843333	0,2	-0,553573
37,846667	0,2	-0,554074
37,850000	0,2	-0,555271
37,853333	0,2	-0,556743
37,856667	0,2	-0,558077
37,860000	0,2	-0,558815
37,863333	0,2	-0,558506
37,866667	0,2	-0,557132
37,870000	0,2	-0,555328
37,873333	0,2	-0,553836
37,876667	0,2	-0,552998
37,880000	0,2	-0,552827
37,883333	0,2	-0,553206
37,886667	0,2	-0,553995
37,890000	0,2	-0,555066
37,893333	0,2	-0,556236
37,896667	0,2	-0,557209
37,900000	0,2	-0,557611
37,903333	0,2	-0,557044
37,906667	0,2	-0,555290
37,910000	0,2	-0,552779
37,913333	0,2	-0,550556
37,916667	0,2	-0,549351
37,920000	0,2	-0,549089
37,923333	0,2	-0,549552
37,926667	0,2	-0,550709
37,930000	0,2	-0,552217
37,933333	0,2	-0,553507
37,936667	0,2	-0,554458
37,940000	0,2	-0,555174
37,943333	0,2	-0,555397
37,946667	0,2	-0,554890
37,950000	0,2	-0,553934
37,953333	0,2	-0,553033
37,956667	0,2	-0,552557
37,960000	0,2	-0,552667
37,963333	0,2	-0,553216
37,966667	0,2	-0,553778
37,970000	0,2	-0,553892
37,973333	0,2	-0,553338
37,976667	0,2	-0,552168
37,980000	0,2	-0,550488
37,983333	0,2	-0,548496
37,986667	0,2	-0,546880
37,990000	0,2	-0,546579
37,993333	0,2	-0,547739
37,996667	0,2	-0,549474
38,000000	0,2	-0,550846
38,003333	0,2	-0,551660
38,006667	0,2	-0,552262
38,010000	0,2	-0,552951
38,013333	0,2	-0,553617
38,016667	0,2	-0,553836
38,020000	0,2	-0,553341
38,023333	0,2	-0,552328
38,026667	0,2	-0,551210
38,030000	0,2	-0,550308
38,033333	0,2	-0,549829
38,036667	0,2	-0,549825
38,040000	0,2	-0,550126
38,043333	0,2	-0,550588
38,046667	0,2	-0,551345
38,050000	0,2	-0,552457
38,053333	0,2	-0,553493
38,056667	0,2	-0,553893
38,060000	0,2	-0,553506
38,063333	0,2	-0,552708
38,066667	0,2	-0,552080
38,070000	0,2	-0,551810
38,073333	0,2	-0,551705
38,076667	0,2	-0,551580
38,080000	0,2	-0,551106
38,083333	0,2	-0,549863
38,086667	0,2	-0,547937
38,090000	0,2	-0,545982
38,093333	0,2	-0,544655
38,096667	0,2	-0,544226
38,100000	0,2	-0,544523
38,103333	0,2	-0,545005
38,106667	0,2	-0,545112
38,110000	0,2	-0,544759
38,113333	0,2	-0,544215
38,116667	0,2	-0,543579
38,120000	0,2	-0,542782
38,123333	0,2	-0,541810
38,126667	0,2	-0,540487
38,130000	0,2	-0,538360
38,133333	0,2	-0,535101
38,136667	0,2	-0,530820
38,140000	0,2	-0,525858
38,143333	0,2	-0,520526
38,146667	0,2	-0,515080
38,150000	0,2	-0,509620
38,153333	0,2	-0,504016
38,156667	0,2	-0,498232
38,160000	0,2	-0,492527
38,163333	0,2	-0,487258
38,166667	0,2	-0,482638
38,170000	0,2	-0,478754
38,173333	0,2	-0,475729
38,176667	0,2	-0,473516
38,180000	0,2	-0,471558
38,183333	0,2	-0,469162
38,186667	0,2	-0,466165
38,190000	0,2	-0,462849
38,193333	0,2	-0,459470
38,196667	0,2	-0,456224
38,200000	0,2	-0,453509
38,203333	0,2	-0,451817
38,206667	0,2	-0,451368
38,210000	0,2	-0,452058
38,213333	0,2	-0,453578
38,216667	0,2	-0,455456
38,220000	0,2	-0,457250
38,223333	0,2	-0,458946
38,226667	0,2	-0,460996
38,230000	0,2	-0,463684
38,233333	0,2	-0,466762
38,236667	0,2	-0,469982
38,240000	0,2	-0,473459
38,243333	0,2	-0,477309
38,246667	0,2	-0,481363
38,250000	0,2	-0,485361
38,253333	0,2	-0,489261
38,256667	0,2	-0,493159
38,260000	0,2	-0,497014
38,263333	0,2	-0,500731
38,266667	0,2	-0,504259
38,270000	0,2	-0,507431
38,273333	0,2	-0,509971
38,276667	0,2	-0,511732
38,280000	0,2	-0,512917
38,283333	0,2	-0,514040
38,286667	0,2	-0,515541
38,290000	0,2	-0,517556
38,293333	0,2	-0,520025
38,296667	0,2	-0,522867
38,300000	0,2	-0,525979
38,303333	0,2	-0,529075
38,306667	0,2	-0,531737
38,310000	0,2	-0,533707
38,313333	0,2	-0,534994
38,316667	0,2	-0,535786
38,320000	0,2	-0,536508
38,323333	0,2	-0,537627
38,326667	0,2	-0,539055
38,330000	0,2	-0,540224
38,333333	0,2	-0,540814
38,336667	0,2	-0,540864
38,340000	0,2	-0,540442
38,343333	0,2	-0,539659
38,346667	0,2	-0,538794
38,350000	0,2	-0,538051
38,353333	0,2	-0,537364
38,356667	0,2	-0,536817
38,360000	0,2	-0,536823
38,363333	0,2	-0,537524
38,366667	0,2	-0,538540
38,370000	0,2	-0,539453
38,373333	0,2	-0,540138
38,376667	0,2	-0,540651
38,380000	0,2	-0,540916
38,383333	0,2	-0,540590
38,386667	0,2	-0,539436
38,390000	0,2	-0,537787
38,393333	0,2	-0,536399
38,396667	0,2	-0,535808
38,400000	0,2	-0,535926
38,403333	0,2	-0,536347
38,406667	0,2	-0,536800
38,410000	0,2	-0,537102
38,413333	0,2	-0,537123
38,416667	0,2	-0,537023
38,420000	0,2	-0,537215
38,423333	0,2	-0,537922
38,426667	0,2	-0,538866
38,430000	0,2	-0,539393
38,433333	0,2	-0,538955
38,436667	0,2	-0,537649
38,440000	0,2	-0,536192
38,443333	0,2	-0,535201
38,446667	0,2	-0,534659
38,450000	0,2	-0,534175
38,453333	0,2	-0,533523
38,456667	0,2	-0,532768
38,460000	0,2	-0,532092
38,463333	0,2	-0,531633
38,466667	0,2	-0,531362
38,470000	0,2	-0,531110
38,473333	0,2	-0,530769
38,476667	0,2	-0,530479
38,480000	0,2	-0,530623
38,483333	0,2	-0,531594
38,486667	0,2	-0,533312
38,490000	0,2	-0,535127
38,493333	0,2	-0,536445
38,496667	0,2	-0,537212
38,500000	0,2	-0,537857
38,503333	0,2	-0,538906
38,506667	0,2	-0,540487
38,510000	0,2	-0,542164
38,513333	0,2	-0,543227
38,516667	0,2	-0,543169
38,520000	0,2	-0,542090
38,523333	0,2	-0,540586
38,526667	0,2	-0,539088
38,530000	0,2	-0,537564
38,533333	0,2	-0,535886
38,536667	0,2	-0,534130
38,540000	0,2	-0,532401
38,543333	0,2	-0,530740
38,546667	0,2	-0,529311
38,550000	0,2	-0,528319
38,553333	0,2	-0,527862
38,556667	0,2	-0,528035
38,560000	0,2	-0,528873
38,563333	0,2	-0,530214
38,566667	0,2	-0,531900
38,570000	0,2	-0,533835
38,573333	0,2	-0,535793
38,576667	0,2	-0,537385
38,580000	0,2	-0,538246
38,583333	0,2	-0,538290
38,586667	0,2	-0,537849
38,590000	0,2	-0,537541
38,593333	0,2	-0,537800
38,596667	0,2	-0,538394
38,600000	0,2	-0,538622
38,603333	0,2	-0,538199
38,606667	0,2	-0,537603
38,610000	0,2	-0,537372
38,613333	0,2	-0,537450
38,616667	0,2	-0,537459
38,620000	0,2	-0,537296
38,623333	0,2	-0,537114
38,626667	0,2	-0,536865
38,630000	0,2	-0,536466
38,633333	0,2	-0,536352
38,636667	0,2	-0,537077
38,640000	0,2	-0,538448
38,643333	0,2	-0,539634
38,646667	0,2	-0,540041
38,650000	0,2	-0,539727
38,653333	0,2	-0,538959
38,656667	0,2	-0,537797
38,660000	0,2	-0,536369
38,663333	0,2	-0,535042
38,666667	0,2	-0,533964
38,670000	0,2	-0,532879
38,673333	0,2	-0,531640
38,676667	0,2	-0,530540
38,680000	0,2	-0,530026
38,683333	0,2	-0,530270
38,686667	0,2	-0,531097
38,690000	0,2	-0,532165
38,693333	0,2	-0,533153
38,696667	0,2	-0,533849
38,700000	0,2	-0,534076
38,703333	0,2	-0,533647
38,706667	0,2	-0,532548
38,710000	0,2	-0,530992
38,713333	0,2	-0,529258
38,716667	0,2	-0,527713
38,720000	0,2	-0,526880
38,723333	0,2	-0,527231
38,726667	0,2	-0,529023
38,730000	0,2	-0,532147
38,733333	0,2	-0,535863
38,736667	0,2	-0,539044
38,740000	0,2	-0,540873
38,743333	0,2	-0,541206
38,746667	0,2	-0,540438
38,750000	0,2	-0,539130
38,753333	0,2	-0,537656
38,756667	0,2	-0,536099
38,760000	0,2	-0,534612
38,763333	0,2	-0,533749
38,766667	0,2	-0,534000
38,770000	0,2	-0,535212
38,773333	0,2	-0,536682
38,776667	0,2	-0,537549
38,780000	0,2	-0,537387
38,783333	0,2	-0,536598
38,786667	0,2	-0,535772
38,790000	0,2	-0,535061
38,793333	0,2	-0,534457
38,796667	0,2	-0,533936
38,800000	0,2	-0,533370
38,803333	0,2	-0,532711
38,806667	0,2	-0,532028
38,810000	0,2	-0,531354
38,813333	0,2	-0,530738
38,816667	0,2	-0,530369
38,820000	0,2	-0,530413
38,823333	0,2	-0,530714
38,826667	0,2	-0,530959
38,830000	0,2	-0,531069
38,833333	0,2	-0,531122
38,836667	0,2	-0,531130
38,840000	0,2	-0,531156
38,843333	0,2	-0,531258
38,846667	0,2	-0,531263
38,850000	0,2	-0,530877
38,853333	0,2	-0,529925
38,856667	0,2	-0,528492
38,860000	0,2	-0,527031
38,863333	0,2	-0,526151
38,866667	0,2	-0,526135
38,870000	0,2	-0,526859
38,873333	0,2	-0,528106
38,876667	0,2	-0,529681
38,880000	0,2	-0,531169
38,883333	0,2	-0,531934
38,886667	0,2	-0,531678
38,890000	0,2	-0,530671
38,893333	0,2	-0,529428
38,896667	0,2	-0,528474
38,900000	0,2	-0,528082
38,903333	0,2	-0,528070
38,906667	0,2	-0,528034
38,910000	0,2	-0,527723
38,913333	0,2	-0,527289
38,916667	0,2	-0,527220
38,920000	0,2	-0,527782
38,923333	0,2	-0,528706
38,926667	0,2	-0,529507
38,930000	0,2	-0,529955
38,933333	0,2	-0,530274
38,936667	0,2	-0,530829
38,940000	0,2	-0,531705
38,943333	0,2	-0,532701
38,946667	0,2	-0,533463
38,950000	0,2	-0,533683
38,953333	0,2	-0,533466
38,956667	0,2	-0,533184
38,960000	0,2	-0,532929
38,963333	0,2	-0,532486
38,966667	0,2	-0,531804
38,970000	0,2	-0,531202
38,973333	0,2	-0,531043
38,976667	0,2	-0,531390
38,980000	0,2	-0,531975
38,983333	0,2	-0,532381
38,986667	0,2	-0,532456
38,990000	0,2	-0,532461
38,993333	0,2	-0,532530
38,996667	0,2	-0,532206
39,000000	0,2	-0,530869
39,003333	0,2	-0,528572
39,006667	0,2	-0,526082
39,010000	0,2	-0,524215
39,013333	0,2	-0,523417
39,016667	0,2	-0,523625
39,020000	0,2	-0,524360
39,023333	0,2	-0,525240
39,026667	0,2	-0,526300
39,030000	0,2	-0,527741
39,033333	0,2	-0,529580
39,036667	0,2	-0,531498
39,040000	0,2	-0,532838
39,043333	0,2	-0,532973
39,046667	0,2	-0,531823
39,050000	0,2	-0,529951
39,053333	0,2	-0,528261
39,056667	0,2	-0,527429
39,060000	0,2	-0,527310
39,063333	0,2	-0,527122
39,066667	0,2	-0,526265
39,070000	0,2	-0,524835
39,073333	0,2	-0,523457
39,076667	0,2	-0,522691
39,080000	0,2	-0,522662
39,083333	0,2	-0,523119
39,086667	0,2	-0,523560
39,090000	0,2	-0,523491
39,093333	0,2	-0,522810
39,096667	0,2	-0,521982
39,100000	0,2	-0,521771
39,103333	0,2	-0,522747
39,106667	0,2	-0,524743
39,110000	0,2	-0,526723
39,113333	0,2	-0,527545
39,116667	0,2	-0,526894
39,120000	0,2	-0,525269
39,123333	0,2	-0,523371
39,126667	0,2	-0,521714
39,130000	0,2	-0,520621
39,133333	0,2	-0,520192
39,136667	0,2	-0,520244
39,140000	0,2	-0,520646
39,143333	0,2	-0,521556
39,146667	0,2	-0,522948
39,150000	0,2	-0,524278
39,153333	0,2	-0,524926
39,156667	0,2	-0,524813
39,160000	0,2	-0,524311
39,163333	0,2	-0,523616
39,166667	0,2	-0,522517
39,170000	0,2	-0,520756
39,173333	0,2	-0,518394
39,176667	0,2	-0,515959
39,180000	0,2	-0,514289
39,183333	0,2	-0,514087
39,186667	0,2	-0,515604
39,190000	0,2	-0,518528
39,193333	0,2	-0,521962
39,196667	0,2	-0,524746
39,200000	0,2	-0,526138
39,203333	0,2	-0,526171
39,206667	0,2	-0,525254
39,210000	0,2	-0,523738
39,213333	0,2	-0,522075
39,216667	0,2	-0,520877
39,220000	0,2	-0,520544
39,223333	0,2	-0,521061
39,226667	0,2	-0,522132
39,230000	0,2	-0,523404
39,233333	0,2	-0,524622
39,236667	0,2	-0,525537
39,240000	0,2	-0,525880
39,243333	0,2	-0,525664
39,246667	0,2	-0,525214
39,250000	0,2	-0,524777
39,253333	0,2	-0,524471
39,256667	0,2	-0,524410
39,260000	0,2	-0,524531
39,263333	0,2	-0,524628
39,266667	0,2	-0,524700
39,270000	0,2	-0,525047
39,273333	0,2	-0,525946
39,276667	0,2	-0,527292
39,280000	0,2	-0,528651
39,283333	0,2	-0,529650
39,286667	0,2	-0,530204
39,290000	0,2	-0,530375
39,293333	0,2	-0,530176
39,296667	0,2	-0,529593
39,300000	0,2	-0,528497
39,303333	0,2	-0,526734
39,306667	0,2	-0,524685
39,310000	0,2	-0,523264
39,313333	0,2	-0,522984
39,316667	0,2	-0,523551
39,320000	0,2	-0,524407
39,323333	0,2	-0,525199
39,326667	0,2	-0,525835
39,330000	0,2	-0,526192
39,333333	0,2	-0,525846
39,336667	0,2	-0,524532
39,340000	0,2	-0,522689
39,343333	0,2	-0,521188
39,346667	0,2	-0,520677
39,350000	0,2	-0,521195
39,353333	0,2	-0,522189
39,356667	0,2	-0,522954
39,360000	0,2	-0,523148
39,363333	0,2	-0,522885
39,366667	0,2	-0,522503
39,370000	0,2	-0,522361
39,373333	0,2	-0,522594
39,376667	0,2	-0,522851
39,380000	0,2	-0,522564
39,383333	0,2	-0,521588
39,386667	0,2	-0,520441
39,390000	0,2	-0,519822
39,393333	0,2	-0,519996
39,396667	0,2	-0,520651
39,400000	0,2	-0,521183
39,403333	0,2	-0,521097
39,406667	0,2	-0,520158
39,410000	0,2	-0,518453
39,413333	0,2	-0,516548
39,416667	0,2	-0,515208
39,420000	0,2	-0,514791
39,423333	0,2	-0,515147
39,426667	0,2	-0,515885
39,430000	0,2	-0,516534
39,433333	0,2	-0,516722
39,436667	0,2	-0,516343
39,440000	0,2	-0,515509
39,443333	0,2	-0,514584
39,446667	0,2	-0,514234
39,450000	0,2	-0,514931
39,453333	0,2	-0,516381
39,456667	0,2	-0,517838
39,460000	0,2	-0,518908
39,463333	0,2	-0,519700
39,466667	0,2	-0,520313
39,470000	0,2	-0,520545
39,473333	0,2	-0,520237
39,476667	0,2	-0,519689
39,480000	0,2	-0,519460
39,483333	0,2	-0,519734
39,486667	0,2	-0,520207
39,490000	0,2	-0,520573
39,493333	0,2	-0,520663
39,496667	0,2	-0,520282
39,500000	0,2	-0,519501
39,503333	0,2	-0,518881
39,506667	0,2	-0,518965
39,510000	0,2	-0,519722
39,513333	0,2	-0,520735
39,516667	0,2	-0,521697
39,520000	0,2	-0,522544
39,523333	0,2	-0,523168
39,526667	0,2	-0,523169
39,530000	0,2	-0,522133
39,533333	0,2	-0,520215
39,536667	0,2	-0,518170
39,540000	0,2	-0,516624
39,543333	0,2	-0,515521
39,546667	0,2	-0,514499
39,550000	0,2	-0,513467
39,553333	0,2	-0,512656
39,556667	0,2	-0,512370
39,560000	0,2	-0,512775
39,563333	0,2	-0,513848
39,566667	0,2	-0,515338
39,570000	0,2	-0,516839
39,573333	0,2	-0,518037
39,576667	0,2	-0,518807
39,580000	0,2	-0,519178
39,583333	0,2	-0,519197
39,586667	0,2	-0,518885
39,590000	0,2	-0,518476
39,593333	0,2	-0,518341
39,596667	0,2	-0,518491
39,600000	0,2	-0,518612
39,603333	0,2	-0,518667
39,606667	0,2	-0,519062
39,610000	0,2	-0,520080
39,613333	0,2	-0,521425
39,616667	0,2	-0,522426
39,620000	0,2	-0,522498
39,623333	0,2	-0,521551
39,626667	0,2	-0,520162
39,630000	0,2	-0,519215
39,633333	0,2	-0,519211
39,636667	0,2	-0,519879
39,640000	0,2	-0,520338
39,643333	0,2	-0,519888
39,646667	0,2	-0,518746
39,650000	0,2	-0,517776
39,653333	0,2	-0,517648
39,656667	0,2	-0,518313
39,660000	0,2	-0,519152
39,663333	0,2	-0,519630
39,666667	0,2	-0,519674
39,670000	0,2	-0,519468
39,673333	0,2	-0,519128
39,676667	0,2	-0,518605
39,680000	0,2	-0,517892
39,683333	0,2	-0,517254
39,686667	0,2	-0,517033
39,690000	0,2	-0,517242
39,693333	0,2	-0,517623
39,696667	0,2	-0,518054
39,700000	0,2	-0,518469
39,703333	0,2	-0,518382
39,706667	0,2	-0,517193
39,710000	0,2	-0,515054
39,713333	0,2	-0,512927
39,716667	0,2	-0,511760
39,720000	0,2	-0,511846
39,723333	0,2	-0,512890
39,726667	0,2	-0,514305
39,730000	0,2	-0,515478
39,733333	0,2	-0,516153
39,736667	0,2	-0,516544
39,740000	0,2	-0,516936
39,743333	0,2	-0,517506
39,746667	0,2	-0,518434
39,750000	0,2	-0,519618
39,753333	0,2	-0,520418
39,756667	0,2	-0,520211
39,760000	0,2	-0,519095
39,763333	0,2	-0,517741
39,766667	0,2	-0,516680
39,770000	0,2	-0,515960
39,773333	0,2	-0,515430
39,776667	0,2	-0,515169
39,780000	0,2	-0,515529
39,783333	0,2	-0,516525
39,786667	0,2	-0,517442
39,790000	0,2	-0,517476
39,793333	0,2	-0,516396
39,796667	0,2	-0,514467
39,800000	0,2	-0,512298
39,803333	0,2	-0,510632
39,806667	0,2	-0,509986
39,810000	0,2	-0,510583
39,813333	0,2	-0,512389
39,816667	0,2	-0,514982
39,820000	0,2	-0,517589
39,823333	0,2	-0,519430
39,826667	0,2	-0,520142
39,830000	0,2	-0,519954
39,833333	0,2	-0,519407
39,836667	0,2	-0,518876
39,840000	0,2	-0,518325
39,843333	0,2	-0,517505
39,846667	0,2	-0,516268
39,850000	0,2	-0,514718
39,853333	0,2	-0,513326
39,856667	0,2	-0,512672
39,860000	0,2	-0,512917
39,863333	0,2	-0,513692
39,866667	0,2	-0,514353
39,870000	0,2	-0,514268
39,873333	0,2	-0,513174
39,876667	0,2	-0,511291
39,880000	0,2	-0,509180
39,883333	0,2	-0,507674
39,886667	0,2	-0,507472
39,890000	0,2	-0,508387
39,893333	0,2	-0,509570
39,896667	0,2	-0,510641
39,900000	0,2	-0,511874
39,903333	0,2	-0,513195
39,906667	0,2	-0,513945
39,910000	0,2	-0,513671
39,913333	0,2	-0,512502
39,916667	0,2	-0,510960
39,920000	0,2	-0,509764
39,923333	0,2	-0,509413
39,926667	0,2	-0,509783
39,930000	0,2	-0,510250
39,933333	0,2	-0,510143
39,936667	0,2	-0,509240
39,940000	0,2	-0,508065
39,943333	0,2	-0,507437
39,946667	0,2	-0,507661
39,950000	0,2	-0,508456
39,953333	0,2	-0,509460
39,956667	0,2	-0,510314
39,960000	0,2	-0,510710
39,963333	0,2	-0,510618
39,966667	0,2	-0,510059
39,970000	0,2	-0,509028
39,973333	0,2	-0,508097
39,976667	0,2	-0,508315
39,980000	0,2	-0,509923
39,983333	0,2	-0,511850
39,986667	0,2	-0,512903
39,990000	0,2	-0,512944
39,993333	0,2	-0,512756
39,996667	0,2	-0,513134
40,000000	0,2	-0,514075
