# Supplementary material for: Dynamics of the compartmentalized Streptomyces chromosome during metabolic differentiation
Source: Nat Commun. 2021 Sep 1;12:5221. doi: 10.1038/s41467-021-25462-1 (PMC8410849; doi:10.1038/s41467-021-25462-1)
Supplement: Supplementary file 9 — Source Data [file 41467_2021_25462_MOESM9_ESM.zip › Source Data/Source_data_Supplementary-Fig_2C/Strain_deltaCGC_3.txt]

File Path	chrom://actine-inst-00/ChromeleonLocal/Instrument Data/U3000/utilisateurs/Herve/stephanie congo 30-04-2021/SoucheA-26-05-2021.seq/520.smp/UV_VIS_2.channel/UV_VIS_2.chm
Channel	UV_VIS_2

Injection Information:
Data Vault	ChromeleonLocal
Injection	8-SA-Insert-3
Injection Number	8
Position	RA8
Comment	
Processing Method	Basic Quantitative
Instrument Method	Meth Congo40min
Type	Unknown
Status	Finished
Injection Date	26/05/2021
Injection Time	20:07:36
Injection Volume (µl)	80,000
Dilution Factor	1,0000
Weight	1,0000

Chromatogram Data Information:
Time Min. (min)	0,000000
Time Max. (min)	40,000000
Data Points	12001
Detector	UV
Generating Data System	Chromeleon 7.2.9.11323
Exporting Data System	Chromeleon 7.2.9.0
Operator	Instrument Controller
Signal Quantity	Absorbance
Signal Unit	mAU
Signal Min.	-4,041935
Signal Max.	89,104947
Channel	UV_VIS_2
Driver Name	DAD3000.dll
Channel Type	Evaluation
Min. Step (s)	0,2
Max. Step (s)	0,2
Average Step (s)	0,2

Signal Parameter Information:
Signal Info	WVL:297 nm

Chromatogram Data:
Time (min)	Step (s)	Value (mAU)
0,000000	n.a.	0,000000
0,003333	0,2	-0,000441
0,006667	0,2	-0,002699
0,010000	0,2	-0,007017
0,013333	0,2	-0,009125
0,016667	0,2	-0,002145
0,020000	0,2	0,016495
0,023333	0,2	0,041511
0,026667	0,2	0,063115
0,030000	0,2	0,072726
0,033333	0,2	0,066058
0,036667	0,2	0,043239
0,040000	0,2	0,008112
0,043333	0,2	-0,033017
0,046667	0,2	-0,073830
0,050000	0,2	-0,110220
0,053333	0,2	-0,140404
0,056667	0,2	-0,163914
0,060000	0,2	-0,181216
0,063333	0,2	-0,193414
0,066667	0,2	-0,201557
0,070000	0,2	-0,206459
0,073333	0,2	-0,209015
0,076667	0,2	-0,210318
0,080000	0,2	-0,211305
0,083333	0,2	-0,212245
0,086667	0,2	-0,212978
0,090000	0,2	-0,213500
0,093333	0,2	-0,213898
0,096667	0,2	-0,214204
0,100000	0,2	-0,214439
0,103333	0,2	-0,214613
0,106667	0,2	-0,214862
0,110000	0,2	-0,215351
0,113333	0,2	-0,215995
0,116667	0,2	-0,215995
0,120000	0,2	-0,212795
0,123333	0,2	-0,202578
0,126667	0,2	-0,183798
0,130000	0,2	-0,159899
0,133333	0,2	-0,137583
0,136667	0,2	-0,122810
0,140000	0,2	-0,118335
0,143333	0,2	-0,123474
0,146667	0,2	-0,135292
0,150000	0,2	-0,150376
0,153333	0,2	-0,166060
0,156667	0,2	-0,180640
0,160000	0,2	-0,193243
0,163333	0,2	-0,203732
0,166667	0,2	-0,212417
0,170000	0,2	-0,219730
0,173333	0,2	-0,226201
0,176667	0,2	-0,232328
0,180000	0,2	-0,238370
0,183333	0,2	-0,244597
0,186667	0,2	-0,251413
0,190000	0,2	-0,258948
0,193333	0,2	-0,266734
0,196667	0,2	-0,273973
0,200000	0,2	-0,280089
0,203333	0,2	-0,285141
0,206667	0,2	-0,289928
0,210000	0,2	-0,295349
0,213333	0,2	-0,301527
0,216667	0,2	-0,307982
0,220000	0,2	-0,314453
0,223333	0,2	-0,321112
0,226667	0,2	-0,328258
0,230000	0,2	-0,335987
0,233333	0,2	-0,343955
0,236667	0,2	-0,351571
0,240000	0,2	-0,358360
0,243333	0,2	-0,364049
0,246667	0,2	-0,368869
0,250000	0,2	-0,373639
0,253333	0,2	-0,378990
0,256667	0,2	-0,384713
0,260000	0,2	-0,390133
0,263333	0,2	-0,395021
0,266667	0,2	-0,399998
0,270000	0,2	-0,405968
0,273333	0,2	-0,413318
0,276667	0,2	-0,421653
0,280000	0,2	-0,429987
0,283333	0,2	-0,437228
0,286667	0,2	-0,442783
0,290000	0,2	-0,447007
0,293333	0,2	-0,450984
0,296667	0,2	-0,455627
0,300000	0,2	-0,461141
0,303333	0,2	-0,467368
0,306667	0,2	-0,474224
0,310000	0,2	-0,481725
0,313333	0,2	-0,489815
0,316667	0,2	-0,498148
0,320000	0,2	-0,506009
0,323333	0,2	-0,512660
0,326667	0,2	-0,517796
0,330000	0,2	-0,521674
0,333333	0,2	-0,525045
0,336667	0,2	-0,528998
0,340000	0,2	-0,534478
0,343333	0,2	-0,541655
0,346667	0,2	-0,549787
0,350000	0,2	-0,557944
0,353333	0,2	-0,565748
0,356667	0,2	-0,573256
0,360000	0,2	-0,580529
0,363333	0,2	-0,587613
0,366667	0,2	-0,594597
0,370000	0,2	-0,601431
0,373333	0,2	-0,608018
0,376667	0,2	-0,614556
0,380000	0,2	-0,621402
0,383333	0,2	-0,628585
0,386667	0,2	-0,635816
0,390000	0,2	-0,642831
0,393333	0,2	-0,649482
0,396667	0,2	-0,655955
0,400000	0,2	-0,662886
0,403333	0,2	-0,670777
0,406667	0,2	-0,679451
0,410000	0,2	-0,688268
0,413333	0,2	-0,696598
0,416667	0,2	-0,704150
0,420000	0,2	-0,711176
0,423333	0,2	-0,718387
0,426667	0,2	-0,726395
0,430000	0,2	-0,735302
0,433333	0,2	-0,744780
0,436667	0,2	-0,754322
0,440000	0,2	-0,763474
0,443333	0,2	-0,772116
0,446667	0,2	-0,780478
0,450000	0,2	-0,788821
0,453333	0,2	-0,797266
0,456667	0,2	-0,805931
0,460000	0,2	-0,814795
0,463333	0,2	-0,823617
0,466667	0,2	-0,832301
0,470000	0,2	-0,841047
0,473333	0,2	-0,850062
0,476667	0,2	-0,859428
0,480000	0,2	-0,869293
0,483333	0,2	-0,879810
0,486667	0,2	-0,890668
0,490000	0,2	-0,901050
0,493333	0,2	-0,910289
0,496667	0,2	-0,918399
0,500000	0,2	-0,925947
0,503333	0,2	-0,933717
0,506667	0,2	-0,942304
0,510000	0,2	-0,951841
0,513333	0,2	-0,962347
0,516667	0,2	-0,973952
0,520000	0,2	-0,986414
0,523333	0,2	-0,998906
0,526667	0,2	-1,010538
0,530000	0,2	-1,020964
0,533333	0,2	-1,030481
0,536667	0,2	-1,039844
0,540000	0,2	-1,049988
0,543333	0,2	-1,061552
0,546667	0,2	-1,074463
0,550000	0,2	-1,087899
0,553333	0,2	-1,100777
0,556667	0,2	-1,112585
0,560000	0,2	-1,123751
0,563333	0,2	-1,135118
0,566667	0,2	-1,147099
0,570000	0,2	-1,159575
0,573333	0,2	-1,172413
0,576667	0,2	-1,185496
0,580000	0,2	-1,198510
0,583333	0,2	-1,211247
0,586667	0,2	-1,223760
0,590000	0,2	-1,236103
0,593333	0,2	-1,248320
0,596667	0,2	-1,260554
0,600000	0,2	-1,272900
0,603333	0,2	-1,285278
0,606667	0,2	-1,297505
0,610000	0,2	-1,309567
0,613333	0,2	-1,321967
0,616667	0,2	-1,335574
0,620000	0,2	-1,350750
0,623333	0,2	-1,366901
0,626667	0,2	-1,383038
0,630000	0,2	-1,398445
0,633333	0,2	-1,412927
0,636667	0,2	-1,426764
0,640000	0,2	-1,440377
0,643333	0,2	-1,454074
0,646667	0,2	-1,468100
0,650000	0,2	-1,482709
0,653333	0,2	-1,498180
0,656667	0,2	-1,514704
0,660000	0,2	-1,532163
0,663333	0,2	-1,550222
0,666667	0,2	-1,568519
0,670000	0,2	-1,586600
0,673333	0,2	-1,604066
0,676667	0,2	-1,620901
0,680000	0,2	-1,637292
0,683333	0,2	-1,653344
0,686667	0,2	-1,669219
0,690000	0,2	-1,685080
0,693333	0,2	-1,700956
0,696667	0,2	-1,717043
0,700000	0,2	-1,733839
0,703333	0,2	-1,751773
0,706667	0,2	-1,770715
0,710000	0,2	-1,789966
0,713333	0,2	-1,809030
0,716667	0,2	-1,827989
0,720000	0,2	-1,846836
0,723333	0,2	-1,865214
0,726667	0,2	-1,883018
0,730000	0,2	-1,900631
0,733333	0,2	-1,918632
0,736667	0,2	-1,937501
0,740000	0,2	-1,957458
0,743333	0,2	-1,978573
0,746667	0,2	-2,000886
0,750000	0,2	-2,024151
0,753333	0,2	-2,047650
0,756667	0,2	-2,070635
0,760000	0,2	-2,092854
0,763333	0,2	-2,114412
0,766667	0,2	-2,135382
0,770000	0,2	-2,155837
0,773333	0,2	-2,176049
0,776667	0,2	-2,196431
0,780000	0,2	-2,217268
0,783333	0,2	-2,238566
0,786667	0,2	-2,260340
0,790000	0,2	-2,283015
0,793333	0,2	-2,307040
0,796667	0,2	-2,331976
0,800000	0,2	-2,356681
0,803333	0,2	-2,380432
0,806667	0,2	-2,403172
0,810000	0,2	-2,425113
0,813333	0,2	-2,446817
0,816667	0,2	-2,469125
0,820000	0,2	-2,492597
0,823333	0,2	-2,517200
0,826667	0,2	-2,542468
0,830000	0,2	-2,567914
0,833333	0,2	-2,593383
0,836667	0,2	-2,618944
0,840000	0,2	-2,644564
0,843333	0,2	-2,669974
0,846667	0,2	-2,694949
0,850000	0,2	-2,719677
0,853333	0,2	-2,744600
0,856667	0,2	-2,769955
0,860000	0,2	-2,795691
0,863333	0,2	-2,821559
0,866667	0,2	-2,847171
0,870000	0,2	-2,872147
0,873333	0,2	-2,896337
0,876667	0,2	-2,920048
0,880000	0,2	-2,943882
0,883333	0,2	-2,968232
0,886667	0,2	-2,993155
0,890000	0,2	-3,018626
0,893333	0,2	-3,044654
0,896667	0,2	-3,071085
0,900000	0,2	-3,097464
0,903333	0,2	-3,123325
0,906667	0,2	-3,148520
0,910000	0,2	-3,173046
0,913333	0,2	-3,196746
0,916667	0,2	-3,219563
0,920000	0,2	-3,242169
0,923333	0,2	-3,265816
0,926667	0,2	-3,291152
0,930000	0,2	-3,317458
0,933333	0,2	-3,343469
0,936667	0,2	-3,368707
0,940000	0,2	-3,393549
0,943333	0,2	-3,418264
0,946667	0,2	-3,442601
0,950000	0,2	-3,466143
0,953333	0,2	-3,488715
0,956667	0,2	-3,510593
0,960000	0,2	-3,532246
0,963333	0,2	-3,553836
0,966667	0,2	-3,575281
0,970000	0,2	-3,596601
0,973333	0,2	-3,617967
0,976667	0,2	-3,639588
0,980000	0,2	-3,661436
0,983333	0,2	-3,682928
0,986667	0,2	-3,703354
0,990000	0,2	-3,722698
0,993333	0,2	-3,741458
0,996667	0,2	-3,759882
1,000000	0,2	-3,777936
1,003333	0,2	-3,795576
1,006667	0,2	-3,812579
1,010000	0,2	-3,828582
1,013333	0,2	-3,843670
1,016667	0,2	-3,858445
1,020000	0,2	-3,873219
1,023333	0,2	-3,887563
1,026667	0,2	-3,900876
1,030000	0,2	-3,913157
1,033333	0,2	-3,924960
1,036667	0,2	-3,936543
1,040000	0,2	-3,947463
1,043333	0,2	-3,957148
1,046667	0,2	-3,965668
1,050000	0,2	-3,973810
1,053333	0,2	-3,982437
1,056667	0,2	-3,991788
1,060000	0,2	-4,001291
1,063333	0,2	-4,010043
1,066667	0,2	-4,017300
1,070000	0,2	-4,022517
1,073333	0,2	-4,025598
1,076667	0,2	-4,027282
1,080000	0,2	-4,028729
1,083333	0,2	-4,030688
1,086667	0,2	-4,033130
1,090000	0,2	-4,035512
1,093333	0,2	-4,037412
1,096667	0,2	-4,038905
1,100000	0,2	-4,040287
1,103333	0,2	-4,041522
1,106667	0,2	-4,041935
1,110000	0,2	-4,040589
1,113333	0,2	-4,037134
1,116667	0,2	-4,032199
1,120000	0,2	-4,026765
1,123333	0,2	-4,021291
1,126667	0,2	-4,015611
1,130000	0,2	-4,009448
1,133333	0,2	-4,002898
1,136667	0,2	-3,996553
1,140000	0,2	-3,991131
1,143333	0,2	-3,986818
1,146667	0,2	-3,982915
1,150000	0,2	-3,978271
1,153333	0,2	-3,972212
1,156667	0,2	-3,964820
1,160000	0,2	-3,956381
1,163333	0,2	-3,947063
1,166667	0,2	-3,936987
1,170000	0,2	-3,926329
1,173333	0,2	-3,915498
1,176667	0,2	-3,904978
1,180000	0,2	-3,894718
1,183333	0,2	-3,883972
1,186667	0,2	-3,871951
1,190000	0,2	-3,858606
1,193333	0,2	-3,844735
1,196667	0,2	-3,831323
1,200000	0,2	-3,818807
1,203333	0,2	-3,806976
1,206667	0,2	-3,795288
1,210000	0,2	-3,783223
1,213333	0,2	-3,770538
1,216667	0,2	-3,757306
1,220000	0,2	-3,743717
1,223333	0,2	-3,729827
1,226667	0,2	-3,715630
1,230000	0,2	-3,701171
1,233333	0,2	-3,686300
1,236667	0,2	-3,670720
1,240000	0,2	-3,654448
1,243333	0,2	-3,637855
1,246667	0,2	-3,621146
1,250000	0,2	-3,604166
1,253333	0,2	-3,586798
1,256667	0,2	-3,569028
1,260000	0,2	-3,550573
1,263333	0,2	-3,531185
1,266667	0,2	-3,511381
1,270000	0,2	-3,492248
1,273333	0,2	-3,474414
1,276667	0,2	-3,457631
1,280000	0,2	-3,441333
1,283333	0,2	-3,425111
1,286667	0,2	-3,408704
1,290000	0,2	-3,392039
1,293333	0,2	-3,375309
1,296667	0,2	-3,358972
1,300000	0,2	-3,343634
1,303333	0,2	-3,329512
1,306667	0,2	-3,316026
1,310000	0,2	-3,302167
1,313333	0,2	-3,287106
1,316667	0,2	-3,270689
1,320000	0,2	-3,253548
1,323333	0,2	-3,236503
1,326667	0,2	-3,219860
1,330000	0,2	-3,203330
1,333333	0,2	-3,186517
1,336667	0,2	-3,169339
1,340000	0,2	-3,151930
1,343333	0,2	-3,134523
1,346667	0,2	-3,117408
1,350000	0,2	-3,100610
1,353333	0,2	-3,083915
1,356667	0,2	-3,067437
1,360000	0,2	-3,051745
1,363333	0,2	-3,037225
1,366667	0,2	-3,023548
1,370000	0,2	-3,009934
1,373333	0,2	-2,995709
1,376667	0,2	-2,980466
1,380000	0,2	-2,964103
1,383333	0,2	-2,947043
1,386667	0,2	-2,930205
1,390000	0,2	-2,914511
1,393333	0,2	-2,900352
1,396667	0,2	-2,887472
1,400000	0,2	-2,875095
1,403333	0,2	-2,862298
1,406667	0,2	-2,848565
1,410000	0,2	-2,833910
1,413333	0,2	-2,818518
1,416667	0,2	-2,802485
1,420000	0,2	-2,786029
1,423333	0,2	-2,769797
1,426667	0,2	-2,754540
1,430000	0,2	-2,740510
1,433333	0,2	-2,727400
1,436667	0,2	-2,714795
1,440000	0,2	-2,702564
1,443333	0,2	-2,690851
1,446667	0,2	-2,679679
1,450000	0,2	-2,668665
1,453333	0,2	-2,657250
1,456667	0,2	-2,645117
1,460000	0,2	-2,632303
1,463333	0,2	-2,618984
1,466667	0,2	-2,605384
1,470000	0,2	-2,591979
1,473333	0,2	-2,579442
1,476667	0,2	-2,568139
1,480000	0,2	-2,557761
1,483333	0,2	-2,547498
1,486667	0,2	-2,536719
1,490000	0,2	-2,525544
1,493333	0,2	-2,514544
1,496667	0,2	-2,503936
1,500000	0,2	-2,493287
1,503333	0,2	-2,481888
1,506667	0,2	-2,469213
1,510000	0,2	-2,455267
1,513333	0,2	-2,440768
1,516667	0,2	-2,426855
1,520000	0,2	-2,414459
1,523333	0,2	-2,403780
1,526667	0,2	-2,394274
1,530000	0,2	-2,385186
1,533333	0,2	-2,376026
1,536667	0,2	-2,366566
1,540000	0,2	-2,356854
1,543333	0,2	-2,347259
1,546667	0,2	-2,338015
1,550000	0,2	-2,328877
1,553333	0,2	-2,319425
1,556667	0,2	-2,309539
1,560000	0,2	-2,299443
1,563333	0,2	-2,289392
1,566667	0,2	-2,279521
1,570000	0,2	-2,269863
1,573333	0,2	-2,260381
1,576667	0,2	-2,251039
1,580000	0,2	-2,241807
1,583333	0,2	-2,232556
1,586667	0,2	-2,222954
1,590000	0,2	-2,212611
1,593333	0,2	-2,201648
1,596667	0,2	-2,190948
1,600000	0,2	-2,181548
1,603333	0,2	-2,173774
1,606667	0,2	-2,166970
1,610000	0,2	-2,160059
1,613333	0,2	-2,152251
1,616667	0,2	-2,143397
1,620000	0,2	-2,134073
1,623333	0,2	-2,125054
1,626667	0,2	-2,116542
1,630000	0,2	-2,108210
1,633333	0,2	-2,099768
1,636667	0,2	-2,091135
1,640000	0,2	-2,082350
1,643333	0,2	-2,073480
1,646667	0,2	-2,064467
1,650000	0,2	-2,055126
1,653333	0,2	-2,045419
1,656667	0,2	-2,035562
1,660000	0,2	-2,025840
1,663333	0,2	-2,016559
1,666667	0,2	-2,008073
1,670000	0,2	-2,000503
1,673333	0,2	-1,993494
1,676667	0,2	-1,986504
1,680000	0,2	-1,979318
1,683333	0,2	-1,972145
1,686667	0,2	-1,965247
1,690000	0,2	-1,958559
1,693333	0,2	-1,951802
1,696667	0,2	-1,944897
1,700000	0,2	-1,937996
1,703333	0,2	-1,931053
1,706667	0,2	-1,923709
1,710000	0,2	-1,915893
1,713333	0,2	-1,908220
1,716667	0,2	-1,901502
1,720000	0,2	-1,895894
1,723333	0,2	-1,890727
1,726667	0,2	-1,885270
1,730000	0,2	-1,879311
1,733333	0,2	-1,872895
1,736667	0,2	-1,866016
1,740000	0,2	-1,858889
1,743333	0,2	-1,852173
1,746667	0,2	-1,846497
1,750000	0,2	-1,841676
1,753333	0,2	-1,836761
1,756667	0,2	-1,830977
1,760000	0,2	-1,824396
1,763333	0,2	-1,817511
1,766667	0,2	-1,810325
1,770000	0,2	-1,802558
1,773333	0,2	-1,794589
1,776667	0,2	-1,787277
1,780000	0,2	-1,781052
1,783333	0,2	-1,775892
1,786667	0,2	-1,771781
1,790000	0,2	-1,768670
1,793333	0,2	-1,766255
1,796667	0,2	-1,763918
1,800000	0,2	-1,760768
1,803333	0,2	-1,756065
1,806667	0,2	-1,749912
1,810000	0,2	-1,743252
1,813333	0,2	-1,737127
1,816667	0,2	-1,731972
1,820000	0,2	-1,727590
1,823333	0,2	-1,723700
1,826667	0,2	-1,720091
1,830000	0,2	-1,716331
1,833333	0,2	-1,711864
1,836667	0,2	-1,706445
1,840000	0,2	-1,700299
1,843333	0,2	-1,693953
1,846667	0,2	-1,687984
1,850000	0,2	-1,682892
1,853333	0,2	-1,678920
1,856667	0,2	-1,675854
1,860000	0,2	-1,673179
1,863333	0,2	-1,670392
1,866667	0,2	-1,667271
1,870000	0,2	-1,664044
1,873333	0,2	-1,660994
1,876667	0,2	-1,657975
1,880000	0,2	-1,654742
1,883333	0,2	-1,651405
1,886667	0,2	-1,648265
1,890000	0,2	-1,645469
1,893333	0,2	-1,642973
1,896667	0,2	-1,640744
1,900000	0,2	-1,638772
1,903333	0,2	-1,636849
1,906667	0,2	-1,634601
1,910000	0,2	-1,631812
1,913333	0,2	-1,628676
1,916667	0,2	-1,625660
1,920000	0,2	-1,623036
1,923333	0,2	-1,620605
1,926667	0,2	-1,618063
1,930000	0,2	-1,615437
1,933333	0,2	-1,612912
1,936667	0,2	-1,610498
1,940000	0,2	-1,607958
1,943333	0,2	-1,604894
1,946667	0,2	-1,601220
1,950000	0,2	-1,597613
1,953333	0,2	-1,594958
1,956667	0,2	-1,593592
1,960000	0,2	-1,593277
1,963333	0,2	-1,593369
1,966667	0,2	-1,593004
1,970000	0,2	-1,591651
1,973333	0,2	-1,589413
1,976667	0,2	-1,586634
1,980000	0,2	-1,583428
1,983333	0,2	-1,579691
1,986667	0,2	-1,575414
1,990000	0,2	-1,570946
1,993333	0,2	-1,566881
1,996667	0,2	-1,563640
2,000000	0,2	-1,561312
2,003333	0,2	-1,559798
2,006667	0,2	-1,558752
2,010000	0,2	-1,557459
2,013333	0,2	-1,555262
2,016667	0,2	-1,552186
2,020000	0,2	-1,548752
2,023333	0,2	-1,545383
2,026667	0,2	-1,542326
2,030000	0,2	-1,539795
2,033333	0,2	-1,537818
2,036667	0,2	-1,536110
2,040000	0,2	-1,534274
2,043333	0,2	-1,532154
2,046667	0,2	-1,529931
2,050000	0,2	-1,527869
2,053333	0,2	-1,526111
2,056667	0,2	-1,524550
2,060000	0,2	-1,522716
2,063333	0,2	-1,520101
2,066667	0,2	-1,516770
2,070000	0,2	-1,513174
2,073333	0,2	-1,509458
2,076667	0,2	-1,505612
2,080000	0,2	-1,501896
2,083333	0,2	-1,498767
2,086667	0,2	-1,496521
2,090000	0,2	-1,494809
2,093333	0,2	-1,492802
2,096667	0,2	-1,490064
2,100000	0,2	-1,486797
2,103333	0,2	-1,483270
2,106667	0,2	-1,479661
2,110000	0,2	-1,476364
2,113333	0,2	-1,473798
2,116667	0,2	-1,471928
2,120000	0,2	-1,470311
2,123333	0,2	-1,468672
2,126667	0,2	-1,467213
2,130000	0,2	-1,466025
2,133333	0,2	-1,464577
2,136667	0,2	-1,462318
2,140000	0,2	-1,459367
2,143333	0,2	-1,456259
2,146667	0,2	-1,453323
2,150000	0,2	-1,450551
2,153333	0,2	-1,447834
2,156667	0,2	-1,445070
2,160000	0,2	-1,442331
2,163333	0,2	-1,439925
2,166667	0,2	-1,437898
2,170000	0,2	-1,435589
2,173333	0,2	-1,432149
2,176667	0,2	-1,427462
2,180000	0,2	-1,422340
2,183333	0,2	-1,417999
2,186667	0,2	-1,415248
2,190000	0,2	-1,413897
2,193333	0,2	-1,413112
2,196667	0,2	-1,412300
2,200000	0,2	-1,411293
2,203333	0,2	-1,409978
2,206667	0,2	-1,408148
2,210000	0,2	-1,405677
2,213333	0,2	-1,402650
2,216667	0,2	-1,399262
2,220000	0,2	-1,395949
2,223333	0,2	-1,393453
2,226667	0,2	-1,392279
2,230000	0,2	-1,392152
2,233333	0,2	-1,392162
2,236667	0,2	-1,391510
2,240000	0,2	-1,390071
2,243333	0,2	-1,388071
2,246667	0,2	-1,385480
2,250000	0,2	-1,382154
2,253333	0,2	-1,378433
2,256667	0,2	-1,375054
2,260000	0,2	-1,372401
2,263333	0,2	-1,370177
2,266667	0,2	-1,367775
2,270000	0,2	-1,364828
2,273333	0,2	-1,361435
2,276667	0,2	-1,358009
2,280000	0,2	-1,355062
2,283333	0,2	-1,353072
2,286667	0,2	-1,352269
2,290000	0,2	-1,352368
2,293333	0,2	-1,352594
2,296667	0,2	-1,352195
2,300000	0,2	-1,350965
2,303333	0,2	-1,349108
2,306667	0,2	-1,346762
2,310000	0,2	-1,343917
2,313333	0,2	-1,340726
2,316667	0,2	-1,337644
2,320000	0,2	-1,335147
2,323333	0,2	-1,333470
2,326667	0,2	-1,332524
2,330000	0,2	-1,331858
2,333333	0,2	-1,330864
2,336667	0,2	-1,329183
2,340000	0,2	-1,327045
2,343333	0,2	-1,325055
2,346667	0,2	-1,323470
2,350000	0,2	-1,322011
2,353333	0,2	-1,320535
2,356667	0,2	-1,319476
2,360000	0,2	-1,319297
2,363333	0,2	-1,319902
2,366667	0,2	-1,320808
2,370000	0,2	-1,321404
2,373333	0,2	-1,320987
2,376667	0,2	-1,319180
2,380000	0,2	-1,316415
2,383333	0,2	-1,313645
2,386667	0,2	-1,311561
2,390000	0,2	-1,310201
2,393333	0,2	-1,309291
2,396667	0,2	-1,308563
2,400000	0,2	-1,307671
2,403333	0,2	-1,306319
2,406667	0,2	-1,304619
2,410000	0,2	-1,302945
2,413333	0,2	-1,301447
2,416667	0,2	-1,300104
2,420000	0,2	-1,299240
2,423333	0,2	-1,299255
2,426667	0,2	-1,299896
2,430000	0,2	-1,300328
2,433333	0,2	-1,299891
2,436667	0,2	-1,298683
2,440000	0,2	-1,297445
2,443333	0,2	-1,296733
2,446667	0,2	-1,296355
2,450000	0,2	-1,295857
2,453333	0,2	-1,295185
2,456667	0,2	-1,294562
2,460000	0,2	-1,294052
2,463333	0,2	-1,293587
2,466667	0,2	-1,293310
2,470000	0,2	-1,293452
2,473333	0,2	-1,293948
2,476667	0,2	-1,294552
2,480000	0,2	-1,295121
2,483333	0,2	-1,295525
2,486667	0,2	-1,295683
2,490000	0,2	-1,295899
2,493333	0,2	-1,296631
2,496667	0,2	-1,297838
2,500000	0,2	-1,299076
2,503333	0,2	-1,300163
2,506667	0,2	-1,301377
2,510000	0,2	-1,302840
2,513333	0,2	-1,304049
2,516667	0,2	-1,304602
2,520000	0,2	-1,304908
2,523333	0,2	-1,305541
2,526667	0,2	-1,306547
2,530000	0,2	-1,307753
2,533333	0,2	-1,309221
2,536667	0,2	-1,311029
2,540000	0,2	-1,312859
2,543333	0,2	-1,314213
2,546667	0,2	-1,315018
2,550000	0,2	-1,315655
2,553333	0,2	-1,316363
2,556667	0,2	-1,316998
2,560000	0,2	-1,317686
2,563333	0,2	-1,319100
2,566667	0,2	-1,321499
2,570000	0,2	-1,324154
2,573333	0,2	-1,326143
2,576667	0,2	-1,327180
2,580000	0,2	-1,327657
2,583333	0,2	-1,328239
2,586667	0,2	-1,329190
2,590000	0,2	-1,329933
2,593333	0,2	-1,329669
2,596667	0,2	-1,328477
2,600000	0,2	-1,327259
2,603333	0,2	-1,326697
2,606667	0,2	-1,326857
2,610000	0,2	-1,327567
2,613333	0,2	-1,328565
2,616667	0,2	-1,329524
2,620000	0,2	-1,330435
2,623333	0,2	-1,331723
2,626667	0,2	-1,333620
2,630000	0,2	-1,335696
2,633333	0,2	-1,337178
2,636667	0,2	-1,337652
2,640000	0,2	-1,337322
2,643333	0,2	-1,336595
2,646667	0,2	-1,335821
2,650000	0,2	-1,335534
2,653333	0,2	-1,336173
2,656667	0,2	-1,337387
2,660000	0,2	-1,338159
2,663333	0,2	-1,337666
2,666667	0,2	-1,335905
2,670000	0,2	-1,333620
2,673333	0,2	-1,331662
2,676667	0,2	-1,330439
2,680000	0,2	-1,329753
2,683333	0,2	-1,328980
2,686667	0,2	-1,327619
2,690000	0,2	-1,325648
2,693333	0,2	-1,323654
2,696667	0,2	-1,322681
2,700000	0,2	-1,323281
2,703333	0,2	-1,324900
2,706667	0,2	-1,326397
2,710000	0,2	-1,326797
2,713333	0,2	-1,325817
2,716667	0,2	-1,324032
2,720000	0,2	-1,322226
2,723333	0,2	-1,320633
2,726667	0,2	-1,319110
2,730000	0,2	-1,317699
2,733333	0,2	-1,316562
2,736667	0,2	-1,315629
2,740000	0,2	-1,314779
2,743333	0,2	-1,314132
2,746667	0,2	-1,313694
2,750000	0,2	-1,312950
2,753333	0,2	-1,311197
2,756667	0,2	-1,308294
2,760000	0,2	-1,304816
2,763333	0,2	-1,301150
2,766667	0,2	-1,296986
2,770000	0,2	-1,292109
2,773333	0,2	-1,286880
2,776667	0,2	-1,281562
2,780000	0,2	-1,275886
2,783333	0,2	-1,269638
2,786667	0,2	-1,263176
2,790000	0,2	-1,256976
2,793333	0,2	-1,251033
2,796667	0,2	-1,244912
2,800000	0,2	-1,238214
2,803333	0,2	-1,231043
2,806667	0,2	-1,223829
2,810000	0,2	-1,216611
2,813333	0,2	-1,208958
2,816667	0,2	-1,200642
2,820000	0,2	-1,191958
2,823333	0,2	-1,183417
2,826667	0,2	-1,175332
2,830000	0,2	-1,167426
2,833333	0,2	-1,158803
2,836667	0,2	-1,148545
2,840000	0,2	-1,136175
2,843333	0,2	-1,121346
2,846667	0,2	-1,103482
2,850000	0,2	-1,081848
2,853333	0,2	-1,055595
2,856667	0,2	-1,023688
2,860000	0,2	-0,984942
2,863333	0,2	-0,938121
2,866667	0,2	-0,882304
2,870000	0,2	-0,817782
2,873333	0,2	-0,746548
2,876667	0,2	-0,671822
2,880000	0,2	-0,597514
2,883333	0,2	-0,527758
2,886667	0,2	-0,465938
2,890000	0,2	-0,413716
2,893333	0,2	-0,370791
2,896667	0,2	-0,335074
2,900000	0,2	-0,302738
2,903333	0,2	-0,268326
2,906667	0,2	-0,225477
2,910000	0,2	-0,168097
2,913333	0,2	-0,091276
2,916667	0,2	0,008092
2,920000	0,2	0,130570
2,923333	0,2	0,273832
2,926667	0,2	0,433600
2,930000	0,2	0,605469
2,933333	0,2	0,786239
2,936667	0,2	0,974413
2,940000	0,2	1,170693
2,943333	0,2	1,378298
2,946667	0,2	1,601500
2,950000	0,2	1,842781
2,953333	0,2	2,100975
2,956667	0,2	2,371217
2,960000	0,2	2,645932
2,963333	0,2	2,916065
2,966667	0,2	3,172322
2,970000	0,2	3,406640
2,973333	0,2	3,613429
2,976667	0,2	3,789906
2,980000	0,2	3,935346
2,983333	0,2	4,049753
2,986667	0,2	4,133169
2,990000	0,2	4,185987
2,993333	0,2	4,209223
2,996667	0,2	4,204403
3,000000	0,2	4,173682
3,003333	0,2	4,120084
3,006667	0,2	4,047273
3,010000	0,2	3,958705
3,013333	0,2	3,856685
3,016667	0,2	3,742055
3,020000	0,2	3,614356
3,023333	0,2	3,471869
3,026667	0,2	3,311667
3,030000	0,2	3,130437
3,033333	0,2	2,925806
3,036667	0,2	2,696952
3,040000	0,2	2,444566
3,043333	0,2	2,171429
3,046667	0,2	1,884258
3,050000	0,2	1,596459
3,053333	0,2	1,330599
3,056667	0,2	1,119681
3,060000	0,2	1,007474
3,063333	0,2	1,048116
3,066667	0,2	1,302439
3,070000	0,2	1,827751
3,073333	0,2	2,663273
3,076667	0,2	3,820411
3,080000	0,2	5,287238
3,083333	0,2	7,046318
3,086667	0,2	9,091922
3,090000	0,2	11,431302
3,093333	0,2	14,066036
3,096667	0,2	16,962495
3,100000	0,2	20,027290
3,103333	0,2	23,101226
3,106667	0,2	25,975646
3,110000	0,2	28,425125
3,113333	0,2	30,246649
3,116667	0,2	31,295708
3,120000	0,2	31,506750
3,123333	0,2	30,886675
3,126667	0,2	29,491024
3,130000	0,2	27,412682
3,133333	0,2	24,795004
3,136667	0,2	21,843049
3,140000	0,2	18,802788
3,143333	0,2	15,911625
3,146667	0,2	13,349284
3,150000	0,2	11,212890
3,153333	0,2	9,520046
3,156667	0,2	8,230228
3,160000	0,2	7,272625
3,163333	0,2	6,570978
3,166667	0,2	6,059628
3,170000	0,2	5,690121
3,173333	0,2	5,431451
3,176667	0,2	5,267080
3,180000	0,2	5,190561
3,183333	0,2	5,200514
3,186667	0,2	5,295745
3,190000	0,2	5,471829
3,193333	0,2	5,719543
3,196667	0,2	6,024005
3,200000	0,2	6,364339
3,203333	0,2	6,715139
3,206667	0,2	7,049609
3,210000	0,2	7,342673
3,213333	0,2	7,573605
3,216667	0,2	7,728277
3,220000	0,2	7,800325
3,223333	0,2	7,790824
3,226667	0,2	7,706874
3,230000	0,2	7,559906
3,233333	0,2	7,363918
3,236667	0,2	7,133189
3,240000	0,2	6,879856
3,243333	0,2	6,612892
3,246667	0,2	6,338724
3,250000	0,2	6,061902
3,253333	0,2	5,785124
3,256667	0,2	5,509300
3,260000	0,2	5,234028
3,263333	0,2	4,958295
3,266667	0,2	4,680835
3,270000	0,2	4,400319
3,273333	0,2	4,116093
3,276667	0,2	3,829164
3,280000	0,2	3,542856
3,283333	0,2	3,262967
3,286667	0,2	2,997253
3,290000	0,2	2,754351
3,293333	0,2	2,542592
3,296667	0,2	2,369237
3,300000	0,2	2,240522
3,303333	0,2	2,161777
3,306667	0,2	2,136708
3,310000	0,2	2,166853
3,313333	0,2	2,252047
3,316667	0,2	2,391019
3,320000	0,2	2,581525
3,323333	0,2	2,820410
3,326667	0,2	3,103851
3,330000	0,2	3,427735
3,333333	0,2	3,787800
3,336667	0,2	4,179190
3,340000	0,2	4,595842
3,343333	0,2	5,030172
3,346667	0,2	5,472730
3,350000	0,2	5,911856
3,353333	0,2	6,333930
3,356667	0,2	6,724121
3,360000	0,2	7,067230
3,363333	0,2	7,348653
3,366667	0,2	7,555758
3,370000	0,2	7,679295
3,373333	0,2	7,714364
3,376667	0,2	7,661081
3,380000	0,2	7,524774
3,383333	0,2	7,315594
3,386667	0,2	7,047900
3,390000	0,2	6,738914
3,393333	0,2	6,406622
3,396667	0,2	6,067866
3,400000	0,2	5,736877
3,403333	0,2	5,424372
3,406667	0,2	5,137645
3,410000	0,2	4,880905
3,413333	0,2	4,655249
3,416667	0,2	4,458863
3,420000	0,2	4,288035
3,423333	0,2	4,138445
3,426667	0,2	4,005713
3,430000	0,2	3,885145
3,433333	0,2	3,771582
3,436667	0,2	3,659963
3,440000	0,2	3,546323
3,443333	0,2	3,428441
3,446667	0,2	3,305940
3,450000	0,2	3,179870
3,453333	0,2	3,052018
3,456667	0,2	2,924408
3,460000	0,2	2,799007
3,463333	0,2	2,677589
3,466667	0,2	2,561514
3,470000	0,2	2,451340
3,473333	0,2	2,346863
3,476667	0,2	2,247461
3,480000	0,2	2,152137
3,483333	0,2	2,059449
3,486667	0,2	1,967845
3,490000	0,2	1,876274
3,493333	0,2	1,784375
3,496667	0,2	1,692039
3,500000	0,2	1,598985
3,503333	0,2	1,504772
3,506667	0,2	1,409132
3,510000	0,2	1,312405
3,513333	0,2	1,215670
3,516667	0,2	1,120357
3,520000	0,2	1,027692
3,523333	0,2	0,938703
3,526667	0,2	0,854991
3,530000	0,2	0,779213
3,533333	0,2	0,714490
3,536667	0,2	0,663509
3,540000	0,2	0,628183
3,543333	0,2	0,609844
3,546667	0,2	0,609296
3,550000	0,2	0,626585
3,553333	0,2	0,660999
3,556667	0,2	0,711714
3,560000	0,2	0,779202
3,563333	0,2	0,866831
3,566667	0,2	0,982049
3,570000	0,2	1,136499
3,573333	0,2	1,343423
3,576667	0,2	1,611471
3,580000	0,2	1,937603
3,583333	0,2	2,303969
3,586667	0,2	2,680985
3,590000	0,2	3,035212
3,593333	0,2	3,339227
3,596667	0,2	3,579379
3,600000	0,2	3,757798
3,603333	0,2	3,888262
3,606667	0,2	3,988729
3,610000	0,2	4,074555
3,613333	0,2	4,154612
3,616667	0,2	4,230505
3,620000	0,2	4,298284
3,623333	0,2	4,351211
3,626667	0,2	4,382429
3,630000	0,2	4,387324
3,633333	0,2	4,365004
3,636667	0,2	4,317961
3,640000	0,2	4,250341
3,643333	0,2	4,166402
3,646667	0,2	4,069941
3,650000	0,2	3,964227
3,653333	0,2	3,851798
3,656667	0,2	3,734266
3,660000	0,2	3,612567
3,663333	0,2	3,487305
3,666667	0,2	3,358974
3,670000	0,2	3,228271
3,673333	0,2	3,096334
3,676667	0,2	2,964610
3,680000	0,2	2,834595
3,683333	0,2	2,707620
3,686667	0,2	2,584701
3,690000	0,2	2,466586
3,693333	0,2	2,354112
3,696667	0,2	2,248519
3,700000	0,2	2,151147
3,703333	0,2	2,062743
3,706667	0,2	1,983432
3,710000	0,2	1,913181
3,713333	0,2	1,851846
3,716667	0,2	1,799040
3,720000	0,2	1,754280
3,723333	0,2	1,717146
3,726667	0,2	1,687137
3,730000	0,2	1,663490
3,733333	0,2	1,645544
3,736667	0,2	1,633127
3,740000	0,2	1,626104
3,743333	0,2	1,623811
3,746667	0,2	1,625439
3,750000	0,2	1,630629
3,753333	0,2	1,639243
3,756667	0,2	1,650785
3,760000	0,2	1,664264
3,763333	0,2	1,678371
3,766667	0,2	1,691605
3,770000	0,2	1,702513
3,773333	0,2	1,710200
3,776667	0,2	1,714599
3,780000	0,2	1,716048
3,783333	0,2	1,714544
3,786667	0,2	1,709536
3,790000	0,2	1,700401
3,793333	0,2	1,686616
3,796667	0,2	1,667517
3,800000	0,2	1,642763
3,803333	0,2	1,613110
3,806667	0,2	1,580177
3,810000	0,2	1,545380
3,813333	0,2	1,509133
3,816667	0,2	1,470796
3,820000	0,2	1,429424
3,823333	0,2	1,384876
3,826667	0,2	1,338115
3,830000	0,2	1,290462
3,833333	0,2	1,242736
3,836667	0,2	1,194915
3,840000	0,2	1,146265
3,843333	0,2	1,095588
3,846667	0,2	1,041528
3,850000	0,2	0,983155
3,853333	0,2	0,920048
3,856667	0,2	0,851688
3,860000	0,2	0,777335
3,863333	0,2	0,696314
3,866667	0,2	0,608025
3,870000	0,2	0,512016
3,873333	0,2	0,407923
3,876667	0,2	0,295166
3,880000	0,2	0,173285
3,883333	0,2	0,042719
3,886667	0,2	-0,094901
3,890000	0,2	-0,236994
3,893333	0,2	-0,380378
3,896667	0,2	-0,521759
3,900000	0,2	-0,658507
3,903333	0,2	-0,789111
3,906667	0,2	-0,912828
3,910000	0,2	-1,029009
3,913333	0,2	-1,136787
3,916667	0,2	-1,235317
3,920000	0,2	-1,324213
3,923333	0,2	-1,403662
3,926667	0,2	-1,474202
3,930000	0,2	-1,536426
3,933333	0,2	-1,590642
3,936667	0,2	-1,636743
3,940000	0,2	-1,674617
3,943333	0,2	-1,704595
3,946667	0,2	-1,727597
3,950000	0,2	-1,744986
3,953333	0,2	-1,757924
3,956667	0,2	-1,766687
3,960000	0,2	-1,770892
3,963333	0,2	-1,770475
3,966667	0,2	-1,766116
3,970000	0,2	-1,758583
3,973333	0,2	-1,747976
3,976667	0,2	-1,733752
3,980000	0,2	-1,715309
3,983333	0,2	-1,692360
3,986667	0,2	-1,664921
3,990000	0,2	-1,633190
3,993333	0,2	-1,597179
3,996667	0,2	-1,556331
4,000000	0,2	-1,509926
4,003333	0,2	-1,457806
4,006667	0,2	-1,400071
4,010000	0,2	-1,336003
4,013333	0,2	-1,263869
4,016667	0,2	-1,181735
4,020000	0,2	-1,088151
4,023333	0,2	-0,982278
4,026667	0,2	-0,863634
4,030000	0,2	-0,731852
4,033333	0,2	-0,586501
4,036667	0,2	-0,426934
4,040000	0,2	-0,252323
4,043333	0,2	-0,061814
4,046667	0,2	0,144930
4,050000	0,2	0,366984
4,053333	0,2	0,602010
4,056667	0,2	0,846854
4,060000	0,2	1,098419
4,063333	0,2	1,354427
4,066667	0,2	1,613795
4,070000	0,2	1,876601
4,073333	0,2	2,144230
4,076667	0,2	2,420554
4,080000	0,2	2,714408
4,083333	0,2	3,042936
4,086667	0,2	3,436298
4,090000	0,2	3,946327
4,093333	0,2	4,665256
4,096667	0,2	5,772892
4,100000	0,2	7,649208
4,103333	0,2	11,045514
4,106667	0,2	17,115741
4,110000	0,2	26,966467
4,113333	0,2	40,730573
4,116667	0,2	56,844996
4,120000	0,2	72,296285
4,123333	0,2	83,798642
4,126667	0,2	89,104947
4,130000	0,2	87,690375
4,133333	0,2	80,622622
4,136667	0,2	69,910227
4,140000	0,2	57,746291
4,143333	0,2	45,943300
4,146667	0,2	35,666126
4,150000	0,2	27,426259
4,153333	0,2	21,233453
4,156667	0,2	16,798976
4,160000	0,2	13,717268
4,163333	0,2	11,591413
4,166667	0,2	10,098375
4,170000	0,2	9,007279
4,173333	0,2	8,169149
4,176667	0,2	7,495097
4,180000	0,2	6,934711
4,183333	0,2	6,459613
4,186667	0,2	6,052525
4,190000	0,2	5,701074
4,193333	0,2	5,395395
4,196667	0,2	5,127673
4,200000	0,2	4,891795
4,203333	0,2	4,682650
4,206667	0,2	4,495458
4,210000	0,2	4,325744
4,213333	0,2	4,169986
4,216667	0,2	4,025964
4,220000	0,2	3,892396
4,223333	0,2	3,768474
4,226667	0,2	3,653658
4,230000	0,2	3,547839
4,233333	0,2	3,451503
4,236667	0,2	3,365228
4,240000	0,2	3,288995
4,243333	0,2	3,222237
4,246667	0,2	3,164320
4,250000	0,2	3,114829
4,253333	0,2	3,073661
4,256667	0,2	3,040929
4,260000	0,2	3,016488
4,263333	0,2	2,999492
4,266667	0,2	2,988586
4,270000	0,2	2,982620
4,273333	0,2	2,981104
4,276667	0,2	2,983709
4,280000	0,2	2,989499
4,283333	0,2	2,997151
4,286667	0,2	3,005817
4,290000	0,2	3,015415
4,293333	0,2	3,026420
4,296667	0,2	3,039811
4,300000	0,2	3,057015
4,303333	0,2	3,079667
4,306667	0,2	3,109595
4,310000	0,2	3,149111
4,313333	0,2	3,201338
4,316667	0,2	3,270284
4,320000	0,2	3,360315
4,323333	0,2	3,475544
4,326667	0,2	3,619610
4,330000	0,2	3,795187
4,333333	0,2	4,003422
4,336667	0,2	4,244077
4,340000	0,2	4,515666
4,343333	0,2	4,814872
4,346667	0,2	5,136010
4,350000	0,2	5,471345
4,353333	0,2	5,811850
4,356667	0,2	6,147635
4,360000	0,2	6,468202
4,363333	0,2	6,763048
4,366667	0,2	7,022428
4,370000	0,2	7,237777
4,373333	0,2	7,402027
4,376667	0,2	7,510171
4,380000	0,2	7,559796
4,383333	0,2	7,551269
4,386667	0,2	7,487760
4,390000	0,2	7,375115
4,393333	0,2	7,221177
4,396667	0,2	7,034727
4,400000	0,2	6,824755
4,403333	0,2	6,600219
4,406667	0,2	6,369722
4,410000	0,2	6,140745
4,413333	0,2	5,919229
4,416667	0,2	5,709946
4,420000	0,2	5,516624
4,423333	0,2	5,341531
4,426667	0,2	5,185633
4,430000	0,2	5,049416
4,433333	0,2	4,933154
4,436667	0,2	4,836524
4,440000	0,2	4,758497
4,443333	0,2	4,697503
4,446667	0,2	4,651434
4,450000	0,2	4,617816
4,453333	0,2	4,594387
4,456667	0,2	4,579530
4,460000	0,2	4,571932
4,463333	0,2	4,569802
4,466667	0,2	4,570740
4,470000	0,2	4,572305
4,473333	0,2	4,572509
4,476667	0,2	4,569932
4,480000	0,2	4,563721
4,483333	0,2	4,553803
4,486667	0,2	4,540840
4,490000	0,2	4,525391
4,493333	0,2	4,507141
4,496667	0,2	4,485168
4,500000	0,2	4,458991
4,503333	0,2	4,429268
4,506667	0,2	4,397446
4,510000	0,2	4,364917
4,513333	0,2	4,332692
4,516667	0,2	4,301688
4,520000	0,2	4,273122
4,523333	0,2	4,248556
4,526667	0,2	4,229432
4,530000	0,2	4,216602
4,533333	0,2	4,210678
4,536667	0,2	4,212922
4,540000	0,2	4,225298
4,543333	0,2	4,249710
4,546667	0,2	4,287825
4,550000	0,2	4,341109
4,553333	0,2	4,410309
4,556667	0,2	4,495279
4,560000	0,2	4,595194
4,563333	0,2	4,708371
4,566667	0,2	4,832167
4,570000	0,2	4,963223
4,573333	0,2	5,097673
4,576667	0,2	5,231199
4,580000	0,2	5,358842
4,583333	0,2	5,474931
4,586667	0,2	5,573622
4,590000	0,2	5,649725
4,593333	0,2	5,699104
4,596667	0,2	5,718777
4,600000	0,2	5,707153
4,603333	0,2	5,664066
4,606667	0,2	5,590706
4,610000	0,2	5,489750
4,613333	0,2	5,364995
4,616667	0,2	5,220555
4,620000	0,2	5,060667
4,623333	0,2	4,890002
4,626667	0,2	4,713468
4,630000	0,2	4,535675
4,633333	0,2	4,360725
4,636667	0,2	4,192078
4,640000	0,2	4,032458
4,643333	0,2	3,884150
4,646667	0,2	3,749139
4,650000	0,2	3,628641
4,653333	0,2	3,522772
4,656667	0,2	3,430939
4,660000	0,2	3,352300
4,663333	0,2	3,285688
4,666667	0,2	3,229504
4,670000	0,2	3,182072
4,673333	0,2	3,141992
4,676667	0,2	3,107984
4,680000	0,2	3,078773
4,683333	0,2	3,053537
4,686667	0,2	3,032092
4,690000	0,2	3,014292
4,693333	0,2	2,999349
4,696667	0,2	2,985801
4,700000	0,2	2,972048
4,703333	0,2	2,956935
4,706667	0,2	2,940015
4,710000	0,2	2,921526
4,713333	0,2	2,902220
4,716667	0,2	2,883065
4,720000	0,2	2,864871
4,723333	0,2	2,848057
4,726667	0,2	2,832677
4,730000	0,2	2,818729
4,733333	0,2	2,806481
4,736667	0,2	2,796362
4,740000	0,2	2,788564
4,743333	0,2	2,782899
4,746667	0,2	2,779150
4,750000	0,2	2,777573
4,753333	0,2	2,778989
4,756667	0,2	2,784183
4,760000	0,2	2,793296
4,763333	0,2	2,806095
4,766667	0,2	2,822787
4,770000	0,2	2,844177
4,773333	0,2	2,870739
4,776667	0,2	2,902018
4,780000	0,2	2,937008
4,783333	0,2	2,974529
4,786667	0,2	3,013580
4,790000	0,2	3,053746
4,793333	0,2	3,094928
4,796667	0,2	3,136509
4,800000	0,2	3,176955
4,803333	0,2	3,214338
4,806667	0,2	3,247032
4,810000	0,2	3,273809
4,813333	0,2	3,293742
4,816667	0,2	3,306427
4,820000	0,2	3,312262
4,823333	0,2	3,312251
4,826667	0,2	3,307354
4,830000	0,2	3,298022
4,833333	0,2	3,284223
4,836667	0,2	3,265860
4,840000	0,2	3,243284
4,843333	0,2	3,217357
4,846667	0,2	3,189131
4,850000	0,2	3,159779
4,853333	0,2	3,130784
4,856667	0,2	3,103823
4,860000	0,2	3,080263
4,863333	0,2	3,060849
4,866667	0,2	3,045795
4,870000	0,2	3,035165
4,873333	0,2	3,029047
4,876667	0,2	3,027201
4,880000	0,2	3,028876
4,883333	0,2	3,033239
4,886667	0,2	3,039728
4,890000	0,2	3,047713
4,893333	0,2	3,056021
4,896667	0,2	3,063232
4,900000	0,2	3,068331
4,903333	0,2	3,070742
4,906667	0,2	3,070010
4,910000	0,2	3,066060
4,913333	0,2	3,059248
4,916667	0,2	3,049506
4,920000	0,2	3,036003
4,923333	0,2	3,018056
4,926667	0,2	2,995970
4,930000	0,2	2,970946
4,933333	0,2	2,944555
4,936667	0,2	2,918299
4,940000	0,2	2,893453
4,943333	0,2	2,871076
4,946667	0,2	2,851811
4,950000	0,2	2,835676
4,953333	0,2	2,822381
4,956667	0,2	2,811826
4,960000	0,2	2,804235
4,963333	0,2	2,799841
4,966667	0,2	2,798584
4,970000	0,2	2,800147
4,973333	0,2	2,804229
4,976667	0,2	2,810663
4,980000	0,2	2,819316
4,983333	0,2	2,829831
4,986667	0,2	2,841330
4,990000	0,2	2,852472
4,993333	0,2	2,862014
4,996667	0,2	2,869288
5,000000	0,2	2,873989
5,003333	0,2	2,875742
5,006667	0,2	2,874186
5,010000	0,2	2,869339
5,013333	0,2	2,861663
5,016667	0,2	2,851688
5,020000	0,2	2,839555
5,023333	0,2	2,824983
5,026667	0,2	2,807762
5,030000	0,2	2,788148
5,033333	0,2	2,766686
5,036667	0,2	2,744023
5,040000	0,2	2,720749
5,043333	0,2	2,696991
5,046667	0,2	2,672505
5,050000	0,2	2,647257
5,053333	0,2	2,621520
5,056667	0,2	2,595498
5,060000	0,2	2,569162
5,063333	0,2	2,542400
5,066667	0,2	2,515087
5,070000	0,2	2,487106
5,073333	0,2	2,458468
5,076667	0,2	2,429414
5,080000	0,2	2,400416
5,083333	0,2	2,371888
5,086667	0,2	2,343805
5,090000	0,2	2,315911
5,093333	0,2	2,288297
5,096667	0,2	2,261384
5,100000	0,2	2,235473
5,103333	0,2	2,210597
5,106667	0,2	2,186658
5,110000	0,2	2,163654
5,113333	0,2	2,141824
5,116667	0,2	2,121662
5,120000	0,2	2,103859
5,123333	0,2	2,088933
5,126667	0,2	2,076782
5,130000	0,2	2,067029
5,133333	0,2	2,059785
5,136667	0,2	2,055665
5,140000	0,2	2,055130
5,143333	0,2	2,058233
5,146667	0,2	2,064979
5,150000	0,2	2,075618
5,153333	0,2	2,090528
5,156667	0,2	2,109941
5,160000	0,2	2,133799
5,163333	0,2	2,161868
5,166667	0,2	2,194105
5,170000	0,2	2,230648
5,173333	0,2	2,271270
5,176667	0,2	2,314957
5,180000	0,2	2,359977
5,183333	0,2	2,404521
5,186667	0,2	2,447530
5,190000	0,2	2,488759
5,193333	0,2	2,528168
5,196667	0,2	2,565503
5,200000	0,2	2,600234
5,203333	0,2	2,631569
5,206667	0,2	2,658419
5,210000	0,2	2,679457
5,213333	0,2	2,693541
5,216667	0,2	2,700332
5,220000	0,2	2,700220
5,223333	0,2	2,693430
5,226667	0,2	2,679442
5,230000	0,2	2,657466
5,233333	0,2	2,627537
5,236667	0,2	2,590931
5,240000	0,2	2,549418
5,243333	0,2	2,504541
5,246667	0,2	2,457595
5,250000	0,2	2,409595
5,253333	0,2	2,361103
5,256667	0,2	2,312467
5,260000	0,2	2,264206
5,263333	0,2	2,217273
5,266667	0,2	2,173002
5,270000	0,2	2,132454
5,273333	0,2	2,095797
5,276667	0,2	2,062608
5,280000	0,2	2,032577
5,283333	0,2	2,005727
5,286667	0,2	1,982420
5,290000	0,2	1,963257
5,293333	0,2	1,948650
5,296667	0,2	1,938537
5,300000	0,2	1,932359
5,303333	0,2	1,929009
5,306667	0,2	1,927132
5,310000	0,2	1,925964
5,313333	0,2	1,925818
5,316667	0,2	1,927506
5,320000	0,2	1,931407
5,323333	0,2	1,937155
5,326667	0,2	1,944064
5,330000	0,2	1,951707
5,333333	0,2	1,959985
5,336667	0,2	1,968799
5,340000	0,2	1,978174
5,343333	0,2	1,988694
5,346667	0,2	2,001082
5,350000	0,2	2,015266
5,353333	0,2	2,030413
5,356667	0,2	2,045694
5,360000	0,2	2,060494
5,363333	0,2	2,074446
5,366667	0,2	2,087758
5,370000	0,2	2,101114
5,373333	0,2	2,115032
5,376667	0,2	2,129530
5,380000	0,2	2,144297
5,383333	0,2	2,159009
5,386667	0,2	2,173404
5,390000	0,2	2,187014
5,393333	0,2	2,199266
5,396667	0,2	2,210117
5,400000	0,2	2,220185
5,403333	0,2	2,230137
5,406667	0,2	2,240057
5,410000	0,2	2,249386
5,413333	0,2	2,257562
5,416667	0,2	2,264546
5,420000	0,2	2,270376
5,423333	0,2	2,274792
5,426667	0,2	2,277771
5,430000	0,2	2,279889
5,433333	0,2	2,281836
5,436667	0,2	2,283877
5,440000	0,2	2,285813
5,443333	0,2	2,287272
5,446667	0,2	2,287996
5,450000	0,2	2,288035
5,453333	0,2	2,287771
5,456667	0,2	2,287725
5,460000	0,2	2,288144
5,463333	0,2	2,288850
5,466667	0,2	2,289575
5,470000	0,2	2,290103
5,473333	0,2	2,290349
5,476667	0,2	2,290642
5,480000	0,2	2,291689
5,483333	0,2	2,294137
5,486667	0,2	2,298113
5,490000	0,2	2,303089
5,493333	0,2	2,308099
5,496667	0,2	2,312221
5,500000	0,2	2,315188
5,503333	0,2	2,317453
5,506667	0,2	2,319500
5,510000	0,2	2,321281
5,513333	0,2	2,322473
5,516667	0,2	2,323040
5,520000	0,2	2,323180
5,523333	0,2	2,322886
5,526667	0,2	2,321898
5,530000	0,2	2,320147
5,533333	0,2	2,318004
5,536667	0,2	2,315905
5,540000	0,2	2,313855
5,543333	0,2	2,311417
5,546667	0,2	2,308048
5,550000	0,2	2,303272
5,553333	0,2	2,296640
5,556667	0,2	2,287871
5,560000	0,2	2,277377
5,563333	0,2	2,266509
5,566667	0,2	2,256638
5,570000	0,2	2,247903
5,573333	0,2	2,239301
5,576667	0,2	2,229836
5,580000	0,2	2,219186
5,583333	0,2	2,207667
5,586667	0,2	2,196074
5,590000	0,2	2,185300
5,593333	0,2	2,175633
5,596667	0,2	2,166584
5,600000	0,2	2,157574
5,603333	0,2	2,148391
5,606667	0,2	2,138981
5,610000	0,2	2,129141
5,613333	0,2	2,118430
5,616667	0,2	2,106385
5,620000	0,2	2,092769
5,623333	0,2	2,077464
5,626667	0,2	2,060272
5,630000	0,2	2,041113
5,633333	0,2	2,020321
5,636667	0,2	1,998393
5,640000	0,2	1,975534
5,643333	0,2	1,951781
5,646667	0,2	1,927268
5,650000	0,2	1,901909
5,653333	0,2	1,875215
5,656667	0,2	1,846948
5,660000	0,2	1,817479
5,663333	0,2	1,787150
5,666667	0,2	1,755974
5,670000	0,2	1,724216
5,673333	0,2	1,692715
5,676667	0,2	1,662341
5,680000	0,2	1,633301
5,683333	0,2	1,605102
5,686667	0,2	1,577036
5,690000	0,2	1,548580
5,693333	0,2	1,519620
5,696667	0,2	1,490600
5,700000	0,2	1,462387
5,703333	0,2	1,435709
5,706667	0,2	1,410677
5,710000	0,2	1,386953
5,713333	0,2	1,364145
5,716667	0,2	1,342066
5,720000	0,2	1,320923
5,723333	0,2	1,301246
5,726667	0,2	1,283507
5,730000	0,2	1,267884
5,733333	0,2	1,254114
5,736667	0,2	1,241357
5,740000	0,2	1,228413
5,743333	0,2	1,214449
5,746667	0,2	1,199598
5,750000	0,2	1,184654
5,753333	0,2	1,170372
5,756667	0,2	1,157156
5,760000	0,2	1,145195
5,763333	0,2	1,134673
5,766667	0,2	1,125630
5,770000	0,2	1,117701
5,773333	0,2	1,110294
5,776667	0,2	1,102999
5,780000	0,2	1,095873
5,783333	0,2	1,089438
5,786667	0,2	1,084073
5,790000	0,2	1,079488
5,793333	0,2	1,075053
5,796667	0,2	1,070335
5,800000	0,2	1,065371
5,803333	0,2	1,060596
5,806667	0,2	1,056178
5,810000	0,2	1,051869
5,813333	0,2	1,047830
5,816667	0,2	1,044775
5,820000	0,2	1,043144
5,823333	0,2	1,042765
5,826667	0,2	1,043187
5,830000	0,2	1,044209
5,833333	0,2	1,046215
5,836667	0,2	1,049758
5,840000	0,2	1,054920
5,843333	0,2	1,061641
5,846667	0,2	1,070218
5,850000	0,2	1,081065
5,853333	0,2	1,094459
5,856667	0,2	1,110400
5,860000	0,2	1,128392
5,863333	0,2	1,147759
5,866667	0,2	1,168247
5,870000	0,2	1,189993
5,873333	0,2	1,213191
5,876667	0,2	1,237949
5,880000	0,2	1,264013
5,883333	0,2	1,290667
5,886667	0,2	1,317392
5,890000	0,2	1,344326
5,893333	0,2	1,371597
5,896667	0,2	1,398590
5,900000	0,2	1,424378
5,903333	0,2	1,448581
5,906667	0,2	1,471374
5,910000	0,2	1,492862
5,913333	0,2	1,512828
5,916667	0,2	1,530938
5,920000	0,2	1,546971
5,923333	0,2	1,560872
5,926667	0,2	1,572737
5,930000	0,2	1,582772
5,933333	0,2	1,591261
5,936667	0,2	1,598399
5,940000	0,2	1,603956
5,943333	0,2	1,607292
5,946667	0,2	1,607894
5,950000	0,2	1,605980
5,953333	0,2	1,602390
5,956667	0,2	1,597765
5,960000	0,2	1,592155
5,963333	0,2	1,585554
5,966667	0,2	1,578430
5,970000	0,2	1,571311
5,973333	0,2	1,564168
5,976667	0,2	1,556627
5,980000	0,2	1,548411
5,983333	0,2	1,539442
5,986667	0,2	1,529915
5,990000	0,2	1,520217
5,993333	0,2	1,510588
5,996667	0,2	1,501070
6,000000	0,2	1,491593
6,003333	0,2	1,481954
6,006667	0,2	1,472109
6,010000	0,2	1,462311
6,013333	0,2	1,452644
6,016667	0,2	1,443011
6,020000	0,2	1,433490
6,023333	0,2	1,424060
6,026667	0,2	1,414355
6,030000	0,2	1,403937
6,033333	0,2	1,392383
6,036667	0,2	1,379267
6,040000	0,2	1,364629
6,043333	0,2	1,349367
6,046667	0,2	1,334507
6,050000	0,2	1,320157
6,053333	0,2	1,305816
6,056667	0,2	1,291439
6,060000	0,2	1,277314
6,063333	0,2	1,263294
6,066667	0,2	1,249035
6,070000	0,2	1,234503
6,073333	0,2	1,219762
6,076667	0,2	1,204804
6,080000	0,2	1,189701
6,083333	0,2	1,174565
6,086667	0,2	1,159549
6,090000	0,2	1,144842
6,093333	0,2	1,130477
6,096667	0,2	1,116471
6,100000	0,2	1,102992
6,103333	0,2	1,089957
6,106667	0,2	1,076878
6,110000	0,2	1,063227
6,113333	0,2	1,048634
6,116667	0,2	1,033081
6,120000	0,2	1,017043
6,123333	0,2	1,000999
6,126667	0,2	0,985058
6,130000	0,2	0,969224
6,133333	0,2	0,953416
6,136667	0,2	0,937409
6,140000	0,2	0,921145
6,143333	0,2	0,904786
6,146667	0,2	0,888375
6,150000	0,2	0,871594
6,153333	0,2	0,853834
6,156667	0,2	0,834865
6,160000	0,2	0,815486
6,163333	0,2	0,796961
6,166667	0,2	0,779752
6,170000	0,2	0,763286
6,173333	0,2	0,746908
6,176667	0,2	0,730574
6,180000	0,2	0,714637
6,183333	0,2	0,699365
6,186667	0,2	0,684847
6,190000	0,2	0,671231
6,193333	0,2	0,658761
6,196667	0,2	0,647451
6,200000	0,2	0,636896
6,203333	0,2	0,626679
6,206667	0,2	0,616834
6,210000	0,2	0,607575
6,213333	0,2	0,599087
6,216667	0,2	0,591622
6,220000	0,2	0,585025
6,223333	0,2	0,578543
6,226667	0,2	0,571601
6,230000	0,2	0,564288
6,233333	0,2	0,557039
6,236667	0,2	0,550204
6,240000	0,2	0,543961
6,243333	0,2	0,538479
6,246667	0,2	0,533717
6,250000	0,2	0,529148
6,253333	0,2	0,524233
6,256667	0,2	0,518923
6,260000	0,2	0,513335
6,263333	0,2	0,507526
6,266667	0,2	0,501739
6,270000	0,2	0,496359
6,273333	0,2	0,491606
6,276667	0,2	0,487549
6,280000	0,2	0,484241
6,283333	0,2	0,481533
6,286667	0,2	0,479016
6,290000	0,2	0,476263
6,293333	0,2	0,473002
6,296667	0,2	0,469302
6,300000	0,2	0,465480
6,303333	0,2	0,461724
6,306667	0,2	0,458068
6,310000	0,2	0,454761
6,313333	0,2	0,452307
6,316667	0,2	0,450938
6,320000	0,2	0,450232
6,323333	0,2	0,449517
6,326667	0,2	0,448518
6,330000	0,2	0,447399
6,333333	0,2	0,446460
6,336667	0,2	0,446138
6,340000	0,2	0,447063
6,343333	0,2	0,449681
6,346667	0,2	0,453833
6,350000	0,2	0,458845
6,353333	0,2	0,463877
6,356667	0,2	0,468292
6,360000	0,2	0,471932
6,363333	0,2	0,475114
6,366667	0,2	0,478486
6,370000	0,2	0,482607
6,373333	0,2	0,487442
6,376667	0,2	0,492548
6,380000	0,2	0,497812
6,383333	0,2	0,503636
6,386667	0,2	0,510297
6,390000	0,2	0,517595
6,393333	0,2	0,525156
6,396667	0,2	0,532612
6,400000	0,2	0,539686
6,403333	0,2	0,546426
6,406667	0,2	0,553031
6,410000	0,2	0,559523
6,413333	0,2	0,565715
6,416667	0,2	0,571292
6,420000	0,2	0,575932
6,423333	0,2	0,579504
6,426667	0,2	0,582038
6,430000	0,2	0,583595
6,433333	0,2	0,584408
6,436667	0,2	0,584948
6,440000	0,2	0,585555
6,443333	0,2	0,586200
6,446667	0,2	0,586773
6,450000	0,2	0,587396
6,453333	0,2	0,588226
6,456667	0,2	0,589017
6,460000	0,2	0,589153
6,463333	0,2	0,588241
6,466667	0,2	0,586514
6,470000	0,2	0,584508
6,473333	0,2	0,582611
6,476667	0,2	0,580985
6,480000	0,2	0,579592
6,483333	0,2	0,578392
6,486667	0,2	0,577554
6,490000	0,2	0,576899
6,493333	0,2	0,575758
6,496667	0,2	0,573897
6,500000	0,2	0,571804
6,503333	0,2	0,570007
6,506667	0,2	0,568671
6,510000	0,2	0,567635
6,513333	0,2	0,566751
6,516667	0,2	0,566253
6,520000	0,2	0,566486
6,523333	0,2	0,567290
6,526667	0,2	0,568016
6,530000	0,2	0,568273
6,533333	0,2	0,568478
6,536667	0,2	0,569405
6,540000	0,2	0,571313
6,543333	0,2	0,574043
6,546667	0,2	0,577717
6,550000	0,2	0,582806
6,553333	0,2	0,589641
6,556667	0,2	0,597979
6,560000	0,2	0,607048
6,563333	0,2	0,616156
6,566667	0,2	0,625212
6,570000	0,2	0,634732
6,573333	0,2	0,645276
6,576667	0,2	0,656736
6,580000	0,2	0,668429
6,583333	0,2	0,679763
6,586667	0,2	0,690540
6,590000	0,2	0,700938
6,593333	0,2	0,711413
6,596667	0,2	0,722239
6,600000	0,2	0,733084
6,603333	0,2	0,743179
6,606667	0,2	0,752007
6,610000	0,2	0,759782
6,613333	0,2	0,767144
6,616667	0,2	0,774463
6,620000	0,2	0,781463
6,623333	0,2	0,787464
6,626667	0,2	0,791988
6,630000	0,2	0,794860
6,633333	0,2	0,795947
6,636667	0,2	0,795419
6,640000	0,2	0,793997
6,643333	0,2	0,792202
6,646667	0,2	0,789626
6,650000	0,2	0,785460
6,653333	0,2	0,779385
6,656667	0,2	0,771801
6,660000	0,2	0,763414
6,663333	0,2	0,754428
6,666667	0,2	0,744283
6,670000	0,2	0,732578
6,673333	0,2	0,719826
6,676667	0,2	0,706886
6,680000	0,2	0,694139
6,683333	0,2	0,681353
6,686667	0,2	0,667872
6,690000	0,2	0,652971
6,693333	0,2	0,636372
6,696667	0,2	0,618357
6,700000	0,2	0,599448
6,703333	0,2	0,580380
6,706667	0,2	0,562022
6,710000	0,2	0,544791
6,713333	0,2	0,528576
6,716667	0,2	0,513392
6,720000	0,2	0,499490
6,723333	0,2	0,486808
6,726667	0,2	0,474929
6,730000	0,2	0,463622
6,733333	0,2	0,453121
6,736667	0,2	0,443926
6,740000	0,2	0,436258
6,743333	0,2	0,429650
6,746667	0,2	0,423230
6,750000	0,2	0,416334
6,753333	0,2	0,409010
6,756667	0,2	0,402040
6,760000	0,2	0,396492
6,763333	0,2	0,393237
6,766667	0,2	0,392515
6,770000	0,2	0,393721
6,773333	0,2	0,395732
6,776667	0,2	0,397765
6,780000	0,2	0,400001
6,783333	0,2	0,403090
6,786667	0,2	0,407331
6,790000	0,2	0,412655
6,793333	0,2	0,419030
6,796667	0,2	0,426385
6,800000	0,2	0,434244
6,803333	0,2	0,442153
6,806667	0,2	0,450297
6,810000	0,2	0,459158
6,813333	0,2	0,468963
6,816667	0,2	0,479577
6,820000	0,2	0,490545
6,823333	0,2	0,501407
6,826667	0,2	0,512153
6,830000	0,2	0,523134
6,833333	0,2	0,534546
6,836667	0,2	0,546234
6,840000	0,2	0,558051
6,843333	0,2	0,570292
6,846667	0,2	0,583654
6,850000	0,2	0,598649
6,853333	0,2	0,615084
6,856667	0,2	0,632187
6,860000	0,2	0,649121
6,863333	0,2	0,665325
6,866667	0,2	0,680573
6,870000	0,2	0,695043
6,873333	0,2	0,709219
6,876667	0,2	0,723547
6,880000	0,2	0,738262
6,883333	0,2	0,753343
6,886667	0,2	0,768334
6,890000	0,2	0,782448
6,893333	0,2	0,795043
6,896667	0,2	0,805980
6,900000	0,2	0,815595
6,903333	0,2	0,824372
6,906667	0,2	0,832547
6,910000	0,2	0,839844
6,913333	0,2	0,845685
6,916667	0,2	0,849950
6,920000	0,2	0,853247
6,923333	0,2	0,856150
6,926667	0,2	0,858543
6,930000	0,2	0,859835
6,933333	0,2	0,859522
6,936667	0,2	0,857390
6,940000	0,2	0,853366
6,943333	0,2	0,847641
6,946667	0,2	0,840666
6,950000	0,2	0,832578
6,953333	0,2	0,823161
6,956667	0,2	0,812675
6,960000	0,2	0,801911
6,963333	0,2	0,791191
6,966667	0,2	0,780158
6,970000	0,2	0,768547
6,973333	0,2	0,756282
6,976667	0,2	0,743092
6,980000	0,2	0,728766
6,983333	0,2	0,713600
6,986667	0,2	0,698222
6,990000	0,2	0,682983
6,993333	0,2	0,667687
6,996667	0,2	0,652053
7,000000	0,2	0,636196
7,003333	0,2	0,620496
7,006667	0,2	0,605196
7,010000	0,2	0,590263
7,013333	0,2	0,575695
7,016667	0,2	0,561742
7,020000	0,2	0,548505
7,023333	0,2	0,535631
7,026667	0,2	0,522728
7,030000	0,2	0,509690
7,033333	0,2	0,496588
7,036667	0,2	0,483776
7,040000	0,2	0,472085
7,043333	0,2	0,462129
7,046667	0,2	0,453231
7,050000	0,2	0,443779
7,053333	0,2	0,432882
7,056667	0,2	0,421102
7,060000	0,2	0,409579
7,063333	0,2	0,398891
7,066667	0,2	0,388893
7,070000	0,2	0,379342
7,073333	0,2	0,370293
7,076667	0,2	0,361876
7,080000	0,2	0,353987
7,083333	0,2	0,346410
7,086667	0,2	0,339100
7,090000	0,2	0,332175
7,093333	0,2	0,325854
7,096667	0,2	0,320476
7,100000	0,2	0,316204
7,103333	0,2	0,312586
7,106667	0,2	0,308734
7,110000	0,2	0,304122
7,113333	0,2	0,299017
7,116667	0,2	0,294291
7,120000	0,2	0,291097
7,123333	0,2	0,290450
7,126667	0,2	0,292504
7,130000	0,2	0,296234
7,133333	0,2	0,300113
7,136667	0,2	0,303101
7,140000	0,2	0,305345
7,143333	0,2	0,308122
7,146667	0,2	0,312794
7,150000	0,2	0,319815
7,153333	0,2	0,328909
7,156667	0,2	0,339802
7,160000	0,2	0,352443
7,163333	0,2	0,366580
7,166667	0,2	0,381452
7,170000	0,2	0,396235
7,173333	0,2	0,410687
7,176667	0,2	0,425323
7,180000	0,2	0,441174
7,183333	0,2	0,459035
7,186667	0,2	0,478791
7,190000	0,2	0,499712
7,193333	0,2	0,521096
7,196667	0,2	0,542381
7,200000	0,2	0,563050
7,203333	0,2	0,582802
7,206667	0,2	0,601712
7,210000	0,2	0,619995
7,213333	0,2	0,637708
7,216667	0,2	0,654808
7,220000	0,2	0,671326
7,223333	0,2	0,687384
7,226667	0,2	0,703328
7,230000	0,2	0,719620
7,233333	0,2	0,736130
7,236667	0,2	0,751770
7,240000	0,2	0,765141
7,243333	0,2	0,775449
7,246667	0,2	0,782908
7,250000	0,2	0,788413
7,253333	0,2	0,792751
7,256667	0,2	0,796024
7,260000	0,2	0,797825
7,263333	0,2	0,797877
7,266667	0,2	0,796167
7,270000	0,2	0,792706
7,273333	0,2	0,787728
7,276667	0,2	0,781829
7,280000	0,2	0,775568
7,283333	0,2	0,769066
7,286667	0,2	0,762025
7,290000	0,2	0,754121
7,293333	0,2	0,745337
7,296667	0,2	0,735762
7,300000	0,2	0,725217
7,303333	0,2	0,713356
7,306667	0,2	0,700189
7,310000	0,2	0,686196
7,313333	0,2	0,671881
7,316667	0,2	0,657561
7,320000	0,2	0,643369
7,323333	0,2	0,629298
7,326667	0,2	0,615537
7,330000	0,2	0,602475
7,333333	0,2	0,590126
7,336667	0,2	0,578020
7,340000	0,2	0,565596
7,343333	0,2	0,552475
7,346667	0,2	0,538856
7,350000	0,2	0,525713
7,353333	0,2	0,514134
7,356667	0,2	0,504443
7,360000	0,2	0,495983
7,363333	0,2	0,487626
7,366667	0,2	0,478703
7,370000	0,2	0,469439
7,373333	0,2	0,460500
7,376667	0,2	0,452522
7,380000	0,2	0,445972
7,383333	0,2	0,440876
7,386667	0,2	0,436627
7,390000	0,2	0,432383
7,393333	0,2	0,427576
7,396667	0,2	0,422006
7,400000	0,2	0,415956
7,403333	0,2	0,410177
7,406667	0,2	0,405354
7,410000	0,2	0,401598
7,413333	0,2	0,398500
7,416667	0,2	0,395621
7,420000	0,2	0,392830
7,423333	0,2	0,390068
7,426667	0,2	0,387065
7,430000	0,2	0,383608
7,433333	0,2	0,379718
7,436667	0,2	0,375382
7,440000	0,2	0,370338
7,443333	0,2	0,364209
7,446667	0,2	0,357007
7,450000	0,2	0,349399
7,453333	0,2	0,342188
7,456667	0,2	0,335704
7,460000	0,2	0,329801
7,463333	0,2	0,324261
7,466667	0,2	0,319053
7,470000	0,2	0,314151
7,473333	0,2	0,309296
7,476667	0,2	0,304080
7,480000	0,2	0,298210
7,483333	0,2	0,291711
7,486667	0,2	0,284969
7,490000	0,2	0,278666
7,493333	0,2	0,273454
7,496667	0,2	0,269324
7,500000	0,2	0,265542
7,503333	0,2	0,261589
7,506667	0,2	0,257685
7,510000	0,2	0,254200
7,513333	0,2	0,251296
7,516667	0,2	0,249004
7,520000	0,2	0,247046
7,523333	0,2	0,244964
7,526667	0,2	0,242663
7,530000	0,2	0,240497
7,533333	0,2	0,238689
7,536667	0,2	0,236824
7,540000	0,2	0,234228
7,543333	0,2	0,230722
7,546667	0,2	0,226660
7,550000	0,2	0,222523
7,553333	0,2	0,218676
7,556667	0,2	0,215276
7,560000	0,2	0,212435
7,563333	0,2	0,210490
7,566667	0,2	0,209883
7,570000	0,2	0,210766
7,573333	0,2	0,212768
7,576667	0,2	0,215107
7,580000	0,2	0,217070
7,583333	0,2	0,218500
7,586667	0,2	0,219862
7,590000	0,2	0,221924
7,593333	0,2	0,225342
7,596667	0,2	0,230407
7,600000	0,2	0,236851
7,603333	0,2	0,243753
7,606667	0,2	0,250086
7,610000	0,2	0,255543
7,613333	0,2	0,260671
7,616667	0,2	0,266305
7,620000	0,2	0,272970
7,623333	0,2	0,280748
7,626667	0,2	0,289509
7,630000	0,2	0,299110
7,633333	0,2	0,309376
7,636667	0,2	0,319829
7,640000	0,2	0,329557
7,643333	0,2	0,337611
7,646667	0,2	0,343546
7,650000	0,2	0,347761
7,653333	0,2	0,351189
7,656667	0,2	0,354406
7,660000	0,2	0,357336
7,663333	0,2	0,359722
7,666667	0,2	0,361347
7,670000	0,2	0,362076
7,673333	0,2	0,362021
7,676667	0,2	0,361291
7,680000	0,2	0,359581
7,683333	0,2	0,356357
7,686667	0,2	0,351460
7,690000	0,2	0,345310
7,693333	0,2	0,338468
7,696667	0,2	0,331147
7,700000	0,2	0,323367
7,703333	0,2	0,315337
7,706667	0,2	0,307240
7,710000	0,2	0,298812
7,713333	0,2	0,289530
7,716667	0,2	0,279096
7,720000	0,2	0,267613
7,723333	0,2	0,255610
7,726667	0,2	0,243851
7,730000	0,2	0,232733
7,733333	0,2	0,221885
7,736667	0,2	0,210688
7,740000	0,2	0,199107
7,743333	0,2	0,187852
7,746667	0,2	0,177899
7,750000	0,2	0,169876
7,753333	0,2	0,163771
7,756667	0,2	0,159147
7,760000	0,2	0,155487
7,763333	0,2	0,152249
7,766667	0,2	0,149182
7,770000	0,2	0,146738
7,773333	0,2	0,145497
7,776667	0,2	0,145330
7,780000	0,2	0,145708
7,783333	0,2	0,146589
7,786667	0,2	0,148525
7,790000	0,2	0,151991
7,793333	0,2	0,157016
7,796667	0,2	0,163609
7,800000	0,2	0,172060
7,803333	0,2	0,182482
7,806667	0,2	0,194447
7,810000	0,2	0,207389
7,813333	0,2	0,221034
7,816667	0,2	0,235386
7,820000	0,2	0,250597
7,823333	0,2	0,266876
7,826667	0,2	0,284344
7,830000	0,2	0,302948
7,833333	0,2	0,322633
7,836667	0,2	0,343578
7,840000	0,2	0,366066
7,843333	0,2	0,390172
7,846667	0,2	0,415720
7,850000	0,2	0,442425
7,853333	0,2	0,470053
7,856667	0,2	0,498326
7,860000	0,2	0,526655
7,863333	0,2	0,554321
7,866667	0,2	0,581034
7,870000	0,2	0,606943
7,873333	0,2	0,632362
7,876667	0,2	0,657767
7,880000	0,2	0,683507
7,883333	0,2	0,709369
7,886667	0,2	0,734741
7,890000	0,2	0,759032
7,893333	0,2	0,781828
7,896667	0,2	0,802888
7,900000	0,2	0,822128
7,903333	0,2	0,839451
7,906667	0,2	0,854654
7,910000	0,2	0,867690
7,913333	0,2	0,878958
7,916667	0,2	0,888969
7,920000	0,2	0,897804
7,923333	0,2	0,905197
7,926667	0,2	0,910941
7,930000	0,2	0,914890
7,933333	0,2	0,916902
7,936667	0,2	0,916877
7,940000	0,2	0,914684
7,943333	0,2	0,910262
7,946667	0,2	0,903858
7,950000	0,2	0,895892
7,953333	0,2	0,886582
7,956667	0,2	0,875916
7,960000	0,2	0,863950
7,963333	0,2	0,850931
7,966667	0,2	0,837168
7,970000	0,2	0,823046
7,973333	0,2	0,809128
7,976667	0,2	0,795971
7,980000	0,2	0,783771
7,983333	0,2	0,772294
7,986667	0,2	0,761053
7,990000	0,2	0,749454
7,993333	0,2	0,737076
7,996667	0,2	0,724118
8,000000	0,2	0,711299
8,003333	0,2	0,699155
8,006667	0,2	0,687815
8,010000	0,2	0,677536
8,013333	0,2	0,668792
8,016667	0,2	0,661676
8,020000	0,2	0,655745
8,023333	0,2	0,650481
8,026667	0,2	0,645603
8,030000	0,2	0,640943
8,033333	0,2	0,636472
8,036667	0,2	0,632543
8,040000	0,2	0,629542
8,043333	0,2	0,627404
8,046667	0,2	0,625889
8,050000	0,2	0,624986
8,053333	0,2	0,624897
8,056667	0,2	0,625699
8,060000	0,2	0,627125
8,063333	0,2	0,629001
8,066667	0,2	0,631617
8,070000	0,2	0,635170
8,073333	0,2	0,639219
8,076667	0,2	0,643084
8,080000	0,2	0,646459
8,083333	0,2	0,649499
8,086667	0,2	0,652541
8,090000	0,2	0,655784
8,093333	0,2	0,659094
8,096667	0,2	0,661985
8,100000	0,2	0,663902
8,103333	0,2	0,664704
8,106667	0,2	0,664781
8,110000	0,2	0,664666
8,113333	0,2	0,664814
8,116667	0,2	0,665606
8,120000	0,2	0,667170
8,123333	0,2	0,669262
8,126667	0,2	0,671500
8,130000	0,2	0,673608
8,133333	0,2	0,675444
8,136667	0,2	0,677006
8,140000	0,2	0,678358
8,143333	0,2	0,679570
8,146667	0,2	0,680659
8,150000	0,2	0,681349
8,153333	0,2	0,681117
8,156667	0,2	0,679760
8,160000	0,2	0,677684
8,163333	0,2	0,675521
8,166667	0,2	0,673630
8,170000	0,2	0,672029
8,173333	0,2	0,670520
8,176667	0,2	0,668700
8,180000	0,2	0,666129
8,183333	0,2	0,662783
8,186667	0,2	0,659246
8,190000	0,2	0,656185
8,193333	0,2	0,653747
8,196667	0,2	0,651704
8,200000	0,2	0,649776
8,203333	0,2	0,647467
8,206667	0,2	0,644050
8,210000	0,2	0,639049
8,213333	0,2	0,632756
8,216667	0,2	0,626140
8,220000	0,2	0,620105
8,223333	0,2	0,614969
8,226667	0,2	0,610574
8,230000	0,2	0,606449
8,233333	0,2	0,601956
8,236667	0,2	0,596714
8,240000	0,2	0,591057
8,243333	0,2	0,585861
8,246667	0,2	0,581769
8,250000	0,2	0,578645
8,253333	0,2	0,575789
8,256667	0,2	0,572517
8,260000	0,2	0,568525
8,263333	0,2	0,563920
8,266667	0,2	0,558983
8,270000	0,2	0,553857
8,273333	0,2	0,548470
8,276667	0,2	0,542703
8,280000	0,2	0,536557
8,283333	0,2	0,530106
8,286667	0,2	0,523476
8,290000	0,2	0,517015
8,293333	0,2	0,511242
8,296667	0,2	0,506504
8,300000	0,2	0,502827
8,303333	0,2	0,499901
8,306667	0,2	0,496843
8,310000	0,2	0,492472
8,313333	0,2	0,486324
8,316667	0,2	0,478969
8,320000	0,2	0,471299
8,323333	0,2	0,463991
8,326667	0,2	0,457481
8,330000	0,2	0,451963
8,333333	0,2	0,447242
8,336667	0,2	0,442762
8,340000	0,2	0,437976
8,343333	0,2	0,432541
8,346667	0,2	0,426282
8,350000	0,2	0,419391
8,353333	0,2	0,412611
8,356667	0,2	0,406670
8,360000	0,2	0,401641
8,363333	0,2	0,397124
8,366667	0,2	0,392673
8,370000	0,2	0,387922
8,373333	0,2	0,382652
8,376667	0,2	0,376839
8,380000	0,2	0,370651
8,383333	0,2	0,364494
8,386667	0,2	0,358939
8,390000	0,2	0,354300
8,393333	0,2	0,350261
8,396667	0,2	0,346166
8,400000	0,2	0,341738
8,403333	0,2	0,337361
8,406667	0,2	0,333652
8,410000	0,2	0,330940
8,413333	0,2	0,329138
8,416667	0,2	0,327976
8,420000	0,2	0,327397
8,423333	0,2	0,327760
8,426667	0,2	0,329458
8,430000	0,2	0,332345
8,433333	0,2	0,335771
8,436667	0,2	0,339099
8,440000	0,2	0,342026
8,443333	0,2	0,344633
8,446667	0,2	0,347367
8,450000	0,2	0,350746
8,453333	0,2	0,355031
8,456667	0,2	0,360397
8,460000	0,2	0,367104
8,463333	0,2	0,375172
8,466667	0,2	0,384291
8,470000	0,2	0,394145
8,473333	0,2	0,404472
8,476667	0,2	0,414919
8,480000	0,2	0,425245
8,483333	0,2	0,435692
8,486667	0,2	0,446731
8,490000	0,2	0,458428
8,493333	0,2	0,470487
8,496667	0,2	0,482797
8,500000	0,2	0,495597
8,503333	0,2	0,509043
8,506667	0,2	0,522715
8,510000	0,2	0,535740
8,513333	0,2	0,547349
8,516667	0,2	0,557317
8,520000	0,2	0,566224
8,523333	0,2	0,575212
8,526667	0,2	0,585147
8,530000	0,2	0,595874
8,533333	0,2	0,606245
8,536667	0,2	0,614962
8,540000	0,2	0,621410
8,543333	0,2	0,625772
8,546667	0,2	0,628586
8,550000	0,2	0,630235
8,553333	0,2	0,630673
8,556667	0,2	0,629641
8,560000	0,2	0,627020
8,563333	0,2	0,622788
8,566667	0,2	0,616994
8,570000	0,2	0,610001
8,573333	0,2	0,602356
8,576667	0,2	0,594308
8,580000	0,2	0,585785
8,583333	0,2	0,576662
8,586667	0,2	0,566804
8,590000	0,2	0,556129
8,593333	0,2	0,544706
8,596667	0,2	0,532687
8,600000	0,2	0,520392
8,603333	0,2	0,508199
8,606667	0,2	0,495995
8,610000	0,2	0,483260
8,613333	0,2	0,469767
8,616667	0,2	0,455708
8,620000	0,2	0,441539
8,623333	0,2	0,428066
8,626667	0,2	0,416133
8,630000	0,2	0,406007
8,633333	0,2	0,397310
8,636667	0,2	0,389292
8,640000	0,2	0,381074
8,643333	0,2	0,372132
8,646667	0,2	0,362734
8,650000	0,2	0,353699
8,653333	0,2	0,345746
8,656667	0,2	0,339142
8,660000	0,2	0,333801
8,663333	0,2	0,329506
8,666667	0,2	0,325928
8,670000	0,2	0,322631
8,673333	0,2	0,319333
8,676667	0,2	0,316131
8,680000	0,2	0,313511
8,683333	0,2	0,312261
8,686667	0,2	0,312941
8,690000	0,2	0,315205
8,693333	0,2	0,317990
8,696667	0,2	0,320520
8,700000	0,2	0,322819
8,703333	0,2	0,325377
8,706667	0,2	0,328752
8,710000	0,2	0,333319
8,713333	0,2	0,339051
8,716667	0,2	0,345522
8,720000	0,2	0,352228
8,723333	0,2	0,359057
8,726667	0,2	0,366448
8,730000	0,2	0,374839
8,733333	0,2	0,384143
8,736667	0,2	0,394103
8,740000	0,2	0,404762
8,743333	0,2	0,416286
8,746667	0,2	0,428767
8,750000	0,2	0,442218
8,753333	0,2	0,456599
8,756667	0,2	0,471883
8,760000	0,2	0,487945
8,763333	0,2	0,504455
8,766667	0,2	0,520991
8,770000	0,2	0,537240
8,773333	0,2	0,553135
8,776667	0,2	0,568882
8,780000	0,2	0,584896
8,783333	0,2	0,601577
8,786667	0,2	0,619037
8,790000	0,2	0,637255
8,793333	0,2	0,656299
8,796667	0,2	0,676061
8,800000	0,2	0,696063
8,803333	0,2	0,715798
8,806667	0,2	0,735088
8,810000	0,2	0,754041
8,813333	0,2	0,772889
8,816667	0,2	0,791906
8,820000	0,2	0,811100
8,823333	0,2	0,829993
8,826667	0,2	0,847986
8,830000	0,2	0,864721
8,833333	0,2	0,879903
8,836667	0,2	0,893181
8,840000	0,2	0,904680
8,843333	0,2	0,915378
8,846667	0,2	0,926213
8,850000	0,2	0,936988
8,853333	0,2	0,946661
8,856667	0,2	0,954407
8,860000	0,2	0,960243
8,863333	0,2	0,964884
8,866667	0,2	0,969053
8,870000	0,2	0,972857
8,873333	0,2	0,975853
8,876667	0,2	0,977654
8,880000	0,2	0,978288
8,883333	0,2	0,978013
8,886667	0,2	0,976873
8,890000	0,2	0,974568
8,893333	0,2	0,970915
8,896667	0,2	0,966146
8,900000	0,2	0,960482
8,903333	0,2	0,953828
8,906667	0,2	0,946066
8,910000	0,2	0,937276
8,913333	0,2	0,927599
8,916667	0,2	0,917064
8,920000	0,2	0,905640
8,923333	0,2	0,893379
8,926667	0,2	0,880388
8,930000	0,2	0,866634
8,933333	0,2	0,851831
8,936667	0,2	0,835828
8,940000	0,2	0,819166
8,943333	0,2	0,802934
8,946667	0,2	0,787860
8,950000	0,2	0,773716
8,953333	0,2	0,759575
8,956667	0,2	0,744529
8,960000	0,2	0,728348
8,963333	0,2	0,711497
8,966667	0,2	0,694547
8,970000	0,2	0,677942
8,973333	0,2	0,662075
8,976667	0,2	0,646995
8,980000	0,2	0,632408
8,983333	0,2	0,618243
8,986667	0,2	0,604699
8,990000	0,2	0,591846
8,993333	0,2	0,579475
8,996667	0,2	0,567198
9,000000	0,2	0,554711
9,003333	0,2	0,541860
9,006667	0,2	0,528481
9,010000	0,2	0,514489
9,013333	0,2	0,500133
9,016667	0,2	0,486015
9,020000	0,2	0,472818
9,023333	0,2	0,460971
9,026667	0,2	0,450452
9,030000	0,2	0,440922
9,033333	0,2	0,432136
9,036667	0,2	0,424023
9,040000	0,2	0,416472
9,043333	0,2	0,409374
9,046667	0,2	0,402735
9,050000	0,2	0,396540
9,053333	0,2	0,390571
9,056667	0,2	0,384507
9,060000	0,2	0,378395
9,063333	0,2	0,373048
9,066667	0,2	0,369686
9,070000	0,2	0,369051
9,073333	0,2	0,371036
9,076667	0,2	0,375040
9,080000	0,2	0,380311
9,083333	0,2	0,386031
9,086667	0,2	0,391777
9,090000	0,2	0,398065
9,093333	0,2	0,405831
9,096667	0,2	0,415526
9,100000	0,2	0,427192
9,103333	0,2	0,440947
9,106667	0,2	0,456917
9,110000	0,2	0,475072
9,113333	0,2	0,495185
9,116667	0,2	0,516662
9,120000	0,2	0,538741
9,123333	0,2	0,561170
9,126667	0,2	0,584513
9,130000	0,2	0,609688
9,133333	0,2	0,637204
9,136667	0,2	0,666792
9,140000	0,2	0,697683
9,143333	0,2	0,729210
9,146667	0,2	0,761269
9,150000	0,2	0,794229
9,153333	0,2	0,828387
9,156667	0,2	0,863545
9,160000	0,2	0,899079
9,163333	0,2	0,934190
9,166667	0,2	0,968206
9,170000	0,2	1,000824
9,173333	0,2	1,031887
9,176667	0,2	1,061103
9,180000	0,2	1,088328
9,183333	0,2	1,113743
9,186667	0,2	1,137666
9,190000	0,2	1,160331
9,193333	0,2	1,181437
9,196667	0,2	1,199866
9,200000	0,2	1,214208
9,203333	0,2	1,223682
9,206667	0,2	1,228684
9,210000	0,2	1,230350
9,213333	0,2	1,229633
9,216667	0,2	1,226950
9,220000	0,2	1,222340
9,223333	0,2	1,215398
9,226667	0,2	1,205215
9,230000	0,2	1,190956
9,233333	0,2	1,172653
9,236667	0,2	1,151041
9,240000	0,2	1,126763
9,243333	0,2	1,100189
9,246667	0,2	1,071767
9,250000	0,2	1,041991
9,253333	0,2	1,010903
9,256667	0,2	0,978006
9,260000	0,2	0,942725
9,263333	0,2	0,904777
9,266667	0,2	0,864357
9,270000	0,2	0,822239
9,273333	0,2	0,779485
9,276667	0,2	0,736937
9,280000	0,2	0,695082
9,283333	0,2	0,654159
9,286667	0,2	0,614128
9,290000	0,2	0,574658
9,293333	0,2	0,535491
9,296667	0,2	0,496758
9,300000	0,2	0,458716
9,303333	0,2	0,421431
9,306667	0,2	0,384881
9,310000	0,2	0,349059
9,313333	0,2	0,314110
9,316667	0,2	0,280414
9,320000	0,2	0,248173
9,323333	0,2	0,217171
9,326667	0,2	0,187305
9,330000	0,2	0,159073
9,333333	0,2	0,133202
9,336667	0,2	0,110095
9,340000	0,2	0,089608
9,343333	0,2	0,070991
9,346667	0,2	0,053217
9,350000	0,2	0,035480
9,353333	0,2	0,017386
9,356667	0,2	-0,000700
9,360000	0,2	-0,017495
9,363333	0,2	-0,031711
9,366667	0,2	-0,043208
9,370000	0,2	-0,052936
9,373333	0,2	-0,061901
9,376667	0,2	-0,070450
9,380000	0,2	-0,078351
9,383333	0,2	-0,085216
9,386667	0,2	-0,090761
9,390000	0,2	-0,094953
9,393333	0,2	-0,098174
9,396667	0,2	-0,101134
9,400000	0,2	-0,104486
9,403333	0,2	-0,108374
9,406667	0,2	-0,112301
9,410000	0,2	-0,115577
9,413333	0,2	-0,117870
9,416667	0,2	-0,119230
9,420000	0,2	-0,119819
9,423333	0,2	-0,119838
9,426667	0,2	-0,119631
9,430000	0,2	-0,119546
9,433333	0,2	-0,119769
9,436667	0,2	-0,120430
9,440000	0,2	-0,121424
9,443333	0,2	-0,122189
9,446667	0,2	-0,122164
9,450000	0,2	-0,121287
9,453333	0,2	-0,120158
9,456667	0,2	-0,119735
9,460000	0,2	-0,120475
9,463333	0,2	-0,121993
9,466667	0,2	-0,123721
9,470000	0,2	-0,125364
9,473333	0,2	-0,126733
9,476667	0,2	-0,127807
9,480000	0,2	-0,129122
9,483333	0,2	-0,131425
9,486667	0,2	-0,134818
9,490000	0,2	-0,138773
9,493333	0,2	-0,142828
9,496667	0,2	-0,146956
9,500000	0,2	-0,151430
9,503333	0,2	-0,156422
9,506667	0,2	-0,161812
9,510000	0,2	-0,167470
9,513333	0,2	-0,173453
9,516667	0,2	-0,179706
9,520000	0,2	-0,185823
9,523333	0,2	-0,191424
9,526667	0,2	-0,196574
9,530000	0,2	-0,201726
9,533333	0,2	-0,207509
9,536667	0,2	-0,214339
9,540000	0,2	-0,222134
9,543333	0,2	-0,230603
9,546667	0,2	-0,239455
9,550000	0,2	-0,248183
9,553333	0,2	-0,256243
9,556667	0,2	-0,263481
9,560000	0,2	-0,270060
9,563333	0,2	-0,276248
9,566667	0,2	-0,282403
9,570000	0,2	-0,288861
9,573333	0,2	-0,295782
9,576667	0,2	-0,303138
9,580000	0,2	-0,310790
9,583333	0,2	-0,318653
9,586667	0,2	-0,326705
9,590000	0,2	-0,334781
9,593333	0,2	-0,342569
9,596667	0,2	-0,349786
9,600000	0,2	-0,356326
9,603333	0,2	-0,362293
9,606667	0,2	-0,367844
9,610000	0,2	-0,373107
9,613333	0,2	-0,378215
9,616667	0,2	-0,383162
9,620000	0,2	-0,387838
9,623333	0,2	-0,392261
9,626667	0,2	-0,396600
9,630000	0,2	-0,400858
9,633333	0,2	-0,404703
9,636667	0,2	-0,407828
9,640000	0,2	-0,410312
9,643333	0,2	-0,412456
9,646667	0,2	-0,414548
9,650000	0,2	-0,416896
9,653333	0,2	-0,419769
9,656667	0,2	-0,423150
9,660000	0,2	-0,426743
9,663333	0,2	-0,430126
9,666667	0,2	-0,432814
9,670000	0,2	-0,434574
9,673333	0,2	-0,435603
9,676667	0,2	-0,436184
9,680000	0,2	-0,436395
9,683333	0,2	-0,436247
9,686667	0,2	-0,436011
9,690000	0,2	-0,436378
9,693333	0,2	-0,437980
9,696667	0,2	-0,440777
9,700000	0,2	-0,443958
9,703333	0,2	-0,446368
9,706667	0,2	-0,447338
9,710000	0,2	-0,447100
9,713333	0,2	-0,446322
9,716667	0,2	-0,445711
9,720000	0,2	-0,445847
9,723333	0,2	-0,446877
9,726667	0,2	-0,448508
9,730000	0,2	-0,450243
9,733333	0,2	-0,451407
9,736667	0,2	-0,451438
9,740000	0,2	-0,450371
9,743333	0,2	-0,448791
9,746667	0,2	-0,447424
9,750000	0,2	-0,446819
9,753333	0,2	-0,447121
9,756667	0,2	-0,448025
9,760000	0,2	-0,449007
9,763333	0,2	-0,449675
9,766667	0,2	-0,450010
9,770000	0,2	-0,450342
9,773333	0,2	-0,451125
9,776667	0,2	-0,452673
9,780000	0,2	-0,454952
9,783333	0,2	-0,457468
9,786667	0,2	-0,459436
9,790000	0,2	-0,460358
9,793333	0,2	-0,460426
9,796667	0,2	-0,460261
9,800000	0,2	-0,460414
9,803333	0,2	-0,461201
9,806667	0,2	-0,462703
9,810000	0,2	-0,464662
9,813333	0,2	-0,466596
9,816667	0,2	-0,468187
9,820000	0,2	-0,469514
9,823333	0,2	-0,471001
9,826667	0,2	-0,473110
9,830000	0,2	-0,475959
9,833333	0,2	-0,479108
9,836667	0,2	-0,481740
9,840000	0,2	-0,483361
9,843333	0,2	-0,484298
9,846667	0,2	-0,485312
9,850000	0,2	-0,486979
9,853333	0,2	-0,489551
9,856667	0,2	-0,493038
9,860000	0,2	-0,497189
9,863333	0,2	-0,501556
9,866667	0,2	-0,505745
9,870000	0,2	-0,509646
9,873333	0,2	-0,513304
9,876667	0,2	-0,516602
9,880000	0,2	-0,519471
9,883333	0,2	-0,522270
9,886667	0,2	-0,525389
9,890000	0,2	-0,528753
9,893333	0,2	-0,532139
9,896667	0,2	-0,535524
9,900000	0,2	-0,539057
9,903333	0,2	-0,542874
9,906667	0,2	-0,546677
9,910000	0,2	-0,549980
9,913333	0,2	-0,552812
9,916667	0,2	-0,555534
9,920000	0,2	-0,558213
9,923333	0,2	-0,560714
9,926667	0,2	-0,563174
9,930000	0,2	-0,566032
9,933333	0,2	-0,569614
9,936667	0,2	-0,573874
9,940000	0,2	-0,578418
9,943333	0,2	-0,582684
9,946667	0,2	-0,586255
9,950000	0,2	-0,589168
9,953333	0,2	-0,591808
9,956667	0,2	-0,594380
9,960000	0,2	-0,596692
9,963333	0,2	-0,598489
9,966667	0,2	-0,599850
9,970000	0,2	-0,601239
9,973333	0,2	-0,603036
9,976667	0,2	-0,605227
9,980000	0,2	-0,607555
9,983333	0,2	-0,609674
9,986667	0,2	-0,611261
9,990000	0,2	-0,612125
9,993333	0,2	-0,612238
9,996667	0,2	-0,611621
10,000000	0,2	-0,610143
10,003333	0,2	-0,607742
10,006667	0,2	-0,605038
10,010000	0,2	-0,603170
10,013333	0,2	-0,602751
10,016667	0,2	-0,603446
10,020000	0,2	-0,604662
10,023333	0,2	-0,606126
10,026667	0,2	-0,607648
10,030000	0,2	-0,608827
10,033333	0,2	-0,609370
10,036667	0,2	-0,609492
10,040000	0,2	-0,609787
10,043333	0,2	-0,610653
10,046667	0,2	-0,611801
10,050000	0,2	-0,612567
10,053333	0,2	-0,612660
10,056667	0,2	-0,612254
10,060000	0,2	-0,611618
10,063333	0,2	-0,610914
10,066667	0,2	-0,610091
10,070000	0,2	-0,608974
10,073333	0,2	-0,607560
10,076667	0,2	-0,606084
10,080000	0,2	-0,604831
10,083333	0,2	-0,604003
10,086667	0,2	-0,603669
10,090000	0,2	-0,603745
10,093333	0,2	-0,604050
10,096667	0,2	-0,604362
10,100000	0,2	-0,604479
10,103333	0,2	-0,604328
10,106667	0,2	-0,603895
10,110000	0,2	-0,603032
10,113333	0,2	-0,601553
10,116667	0,2	-0,599488
10,120000	0,2	-0,596989
10,123333	0,2	-0,594159
10,126667	0,2	-0,591395
10,130000	0,2	-0,589489
10,133333	0,2	-0,588669
10,136667	0,2	-0,588002
10,140000	0,2	-0,586364
10,143333	0,2	-0,583528
10,146667	0,2	-0,579936
10,150000	0,2	-0,576022
10,153333	0,2	-0,572024
10,156667	0,2	-0,567910
10,160000	0,2	-0,563360
10,163333	0,2	-0,558150
10,166667	0,2	-0,552452
10,170000	0,2	-0,546473
10,173333	0,2	-0,540051
10,176667	0,2	-0,532878
10,180000	0,2	-0,524860
10,183333	0,2	-0,515996
10,186667	0,2	-0,506333
10,190000	0,2	-0,496027
10,193333	0,2	-0,485048
10,196667	0,2	-0,473091
10,200000	0,2	-0,460024
10,203333	0,2	-0,446036
10,206667	0,2	-0,431084
10,210000	0,2	-0,414777
10,213333	0,2	-0,397084
10,216667	0,2	-0,378547
10,220000	0,2	-0,359502
10,223333	0,2	-0,339550
10,226667	0,2	-0,317986
10,230000	0,2	-0,294375
10,233333	0,2	-0,268603
10,236667	0,2	-0,240664
10,240000	0,2	-0,210671
10,243333	0,2	-0,178849
10,246667	0,2	-0,145281
10,250000	0,2	-0,109856
10,253333	0,2	-0,072589
10,256667	0,2	-0,033633
10,260000	0,2	0,006984
10,263333	0,2	0,049331
10,266667	0,2	0,093411
10,270000	0,2	0,139029
10,273333	0,2	0,185657
10,276667	0,2	0,232731
10,280000	0,2	0,280217
10,283333	0,2	0,328641
10,286667	0,2	0,378543
10,290000	0,2	0,430080
10,293333	0,2	0,483041
10,296667	0,2	0,536819
10,300000	0,2	0,590510
10,303333	0,2	0,643459
10,306667	0,2	0,695566
10,310000	0,2	0,747034
10,313333	0,2	0,798040
10,316667	0,2	0,848307
10,320000	0,2	0,897003
10,323333	0,2	0,943455
10,326667	0,2	0,987586
10,330000	0,2	1,029476
10,333333	0,2	1,068913
10,336667	0,2	1,105507
10,340000	0,2	1,139111
10,343333	0,2	1,169876
10,346667	0,2	1,197734
10,350000	0,2	1,222280
10,353333	0,2	1,243327
10,356667	0,2	1,260898
10,360000	0,2	1,274625
10,363333	0,2	1,283903
10,366667	0,2	1,288492
10,370000	0,2	1,288699
10,373333	0,2	1,285213
10,376667	0,2	1,278567
10,380000	0,2	1,268573
10,383333	0,2	1,254424
10,386667	0,2	1,235430
10,390000	0,2	1,211771
10,393333	0,2	1,184408
10,396667	0,2	1,154164
10,400000	0,2	1,121192
10,403333	0,2	1,085342
10,406667	0,2	1,046613
10,410000	0,2	1,005243
10,413333	0,2	0,961701
10,416667	0,2	0,916579
10,420000	0,2	0,870305
10,423333	0,2	0,823029
10,426667	0,2	0,774761
10,430000	0,2	0,725537
10,433333	0,2	0,675585
10,436667	0,2	0,625281
10,440000	0,2	0,574839
10,443333	0,2	0,524307
10,446667	0,2	0,473876
10,450000	0,2	0,424081
10,453333	0,2	0,375739
10,456667	0,2	0,329554
10,460000	0,2	0,285596
10,463333	0,2	0,243160
10,466667	0,2	0,201278
10,470000	0,2	0,159530
10,473333	0,2	0,118312
10,476667	0,2	0,078383
10,480000	0,2	0,040384
10,483333	0,2	0,004552
10,486667	0,2	-0,029332
10,490000	0,2	-0,061433
10,493333	0,2	-0,091489
10,496667	0,2	-0,119201
10,500000	0,2	-0,144710
10,503333	0,2	-0,168450
10,506667	0,2	-0,190625
10,510000	0,2	-0,211170
10,513333	0,2	-0,230248
10,516667	0,2	-0,248269
10,520000	0,2	-0,265352
10,523333	0,2	-0,281032
10,526667	0,2	-0,294661
10,530000	0,2	-0,306125
10,533333	0,2	-0,315956
10,536667	0,2	-0,324750
10,540000	0,2	-0,332850
10,543333	0,2	-0,340470
10,546667	0,2	-0,347819
10,550000	0,2	-0,354993
10,553333	0,2	-0,361839
10,556667	0,2	-0,368205
10,560000	0,2	-0,374272
10,563333	0,2	-0,380374
10,566667	0,2	-0,386623
10,570000	0,2	-0,392792
10,573333	0,2	-0,398364
10,576667	0,2	-0,402769
10,580000	0,2	-0,405768
10,583333	0,2	-0,407626
10,586667	0,2	-0,408917
10,590000	0,2	-0,410250
10,593333	0,2	-0,412083
10,596667	0,2	-0,414581
10,600000	0,2	-0,417504
10,603333	0,2	-0,420298
10,606667	0,2	-0,422668
10,610000	0,2	-0,425003
10,613333	0,2	-0,427944
10,616667	0,2	-0,431900
10,620000	0,2	-0,436948
10,623333	0,2	-0,442629
10,626667	0,2	-0,447936
10,630000	0,2	-0,452134
10,633333	0,2	-0,455646
10,636667	0,2	-0,459792
10,640000	0,2	-0,465516
10,643333	0,2	-0,472445
10,646667	0,2	-0,479311
10,650000	0,2	-0,485148
10,653333	0,2	-0,489923
10,656667	0,2	-0,494303
10,660000	0,2	-0,498982
10,663333	0,2	-0,504137
10,666667	0,2	-0,509528
10,670000	0,2	-0,514940
10,673333	0,2	-0,520185
10,676667	0,2	-0,525030
10,680000	0,2	-0,529480
10,683333	0,2	-0,533750
10,686667	0,2	-0,537813
10,690000	0,2	-0,541348
10,693333	0,2	-0,544309
10,696667	0,2	-0,547272
10,700000	0,2	-0,550823
10,703333	0,2	-0,554902
10,706667	0,2	-0,559153
10,710000	0,2	-0,563567
10,713333	0,2	-0,568341
10,716667	0,2	-0,573362
10,720000	0,2	-0,578270
10,723333	0,2	-0,582795
10,726667	0,2	-0,586736
10,730000	0,2	-0,589980
10,733333	0,2	-0,592638
10,736667	0,2	-0,594896
10,740000	0,2	-0,596908
10,743333	0,2	-0,598976
10,746667	0,2	-0,601469
10,750000	0,2	-0,604388
10,753333	0,2	-0,607351
10,756667	0,2	-0,610037
10,760000	0,2	-0,612315
10,763333	0,2	-0,614157
10,766667	0,2	-0,615752
10,770000	0,2	-0,617495
10,773333	0,2	-0,619779
10,776667	0,2	-0,622713
10,780000	0,2	-0,626002
10,783333	0,2	-0,629329
10,786667	0,2	-0,632712
10,790000	0,2	-0,636174
10,793333	0,2	-0,639264
10,796667	0,2	-0,641234
10,800000	0,2	-0,641762
10,803333	0,2	-0,641504
10,806667	0,2	-0,641733
10,810000	0,2	-0,643313
10,813333	0,2	-0,646135
10,816667	0,2	-0,649434
10,820000	0,2	-0,652332
10,823333	0,2	-0,654272
10,826667	0,2	-0,655273
10,830000	0,2	-0,655704
10,833333	0,2	-0,655966
10,836667	0,2	-0,656600
10,840000	0,2	-0,658181
10,843333	0,2	-0,660650
10,846667	0,2	-0,663172
10,850000	0,2	-0,664987
10,853333	0,2	-0,666111
10,856667	0,2	-0,667049
10,860000	0,2	-0,668143
10,863333	0,2	-0,669395
10,866667	0,2	-0,670651
10,870000	0,2	-0,671728
10,873333	0,2	-0,672635
10,876667	0,2	-0,673748
10,880000	0,2	-0,675444
10,883333	0,2	-0,677640
10,886667	0,2	-0,679784
10,890000	0,2	-0,681316
10,893333	0,2	-0,682315
10,896667	0,2	-0,683235
10,900000	0,2	-0,683932
10,903333	0,2	-0,683793
10,906667	0,2	-0,682695
10,910000	0,2	-0,681161
10,913333	0,2	-0,680072
10,916667	0,2	-0,680351
10,920000	0,2	-0,682220
10,923333	0,2	-0,684844
10,926667	0,2	-0,687073
10,930000	0,2	-0,688535
10,933333	0,2	-0,689891
10,936667	0,2	-0,691814
10,940000	0,2	-0,694043
10,943333	0,2	-0,695950
10,946667	0,2	-0,697389
10,950000	0,2	-0,698468
10,953333	0,2	-0,699137
10,956667	0,2	-0,699276
10,960000	0,2	-0,698871
10,963333	0,2	-0,698184
10,966667	0,2	-0,697749
10,970000	0,2	-0,697926
10,973333	0,2	-0,698742
10,976667	0,2	-0,700193
10,980000	0,2	-0,702043
10,983333	0,2	-0,703583
10,986667	0,2	-0,704438
10,990000	0,2	-0,705038
10,993333	0,2	-0,705821
10,996667	0,2	-0,706727
11,000000	0,2	-0,707644
11,003333	0,2	-0,708664
11,006667	0,2	-0,709658
11,010000	0,2	-0,710103
11,013333	0,2	-0,709786
11,016667	0,2	-0,709274
11,020000	0,2	-0,709345
11,023333	0,2	-0,710319
11,026667	0,2	-0,711753
11,030000	0,2	-0,712629
11,033333	0,2	-0,712305
11,036667	0,2	-0,711085
11,040000	0,2	-0,709601
11,043333	0,2	-0,708197
11,046667	0,2	-0,707087
11,050000	0,2	-0,706571
11,053333	0,2	-0,706760
11,056667	0,2	-0,707456
11,060000	0,2	-0,708480
11,063333	0,2	-0,709759
11,066667	0,2	-0,711046
11,070000	0,2	-0,711866
11,073333	0,2	-0,711960
11,076667	0,2	-0,711604
11,080000	0,2	-0,711296
11,083333	0,2	-0,711245
11,086667	0,2	-0,711345
11,090000	0,2	-0,711480
11,093333	0,2	-0,711693
11,096667	0,2	-0,712145
11,100000	0,2	-0,712991
11,103333	0,2	-0,714184
11,106667	0,2	-0,715371
11,110000	0,2	-0,716123
11,113333	0,2	-0,716311
11,116667	0,2	-0,716169
11,120000	0,2	-0,716061
11,123333	0,2	-0,716324
11,126667	0,2	-0,717016
11,130000	0,2	-0,717648
11,133333	0,2	-0,717522
11,136667	0,2	-0,716459
11,140000	0,2	-0,714976
11,143333	0,2	-0,713827
11,146667	0,2	-0,713384
11,150000	0,2	-0,713444
11,153333	0,2	-0,713711
11,156667	0,2	-0,714143
11,160000	0,2	-0,714708
11,163333	0,2	-0,715115
11,166667	0,2	-0,714897
11,170000	0,2	-0,713810
11,173333	0,2	-0,712116
11,176667	0,2	-0,710218
11,180000	0,2	-0,708324
11,183333	0,2	-0,706655
11,186667	0,2	-0,705380
11,190000	0,2	-0,704331
11,193333	0,2	-0,703108
11,196667	0,2	-0,701293
11,200000	0,2	-0,698643
11,203333	0,2	-0,695350
11,206667	0,2	-0,691965
11,210000	0,2	-0,688902
11,213333	0,2	-0,686177
11,216667	0,2	-0,683558
11,220000	0,2	-0,680835
11,223333	0,2	-0,678015
11,226667	0,2	-0,675244
11,230000	0,2	-0,672465
11,233333	0,2	-0,669319
11,236667	0,2	-0,665563
11,240000	0,2	-0,661574
11,243333	0,2	-0,658133
11,246667	0,2	-0,655628
11,250000	0,2	-0,653700
11,253333	0,2	-0,651663
11,256667	0,2	-0,649087
11,260000	0,2	-0,645919
11,263333	0,2	-0,642284
11,266667	0,2	-0,638425
11,270000	0,2	-0,634705
11,273333	0,2	-0,631497
11,276667	0,2	-0,629012
11,280000	0,2	-0,627259
11,283333	0,2	-0,626130
11,286667	0,2	-0,625332
11,290000	0,2	-0,624404
11,293333	0,2	-0,623131
11,296667	0,2	-0,621786
11,300000	0,2	-0,620723
11,303333	0,2	-0,619897
11,306667	0,2	-0,619062
11,310000	0,2	-0,618167
11,313333	0,2	-0,617329
11,316667	0,2	-0,616677
11,320000	0,2	-0,616359
11,323333	0,2	-0,616592
11,326667	0,2	-0,617628
11,330000	0,2	-0,619508
11,333333	0,2	-0,621753
11,336667	0,2	-0,623693
11,340000	0,2	-0,625215
11,343333	0,2	-0,626643
11,346667	0,2	-0,628049
11,350000	0,2	-0,629183
11,353333	0,2	-0,629836
11,356667	0,2	-0,630159
11,360000	0,2	-0,630852
11,363333	0,2	-0,632806
11,366667	0,2	-0,636281
11,370000	0,2	-0,640659
11,373333	0,2	-0,644927
11,376667	0,2	-0,648214
11,380000	0,2	-0,650128
11,383333	0,2	-0,650875
11,386667	0,2	-0,651242
11,390000	0,2	-0,652255
11,393333	0,2	-0,654329
11,396667	0,2	-0,656942
11,400000	0,2	-0,659437
11,403333	0,2	-0,661800
11,406667	0,2	-0,664467
11,410000	0,2	-0,667603
11,413333	0,2	-0,670797
11,416667	0,2	-0,673518
11,420000	0,2	-0,675637
11,423333	0,2	-0,677320
11,426667	0,2	-0,678612
11,430000	0,2	-0,679507
11,433333	0,2	-0,680263
11,436667	0,2	-0,681267
11,440000	0,2	-0,682544
11,443333	0,2	-0,683539
11,446667	0,2	-0,683639
11,450000	0,2	-0,682939
11,453333	0,2	-0,682263
11,456667	0,2	-0,682414
11,460000	0,2	-0,683602
11,463333	0,2	-0,685511
11,466667	0,2	-0,687605
11,470000	0,2	-0,689217
11,473333	0,2	-0,689648
11,476667	0,2	-0,688571
11,480000	0,2	-0,686330
11,483333	0,2	-0,683790
11,486667	0,2	-0,681956
11,490000	0,2	-0,681219
11,493333	0,2	-0,680801
11,496667	0,2	-0,679606
11,500000	0,2	-0,677561
11,503333	0,2	-0,675497
11,506667	0,2	-0,673874
11,510000	0,2	-0,672307
11,513333	0,2	-0,670328
11,516667	0,2	-0,668023
11,520000	0,2	-0,665802
11,523333	0,2	-0,664024
11,526667	0,2	-0,662848
11,530000	0,2	-0,662046
11,533333	0,2	-0,661094
11,536667	0,2	-0,659801
11,540000	0,2	-0,658440
11,543333	0,2	-0,657124
11,546667	0,2	-0,655599
11,550000	0,2	-0,653679
11,553333	0,2	-0,651303
11,556667	0,2	-0,648459
11,560000	0,2	-0,645583
11,563333	0,2	-0,643562
11,566667	0,2	-0,642933
11,570000	0,2	-0,643304
11,573333	0,2	-0,643767
11,576667	0,2	-0,643818
11,580000	0,2	-0,643642
11,583333	0,2	-0,643458
11,586667	0,2	-0,642988
11,590000	0,2	-0,641796
11,593333	0,2	-0,639946
11,596667	0,2	-0,638120
11,600000	0,2	-0,637087
11,603333	0,2	-0,637118
11,606667	0,2	-0,637968
11,610000	0,2	-0,639185
11,613333	0,2	-0,640332
11,616667	0,2	-0,641178
11,620000	0,2	-0,641932
11,623333	0,2	-0,643117
11,626667	0,2	-0,645036
11,630000	0,2	-0,647529
11,633333	0,2	-0,650209
11,636667	0,2	-0,652645
11,640000	0,2	-0,654608
11,643333	0,2	-0,656395
11,646667	0,2	-0,658468
11,650000	0,2	-0,660750
11,653333	0,2	-0,662918
11,656667	0,2	-0,665210
11,660000	0,2	-0,668182
11,663333	0,2	-0,671867
11,666667	0,2	-0,675717
11,670000	0,2	-0,679171
11,673333	0,2	-0,682150
11,676667	0,2	-0,685116
11,680000	0,2	-0,688615
11,683333	0,2	-0,692804
11,686667	0,2	-0,697416
11,690000	0,2	-0,701937
11,693333	0,2	-0,705838
11,696667	0,2	-0,708929
11,700000	0,2	-0,711492
11,703333	0,2	-0,714023
11,706667	0,2	-0,716912
11,710000	0,2	-0,720332
11,713333	0,2	-0,724239
11,716667	0,2	-0,728245
11,720000	0,2	-0,731734
11,723333	0,2	-0,734278
11,726667	0,2	-0,735839
11,730000	0,2	-0,736774
11,733333	0,2	-0,737722
11,736667	0,2	-0,739277
11,740000	0,2	-0,741651
11,743333	0,2	-0,744677
11,746667	0,2	-0,748170
11,750000	0,2	-0,751981
11,753333	0,2	-0,755627
11,756667	0,2	-0,758366
11,760000	0,2	-0,759810
11,763333	0,2	-0,760283
11,766667	0,2	-0,760467
11,770000	0,2	-0,760839
11,773333	0,2	-0,761484
11,776667	0,2	-0,762070
11,780000	0,2	-0,761966
11,783333	0,2	-0,760679
11,786667	0,2	-0,758287
11,790000	0,2	-0,755499
11,793333	0,2	-0,753309
11,796667	0,2	-0,752459
11,800000	0,2	-0,753139
11,803333	0,2	-0,754937
11,806667	0,2	-0,756981
11,810000	0,2	-0,758361
11,813333	0,2	-0,758533
11,816667	0,2	-0,757464
11,820000	0,2	-0,755710
11,823333	0,2	-0,754135
11,826667	0,2	-0,753188
11,830000	0,2	-0,752668
11,833333	0,2	-0,752262
11,836667	0,2	-0,751901
11,840000	0,2	-0,751428
11,843333	0,2	-0,750439
11,846667	0,2	-0,748754
11,850000	0,2	-0,746653
11,853333	0,2	-0,744597
11,856667	0,2	-0,742944
11,860000	0,2	-0,741653
11,863333	0,2	-0,740145
11,866667	0,2	-0,737717
11,870000	0,2	-0,734146
11,873333	0,2	-0,729869
11,876667	0,2	-0,725641
11,880000	0,2	-0,722079
11,883333	0,2	-0,719404
11,886667	0,2	-0,717398
11,890000	0,2	-0,715710
11,893333	0,2	-0,714176
11,896667	0,2	-0,712682
11,900000	0,2	-0,710887
11,903333	0,2	-0,708527
11,906667	0,2	-0,705879
11,910000	0,2	-0,703526
11,913333	0,2	-0,701835
11,916667	0,2	-0,700798
11,920000	0,2	-0,700191
11,923333	0,2	-0,699813
11,926667	0,2	-0,699503
11,930000	0,2	-0,698984
11,933333	0,2	-0,698024
11,936667	0,2	-0,696830
11,940000	0,2	-0,695848
11,943333	0,2	-0,695186
11,946667	0,2	-0,694726
11,950000	0,2	-0,694526
11,953333	0,2	-0,694649
11,956667	0,2	-0,694896
11,960000	0,2	-0,695019
11,963333	0,2	-0,695028
11,966667	0,2	-0,695131
11,970000	0,2	-0,695551
11,973333	0,2	-0,696514
11,976667	0,2	-0,698067
11,980000	0,2	-0,699754
11,983333	0,2	-0,701046
11,986667	0,2	-0,702078
11,990000	0,2	-0,703467
11,993333	0,2	-0,705629
11,996667	0,2	-0,708362
12,000000	0,2	-0,711025
12,003333	0,2	-0,713138
12,006667	0,2	-0,714678
12,010000	0,2	-0,715929
12,013333	0,2	-0,717207
12,016667	0,2	-0,718603
12,020000	0,2	-0,720089
12,023333	0,2	-0,721769
12,026667	0,2	-0,723699
12,030000	0,2	-0,725603
12,033333	0,2	-0,727045
12,036667	0,2	-0,727942
12,040000	0,2	-0,728786
12,043333	0,2	-0,730244
12,046667	0,2	-0,732713
12,050000	0,2	-0,736041
12,053333	0,2	-0,739350
12,056667	0,2	-0,741567
12,060000	0,2	-0,742429
12,063333	0,2	-0,742694
12,066667	0,2	-0,743237
12,070000	0,2	-0,744267
12,073333	0,2	-0,745500
12,076667	0,2	-0,746616
12,080000	0,2	-0,747336
12,083333	0,2	-0,747440
12,086667	0,2	-0,746929
12,090000	0,2	-0,746005
12,093333	0,2	-0,744847
12,096667	0,2	-0,743494
12,100000	0,2	-0,741970
12,103333	0,2	-0,740492
12,106667	0,2	-0,739506
12,110000	0,2	-0,739278
12,113333	0,2	-0,739280
12,116667	0,2	-0,738303
12,120000	0,2	-0,735490
12,123333	0,2	-0,731077
12,126667	0,2	-0,725982
12,130000	0,2	-0,721007
12,133333	0,2	-0,716637
12,136667	0,2	-0,712988
12,140000	0,2	-0,709641
12,143333	0,2	-0,706121
12,146667	0,2	-0,702496
12,150000	0,2	-0,699122
12,153333	0,2	-0,696122
12,156667	0,2	-0,693246
12,160000	0,2	-0,690070
12,163333	0,2	-0,686375
12,166667	0,2	-0,682153
12,170000	0,2	-0,677284
12,173333	0,2	-0,671543
12,176667	0,2	-0,664845
12,180000	0,2	-0,657423
12,183333	0,2	-0,649957
12,186667	0,2	-0,643310
12,190000	0,2	-0,637916
12,193333	0,2	-0,633678
12,196667	0,2	-0,630244
12,200000	0,2	-0,626900
12,203333	0,2	-0,622609
12,206667	0,2	-0,616732
12,210000	0,2	-0,609388
12,213333	0,2	-0,601120
12,216667	0,2	-0,592610
12,220000	0,2	-0,584443
12,223333	0,2	-0,576738
12,226667	0,2	-0,569210
12,230000	0,2	-0,561500
12,233333	0,2	-0,553297
12,236667	0,2	-0,544506
12,240000	0,2	-0,535555
12,243333	0,2	-0,527360
12,246667	0,2	-0,520676
12,250000	0,2	-0,515476
12,253333	0,2	-0,511079
12,256667	0,2	-0,506615
12,260000	0,2	-0,501353
12,263333	0,2	-0,495074
12,266667	0,2	-0,488117
12,270000	0,2	-0,480904
12,273333	0,2	-0,473642
12,276667	0,2	-0,466392
12,280000	0,2	-0,459081
12,283333	0,2	-0,451416
12,286667	0,2	-0,443009
12,290000	0,2	-0,433829
12,293333	0,2	-0,424384
12,296667	0,2	-0,415506
12,300000	0,2	-0,407904
12,303333	0,2	-0,401686
12,306667	0,2	-0,396412
12,310000	0,2	-0,391419
12,313333	0,2	-0,386031
12,316667	0,2	-0,379691
12,320000	0,2	-0,372015
12,323333	0,2	-0,362961
12,326667	0,2	-0,352980
12,330000	0,2	-0,342823
12,333333	0,2	-0,333196
12,336667	0,2	-0,324432
12,340000	0,2	-0,316344
12,343333	0,2	-0,308514
12,346667	0,2	-0,300663
12,350000	0,2	-0,292795
12,353333	0,2	-0,285217
12,356667	0,2	-0,278141
12,360000	0,2	-0,271235
12,363333	0,2	-0,263978
12,366667	0,2	-0,256273
12,370000	0,2	-0,248438
12,373333	0,2	-0,240746
12,376667	0,2	-0,233078
12,380000	0,2	-0,225134
12,383333	0,2	-0,216986
12,386667	0,2	-0,209137
12,390000	0,2	-0,201982
12,393333	0,2	-0,195326
12,396667	0,2	-0,188555
12,400000	0,2	-0,181180
12,403333	0,2	-0,173096
12,406667	0,2	-0,164621
12,410000	0,2	-0,156502
12,413333	0,2	-0,149452
12,416667	0,2	-0,143409
12,420000	0,2	-0,137752
12,423333	0,2	-0,132292
12,426667	0,2	-0,127359
12,430000	0,2	-0,123128
12,433333	0,2	-0,119462
12,436667	0,2	-0,116199
12,440000	0,2	-0,113146
12,443333	0,2	-0,109757
12,446667	0,2	-0,105293
12,450000	0,2	-0,099564
12,453333	0,2	-0,093280
12,456667	0,2	-0,087552
12,460000	0,2	-0,083060
12,463333	0,2	-0,079742
12,466667	0,2	-0,077026
12,470000	0,2	-0,074140
12,473333	0,2	-0,070627
12,476667	0,2	-0,066862
12,480000	0,2	-0,063696
12,483333	0,2	-0,061496
12,486667	0,2	-0,059932
12,490000	0,2	-0,058605
12,493333	0,2	-0,057178
12,496667	0,2	-0,055108
12,500000	0,2	-0,052069
12,503333	0,2	-0,048440
12,506667	0,2	-0,044856
12,510000	0,2	-0,041566
12,513333	0,2	-0,038357
12,516667	0,2	-0,034860
12,520000	0,2	-0,031151
12,523333	0,2	-0,028086
12,526667	0,2	-0,026564
12,530000	0,2	-0,026539
12,533333	0,2	-0,027071
12,536667	0,2	-0,027220
12,540000	0,2	-0,026722
12,543333	0,2	-0,025791
12,546667	0,2	-0,024507
12,550000	0,2	-0,022751
12,553333	0,2	-0,020644
12,556667	0,2	-0,018623
12,560000	0,2	-0,016973
12,563333	0,2	-0,015597
12,566667	0,2	-0,014398
12,570000	0,2	-0,013486
12,573333	0,2	-0,012786
12,576667	0,2	-0,011813
12,580000	0,2	-0,010184
12,583333	0,2	-0,008293
12,586667	0,2	-0,007112
12,590000	0,2	-0,007264
12,593333	0,2	-0,008569
12,596667	0,2	-0,010542
12,600000	0,2	-0,012924
12,603333	0,2	-0,015448
12,606667	0,2	-0,017636
12,610000	0,2	-0,019274
12,613333	0,2	-0,020553
12,616667	0,2	-0,021645
12,620000	0,2	-0,022667
12,623333	0,2	-0,023969
12,626667	0,2	-0,025958
12,630000	0,2	-0,028704
12,633333	0,2	-0,032031
12,636667	0,2	-0,035733
12,640000	0,2	-0,039337
12,643333	0,2	-0,042201
12,646667	0,2	-0,044299
12,650000	0,2	-0,046481
12,653333	0,2	-0,049675
12,656667	0,2	-0,054173
12,660000	0,2	-0,059716
12,663333	0,2	-0,065870
12,666667	0,2	-0,072234
12,670000	0,2	-0,078443
12,673333	0,2	-0,084269
12,676667	0,2	-0,089779
12,680000	0,2	-0,095151
12,683333	0,2	-0,100497
12,686667	0,2	-0,105906
12,690000	0,2	-0,111358
12,693333	0,2	-0,116722
12,696667	0,2	-0,122008
12,700000	0,2	-0,127321
12,703333	0,2	-0,132484
12,706667	0,2	-0,137176
12,710000	0,2	-0,141403
12,713333	0,2	-0,145302
12,716667	0,2	-0,148746
12,720000	0,2	-0,151589
12,723333	0,2	-0,153926
12,726667	0,2	-0,155878
12,730000	0,2	-0,157647
12,733333	0,2	-0,159754
12,736667	0,2	-0,162669
12,740000	0,2	-0,166410
12,743333	0,2	-0,170704
12,746667	0,2	-0,175157
12,750000	0,2	-0,179183
12,753333	0,2	-0,182139
12,756667	0,2	-0,183802
12,760000	0,2	-0,184669
12,763333	0,2	-0,185515
12,766667	0,2	-0,186753
12,770000	0,2	-0,188387
12,773333	0,2	-0,190318
12,776667	0,2	-0,192538
12,780000	0,2	-0,194925
12,783333	0,2	-0,196955
12,786667	0,2	-0,198105
12,790000	0,2	-0,198407
12,793333	0,2	-0,198336
12,796667	0,2	-0,198277
12,800000	0,2	-0,198253
12,803333	0,2	-0,198003
12,806667	0,2	-0,197203
12,810000	0,2	-0,195974
12,813333	0,2	-0,195165
12,816667	0,2	-0,195622
12,820000	0,2	-0,197246
12,823333	0,2	-0,198919
12,826667	0,2	-0,199177
12,830000	0,2	-0,197230
12,833333	0,2	-0,193590
12,836667	0,2	-0,189463
12,840000	0,2	-0,185608
12,843333	0,2	-0,182111
12,846667	0,2	-0,178878
12,850000	0,2	-0,175828
12,853333	0,2	-0,172781
12,856667	0,2	-0,169436
12,860000	0,2	-0,165525
12,863333	0,2	-0,161076
12,866667	0,2	-0,156304
12,870000	0,2	-0,151154
12,873333	0,2	-0,145300
12,876667	0,2	-0,138513
12,880000	0,2	-0,130763
12,883333	0,2	-0,122307
12,886667	0,2	-0,113646
12,890000	0,2	-0,104992
12,893333	0,2	-0,096138
12,896667	0,2	-0,086828
12,900000	0,2	-0,076737
12,903333	0,2	-0,065464
12,906667	0,2	-0,053007
12,910000	0,2	-0,039884
12,913333	0,2	-0,026563
12,916667	0,2	-0,013051
12,920000	0,2	0,000758
12,923333	0,2	0,014728
12,926667	0,2	0,028837
12,930000	0,2	0,043607
12,933333	0,2	0,059704
12,936667	0,2	0,077245
12,940000	0,2	0,095874
12,943333	0,2	0,115264
12,946667	0,2	0,135146
12,950000	0,2	0,155135
12,953333	0,2	0,174836
12,956667	0,2	0,194102
12,960000	0,2	0,213165
12,963333	0,2	0,232296
12,966667	0,2	0,251362
12,970000	0,2	0,270108
12,973333	0,2	0,288725
12,976667	0,2	0,307807
12,980000	0,2	0,327785
12,983333	0,2	0,348531
12,986667	0,2	0,369374
12,990000	0,2	0,389395
12,993333	0,2	0,408001
12,996667	0,2	0,425359
13,000000	0,2	0,442013
13,003333	0,2	0,458177
13,006667	0,2	0,473648
13,010000	0,2	0,488212
13,013333	0,2	0,502043
13,016667	0,2	0,515689
13,020000	0,2	0,529373
13,023333	0,2	0,542594
13,026667	0,2	0,554651
13,030000	0,2	0,565109
13,033333	0,2	0,573991
13,036667	0,2	0,581798
13,040000	0,2	0,588877
13,043333	0,2	0,595002
13,046667	0,2	0,599878
13,050000	0,2	0,603472
13,053333	0,2	0,605968
13,056667	0,2	0,607730
13,060000	0,2	0,609029
13,063333	0,2	0,609735
13,066667	0,2	0,609488
13,070000	0,2	0,608250
13,073333	0,2	0,606556
13,076667	0,2	0,604972
13,080000	0,2	0,603255
13,083333	0,2	0,600380
13,086667	0,2	0,595652
13,090000	0,2	0,589597
13,093333	0,2	0,583459
13,096667	0,2	0,577929
13,100000	0,2	0,572701
13,103333	0,2	0,567168
13,106667	0,2	0,561213
13,110000	0,2	0,555348
13,113333	0,2	0,550182
13,116667	0,2	0,545842
13,120000	0,2	0,541945
13,123333	0,2	0,538112
13,126667	0,2	0,534496
13,130000	0,2	0,531689
13,133333	0,2	0,530122
13,136667	0,2	0,529583
13,140000	0,2	0,529300
13,143333	0,2	0,528621
13,146667	0,2	0,527451
13,150000	0,2	0,526045
13,153333	0,2	0,524815
13,156667	0,2	0,524046
13,160000	0,2	0,523480
13,163333	0,2	0,522586
13,166667	0,2	0,521225
13,170000	0,2	0,519927
13,173333	0,2	0,519572
13,176667	0,2	0,520469
13,180000	0,2	0,521974
13,183333	0,2	0,523193
13,186667	0,2	0,523717
13,190000	0,2	0,523815
13,193333	0,2	0,524054
13,196667	0,2	0,524635
13,200000	0,2	0,525300
13,203333	0,2	0,525736
13,206667	0,2	0,525744
13,210000	0,2	0,525249
13,213333	0,2	0,524365
13,216667	0,2	0,523307
13,220000	0,2	0,522269
13,223333	0,2	0,521386
13,226667	0,2	0,520677
13,230000	0,2	0,519979
13,233333	0,2	0,519109
13,236667	0,2	0,518013
13,240000	0,2	0,516577
13,243333	0,2	0,514603
13,246667	0,2	0,512135
13,250000	0,2	0,509456
13,253333	0,2	0,506849
13,256667	0,2	0,504557
13,260000	0,2	0,502668
13,263333	0,2	0,500940
13,266667	0,2	0,499004
13,270000	0,2	0,496809
13,273333	0,2	0,494647
13,276667	0,2	0,492707
13,280000	0,2	0,490878
13,283333	0,2	0,488921
13,286667	0,2	0,486580
13,290000	0,2	0,483629
13,293333	0,2	0,480025
13,296667	0,2	0,476077
13,300000	0,2	0,472476
13,303333	0,2	0,469728
13,306667	0,2	0,467499
13,310000	0,2	0,465094
13,313333	0,2	0,462197
13,316667	0,2	0,458816
13,320000	0,2	0,455184
13,323333	0,2	0,451895
13,326667	0,2	0,449667
13,330000	0,2	0,448809
13,333333	0,2	0,448949
13,336667	0,2	0,449343
13,340000	0,2	0,449453
13,343333	0,2	0,449093
13,346667	0,2	0,448103
13,350000	0,2	0,446350
13,353333	0,2	0,444173
13,356667	0,2	0,442329
13,360000	0,2	0,441281
13,363333	0,2	0,440832
13,366667	0,2	0,440511
13,370000	0,2	0,440078
13,373333	0,2	0,439587
13,376667	0,2	0,439082
13,380000	0,2	0,438548
13,383333	0,2	0,438117
13,386667	0,2	0,438099
13,390000	0,2	0,438797
13,393333	0,2	0,440272
13,396667	0,2	0,442253
13,400000	0,2	0,444185
13,403333	0,2	0,445453
13,406667	0,2	0,445791
13,410000	0,2	0,445336
13,413333	0,2	0,444388
13,416667	0,2	0,443324
13,420000	0,2	0,442498
13,423333	0,2	0,442259
13,426667	0,2	0,443051
13,430000	0,2	0,444950
13,433333	0,2	0,447422
13,436667	0,2	0,450095
13,440000	0,2	0,453114
13,443333	0,2	0,456431
13,446667	0,2	0,459512
13,450000	0,2	0,461966
13,453333	0,2	0,463945
13,456667	0,2	0,465705
13,460000	0,2	0,467276
13,463333	0,2	0,468786
13,466667	0,2	0,470633
13,470000	0,2	0,473095
13,473333	0,2	0,476074
13,476667	0,2	0,479485
13,480000	0,2	0,483715
13,483333	0,2	0,489247
13,486667	0,2	0,495935
13,490000	0,2	0,503017
13,493333	0,2	0,509789
13,496667	0,2	0,516287
13,500000	0,2	0,523165
13,503333	0,2	0,530719
13,506667	0,2	0,538388
13,510000	0,2	0,545492
13,513333	0,2	0,551937
13,516667	0,2	0,558075
13,520000	0,2	0,564208
13,523333	0,2	0,570389
13,526667	0,2	0,576645
13,530000	0,2	0,583182
13,533333	0,2	0,590299
13,536667	0,2	0,598220
13,540000	0,2	0,606952
13,543333	0,2	0,616221
13,546667	0,2	0,625740
13,550000	0,2	0,635554
13,553333	0,2	0,646028
13,556667	0,2	0,657464
13,560000	0,2	0,669735
13,563333	0,2	0,682478
13,566667	0,2	0,695557
13,570000	0,2	0,709098
13,573333	0,2	0,723348
13,576667	0,2	0,738472
13,580000	0,2	0,754300
13,583333	0,2	0,770500
13,586667	0,2	0,786931
13,590000	0,2	0,803578
13,593333	0,2	0,820293
13,596667	0,2	0,836774
13,600000	0,2	0,852800
13,603333	0,2	0,868253
13,606667	0,2	0,882924
13,610000	0,2	0,896644
13,613333	0,2	0,909354
13,616667	0,2	0,920838
13,620000	0,2	0,930761
13,623333	0,2	0,939061
13,626667	0,2	0,946037
13,630000	0,2	0,952038
13,633333	0,2	0,956983
13,636667	0,2	0,960217
13,640000	0,2	0,961131
13,643333	0,2	0,959858
13,646667	0,2	0,957031
13,650000	0,2	0,952971
13,653333	0,2	0,947429
13,656667	0,2	0,940075
13,660000	0,2	0,931014
13,663333	0,2	0,920861
13,666667	0,2	0,910278
13,670000	0,2	0,899481
13,673333	0,2	0,888384
13,676667	0,2	0,876937
13,680000	0,2	0,865193
13,683333	0,2	0,853532
13,686667	0,2	0,842726
13,690000	0,2	0,833199
13,693333	0,2	0,824612
13,696667	0,2	0,816653
13,700000	0,2	0,809619
13,703333	0,2	0,804005
13,706667	0,2	0,799985
13,710000	0,2	0,797208
13,713333	0,2	0,795052
13,716667	0,2	0,793152
13,720000	0,2	0,791481
13,723333	0,2	0,790099
13,726667	0,2	0,789105
13,730000	0,2	0,788834
13,733333	0,2	0,789987
13,736667	0,2	0,793272
13,740000	0,2	0,798761
13,743333	0,2	0,805898
13,746667	0,2	0,814191
13,750000	0,2	0,823490
13,753333	0,2	0,833667
13,756667	0,2	0,844545
13,760000	0,2	0,856254
13,763333	0,2	0,869354
13,766667	0,2	0,884388
13,770000	0,2	0,901545
13,773333	0,2	0,920667
13,776667	0,2	0,941174
13,780000	0,2	0,962245
13,783333	0,2	0,983339
13,786667	0,2	1,004304
13,790000	0,2	1,025038
13,793333	0,2	1,045389
13,796667	0,2	1,065289
13,800000	0,2	1,084639
13,803333	0,2	1,103261
13,806667	0,2	1,121119
13,810000	0,2	1,138192
13,813333	0,2	1,154225
13,816667	0,2	1,169002
13,820000	0,2	1,182635
13,823333	0,2	1,195490
13,826667	0,2	1,207904
13,830000	0,2	1,219734
13,833333	0,2	1,230247
13,836667	0,2	1,238806
13,840000	0,2	1,245565
13,843333	0,2	1,251296
13,846667	0,2	1,256758
13,850000	0,2	1,262114
13,853333	0,2	1,266807
13,856667	0,2	1,270227
13,860000	0,2	1,272342
13,863333	0,2	1,273549
13,866667	0,2	1,274164
13,870000	0,2	1,274161
13,873333	0,2	1,273462
13,876667	0,2	1,272412
13,880000	0,2	1,271721
13,883333	0,2	1,271912
13,886667	0,2	1,272983
13,890000	0,2	1,274592
13,893333	0,2	1,276529
13,896667	0,2	1,278906
13,900000	0,2	1,281819
13,903333	0,2	1,285115
13,906667	0,2	1,288519
13,910000	0,2	1,291744
13,913333	0,2	1,294603
13,916667	0,2	1,297025
13,920000	0,2	1,298949
13,923333	0,2	1,300601
13,926667	0,2	1,302679
13,930000	0,2	1,305717
13,933333	0,2	1,309629
13,936667	0,2	1,314011
13,940000	0,2	1,318359
13,943333	0,2	1,322097
13,946667	0,2	1,324837
13,950000	0,2	1,326728
13,953333	0,2	1,328381
13,956667	0,2	1,330386
13,960000	0,2	1,333005
13,963333	0,2	1,336248
13,966667	0,2	1,339971
13,970000	0,2	1,343742
13,973333	0,2	1,346985
13,976667	0,2	1,349312
13,980000	0,2	1,350479
13,983333	0,2	1,350338
13,986667	0,2	1,349084
13,990000	0,2	1,347474
13,993333	0,2	1,346523
13,996667	0,2	1,346720
14,000000	0,2	1,347750
14,003333	0,2	1,348971
14,006667	0,2	1,349676
14,010000	0,2	1,349073
14,013333	0,2	1,346619
14,016667	0,2	1,342394
14,020000	0,2	1,336935
14,023333	0,2	1,330773
14,026667	0,2	1,324253
14,030000	0,2	1,317898
14,033333	0,2	1,312525
14,036667	0,2	1,308455
14,040000	0,2	1,304923
14,043333	0,2	1,300574
14,046667	0,2	1,294426
14,050000	0,2	1,286511
14,053333	0,2	1,277734
14,056667	0,2	1,269107
14,060000	0,2	1,261085
14,063333	0,2	1,253448
14,066667	0,2	1,245715
14,070000	0,2	1,237833
14,073333	0,2	1,230229
14,076667	0,2	1,223152
14,080000	0,2	1,216640
14,083333	0,2	1,211087
14,086667	0,2	1,206928
14,090000	0,2	1,203898
14,093333	0,2	1,201183
14,096667	0,2	1,198124
14,100000	0,2	1,194404
14,103333	0,2	1,189893
14,106667	0,2	1,184753
14,110000	0,2	1,179641
14,113333	0,2	1,175464
14,116667	0,2	1,172765
14,120000	0,2	1,171553
14,123333	0,2	1,171598
14,126667	0,2	1,172435
14,130000	0,2	1,173332
14,133333	0,2	1,173650
14,136667	0,2	1,173206
14,140000	0,2	1,172362
14,143333	0,2	1,171869
14,146667	0,2	1,172325
14,150000	0,2	1,173605
14,153333	0,2	1,175170
14,156667	0,2	1,176828
14,160000	0,2	1,178570
14,163333	0,2	1,180054
14,166667	0,2	1,181021
14,170000	0,2	1,181840
14,173333	0,2	1,183041
14,176667	0,2	1,184656
14,180000	0,2	1,186371
14,183333	0,2	1,188111
14,186667	0,2	1,190148
14,190000	0,2	1,192654
14,193333	0,2	1,195572
14,196667	0,2	1,198871
14,200000	0,2	1,202547
14,203333	0,2	1,206474
14,206667	0,2	1,210617
14,210000	0,2	1,215350
14,213333	0,2	1,221041
14,216667	0,2	1,227390
14,220000	0,2	1,233885
14,223333	0,2	1,240406
14,226667	0,2	1,246633
14,230000	0,2	1,251735
14,233333	0,2	1,255274
14,236667	0,2	1,257675
14,240000	0,2	1,259550
14,243333	0,2	1,261204
14,246667	0,2	1,262868
14,250000	0,2	1,264871
14,253333	0,2	1,267510
14,256667	0,2	1,270837
14,260000	0,2	1,274354
14,263333	0,2	1,277061
14,266667	0,2	1,278268
14,270000	0,2	1,278200
14,273333	0,2	1,277457
14,276667	0,2	1,276237
14,280000	0,2	1,274337
14,283333	0,2	1,271563
14,286667	0,2	1,268061
14,290000	0,2	1,264436
14,293333	0,2	1,261392
14,296667	0,2	1,259283
14,300000	0,2	1,258018
14,303333	0,2	1,257084
14,306667	0,2	1,255802
14,310000	0,2	1,253854
14,313333	0,2	1,251508
14,316667	0,2	1,249405
14,320000	0,2	1,248247
14,323333	0,2	1,248339
14,326667	0,2	1,249292
14,330000	0,2	1,250479
14,333333	0,2	1,251570
14,336667	0,2	1,252447
14,340000	0,2	1,253171
14,343333	0,2	1,254075
14,346667	0,2	1,255435
14,350000	0,2	1,257215
14,353333	0,2	1,259290
14,356667	0,2	1,261481
14,360000	0,2	1,263225
14,363333	0,2	1,263868
14,366667	0,2	1,263409
14,370000	0,2	1,262314
14,373333	0,2	1,260796
14,376667	0,2	1,258983
14,380000	0,2	1,257307
14,383333	0,2	1,256246
14,386667	0,2	1,255978
14,390000	0,2	1,256279
14,393333	0,2	1,256682
14,396667	0,2	1,256794
14,400000	0,2	1,256387
14,403333	0,2	1,255320
14,406667	0,2	1,253595
14,410000	0,2	1,251615
14,413333	0,2	1,250283
14,416667	0,2	1,250449
14,420000	0,2	1,252313
14,423333	0,2	1,255608
14,426667	0,2	1,260076
14,430000	0,2	1,265769
14,433333	0,2	1,273034
14,436667	0,2	1,282226
14,440000	0,2	1,293778
14,443333	0,2	1,308307
14,446667	0,2	1,326245
14,450000	0,2	1,347559
14,453333	0,2	1,371867
14,456667	0,2	1,398618
14,460000	0,2	1,427203
14,463333	0,2	1,457157
14,466667	0,2	1,488555
14,470000	0,2	1,522246
14,473333	0,2	1,559455
14,476667	0,2	1,600835
14,480000	0,2	1,645886
14,483333	0,2	1,693509
14,486667	0,2	1,742965
14,490000	0,2	1,794095
14,493333	0,2	1,846808
14,496667	0,2	1,900607
14,500000	0,2	1,954663
14,503333	0,2	2,008235
14,506667	0,2	2,060991
14,510000	0,2	2,112879
14,513333	0,2	2,163640
14,516667	0,2	2,212478
14,520000	0,2	2,258251
14,523333	0,2	2,299872
14,526667	0,2	2,336507
14,530000	0,2	2,367509
14,533333	0,2	2,392346
14,536667	0,2	2,410745
14,540000	0,2	2,422779
14,543333	0,2	2,428521
14,546667	0,2	2,427734
14,550000	0,2	2,420235
14,553333	0,2	2,406342
14,556667	0,2	2,386734
14,560000	0,2	2,362180
14,563333	0,2	2,333529
14,566667	0,2	2,301630
14,570000	0,2	2,267046
14,573333	0,2	2,229995
14,576667	0,2	2,190653
14,580000	0,2	2,149425
14,583333	0,2	2,107010
14,586667	0,2	2,064338
14,590000	0,2	2,022434
14,593333	0,2	1,982215
14,596667	0,2	1,944234
14,600000	0,2	1,908658
14,603333	0,2	1,875517
14,606667	0,2	1,844773
14,610000	0,2	1,816323
14,613333	0,2	1,790151
14,616667	0,2	1,766259
14,620000	0,2	1,744545
14,623333	0,2	1,724795
14,626667	0,2	1,706758
14,630000	0,2	1,690356
14,633333	0,2	1,675708
14,636667	0,2	1,662931
14,640000	0,2	1,652040
14,643333	0,2	1,642853
14,646667	0,2	1,634978
14,650000	0,2	1,627933
14,653333	0,2	1,621321
14,656667	0,2	1,615019
14,660000	0,2	1,609188
14,663333	0,2	1,604017
14,666667	0,2	1,599563
14,670000	0,2	1,595870
14,673333	0,2	1,592996
14,676667	0,2	1,590817
14,680000	0,2	1,588982
14,683333	0,2	1,587130
14,686667	0,2	1,585076
14,690000	0,2	1,582748
14,693333	0,2	1,579974
14,696667	0,2	1,576480
14,700000	0,2	1,572373
14,703333	0,2	1,568393
14,706667	0,2	1,565354
14,710000	0,2	1,563726
14,713333	0,2	1,563688
14,716667	0,2	1,565004
14,720000	0,2	1,566973
14,723333	0,2	1,568830
14,726667	0,2	1,570151
14,730000	0,2	1,571115
14,733333	0,2	1,572575
14,736667	0,2	1,575605
14,740000	0,2	1,580692
14,743333	0,2	1,587359
14,746667	0,2	1,594616
14,750000	0,2	1,601831
14,753333	0,2	1,609313
14,756667	0,2	1,618127
14,760000	0,2	1,629277
14,763333	0,2	1,642931
14,766667	0,2	1,658294
14,770000	0,2	1,674289
14,773333	0,2	1,690200
14,776667	0,2	1,705519
14,780000	0,2	1,719842
14,783333	0,2	1,733311
14,786667	0,2	1,746584
14,790000	0,2	1,760183
14,793333	0,2	1,774129
14,796667	0,2	1,788030
14,800000	0,2	1,801474
14,803333	0,2	1,814445
14,806667	0,2	1,827113
14,810000	0,2	1,839357
14,813333	0,2	1,850833
14,816667	0,2	1,861237
14,820000	0,2	1,870323
14,823333	0,2	1,877915
14,826667	0,2	1,883967
14,830000	0,2	1,888457
14,833333	0,2	1,891231
14,836667	0,2	1,892067
14,840000	0,2	1,890939
14,843333	0,2	1,888426
14,846667	0,2	1,885735
14,850000	0,2	1,883756
14,853333	0,2	1,882215
14,856667	0,2	1,880054
14,860000	0,2	1,876406
14,863333	0,2	1,871161
14,866667	0,2	1,864967
14,870000	0,2	1,858670
14,873333	0,2	1,852606
14,876667	0,2	1,846498
14,880000	0,2	1,840017
14,883333	0,2	1,833301
14,886667	0,2	1,826850
14,890000	0,2	1,821076
14,893333	0,2	1,816062
14,896667	0,2	1,811468
14,900000	0,2	1,806657
14,903333	0,2	1,801323
14,906667	0,2	1,795882
14,910000	0,2	1,790960
14,913333	0,2	1,786636
14,916667	0,2	1,782398
14,920000	0,2	1,777913
14,923333	0,2	1,773472
14,926667	0,2	1,769441
14,930000	0,2	1,765784
14,933333	0,2	1,762297
14,936667	0,2	1,758817
14,940000	0,2	1,755256
14,943333	0,2	1,751640
14,946667	0,2	1,747983
14,950000	0,2	1,744212
14,953333	0,2	1,740159
14,956667	0,2	1,735636
14,960000	0,2	1,730773
14,963333	0,2	1,726043
14,966667	0,2	1,721790
14,970000	0,2	1,718120
14,973333	0,2	1,715052
14,976667	0,2	1,712367
14,980000	0,2	1,709673
14,983333	0,2	1,706810
14,986667	0,2	1,704033
14,990000	0,2	1,701914
14,993333	0,2	1,700998
14,996667	0,2	1,701253
15,000000	0,2	1,701942
15,003333	0,2	1,702236
15,006667	0,2	1,701932
15,010000	0,2	1,701474
15,013333	0,2	1,701428
15,016667	0,2	1,702167
15,020000	0,2	1,703841
15,023333	0,2	1,706240
15,026667	0,2	1,708869
15,030000	0,2	1,711402
15,033333	0,2	1,713783
15,036667	0,2	1,716037
15,040000	0,2	1,718481
15,043333	0,2	1,721622
15,046667	0,2	1,725466
15,050000	0,2	1,729666
15,053333	0,2	1,734242
15,056667	0,2	1,739330
15,060000	0,2	1,744598
15,063333	0,2	1,749555
15,066667	0,2	1,754198
15,070000	0,2	1,758969
15,073333	0,2	1,764160
15,076667	0,2	1,769658
15,080000	0,2	1,775295
15,083333	0,2	1,781220
15,086667	0,2	1,787808
15,090000	0,2	1,795360
15,093333	0,2	1,803908
15,096667	0,2	1,813167
15,100000	0,2	1,822558
15,103333	0,2	1,831409
15,106667	0,2	1,839360
15,110000	0,2	1,846535
15,113333	0,2	1,853524
15,116667	0,2	1,861250
15,120000	0,2	1,870371
15,123333	0,2	1,880829
15,126667	0,2	1,892140
15,130000	0,2	1,903815
15,133333	0,2	1,915429
15,136667	0,2	1,926603
15,140000	0,2	1,937228
15,143333	0,2	1,947638
15,146667	0,2	1,958154
15,150000	0,2	1,968483
15,153333	0,2	1,977943
15,156667	0,2	1,986192
15,160000	0,2	1,993556
15,163333	0,2	2,000675
15,166667	0,2	2,007938
15,170000	0,2	2,015215
15,173333	0,2	2,022003
15,176667	0,2	2,027865
15,180000	0,2	2,032748
15,183333	0,2	2,036938
15,186667	0,2	2,040764
15,190000	0,2	2,044358
15,193333	0,2	2,047880
15,196667	0,2	2,051683
15,200000	0,2	2,055995
15,203333	0,2	2,060648
15,206667	0,2	2,065066
15,210000	0,2	2,068430
15,213333	0,2	2,070318
15,216667	0,2	2,071246
15,220000	0,2	2,072078
15,223333	0,2	2,072975
15,226667	0,2	2,073423
15,230000	0,2	2,073012
15,233333	0,2	2,071587
15,236667	0,2	2,069140
15,240000	0,2	2,066103
15,243333	0,2	2,063172
15,246667	0,2	2,060673
15,250000	0,2	2,058422
15,253333	0,2	2,056085
15,256667	0,2	2,053650
15,260000	0,2	2,051481
15,263333	0,2	2,049722
15,266667	0,2	2,047996
15,270000	0,2	2,045963
15,273333	0,2	2,043860
15,276667	0,2	2,042188
15,280000	0,2	2,041215
15,283333	0,2	2,041015
15,286667	0,2	2,041525
15,290000	0,2	2,042434
15,293333	0,2	2,043358
15,296667	0,2	2,044321
15,300000	0,2	2,045955
15,303333	0,2	2,049059
15,306667	0,2	2,053820
15,310000	0,2	2,059507
15,313333	0,2	2,065188
15,316667	0,2	2,070736
15,320000	0,2	2,076677
15,323333	0,2	2,083314
15,326667	0,2	2,090513
15,330000	0,2	2,098103
15,333333	0,2	2,105970
15,336667	0,2	2,113831
15,340000	0,2	2,121221
15,343333	0,2	2,127635
15,346667	0,2	2,132670
15,350000	0,2	2,136246
15,353333	0,2	2,138829
15,356667	0,2	2,141344
15,360000	0,2	2,144664
15,363333	0,2	2,149123
15,366667	0,2	2,154513
15,370000	0,2	2,160460
15,373333	0,2	2,166810
15,376667	0,2	2,173709
15,380000	0,2	2,181589
15,383333	0,2	2,191026
15,386667	0,2	2,202112
15,390000	0,2	2,214143
15,393333	0,2	2,226150
15,396667	0,2	2,237466
15,400000	0,2	2,247687
15,403333	0,2	2,256381
15,406667	0,2	2,263403
15,410000	0,2	2,269306
15,413333	0,2	2,274827
15,416667	0,2	2,280227
15,420000	0,2	2,285152
15,423333	0,2	2,288745
15,426667	0,2	2,290039
15,430000	0,2	2,288368
15,433333	0,2	2,283654
15,436667	0,2	2,276524
15,440000	0,2	2,268027
15,443333	0,2	2,259080
15,446667	0,2	2,250025
15,450000	0,2	2,240834
15,453333	0,2	2,231736
15,456667	0,2	2,223225
15,460000	0,2	2,215649
15,463333	0,2	2,209093
15,466667	0,2	2,203486
15,470000	0,2	2,198691
15,473333	0,2	2,194528
15,476667	0,2	2,190864
15,480000	0,2	2,187784
15,483333	0,2	2,185543
15,486667	0,2	2,184298
15,490000	0,2	2,183840
15,493333	0,2	2,183588
15,496667	0,2	2,183020
15,500000	0,2	2,182148
15,503333	0,2	2,181623
15,506667	0,2	2,182498
15,510000	0,2	2,185694
15,513333	0,2	2,191384
15,516667	0,2	2,198896
15,520000	0,2	2,207299
15,523333	0,2	2,216083
15,526667	0,2	2,225387
15,530000	0,2	2,235718
15,533333	0,2	2,247531
15,536667	0,2	2,261133
15,540000	0,2	2,276737
15,543333	0,2	2,294402
15,546667	0,2	2,313981
15,550000	0,2	2,335295
15,553333	0,2	2,358285
15,556667	0,2	2,382979
15,560000	0,2	2,409592
15,563333	0,2	2,438561
15,566667	0,2	2,470351
15,570000	0,2	2,505489
15,573333	0,2	2,544494
15,576667	0,2	2,587403
15,580000	0,2	2,633937
15,583333	0,2	2,684259
15,586667	0,2	2,739103
15,590000	0,2	2,799416
15,593333	0,2	2,866148
15,596667	0,2	2,939951
15,600000	0,2	3,020855
15,603333	0,2	3,108447
15,606667	0,2	3,202555
15,610000	0,2	3,303646
15,613333	0,2	3,412453
15,616667	0,2	3,529457
15,620000	0,2	3,654767
15,623333	0,2	3,788154
15,626667	0,2	3,929021
15,630000	0,2	4,076581
15,633333	0,2	4,230295
15,636667	0,2	4,389909
15,640000	0,2	4,555052
15,643333	0,2	4,725136
15,646667	0,2	4,899391
15,650000	0,2	5,076679
15,653333	0,2	5,255557
15,656667	0,2	5,434621
15,660000	0,2	5,612483
15,663333	0,2	5,787516
15,666667	0,2	5,957945
15,670000	0,2	6,122084
15,673333	0,2	6,278178
15,676667	0,2	6,424117
15,680000	0,2	6,557559
15,683333	0,2	6,676399
15,686667	0,2	6,779108
15,690000	0,2	6,864754
15,693333	0,2	6,932682
15,696667	0,2	6,982015
15,700000	0,2	7,011597
15,703333	0,2	7,020598
15,706667	0,2	7,009081
15,710000	0,2	6,977902
15,713333	0,2	6,928058
15,716667	0,2	6,860195
15,720000	0,2	6,774677
15,723333	0,2	6,672093
15,726667	0,2	6,553764
15,730000	0,2	6,421685
15,733333	0,2	6,278041
15,736667	0,2	6,124801
15,740000	0,2	5,963600
15,743333	0,2	5,795948
15,746667	0,2	5,623558
15,750000	0,2	5,448274
15,753333	0,2	5,271740
15,756667	0,2	5,095497
15,760000	0,2	4,921441
15,763333	0,2	4,751670
15,766667	0,2	4,587750
15,770000	0,2	4,430534
15,773333	0,2	4,280544
15,776667	0,2	4,138235
15,780000	0,2	4,004096
15,783333	0,2	3,878607
15,786667	0,2	3,762177
15,790000	0,2	3,655316
15,793333	0,2	3,558605
15,796667	0,2	3,472309
15,800000	0,2	3,396154
15,803333	0,2	3,329520
15,806667	0,2	3,271883
15,810000	0,2	3,222909
15,813333	0,2	3,182227
15,816667	0,2	3,149440
15,820000	0,2	3,124183
15,823333	0,2	3,106160
15,826667	0,2	3,095380
15,830000	0,2	3,091954
15,833333	0,2	3,095462
15,836667	0,2	3,104895
15,840000	0,2	3,119221
15,843333	0,2	3,137958
15,846667	0,2	3,161150
15,850000	0,2	3,188412
15,853333	0,2	3,218259
15,856667	0,2	3,248747
15,860000	0,2	3,278429
15,863333	0,2	3,306680
15,866667	0,2	3,333409
15,870000	0,2	3,358464
15,873333	0,2	3,381452
15,876667	0,2	3,401992
15,880000	0,2	3,419748
15,883333	0,2	3,434492
15,886667	0,2	3,446341
15,890000	0,2	3,455598
15,893333	0,2	3,462165
15,896667	0,2	3,465217
15,900000	0,2	3,463355
15,903333	0,2	3,455175
15,906667	0,2	3,440132
15,910000	0,2	3,418960
15,913333	0,2	3,393176
15,916667	0,2	3,364209
15,920000	0,2	3,332804
15,923333	0,2	3,298965
15,926667	0,2	3,262422
15,930000	0,2	3,223136
15,933333	0,2	3,181297
15,936667	0,2	3,137093
15,940000	0,2	3,090642
15,943333	0,2	3,042222
15,946667	0,2	2,992665
15,950000	0,2	2,943333
15,953333	0,2	2,895330
15,956667	0,2	2,848847
15,960000	0,2	2,803567
15,963333	0,2	2,759491
15,966667	0,2	2,717024
15,970000	0,2	2,676635
15,973333	0,2	2,638723
15,976667	0,2	2,603359
15,980000	0,2	2,570032
15,983333	0,2	2,538141
15,986667	0,2	2,507695
15,990000	0,2	2,479229
15,993333	0,2	2,453310
15,996667	0,2	2,430114
16,000000	0,2	2,409418
16,003333	0,2	2,391148
16,006667	0,2	2,375454
16,010000	0,2	2,362082
16,013333	0,2	2,350342
16,016667	0,2	2,339618
16,020000	0,2	2,329419
16,023333	0,2	2,319218
16,026667	0,2	2,308596
16,030000	0,2	2,297612
16,033333	0,2	2,286930
16,036667	0,2	2,277416
16,040000	0,2	2,269492
16,043333	0,2	2,262877
16,046667	0,2	2,256940
16,050000	0,2	2,251159
16,053333	0,2	2,245262
16,056667	0,2	2,239308
16,060000	0,2	2,233588
16,063333	0,2	2,228193
16,066667	0,2	2,222898
16,070000	0,2	2,217548
16,073333	0,2	2,212408
16,076667	0,2	2,208062
16,080000	0,2	2,204938
16,083333	0,2	2,203025
16,086667	0,2	2,201937
16,090000	0,2	2,201183
16,093333	0,2	2,200584
16,096667	0,2	2,200453
16,100000	0,2	2,201406
16,103333	0,2	2,203970
16,106667	0,2	2,208264
16,110000	0,2	2,214156
16,113333	0,2	2,221572
16,116667	0,2	2,230252
16,120000	0,2	2,239637
16,123333	0,2	2,249548
16,126667	0,2	2,260343
16,130000	0,2	2,272115
16,133333	0,2	2,284493
16,136667	0,2	2,297248
16,140000	0,2	2,310560
16,143333	0,2	2,324714
16,146667	0,2	2,339724
16,150000	0,2	2,355520
16,153333	0,2	2,372257
16,156667	0,2	2,389936
16,160000	0,2	2,408004
16,163333	0,2	2,425635
16,166667	0,2	2,442313
16,170000	0,2	2,458049
16,173333	0,2	2,472927
16,176667	0,2	2,486766
16,180000	0,2	2,499518
16,183333	0,2	2,511484
16,186667	0,2	2,523014
16,190000	0,2	2,534326
16,193333	0,2	2,545435
16,196667	0,2	2,556209
16,200000	0,2	2,566525
16,203333	0,2	2,576066
16,206667	0,2	2,584232
16,210000	0,2	2,590743
16,213333	0,2	2,595931
16,216667	0,2	2,600215
16,220000	0,2	2,603774
16,223333	0,2	2,606749
16,226667	0,2	2,609202
16,230000	0,2	2,610850
16,233333	0,2	2,611293
16,236667	0,2	2,610448
16,240000	0,2	2,608587
16,243333	0,2	2,606110
16,246667	0,2	2,603249
16,250000	0,2	2,599936
16,253333	0,2	2,596087
16,256667	0,2	2,591985
16,260000	0,2	2,588312
16,263333	0,2	2,585705
16,266667	0,2	2,584340
16,270000	0,2	2,583935
16,273333	0,2	2,584218
16,276667	0,2	2,585664
16,280000	0,2	2,589596
16,283333	0,2	2,597140
16,286667	0,2	2,608370
16,290000	0,2	2,622723
16,293333	0,2	2,639664
16,296667	0,2	2,658835
16,300000	0,2	2,680040
16,303333	0,2	2,703012
16,306667	0,2	2,727152
16,310000	0,2	2,751598
16,313333	0,2	2,775368
16,316667	0,2	2,797604
16,320000	0,2	2,817875
16,323333	0,2	2,836001
16,326667	0,2	2,851663
16,330000	0,2	2,864349
16,333333	0,2	2,873478
16,336667	0,2	2,878403
16,340000	0,2	2,878540
16,343333	0,2	2,873690
16,346667	0,2	2,864104
16,350000	0,2	2,850356
16,353333	0,2	2,833165
16,356667	0,2	2,812945
16,360000	0,2	2,789616
16,363333	0,2	2,762991
16,366667	0,2	2,733198
16,370000	0,2	2,700810
16,373333	0,2	2,666764
16,376667	0,2	2,632133
16,380000	0,2	2,597754
16,383333	0,2	2,563998
16,386667	0,2	2,530952
16,390000	0,2	2,498709
16,393333	0,2	2,467479
16,396667	0,2	2,437649
16,400000	0,2	2,409834
16,403333	0,2	2,384648
16,406667	0,2	2,362319
16,410000	0,2	2,342703
16,413333	0,2	2,325613
16,416667	0,2	2,310947
16,420000	0,2	2,298515
16,423333	0,2	2,287895
16,426667	0,2	2,278580
16,430000	0,2	2,270417
16,433333	0,2	2,263673
16,436667	0,2	2,258562
16,440000	0,2	2,254947
16,443333	0,2	2,252483
16,446667	0,2	2,250874
16,450000	0,2	2,249862
16,453333	0,2	2,249108
16,456667	0,2	2,248424
16,460000	0,2	2,247944
16,463333	0,2	2,247859
16,466667	0,2	2,248189
16,470000	0,2	2,248731
16,473333	0,2	2,249213
16,476667	0,2	2,249686
16,480000	0,2	2,250397
16,483333	0,2	2,251285
16,486667	0,2	2,252108
16,490000	0,2	2,252794
16,493333	0,2	2,253405
16,496667	0,2	2,253905
16,500000	0,2	2,253893
16,503333	0,2	2,252650
16,506667	0,2	2,249707
16,510000	0,2	2,245402
16,513333	0,2	2,240607
16,516667	0,2	2,236036
16,520000	0,2	2,232149
16,523333	0,2	2,229236
16,526667	0,2	2,227042
16,530000	0,2	2,224818
16,533333	0,2	2,221981
16,536667	0,2	2,218430
16,540000	0,2	2,214429
16,543333	0,2	2,210275
16,546667	0,2	2,206013
16,550000	0,2	2,201518
16,553333	0,2	2,196713
16,556667	0,2	2,191820
16,560000	0,2	2,187637
16,563333	0,2	2,185129
16,566667	0,2	2,184619
16,570000	0,2	2,185593
16,573333	0,2	2,187178
16,576667	0,2	2,188747
16,580000	0,2	2,190123
16,583333	0,2	2,191380
16,586667	0,2	2,192796
16,590000	0,2	2,194832
16,593333	0,2	2,197861
16,596667	0,2	2,202105
16,600000	0,2	2,207645
16,603333	0,2	2,214264
16,606667	0,2	2,221450
16,610000	0,2	2,228504
16,613333	0,2	2,234819
16,616667	0,2	2,240312
16,620000	0,2	2,245457
16,623333	0,2	2,250839
16,626667	0,2	2,256804
16,630000	0,2	2,263437
16,633333	0,2	2,270714
16,636667	0,2	2,278578
16,640000	0,2	2,286804
16,643333	0,2	2,294936
16,646667	0,2	2,302662
16,650000	0,2	2,309964
16,653333	0,2	2,316764
16,656667	0,2	2,322711
16,660000	0,2	2,327421
16,663333	0,2	2,330757
16,666667	0,2	2,332823
16,670000	0,2	2,333831
16,673333	0,2	2,334029
16,676667	0,2	2,333728
16,680000	0,2	2,333238
16,683333	0,2	2,332452
16,686667	0,2	2,330768
16,690000	0,2	2,327673
16,693333	0,2	2,323059
16,696667	0,2	2,317209
16,700000	0,2	2,310733
16,703333	0,2	2,304270
16,706667	0,2	2,298365
16,710000	0,2	2,293627
16,713333	0,2	2,290280
16,716667	0,2	2,287647
16,720000	0,2	2,284770
16,723333	0,2	2,281354
16,726667	0,2	2,277756
16,730000	0,2	2,274371
16,733333	0,2	2,271401
16,736667	0,2	2,269262
16,740000	0,2	2,268553
16,743333	0,2	2,269464
16,746667	0,2	2,271809
16,750000	0,2	2,275411
16,753333	0,2	2,280165
16,756667	0,2	2,286080
16,760000	0,2	2,293228
16,763333	0,2	2,301554
16,766667	0,2	2,310860
16,770000	0,2	2,320881
16,773333	0,2	2,331226
16,776667	0,2	2,341600
16,780000	0,2	2,352287
16,783333	0,2	2,363893
16,786667	0,2	2,376598
16,790000	0,2	2,390073
16,793333	0,2	2,403773
16,796667	0,2	2,417144
16,800000	0,2	2,429882
16,803333	0,2	2,441971
16,806667	0,2	2,453434
16,810000	0,2	2,464178
16,813333	0,2	2,474055
16,816667	0,2	2,483043
16,820000	0,2	2,491337
16,823333	0,2	2,499207
16,826667	0,2	2,506793
16,830000	0,2	2,513990
16,833333	0,2	2,520555
16,836667	0,2	2,526264
16,840000	0,2	2,530683
16,843333	0,2	2,533264
16,846667	0,2	2,534229
16,850000	0,2	2,534741
16,853333	0,2	2,535845
16,856667	0,2	2,537850
16,860000	0,2	2,540764
16,863333	0,2	2,544736
16,866667	0,2	2,549992
16,870000	0,2	2,556681
16,873333	0,2	2,564799
16,876667	0,2	2,574221
16,880000	0,2	2,584826
16,883333	0,2	2,596554
16,886667	0,2	2,609446
16,890000	0,2	2,623585
16,893333	0,2	2,638846
16,896667	0,2	2,654833
16,900000	0,2	2,671130
16,903333	0,2	2,687447
16,906667	0,2	2,703502
16,910000	0,2	2,718954
16,913333	0,2	2,733541
16,916667	0,2	2,747159
16,920000	0,2	2,759787
16,923333	0,2	2,771529
16,926667	0,2	2,782631
16,930000	0,2	2,793385
16,933333	0,2	2,804048
16,936667	0,2	2,815006
16,940000	0,2	2,827030
16,943333	0,2	2,840922
16,946667	0,2	2,856965
16,950000	0,2	2,875226
16,953333	0,2	2,896273
16,956667	0,2	2,921332
16,960000	0,2	2,951771
16,963333	0,2	2,988671
16,966667	0,2	3,032796
16,970000	0,2	3,084566
16,973333	0,2	3,144183
16,976667	0,2	3,212215
16,980000	0,2	3,289969
16,983333	0,2	3,378905
16,986667	0,2	3,479547
16,990000	0,2	3,590816
16,993333	0,2	3,710392
16,996667	0,2	3,836023
17,000000	0,2	3,966419
17,003333	0,2	4,100785
17,006667	0,2	4,237861
17,010000	0,2	4,375666
17,013333	0,2	4,512094
17,016667	0,2	4,645377
17,020000	0,2	4,773790
17,023333	0,2	4,895483
17,026667	0,2	5,008667
17,030000	0,2	5,111668
17,033333	0,2	5,203053
17,036667	0,2	5,281972
17,040000	0,2	5,348265
17,043333	0,2	5,402129
17,046667	0,2	5,443843
17,050000	0,2	5,473777
17,053333	0,2	5,492485
17,056667	0,2	5,500775
17,060000	0,2	5,499834
17,063333	0,2	5,491287
17,066667	0,2	5,476782
17,070000	0,2	5,457412
17,073333	0,2	5,433872
17,076667	0,2	5,407111
17,080000	0,2	5,378596
17,083333	0,2	5,349887
17,086667	0,2	5,322049
17,090000	0,2	5,295520
17,093333	0,2	5,270343
17,096667	0,2	5,246217
17,100000	0,2	5,222365
17,103333	0,2	5,197808
17,106667	0,2	5,171916
17,110000	0,2	5,144657
17,113333	0,2	5,116281
17,116667	0,2	5,086611
17,120000	0,2	5,054833
17,123333	0,2	5,020117
17,126667	0,2	4,981977
17,130000	0,2	4,940107
17,133333	0,2	4,894285
17,136667	0,2	4,844288
17,140000	0,2	4,789952
17,143333	0,2	4,731552
17,146667	0,2	4,669740
17,150000	0,2	4,604968
17,153333	0,2	4,537404
17,156667	0,2	4,467436
17,160000	0,2	4,395685
17,163333	0,2	4,322530
17,166667	0,2	4,248191
17,170000	0,2	4,173113
17,173333	0,2	4,097919
17,176667	0,2	4,023284
17,180000	0,2	3,949923
17,183333	0,2	3,878388
17,186667	0,2	3,808899
17,190000	0,2	3,741488
17,193333	0,2	3,676121
17,196667	0,2	3,612566
17,200000	0,2	3,550451
17,203333	0,2	3,489707
17,206667	0,2	3,430602
17,210000	0,2	3,373280
17,213333	0,2	3,317812
17,216667	0,2	3,264556
17,220000	0,2	3,214003
17,223333	0,2	3,166299
17,226667	0,2	3,121075
17,230000	0,2	3,077860
17,233333	0,2	3,036638
17,236667	0,2	2,997802
17,240000	0,2	2,961713
17,243333	0,2	2,928639
17,246667	0,2	2,898838
17,250000	0,2	2,872348
17,253333	0,2	2,848989
17,256667	0,2	2,828574
17,260000	0,2	2,811033
17,263333	0,2	2,796394
17,266667	0,2	2,784706
17,270000	0,2	2,776027
17,273333	0,2	2,770210
17,276667	0,2	2,766691
17,280000	0,2	2,764736
17,283333	0,2	2,763949
17,286667	0,2	2,764530
17,290000	0,2	2,767054
17,293333	0,2	2,772028
17,296667	0,2	2,779801
17,300000	0,2	2,790661
17,303333	0,2	2,804729
17,306667	0,2	2,821881
17,310000	0,2	2,841803
17,313333	0,2	2,864128
17,316667	0,2	2,888784
17,320000	0,2	2,916166
17,323333	0,2	2,946841
17,326667	0,2	2,981090
17,330000	0,2	3,018663
17,333333	0,2	3,058903
17,336667	0,2	3,101103
17,340000	0,2	3,144774
17,343333	0,2	3,189601
17,346667	0,2	3,235080
17,350000	0,2	3,280427
17,353333	0,2	3,325138
17,356667	0,2	3,369344
17,360000	0,2	3,413175
17,363333	0,2	3,456014
17,366667	0,2	3,496614
17,370000	0,2	3,533830
17,373333	0,2	3,567161
17,376667	0,2	3,596428
17,380000	0,2	3,621231
17,383333	0,2	3,641220
17,386667	0,2	3,656575
17,390000	0,2	3,667585
17,393333	0,2	3,674071
17,396667	0,2	3,675798
17,400000	0,2	3,673131
17,403333	0,2	3,666768
17,406667	0,2	3,657264
17,410000	0,2	3,645162
17,413333	0,2	3,631064
17,416667	0,2	3,615427
17,420000	0,2	3,598640
17,423333	0,2	3,581210
17,426667	0,2	3,563678
17,430000	0,2	3,546300
17,433333	0,2	3,528737
17,436667	0,2	3,510264
17,440000	0,2	3,490384
17,443333	0,2	3,469101
17,446667	0,2	3,446640
17,450000	0,2	3,423096
17,453333	0,2	3,398442
17,456667	0,2	3,372644
17,460000	0,2	3,345596
17,463333	0,2	3,317127
17,466667	0,2	3,287059
17,470000	0,2	3,255265
17,473333	0,2	3,221869
17,476667	0,2	3,187453
17,480000	0,2	3,152887
17,483333	0,2	3,118689
17,486667	0,2	3,084624
17,490000	0,2	3,050120
17,493333	0,2	3,014750
17,496667	0,2	2,978228
17,500000	0,2	2,940537
17,503333	0,2	2,902203
17,506667	0,2	2,864131
17,510000	0,2	2,827079
17,513333	0,2	2,791092
17,516667	0,2	2,755422
17,520000	0,2	2,719236
17,523333	0,2	2,682323
17,526667	0,2	2,645077
17,530000	0,2	2,608160
17,533333	0,2	2,572318
17,536667	0,2	2,538083
17,540000	0,2	2,505407
17,543333	0,2	2,473737
17,546667	0,2	2,442522
17,550000	0,2	2,411786
17,553333	0,2	2,382364
17,556667	0,2	2,355209
17,560000	0,2	2,330502
17,563333	0,2	2,307746
17,566667	0,2	2,286496
17,570000	0,2	2,266694
17,573333	0,2	2,248594
17,576667	0,2	2,232575
17,580000	0,2	2,218775
17,583333	0,2	2,206833
17,586667	0,2	2,195991
17,590000	0,2	2,185580
17,593333	0,2	2,175617
17,596667	0,2	2,166705
17,600000	0,2	2,159263
17,603333	0,2	2,153148
17,606667	0,2	2,147851
17,610000	0,2	2,143060
17,613333	0,2	2,139147
17,616667	0,2	2,136656
17,620000	0,2	2,135275
17,623333	0,2	2,133875
17,626667	0,2	2,131646
17,630000	0,2	2,128784
17,633333	0,2	2,125926
17,636667	0,2	2,123538
17,640000	0,2	2,122080
17,643333	0,2	2,121946
17,646667	0,2	2,122882
17,650000	0,2	2,123957
17,653333	0,2	2,124292
17,656667	0,2	2,123600
17,660000	0,2	2,122038
17,663333	0,2	2,119834
17,666667	0,2	2,117316
17,670000	0,2	2,115135
17,673333	0,2	2,114107
17,676667	0,2	2,114688
17,680000	0,2	2,116801
17,683333	0,2	2,120139
17,686667	0,2	2,124397
17,690000	0,2	2,129306
17,693333	0,2	2,134658
17,696667	0,2	2,140255
17,700000	0,2	2,145812
17,703333	0,2	2,151050
17,706667	0,2	2,155917
17,710000	0,2	2,160626
17,713333	0,2	2,165371
17,716667	0,2	2,170043
17,720000	0,2	2,174482
17,723333	0,2	2,178884
17,726667	0,2	2,183442
17,730000	0,2	2,187797
17,733333	0,2	2,191299
17,736667	0,2	2,193608
17,740000	0,2	2,194797
17,743333	0,2	2,195087
17,746667	0,2	2,194597
17,750000	0,2	2,193367
17,753333	0,2	2,191603
17,756667	0,2	2,189766
17,760000	0,2	2,188202
17,763333	0,2	2,186675
17,766667	0,2	2,184491
17,770000	0,2	2,181180
17,773333	0,2	2,176838
17,776667	0,2	2,171615
17,780000	0,2	2,165324
17,783333	0,2	2,158105
17,786667	0,2	2,150999
17,790000	0,2	2,145292
17,793333	0,2	2,141537
17,796667	0,2	2,139542
17,800000	0,2	2,139024
17,803333	0,2	2,139966
17,806667	0,2	2,142594
17,810000	0,2	2,147198
17,813333	0,2	2,153945
17,816667	0,2	2,162699
17,820000	0,2	2,172911
17,823333	0,2	2,183763
17,826667	0,2	2,194569
17,830000	0,2	2,205091
17,833333	0,2	2,215615
17,836667	0,2	2,226626
17,840000	0,2	2,238301
17,843333	0,2	2,250230
17,846667	0,2	2,261542
17,850000	0,2	2,271442
17,853333	0,2	2,279895
17,856667	0,2	2,287645
17,860000	0,2	2,295445
17,863333	0,2	2,303185
17,866667	0,2	2,309726
17,870000	0,2	2,313700
17,873333	0,2	2,314567
17,876667	0,2	2,312844
17,880000	0,2	2,309510
17,883333	0,2	2,305396
17,886667	0,2	2,300715
17,890000	0,2	2,294663
17,893333	0,2	2,285823
17,896667	0,2	2,273499
17,900000	0,2	2,258665
17,903333	0,2	2,243191
17,906667	0,2	2,228060
17,910000	0,2	2,212927
17,913333	0,2	2,197501
17,916667	0,2	2,182590
17,920000	0,2	2,169466
17,923333	0,2	2,158760
17,926667	0,2	2,150272
17,930000	0,2	2,143545
17,933333	0,2	2,138321
17,936667	0,2	2,134554
17,940000	0,2	2,132325
17,943333	0,2	2,131637
17,946667	0,2	2,132175
17,950000	0,2	2,133666
17,953333	0,2	2,136528
17,956667	0,2	2,141523
17,960000	0,2	2,148800
17,963333	0,2	2,158002
17,966667	0,2	2,169009
17,970000	0,2	2,181912
17,973333	0,2	2,196688
17,976667	0,2	2,213189
17,980000	0,2	2,231009
17,983333	0,2	2,249418
17,986667	0,2	2,267764
17,990000	0,2	2,285761
17,993333	0,2	2,303158
17,996667	0,2	2,319382
18,000000	0,2	2,333779
18,003333	0,2	2,346101
18,006667	0,2	2,356661
18,010000	0,2	2,366047
18,013333	0,2	2,374683
18,016667	0,2	2,382593
18,020000	0,2	2,389577
18,023333	0,2	2,395474
18,026667	0,2	2,400066
18,030000	0,2	2,402970
18,033333	0,2	2,403911
18,036667	0,2	2,403122
18,040000	0,2	2,401267
18,043333	0,2	2,398961
18,046667	0,2	2,396522
18,050000	0,2	2,394136
18,053333	0,2	2,391952
18,056667	0,2	2,389933
18,060000	0,2	2,387814
18,063333	0,2	2,385331
18,066667	0,2	2,382388
18,070000	0,2	2,379127
18,073333	0,2	2,375930
18,076667	0,2	2,373074
18,080000	0,2	2,370275
18,083333	0,2	2,366877
18,086667	0,2	2,362471
18,090000	0,2	2,357025
18,093333	0,2	2,350520
18,096667	0,2	2,342685
18,100000	0,2	2,333338
18,103333	0,2	2,322901
18,106667	0,2	2,312058
18,110000	0,2	2,300989
18,113333	0,2	2,289361
18,116667	0,2	2,276974
18,120000	0,2	2,264083
18,123333	0,2	2,251175
18,126667	0,2	2,238582
18,130000	0,2	2,226312
18,133333	0,2	2,214244
18,136667	0,2	2,202394
18,140000	0,2	2,190977
18,143333	0,2	2,180189
18,146667	0,2	2,170009
18,150000	0,2	2,160459
18,153333	0,2	2,151773
18,156667	0,2	2,144033
18,160000	0,2	2,136945
18,163333	0,2	2,130232
18,166667	0,2	2,124031
18,170000	0,2	2,118562
18,173333	0,2	2,113581
18,176667	0,2	2,108460
18,180000	0,2	2,102784
18,183333	0,2	2,096769
18,186667	0,2	2,090900
18,190000	0,2	2,085324
18,193333	0,2	2,079948
18,196667	0,2	2,074799
18,200000	0,2	2,069917
18,203333	0,2	2,065324
18,206667	0,2	2,061270
18,210000	0,2	2,057991
18,213333	0,2	2,055119
18,216667	0,2	2,051760
18,220000	0,2	2,047270
18,223333	0,2	2,041773
18,226667	0,2	2,035910
18,230000	0,2	2,030196
18,233333	0,2	2,024883
18,236667	0,2	2,020282
18,240000	0,2	2,016640
18,243333	0,2	2,013684
18,246667	0,2	2,010613
18,250000	0,2	2,006589
18,253333	0,2	2,001314
18,256667	0,2	1,995312
18,260000	0,2	1,989648
18,263333	0,2	1,985209
18,266667	0,2	1,982314
18,270000	0,2	1,980907
18,273333	0,2	1,980611
18,276667	0,2	1,980788
18,280000	0,2	1,980973
18,283333	0,2	1,981092
18,286667	0,2	1,981194
18,290000	0,2	1,981264
18,293333	0,2	1,981245
18,296667	0,2	1,981028
18,300000	0,2	1,980550
18,303333	0,2	1,979919
18,306667	0,2	1,979325
18,310000	0,2	1,978870
18,313333	0,2	1,978381
18,316667	0,2	1,977528
18,320000	0,2	1,976344
18,323333	0,2	1,975238
18,326667	0,2	1,974394
18,330000	0,2	1,973564
18,333333	0,2	1,972550
18,336667	0,2	1,971800
18,340000	0,2	1,972344
18,343333	0,2	1,974951
18,346667	0,2	1,979751
18,350000	0,2	1,986728
18,353333	0,2	1,995997
18,356667	0,2	2,007491
18,360000	0,2	2,021008
18,363333	0,2	2,036746
18,366667	0,2	2,055132
18,370000	0,2	2,076335
18,373333	0,2	2,100512
18,376667	0,2	2,128115
18,380000	0,2	2,159600
18,383333	0,2	2,195011
18,386667	0,2	2,233885
18,390000	0,2	2,275217
18,393333	0,2	2,317394
18,396667	0,2	2,358788
18,400000	0,2	2,398514
18,403333	0,2	2,436074
18,406667	0,2	2,470714
18,410000	0,2	2,501563
18,413333	0,2	2,527761
18,416667	0,2	2,548376
18,420000	0,2	2,562619
18,423333	0,2	2,570043
18,426667	0,2	2,570505
18,430000	0,2	2,564114
18,433333	0,2	2,551272
18,436667	0,2	2,532704
18,440000	0,2	2,509510
18,443333	0,2	2,482765
18,446667	0,2	2,452913
18,450000	0,2	2,419914
18,453333	0,2	2,384054
18,456667	0,2	2,346411
18,460000	0,2	2,308517
18,463333	0,2	2,271633
18,466667	0,2	2,236606
18,470000	0,2	2,204231
18,473333	0,2	2,175020
18,476667	0,2	2,148601
18,480000	0,2	2,123931
18,483333	0,2	2,100333
18,486667	0,2	2,078179
18,490000	0,2	2,058510
18,493333	0,2	2,042003
18,496667	0,2	2,028445
18,500000	0,2	2,017141
18,503333	0,2	2,007572
18,506667	0,2	1,999714
18,510000	0,2	1,993840
18,513333	0,2	1,989970
18,516667	0,2	1,987544
18,520000	0,2	1,985839
18,523333	0,2	1,984609
18,526667	0,2	1,983942
18,530000	0,2	1,983650
18,533333	0,2	1,983194
18,536667	0,2	1,982167
18,540000	0,2	1,980701
18,543333	0,2	1,979466
18,546667	0,2	1,979163
18,550000	0,2	1,979793
18,553333	0,2	1,980621
18,556667	0,2	1,981018
18,560000	0,2	1,980902
18,563333	0,2	1,980263
18,566667	0,2	1,978819
18,570000	0,2	1,976342
18,573333	0,2	1,972997
18,576667	0,2	1,969155
18,580000	0,2	1,964986
18,583333	0,2	1,960482
18,586667	0,2	1,955885
18,590000	0,2	1,951653
18,593333	0,2	1,947948
18,596667	0,2	1,944493
18,600000	0,2	1,940959
18,603333	0,2	1,937361
18,606667	0,2	1,934118
18,610000	0,2	1,931627
18,613333	0,2	1,929784
18,616667	0,2	1,928350
18,620000	0,2	1,927738
18,623333	0,2	1,928812
18,626667	0,2	1,931930
18,630000	0,2	1,936632
18,633333	0,2	1,942290
18,636667	0,2	1,948789
18,640000	0,2	1,956436
18,643333	0,2	1,965301
18,646667	0,2	1,974950
18,650000	0,2	1,984946
18,653333	0,2	1,995249
18,656667	0,2	2,005951
18,660000	0,2	2,016942
18,663333	0,2	2,028023
18,666667	0,2	2,039132
18,670000	0,2	2,050256
18,673333	0,2	2,061352
18,676667	0,2	2,072441
18,680000	0,2	2,083449
18,683333	0,2	2,093987
18,686667	0,2	2,103347
18,690000	0,2	2,110540
18,693333	0,2	2,114659
18,696667	0,2	2,115510
18,700000	0,2	2,113898
18,703333	0,2	2,111196
18,706667	0,2	2,108319
18,710000	0,2	2,105160
18,713333	0,2	2,101213
18,716667	0,2	2,096335
18,720000	0,2	2,090713
18,723333	0,2	2,084473
18,726667	0,2	2,077540
18,730000	0,2	2,069921
18,733333	0,2	2,061850
18,736667	0,2	2,053580
18,740000	0,2	2,045325
18,743333	0,2	2,037394
18,746667	0,2	2,030118
18,750000	0,2	2,023715
18,753333	0,2	2,018071
18,756667	0,2	2,012591
18,760000	0,2	2,006567
18,763333	0,2	1,999767
18,766667	0,2	1,992469
18,770000	0,2	1,985205
18,773333	0,2	1,978745
18,776667	0,2	1,973893
18,780000	0,2	1,970724
18,783333	0,2	1,968356
18,786667	0,2	1,965956
18,790000	0,2	1,963534
18,793333	0,2	1,961376
18,796667	0,2	1,959437
18,800000	0,2	1,957771
18,803333	0,2	1,956865
18,806667	0,2	1,957231
18,810000	0,2	1,959086
18,813333	0,2	1,962467
18,816667	0,2	1,967313
18,820000	0,2	1,973480
18,823333	0,2	1,980923
18,826667	0,2	1,989783
18,830000	0,2	2,000025
18,833333	0,2	2,011149
18,836667	0,2	2,022479
18,840000	0,2	2,033509
18,843333	0,2	2,043868
18,846667	0,2	2,053376
18,850000	0,2	2,062281
18,853333	0,2	2,070932
18,856667	0,2	2,079254
18,860000	0,2	2,086782
18,863333	0,2	2,092934
18,866667	0,2	2,097232
18,870000	0,2	2,099471
18,873333	0,2	2,099852
18,876667	0,2	2,098879
18,880000	0,2	2,096854
18,883333	0,2	2,093529
18,886667	0,2	2,088432
18,890000	0,2	2,081346
18,893333	0,2	2,072478
18,896667	0,2	2,062420
18,900000	0,2	2,051918
18,903333	0,2	2,041575
18,906667	0,2	2,031839
18,910000	0,2	2,022806
18,913333	0,2	2,013847
18,916667	0,2	2,004130
18,920000	0,2	1,993715
18,923333	0,2	1,983588
18,926667	0,2	1,974710
18,930000	0,2	1,967415
18,933333	0,2	1,961561
18,936667	0,2	1,956873
18,940000	0,2	1,953085
18,943333	0,2	1,949950
18,946667	0,2	1,947127
18,950000	0,2	1,944129
18,953333	0,2	1,940660
18,956667	0,2	1,936918
18,960000	0,2	1,933447
18,963333	0,2	1,930951
18,966667	0,2	1,930097
18,970000	0,2	1,931071
18,973333	0,2	1,933408
18,976667	0,2	1,936256
18,980000	0,2	1,938821
18,983333	0,2	1,940792
18,986667	0,2	1,942412
18,990000	0,2	1,944260
18,993333	0,2	1,946895
18,996667	0,2	1,950334
19,000000	0,2	1,953927
19,003333	0,2	1,956938
19,006667	0,2	1,959079
19,010000	0,2	1,960408
19,013333	0,2	1,961013
19,016667	0,2	1,961009
19,020000	0,2	1,960625
19,023333	0,2	1,959988
19,026667	0,2	1,958919
19,030000	0,2	1,957221
19,033333	0,2	1,954919
19,036667	0,2	1,951910
19,040000	0,2	1,947859
19,043333	0,2	1,942632
19,046667	0,2	1,936418
19,050000	0,2	1,929469
19,053333	0,2	1,921776
19,056667	0,2	1,912993
19,060000	0,2	1,903016
19,063333	0,2	1,892524
19,066667	0,2	1,882411
19,070000	0,2	1,872784
19,073333	0,2	1,863092
19,076667	0,2	1,853135
19,080000	0,2	1,843173
19,083333	0,2	1,833216
19,086667	0,2	1,823036
19,090000	0,2	1,812759
19,093333	0,2	1,802998
19,096667	0,2	1,794283
19,100000	0,2	1,786434
19,103333	0,2	1,778916
19,106667	0,2	1,771572
19,110000	0,2	1,764482
19,113333	0,2	1,757664
19,116667	0,2	1,751247
19,120000	0,2	1,745471
19,123333	0,2	1,740365
19,126667	0,2	1,735510
19,130000	0,2	1,730413
19,133333	0,2	1,725131
19,136667	0,2	1,720138
19,140000	0,2	1,715798
19,143333	0,2	1,712226
19,146667	0,2	1,709274
19,150000	0,2	1,706649
19,153333	0,2	1,704117
19,156667	0,2	1,701436
19,160000	0,2	1,698369
19,163333	0,2	1,695089
19,166667	0,2	1,692176
19,170000	0,2	1,689919
19,173333	0,2	1,688045
19,176667	0,2	1,686116
19,180000	0,2	1,683897
19,183333	0,2	1,681468
19,186667	0,2	1,679181
19,190000	0,2	1,677671
19,193333	0,2	1,677576
19,196667	0,2	1,678593
19,200000	0,2	1,679364
19,203333	0,2	1,678973
19,206667	0,2	1,677819
19,210000	0,2	1,676744
19,213333	0,2	1,676275
19,216667	0,2	1,676598
19,220000	0,2	1,677450
19,223333	0,2	1,678232
19,226667	0,2	1,678680
19,230000	0,2	1,679189
19,233333	0,2	1,680178
19,236667	0,2	1,681450
19,240000	0,2	1,682683
19,243333	0,2	1,684044
19,246667	0,2	1,685888
19,250000	0,2	1,688406
19,253333	0,2	1,691656
19,256667	0,2	1,695628
19,260000	0,2	1,700189
19,263333	0,2	1,705041
19,266667	0,2	1,709754
19,270000	0,2	1,714050
19,273333	0,2	1,718175
19,276667	0,2	1,722745
19,280000	0,2	1,728137
19,283333	0,2	1,734238
19,286667	0,2	1,740724
19,290000	0,2	1,747430
19,293333	0,2	1,754513
19,296667	0,2	1,762100
19,300000	0,2	1,769743
19,303333	0,2	1,776699
19,306667	0,2	1,782723
19,310000	0,2	1,788199
19,313333	0,2	1,793450
19,316667	0,2	1,798074
19,320000	0,2	1,801232
19,323333	0,2	1,802579
19,326667	0,2	1,802527
19,330000	0,2	1,801640
19,333333	0,2	1,800101
19,336667	0,2	1,797840
19,340000	0,2	1,795073
19,343333	0,2	1,792382
19,346667	0,2	1,790024
19,350000	0,2	1,787570
19,353333	0,2	1,784497
19,356667	0,2	1,780670
19,360000	0,2	1,776215
19,363333	0,2	1,771473
19,366667	0,2	1,767003
19,370000	0,2	1,763276
19,373333	0,2	1,760454
19,376667	0,2	1,758333
19,380000	0,2	1,756361
19,383333	0,2	1,753943
19,386667	0,2	1,751054
19,390000	0,2	1,748554
19,393333	0,2	1,747559
19,396667	0,2	1,748465
19,400000	0,2	1,750793
19,403333	0,2	1,753842
19,406667	0,2	1,757110
19,410000	0,2	1,760235
19,413333	0,2	1,763074
19,416667	0,2	1,765852
19,420000	0,2	1,768695
19,423333	0,2	1,771168
19,426667	0,2	1,772857
19,430000	0,2	1,774066
19,433333	0,2	1,775337
19,436667	0,2	1,776722
19,440000	0,2	1,777862
19,443333	0,2	1,778546
19,446667	0,2	1,778948
19,450000	0,2	1,779240
19,453333	0,2	1,779166
19,456667	0,2	1,778247
19,460000	0,2	1,776277
19,463333	0,2	1,773555
19,466667	0,2	1,770654
19,470000	0,2	1,768028
19,473333	0,2	1,765832
19,476667	0,2	1,763870
19,480000	0,2	1,761711
19,483333	0,2	1,759345
19,486667	0,2	1,757525
19,490000	0,2	1,757047
19,493333	0,2	1,758266
19,496667	0,2	1,761357
19,500000	0,2	1,766356
19,503333	0,2	1,773094
19,506667	0,2	1,781295
19,510000	0,2	1,790506
19,513333	0,2	1,800174
19,516667	0,2	1,809970
19,520000	0,2	1,819936
19,523333	0,2	1,830373
19,526667	0,2	1,841700
19,530000	0,2	1,854368
19,533333	0,2	1,868695
19,536667	0,2	1,884751
19,540000	0,2	1,902334
19,543333	0,2	1,920828
19,546667	0,2	1,939337
19,550000	0,2	1,957226
19,553333	0,2	1,974272
19,556667	0,2	1,990225
19,560000	0,2	2,004581
19,563333	0,2	2,016813
19,566667	0,2	2,026612
19,570000	0,2	2,033915
19,573333	0,2	2,038619
19,576667	0,2	2,040398
19,580000	0,2	2,039126
19,583333	0,2	2,035294
19,586667	0,2	2,029941
19,590000	0,2	2,024288
19,593333	0,2	2,018970
19,596667	0,2	2,013312
19,600000	0,2	2,005849
19,603333	0,2	1,995734
19,606667	0,2	1,983431
19,610000	0,2	1,970266
19,613333	0,2	1,957464
19,616667	0,2	1,945477
19,620000	0,2	1,934170
19,623333	0,2	1,923363
19,626667	0,2	1,912952
19,630000	0,2	1,902809
19,633333	0,2	1,892790
19,636667	0,2	1,882787
19,640000	0,2	1,872729
19,643333	0,2	1,862407
19,646667	0,2	1,851379
19,650000	0,2	1,839517
19,653333	0,2	1,827648
19,656667	0,2	1,817064
19,660000	0,2	1,808330
19,663333	0,2	1,800970
19,666667	0,2	1,793984
19,670000	0,2	1,786281
19,673333	0,2	1,777205
19,676667	0,2	1,767000
19,680000	0,2	1,756458
19,683333	0,2	1,746190
19,686667	0,2	1,736455
19,690000	0,2	1,727318
19,693333	0,2	1,718764
19,696667	0,2	1,710738
19,700000	0,2	1,702980
19,703333	0,2	1,694870
19,706667	0,2	1,685755
19,710000	0,2	1,675514
19,713333	0,2	1,664819
19,716667	0,2	1,654740
19,720000	0,2	1,646020
19,723333	0,2	1,638838
19,726667	0,2	1,633063
19,730000	0,2	1,628393
19,733333	0,2	1,624397
19,736667	0,2	1,620674
19,740000	0,2	1,617050
19,743333	0,2	1,613712
19,746667	0,2	1,611106
19,750000	0,2	1,609536
19,753333	0,2	1,608851
19,756667	0,2	1,608537
19,760000	0,2	1,608222
19,763333	0,2	1,608098
19,766667	0,2	1,608573
19,770000	0,2	1,609637
19,773333	0,2	1,610980
19,776667	0,2	1,612516
19,780000	0,2	1,614516
19,783333	0,2	1,617431
19,786667	0,2	1,621581
19,790000	0,2	1,626967
19,793333	0,2	1,633512
19,796667	0,2	1,641485
19,800000	0,2	1,651462
19,803333	0,2	1,663525
19,806667	0,2	1,676631
19,810000	0,2	1,689318
19,813333	0,2	1,700834
19,816667	0,2	1,711230
19,820000	0,2	1,720924
19,823333	0,2	1,730438
19,826667	0,2	1,740080
19,830000	0,2	1,749731
19,833333	0,2	1,759043
19,836667	0,2	1,767652
19,840000	0,2	1,775129
19,843333	0,2	1,781037
19,846667	0,2	1,785072
19,850000	0,2	1,787067
19,853333	0,2	1,787195
19,856667	0,2	1,786038
19,860000	0,2	1,784074
19,863333	0,2	1,781209
19,866667	0,2	1,776839
19,870000	0,2	1,770335
19,873333	0,2	1,761576
19,876667	0,2	1,750886
19,880000	0,2	1,738547
19,883333	0,2	1,724652
19,886667	0,2	1,709498
19,890000	0,2	1,693969
19,893333	0,2	1,679090
19,896667	0,2	1,665089
19,900000	0,2	1,651355
19,903333	0,2	1,637346
19,906667	0,2	1,623113
19,910000	0,2	1,608948
19,913333	0,2	1,595032
19,916667	0,2	1,581633
19,920000	0,2	1,569130
19,923333	0,2	1,557564
19,926667	0,2	1,546556
19,930000	0,2	1,535747
19,933333	0,2	1,525109
19,936667	0,2	1,514778
19,940000	0,2	1,504922
19,943333	0,2	1,495850
19,946667	0,2	1,487774
19,950000	0,2	1,480413
19,953333	0,2	1,473129
19,956667	0,2	1,465384
19,960000	0,2	1,457105
19,963333	0,2	1,448770
19,966667	0,2	1,441021
19,970000	0,2	1,434235
19,973333	0,2	1,428517
19,976667	0,2	1,423753
19,980000	0,2	1,419568
19,983333	0,2	1,415657
19,986667	0,2	1,412185
19,990000	0,2	1,409500
19,993333	0,2	1,407732
19,996667	0,2	1,406909
20,000000	0,2	1,407031
20,003333	0,2	1,407663
20,006667	0,2	1,407829
20,010000	0,2	1,406826
20,013333	0,2	1,404846
20,016667	0,2	1,402467
20,020000	0,2	1,400135
20,023333	0,2	1,398313
20,026667	0,2	1,397430
20,030000	0,2	1,397547
20,033333	0,2	1,398491
20,036667	0,2	1,400138
20,040000	0,2	1,402281
20,043333	0,2	1,404674
20,046667	0,2	1,407485
20,050000	0,2	1,411235
20,053333	0,2	1,416078
20,056667	0,2	1,421504
20,060000	0,2	1,426655
20,063333	0,2	1,430780
20,066667	0,2	1,433685
20,070000	0,2	1,435873
20,073333	0,2	1,438186
20,076667	0,2	1,441207
20,080000	0,2	1,444935
20,083333	0,2	1,448970
20,086667	0,2	1,452903
20,090000	0,2	1,456547
20,093333	0,2	1,459862
20,096667	0,2	1,462693
20,100000	0,2	1,464693
20,103333	0,2	1,465701
20,106667	0,2	1,466040
20,110000	0,2	1,466200
20,113333	0,2	1,466362
20,116667	0,2	1,466294
20,120000	0,2	1,465701
20,123333	0,2	1,464774
20,126667	0,2	1,464294
20,130000	0,2	1,464869
20,133333	0,2	1,466250
20,136667	0,2	1,467797
20,140000	0,2	1,469345
20,143333	0,2	1,471255
20,146667	0,2	1,473738
20,150000	0,2	1,476526
20,153333	0,2	1,479260
20,156667	0,2	1,481974
20,160000	0,2	1,485152
20,163333	0,2	1,489390
20,166667	0,2	1,494865
20,170000	0,2	1,501195
20,173333	0,2	1,507937
20,176667	0,2	1,515100
20,180000	0,2	1,523073
20,183333	0,2	1,531965
20,186667	0,2	1,541147
20,190000	0,2	1,549686
20,193333	0,2	1,557063
20,196667	0,2	1,563269
20,200000	0,2	1,568693
20,203333	0,2	1,574113
20,206667	0,2	1,580312
20,210000	0,2	1,587574
20,213333	0,2	1,595539
20,216667	0,2	1,603325
20,220000	0,2	1,609968
20,223333	0,2	1,614983
20,226667	0,2	1,618373
20,230000	0,2	1,620263
20,233333	0,2	1,620826
20,236667	0,2	1,620454
20,240000	0,2	1,619599
20,243333	0,2	1,618349
20,246667	0,2	1,616428
20,250000	0,2	1,613480
20,253333	0,2	1,609258
20,256667	0,2	1,603784
20,260000	0,2	1,597252
20,263333	0,2	1,589692
20,266667	0,2	1,581120
20,270000	0,2	1,572083
20,273333	0,2	1,563554
20,276667	0,2	1,556190
20,280000	0,2	1,549933
20,283333	0,2	1,544446
20,286667	0,2	1,539793
20,290000	0,2	1,536379
20,293333	0,2	1,534364
20,296667	0,2	1,533560
20,300000	0,2	1,533693
20,303333	0,2	1,534505
20,306667	0,2	1,535935
20,310000	0,2	1,538394
20,313333	0,2	1,542691
20,316667	0,2	1,549619
20,320000	0,2	1,559650
20,323333	0,2	1,572771
20,326667	0,2	1,588410
20,330000	0,2	1,605644
20,333333	0,2	1,623661
20,336667	0,2	1,642038
20,340000	0,2	1,660760
20,343333	0,2	1,680101
20,346667	0,2	1,700268
20,350000	0,2	1,721041
20,353333	0,2	1,741829
20,356667	0,2	1,761946
20,360000	0,2	1,780890
20,363333	0,2	1,798392
20,366667	0,2	1,814211
20,370000	0,2	1,828084
20,373333	0,2	1,839899
20,376667	0,2	1,849796
20,380000	0,2	1,858047
20,383333	0,2	1,864788
20,386667	0,2	1,869985
20,390000	0,2	1,873736
20,393333	0,2	1,876407
20,396667	0,2	1,878357
20,400000	0,2	1,879559
20,403333	0,2	1,879625
20,406667	0,2	1,878234
20,410000	0,2	1,875261
20,413333	0,2	1,870649
20,416667	0,2	1,864554
20,420000	0,2	1,857305
20,423333	0,2	1,849081
20,426667	0,2	1,839874
20,430000	0,2	1,829933
20,433333	0,2	1,819898
20,436667	0,2	1,810184
20,440000	0,2	1,800510
20,443333	0,2	1,790216
20,446667	0,2	1,778809
20,450000	0,2	1,766271
20,453333	0,2	1,752891
20,456667	0,2	1,738939
20,460000	0,2	1,724487
20,463333	0,2	1,709308
20,466667	0,2	1,693235
20,470000	0,2	1,676613
20,473333	0,2	1,660015
20,476667	0,2	1,643769
20,480000	0,2	1,627893
20,483333	0,2	1,612237
20,486667	0,2	1,596594
20,490000	0,2	1,580840
20,493333	0,2	1,565247
20,496667	0,2	1,550433
20,500000	0,2	1,536632
20,503333	0,2	1,523476
20,506667	0,2	1,510782
20,510000	0,2	1,498774
20,513333	0,2	1,487376
20,516667	0,2	1,476196
20,520000	0,2	1,465291
20,523333	0,2	1,455199
20,526667	0,2	1,446361
20,530000	0,2	1,438853
20,533333	0,2	1,432460
20,536667	0,2	1,426967
20,540000	0,2	1,422364
20,543333	0,2	1,418681
20,546667	0,2	1,415660
20,550000	0,2	1,412588
20,553333	0,2	1,408650
20,556667	0,2	1,403703
20,560000	0,2	1,398354
20,563333	0,2	1,393274
20,566667	0,2	1,388932
20,570000	0,2	1,385652
20,573333	0,2	1,383324
20,576667	0,2	1,381276
20,580000	0,2	1,378843
20,583333	0,2	1,375865
20,586667	0,2	1,372453
20,590000	0,2	1,368756
20,593333	0,2	1,365070
20,596667	0,2	1,361688
20,600000	0,2	1,358769
20,603333	0,2	1,356469
20,606667	0,2	1,354844
20,610000	0,2	1,353560
20,613333	0,2	1,352055
20,616667	0,2	1,350115
20,620000	0,2	1,348011
20,623333	0,2	1,346089
20,626667	0,2	1,344507
20,630000	0,2	1,343398
20,633333	0,2	1,342899
20,636667	0,2	1,342826
20,640000	0,2	1,342634
20,643333	0,2	1,341944
20,646667	0,2	1,340861
20,650000	0,2	1,339612
20,653333	0,2	1,338158
20,656667	0,2	1,336378
20,660000	0,2	1,334418
20,663333	0,2	1,332595
20,666667	0,2	1,331007
20,670000	0,2	1,329509
20,673333	0,2	1,327874
20,676667	0,2	1,325793
20,680000	0,2	1,323056
20,683333	0,2	1,319764
20,686667	0,2	1,316231
20,690000	0,2	1,312694
20,693333	0,2	1,309195
20,696667	0,2	1,305863
20,700000	0,2	1,303134
20,703333	0,2	1,301368
20,706667	0,2	1,300277
20,710000	0,2	1,298888
20,713333	0,2	1,296182
20,716667	0,2	1,291862
20,720000	0,2	1,286453
20,723333	0,2	1,280845
20,726667	0,2	1,275802
20,730000	0,2	1,271534
20,733333	0,2	1,267801
20,736667	0,2	1,264550
20,740000	0,2	1,261961
20,743333	0,2	1,259931
20,746667	0,2	1,258132
20,750000	0,2	1,256527
20,753333	0,2	1,255489
20,756667	0,2	1,255283
20,760000	0,2	1,255709
20,763333	0,2	1,256539
20,766667	0,2	1,257806
20,770000	0,2	1,259294
20,773333	0,2	1,260424
20,776667	0,2	1,261050
20,780000	0,2	1,261954
20,783333	0,2	1,264203
20,786667	0,2	1,268221
20,790000	0,2	1,273706
20,793333	0,2	1,280110
20,796667	0,2	1,287050
20,800000	0,2	1,294517
20,803333	0,2	1,302703
20,806667	0,2	1,311538
20,810000	0,2	1,320689
20,813333	0,2	1,329977
20,816667	0,2	1,339455
20,820000	0,2	1,349218
20,823333	0,2	1,359491
20,826667	0,2	1,370596
20,830000	0,2	1,382591
20,833333	0,2	1,395258
20,836667	0,2	1,408621
20,840000	0,2	1,423070
20,843333	0,2	1,438744
20,846667	0,2	1,455167
20,850000	0,2	1,471548
20,853333	0,2	1,487109
20,856667	0,2	1,501360
20,860000	0,2	1,514196
20,863333	0,2	1,525624
20,866667	0,2	1,535624
20,870000	0,2	1,544319
20,873333	0,2	1,551894
20,876667	0,2	1,558432
20,880000	0,2	1,563915
20,883333	0,2	1,568013
20,886667	0,2	1,569871
20,890000	0,2	1,568531
20,893333	0,2	1,563599
20,896667	0,2	1,555532
20,900000	0,2	1,545312
20,903333	0,2	1,533729
20,906667	0,2	1,520964
20,910000	0,2	1,506796
20,913333	0,2	1,490907
20,916667	0,2	1,473096
20,920000	0,2	1,453652
20,923333	0,2	1,433397
20,926667	0,2	1,413146
20,930000	0,2	1,393494
20,933333	0,2	1,375006
20,936667	0,2	1,358172
20,940000	0,2	1,343223
20,943333	0,2	1,330174
20,946667	0,2	1,319068
20,950000	0,2	1,310043
20,953333	0,2	1,303142
20,956667	0,2	1,298341
20,960000	0,2	1,295826
20,963333	0,2	1,295811
20,966667	0,2	1,298119
20,970000	0,2	1,302395
20,973333	0,2	1,308556
20,976667	0,2	1,316775
20,980000	0,2	1,327210
20,983333	0,2	1,339808
20,986667	0,2	1,354161
20,990000	0,2	1,369478
20,993333	0,2	1,384823
20,996667	0,2	1,399582
21,000000	0,2	1,413727
21,003333	0,2	1,427549
21,006667	0,2	1,441099
21,010000	0,2	1,453962
21,013333	0,2	1,465595
21,016667	0,2	1,475691
21,020000	0,2	1,484145
21,023333	0,2	1,490799
21,026667	0,2	1,495285
21,030000	0,2	1,497145
21,033333	0,2	1,496292
21,036667	0,2	1,493147
21,040000	0,2	1,488082
21,043333	0,2	1,480987
21,046667	0,2	1,471603
21,050000	0,2	1,460137
21,053333	0,2	1,447305
21,056667	0,2	1,433751
21,060000	0,2	1,419655
21,063333	0,2	1,405038
21,066667	0,2	1,390233
21,070000	0,2	1,375748
21,073333	0,2	1,361767
21,076667	0,2	1,348034
21,080000	0,2	1,334329
21,083333	0,2	1,321002
21,086667	0,2	1,308651
21,090000	0,2	1,297412
21,093333	0,2	1,286984
21,096667	0,2	1,277126
21,100000	0,2	1,267902
21,103333	0,2	1,259432
21,106667	0,2	1,251627
21,110000	0,2	1,244423
21,113333	0,2	1,237948
21,116667	0,2	1,232327
21,120000	0,2	1,227665
21,123333	0,2	1,224284
21,126667	0,2	1,222564
21,130000	0,2	1,222343
21,133333	0,2	1,222845
21,136667	0,2	1,223461
21,140000	0,2	1,224378
21,143333	0,2	1,226201
21,146667	0,2	1,229046
21,150000	0,2	1,232375
21,153333	0,2	1,235648
21,156667	0,2	1,238769
21,160000	0,2	1,242042
21,163333	0,2	1,245725
21,166667	0,2	1,249490
21,170000	0,2	1,252547
21,173333	0,2	1,254379
21,176667	0,2	1,255013
21,180000	0,2	1,254620
21,183333	0,2	1,253177
21,186667	0,2	1,250577
21,190000	0,2	1,246935
21,193333	0,2	1,242542
21,196667	0,2	1,237507
21,200000	0,2	1,231744
21,203333	0,2	1,225244
21,206667	0,2	1,218176
21,210000	0,2	1,210959
21,213333	0,2	1,204143
21,216667	0,2	1,197885
21,220000	0,2	1,191673
21,223333	0,2	1,184668
21,226667	0,2	1,176320
21,230000	0,2	1,166867
21,233333	0,2	1,157285
21,236667	0,2	1,148714
21,240000	0,2	1,141887
21,243333	0,2	1,136991
21,246667	0,2	1,133913
21,250000	0,2	1,132513
21,253333	0,2	1,132625
21,256667	0,2	1,134124
21,260000	0,2	1,137283
21,263333	0,2	1,142929
21,266667	0,2	1,152065
21,270000	0,2	1,165333
21,273333	0,2	1,182902
21,276667	0,2	1,204728
21,280000	0,2	1,230736
21,283333	0,2	1,260976
21,286667	0,2	1,295609
21,290000	0,2	1,334623
21,293333	0,2	1,377903
21,296667	0,2	1,425685
21,300000	0,2	1,478386
21,303333	0,2	1,535855
21,306667	0,2	1,597155
21,310000	0,2	1,661058
21,313333	0,2	1,726535
21,316667	0,2	1,792888
21,320000	0,2	1,859575
21,323333	0,2	1,925794
21,326667	0,2	1,990181
21,330000	0,2	2,051082
21,333333	0,2	2,107167
21,336667	0,2	2,157440
21,340000	0,2	2,200861
21,343333	0,2	2,236669
21,346667	0,2	2,264741
21,350000	0,2	2,285036
21,353333	0,2	2,297339
21,356667	0,2	2,301718
21,360000	0,2	2,298473
21,363333	0,2	2,287636
21,366667	0,2	2,268981
21,370000	0,2	2,242742
21,373333	0,2	2,210065
21,376667	0,2	2,172582
21,380000	0,2	2,131759
21,383333	0,2	2,088614
21,386667	0,2	2,043758
21,390000	0,2	1,997801
21,393333	0,2	1,951711
21,396667	0,2	1,906569
21,400000	0,2	1,863123
21,403333	0,2	1,821714
21,406667	0,2	1,782338
21,410000	0,2	1,744685
21,413333	0,2	1,708247
21,416667	0,2	1,672718
21,420000	0,2	1,638500
21,423333	0,2	1,606421
21,426667	0,2	1,577171
21,430000	0,2	1,551076
21,433333	0,2	1,527862
21,436667	0,2	1,506759
21,440000	0,2	1,487124
21,443333	0,2	1,468827
21,446667	0,2	1,452233
21,450000	0,2	1,437815
21,453333	0,2	1,425602
21,456667	0,2	1,415090
21,460000	0,2	1,405628
21,463333	0,2	1,396766
21,466667	0,2	1,388482
21,470000	0,2	1,381225
21,473333	0,2	1,375476
21,476667	0,2	1,371304
21,480000	0,2	1,368649
21,483333	0,2	1,367773
21,486667	0,2	1,368893
21,490000	0,2	1,371783
21,493333	0,2	1,376127
21,496667	0,2	1,381803
21,500000	0,2	1,388658
21,503333	0,2	1,396361
21,506667	0,2	1,404547
21,510000	0,2	1,413120
21,513333	0,2	1,422489
21,516667	0,2	1,433461
21,520000	0,2	1,446775
21,523333	0,2	1,462614
21,526667	0,2	1,480481
21,530000	0,2	1,499578
21,533333	0,2	1,519398
21,536667	0,2	1,539849
21,540000	0,2	1,560818
21,543333	0,2	1,582001
21,546667	0,2	1,603260
21,550000	0,2	1,624684
21,553333	0,2	1,646209
21,556667	0,2	1,667450
21,560000	0,2	1,687892
21,563333	0,2	1,707073
21,566667	0,2	1,724573
21,570000	0,2	1,739914
21,573333	0,2	1,752447
21,576667	0,2	1,761476
21,580000	0,2	1,766701
21,583333	0,2	1,768211
21,586667	0,2	1,765918
21,590000	0,2	1,759513
21,593333	0,2	1,748791
21,596667	0,2	1,733656
21,600000	0,2	1,714174
21,603333	0,2	1,690681
21,606667	0,2	1,663572
21,610000	0,2	1,633133
21,613333	0,2	1,599643
21,616667	0,2	1,563482
21,620000	0,2	1,525175
21,623333	0,2	1,485509
21,626667	0,2	1,445457
21,630000	0,2	1,405708
21,633333	0,2	1,366423
21,636667	0,2	1,327562
21,640000	0,2	1,289142
21,643333	0,2	1,251314
21,646667	0,2	1,214461
21,650000	0,2	1,179236
21,653333	0,2	1,146344
21,656667	0,2	1,116084
21,660000	0,2	1,088198
21,663333	0,2	1,062367
21,666667	0,2	1,038680
21,670000	0,2	1,017489
21,673333	0,2	0,998983
21,676667	0,2	0,982963
21,680000	0,2	0,968929
21,683333	0,2	0,956385
21,686667	0,2	0,945095
21,690000	0,2	0,935065
21,693333	0,2	0,926203
21,696667	0,2	0,918045
21,700000	0,2	0,910120
21,703333	0,2	0,902520
21,706667	0,2	0,895726
21,710000	0,2	0,889987
21,713333	0,2	0,885255
21,716667	0,2	0,881511
21,720000	0,2	0,878717
21,723333	0,2	0,876661
21,726667	0,2	0,875210
21,730000	0,2	0,874598
21,733333	0,2	0,875230
21,736667	0,2	0,877076
21,740000	0,2	0,879420
21,743333	0,2	0,881315
21,746667	0,2	0,882074
21,750000	0,2	0,881471
21,753333	0,2	0,879873
21,756667	0,2	0,878125
21,760000	0,2	0,877096
21,763333	0,2	0,877292
21,766667	0,2	0,878652
21,770000	0,2	0,880713
21,773333	0,2	0,883191
21,776667	0,2	0,886097
21,780000	0,2	0,889281
21,783333	0,2	0,892428
21,786667	0,2	0,895524
21,790000	0,2	0,898922
21,793333	0,2	0,902929
21,796667	0,2	0,907625
21,800000	0,2	0,913016
21,803333	0,2	0,919209
21,806667	0,2	0,926360
21,810000	0,2	0,934559
21,813333	0,2	0,943816
21,816667	0,2	0,954036
21,820000	0,2	0,965246
21,823333	0,2	0,977715
21,826667	0,2	0,991668
21,830000	0,2	1,007231
21,833333	0,2	1,024541
21,836667	0,2	1,043653
21,840000	0,2	1,064466
21,843333	0,2	1,086711
21,846667	0,2	1,110051
21,850000	0,2	1,134521
21,853333	0,2	1,160957
21,856667	0,2	1,190497
21,860000	0,2	1,223447
21,863333	0,2	1,259148
21,866667	0,2	1,296828
21,870000	0,2	1,335855
21,873333	0,2	1,375269
21,876667	0,2	1,413892
21,880000	0,2	1,451144
21,883333	0,2	1,487184
21,886667	0,2	1,521994
21,890000	0,2	1,554743
21,893333	0,2	1,584209
21,896667	0,2	1,609453
21,900000	0,2	1,629949
21,903333	0,2	1,645400
21,906667	0,2	1,655634
21,910000	0,2	1,660579
21,913333	0,2	1,660289
21,916667	0,2	1,655036
21,920000	0,2	1,645310
21,923333	0,2	1,631697
21,926667	0,2	1,614714
21,930000	0,2	1,594545
21,933333	0,2	1,570937
21,936667	0,2	1,543512
21,940000	0,2	1,512223
21,943333	0,2	1,477392
21,946667	0,2	1,439584
21,950000	0,2	1,399929
21,953333	0,2	1,360128
21,956667	0,2	1,321461
21,960000	0,2	1,284159
21,963333	0,2	1,247917
21,966667	0,2	1,212636
21,970000	0,2	1,178654
21,973333	0,2	1,146459
21,976667	0,2	1,116303
21,980000	0,2	1,088068
21,983333	0,2	1,061569
21,986667	0,2	1,036862
21,990000	0,2	1,014032
21,993333	0,2	0,992950
21,996667	0,2	0,973419
22,000000	0,2	0,955447
22,003333	0,2	0,939414
22,006667	0,2	0,925797
22,010000	0,2	0,914593
22,013333	0,2	0,905300
22,016667	0,2	0,897485
22,020000	0,2	0,891023
22,023333	0,2	0,885832
22,026667	0,2	0,881628
22,030000	0,2	0,878059
22,033333	0,2	0,875026
22,036667	0,2	0,872695
22,040000	0,2	0,871147
22,043333	0,2	0,870264
22,046667	0,2	0,870031
22,050000	0,2	0,870493
22,053333	0,2	0,871248
22,056667	0,2	0,871543
22,060000	0,2	0,871107
22,063333	0,2	0,870389
22,066667	0,2	0,869858
22,070000	0,2	0,869431
22,073333	0,2	0,868646
22,076667	0,2	0,867111
22,080000	0,2	0,864691
22,083333	0,2	0,861506
22,086667	0,2	0,857982
22,090000	0,2	0,854797
22,093333	0,2	0,852391
22,096667	0,2	0,850459
22,100000	0,2	0,848164
22,103333	0,2	0,844734
22,106667	0,2	0,839943
22,110000	0,2	0,834366
22,113333	0,2	0,829058
22,116667	0,2	0,824732
22,120000	0,2	0,821321
22,123333	0,2	0,818250
22,126667	0,2	0,814930
22,130000	0,2	0,811076
22,133333	0,2	0,806817
22,136667	0,2	0,802685
22,140000	0,2	0,799359
22,143333	0,2	0,797135
22,146667	0,2	0,795708
22,150000	0,2	0,794602
22,153333	0,2	0,793526
22,156667	0,2	0,792290
22,160000	0,2	0,790768
22,163333	0,2	0,789036
22,166667	0,2	0,787486
22,170000	0,2	0,786897
22,173333	0,2	0,788081
22,176667	0,2	0,791042
22,180000	0,2	0,794687
22,183333	0,2	0,797674
22,186667	0,2	0,799439
22,190000	0,2	0,800370
22,193333	0,2	0,801260
22,196667	0,2	0,802775
22,200000	0,2	0,805181
22,203333	0,2	0,808120
22,206667	0,2	0,810776
22,210000	0,2	0,812587
22,213333	0,2	0,813594
22,216667	0,2	0,814088
22,220000	0,2	0,814437
22,223333	0,2	0,815139
22,226667	0,2	0,816519
22,230000	0,2	0,818492
22,233333	0,2	0,820790
22,236667	0,2	0,823235
22,240000	0,2	0,825703
22,243333	0,2	0,827897
22,246667	0,2	0,829600
22,250000	0,2	0,831205
22,253333	0,2	0,833525
22,256667	0,2	0,836953
22,260000	0,2	0,841181
22,263333	0,2	0,845772
22,266667	0,2	0,850560
22,270000	0,2	0,855461
22,273333	0,2	0,860410
22,276667	0,2	0,865431
22,280000	0,2	0,870358
22,283333	0,2	0,874669
22,286667	0,2	0,877974
22,290000	0,2	0,880415
22,293333	0,2	0,882174
22,296667	0,2	0,883030
22,300000	0,2	0,882827
22,303333	0,2	0,881937
22,306667	0,2	0,880897
22,310000	0,2	0,879899
22,313333	0,2	0,878846
22,316667	0,2	0,877662
22,320000	0,2	0,876304
22,323333	0,2	0,874675
22,326667	0,2	0,872701
22,330000	0,2	0,870419
22,333333	0,2	0,867858
22,336667	0,2	0,864931
22,340000	0,2	0,861694
22,343333	0,2	0,858729
22,346667	0,2	0,856857
22,350000	0,2	0,856206
22,353333	0,2	0,855945
22,356667	0,2	0,855217
22,360000	0,2	0,854011
22,363333	0,2	0,853070
22,366667	0,2	0,853236
22,370000	0,2	0,854801
22,373333	0,2	0,857298
22,376667	0,2	0,859770
22,380000	0,2	0,861319
22,383333	0,2	0,861768
22,386667	0,2	0,861747
22,390000	0,2	0,862013
22,393333	0,2	0,862841
22,396667	0,2	0,863907
22,400000	0,2	0,864630
22,403333	0,2	0,864604
22,406667	0,2	0,863676
22,410000	0,2	0,861809
22,413333	0,2	0,858990
22,416667	0,2	0,855192
22,420000	0,2	0,850614
22,423333	0,2	0,845951
22,426667	0,2	0,841940
22,430000	0,2	0,838764
22,433333	0,2	0,836163
22,436667	0,2	0,833716
22,440000	0,2	0,830924
22,443333	0,2	0,827458
22,446667	0,2	0,823393
22,450000	0,2	0,819161
22,453333	0,2	0,815226
22,456667	0,2	0,811776
22,460000	0,2	0,808770
22,463333	0,2	0,806010
22,466667	0,2	0,803050
22,470000	0,2	0,799554
22,473333	0,2	0,795688
22,476667	0,2	0,791555
22,480000	0,2	0,786749
22,483333	0,2	0,780915
22,486667	0,2	0,774253
22,490000	0,2	0,767373
22,493333	0,2	0,760973
22,496667	0,2	0,755454
22,500000	0,2	0,750665
22,503333	0,2	0,746086
22,506667	0,2	0,741246
22,510000	0,2	0,736107
22,513333	0,2	0,731053
22,516667	0,2	0,726461
22,520000	0,2	0,722333
22,523333	0,2	0,718250
22,526667	0,2	0,713755
22,530000	0,2	0,708958
22,533333	0,2	0,704635
22,536667	0,2	0,701637
22,540000	0,2	0,700219
22,543333	0,2	0,699914
22,546667	0,2	0,700049
22,550000	0,2	0,700300
22,553333	0,2	0,700663
22,556667	0,2	0,701138
22,560000	0,2	0,701693
22,563333	0,2	0,702364
22,566667	0,2	0,703377
22,570000	0,2	0,705080
22,573333	0,2	0,707436
22,576667	0,2	0,709895
22,580000	0,2	0,712126
22,583333	0,2	0,714420
22,586667	0,2	0,717226
22,590000	0,2	0,720546
22,593333	0,2	0,723786
22,596667	0,2	0,726212
22,600000	0,2	0,727531
22,603333	0,2	0,727878
22,606667	0,2	0,727424
22,610000	0,2	0,726298
22,613333	0,2	0,724610
22,616667	0,2	0,722232
22,620000	0,2	0,718866
22,623333	0,2	0,714494
22,626667	0,2	0,709594
22,630000	0,2	0,704993
22,633333	0,2	0,701419
22,636667	0,2	0,699070
22,640000	0,2	0,697701
22,643333	0,2	0,696862
22,646667	0,2	0,695841
22,650000	0,2	0,693908
22,653333	0,2	0,690701
22,656667	0,2	0,686170
22,660000	0,2	0,680589
22,663333	0,2	0,674539
22,666667	0,2	0,668468
22,670000	0,2	0,662629
22,673333	0,2	0,657541
22,676667	0,2	0,654036
22,680000	0,2	0,652688
22,683333	0,2	0,653168
22,686667	0,2	0,654383
22,690000	0,2	0,655367
22,693333	0,2	0,655711
22,696667	0,2	0,655278
22,700000	0,2	0,654059
22,703333	0,2	0,652193
22,706667	0,2	0,649935
22,710000	0,2	0,647706
22,713333	0,2	0,645890
22,716667	0,2	0,644419
22,720000	0,2	0,643112
22,723333	0,2	0,642302
22,726667	0,2	0,642323
22,730000	0,2	0,642790
22,733333	0,2	0,643138
22,736667	0,2	0,643322
22,740000	0,2	0,643415
22,743333	0,2	0,643159
22,746667	0,2	0,642394
22,750000	0,2	0,641455
22,753333	0,2	0,640762
22,756667	0,2	0,640350
22,760000	0,2	0,640064
22,763333	0,2	0,639930
22,766667	0,2	0,640118
22,770000	0,2	0,640740
22,773333	0,2	0,641857
22,776667	0,2	0,643517
22,780000	0,2	0,645764
22,783333	0,2	0,648702
22,786667	0,2	0,652438
22,790000	0,2	0,657006
22,793333	0,2	0,662363
22,796667	0,2	0,668413
22,800000	0,2	0,675116
22,803333	0,2	0,682437
22,806667	0,2	0,690291
22,810000	0,2	0,698597
22,813333	0,2	0,707101
22,816667	0,2	0,715373
22,820000	0,2	0,723234
22,823333	0,2	0,731063
22,826667	0,2	0,739526
22,830000	0,2	0,749043
22,833333	0,2	0,759539
22,836667	0,2	0,770474
22,840000	0,2	0,781173
22,843333	0,2	0,791306
22,846667	0,2	0,801009
22,850000	0,2	0,810810
22,853333	0,2	0,821341
22,856667	0,2	0,832638
22,860000	0,2	0,844097
22,863333	0,2	0,855263
22,866667	0,2	0,866062
22,870000	0,2	0,876532
22,873333	0,2	0,886822
22,876667	0,2	0,897249
22,880000	0,2	0,907961
22,883333	0,2	0,918585
22,886667	0,2	0,928471
22,890000	0,2	0,937116
22,893333	0,2	0,944312
22,896667	0,2	0,950140
22,900000	0,2	0,954666
22,903333	0,2	0,957719
22,906667	0,2	0,959193
22,910000	0,2	0,959360
22,913333	0,2	0,958769
22,916667	0,2	0,957699
22,920000	0,2	0,955669
22,923333	0,2	0,951821
22,926667	0,2	0,945664
22,930000	0,2	0,937380
22,933333	0,2	0,927821
22,936667	0,2	0,918121
22,940000	0,2	0,908955
22,943333	0,2	0,900142
22,946667	0,2	0,890990
22,950000	0,2	0,880971
22,953333	0,2	0,870145
22,956667	0,2	0,859014
22,960000	0,2	0,848011
22,963333	0,2	0,837340
22,966667	0,2	0,827142
22,970000	0,2	0,817437
22,973333	0,2	0,808080
22,976667	0,2	0,798999
22,980000	0,2	0,790336
22,983333	0,2	0,782230
22,986667	0,2	0,774528
22,990000	0,2	0,766769
22,993333	0,2	0,758456
22,996667	0,2	0,749374
23,000000	0,2	0,739685
23,003333	0,2	0,729793
23,006667	0,2	0,719982
23,010000	0,2	0,710069
23,013333	0,2	0,699606
23,016667	0,2	0,688444
23,020000	0,2	0,676992
23,023333	0,2	0,665978
23,026667	0,2	0,655985
23,030000	0,2	0,647085
23,033333	0,2	0,638888
23,036667	0,2	0,631003
23,040000	0,2	0,623406
23,043333	0,2	0,616328
23,046667	0,2	0,609796
23,050000	0,2	0,603364
23,053333	0,2	0,596542
23,056667	0,2	0,589320
23,060000	0,2	0,582091
23,063333	0,2	0,575349
23,066667	0,2	0,569552
23,070000	0,2	0,564980
23,073333	0,2	0,561512
23,076667	0,2	0,558739
23,080000	0,2	0,556337
23,083333	0,2	0,554171
23,086667	0,2	0,552187
23,090000	0,2	0,550234
23,093333	0,2	0,547851
23,096667	0,2	0,544581
23,100000	0,2	0,540621
23,103333	0,2	0,536784
23,106667	0,2	0,533721
23,110000	0,2	0,531341
23,113333	0,2	0,528967
23,116667	0,2	0,525993
23,120000	0,2	0,522367
23,123333	0,2	0,518597
23,126667	0,2	0,515471
23,130000	0,2	0,513627
23,133333	0,2	0,513121
23,136667	0,2	0,513320
23,140000	0,2	0,513380
23,143333	0,2	0,512893
23,146667	0,2	0,512066
23,150000	0,2	0,511380
23,153333	0,2	0,511157
23,156667	0,2	0,511297
23,160000	0,2	0,511305
23,163333	0,2	0,510786
23,166667	0,2	0,509931
23,170000	0,2	0,509327
23,173333	0,2	0,509278
23,176667	0,2	0,509439
23,180000	0,2	0,509207
23,183333	0,2	0,508399
23,186667	0,2	0,507366
23,190000	0,2	0,506423
23,193333	0,2	0,505562
23,196667	0,2	0,504679
23,200000	0,2	0,503668
23,203333	0,2	0,502362
23,206667	0,2	0,500761
23,210000	0,2	0,499220
23,213333	0,2	0,498142
23,216667	0,2	0,497634
23,220000	0,2	0,497586
23,223333	0,2	0,497679
23,226667	0,2	0,497214
23,230000	0,2	0,495601
23,233333	0,2	0,493161
23,236667	0,2	0,490854
23,240000	0,2	0,489240
23,243333	0,2	0,488148
23,246667	0,2	0,487051
23,250000	0,2	0,485505
23,253333	0,2	0,483553
23,256667	0,2	0,481680
23,260000	0,2	0,480312
23,263333	0,2	0,479579
23,266667	0,2	0,479368
23,270000	0,2	0,479329
23,273333	0,2	0,479137
23,276667	0,2	0,478883
23,280000	0,2	0,478861
23,283333	0,2	0,479056
23,286667	0,2	0,479136
23,290000	0,2	0,478871
23,293333	0,2	0,478424
23,296667	0,2	0,478206
23,300000	0,2	0,478635
23,303333	0,2	0,479899
23,306667	0,2	0,481531
23,310000	0,2	0,482485
23,313333	0,2	0,482110
23,316667	0,2	0,480786
23,320000	0,2	0,479144
23,323333	0,2	0,477187
23,326667	0,2	0,474652
23,330000	0,2	0,471806
23,333333	0,2	0,469501
23,336667	0,2	0,468525
23,340000	0,2	0,468975
23,343333	0,2	0,470209
23,346667	0,2	0,471264
23,350000	0,2	0,471475
23,353333	0,2	0,471019
23,356667	0,2	0,470642
23,360000	0,2	0,470844
23,363333	0,2	0,471622
23,366667	0,2	0,472574
23,370000	0,2	0,472874
23,373333	0,2	0,471523
23,376667	0,2	0,468026
23,380000	0,2	0,462931
23,383333	0,2	0,457669
23,386667	0,2	0,453588
23,390000	0,2	0,451031
23,393333	0,2	0,449504
23,396667	0,2	0,448405
23,400000	0,2	0,447238
23,403333	0,2	0,445595
23,406667	0,2	0,443452
23,410000	0,2	0,441246
23,413333	0,2	0,439354
23,416667	0,2	0,437762
23,420000	0,2	0,436353
23,423333	0,2	0,435198
23,426667	0,2	0,434493
23,430000	0,2	0,434321
23,433333	0,2	0,434424
23,436667	0,2	0,434262
23,440000	0,2	0,433587
23,443333	0,2	0,432758
23,446667	0,2	0,432361
23,450000	0,2	0,432790
23,453333	0,2	0,434118
23,456667	0,2	0,436009
23,460000	0,2	0,437715
23,463333	0,2	0,438537
23,466667	0,2	0,438386
23,470000	0,2	0,437771
23,473333	0,2	0,437402
23,476667	0,2	0,437811
23,480000	0,2	0,439020
23,483333	0,2	0,440502
23,486667	0,2	0,441617
23,490000	0,2	0,442043
23,493333	0,2	0,442035
23,496667	0,2	0,442419
23,500000	0,2	0,443822
23,503333	0,2	0,445784
23,506667	0,2	0,447269
23,510000	0,2	0,447820
23,513333	0,2	0,447550
23,516667	0,2	0,446734
23,520000	0,2	0,445967
23,523333	0,2	0,445962
23,526667	0,2	0,446759
23,530000	0,2	0,447621
23,533333	0,2	0,447821
23,536667	0,2	0,447289
23,540000	0,2	0,446591
23,543333	0,2	0,446351
23,546667	0,2	0,446773
23,550000	0,2	0,447634
23,553333	0,2	0,448389
23,556667	0,2	0,448486
23,560000	0,2	0,447933
23,563333	0,2	0,447412
23,566667	0,2	0,447682
23,570000	0,2	0,448884
23,573333	0,2	0,450563
23,576667	0,2	0,452266
23,580000	0,2	0,453712
23,583333	0,2	0,454538
23,586667	0,2	0,454439
23,590000	0,2	0,453557
23,593333	0,2	0,452551
23,596667	0,2	0,452185
23,600000	0,2	0,452774
23,603333	0,2	0,454046
23,606667	0,2	0,455434
23,610000	0,2	0,456447
23,613333	0,2	0,456916
23,616667	0,2	0,456920
23,620000	0,2	0,456579
23,623333	0,2	0,456219
23,626667	0,2	0,456410
23,630000	0,2	0,457515
23,633333	0,2	0,459451
23,636667	0,2	0,461757
23,640000	0,2	0,463827
23,643333	0,2	0,465458
23,646667	0,2	0,467058
23,650000	0,2	0,469193
23,653333	0,2	0,472347
23,656667	0,2	0,476972
23,660000	0,2	0,483000
23,663333	0,2	0,489352
23,666667	0,2	0,494788
23,670000	0,2	0,499134
23,673333	0,2	0,502968
23,676667	0,2	0,506576
23,680000	0,2	0,509749
23,683333	0,2	0,512183
23,686667	0,2	0,513836
23,690000	0,2	0,515016
23,693333	0,2	0,516207
23,696667	0,2	0,517651
23,700000	0,2	0,518884
23,703333	0,2	0,518814
23,706667	0,2	0,516548
23,710000	0,2	0,512204
23,713333	0,2	0,506801
23,716667	0,2	0,501385
23,720000	0,2	0,496438
23,723333	0,2	0,492050
23,726667	0,2	0,488296
23,730000	0,2	0,485147
23,733333	0,2	0,482119
23,736667	0,2	0,478347
23,740000	0,2	0,473300
23,743333	0,2	0,467369
23,746667	0,2	0,461523
23,750000	0,2	0,456379
23,753333	0,2	0,451763
23,756667	0,2	0,447178
23,760000	0,2	0,442390
23,763333	0,2	0,437604
23,766667	0,2	0,433326
23,770000	0,2	0,429931
23,773333	0,2	0,427353
23,776667	0,2	0,425302
23,780000	0,2	0,423508
23,783333	0,2	0,421617
23,786667	0,2	0,419219
23,790000	0,2	0,416239
23,793333	0,2	0,412962
23,796667	0,2	0,409648
23,800000	0,2	0,406428
23,803333	0,2	0,403389
23,806667	0,2	0,400487
23,810000	0,2	0,397618
23,813333	0,2	0,394873
23,816667	0,2	0,392570
23,820000	0,2	0,390915
23,823333	0,2	0,389732
23,826667	0,2	0,388748
23,830000	0,2	0,388029
23,833333	0,2	0,387927
23,836667	0,2	0,388546
23,840000	0,2	0,389439
23,843333	0,2	0,390136
23,846667	0,2	0,390735
23,850000	0,2	0,391546
23,853333	0,2	0,392678
23,856667	0,2	0,394204
23,860000	0,2	0,396194
23,863333	0,2	0,398670
23,866667	0,2	0,401698
23,870000	0,2	0,405258
23,873333	0,2	0,409197
23,876667	0,2	0,413355
23,880000	0,2	0,417477
23,883333	0,2	0,421375
23,886667	0,2	0,425270
23,890000	0,2	0,429488
23,893333	0,2	0,433973
23,896667	0,2	0,438395
23,900000	0,2	0,442486
23,903333	0,2	0,446091
23,906667	0,2	0,449041
23,910000	0,2	0,451129
23,913333	0,2	0,452369
23,916667	0,2	0,453132
23,920000	0,2	0,453701
23,923333	0,2	0,453923
23,926667	0,2	0,453644
23,930000	0,2	0,453192
23,933333	0,2	0,453110
23,936667	0,2	0,453497
23,940000	0,2	0,453681
23,943333	0,2	0,452490
23,946667	0,2	0,449071
23,950000	0,2	0,443651
23,953333	0,2	0,437381
23,956667	0,2	0,431373
23,960000	0,2	0,425956
23,963333	0,2	0,420712
23,966667	0,2	0,415217
23,970000	0,2	0,409604
23,973333	0,2	0,404224
23,976667	0,2	0,399073
23,980000	0,2	0,393827
23,983333	0,2	0,388348
23,986667	0,2	0,382857
23,990000	0,2	0,377453
23,993333	0,2	0,371906
23,996667	0,2	0,366199
24,000000	0,2	0,360751
24,003333	0,2	0,355958
24,006667	0,2	0,351917
24,010000	0,2	0,348399
24,013333	0,2	0,344921
24,016667	0,2	0,341197
24,020000	0,2	0,337515
24,023333	0,2	0,334580
24,026667	0,2	0,332994
24,030000	0,2	0,332761
24,033333	0,2	0,333302
24,036667	0,2	0,333916
24,040000	0,2	0,334234
24,043333	0,2	0,334251
24,046667	0,2	0,333956
24,050000	0,2	0,333150
24,053333	0,2	0,331765
24,056667	0,2	0,330015
24,060000	0,2	0,328145
24,063333	0,2	0,326392
24,066667	0,2	0,325129
24,070000	0,2	0,324622
24,073333	0,2	0,324738
24,076667	0,2	0,325160
24,080000	0,2	0,325831
24,083333	0,2	0,326836
24,086667	0,2	0,327990
24,090000	0,2	0,328912
24,093333	0,2	0,329358
24,096667	0,2	0,329331
24,100000	0,2	0,329095
24,103333	0,2	0,329092
24,106667	0,2	0,329601
24,110000	0,2	0,330485
24,113333	0,2	0,331434
24,116667	0,2	0,332456
24,120000	0,2	0,333883
24,123333	0,2	0,335872
24,126667	0,2	0,338143
24,130000	0,2	0,340226
24,133333	0,2	0,341910
24,136667	0,2	0,343546
24,140000	0,2	0,345883
24,143333	0,2	0,349438
24,146667	0,2	0,354051
24,150000	0,2	0,359182
24,153333	0,2	0,364527
24,156667	0,2	0,370295
24,160000	0,2	0,377011
24,163333	0,2	0,385079
24,166667	0,2	0,394413
24,170000	0,2	0,404227
24,173333	0,2	0,413289
24,176667	0,2	0,420742
24,180000	0,2	0,426761
24,183333	0,2	0,432464
24,186667	0,2	0,439207
24,190000	0,2	0,447846
24,193333	0,2	0,458403
24,196667	0,2	0,470141
24,200000	0,2	0,482018
24,203333	0,2	0,493336
24,206667	0,2	0,503817
24,210000	0,2	0,513044
24,213333	0,2	0,520382
24,216667	0,2	0,525644
24,220000	0,2	0,529349
24,223333	0,2	0,532167
24,226667	0,2	0,534461
24,230000	0,2	0,536357
24,233333	0,2	0,537761
24,236667	0,2	0,538185
24,240000	0,2	0,537016
24,243333	0,2	0,534179
24,246667	0,2	0,530248
24,250000	0,2	0,525799
24,253333	0,2	0,520889
24,256667	0,2	0,515148
24,260000	0,2	0,508221
24,263333	0,2	0,500315
24,266667	0,2	0,492108
24,270000	0,2	0,483970
24,273333	0,2	0,475644
24,276667	0,2	0,466757
24,280000	0,2	0,457357
24,283333	0,2	0,447920
24,286667	0,2	0,438952
24,290000	0,2	0,430788
24,293333	0,2	0,423686
24,296667	0,2	0,417852
24,300000	0,2	0,413292
24,303333	0,2	0,409636
24,306667	0,2	0,406155
24,310000	0,2	0,402105
24,313333	0,2	0,397202
24,316667	0,2	0,391818
24,320000	0,2	0,386506
24,323333	0,2	0,381418
24,326667	0,2	0,376390
24,330000	0,2	0,371466
24,333333	0,2	0,367189
24,336667	0,2	0,364176
24,340000	0,2	0,362389
24,343333	0,2	0,361136
24,346667	0,2	0,359613
24,350000	0,2	0,357311
24,353333	0,2	0,354418
24,356667	0,2	0,351810
24,360000	0,2	0,350322
24,363333	0,2	0,350142
24,366667	0,2	0,350683
24,370000	0,2	0,351100
24,373333	0,2	0,351140
24,376667	0,2	0,351226
24,380000	0,2	0,351758
24,383333	0,2	0,352734
24,386667	0,2	0,354041
24,390000	0,2	0,355703
24,393333	0,2	0,357821
24,396667	0,2	0,360595
24,400000	0,2	0,364283
24,403333	0,2	0,368937
24,406667	0,2	0,374324
24,410000	0,2	0,380126
24,413333	0,2	0,386201
24,416667	0,2	0,392787
24,420000	0,2	0,400339
24,423333	0,2	0,409031
24,426667	0,2	0,418466
24,430000	0,2	0,427893
24,433333	0,2	0,436652
24,436667	0,2	0,444601
24,440000	0,2	0,452443
24,443333	0,2	0,461512
24,446667	0,2	0,472868
24,450000	0,2	0,486547
24,453333	0,2	0,501566
24,456667	0,2	0,516479
24,460000	0,2	0,530129
24,463333	0,2	0,542104
24,466667	0,2	0,552592
24,470000	0,2	0,562017
24,473333	0,2	0,570865
24,476667	0,2	0,579661
24,480000	0,2	0,588633
24,483333	0,2	0,597290
24,486667	0,2	0,604821
24,490000	0,2	0,610777
24,493333	0,2	0,615017
24,496667	0,2	0,617596
24,500000	0,2	0,619125
24,503333	0,2	0,620604
24,506667	0,2	0,622680
24,510000	0,2	0,625570
24,513333	0,2	0,629652
24,516667	0,2	0,635650
24,520000	0,2	0,644058
24,523333	0,2	0,654689
24,526667	0,2	0,667150
24,530000	0,2	0,681773
24,533333	0,2	0,699911
24,536667	0,2	0,723343
24,540000	0,2	0,753617
24,543333	0,2	0,792007
24,546667	0,2	0,839722
24,550000	0,2	0,897991
24,553333	0,2	0,968358
24,556667	0,2	1,053304
24,560000	0,2	1,156304
24,563333	0,2	1,281090
24,566667	0,2	1,431385
24,570000	0,2	1,611320
24,573333	0,2	1,825798
24,576667	0,2	2,080714
24,580000	0,2	2,383001
24,583333	0,2	2,740217
24,586667	0,2	3,159993
24,590000	0,2	3,649800
24,593333	0,2	4,216911
24,596667	0,2	4,868372
24,600000	0,2	5,610962
24,603333	0,2	6,450941
24,606667	0,2	7,393275
24,610000	0,2	8,440391
24,613333	0,2	9,591513
24,616667	0,2	10,843018
24,620000	0,2	12,188501
24,623333	0,2	13,618170
24,626667	0,2	15,118612
24,630000	0,2	16,672905
24,633333	0,2	18,260584
24,636667	0,2	19,857808
24,640000	0,2	21,437963
24,643333	0,2	22,972635
24,646667	0,2	24,432930
24,650000	0,2	25,790378
24,653333	0,2	27,017097
24,656667	0,2	28,086218
24,660000	0,2	28,972957
24,663333	0,2	29,656160
24,666667	0,2	30,119970
24,670000	0,2	30,354666
24,673333	0,2	30,356463
24,676667	0,2	30,126968
24,680000	0,2	29,672748
24,683333	0,2	29,005359
24,686667	0,2	28,141488
24,690000	0,2	27,102464
24,693333	0,2	25,913296
24,696667	0,2	24,601377
24,700000	0,2	23,195101
24,703333	0,2	21,722811
24,706667	0,2	20,211955
24,710000	0,2	18,688241
24,713333	0,2	17,175158
24,716667	0,2	15,693767
24,720000	0,2	14,262252
24,723333	0,2	12,895511
24,726667	0,2	11,605138
24,730000	0,2	10,399552
24,733333	0,2	9,284172
24,736667	0,2	8,261733
24,740000	0,2	7,332772
24,743333	0,2	6,495865
24,746667	0,2	5,747468
24,750000	0,2	5,082207
24,753333	0,2	4,494125
24,756667	0,2	3,977509
24,760000	0,2	3,526452
24,763333	0,2	3,134533
24,766667	0,2	2,795275
24,770000	0,2	2,502493
24,773333	0,2	2,250541
24,776667	0,2	2,034523
24,780000	0,2	1,850105
24,783333	0,2	1,693173
24,786667	0,2	1,559599
24,790000	0,2	1,445295
24,793333	0,2	1,346623
24,796667	0,2	1,260783
24,800000	0,2	1,185894
24,803333	0,2	1,120744
24,806667	0,2	1,064315
24,810000	0,2	1,015480
24,813333	0,2	0,973079
24,816667	0,2	0,936065
24,820000	0,2	0,903563
24,823333	0,2	0,874840
24,826667	0,2	0,849145
24,830000	0,2	0,825621
24,833333	0,2	0,803455
24,836667	0,2	0,782242
24,840000	0,2	0,762194
24,843333	0,2	0,743650
24,846667	0,2	0,726414
24,850000	0,2	0,709923
24,853333	0,2	0,693778
24,856667	0,2	0,677718
24,860000	0,2	0,661424
24,863333	0,2	0,644745
24,866667	0,2	0,628004
24,870000	0,2	0,611878
24,873333	0,2	0,596959
24,876667	0,2	0,583374
24,880000	0,2	0,570795
24,883333	0,2	0,558828
24,886667	0,2	0,547321
24,890000	0,2	0,536212
24,893333	0,2	0,525251
24,896667	0,2	0,514116
24,900000	0,2	0,502689
24,903333	0,2	0,491190
24,906667	0,2	0,480161
24,910000	0,2	0,470205
24,913333	0,2	0,461543
24,916667	0,2	0,453853
24,920000	0,2	0,446716
24,923333	0,2	0,440229
24,926667	0,2	0,434937
24,930000	0,2	0,431140
24,933333	0,2	0,428525
24,936667	0,2	0,426593
24,940000	0,2	0,425182
24,943333	0,2	0,424396
24,946667	0,2	0,424385
24,950000	0,2	0,425349
24,953333	0,2	0,427337
24,956667	0,2	0,429937
24,960000	0,2	0,432482
24,963333	0,2	0,434649
24,966667	0,2	0,436659
24,970000	0,2	0,438806
24,973333	0,2	0,441058
24,976667	0,2	0,443166
24,980000	0,2	0,444779
24,983333	0,2	0,445494
24,986667	0,2	0,444996
24,990000	0,2	0,443099
24,993333	0,2	0,439852
24,996667	0,2	0,435572
25,000000	0,2	0,430376
25,003333	0,2	0,423829
25,006667	0,2	0,415384
25,010000	0,2	0,405102
25,013333	0,2	0,393697
25,016667	0,2	0,381925
25,020000	0,2	0,370090
25,023333	0,2	0,358240
25,026667	0,2	0,346691
25,030000	0,2	0,335961
25,033333	0,2	0,326202
25,036667	0,2	0,317087
25,040000	0,2	0,308281
25,043333	0,2	0,299805
25,046667	0,2	0,291959
25,050000	0,2	0,284981
25,053333	0,2	0,278802
25,056667	0,2	0,273258
25,060000	0,2	0,268366
25,063333	0,2	0,264087
25,066667	0,2	0,260179
25,070000	0,2	0,256705
25,073333	0,2	0,254200
25,076667	0,2	0,252917
25,080000	0,2	0,252516
25,083333	0,2	0,252593
25,086667	0,2	0,252795
25,090000	0,2	0,252673
25,093333	0,2	0,251987
25,096667	0,2	0,250807
25,100000	0,2	0,249235
25,103333	0,2	0,247354
25,106667	0,2	0,245366
25,110000	0,2	0,243651
25,113333	0,2	0,242525
25,116667	0,2	0,241923
25,120000	0,2	0,241466
25,123333	0,2	0,240806
25,126667	0,2	0,239872
25,130000	0,2	0,238758
25,133333	0,2	0,237593
25,136667	0,2	0,236691
25,140000	0,2	0,236377
25,143333	0,2	0,236519
25,146667	0,2	0,236696
25,150000	0,2	0,236556
25,153333	0,2	0,235856
25,156667	0,2	0,234742
25,160000	0,2	0,233758
25,163333	0,2	0,233211
25,166667	0,2	0,233145
25,170000	0,2	0,233720
25,173333	0,2	0,234845
25,176667	0,2	0,235977
25,180000	0,2	0,236683
25,183333	0,2	0,236939
25,186667	0,2	0,236868
25,190000	0,2	0,236662
25,193333	0,2	0,236774
25,196667	0,2	0,237726
25,200000	0,2	0,239623
25,203333	0,2	0,242182
25,206667	0,2	0,245169
25,210000	0,2	0,248582
25,213333	0,2	0,252628
25,216667	0,2	0,257559
25,220000	0,2	0,263384
25,223333	0,2	0,269968
25,226667	0,2	0,277357
25,230000	0,2	0,285608
25,233333	0,2	0,294499
25,236667	0,2	0,303742
25,240000	0,2	0,313209
25,243333	0,2	0,322801
25,246667	0,2	0,332241
25,250000	0,2	0,341047
25,253333	0,2	0,348840
25,256667	0,2	0,355649
25,260000	0,2	0,361791
25,263333	0,2	0,367454
25,266667	0,2	0,372388
25,270000	0,2	0,376004
25,273333	0,2	0,377891
25,276667	0,2	0,378001
25,280000	0,2	0,376205
25,283333	0,2	0,372189
25,286667	0,2	0,366170
25,290000	0,2	0,359132
25,293333	0,2	0,352062
25,296667	0,2	0,345305
25,300000	0,2	0,338582
25,303333	0,2	0,331362
25,306667	0,2	0,323368
25,310000	0,2	0,315019
25,313333	0,2	0,307315
25,316667	0,2	0,300987
25,320000	0,2	0,295974
25,323333	0,2	0,291864
25,326667	0,2	0,288259
25,330000	0,2	0,284797
25,333333	0,2	0,281424
25,336667	0,2	0,278625
25,340000	0,2	0,277179
25,343333	0,2	0,277713
25,346667	0,2	0,280401
25,350000	0,2	0,285031
25,353333	0,2	0,291197
25,356667	0,2	0,298417
25,360000	0,2	0,306346
25,363333	0,2	0,314780
25,366667	0,2	0,323409
25,370000	0,2	0,331968
25,373333	0,2	0,340395
25,376667	0,2	0,348436
25,380000	0,2	0,355468
25,383333	0,2	0,361036
25,386667	0,2	0,365366
25,390000	0,2	0,369191
25,393333	0,2	0,373202
25,396667	0,2	0,377567
25,400000	0,2	0,381760
25,403333	0,2	0,385133
25,406667	0,2	0,387599
25,410000	0,2	0,389160
25,413333	0,2	0,389186
25,416667	0,2	0,386961
25,420000	0,2	0,382484
25,423333	0,2	0,376328
25,426667	0,2	0,369195
25,430000	0,2	0,361679
25,433333	0,2	0,354125
25,436667	0,2	0,346530
25,440000	0,2	0,338702
25,443333	0,2	0,330577
25,446667	0,2	0,322193
25,450000	0,2	0,313645
25,453333	0,2	0,305174
25,456667	0,2	0,296884
25,460000	0,2	0,288583
25,463333	0,2	0,280294
25,466667	0,2	0,272687
25,470000	0,2	0,266557
25,473333	0,2	0,261934
25,476667	0,2	0,257914
25,480000	0,2	0,253261
25,483333	0,2	0,247279
25,486667	0,2	0,240304
25,490000	0,2	0,233307
25,493333	0,2	0,227110
25,496667	0,2	0,221937
25,500000	0,2	0,217524
25,503333	0,2	0,213639
25,506667	0,2	0,210371
25,510000	0,2	0,207866
25,513333	0,2	0,206065
25,516667	0,2	0,204761
25,520000	0,2	0,203811
25,523333	0,2	0,203351
25,526667	0,2	0,203639
25,530000	0,2	0,204554
25,533333	0,2	0,205619
25,536667	0,2	0,206414
25,540000	0,2	0,206569
25,543333	0,2	0,205813
25,546667	0,2	0,204430
25,550000	0,2	0,203225
25,553333	0,2	0,202723
25,556667	0,2	0,202724
25,560000	0,2	0,202631
25,563333	0,2	0,201939
25,566667	0,2	0,200584
25,570000	0,2	0,199131
25,573333	0,2	0,198297
25,576667	0,2	0,198083
25,580000	0,2	0,197776
25,583333	0,2	0,196918
25,586667	0,2	0,195717
25,590000	0,2	0,194459
25,593333	0,2	0,193112
25,596667	0,2	0,191540
25,600000	0,2	0,189919
25,603333	0,2	0,188729
25,606667	0,2	0,188222
25,610000	0,2	0,188127
25,613333	0,2	0,187922
25,616667	0,2	0,187220
25,620000	0,2	0,185879
25,623333	0,2	0,183983
25,626667	0,2	0,181962
25,630000	0,2	0,180411
25,633333	0,2	0,179553
25,636667	0,2	0,179141
25,640000	0,2	0,178869
25,643333	0,2	0,178608
25,646667	0,2	0,178279
25,650000	0,2	0,177773
25,653333	0,2	0,177102
25,656667	0,2	0,176377
25,660000	0,2	0,175606
25,663333	0,2	0,174739
25,666667	0,2	0,173882
25,670000	0,2	0,173144
25,673333	0,2	0,172160
25,676667	0,2	0,170357
25,680000	0,2	0,167905
25,683333	0,2	0,165686
25,686667	0,2	0,164342
25,690000	0,2	0,164137
25,693333	0,2	0,165441
25,696667	0,2	0,168531
25,700000	0,2	0,173010
25,703333	0,2	0,177948
25,706667	0,2	0,182629
25,710000	0,2	0,186978
25,713333	0,2	0,191241
25,716667	0,2	0,195527
25,720000	0,2	0,199938
25,723333	0,2	0,204824
25,726667	0,2	0,210367
25,730000	0,2	0,216101
25,733333	0,2	0,221271
25,736667	0,2	0,225658
25,740000	0,2	0,229833
25,743333	0,2	0,234683
25,746667	0,2	0,240844
25,750000	0,2	0,248288
25,753333	0,2	0,256179
25,756667	0,2	0,263465
25,760000	0,2	0,269744
25,763333	0,2	0,275245
25,766667	0,2	0,280199
25,770000	0,2	0,284577
25,773333	0,2	0,288402
25,776667	0,2	0,292328
25,780000	0,2	0,297343
25,783333	0,2	0,303197
25,786667	0,2	0,307890
25,790000	0,2	0,309310
25,793333	0,2	0,306707
25,796667	0,2	0,300617
25,800000	0,2	0,292256
25,803333	0,2	0,283109
25,806667	0,2	0,274399
25,810000	0,2	0,266494
25,813333	0,2	0,258961
25,816667	0,2	0,251297
25,820000	0,2	0,243526
25,823333	0,2	0,236255
25,826667	0,2	0,230231
25,830000	0,2	0,225678
25,833333	0,2	0,222035
25,836667	0,2	0,218277
25,840000	0,2	0,213581
25,843333	0,2	0,207735
25,846667	0,2	0,200947
25,850000	0,2	0,193613
25,853333	0,2	0,186320
25,856667	0,2	0,179563
25,860000	0,2	0,173375
25,863333	0,2	0,167704
25,866667	0,2	0,163017
25,870000	0,2	0,159794
25,873333	0,2	0,157722
25,876667	0,2	0,156074
25,880000	0,2	0,154505
25,883333	0,2	0,152977
25,886667	0,2	0,151306
25,890000	0,2	0,149276
25,893333	0,2	0,147049
25,896667	0,2	0,145026
25,900000	0,2	0,143357
25,903333	0,2	0,141853
25,906667	0,2	0,140255
25,910000	0,2	0,138490
25,913333	0,2	0,136699
25,916667	0,2	0,134986
25,920000	0,2	0,133344
25,923333	0,2	0,131885
25,926667	0,2	0,130753
25,930000	0,2	0,129803
25,933333	0,2	0,128798
25,936667	0,2	0,127691
25,940000	0,2	0,126627
25,943333	0,2	0,125930
25,946667	0,2	0,125911
25,950000	0,2	0,126584
25,953333	0,2	0,127753
25,956667	0,2	0,129250
25,960000	0,2	0,130800
25,963333	0,2	0,131799
25,966667	0,2	0,131732
25,970000	0,2	0,130704
25,973333	0,2	0,129330
25,976667	0,2	0,128257
25,980000	0,2	0,127726
25,983333	0,2	0,127647
25,986667	0,2	0,127945
25,990000	0,2	0,128477
25,993333	0,2	0,128873
25,996667	0,2	0,128855
26,000000	0,2	0,128609
26,003333	0,2	0,128564
26,006667	0,2	0,128928
26,010000	0,2	0,129459
26,013333	0,2	0,129603
26,016667	0,2	0,129187
26,020000	0,2	0,128751
26,023333	0,2	0,128896
26,026667	0,2	0,129733
26,030000	0,2	0,130845
26,033333	0,2	0,131576
26,036667	0,2	0,131618
26,040000	0,2	0,131193
26,043333	0,2	0,130653
26,046667	0,2	0,130330
26,050000	0,2	0,130643
26,053333	0,2	0,131845
26,056667	0,2	0,133672
26,060000	0,2	0,135622
26,063333	0,2	0,137468
26,066667	0,2	0,139152
26,070000	0,2	0,140623
26,073333	0,2	0,142101
26,076667	0,2	0,144014
26,080000	0,2	0,146528
26,083333	0,2	0,149373
26,086667	0,2	0,152060
26,090000	0,2	0,154135
26,093333	0,2	0,155328
26,096667	0,2	0,155573
26,100000	0,2	0,155042
26,103333	0,2	0,154190
26,106667	0,2	0,153508
26,110000	0,2	0,153132
26,113333	0,2	0,152757
26,116667	0,2	0,151943
26,120000	0,2	0,150353
26,123333	0,2	0,147773
26,126667	0,2	0,144345
26,130000	0,2	0,140724
26,133333	0,2	0,137634
26,136667	0,2	0,135370
26,140000	0,2	0,133660
26,143333	0,2	0,131923
26,146667	0,2	0,129891
26,150000	0,2	0,127961
26,153333	0,2	0,126771
26,156667	0,2	0,126600
26,160000	0,2	0,127325
26,163333	0,2	0,128648
26,166667	0,2	0,130238
26,170000	0,2	0,131954
26,173333	0,2	0,133751
26,176667	0,2	0,135400
26,180000	0,2	0,136689
26,183333	0,2	0,137813
26,186667	0,2	0,139295
26,190000	0,2	0,141589
26,193333	0,2	0,144807
26,196667	0,2	0,148662
26,200000	0,2	0,152861
26,203333	0,2	0,157546
26,206667	0,2	0,163096
26,210000	0,2	0,169837
26,213333	0,2	0,178058
26,216667	0,2	0,187899
26,220000	0,2	0,199078
26,223333	0,2	0,210967
26,226667	0,2	0,222937
26,230000	0,2	0,234535
26,233333	0,2	0,245506
26,236667	0,2	0,256005
26,240000	0,2	0,266637
26,243333	0,2	0,277813
26,246667	0,2	0,289296
26,250000	0,2	0,300607
26,253333	0,2	0,311552
26,256667	0,2	0,322366
26,260000	0,2	0,333578
26,263333	0,2	0,345413
26,266667	0,2	0,357072
26,270000	0,2	0,366847
26,273333	0,2	0,373199
26,276667	0,2	0,375747
26,280000	0,2	0,375233
26,283333	0,2	0,372621
26,286667	0,2	0,368441
26,290000	0,2	0,362954
26,293333	0,2	0,356492
26,296667	0,2	0,349482
26,300000	0,2	0,342245
26,303333	0,2	0,334731
26,306667	0,2	0,326500
26,310000	0,2	0,317123
26,313333	0,2	0,306413
26,316667	0,2	0,294342
26,320000	0,2	0,281193
26,323333	0,2	0,267714
26,326667	0,2	0,254831
26,330000	0,2	0,243118
26,333333	0,2	0,232557
26,336667	0,2	0,222888
26,340000	0,2	0,213988
26,343333	0,2	0,205713
26,346667	0,2	0,197704
26,350000	0,2	0,189664
26,353333	0,2	0,181770
26,356667	0,2	0,174649
26,360000	0,2	0,168851
26,363333	0,2	0,164422
26,366667	0,2	0,161140
26,370000	0,2	0,159067
26,373333	0,2	0,158424
26,376667	0,2	0,158755
26,380000	0,2	0,158768
26,383333	0,2	0,157285
26,386667	0,2	0,154095
26,390000	0,2	0,150028
26,393333	0,2	0,146232
26,396667	0,2	0,143261
26,400000	0,2	0,141022
26,403333	0,2	0,139154
26,406667	0,2	0,137191
26,410000	0,2	0,134879
26,413333	0,2	0,132332
26,416667	0,2	0,129756
26,420000	0,2	0,127279
26,423333	0,2	0,124806
26,426667	0,2	0,122074
26,430000	0,2	0,119186
26,433333	0,2	0,116684
26,436667	0,2	0,114851
26,440000	0,2	0,113444
26,443333	0,2	0,112130
26,446667	0,2	0,110716
26,450000	0,2	0,108991
26,453333	0,2	0,106653
26,456667	0,2	0,103665
26,460000	0,2	0,100689
26,463333	0,2	0,098822
26,466667	0,2	0,098639
26,470000	0,2	0,099733
26,473333	0,2	0,101295
26,476667	0,2	0,102787
26,480000	0,2	0,103898
26,483333	0,2	0,104374
26,486667	0,2	0,104116
26,490000	0,2	0,103268
26,493333	0,2	0,102198
26,496667	0,2	0,101232
26,500000	0,2	0,100286
26,503333	0,2	0,099102
26,506667	0,2	0,097671
26,510000	0,2	0,096086
26,513333	0,2	0,094180
26,516667	0,2	0,091700
26,520000	0,2	0,088893
26,523333	0,2	0,086448
26,526667	0,2	0,084760
26,530000	0,2	0,083734
26,533333	0,2	0,083358
26,536667	0,2	0,083918
26,540000	0,2	0,085521
26,543333	0,2	0,087765
26,546667	0,2	0,090010
26,550000	0,2	0,091756
26,553333	0,2	0,092877
26,556667	0,2	0,093747
26,560000	0,2	0,094909
26,563333	0,2	0,096494
26,566667	0,2	0,098073
26,570000	0,2	0,099021
26,573333	0,2	0,099080
26,576667	0,2	0,098510
26,580000	0,2	0,097516
26,583333	0,2	0,095996
26,586667	0,2	0,094031
26,590000	0,2	0,091913
26,593333	0,2	0,089800
26,596667	0,2	0,087904
26,600000	0,2	0,086640
26,603333	0,2	0,086281
26,606667	0,2	0,086731
26,610000	0,2	0,087574
26,613333	0,2	0,088349
26,616667	0,2	0,089014
26,620000	0,2	0,090069
26,623333	0,2	0,091990
26,626667	0,2	0,094549
26,630000	0,2	0,096797
26,633333	0,2	0,097666
26,636667	0,2	0,096685
26,640000	0,2	0,094249
26,643333	0,2	0,091111
26,646667	0,2	0,087818
26,650000	0,2	0,084857
26,653333	0,2	0,082909
26,656667	0,2	0,082626
26,660000	0,2	0,084114
26,663333	0,2	0,086607
26,666667	0,2	0,088874
26,670000	0,2	0,090035
26,673333	0,2	0,090030
26,676667	0,2	0,089372
26,680000	0,2	0,088589
26,683333	0,2	0,088020
26,686667	0,2	0,087863
26,690000	0,2	0,088223
26,693333	0,2	0,089180
26,696667	0,2	0,090850
26,700000	0,2	0,093191
26,703333	0,2	0,095760
26,706667	0,2	0,098058
26,710000	0,2	0,099869
26,713333	0,2	0,101057
26,716667	0,2	0,101685
26,720000	0,2	0,102223
26,723333	0,2	0,103006
26,726667	0,2	0,103856
26,730000	0,2	0,104678
26,733333	0,2	0,106002
26,736667	0,2	0,108457
26,740000	0,2	0,111951
26,743333	0,2	0,115781
26,746667	0,2	0,119240
26,750000	0,2	0,121776
26,753333	0,2	0,123086
26,756667	0,2	0,123612
26,760000	0,2	0,124477
26,763333	0,2	0,126611
26,766667	0,2	0,130147
26,770000	0,2	0,134542
26,773333	0,2	0,139091
26,776667	0,2	0,143372
26,780000	0,2	0,147293
26,783333	0,2	0,150775
26,786667	0,2	0,153486
26,790000	0,2	0,155159
26,793333	0,2	0,156153
26,796667	0,2	0,157273
26,800000	0,2	0,158967
26,803333	0,2	0,160955
26,806667	0,2	0,162649
26,810000	0,2	0,163763
26,813333	0,2	0,164332
26,816667	0,2	0,164351
26,820000	0,2	0,163791
26,823333	0,2	0,162801
26,826667	0,2	0,161523
26,830000	0,2	0,159759
26,833333	0,2	0,157122
26,836667	0,2	0,153688
26,840000	0,2	0,150219
26,843333	0,2	0,147335
26,846667	0,2	0,144895
26,850000	0,2	0,142515
26,853333	0,2	0,140085
26,856667	0,2	0,137551
26,860000	0,2	0,134664
26,863333	0,2	0,131212
26,866667	0,2	0,127402
26,870000	0,2	0,123707
26,873333	0,2	0,120196
26,876667	0,2	0,116428
26,880000	0,2	0,112167
26,883333	0,2	0,107848
26,886667	0,2	0,104151
26,890000	0,2	0,101354
26,893333	0,2	0,099304
26,896667	0,2	0,097833
26,900000	0,2	0,096914
26,903333	0,2	0,096396
26,906667	0,2	0,095778
26,910000	0,2	0,094517
26,913333	0,2	0,092439
26,916667	0,2	0,089608
26,920000	0,2	0,086069
26,923333	0,2	0,082111
26,926667	0,2	0,078555
26,930000	0,2	0,076206
26,933333	0,2	0,074999
26,936667	0,2	0,074232
26,940000	0,2	0,073515
26,943333	0,2	0,073017
26,946667	0,2	0,072913
26,950000	0,2	0,072926
26,953333	0,2	0,072598
26,956667	0,2	0,071940
26,960000	0,2	0,071475
26,963333	0,2	0,071542
26,966667	0,2	0,071817
26,970000	0,2	0,071703
26,973333	0,2	0,070953
26,976667	0,2	0,069632
26,980000	0,2	0,067949
26,983333	0,2	0,066273
26,986667	0,2	0,064924
26,990000	0,2	0,063965
26,993333	0,2	0,063254
26,996667	0,2	0,062600
27,000000	0,2	0,061827
27,003333	0,2	0,060854
27,006667	0,2	0,059858
27,010000	0,2	0,059194
27,013333	0,2	0,059060
27,016667	0,2	0,059391
27,020000	0,2	0,060010
27,023333	0,2	0,060617
27,026667	0,2	0,060755
27,030000	0,2	0,060170
27,033333	0,2	0,059045
27,036667	0,2	0,057598
27,040000	0,2	0,055862
27,043333	0,2	0,053924
27,046667	0,2	0,052061
27,050000	0,2	0,050640
27,053333	0,2	0,049872
27,056667	0,2	0,049711
27,060000	0,2	0,050098
27,063333	0,2	0,051059
27,066667	0,2	0,052449
27,070000	0,2	0,053862
27,073333	0,2	0,054940
27,076667	0,2	0,055574
27,080000	0,2	0,055754
27,083333	0,2	0,055465
27,086667	0,2	0,054628
27,090000	0,2	0,053039
27,093333	0,2	0,050695
27,096667	0,2	0,048122
27,100000	0,2	0,046108
27,103333	0,2	0,045191
27,106667	0,2	0,045443
27,110000	0,2	0,046588
27,113333	0,2	0,048199
27,116667	0,2	0,049901
27,120000	0,2	0,051378
27,123333	0,2	0,052100
27,126667	0,2	0,051551
27,130000	0,2	0,049943
27,133333	0,2	0,048124
27,136667	0,2	0,046766
27,140000	0,2	0,045886
27,143333	0,2	0,045078
27,146667	0,2	0,044168
27,150000	0,2	0,043532
27,153333	0,2	0,043652
27,156667	0,2	0,044527
27,160000	0,2	0,045633
27,163333	0,2	0,046319
27,166667	0,2	0,046273
27,170000	0,2	0,045664
27,173333	0,2	0,044746
27,176667	0,2	0,043822
27,180000	0,2	0,043729
27,183333	0,2	0,045465
27,186667	0,2	0,049076
27,190000	0,2	0,053440
27,193333	0,2	0,057212
27,196667	0,2	0,059806
27,200000	0,2	0,061659
27,203333	0,2	0,063744
27,206667	0,2	0,066771
27,210000	0,2	0,070900
27,213333	0,2	0,075987
27,216667	0,2	0,081732
27,220000	0,2	0,087834
27,223333	0,2	0,094299
27,226667	0,2	0,101594
27,230000	0,2	0,110423
27,233333	0,2	0,121243
27,236667	0,2	0,133996
27,240000	0,2	0,148402
27,243333	0,2	0,164452
27,246667	0,2	0,182361
27,250000	0,2	0,202157
27,253333	0,2	0,223596
27,256667	0,2	0,246379
27,260000	0,2	0,270328
27,263333	0,2	0,295444
27,266667	0,2	0,321812
27,270000	0,2	0,349298
27,273333	0,2	0,377568
27,276667	0,2	0,406481
27,280000	0,2	0,435941
27,283333	0,2	0,465417
27,286667	0,2	0,494088
27,290000	0,2	0,521238
27,293333	0,2	0,546261
27,296667	0,2	0,568445
27,300000	0,2	0,587085
27,303333	0,2	0,601848
27,306667	0,2	0,612848
27,310000	0,2	0,620390
27,313333	0,2	0,624657
27,316667	0,2	0,625591
27,320000	0,2	0,623039
27,323333	0,2	0,617003
27,326667	0,2	0,607649
27,330000	0,2	0,595078
27,333333	0,2	0,579339
27,336667	0,2	0,560632
27,340000	0,2	0,539310
27,343333	0,2	0,515737
27,346667	0,2	0,490349
27,350000	0,2	0,463752
27,353333	0,2	0,436597
27,356667	0,2	0,409646
27,360000	0,2	0,383869
27,363333	0,2	0,359909
27,366667	0,2	0,337670
27,370000	0,2	0,316725
27,373333	0,2	0,296720
27,376667	0,2	0,277366
27,380000	0,2	0,258657
27,383333	0,2	0,241191
27,386667	0,2	0,225844
27,390000	0,2	0,213063
27,393333	0,2	0,202470
27,396667	0,2	0,193112
27,400000	0,2	0,184204
27,403333	0,2	0,175653
27,406667	0,2	0,167808
27,410000	0,2	0,160807
27,413333	0,2	0,154352
27,416667	0,2	0,148100
27,420000	0,2	0,141962
27,423333	0,2	0,135988
27,426667	0,2	0,130271
27,430000	0,2	0,124925
27,433333	0,2	0,119969
27,436667	0,2	0,115249
27,440000	0,2	0,110478
27,443333	0,2	0,105344
27,446667	0,2	0,099808
27,450000	0,2	0,094206
27,453333	0,2	0,088841
27,456667	0,2	0,083834
27,460000	0,2	0,079399
27,463333	0,2	0,075773
27,466667	0,2	0,073098
27,470000	0,2	0,071268
27,473333	0,2	0,069607
27,476667	0,2	0,067378
27,480000	0,2	0,064551
27,483333	0,2	0,061394
27,486667	0,2	0,057861
27,490000	0,2	0,054057
27,493333	0,2	0,050724
27,496667	0,2	0,048590
27,500000	0,2	0,047614
27,503333	0,2	0,047173
27,506667	0,2	0,046637
27,510000	0,2	0,045765
27,513333	0,2	0,044659
27,516667	0,2	0,043368
27,520000	0,2	0,041770
27,523333	0,2	0,039900
27,526667	0,2	0,038144
27,530000	0,2	0,037086
27,533333	0,2	0,037152
27,536667	0,2	0,038357
27,540000	0,2	0,040430
27,543333	0,2	0,042970
27,546667	0,2	0,045480
27,550000	0,2	0,047582
27,553333	0,2	0,049154
27,556667	0,2	0,050106
27,560000	0,2	0,050307
27,563333	0,2	0,049885
27,566667	0,2	0,049217
27,570000	0,2	0,048615
27,573333	0,2	0,048313
27,576667	0,2	0,048508
27,580000	0,2	0,049238
27,583333	0,2	0,050427
27,586667	0,2	0,052035
27,590000	0,2	0,054015
27,593333	0,2	0,056204
27,596667	0,2	0,058352
27,600000	0,2	0,060327
27,603333	0,2	0,062129
27,606667	0,2	0,063609
27,610000	0,2	0,064596
27,613333	0,2	0,065481
27,616667	0,2	0,066967
27,620000	0,2	0,069184
27,623333	0,2	0,071746
27,626667	0,2	0,074343
27,630000	0,2	0,076750
27,633333	0,2	0,078713
27,636667	0,2	0,080292
27,640000	0,2	0,082047
27,643333	0,2	0,084463
27,646667	0,2	0,087386
27,650000	0,2	0,090303
27,653333	0,2	0,092826
27,656667	0,2	0,094837
27,660000	0,2	0,096486
27,663333	0,2	0,098131
27,666667	0,2	0,100048
27,670000	0,2	0,101979
27,673333	0,2	0,103149
27,676667	0,2	0,102935
27,680000	0,2	0,101332
27,683333	0,2	0,098800
27,686667	0,2	0,095989
27,690000	0,2	0,093517
27,693333	0,2	0,091568
27,696667	0,2	0,089764
27,700000	0,2	0,087693
27,703333	0,2	0,085273
27,706667	0,2	0,082656
27,710000	0,2	0,080006
27,713333	0,2	0,077257
27,716667	0,2	0,074227
27,720000	0,2	0,070983
27,723333	0,2	0,067732
27,726667	0,2	0,064519
27,730000	0,2	0,061357
27,733333	0,2	0,058399
27,736667	0,2	0,055684
27,740000	0,2	0,052982
27,743333	0,2	0,050096
27,746667	0,2	0,047135
27,750000	0,2	0,044267
27,753333	0,2	0,041326
27,756667	0,2	0,037976
27,760000	0,2	0,034298
27,763333	0,2	0,030949
27,766667	0,2	0,028637
27,770000	0,2	0,027553
27,773333	0,2	0,027313
27,776667	0,2	0,027330
27,780000	0,2	0,027120
27,783333	0,2	0,026415
27,786667	0,2	0,025181
27,790000	0,2	0,023462
27,793333	0,2	0,021278
27,796667	0,2	0,018824
27,800000	0,2	0,016541
27,803333	0,2	0,014859
27,806667	0,2	0,013971
27,810000	0,2	0,013886
27,813333	0,2	0,014564
27,816667	0,2	0,015949
27,820000	0,2	0,017763
27,823333	0,2	0,019495
27,826667	0,2	0,020763
27,830000	0,2	0,021538
27,833333	0,2	0,022034
27,836667	0,2	0,022432
27,840000	0,2	0,022659
27,843333	0,2	0,022618
27,846667	0,2	0,022531
27,850000	0,2	0,022714
27,853333	0,2	0,023225
27,856667	0,2	0,023967
27,860000	0,2	0,024750
27,863333	0,2	0,025196
27,866667	0,2	0,025025
27,870000	0,2	0,024458
27,873333	0,2	0,024090
27,876667	0,2	0,024485
27,880000	0,2	0,025915
27,883333	0,2	0,028229
27,886667	0,2	0,030857
27,890000	0,2	0,032958
27,893333	0,2	0,033884
27,896667	0,2	0,033734
27,900000	0,2	0,033145
27,903333	0,2	0,032616
27,906667	0,2	0,032385
27,910000	0,2	0,032539
27,913333	0,2	0,033080
27,916667	0,2	0,034081
27,920000	0,2	0,035455
27,923333	0,2	0,036652
27,926667	0,2	0,037075
27,930000	0,2	0,036515
27,933333	0,2	0,035098
27,936667	0,2	0,033326
27,940000	0,2	0,032039
27,943333	0,2	0,031792
27,946667	0,2	0,032442
27,950000	0,2	0,033477
27,953333	0,2	0,034454
27,956667	0,2	0,035163
27,960000	0,2	0,035488
27,963333	0,2	0,035170
27,966667	0,2	0,033985
27,970000	0,2	0,032173
27,973333	0,2	0,030372
27,976667	0,2	0,029102
27,980000	0,2	0,028513
27,983333	0,2	0,028595
27,986667	0,2	0,029296
27,990000	0,2	0,030329
27,993333	0,2	0,031138
27,996667	0,2	0,031315
28,000000	0,2	0,030780
28,003333	0,2	0,029510
28,006667	0,2	0,027605
28,010000	0,2	0,025586
28,013333	0,2	0,024041
28,016667	0,2	0,023120
28,020000	0,2	0,022702
28,023333	0,2	0,022650
28,026667	0,2	0,022526
28,030000	0,2	0,021647
28,033333	0,2	0,019762
28,036667	0,2	0,017375
28,040000	0,2	0,015239
28,043333	0,2	0,013707
28,046667	0,2	0,012676
28,050000	0,2	0,011826
28,053333	0,2	0,010802
28,056667	0,2	0,009521
28,060000	0,2	0,008278
28,063333	0,2	0,007510
28,066667	0,2	0,007448
28,070000	0,2	0,007828
28,073333	0,2	0,008061
28,076667	0,2	0,007886
28,080000	0,2	0,007562
28,083333	0,2	0,007309
28,086667	0,2	0,007010
28,090000	0,2	0,006531
28,093333	0,2	0,006040
28,096667	0,2	0,005936
28,100000	0,2	0,006564
28,103333	0,2	0,007994
28,106667	0,2	0,009831
28,110000	0,2	0,011293
28,113333	0,2	0,011764
28,116667	0,2	0,011168
28,120000	0,2	0,009857
28,123333	0,2	0,008525
28,126667	0,2	0,007914
28,130000	0,2	0,008225
28,133333	0,2	0,009258
28,136667	0,2	0,010989
28,140000	0,2	0,013267
28,143333	0,2	0,015218
28,146667	0,2	0,015820
28,150000	0,2	0,014948
28,153333	0,2	0,013483
28,156667	0,2	0,012562
28,160000	0,2	0,012814
28,163333	0,2	0,014040
28,166667	0,2	0,015420
28,170000	0,2	0,016112
28,173333	0,2	0,015828
28,176667	0,2	0,014914
28,180000	0,2	0,013743
28,183333	0,2	0,012317
28,186667	0,2	0,010846
28,190000	0,2	0,010117
28,193333	0,2	0,010657
28,196667	0,2	0,012132
28,200000	0,2	0,013909
28,203333	0,2	0,015418
28,206667	0,2	0,016049
28,210000	0,2	0,015523
28,213333	0,2	0,014337
28,216667	0,2	0,013374
28,220000	0,2	0,013091
28,223333	0,2	0,013298
28,226667	0,2	0,013578
28,230000	0,2	0,013744
28,233333	0,2	0,013855
28,236667	0,2	0,013915
28,240000	0,2	0,013962
28,243333	0,2	0,014444
28,246667	0,2	0,015911
28,250000	0,2	0,018229
28,253333	0,2	0,020540
28,256667	0,2	0,021926
28,260000	0,2	0,021790
28,263333	0,2	0,020095
28,266667	0,2	0,017554
28,270000	0,2	0,015127
28,273333	0,2	0,013386
28,276667	0,2	0,012424
28,280000	0,2	0,011979
28,283333	0,2	0,011647
28,286667	0,2	0,011172
28,290000	0,2	0,010494
28,293333	0,2	0,009683
28,296667	0,2	0,008882
28,300000	0,2	0,008121
28,303333	0,2	0,007165
28,306667	0,2	0,005833
28,310000	0,2	0,004352
28,313333	0,2	0,003053
28,316667	0,2	0,001875
28,320000	0,2	0,000498
28,323333	0,2	-0,001181
28,326667	0,2	-0,002899
28,330000	0,2	-0,004339
28,333333	0,2	-0,005401
28,336667	0,2	-0,005968
28,340000	0,2	-0,005806
28,343333	0,2	-0,005143
28,346667	0,2	-0,004770
28,350000	0,2	-0,005123
28,353333	0,2	-0,005800
28,356667	0,2	-0,006174
28,360000	0,2	-0,006109
28,363333	0,2	-0,005889
28,366667	0,2	-0,005629
28,370000	0,2	-0,005111
28,373333	0,2	-0,004317
28,376667	0,2	-0,003836
28,380000	0,2	-0,004376
28,383333	0,2	-0,005979
28,386667	0,2	-0,008080
28,390000	0,2	-0,009997
28,393333	0,2	-0,011144
28,396667	0,2	-0,011135
28,400000	0,2	-0,009966
28,403333	0,2	-0,008173
28,406667	0,2	-0,006559
28,410000	0,2	-0,005538
28,413333	0,2	-0,004877
28,416667	0,2	-0,004106
28,420000	0,2	-0,003001
28,423333	0,2	-0,001755
28,426667	0,2	-0,000841
28,430000	0,2	-0,000550
28,433333	0,2	-0,000520
28,436667	0,2	0,000076
28,440000	0,2	0,001574
28,443333	0,2	0,003233
28,446667	0,2	0,003993
28,450000	0,2	0,003533
28,453333	0,2	0,002095
28,456667	0,2	-0,000220
28,460000	0,2	-0,003297
28,463333	0,2	-0,006595
28,466667	0,2	-0,009388
28,470000	0,2	-0,011105
28,473333	0,2	-0,011560
28,476667	0,2	-0,011134
28,480000	0,2	-0,010551
28,483333	0,2	-0,010409
28,486667	0,2	-0,010898
28,490000	0,2	-0,011729
28,493333	0,2	-0,012215
28,496667	0,2	-0,011725
28,500000	0,2	-0,010235
28,503333	0,2	-0,008294
28,506667	0,2	-0,006627
28,510000	0,2	-0,005811
28,513333	0,2	-0,005911
28,516667	0,2	-0,006528
28,520000	0,2	-0,007393
28,523333	0,2	-0,008489
28,526667	0,2	-0,009627
28,530000	0,2	-0,010486
28,533333	0,2	-0,010896
28,536667	0,2	-0,010637
28,540000	0,2	-0,009462
28,543333	0,2	-0,007755
28,546667	0,2	-0,006509
28,550000	0,2	-0,006228
28,553333	0,2	-0,006453
28,556667	0,2	-0,006594
28,560000	0,2	-0,006649
28,563333	0,2	-0,006884
28,566667	0,2	-0,007323
28,570000	0,2	-0,007941
28,573333	0,2	-0,008782
28,576667	0,2	-0,009685
28,580000	0,2	-0,010307
28,583333	0,2	-0,010289
28,586667	0,2	-0,009384
28,590000	0,2	-0,007809
28,593333	0,2	-0,006177
28,596667	0,2	-0,004916
28,600000	0,2	-0,003943
28,603333	0,2	-0,002810
28,606667	0,2	-0,001047
28,610000	0,2	0,001468
28,613333	0,2	0,004239
28,616667	0,2	0,006489
28,620000	0,2	0,007869
28,623333	0,2	0,008552
28,626667	0,2	0,008786
28,630000	0,2	0,008808
28,633333	0,2	0,009025
28,636667	0,2	0,009824
28,640000	0,2	0,011208
28,643333	0,2	0,012824
28,646667	0,2	0,014274
28,650000	0,2	0,015355
28,653333	0,2	0,016235
28,656667	0,2	0,017227
28,660000	0,2	0,018389
28,663333	0,2	0,019557
28,666667	0,2	0,020483
28,670000	0,2	0,020904
28,673333	0,2	0,020837
28,676667	0,2	0,020662
28,680000	0,2	0,020759
28,683333	0,2	0,021175
28,686667	0,2	0,021576
28,690000	0,2	0,021605
28,693333	0,2	0,021384
28,696667	0,2	0,021368
28,700000	0,2	0,021633
28,703333	0,2	0,021793
28,706667	0,2	0,021744
28,710000	0,2	0,021918
28,713333	0,2	0,022521
28,716667	0,2	0,023060
28,720000	0,2	0,022809
28,723333	0,2	0,021458
28,726667	0,2	0,019433
28,730000	0,2	0,017442
28,733333	0,2	0,015739
28,736667	0,2	0,014291
28,740000	0,2	0,013280
28,743333	0,2	0,012936
28,746667	0,2	0,013137
28,750000	0,2	0,013312
28,753333	0,2	0,012824
28,756667	0,2	0,011604
28,760000	0,2	0,010216
28,763333	0,2	0,009265
28,766667	0,2	0,008989
28,770000	0,2	0,009238
28,773333	0,2	0,009526
28,776667	0,2	0,009202
28,780000	0,2	0,007882
28,783333	0,2	0,005845
28,786667	0,2	0,003850
28,790000	0,2	0,002634
28,793333	0,2	0,002574
28,796667	0,2	0,003472
28,800000	0,2	0,004610
28,803333	0,2	0,005395
28,806667	0,2	0,005890
28,810000	0,2	0,006337
28,813333	0,2	0,006467
28,816667	0,2	0,005774
28,820000	0,2	0,004216
28,823333	0,2	0,002297
28,826667	0,2	0,000538
28,830000	0,2	-0,000999
28,833333	0,2	-0,002606
28,836667	0,2	-0,004495
28,840000	0,2	-0,006525
28,843333	0,2	-0,008157
28,846667	0,2	-0,008756
28,850000	0,2	-0,008195
28,853333	0,2	-0,007149
28,856667	0,2	-0,006623
28,860000	0,2	-0,007092
28,863333	0,2	-0,008211
28,866667	0,2	-0,009364
28,870000	0,2	-0,010346
28,873333	0,2	-0,011427
28,876667	0,2	-0,012802
28,880000	0,2	-0,014256
28,883333	0,2	-0,015407
28,886667	0,2	-0,015916
28,890000	0,2	-0,015615
28,893333	0,2	-0,014670
28,896667	0,2	-0,013412
28,900000	0,2	-0,011995
28,903333	0,2	-0,010423
28,906667	0,2	-0,008746
28,910000	0,2	-0,007072
28,913333	0,2	-0,005548
28,916667	0,2	-0,004322
28,920000	0,2	-0,003478
28,923333	0,2	-0,003088
28,926667	0,2	-0,003254
28,930000	0,2	-0,004047
28,933333	0,2	-0,005311
28,936667	0,2	-0,006509
28,940000	0,2	-0,006897
28,943333	0,2	-0,006046
28,946667	0,2	-0,004151
28,950000	0,2	-0,001653
28,953333	0,2	0,001101
28,956667	0,2	0,003772
28,960000	0,2	0,006067
28,963333	0,2	0,007802
28,966667	0,2	0,008994
28,970000	0,2	0,009974
28,973333	0,2	0,011174
28,976667	0,2	0,012769
28,980000	0,2	0,014654
28,983333	0,2	0,016687
28,986667	0,2	0,018807
28,990000	0,2	0,020983
28,993333	0,2	0,023237
28,996667	0,2	0,025740
29,000000	0,2	0,028808
29,003333	0,2	0,032606
29,006667	0,2	0,036806
29,010000	0,2	0,040696
29,013333	0,2	0,043759
29,016667	0,2	0,045973
29,020000	0,2	0,047437
29,023333	0,2	0,048148
29,026667	0,2	0,048372
29,030000	0,2	0,048701
29,033333	0,2	0,049659
29,036667	0,2	0,051488
29,040000	0,2	0,054019
29,043333	0,2	0,056648
29,046667	0,2	0,058793
29,050000	0,2	0,060224
29,053333	0,2	0,060922
29,056667	0,2	0,060984
29,060000	0,2	0,060680
29,063333	0,2	0,060412
29,066667	0,2	0,060409
29,070000	0,2	0,060493
29,073333	0,2	0,060337
29,076667	0,2	0,059826
29,080000	0,2	0,058967
29,083333	0,2	0,057645
29,086667	0,2	0,055793
29,090000	0,2	0,053651
29,093333	0,2	0,051382
29,096667	0,2	0,048720
29,100000	0,2	0,045309
29,103333	0,2	0,041077
29,106667	0,2	0,036520
29,110000	0,2	0,032617
29,113333	0,2	0,029905
29,116667	0,2	0,027899
29,120000	0,2	0,025820
29,123333	0,2	0,023619
29,126667	0,2	0,021922
29,130000	0,2	0,021052
29,133333	0,2	0,020540
29,136667	0,2	0,019591
29,140000	0,2	0,017602
29,143333	0,2	0,014456
29,146667	0,2	0,010640
29,150000	0,2	0,006976
29,153333	0,2	0,004204
29,156667	0,2	0,002693
29,160000	0,2	0,002328
29,163333	0,2	0,002572
29,166667	0,2	0,002680
29,170000	0,2	0,002000
29,173333	0,2	0,000269
29,176667	0,2	-0,002204
29,180000	0,2	-0,004802
29,183333	0,2	-0,007193
29,186667	0,2	-0,009482
29,190000	0,2	-0,011874
29,193333	0,2	-0,014253
29,196667	0,2	-0,015937
29,200000	0,2	-0,016252
29,203333	0,2	-0,015427
29,206667	0,2	-0,014376
29,210000	0,2	-0,013705
29,213333	0,2	-0,013406
29,216667	0,2	-0,013310
29,220000	0,2	-0,013433
29,223333	0,2	-0,013968
29,226667	0,2	-0,015070
29,230000	0,2	-0,016701
29,233333	0,2	-0,018672
29,236667	0,2	-0,020631
29,240000	0,2	-0,022163
29,243333	0,2	-0,023172
29,246667	0,2	-0,023929
29,250000	0,2	-0,024666
29,253333	0,2	-0,025387
29,256667	0,2	-0,025887
29,260000	0,2	-0,025930
29,263333	0,2	-0,025684
29,266667	0,2	-0,025650
29,270000	0,2	-0,025995
29,273333	0,2	-0,026447
29,276667	0,2	-0,026790
29,280000	0,2	-0,026974
29,283333	0,2	-0,026865
29,286667	0,2	-0,026249
29,290000	0,2	-0,025111
29,293333	0,2	-0,023630
29,296667	0,2	-0,022017
29,300000	0,2	-0,020628
29,303333	0,2	-0,019910
29,306667	0,2	-0,019999
29,310000	0,2	-0,020644
29,313333	0,2	-0,021413
29,316667	0,2	-0,021922
29,320000	0,2	-0,022083
29,323333	0,2	-0,021908
29,326667	0,2	-0,021281
29,330000	0,2	-0,020348
29,333333	0,2	-0,019790
29,336667	0,2	-0,020158
29,340000	0,2	-0,021097
29,343333	0,2	-0,021575
29,346667	0,2	-0,020859
29,350000	0,2	-0,019173
29,353333	0,2	-0,017569
29,356667	0,2	-0,017114
29,360000	0,2	-0,018024
29,363333	0,2	-0,019690
29,366667	0,2	-0,021502
29,370000	0,2	-0,023140
29,373333	0,2	-0,024139
29,376667	0,2	-0,023990
29,380000	0,2	-0,022682
29,383333	0,2	-0,020636
29,386667	0,2	-0,018179
29,390000	0,2	-0,015329
29,393333	0,2	-0,012014
29,396667	0,2	-0,008332
29,400000	0,2	-0,004735
29,403333	0,2	-0,001784
29,406667	0,2	0,000512
29,410000	0,2	0,002660
29,413333	0,2	0,005185
29,416667	0,2	0,008593
29,420000	0,2	0,013162
29,423333	0,2	0,018641
29,426667	0,2	0,024725
29,430000	0,2	0,031426
29,433333	0,2	0,038846
29,436667	0,2	0,047148
29,440000	0,2	0,056612
29,443333	0,2	0,067436
29,446667	0,2	0,079597
29,450000	0,2	0,092798
29,453333	0,2	0,106534
29,456667	0,2	0,120344
29,460000	0,2	0,133943
29,463333	0,2	0,147287
29,466667	0,2	0,160519
29,470000	0,2	0,173739
29,473333	0,2	0,187045
29,476667	0,2	0,200508
29,480000	0,2	0,213725
29,483333	0,2	0,225808
29,486667	0,2	0,236112
29,490000	0,2	0,244724
29,493333	0,2	0,252109
29,496667	0,2	0,258482
29,500000	0,2	0,263759
29,503333	0,2	0,267799
29,506667	0,2	0,270357
29,510000	0,2	0,271012
29,513333	0,2	0,269413
29,516667	0,2	0,265415
29,520000	0,2	0,258943
29,523333	0,2	0,250019
29,526667	0,2	0,239094
29,530000	0,2	0,227095
29,533333	0,2	0,214809
29,536667	0,2	0,202409
29,540000	0,2	0,189738
29,543333	0,2	0,176691
29,546667	0,2	0,163334
29,550000	0,2	0,149955
29,553333	0,2	0,136897
29,556667	0,2	0,124321
29,560000	0,2	0,112144
29,563333	0,2	0,100157
29,566667	0,2	0,088327
29,570000	0,2	0,076932
29,573333	0,2	0,066170
29,576667	0,2	0,055876
29,580000	0,2	0,045918
29,583333	0,2	0,036637
29,586667	0,2	0,028551
29,590000	0,2	0,021843
29,593333	0,2	0,016413
29,596667	0,2	0,012055
29,600000	0,2	0,008483
29,603333	0,2	0,005446
29,606667	0,2	0,002726
29,610000	0,2	0,000039
29,613333	0,2	-0,002752
29,616667	0,2	-0,005433
29,620000	0,2	-0,007816
29,623333	0,2	-0,010054
29,626667	0,2	-0,012254
29,630000	0,2	-0,014305
29,633333	0,2	-0,016252
29,636667	0,2	-0,018461
29,640000	0,2	-0,021325
29,643333	0,2	-0,024760
29,646667	0,2	-0,027914
29,650000	0,2	-0,029665
29,653333	0,2	-0,029530
29,656667	0,2	-0,028005
29,660000	0,2	-0,026185
29,663333	0,2	-0,024985
29,666667	0,2	-0,024523
29,670000	0,2	-0,024340
29,673333	0,2	-0,024090
29,676667	0,2	-0,023777
29,680000	0,2	-0,023613
29,683333	0,2	-0,023840
29,686667	0,2	-0,024501
29,690000	0,2	-0,025368
29,693333	0,2	-0,026134
29,696667	0,2	-0,026545
29,700000	0,2	-0,026417
29,703333	0,2	-0,025766
29,706667	0,2	-0,024877
29,710000	0,2	-0,024182
29,713333	0,2	-0,024056
29,716667	0,2	-0,024533
29,720000	0,2	-0,025315
29,723333	0,2	-0,026069
29,726667	0,2	-0,026494
29,730000	0,2	-0,026467
29,733333	0,2	-0,026297
29,736667	0,2	-0,026420
29,740000	0,2	-0,026918
29,743333	0,2	-0,027510
29,746667	0,2	-0,027808
29,750000	0,2	-0,027593
29,753333	0,2	-0,026994
29,756667	0,2	-0,026378
29,760000	0,2	-0,025947
29,763333	0,2	-0,025615
29,766667	0,2	-0,025398
29,770000	0,2	-0,025512
29,773333	0,2	-0,026025
29,776667	0,2	-0,026673
29,780000	0,2	-0,027041
29,783333	0,2	-0,026903
29,786667	0,2	-0,026415
29,790000	0,2	-0,025824
29,793333	0,2	-0,025126
29,796667	0,2	-0,024307
29,800000	0,2	-0,023611
29,803333	0,2	-0,023230
29,806667	0,2	-0,023062
29,810000	0,2	-0,022968
29,813333	0,2	-0,022940
29,816667	0,2	-0,022925
29,820000	0,2	-0,022807
29,823333	0,2	-0,022630
29,826667	0,2	-0,022614
29,830000	0,2	-0,022806
29,833333	0,2	-0,023001
29,836667	0,2	-0,023110
29,840000	0,2	-0,023314
29,843333	0,2	-0,023762
29,846667	0,2	-0,024388
29,850000	0,2	-0,025145
29,853333	0,2	-0,026214
29,856667	0,2	-0,027825
29,860000	0,2	-0,029807
29,863333	0,2	-0,031456
29,866667	0,2	-0,032019
29,870000	0,2	-0,031335
29,873333	0,2	-0,029889
29,876667	0,2	-0,028210
29,880000	0,2	-0,026475
29,883333	0,2	-0,024737
29,886667	0,2	-0,023168
29,890000	0,2	-0,022066
29,893333	0,2	-0,021733
29,896667	0,2	-0,022228
29,900000	0,2	-0,023405
29,903333	0,2	-0,025124
29,906667	0,2	-0,027148
29,910000	0,2	-0,029099
29,913333	0,2	-0,030658
29,916667	0,2	-0,031679
29,920000	0,2	-0,032255
29,923333	0,2	-0,032642
29,926667	0,2	-0,033180
29,930000	0,2	-0,034207
29,933333	0,2	-0,035663
29,936667	0,2	-0,037033
29,940000	0,2	-0,037917
29,943333	0,2	-0,038290
29,946667	0,2	-0,038270
29,950000	0,2	-0,038085
29,953333	0,2	-0,038088
29,956667	0,2	-0,038372
29,960000	0,2	-0,038575
29,963333	0,2	-0,038214
29,966667	0,2	-0,037042
29,970000	0,2	-0,035233
29,973333	0,2	-0,033227
29,976667	0,2	-0,031441
29,980000	0,2	-0,030144
29,983333	0,2	-0,029410
29,986667	0,2	-0,029243
29,990000	0,2	-0,029786
29,993333	0,2	-0,031150
29,996667	0,2	-0,033063
30,000000	0,2	-0,034923
30,003333	0,2	-0,036112
30,006667	0,2	-0,036428
30,010000	0,2	-0,036350
30,013333	0,2	-0,036592
30,016667	0,2	-0,037491
30,020000	0,2	-0,038997
30,023333	0,2	-0,040736
30,026667	0,2	-0,041897
30,030000	0,2	-0,041757
30,033333	0,2	-0,040405
30,036667	0,2	-0,038609
30,040000	0,2	-0,037066
30,043333	0,2	-0,035855
30,046667	0,2	-0,034680
30,050000	0,2	-0,033611
30,053333	0,2	-0,033298
30,056667	0,2	-0,034304
30,060000	0,2	-0,036419
30,063333	0,2	-0,038815
30,066667	0,2	-0,040556
30,070000	0,2	-0,041015
30,073333	0,2	-0,040187
30,076667	0,2	-0,038550
30,080000	0,2	-0,036551
30,083333	0,2	-0,034377
30,086667	0,2	-0,032150
30,090000	0,2	-0,030162
30,093333	0,2	-0,028806
30,096667	0,2	-0,028295
30,100000	0,2	-0,028623
30,103333	0,2	-0,029811
30,106667	0,2	-0,031819
30,110000	0,2	-0,034086
30,113333	0,2	-0,035499
30,116667	0,2	-0,035035
30,120000	0,2	-0,032711
30,123333	0,2	-0,029869
30,126667	0,2	-0,028128
30,130000	0,2	-0,028189
30,133333	0,2	-0,029843
30,136667	0,2	-0,032506
30,140000	0,2	-0,035344
30,143333	0,2	-0,037508
30,146667	0,2	-0,038710
30,150000	0,2	-0,039366
30,153333	0,2	-0,039981
30,156667	0,2	-0,040547
30,160000	0,2	-0,040710
30,163333	0,2	-0,040462
30,166667	0,2	-0,040261
30,170000	0,2	-0,040417
30,173333	0,2	-0,040822
30,176667	0,2	-0,041333
30,180000	0,2	-0,041975
30,183333	0,2	-0,042701
30,186667	0,2	-0,043442
30,190000	0,2	-0,044198
30,193333	0,2	-0,044688
30,196667	0,2	-0,044464
30,200000	0,2	-0,043544
30,203333	0,2	-0,042511
30,206667	0,2	-0,042023
30,210000	0,2	-0,042203
30,213333	0,2	-0,042439
30,216667	0,2	-0,041991
30,220000	0,2	-0,040687
30,223333	0,2	-0,038955
30,226667	0,2	-0,037391
30,230000	0,2	-0,036468
30,233333	0,2	-0,036512
30,236667	0,2	-0,037474
30,240000	0,2	-0,038770
30,243333	0,2	-0,039811
30,246667	0,2	-0,040595
30,250000	0,2	-0,041400
30,253333	0,2	-0,042091
30,256667	0,2	-0,042099
30,260000	0,2	-0,041069
30,263333	0,2	-0,039291
30,266667	0,2	-0,037247
30,270000	0,2	-0,035189
30,273333	0,2	-0,033525
30,276667	0,2	-0,032881
30,280000	0,2	-0,033432
30,283333	0,2	-0,034695
30,286667	0,2	-0,036198
30,290000	0,2	-0,037888
30,293333	0,2	-0,039610
30,296667	0,2	-0,040775
30,300000	0,2	-0,041017
30,303333	0,2	-0,040688
30,306667	0,2	-0,040295
30,310000	0,2	-0,040030
30,313333	0,2	-0,040190
30,316667	0,2	-0,041246
30,320000	0,2	-0,043226
30,323333	0,2	-0,045550
30,326667	0,2	-0,047306
30,330000	0,2	-0,047705
30,333333	0,2	-0,046782
30,336667	0,2	-0,045460
30,340000	0,2	-0,044726
30,343333	0,2	-0,044921
30,346667	0,2	-0,045636
30,350000	0,2	-0,046082
30,353333	0,2	-0,045725
30,356667	0,2	-0,044689
30,360000	0,2	-0,043517
30,363333	0,2	-0,042629
30,366667	0,2	-0,041990
30,370000	0,2	-0,041192
30,373333	0,2	-0,040079
30,376667	0,2	-0,039181
30,380000	0,2	-0,039132
30,383333	0,2	-0,040067
30,386667	0,2	-0,041623
30,390000	0,2	-0,043056
30,393333	0,2	-0,043655
30,396667	0,2	-0,043430
30,400000	0,2	-0,043051
30,403333	0,2	-0,042948
30,406667	0,2	-0,043000
30,410000	0,2	-0,043007
30,413333	0,2	-0,042756
30,416667	0,2	-0,041775
30,420000	0,2	-0,039763
30,423333	0,2	-0,037296
30,426667	0,2	-0,035557
30,430000	0,2	-0,035323
30,433333	0,2	-0,036428
30,436667	0,2	-0,038067
30,440000	0,2	-0,039510
30,443333	0,2	-0,040425
30,446667	0,2	-0,040654
30,450000	0,2	-0,040212
30,453333	0,2	-0,039611
30,456667	0,2	-0,039547
30,460000	0,2	-0,040078
30,463333	0,2	-0,040627
30,466667	0,2	-0,040755
30,470000	0,2	-0,040456
30,473333	0,2	-0,039894
30,476667	0,2	-0,039305
30,480000	0,2	-0,039012
30,483333	0,2	-0,039209
30,486667	0,2	-0,039751
30,490000	0,2	-0,040358
30,493333	0,2	-0,040946
30,496667	0,2	-0,041644
30,500000	0,2	-0,042608
30,503333	0,2	-0,043776
30,506667	0,2	-0,044742
30,510000	0,2	-0,045038
30,513333	0,2	-0,044537
30,516667	0,2	-0,043497
30,520000	0,2	-0,042291
30,523333	0,2	-0,041255
30,526667	0,2	-0,040660
30,530000	0,2	-0,040622
30,533333	0,2	-0,041142
30,536667	0,2	-0,042118
30,540000	0,2	-0,043174
30,543333	0,2	-0,043773
30,546667	0,2	-0,043525
30,550000	0,2	-0,042424
30,553333	0,2	-0,040913
30,556667	0,2	-0,039607
30,560000	0,2	-0,038929
30,563333	0,2	-0,039068
30,566667	0,2	-0,039937
30,570000	0,2	-0,041086
30,573333	0,2	-0,042011
30,576667	0,2	-0,042482
30,580000	0,2	-0,042544
30,583333	0,2	-0,042463
30,586667	0,2	-0,042617
30,590000	0,2	-0,043286
30,593333	0,2	-0,044521
30,596667	0,2	-0,046053
30,600000	0,2	-0,047374
30,603333	0,2	-0,048103
30,606667	0,2	-0,048309
30,610000	0,2	-0,048252
30,613333	0,2	-0,047922
30,616667	0,2	-0,047285
30,620000	0,2	-0,046733
30,623333	0,2	-0,046726
30,626667	0,2	-0,047221
30,630000	0,2	-0,047724
30,633333	0,2	-0,047670
30,636667	0,2	-0,046760
30,640000	0,2	-0,045172
30,643333	0,2	-0,043417
30,646667	0,2	-0,042077
30,650000	0,2	-0,041626
30,653333	0,2	-0,042164
30,656667	0,2	-0,043205
30,660000	0,2	-0,043978
30,663333	0,2	-0,044132
30,666667	0,2	-0,044053
30,670000	0,2	-0,044283
30,673333	0,2	-0,044876
30,676667	0,2	-0,045581
30,680000	0,2	-0,046336
30,683333	0,2	-0,047312
30,686667	0,2	-0,048517
30,690000	0,2	-0,049470
30,693333	0,2	-0,049538
30,696667	0,2	-0,048518
30,700000	0,2	-0,046780
30,703333	0,2	-0,045089
30,706667	0,2	-0,044192
30,710000	0,2	-0,044298
30,713333	0,2	-0,044990
30,716667	0,2	-0,045725
30,720000	0,2	-0,046270
30,723333	0,2	-0,046508
30,726667	0,2	-0,046260
30,730000	0,2	-0,045574
30,733333	0,2	-0,044674
30,736667	0,2	-0,043627
30,740000	0,2	-0,042415
30,743333	0,2	-0,041109
30,746667	0,2	-0,039946
30,750000	0,2	-0,039318
30,753333	0,2	-0,039463
30,756667	0,2	-0,040106
30,760000	0,2	-0,040593
30,763333	0,2	-0,040385
30,766667	0,2	-0,039315
30,770000	0,2	-0,037449
30,773333	0,2	-0,035031
30,776667	0,2	-0,032513
30,780000	0,2	-0,030324
30,783333	0,2	-0,028558
30,786667	0,2	-0,027052
30,790000	0,2	-0,025821
30,793333	0,2	-0,025224
30,796667	0,2	-0,025561
30,800000	0,2	-0,026590
30,803333	0,2	-0,027642
30,806667	0,2	-0,028154
30,810000	0,2	-0,027876
30,813333	0,2	-0,026930
30,816667	0,2	-0,026042
30,820000	0,2	-0,026284
30,823333	0,2	-0,028220
30,826667	0,2	-0,031496
30,830000	0,2	-0,035054
30,833333	0,2	-0,037580
30,836667	0,2	-0,038334
30,840000	0,2	-0,037714
30,843333	0,2	-0,036542
30,846667	0,2	-0,035034
30,850000	0,2	-0,032998
30,853333	0,2	-0,030657
30,856667	0,2	-0,028802
30,860000	0,2	-0,028228
30,863333	0,2	-0,029059
30,866667	0,2	-0,030714
30,870000	0,2	-0,032614
30,873333	0,2	-0,034593
30,876667	0,2	-0,036563
30,880000	0,2	-0,038259
30,883333	0,2	-0,039412
30,886667	0,2	-0,039930
30,890000	0,2	-0,039941
30,893333	0,2	-0,039736
30,896667	0,2	-0,039709
30,900000	0,2	-0,040315
30,903333	0,2	-0,041794
30,906667	0,2	-0,043840
30,910000	0,2	-0,045743
30,913333	0,2	-0,046972
30,916667	0,2	-0,047559
30,920000	0,2	-0,047774
30,923333	0,2	-0,047526
30,926667	0,2	-0,046543
30,930000	0,2	-0,045000
30,933333	0,2	-0,043521
30,936667	0,2	-0,042675
30,940000	0,2	-0,042534
30,943333	0,2	-0,042793
30,946667	0,2	-0,043300
30,950000	0,2	-0,044154
30,953333	0,2	-0,045369
30,956667	0,2	-0,046611
30,960000	0,2	-0,047305
30,963333	0,2	-0,047124
30,966667	0,2	-0,046357
30,970000	0,2	-0,045695
30,973333	0,2	-0,045649
30,976667	0,2	-0,046339
30,980000	0,2	-0,047739
30,983333	0,2	-0,049695
30,986667	0,2	-0,051851
30,990000	0,2	-0,053755
30,993333	0,2	-0,054981
30,996667	0,2	-0,055432
31,000000	0,2	-0,055533
31,003333	0,2	-0,055764
31,006667	0,2	-0,056071
31,010000	0,2	-0,055826
31,013333	0,2	-0,054384
31,016667	0,2	-0,051827
31,020000	0,2	-0,049017
31,023333	0,2	-0,046858
31,026667	0,2	-0,045870
31,030000	0,2	-0,046262
31,033333	0,2	-0,047787
31,036667	0,2	-0,049669
31,040000	0,2	-0,051087
31,043333	0,2	-0,051649
31,046667	0,2	-0,051319
31,050000	0,2	-0,050386
31,053333	0,2	-0,049573
31,056667	0,2	-0,049703
31,060000	0,2	-0,051045
31,063333	0,2	-0,053086
31,066667	0,2	-0,054899
31,070000	0,2	-0,055800
31,073333	0,2	-0,055713
31,076667	0,2	-0,055112
31,080000	0,2	-0,054782
31,083333	0,2	-0,055313
31,086667	0,2	-0,056579
31,090000	0,2	-0,057837
31,093333	0,2	-0,058486
31,096667	0,2	-0,058660
31,100000	0,2	-0,059019
31,103333	0,2	-0,060028
31,106667	0,2	-0,061462
31,110000	0,2	-0,062573
31,113333	0,2	-0,062755
31,116667	0,2	-0,061922
31,120000	0,2	-0,060375
31,123333	0,2	-0,058657
31,126667	0,2	-0,057410
31,130000	0,2	-0,057066
31,133333	0,2	-0,057645
31,136667	0,2	-0,058796
31,140000	0,2	-0,060036
31,143333	0,2	-0,060971
31,146667	0,2	-0,061438
31,150000	0,2	-0,061600
31,153333	0,2	-0,061831
31,156667	0,2	-0,062391
31,160000	0,2	-0,063163
31,163333	0,2	-0,063701
31,166667	0,2	-0,063659
31,170000	0,2	-0,063004
31,173333	0,2	-0,061895
31,176667	0,2	-0,060730
31,180000	0,2	-0,060121
31,183333	0,2	-0,060381
31,186667	0,2	-0,061076
31,190000	0,2	-0,061406
31,193333	0,2	-0,061040
31,196667	0,2	-0,060327
31,200000	0,2	-0,059830
31,203333	0,2	-0,060004
31,206667	0,2	-0,061003
31,210000	0,2	-0,062485
31,213333	0,2	-0,063887
31,216667	0,2	-0,064871
31,220000	0,2	-0,065222
31,223333	0,2	-0,064758
31,226667	0,2	-0,063665
31,230000	0,2	-0,062397
31,233333	0,2	-0,061265
31,236667	0,2	-0,060535
31,240000	0,2	-0,060450
31,243333	0,2	-0,060873
31,246667	0,2	-0,061391
31,250000	0,2	-0,061815
31,253333	0,2	-0,062225
31,256667	0,2	-0,062603
31,260000	0,2	-0,062821
31,263333	0,2	-0,062840
31,266667	0,2	-0,062559
31,270000	0,2	-0,061868
31,273333	0,2	-0,061114
31,276667	0,2	-0,060926
31,280000	0,2	-0,061512
31,283333	0,2	-0,062507
31,286667	0,2	-0,063385
31,290000	0,2	-0,063883
31,293333	0,2	-0,064049
31,296667	0,2	-0,064037
31,300000	0,2	-0,064061
31,303333	0,2	-0,064209
31,306667	0,2	-0,064249
31,310000	0,2	-0,063997
31,313333	0,2	-0,063613
31,316667	0,2	-0,063327
31,320000	0,2	-0,063226
31,323333	0,2	-0,063164
31,326667	0,2	-0,062821
31,330000	0,2	-0,062141
31,333333	0,2	-0,061497
31,336667	0,2	-0,061321
31,340000	0,2	-0,061909
31,343333	0,2	-0,063305
31,346667	0,2	-0,065049
31,350000	0,2	-0,066462
31,353333	0,2	-0,067192
31,356667	0,2	-0,067354
31,360000	0,2	-0,067481
31,363333	0,2	-0,068058
31,366667	0,2	-0,068631
31,370000	0,2	-0,068030
31,373333	0,2	-0,065821
31,376667	0,2	-0,062794
31,380000	0,2	-0,060084
31,383333	0,2	-0,058391
31,386667	0,2	-0,057637
31,390000	0,2	-0,057087
31,393333	0,2	-0,056111
31,396667	0,2	-0,054762
31,400000	0,2	-0,053533
31,403333	0,2	-0,052858
31,406667	0,2	-0,052756
31,410000	0,2	-0,052788
31,413333	0,2	-0,052470
31,416667	0,2	-0,051514
31,420000	0,2	-0,049936
31,423333	0,2	-0,048089
31,426667	0,2	-0,046159
31,430000	0,2	-0,043795
31,433333	0,2	-0,040582
31,436667	0,2	-0,036791
31,440000	0,2	-0,033305
31,443333	0,2	-0,030629
31,446667	0,2	-0,028387
31,450000	0,2	-0,025790
31,453333	0,2	-0,022174
31,456667	0,2	-0,017217
31,460000	0,2	-0,011056
31,463333	0,2	-0,004261
31,466667	0,2	0,002563
31,470000	0,2	0,009220
31,473333	0,2	0,015875
31,476667	0,2	0,022581
31,480000	0,2	0,028936
31,483333	0,2	0,034374
31,486667	0,2	0,038731
31,490000	0,2	0,042274
31,493333	0,2	0,045369
31,496667	0,2	0,048471
31,500000	0,2	0,052001
31,503333	0,2	0,055925
31,506667	0,2	0,059767
31,510000	0,2	0,062926
31,513333	0,2	0,064897
31,516667	0,2	0,065558
31,520000	0,2	0,065143
31,523333	0,2	0,063906
31,526667	0,2	0,062116
31,530000	0,2	0,059991
31,533333	0,2	0,057415
31,536667	0,2	0,054269
31,540000	0,2	0,050969
31,543333	0,2	0,048113
31,546667	0,2	0,045838
31,550000	0,2	0,043926
31,553333	0,2	0,042225
31,556667	0,2	0,040637
31,560000	0,2	0,038940
31,563333	0,2	0,036888
31,566667	0,2	0,034318
31,570000	0,2	0,031106
31,573333	0,2	0,027158
31,576667	0,2	0,022467
31,580000	0,2	0,017248
31,583333	0,2	0,011936
31,586667	0,2	0,006917
31,590000	0,2	0,002350
31,593333	0,2	-0,001801
31,596667	0,2	-0,005743
31,600000	0,2	-0,009723
31,603333	0,2	-0,013617
31,606667	0,2	-0,016746
31,610000	0,2	-0,018284
31,613333	0,2	-0,017839
31,616667	0,2	-0,015937
31,620000	0,2	-0,013927
31,623333	0,2	-0,013106
31,626667	0,2	-0,014023
31,630000	0,2	-0,016536
31,633333	0,2	-0,019906
31,636667	0,2	-0,022785
31,640000	0,2	-0,023857
31,643333	0,2	-0,022737
31,646667	0,2	-0,020086
31,650000	0,2	-0,017147
31,653333	0,2	-0,015144
31,656667	0,2	-0,014706
31,660000	0,2	-0,015624
31,663333	0,2	-0,017146
31,666667	0,2	-0,018586
31,670000	0,2	-0,019585
31,673333	0,2	-0,019994
31,676667	0,2	-0,019866
31,680000	0,2	-0,019516
31,683333	0,2	-0,019344
31,686667	0,2	-0,019548
31,690000	0,2	-0,020174
31,693333	0,2	-0,021395
31,696667	0,2	-0,023369
31,700000	0,2	-0,025836
31,703333	0,2	-0,028162
31,706667	0,2	-0,029769
31,710000	0,2	-0,030531
31,713333	0,2	-0,030772
31,716667	0,2	-0,030657
31,720000	0,2	-0,029947
31,723333	0,2	-0,028775
31,726667	0,2	-0,028023
31,730000	0,2	-0,028553
31,733333	0,2	-0,030390
31,736667	0,2	-0,032776
31,740000	0,2	-0,034856
31,743333	0,2	-0,036221
31,746667	0,2	-0,036917
31,750000	0,2	-0,037294
31,753333	0,2	-0,037744
31,756667	0,2	-0,038377
31,760000	0,2	-0,038891
31,763333	0,2	-0,038805
31,766667	0,2	-0,037931
31,770000	0,2	-0,036598
31,773333	0,2	-0,035251
31,776667	0,2	-0,034038
31,780000	0,2	-0,032913
31,783333	0,2	-0,031737
31,786667	0,2	-0,030267
31,790000	0,2	-0,028448
31,793333	0,2	-0,026558
31,796667	0,2	-0,024952
31,800000	0,2	-0,023775
31,803333	0,2	-0,022892
31,806667	0,2	-0,022206
31,810000	0,2	-0,021922
31,813333	0,2	-0,022095
31,816667	0,2	-0,022213
31,820000	0,2	-0,021679
31,823333	0,2	-0,020493
31,826667	0,2	-0,019172
31,830000	0,2	-0,018256
31,833333	0,2	-0,017996
31,836667	0,2	-0,018351
31,840000	0,2	-0,019250
31,843333	0,2	-0,020692
31,846667	0,2	-0,022624
31,850000	0,2	-0,024994
31,853333	0,2	-0,027782
31,856667	0,2	-0,030707
31,860000	0,2	-0,033060
31,863333	0,2	-0,034158
31,866667	0,2	-0,033901
31,870000	0,2	-0,032873
31,873333	0,2	-0,032143
31,876667	0,2	-0,032826
31,880000	0,2	-0,035390
31,883333	0,2	-0,039296
31,886667	0,2	-0,043395
31,890000	0,2	-0,046654
31,893333	0,2	-0,048653
31,896667	0,2	-0,049490
31,900000	0,2	-0,049398
31,903333	0,2	-0,048612
31,906667	0,2	-0,047551
31,910000	0,2	-0,046897
31,913333	0,2	-0,047234
31,916667	0,2	-0,048666
31,920000	0,2	-0,050909
31,923333	0,2	-0,053539
31,926667	0,2	-0,055989
31,930000	0,2	-0,057547
31,933333	0,2	-0,057764
31,936667	0,2	-0,056920
31,940000	0,2	-0,055673
31,943333	0,2	-0,054460
31,946667	0,2	-0,053695
31,950000	0,2	-0,053985
31,953333	0,2	-0,055426
31,956667	0,2	-0,057228
31,960000	0,2	-0,058622
31,963333	0,2	-0,059552
31,966667	0,2	-0,060262
31,970000	0,2	-0,060948
31,973333	0,2	-0,061893
31,976667	0,2	-0,063427
31,980000	0,2	-0,065502
31,983333	0,2	-0,067502
31,986667	0,2	-0,068637
31,990000	0,2	-0,068506
31,993333	0,2	-0,067426
31,996667	0,2	-0,066257
32,000000	0,2	-0,065764
32,003333	0,2	-0,066007
32,006667	0,2	-0,066386
32,010000	0,2	-0,066297
32,013333	0,2	-0,065649
32,016667	0,2	-0,064746
32,020000	0,2	-0,063909
32,023333	0,2	-0,063305
32,026667	0,2	-0,062979
32,030000	0,2	-0,062902
32,033333	0,2	-0,062993
32,036667	0,2	-0,063120
32,040000	0,2	-0,063127
32,043333	0,2	-0,062926
32,046667	0,2	-0,062467
32,050000	0,2	-0,061704
32,053333	0,2	-0,060655
32,056667	0,2	-0,059515
32,060000	0,2	-0,058620
32,063333	0,2	-0,058113
32,066667	0,2	-0,057855
32,070000	0,2	-0,057932
32,073333	0,2	-0,058784
32,076667	0,2	-0,060483
32,080000	0,2	-0,062481
32,083333	0,2	-0,064143
32,086667	0,2	-0,064914
32,090000	0,2	-0,064476
32,093333	0,2	-0,063265
32,096667	0,2	-0,062281
32,100000	0,2	-0,062237
32,103333	0,2	-0,063078
32,106667	0,2	-0,064032
32,110000	0,2	-0,064233
32,113333	0,2	-0,063647
32,116667	0,2	-0,063065
32,120000	0,2	-0,063079
32,123333	0,2	-0,063537
32,126667	0,2	-0,063915
32,130000	0,2	-0,063811
32,133333	0,2	-0,063138
32,136667	0,2	-0,062055
32,140000	0,2	-0,060863
32,143333	0,2	-0,059998
32,146667	0,2	-0,059944
32,150000	0,2	-0,060777
32,153333	0,2	-0,061809
32,156667	0,2	-0,062155
32,160000	0,2	-0,061560
32,163333	0,2	-0,060183
32,166667	0,2	-0,058059
32,170000	0,2	-0,055362
32,173333	0,2	-0,052559
32,176667	0,2	-0,049962
32,180000	0,2	-0,047650
32,183333	0,2	-0,045763
32,186667	0,2	-0,044502
32,190000	0,2	-0,043827
32,193333	0,2	-0,043205
32,196667	0,2	-0,041912
32,200000	0,2	-0,039786
32,203333	0,2	-0,037549
32,206667	0,2	-0,036170
32,210000	0,2	-0,035781
32,213333	0,2	-0,035526
32,216667	0,2	-0,034655
32,220000	0,2	-0,033218
32,223333	0,2	-0,031659
32,226667	0,2	-0,030328
32,230000	0,2	-0,029485
32,233333	0,2	-0,029360
32,236667	0,2	-0,029868
32,240000	0,2	-0,030403
32,243333	0,2	-0,030286
32,246667	0,2	-0,029458
32,250000	0,2	-0,028582
32,253333	0,2	-0,028445
32,256667	0,2	-0,029328
32,260000	0,2	-0,030919
32,263333	0,2	-0,032603
32,266667	0,2	-0,033864
32,270000	0,2	-0,034603
32,273333	0,2	-0,035030
32,276667	0,2	-0,035446
32,280000	0,2	-0,036289
32,283333	0,2	-0,038036
32,286667	0,2	-0,040789
32,290000	0,2	-0,044182
32,293333	0,2	-0,047638
32,296667	0,2	-0,050526
32,300000	0,2	-0,052396
32,303333	0,2	-0,053363
32,306667	0,2	-0,054074
32,310000	0,2	-0,055060
32,313333	0,2	-0,056446
32,316667	0,2	-0,058276
32,320000	0,2	-0,060502
32,323333	0,2	-0,062704
32,326667	0,2	-0,064248
32,330000	0,2	-0,064750
32,333333	0,2	-0,064335
32,336667	0,2	-0,063510
32,340000	0,2	-0,062743
32,343333	0,2	-0,062139
32,346667	0,2	-0,061499
32,350000	0,2	-0,060720
32,353333	0,2	-0,060074
32,356667	0,2	-0,059851
32,360000	0,2	-0,059949
32,363333	0,2	-0,060070
32,366667	0,2	-0,059925
32,370000	0,2	-0,059399
32,373333	0,2	-0,058895
32,376667	0,2	-0,058990
32,380000	0,2	-0,059564
32,383333	0,2	-0,059947
32,386667	0,2	-0,059953
32,390000	0,2	-0,059993
32,393333	0,2	-0,060217
32,396667	0,2	-0,060280
32,400000	0,2	-0,059897
32,403333	0,2	-0,059152
32,406667	0,2	-0,058299
32,410000	0,2	-0,057449
32,413333	0,2	-0,056500
32,416667	0,2	-0,055367
32,420000	0,2	-0,054136
32,423333	0,2	-0,053067
32,426667	0,2	-0,052495
32,430000	0,2	-0,052383
32,433333	0,2	-0,052195
32,436667	0,2	-0,051521
32,440000	0,2	-0,050538
32,443333	0,2	-0,049817
32,446667	0,2	-0,049849
32,450000	0,2	-0,050560
32,453333	0,2	-0,051234
32,456667	0,2	-0,051278
32,460000	0,2	-0,051088
32,463333	0,2	-0,051621
32,466667	0,2	-0,053139
32,470000	0,2	-0,054981
32,473333	0,2	-0,056360
32,476667	0,2	-0,056853
32,480000	0,2	-0,056252
32,483333	0,2	-0,054524
32,486667	0,2	-0,052174
32,490000	0,2	-0,050183
32,493333	0,2	-0,049152
32,496667	0,2	-0,048696
32,500000	0,2	-0,048081
32,503333	0,2	-0,047262
32,506667	0,2	-0,046842
32,510000	0,2	-0,047142
32,513333	0,2	-0,047907
32,516667	0,2	-0,048848
32,520000	0,2	-0,049858
32,523333	0,2	-0,050835
32,526667	0,2	-0,051669
32,530000	0,2	-0,052185
32,533333	0,2	-0,052264
32,536667	0,2	-0,052202
32,540000	0,2	-0,052408
32,543333	0,2	-0,052801
32,546667	0,2	-0,052927
32,550000	0,2	-0,052537
32,553333	0,2	-0,051875
32,556667	0,2	-0,051332
32,560000	0,2	-0,050833
32,563333	0,2	-0,050009
32,566667	0,2	-0,048900
32,570000	0,2	-0,047965
32,573333	0,2	-0,047674
32,576667	0,2	-0,048406
32,580000	0,2	-0,050190
32,583333	0,2	-0,052390
32,586667	0,2	-0,054099
32,590000	0,2	-0,054775
32,593333	0,2	-0,054493
32,596667	0,2	-0,053941
32,600000	0,2	-0,053918
32,603333	0,2	-0,054481
32,606667	0,2	-0,054919
32,610000	0,2	-0,054680
32,613333	0,2	-0,054082
32,616667	0,2	-0,054038
32,620000	0,2	-0,055271
32,623333	0,2	-0,057853
32,626667	0,2	-0,061221
32,630000	0,2	-0,064415
32,633333	0,2	-0,066593
32,636667	0,2	-0,067533
32,640000	0,2	-0,067520
32,643333	0,2	-0,066756
32,646667	0,2	-0,065205
32,650000	0,2	-0,063082
32,653333	0,2	-0,060895
32,656667	0,2	-0,058881
32,660000	0,2	-0,056955
32,663333	0,2	-0,055258
32,666667	0,2	-0,054254
32,670000	0,2	-0,054261
32,673333	0,2	-0,055167
32,676667	0,2	-0,056573
32,680000	0,2	-0,058011
32,683333	0,2	-0,059132
32,686667	0,2	-0,059813
32,690000	0,2	-0,060001
32,693333	0,2	-0,059697
32,696667	0,2	-0,059148
32,700000	0,2	-0,058642
32,703333	0,2	-0,058290
32,706667	0,2	-0,058223
32,710000	0,2	-0,058553
32,713333	0,2	-0,059092
32,716667	0,2	-0,059428
32,720000	0,2	-0,059433
32,723333	0,2	-0,059473
32,726667	0,2	-0,059725
32,730000	0,2	-0,059787
32,733333	0,2	-0,059282
32,736667	0,2	-0,058281
32,740000	0,2	-0,057229
32,743333	0,2	-0,056751
32,746667	0,2	-0,057195
32,750000	0,2	-0,058298
32,753333	0,2	-0,059469
32,756667	0,2	-0,060187
32,760000	0,2	-0,060166
32,763333	0,2	-0,059442
32,766667	0,2	-0,058237
32,770000	0,2	-0,056758
32,773333	0,2	-0,055339
32,776667	0,2	-0,054556
32,780000	0,2	-0,054714
32,783333	0,2	-0,055468
32,786667	0,2	-0,056380
32,790000	0,2	-0,057391
32,793333	0,2	-0,058588
32,796667	0,2	-0,059935
32,800000	0,2	-0,061051
32,803333	0,2	-0,061296
32,806667	0,2	-0,060408
32,810000	0,2	-0,058810
32,813333	0,2	-0,057178
32,816667	0,2	-0,055899
32,820000	0,2	-0,054853
32,823333	0,2	-0,053750
32,826667	0,2	-0,052636
32,830000	0,2	-0,051960
32,833333	0,2	-0,052239
32,836667	0,2	-0,053725
32,840000	0,2	-0,056111
32,843333	0,2	-0,058546
32,846667	0,2	-0,060177
32,850000	0,2	-0,060589
32,853333	0,2	-0,059833
32,856667	0,2	-0,058496
32,860000	0,2	-0,057514
32,863333	0,2	-0,057389
32,866667	0,2	-0,057678
32,870000	0,2	-0,057542
32,873333	0,2	-0,056725
32,876667	0,2	-0,055792
32,880000	0,2	-0,055423
32,883333	0,2	-0,055713
32,886667	0,2	-0,056339
32,890000	0,2	-0,057087
32,893333	0,2	-0,057910
32,896667	0,2	-0,058757
32,900000	0,2	-0,059472
32,903333	0,2	-0,059726
32,906667	0,2	-0,059237
32,910000	0,2	-0,058106
32,913333	0,2	-0,056713
32,916667	0,2	-0,055259
32,920000	0,2	-0,053528
32,923333	0,2	-0,051301
32,926667	0,2	-0,048905
32,930000	0,2	-0,047133
32,933333	0,2	-0,046575
32,936667	0,2	-0,047081
32,940000	0,2	-0,048006
32,943333	0,2	-0,048843
32,946667	0,2	-0,049552
32,950000	0,2	-0,050404
32,953333	0,2	-0,051416
32,956667	0,2	-0,052045
32,960000	0,2	-0,051666
32,963333	0,2	-0,050239
32,966667	0,2	-0,048353
32,970000	0,2	-0,046822
32,973333	0,2	-0,046240
32,976667	0,2	-0,046664
32,980000	0,2	-0,047799
32,983333	0,2	-0,049473
32,986667	0,2	-0,051532
32,990000	0,2	-0,053475
32,993333	0,2	-0,054685
32,996667	0,2	-0,054979
33,000000	0,2	-0,054690
33,003333	0,2	-0,054254
33,006667	0,2	-0,053958
33,010000	0,2	-0,054103
33,013333	0,2	-0,054871
33,016667	0,2	-0,055851
33,020000	0,2	-0,056228
33,023333	0,2	-0,055702
33,026667	0,2	-0,054904
33,030000	0,2	-0,054729
33,033333	0,2	-0,055460
33,036667	0,2	-0,056680
33,040000	0,2	-0,057768
33,043333	0,2	-0,058322
33,046667	0,2	-0,058169
33,050000	0,2	-0,057192
33,053333	0,2	-0,055416
33,056667	0,2	-0,053154
33,060000	0,2	-0,050934
33,063333	0,2	-0,049383
33,066667	0,2	-0,048979
33,070000	0,2	-0,049831
33,073333	0,2	-0,051780
33,076667	0,2	-0,054326
33,080000	0,2	-0,056466
33,083333	0,2	-0,057281
33,086667	0,2	-0,056783
33,090000	0,2	-0,055805
33,093333	0,2	-0,055229
33,096667	0,2	-0,055414
33,100000	0,2	-0,056105
33,103333	0,2	-0,056750
33,106667	0,2	-0,056799
33,110000	0,2	-0,055998
33,113333	0,2	-0,054722
33,116667	0,2	-0,053695
33,120000	0,2	-0,053351
33,123333	0,2	-0,053602
33,126667	0,2	-0,053905
33,130000	0,2	-0,053753
33,133333	0,2	-0,053385
33,136667	0,2	-0,053495
33,140000	0,2	-0,054286
33,143333	0,2	-0,055322
33,146667	0,2	-0,056136
33,150000	0,2	-0,056559
33,153333	0,2	-0,056592
33,156667	0,2	-0,056352
33,160000	0,2	-0,056083
33,163333	0,2	-0,055987
33,166667	0,2	-0,056125
33,170000	0,2	-0,056360
33,173333	0,2	-0,056361
33,176667	0,2	-0,055865
33,180000	0,2	-0,054914
33,183333	0,2	-0,053770
33,186667	0,2	-0,052674
33,190000	0,2	-0,051779
33,193333	0,2	-0,051184
33,196667	0,2	-0,050950
33,200000	0,2	-0,051003
33,203333	0,2	-0,051154
33,206667	0,2	-0,051346
33,210000	0,2	-0,051744
33,213333	0,2	-0,052480
33,216667	0,2	-0,053345
33,220000	0,2	-0,053931
33,223333	0,2	-0,054188
33,226667	0,2	-0,054439
33,230000	0,2	-0,054888
33,233333	0,2	-0,055448
33,236667	0,2	-0,055763
33,240000	0,2	-0,055310
33,243333	0,2	-0,053979
33,246667	0,2	-0,052381
33,250000	0,2	-0,051242
33,253333	0,2	-0,050853
33,256667	0,2	-0,051190
33,260000	0,2	-0,052121
33,263333	0,2	-0,053419
33,266667	0,2	-0,054762
33,270000	0,2	-0,055819
33,273333	0,2	-0,056353
33,276667	0,2	-0,056267
33,280000	0,2	-0,055646
33,283333	0,2	-0,054778
33,286667	0,2	-0,054017
33,290000	0,2	-0,053547
33,293333	0,2	-0,053173
33,296667	0,2	-0,052479
33,300000	0,2	-0,051355
33,303333	0,2	-0,050218
33,306667	0,2	-0,049604
33,310000	0,2	-0,049724
33,313333	0,2	-0,050548
33,316667	0,2	-0,052047
33,320000	0,2	-0,054044
33,323333	0,2	-0,056003
33,326667	0,2	-0,057329
33,330000	0,2	-0,057707
33,333333	0,2	-0,057052
33,336667	0,2	-0,055596
33,340000	0,2	-0,053973
33,343333	0,2	-0,052782
33,346667	0,2	-0,052320
33,350000	0,2	-0,052718
33,353333	0,2	-0,053737
33,356667	0,2	-0,054702
33,360000	0,2	-0,055169
33,363333	0,2	-0,055208
33,366667	0,2	-0,055005
33,370000	0,2	-0,054774
33,373333	0,2	-0,054748
33,376667	0,2	-0,054930
33,380000	0,2	-0,055158
33,383333	0,2	-0,055398
33,386667	0,2	-0,055713
33,390000	0,2	-0,056030
33,393333	0,2	-0,056129
33,396667	0,2	-0,055909
33,400000	0,2	-0,055498
33,403333	0,2	-0,055207
33,406667	0,2	-0,055327
33,410000	0,2	-0,055768
33,413333	0,2	-0,056090
33,416667	0,2	-0,055925
33,420000	0,2	-0,055224
33,423333	0,2	-0,054335
33,426667	0,2	-0,053750
33,430000	0,2	-0,053501
33,433333	0,2	-0,053111
33,436667	0,2	-0,052189
33,440000	0,2	-0,050798
33,443333	0,2	-0,049294
33,446667	0,2	-0,047973
33,450000	0,2	-0,047066
33,453333	0,2	-0,046928
33,456667	0,2	-0,047816
33,460000	0,2	-0,049472
33,463333	0,2	-0,051216
33,466667	0,2	-0,052543
33,470000	0,2	-0,053526
33,473333	0,2	-0,054496
33,476667	0,2	-0,055498
33,480000	0,2	-0,056290
33,483333	0,2	-0,056628
33,486667	0,2	-0,056431
33,490000	0,2	-0,055891
33,493333	0,2	-0,055474
33,496667	0,2	-0,055693
33,500000	0,2	-0,056685
33,503333	0,2	-0,057955
33,506667	0,2	-0,058762
33,510000	0,2	-0,058653
33,513333	0,2	-0,057648
33,516667	0,2	-0,056361
33,520000	0,2	-0,055693
33,523333	0,2	-0,056123
33,526667	0,2	-0,057469
33,530000	0,2	-0,059187
33,533333	0,2	-0,060679
33,536667	0,2	-0,061565
33,540000	0,2	-0,061888
33,543333	0,2	-0,062012
33,546667	0,2	-0,062261
33,550000	0,2	-0,062606
33,553333	0,2	-0,062679
33,556667	0,2	-0,062158
33,560000	0,2	-0,061069
33,563333	0,2	-0,059807
33,566667	0,2	-0,058947
33,570000	0,2	-0,058830
33,573333	0,2	-0,059199
33,576667	0,2	-0,059598
33,580000	0,2	-0,059860
33,583333	0,2	-0,059772
33,586667	0,2	-0,058959
33,590000	0,2	-0,057556
33,593333	0,2	-0,056277
33,596667	0,2	-0,055723
33,600000	0,2	-0,056134
33,603333	0,2	-0,057552
33,606667	0,2	-0,059617
33,610000	0,2	-0,061405
33,613333	0,2	-0,062062
33,616667	0,2	-0,061619
33,620000	0,2	-0,060835
33,623333	0,2	-0,060403
33,626667	0,2	-0,060526
33,630000	0,2	-0,061042
33,633333	0,2	-0,061741
33,636667	0,2	-0,062493
33,640000	0,2	-0,063088
33,643333	0,2	-0,063305
33,646667	0,2	-0,063126
33,650000	0,2	-0,062656
33,653333	0,2	-0,062082
33,656667	0,2	-0,061730
33,660000	0,2	-0,061961
33,663333	0,2	-0,062955
33,666667	0,2	-0,064391
33,670000	0,2	-0,065490
33,673333	0,2	-0,065767
33,676667	0,2	-0,065441
33,680000	0,2	-0,064905
33,683333	0,2	-0,064200
33,686667	0,2	-0,063205
33,690000	0,2	-0,062087
33,693333	0,2	-0,061305
33,696667	0,2	-0,061310
33,700000	0,2	-0,062285
33,703333	0,2	-0,064026
33,706667	0,2	-0,066057
33,710000	0,2	-0,067837
33,713333	0,2	-0,068955
33,716667	0,2	-0,069425
33,720000	0,2	-0,069654
33,723333	0,2	-0,069929
33,726667	0,2	-0,070222
33,730000	0,2	-0,070534
33,733333	0,2	-0,070927
33,736667	0,2	-0,071223
33,740000	0,2	-0,071129
33,743333	0,2	-0,070444
33,746667	0,2	-0,069116
33,750000	0,2	-0,067441
33,753333	0,2	-0,066041
33,756667	0,2	-0,065410
33,760000	0,2	-0,065559
33,763333	0,2	-0,066261
33,766667	0,2	-0,067469
33,770000	0,2	-0,069126
33,773333	0,2	-0,070848
33,776667	0,2	-0,072324
33,780000	0,2	-0,073734
33,783333	0,2	-0,075392
33,786667	0,2	-0,077249
33,790000	0,2	-0,078928
33,793333	0,2	-0,080144
33,796667	0,2	-0,081096
33,800000	0,2	-0,082221
33,803333	0,2	-0,083462
33,806667	0,2	-0,084312
33,810000	0,2	-0,084669
33,813333	0,2	-0,085018
33,816667	0,2	-0,085777
33,820000	0,2	-0,086999
33,823333	0,2	-0,088493
33,826667	0,2	-0,089897
33,830000	0,2	-0,091050
33,833333	0,2	-0,092317
33,836667	0,2	-0,094134
33,840000	0,2	-0,096305
33,843333	0,2	-0,098071
33,846667	0,2	-0,098962
33,850000	0,2	-0,099382
33,853333	0,2	-0,100157
33,856667	0,2	-0,101776
33,860000	0,2	-0,104216
33,863333	0,2	-0,107175
33,866667	0,2	-0,110297
33,870000	0,2	-0,113260
33,873333	0,2	-0,115692
33,876667	0,2	-0,117291
33,880000	0,2	-0,118133
33,883333	0,2	-0,118604
33,886667	0,2	-0,119140
33,890000	0,2	-0,120098
33,893333	0,2	-0,121485
33,896667	0,2	-0,123005
33,900000	0,2	-0,124584
33,903333	0,2	-0,126514
33,906667	0,2	-0,129005
33,910000	0,2	-0,131918
33,913333	0,2	-0,134947
33,916667	0,2	-0,137709
33,920000	0,2	-0,139765
33,923333	0,2	-0,141119
33,926667	0,2	-0,142664
33,930000	0,2	-0,145595
33,933333	0,2	-0,150181
33,936667	0,2	-0,155469
33,940000	0,2	-0,160284
33,943333	0,2	-0,164171
33,946667	0,2	-0,167395
33,950000	0,2	-0,170499
33,953333	0,2	-0,173935
33,956667	0,2	-0,177643
33,960000	0,2	-0,181033
33,963333	0,2	-0,183607
33,966667	0,2	-0,185357
33,970000	0,2	-0,186720
33,973333	0,2	-0,188247
33,976667	0,2	-0,190106
33,980000	0,2	-0,192067
33,983333	0,2	-0,193950
33,986667	0,2	-0,195769
33,990000	0,2	-0,197614
33,993333	0,2	-0,199761
33,996667	0,2	-0,202748
34,000000	0,2	-0,206987
34,003333	0,2	-0,212409
34,006667	0,2	-0,218585
34,010000	0,2	-0,224997
34,013333	0,2	-0,231154
34,016667	0,2	-0,236708
34,020000	0,2	-0,241664
34,023333	0,2	-0,246329
34,026667	0,2	-0,250866
34,030000	0,2	-0,255140
34,033333	0,2	-0,259197
34,036667	0,2	-0,263473
34,040000	0,2	-0,268229
34,043333	0,2	-0,273114
34,046667	0,2	-0,277375
34,050000	0,2	-0,280254
34,053333	0,2	-0,281505
34,056667	0,2	-0,281803
34,060000	0,2	-0,282250
34,063333	0,2	-0,283314
34,066667	0,2	-0,284653
34,070000	0,2	-0,285875
34,073333	0,2	-0,287042
34,076667	0,2	-0,288565
34,080000	0,2	-0,290885
34,083333	0,2	-0,294240
34,086667	0,2	-0,298417
34,090000	0,2	-0,302658
34,093333	0,2	-0,306253
34,096667	0,2	-0,309146
34,100000	0,2	-0,311732
34,103333	0,2	-0,314274
34,106667	0,2	-0,316812
34,110000	0,2	-0,319551
34,113333	0,2	-0,322830
34,116667	0,2	-0,326590
34,120000	0,2	-0,330341
34,123333	0,2	-0,333485
34,126667	0,2	-0,335520
34,130000	0,2	-0,336358
34,133333	0,2	-0,336378
34,136667	0,2	-0,335830
34,140000	0,2	-0,334640
34,143333	0,2	-0,333047
34,146667	0,2	-0,331710
34,150000	0,2	-0,331015
34,153333	0,2	-0,330877
34,156667	0,2	-0,331119
34,160000	0,2	-0,331753
34,163333	0,2	-0,333015
34,166667	0,2	-0,334994
34,170000	0,2	-0,337353
34,173333	0,2	-0,339660
34,176667	0,2	-0,341680
34,180000	0,2	-0,343245
34,183333	0,2	-0,344217
34,186667	0,2	-0,344606
34,190000	0,2	-0,344730
34,193333	0,2	-0,345191
34,196667	0,2	-0,346227
34,200000	0,2	-0,347075
34,203333	0,2	-0,346539
34,206667	0,2	-0,344267
34,210000	0,2	-0,341223
34,213333	0,2	-0,338733
34,216667	0,2	-0,337089
34,220000	0,2	-0,335425
34,223333	0,2	-0,333022
34,226667	0,2	-0,330220
34,230000	0,2	-0,328033
34,233333	0,2	-0,327189
34,236667	0,2	-0,327631
34,240000	0,2	-0,328858
34,243333	0,2	-0,330405
34,246667	0,2	-0,331907
34,250000	0,2	-0,333130
34,253333	0,2	-0,334077
34,256667	0,2	-0,334914
34,260000	0,2	-0,335715
34,263333	0,2	-0,336336
34,266667	0,2	-0,336552
34,270000	0,2	-0,336258
34,273333	0,2	-0,335458
34,276667	0,2	-0,334071
34,280000	0,2	-0,331871
34,283333	0,2	-0,328598
34,286667	0,2	-0,324256
34,290000	0,2	-0,319437
34,293333	0,2	-0,315077
34,296667	0,2	-0,311762
34,300000	0,2	-0,309473
34,303333	0,2	-0,307904
34,306667	0,2	-0,306595
34,310000	0,2	-0,305072
34,313333	0,2	-0,303355
34,316667	0,2	-0,301995
34,320000	0,2	-0,301403
34,323333	0,2	-0,301560
34,326667	0,2	-0,302278
34,330000	0,2	-0,303358
34,333333	0,2	-0,304494
34,336667	0,2	-0,305308
34,340000	0,2	-0,305604
34,343333	0,2	-0,305443
34,346667	0,2	-0,304927
34,350000	0,2	-0,304012
34,353333	0,2	-0,302542
34,356667	0,2	-0,300393
34,360000	0,2	-0,297550
34,363333	0,2	-0,294047
34,366667	0,2	-0,289921
34,370000	0,2	-0,285248
34,373333	0,2	-0,280253
34,376667	0,2	-0,275298
34,380000	0,2	-0,270757
34,383333	0,2	-0,266972
34,386667	0,2	-0,264103
34,390000	0,2	-0,261952
34,393333	0,2	-0,260118
34,396667	0,2	-0,258416
34,400000	0,2	-0,257193
34,403333	0,2	-0,257080
34,406667	0,2	-0,258213
34,410000	0,2	-0,259949
34,413333	0,2	-0,261442
34,416667	0,2	-0,262059
34,420000	0,2	-0,261387
34,423333	0,2	-0,259560
34,426667	0,2	-0,257336
34,430000	0,2	-0,255396
34,433333	0,2	-0,253805
34,436667	0,2	-0,252100
34,440000	0,2	-0,249631
34,443333	0,2	-0,246067
34,446667	0,2	-0,241830
34,450000	0,2	-0,237750
34,453333	0,2	-0,234264
34,456667	0,2	-0,231163
34,460000	0,2	-0,227972
34,463333	0,2	-0,224454
34,466667	0,2	-0,220880
34,470000	0,2	-0,217963
34,473333	0,2	-0,216521
34,476667	0,2	-0,216910
34,480000	0,2	-0,218599
34,483333	0,2	-0,220579
34,486667	0,2	-0,222028
34,490000	0,2	-0,222373
34,493333	0,2	-0,221383
34,496667	0,2	-0,219391
34,500000	0,2	-0,217012
34,503333	0,2	-0,214750
34,506667	0,2	-0,212725
34,510000	0,2	-0,210519
34,513333	0,2	-0,207542
34,516667	0,2	-0,203562
34,520000	0,2	-0,198713
34,523333	0,2	-0,193073
34,526667	0,2	-0,186620
34,530000	0,2	-0,179690
34,533333	0,2	-0,172908
34,536667	0,2	-0,166583
34,540000	0,2	-0,160574
34,543333	0,2	-0,154589
34,546667	0,2	-0,148530
34,550000	0,2	-0,142778
34,553333	0,2	-0,138187
34,556667	0,2	-0,135594
34,560000	0,2	-0,135212
34,563333	0,2	-0,136497
34,566667	0,2	-0,138586
34,570000	0,2	-0,140770
34,573333	0,2	-0,142482
34,576667	0,2	-0,143174
34,580000	0,2	-0,142736
34,583333	0,2	-0,141888
34,586667	0,2	-0,141447
34,590000	0,2	-0,141165
34,593333	0,2	-0,139827
34,596667	0,2	-0,136404
34,600000	0,2	-0,130929
34,603333	0,2	-0,124355
34,606667	0,2	-0,117615
34,610000	0,2	-0,111016
34,613333	0,2	-0,104517
34,616667	0,2	-0,098171
34,620000	0,2	-0,092272
34,623333	0,2	-0,087258
34,626667	0,2	-0,083448
34,630000	0,2	-0,080953
34,633333	0,2	-0,079687
34,636667	0,2	-0,079247
34,640000	0,2	-0,079019
34,643333	0,2	-0,078577
34,646667	0,2	-0,077877
34,650000	0,2	-0,077184
34,653333	0,2	-0,076780
34,656667	0,2	-0,076411
34,660000	0,2	-0,075188
34,663333	0,2	-0,072476
34,666667	0,2	-0,068588
34,670000	0,2	-0,064069
34,673333	0,2	-0,058728
34,676667	0,2	-0,052123
34,680000	0,2	-0,044533
34,683333	0,2	-0,036772
34,686667	0,2	-0,029337
34,690000	0,2	-0,022182
34,693333	0,2	-0,015113
34,696667	0,2	-0,008042
34,700000	0,2	-0,000872
34,703333	0,2	0,006152
34,706667	0,2	0,011890
34,710000	0,2	0,015056
34,713333	0,2	0,015659
34,716667	0,2	0,014998
34,720000	0,2	0,014425
34,723333	0,2	0,014679
34,726667	0,2	0,016227
34,730000	0,2	0,019363
34,733333	0,2	0,023575
34,736667	0,2	0,027628
34,740000	0,2	0,030705
34,743333	0,2	0,033231
34,746667	0,2	0,036535
34,750000	0,2	0,041522
34,753333	0,2	0,047848
34,756667	0,2	0,054615
34,760000	0,2	0,061422
34,763333	0,2	0,068480
34,766667	0,2	0,076049
34,770000	0,2	0,084020
34,773333	0,2	0,091916
34,776667	0,2	0,099164
34,780000	0,2	0,105425
34,783333	0,2	0,110733
34,786667	0,2	0,115257
34,790000	0,2	0,118981
34,793333	0,2	0,121736
34,796667	0,2	0,123362
34,800000	0,2	0,123757
34,803333	0,2	0,123073
34,806667	0,2	0,121908
34,810000	0,2	0,121196
34,813333	0,2	0,121760
34,816667	0,2	0,123776
34,820000	0,2	0,126700
34,823333	0,2	0,129755
34,826667	0,2	0,132587
34,830000	0,2	0,135664
34,833333	0,2	0,139797
34,836667	0,2	0,145284
34,840000	0,2	0,151720
34,843333	0,2	0,158275
34,846667	0,2	0,164129
34,850000	0,2	0,169163
34,853333	0,2	0,174185
34,856667	0,2	0,179978
34,860000	0,2	0,186102
34,863333	0,2	0,190987
34,866667	0,2	0,193399
34,870000	0,2	0,193540
34,873333	0,2	0,192610
34,876667	0,2	0,191713
34,880000	0,2	0,191396
34,883333	0,2	0,191831
34,886667	0,2	0,192964
34,890000	0,2	0,194480
34,893333	0,2	0,196073
34,896667	0,2	0,197812
34,900000	0,2	0,200020
34,903333	0,2	0,203018
34,906667	0,2	0,206959
34,910000	0,2	0,211829
34,913333	0,2	0,217445
34,916667	0,2	0,223276
34,920000	0,2	0,228732
34,923333	0,2	0,233640
34,926667	0,2	0,238046
34,930000	0,2	0,241891
34,933333	0,2	0,245082
34,936667	0,2	0,247639
34,940000	0,2	0,249706
34,943333	0,2	0,251356
34,946667	0,2	0,252385
34,950000	0,2	0,252554
34,953333	0,2	0,252129
34,956667	0,2	0,251789
34,960000	0,2	0,251865
34,963333	0,2	0,252149
34,966667	0,2	0,252546
34,970000	0,2	0,253477
34,973333	0,2	0,255611
34,976667	0,2	0,259320
34,980000	0,2	0,264176
34,983333	0,2	0,269148
34,986667	0,2	0,273463
34,990000	0,2	0,277102
34,993333	0,2	0,280538
34,996667	0,2	0,284379
35,000000	0,2	0,289190
35,003333	0,2	0,295236
35,006667	0,2	0,302464
35,010000	0,2	0,310487
35,013333	0,2	0,318294
35,016667	0,2	0,324597
35,020000	0,2	0,328795
35,023333	0,2	0,331200
35,026667	0,2	0,332532
35,030000	0,2	0,333484
35,033333	0,2	0,334349
35,036667	0,2	0,334850
35,040000	0,2	0,334677
35,043333	0,2	0,333880
35,046667	0,2	0,332664
35,050000	0,2	0,331383
35,053333	0,2	0,330465
35,056667	0,2	0,330107
35,060000	0,2	0,330357
35,063333	0,2	0,331468
35,066667	0,2	0,334021
35,070000	0,2	0,338481
35,073333	0,2	0,344553
35,076667	0,2	0,351295
35,080000	0,2	0,357830
35,083333	0,2	0,363686
35,086667	0,2	0,368869
35,090000	0,2	0,373799
35,093333	0,2	0,378714
35,096667	0,2	0,383115
35,100000	0,2	0,386091
35,103333	0,2	0,387026
35,106667	0,2	0,386052
35,110000	0,2	0,384142
35,113333	0,2	0,382561
35,116667	0,2	0,382213
35,120000	0,2	0,383592
35,123333	0,2	0,386645
35,126667	0,2	0,390403
35,130000	0,2	0,393442
35,133333	0,2	0,395043
35,136667	0,2	0,395841
35,140000	0,2	0,397188
35,143333	0,2	0,399888
35,146667	0,2	0,403587
35,150000	0,2	0,407268
35,153333	0,2	0,410335
35,156667	0,2	0,412935
35,160000	0,2	0,415215
35,163333	0,2	0,417113
35,166667	0,2	0,418866
35,170000	0,2	0,420992
35,173333	0,2	0,423940
35,176667	0,2	0,427912
35,180000	0,2	0,433019
35,183333	0,2	0,439706
35,186667	0,2	0,448837
35,190000	0,2	0,461188
35,193333	0,2	0,477163
35,196667	0,2	0,497212
35,200000	0,2	0,522130
35,203333	0,2	0,552645
35,206667	0,2	0,588795
35,210000	0,2	0,629714
35,213333	0,2	0,673797
35,216667	0,2	0,718876
35,220000	0,2	0,762492
35,223333	0,2	0,802374
35,226667	0,2	0,836505
35,230000	0,2	0,862740
35,233333	0,2	0,879078
35,236667	0,2	0,884569
35,240000	0,2	0,879574
35,243333	0,2	0,865295
35,246667	0,2	0,843245
35,250000	0,2	0,814922
35,253333	0,2	0,781845
35,256667	0,2	0,745858
35,260000	0,2	0,709141
35,263333	0,2	0,673884
35,266667	0,2	0,641852
35,270000	0,2	0,613991
35,273333	0,2	0,590466
35,276667	0,2	0,571012
35,280000	0,2	0,555085
35,283333	0,2	0,541977
35,286667	0,2	0,531137
35,290000	0,2	0,522296
35,293333	0,2	0,515476
35,296667	0,2	0,510901
35,300000	0,2	0,508533
35,303333	0,2	0,507880
35,306667	0,2	0,508387
35,310000	0,2	0,509706
35,313333	0,2	0,511718
35,316667	0,2	0,514342
35,320000	0,2	0,517176
35,323333	0,2	0,519393
35,326667	0,2	0,520358
35,330000	0,2	0,520229
35,333333	0,2	0,519491
35,336667	0,2	0,518202
35,340000	0,2	0,516086
35,343333	0,2	0,512971
35,346667	0,2	0,509024
35,350000	0,2	0,504759
35,353333	0,2	0,500714
35,356667	0,2	0,497101
35,360000	0,2	0,493764
35,363333	0,2	0,490456
35,366667	0,2	0,487191
35,370000	0,2	0,484203
35,373333	0,2	0,481843
35,376667	0,2	0,480733
35,380000	0,2	0,481480
35,383333	0,2	0,484048
35,386667	0,2	0,487821
35,390000	0,2	0,492123
35,393333	0,2	0,496373
35,396667	0,2	0,500111
35,400000	0,2	0,503132
35,403333	0,2	0,505402
35,406667	0,2	0,507053
35,410000	0,2	0,508409
35,413333	0,2	0,509598
35,416667	0,2	0,510313
35,420000	0,2	0,510229
35,423333	0,2	0,509370
35,426667	0,2	0,507979
35,430000	0,2	0,506175
35,433333	0,2	0,503813
35,436667	0,2	0,500798
35,440000	0,2	0,497288
35,443333	0,2	0,493466
35,446667	0,2	0,489675
35,450000	0,2	0,486691
35,453333	0,2	0,485177
35,456667	0,2	0,485102
35,460000	0,2	0,486055
35,463333	0,2	0,487831
35,466667	0,2	0,490419
35,470000	0,2	0,493708
35,473333	0,2	0,497337
35,476667	0,2	0,500643
35,480000	0,2	0,502898
35,483333	0,2	0,503858
35,486667	0,2	0,504074
35,490000	0,2	0,504281
35,493333	0,2	0,504579
35,496667	0,2	0,504614
35,500000	0,2	0,504160
35,503333	0,2	0,503211
35,506667	0,2	0,501906
35,510000	0,2	0,500386
35,513333	0,2	0,498710
35,516667	0,2	0,496939
35,520000	0,2	0,494999
35,523333	0,2	0,492393
35,526667	0,2	0,488399
35,530000	0,2	0,482715
35,533333	0,2	0,475783
35,536667	0,2	0,468698
35,540000	0,2	0,462905
35,543333	0,2	0,459479
35,546667	0,2	0,458373
35,550000	0,2	0,458517
35,553333	0,2	0,458641
35,556667	0,2	0,457914
35,560000	0,2	0,456073
35,563333	0,2	0,453395
35,566667	0,2	0,450465
35,570000	0,2	0,447553
35,573333	0,2	0,444302
35,576667	0,2	0,440232
35,580000	0,2	0,435294
35,583333	0,2	0,429675
35,586667	0,2	0,423468
35,590000	0,2	0,416829
35,593333	0,2	0,410298
35,596667	0,2	0,404711
35,600000	0,2	0,400499
35,603333	0,2	0,397344
35,606667	0,2	0,394725
35,610000	0,2	0,392440
35,613333	0,2	0,390656
35,616667	0,2	0,389690
35,620000	0,2	0,389670
35,623333	0,2	0,390339
35,626667	0,2	0,391151
35,630000	0,2	0,391663
35,633333	0,2	0,391821
35,636667	0,2	0,391779
35,640000	0,2	0,391611
35,643333	0,2	0,391000
35,646667	0,2	0,389021
35,650000	0,2	0,384805
35,653333	0,2	0,378373
35,656667	0,2	0,370466
35,660000	0,2	0,361979
35,663333	0,2	0,353756
35,666667	0,2	0,346534
35,670000	0,2	0,340571
35,673333	0,2	0,335295
35,676667	0,2	0,329999
35,680000	0,2	0,324801
35,683333	0,2	0,320412
35,686667	0,2	0,317331
35,690000	0,2	0,315596
35,693333	0,2	0,314939
35,696667	0,2	0,314992
35,700000	0,2	0,315394
35,703333	0,2	0,315893
35,706667	0,2	0,316473
35,710000	0,2	0,317349
35,713333	0,2	0,318751
35,716667	0,2	0,320783
35,720000	0,2	0,323417
35,723333	0,2	0,326367
35,726667	0,2	0,329039
35,730000	0,2	0,330830
35,733333	0,2	0,331345
35,736667	0,2	0,330363
35,740000	0,2	0,327796
35,743333	0,2	0,323595
35,746667	0,2	0,317811
35,750000	0,2	0,310734
35,753333	0,2	0,302665
35,756667	0,2	0,293751
35,760000	0,2	0,284225
35,763333	0,2	0,274382
35,766667	0,2	0,264271
35,770000	0,2	0,253944
35,773333	0,2	0,243974
35,776667	0,2	0,235226
35,780000	0,2	0,228216
35,783333	0,2	0,222870
35,786667	0,2	0,218688
35,790000	0,2	0,215134
35,793333	0,2	0,211869
35,796667	0,2	0,208587
35,800000	0,2	0,204967
35,803333	0,2	0,200843
35,806667	0,2	0,196130
35,810000	0,2	0,190644
35,813333	0,2	0,184248
35,816667	0,2	0,177237
35,820000	0,2	0,170221
35,823333	0,2	0,163504
35,826667	0,2	0,156953
35,830000	0,2	0,150454
35,833333	0,2	0,144212
35,836667	0,2	0,138546
35,840000	0,2	0,133551
35,843333	0,2	0,129298
35,846667	0,2	0,126111
35,850000	0,2	0,123989
35,853333	0,2	0,122154
35,856667	0,2	0,119762
35,860000	0,2	0,116615
35,863333	0,2	0,113038
35,866667	0,2	0,109496
35,870000	0,2	0,106410
35,873333	0,2	0,104036
35,876667	0,2	0,102278
35,880000	0,2	0,100761
35,883333	0,2	0,099078
35,886667	0,2	0,096827
35,890000	0,2	0,093757
35,893333	0,2	0,089948
35,896667	0,2	0,085608
35,900000	0,2	0,080931
35,903333	0,2	0,076199
35,906667	0,2	0,071797
35,910000	0,2	0,068079
35,913333	0,2	0,065146
35,916667	0,2	0,062713
35,920000	0,2	0,060267
35,923333	0,2	0,057493
35,926667	0,2	0,054545
35,930000	0,2	0,051873
35,933333	0,2	0,049844
35,936667	0,2	0,048506
35,940000	0,2	0,047571
35,943333	0,2	0,046667
35,946667	0,2	0,045562
35,950000	0,2	0,044082
35,953333	0,2	0,042127
35,956667	0,2	0,039963
35,960000	0,2	0,037944
35,963333	0,2	0,035671
35,966667	0,2	0,032210
35,970000	0,2	0,027331
35,973333	0,2	0,021655
35,976667	0,2	0,015494
35,980000	0,2	0,008477
35,983333	0,2	0,000420
35,986667	0,2	-0,008183
35,990000	0,2	-0,016586
35,993333	0,2	-0,024291
35,996667	0,2	-0,031357
36,000000	0,2	-0,038092
36,003333	0,2	-0,044176
36,006667	0,2	-0,048766
36,010000	0,2	-0,051685
36,013333	0,2	-0,053757
36,016667	0,2	-0,055968
36,020000	0,2	-0,058597
36,023333	0,2	-0,061184
36,026667	0,2	-0,063252
36,030000	0,2	-0,064653
36,033333	0,2	-0,065327
36,036667	0,2	-0,065477
36,040000	0,2	-0,065788
36,043333	0,2	-0,066867
36,046667	0,2	-0,068624
36,050000	0,2	-0,070585
36,053333	0,2	-0,072638
36,056667	0,2	-0,075104
36,060000	0,2	-0,078174
36,063333	0,2	-0,081735
36,066667	0,2	-0,085773
36,070000	0,2	-0,090556
36,073333	0,2	-0,096453
36,076667	0,2	-0,103597
36,080000	0,2	-0,111499
36,083333	0,2	-0,119042
36,086667	0,2	-0,125021
36,090000	0,2	-0,128722
36,093333	0,2	-0,130191
36,096667	0,2	-0,130188
36,100000	0,2	-0,129774
36,103333	0,2	-0,129878
36,106667	0,2	-0,131107
36,110000	0,2	-0,133421
36,113333	0,2	-0,136095
36,116667	0,2	-0,138473
36,120000	0,2	-0,140483
36,123333	0,2	-0,142480
36,126667	0,2	-0,145026
36,130000	0,2	-0,148598
36,133333	0,2	-0,153251
36,136667	0,2	-0,158567
36,140000	0,2	-0,163794
36,143333	0,2	-0,168152
36,146667	0,2	-0,171309
36,150000	0,2	-0,173553
36,153333	0,2	-0,175655
36,156667	0,2	-0,178455
36,160000	0,2	-0,182084
36,163333	0,2	-0,185617
36,166667	0,2	-0,187935
36,170000	0,2	-0,188913
36,173333	0,2	-0,189423
36,176667	0,2	-0,190221
36,180000	0,2	-0,191409
36,183333	0,2	-0,192983
36,186667	0,2	-0,195203
36,190000	0,2	-0,198209
36,193333	0,2	-0,201697
36,196667	0,2	-0,205173
36,200000	0,2	-0,208453
36,203333	0,2	-0,211684
36,206667	0,2	-0,215010
36,210000	0,2	-0,218435
36,213333	0,2	-0,221980
36,216667	0,2	-0,225954
36,220000	0,2	-0,230769
36,223333	0,2	-0,236361
36,226667	0,2	-0,242138
36,230000	0,2	-0,247429
36,233333	0,2	-0,251825
36,236667	0,2	-0,255103
36,240000	0,2	-0,257116
36,243333	0,2	-0,258031
36,246667	0,2	-0,258347
36,250000	0,2	-0,258574
36,253333	0,2	-0,259058
36,256667	0,2	-0,259945
36,260000	0,2	-0,261159
36,263333	0,2	-0,262429
36,266667	0,2	-0,263502
36,270000	0,2	-0,264314
36,273333	0,2	-0,264845
36,276667	0,2	-0,265051
36,280000	0,2	-0,265244
36,283333	0,2	-0,266239
36,286667	0,2	-0,268683
36,290000	0,2	-0,272277
36,293333	0,2	-0,276117
36,296667	0,2	-0,279679
36,300000	0,2	-0,282982
36,303333	0,2	-0,286230
36,306667	0,2	-0,289760
36,310000	0,2	-0,293796
36,313333	0,2	-0,298050
36,316667	0,2	-0,301937
36,320000	0,2	-0,305034
36,323333	0,2	-0,307127
36,326667	0,2	-0,308100
36,330000	0,2	-0,308133
36,333333	0,2	-0,307965
36,336667	0,2	-0,308489
36,340000	0,2	-0,309931
36,343333	0,2	-0,311764
36,346667	0,2	-0,313289
36,350000	0,2	-0,314252
36,353333	0,2	-0,315212
36,356667	0,2	-0,317058
36,360000	0,2	-0,320042
36,363333	0,2	-0,323712
36,366667	0,2	-0,327547
36,370000	0,2	-0,331294
36,373333	0,2	-0,335002
36,376667	0,2	-0,338709
36,380000	0,2	-0,341976
36,383333	0,2	-0,344113
36,386667	0,2	-0,345026
36,390000	0,2	-0,345558
36,393333	0,2	-0,346787
36,396667	0,2	-0,349081
36,400000	0,2	-0,351967
36,403333	0,2	-0,354643
36,406667	0,2	-0,356447
36,410000	0,2	-0,357121
36,413333	0,2	-0,356888
36,416667	0,2	-0,356307
36,420000	0,2	-0,355897
36,423333	0,2	-0,355855
36,426667	0,2	-0,356136
36,430000	0,2	-0,356593
36,433333	0,2	-0,357133
36,436667	0,2	-0,357783
36,440000	0,2	-0,358566
36,443333	0,2	-0,359477
36,446667	0,2	-0,360619
36,450000	0,2	-0,362202
36,453333	0,2	-0,364180
36,456667	0,2	-0,366042
36,460000	0,2	-0,367268
36,463333	0,2	-0,367865
36,466667	0,2	-0,368369
36,470000	0,2	-0,369248
36,473333	0,2	-0,370407
36,476667	0,2	-0,371541
36,480000	0,2	-0,372570
36,483333	0,2	-0,373421
36,486667	0,2	-0,374022
36,490000	0,2	-0,374745
36,493333	0,2	-0,376130
36,496667	0,2	-0,377976
36,500000	0,2	-0,379411
36,503333	0,2	-0,380028
36,506667	0,2	-0,380358
36,510000	0,2	-0,381135
36,513333	0,2	-0,382581
36,516667	0,2	-0,384514
36,520000	0,2	-0,386753
36,523333	0,2	-0,389274
36,526667	0,2	-0,392231
36,530000	0,2	-0,395775
36,533333	0,2	-0,399558
36,536667	0,2	-0,402696
36,540000	0,2	-0,404429
36,543333	0,2	-0,404821
36,546667	0,2	-0,404761
36,550000	0,2	-0,405172
36,553333	0,2	-0,406277
36,556667	0,2	-0,407841
36,560000	0,2	-0,409676
36,563333	0,2	-0,411610
36,566667	0,2	-0,413236
36,570000	0,2	-0,414107
36,573333	0,2	-0,414202
36,576667	0,2	-0,414054
36,580000	0,2	-0,414389
36,583333	0,2	-0,415598
36,586667	0,2	-0,417476
36,590000	0,2	-0,419438
36,593333	0,2	-0,420805
36,596667	0,2	-0,420953
36,600000	0,2	-0,419641
36,603333	0,2	-0,417391
36,606667	0,2	-0,415411
36,610000	0,2	-0,414927
36,613333	0,2	-0,416265
36,616667	0,2	-0,418574
36,620000	0,2	-0,420746
36,623333	0,2	-0,422379
36,626667	0,2	-0,423660
36,630000	0,2	-0,424877
36,633333	0,2	-0,426287
36,636667	0,2	-0,428095
36,640000	0,2	-0,430199
36,643333	0,2	-0,432004
36,646667	0,2	-0,432817
36,650000	0,2	-0,432437
36,653333	0,2	-0,431275
36,656667	0,2	-0,430010
36,660000	0,2	-0,429039
36,663333	0,2	-0,428413
36,666667	0,2	-0,428195
36,670000	0,2	-0,428424
36,673333	0,2	-0,428968
36,676667	0,2	-0,429833
36,680000	0,2	-0,431265
36,683333	0,2	-0,433390
36,686667	0,2	-0,436047
36,690000	0,2	-0,438874
36,693333	0,2	-0,441298
36,696667	0,2	-0,442695
36,700000	0,2	-0,442709
36,703333	0,2	-0,441429
36,706667	0,2	-0,439329
36,710000	0,2	-0,436891
36,713333	0,2	-0,434299
36,716667	0,2	-0,431679
36,720000	0,2	-0,429139
36,723333	0,2	-0,426344
36,726667	0,2	-0,422564
36,730000	0,2	-0,417232
36,733333	0,2	-0,410284
36,736667	0,2	-0,402159
36,740000	0,2	-0,393631
36,743333	0,2	-0,385205
36,746667	0,2	-0,376353
36,750000	0,2	-0,365711
36,753333	0,2	-0,352079
36,756667	0,2	-0,335221
36,760000	0,2	-0,315978
36,763333	0,2	-0,295822
36,766667	0,2	-0,276325
36,770000	0,2	-0,258752
36,773333	0,2	-0,243791
36,776667	0,2	-0,231580
36,780000	0,2	-0,221940
36,783333	0,2	-0,214635
36,786667	0,2	-0,209721
36,790000	0,2	-0,207650
36,793333	0,2	-0,208798
36,796667	0,2	-0,213090
36,800000	0,2	-0,220177
36,803333	0,2	-0,229474
36,806667	0,2	-0,240035
36,810000	0,2	-0,251031
36,813333	0,2	-0,262195
36,816667	0,2	-0,273669
36,820000	0,2	-0,285650
36,823333	0,2	-0,298146
36,826667	0,2	-0,310943
36,830000	0,2	-0,323737
36,833333	0,2	-0,336047
36,836667	0,2	-0,347221
36,840000	0,2	-0,356773
36,843333	0,2	-0,364379
36,846667	0,2	-0,369759
36,850000	0,2	-0,373122
36,853333	0,2	-0,375528
36,856667	0,2	-0,378418
36,860000	0,2	-0,382713
36,863333	0,2	-0,388388
36,866667	0,2	-0,394770
36,870000	0,2	-0,401025
36,873333	0,2	-0,406357
36,876667	0,2	-0,410136
36,880000	0,2	-0,412061
36,883333	0,2	-0,412357
36,886667	0,2	-0,411937
36,890000	0,2	-0,411999
36,893333	0,2	-0,413194
36,896667	0,2	-0,415546
36,900000	0,2	-0,418792
36,903333	0,2	-0,422191
36,906667	0,2	-0,424595
36,910000	0,2	-0,425301
36,913333	0,2	-0,424620
36,916667	0,2	-0,423591
36,920000	0,2	-0,423378
36,923333	0,2	-0,424755
36,926667	0,2	-0,427732
36,930000	0,2	-0,431667
36,933333	0,2	-0,435832
36,936667	0,2	-0,439740
36,940000	0,2	-0,443095
36,943333	0,2	-0,445694
36,946667	0,2	-0,447409
36,950000	0,2	-0,448142
36,953333	0,2	-0,447710
36,956667	0,2	-0,445959
36,960000	0,2	-0,443224
36,963333	0,2	-0,440442
36,966667	0,2	-0,438565
36,970000	0,2	-0,438029
36,973333	0,2	-0,438617
36,976667	0,2	-0,439567
36,980000	0,2	-0,440075
36,983333	0,2	-0,439728
36,986667	0,2	-0,438552
36,990000	0,2	-0,436930
36,993333	0,2	-0,435383
36,996667	0,2	-0,434369
37,000000	0,2	-0,434225
37,003333	0,2	-0,434991
37,006667	0,2	-0,436332
37,010000	0,2	-0,437826
37,013333	0,2	-0,439299
37,016667	0,2	-0,440767
37,020000	0,2	-0,442173
37,023333	0,2	-0,443499
37,026667	0,2	-0,445032
37,030000	0,2	-0,446972
37,033333	0,2	-0,448815
37,036667	0,2	-0,449754
37,040000	0,2	-0,449630
37,043333	0,2	-0,448952
37,046667	0,2	-0,448146
37,050000	0,2	-0,447372
37,053333	0,2	-0,446861
37,056667	0,2	-0,446812
37,060000	0,2	-0,447147
37,063333	0,2	-0,447703
37,066667	0,2	-0,448473
37,070000	0,2	-0,449507
37,073333	0,2	-0,450757
37,076667	0,2	-0,452210
37,080000	0,2	-0,453880
37,083333	0,2	-0,455491
37,086667	0,2	-0,456571
37,090000	0,2	-0,457036
37,093333	0,2	-0,457252
37,096667	0,2	-0,457467
37,100000	0,2	-0,457707
37,103333	0,2	-0,458259
37,106667	0,2	-0,459639
37,110000	0,2	-0,461944
37,113333	0,2	-0,464506
37,116667	0,2	-0,466358
37,120000	0,2	-0,467028
37,123333	0,2	-0,466763
37,126667	0,2	-0,466115
37,130000	0,2	-0,465528
37,133333	0,2	-0,465253
37,136667	0,2	-0,465363
37,140000	0,2	-0,465794
37,143333	0,2	-0,466517
37,146667	0,2	-0,467639
37,150000	0,2	-0,469290
37,153333	0,2	-0,471553
37,156667	0,2	-0,474384
37,160000	0,2	-0,477417
37,163333	0,2	-0,479977
37,166667	0,2	-0,481456
37,170000	0,2	-0,481816
37,173333	0,2	-0,481685
37,176667	0,2	-0,481918
37,180000	0,2	-0,482988
37,183333	0,2	-0,484658
37,186667	0,2	-0,486216
37,190000	0,2	-0,487008
37,193333	0,2	-0,486830
37,196667	0,2	-0,486053
37,200000	0,2	-0,485306
37,203333	0,2	-0,484951
37,206667	0,2	-0,485015
37,210000	0,2	-0,485382
37,213333	0,2	-0,485813
37,216667	0,2	-0,486090
37,220000	0,2	-0,486308
37,223333	0,2	-0,486788
37,226667	0,2	-0,487756
37,230000	0,2	-0,489205
37,233333	0,2	-0,490855
37,236667	0,2	-0,492232
37,240000	0,2	-0,492988
37,243333	0,2	-0,493119
37,246667	0,2	-0,492841
37,250000	0,2	-0,492443
37,253333	0,2	-0,492313
37,256667	0,2	-0,492833
37,260000	0,2	-0,494070
37,263333	0,2	-0,495544
37,266667	0,2	-0,496505
37,270000	0,2	-0,496660
37,273333	0,2	-0,496310
37,276667	0,2	-0,495689
37,280000	0,2	-0,494658
37,283333	0,2	-0,492958
37,286667	0,2	-0,490614
37,290000	0,2	-0,488258
37,293333	0,2	-0,486729
37,296667	0,2	-0,486236
37,300000	0,2	-0,486286
37,303333	0,2	-0,486313
37,306667	0,2	-0,486125
37,310000	0,2	-0,485924
37,313333	0,2	-0,486028
37,316667	0,2	-0,486711
37,320000	0,2	-0,488102
37,323333	0,2	-0,490054
37,326667	0,2	-0,492166
37,330000	0,2	-0,493909
37,333333	0,2	-0,494860
37,336667	0,2	-0,495018
37,340000	0,2	-0,494740
37,343333	0,2	-0,494342
37,346667	0,2	-0,494061
37,350000	0,2	-0,494156
37,353333	0,2	-0,494549
37,356667	0,2	-0,494610
37,360000	0,2	-0,493779
37,363333	0,2	-0,492181
37,366667	0,2	-0,490408
37,370000	0,2	-0,488963
37,373333	0,2	-0,488073
37,376667	0,2	-0,487733
37,380000	0,2	-0,487766
37,383333	0,2	-0,487959
37,386667	0,2	-0,488275
37,390000	0,2	-0,488894
37,393333	0,2	-0,490013
37,396667	0,2	-0,491710
37,400000	0,2	-0,493914
37,403333	0,2	-0,496224
37,406667	0,2	-0,497928
37,410000	0,2	-0,498567
37,413333	0,2	-0,498259
37,416667	0,2	-0,497361
37,420000	0,2	-0,496283
37,423333	0,2	-0,495569
37,426667	0,2	-0,495629
37,430000	0,2	-0,496367
37,433333	0,2	-0,497247
37,436667	0,2	-0,497675
37,440000	0,2	-0,497404
37,443333	0,2	-0,496625
37,446667	0,2	-0,495671
37,450000	0,2	-0,494690
37,453333	0,2	-0,493635
37,456667	0,2	-0,492553
37,460000	0,2	-0,491813
37,463333	0,2	-0,491886
37,466667	0,2	-0,492795
37,470000	0,2	-0,494004
37,473333	0,2	-0,495016
37,476667	0,2	-0,495940
37,480000	0,2	-0,497148
37,483333	0,2	-0,498676
37,486667	0,2	-0,500292
37,490000	0,2	-0,501720
37,493333	0,2	-0,502682
37,496667	0,2	-0,502984
37,500000	0,2	-0,502596
37,503333	0,2	-0,501766
37,506667	0,2	-0,501096
37,510000	0,2	-0,501182
37,513333	0,2	-0,502050
37,516667	0,2	-0,503090
37,520000	0,2	-0,503387
37,523333	0,2	-0,502185
37,526667	0,2	-0,499453
37,530000	0,2	-0,495985
37,533333	0,2	-0,492860
37,536667	0,2	-0,490825
37,540000	0,2	-0,490152
37,543333	0,2	-0,490940
37,546667	0,2	-0,493163
37,550000	0,2	-0,496280
37,553333	0,2	-0,499262
37,556667	0,2	-0,501332
37,560000	0,2	-0,502440
37,563333	0,2	-0,502896
37,566667	0,2	-0,502819
37,570000	0,2	-0,502138
37,573333	0,2	-0,500878
37,576667	0,2	-0,499274
37,580000	0,2	-0,497575
37,583333	0,2	-0,495854
37,586667	0,2	-0,494189
37,590000	0,2	-0,492849
37,593333	0,2	-0,491985
37,596667	0,2	-0,491300
37,600000	0,2	-0,490211
37,603333	0,2	-0,488457
37,606667	0,2	-0,486621
37,610000	0,2	-0,485777
37,613333	0,2	-0,486445
37,616667	0,2	-0,488164
37,620000	0,2	-0,490057
37,623333	0,2	-0,491545
37,626667	0,2	-0,492597
37,630000	0,2	-0,493373
37,633333	0,2	-0,493802
37,636667	0,2	-0,493692
37,640000	0,2	-0,493035
37,643333	0,2	-0,492151
37,646667	0,2	-0,491604
37,650000	0,2	-0,491776
37,653333	0,2	-0,492490
37,656667	0,2	-0,493142
37,660000	0,2	-0,493160
37,663333	0,2	-0,492412
37,666667	0,2	-0,491268
37,670000	0,2	-0,490298
37,673333	0,2	-0,489920
37,676667	0,2	-0,490210
37,680000	0,2	-0,490930
37,683333	0,2	-0,491729
37,686667	0,2	-0,492256
37,690000	0,2	-0,492220
37,693333	0,2	-0,491623
37,696667	0,2	-0,490813
37,700000	0,2	-0,490212
37,703333	0,2	-0,490214
37,706667	0,2	-0,490994
37,710000	0,2	-0,492034
37,713333	0,2	-0,492350
37,716667	0,2	-0,491536
37,720000	0,2	-0,490139
37,723333	0,2	-0,488864
37,726667	0,2	-0,487881
37,730000	0,2	-0,487109
37,733333	0,2	-0,486794
37,736667	0,2	-0,487333
37,740000	0,2	-0,488693
37,743333	0,2	-0,490455
37,746667	0,2	-0,492349
37,750000	0,2	-0,494355
37,753333	0,2	-0,496305
37,756667	0,2	-0,497792
37,760000	0,2	-0,498362
37,763333	0,2	-0,497676
37,766667	0,2	-0,495878
37,770000	0,2	-0,493778
37,773333	0,2	-0,492301
37,776667	0,2	-0,491936
37,780000	0,2	-0,492658
37,783333	0,2	-0,493787
37,786667	0,2	-0,494268
37,790000	0,2	-0,493604
37,793333	0,2	-0,492198
37,796667	0,2	-0,490796
37,800000	0,2	-0,490029
37,803333	0,2	-0,490261
37,806667	0,2	-0,491430
37,810000	0,2	-0,493060
37,813333	0,2	-0,494561
37,816667	0,2	-0,495570
37,820000	0,2	-0,496143
37,823333	0,2	-0,496520
37,826667	0,2	-0,496642
37,830000	0,2	-0,496289
37,833333	0,2	-0,495483
37,836667	0,2	-0,494287
37,840000	0,2	-0,492709
37,843333	0,2	-0,490898
37,846667	0,2	-0,489095
37,850000	0,2	-0,487575
37,853333	0,2	-0,486567
37,856667	0,2	-0,486178
37,860000	0,2	-0,486435
37,863333	0,2	-0,487187
37,866667	0,2	-0,488157
37,870000	0,2	-0,489186
37,873333	0,2	-0,490154
37,876667	0,2	-0,490886
37,880000	0,2	-0,491375
37,883333	0,2	-0,491755
37,886667	0,2	-0,491937
37,890000	0,2	-0,491575
37,893333	0,2	-0,490436
37,896667	0,2	-0,488709
37,900000	0,2	-0,486931
37,903333	0,2	-0,485570
37,906667	0,2	-0,484640
37,910000	0,2	-0,483617
37,913333	0,2	-0,481953
37,916667	0,2	-0,479924
37,920000	0,2	-0,478482
37,923333	0,2	-0,478138
37,926667	0,2	-0,478589
37,930000	0,2	-0,479366
37,933333	0,2	-0,480404
37,936667	0,2	-0,481780
37,940000	0,2	-0,483157
37,943333	0,2	-0,484018
37,946667	0,2	-0,484297
37,950000	0,2	-0,484277
37,953333	0,2	-0,484114
37,956667	0,2	-0,483879
37,960000	0,2	-0,483696
37,963333	0,2	-0,483531
37,966667	0,2	-0,483306
37,970000	0,2	-0,483289
37,973333	0,2	-0,483884
37,976667	0,2	-0,485190
37,980000	0,2	-0,486978
37,983333	0,2	-0,488696
37,986667	0,2	-0,489614
37,990000	0,2	-0,489470
37,993333	0,2	-0,488763
37,996667	0,2	-0,488113
38,000000	0,2	-0,487625
38,003333	0,2	-0,487254
38,006667	0,2	-0,487308
38,010000	0,2	-0,488130
38,013333	0,2	-0,489642
38,016667	0,2	-0,491353
38,020000	0,2	-0,492608
38,023333	0,2	-0,492893
38,026667	0,2	-0,492173
38,030000	0,2	-0,491055
38,033333	0,2	-0,490283
38,036667	0,2	-0,490057
38,040000	0,2	-0,490009
38,043333	0,2	-0,489648
38,046667	0,2	-0,488713
38,050000	0,2	-0,487178
38,053333	0,2	-0,485172
38,056667	0,2	-0,483125
38,060000	0,2	-0,481725
38,063333	0,2	-0,481301
38,066667	0,2	-0,481632
38,070000	0,2	-0,482671
38,073333	0,2	-0,484527
38,076667	0,2	-0,486570
38,080000	0,2	-0,487677
38,083333	0,2	-0,487264
38,086667	0,2	-0,485433
38,090000	0,2	-0,482751
38,093333	0,2	-0,480157
38,096667	0,2	-0,478475
38,100000	0,2	-0,477898
38,103333	0,2	-0,478059
38,106667	0,2	-0,478516
38,110000	0,2	-0,479139
38,113333	0,2	-0,479971
38,116667	0,2	-0,480710
38,120000	0,2	-0,480584
38,123333	0,2	-0,478880
38,126667	0,2	-0,475581
38,130000	0,2	-0,471356
38,133333	0,2	-0,467068
38,136667	0,2	-0,463337
38,140000	0,2	-0,460266
38,143333	0,2	-0,457388
38,146667	0,2	-0,453956
38,150000	0,2	-0,449526
38,153333	0,2	-0,444212
38,156667	0,2	-0,438466
38,160000	0,2	-0,432826
38,163333	0,2	-0,427562
38,166667	0,2	-0,422474
38,170000	0,2	-0,417341
38,173333	0,2	-0,412252
38,176667	0,2	-0,407352
38,180000	0,2	-0,402814
38,183333	0,2	-0,399029
38,186667	0,2	-0,396379
38,190000	0,2	-0,394770
38,193333	0,2	-0,393558
38,196667	0,2	-0,392096
38,200000	0,2	-0,390346
38,203333	0,2	-0,388904
38,206667	0,2	-0,388445
38,210000	0,2	-0,389262
38,213333	0,2	-0,391176
38,216667	0,2	-0,393699
38,220000	0,2	-0,396279
38,223333	0,2	-0,398574
38,226667	0,2	-0,400829
38,230000	0,2	-0,403860
38,233333	0,2	-0,408093
38,236667	0,2	-0,412820
38,240000	0,2	-0,416925
38,243333	0,2	-0,419976
38,246667	0,2	-0,422390
38,250000	0,2	-0,424845
38,253333	0,2	-0,427726
38,256667	0,2	-0,431204
38,260000	0,2	-0,435375
38,263333	0,2	-0,439964
38,266667	0,2	-0,444280
38,270000	0,2	-0,447913
38,273333	0,2	-0,451187
38,276667	0,2	-0,454627
38,280000	0,2	-0,458287
38,283333	0,2	-0,461762
38,286667	0,2	-0,464428
38,290000	0,2	-0,465716
38,293333	0,2	-0,465646
38,296667	0,2	-0,464955
38,300000	0,2	-0,464460
38,303333	0,2	-0,464549
38,306667	0,2	-0,465244
38,310000	0,2	-0,466263
38,313333	0,2	-0,467082
38,316667	0,2	-0,467404
38,320000	0,2	-0,467435
38,323333	0,2	-0,467475
38,326667	0,2	-0,467644
38,330000	0,2	-0,468030
38,333333	0,2	-0,468690
38,336667	0,2	-0,469563
38,340000	0,2	-0,470492
38,343333	0,2	-0,471199
38,346667	0,2	-0,471469
38,350000	0,2	-0,471542
38,353333	0,2	-0,471958
38,356667	0,2	-0,473041
38,360000	0,2	-0,474829
38,363333	0,2	-0,476982
38,366667	0,2	-0,478606
38,370000	0,2	-0,478902
38,373333	0,2	-0,477924
38,376667	0,2	-0,476378
38,380000	0,2	-0,474935
38,383333	0,2	-0,473951
38,386667	0,2	-0,473493
38,390000	0,2	-0,473335
38,393333	0,2	-0,473034
38,396667	0,2	-0,472315
38,400000	0,2	-0,471423
38,403333	0,2	-0,470837
38,406667	0,2	-0,470785
38,410000	0,2	-0,471308
38,413333	0,2	-0,472406
38,416667	0,2	-0,473914
38,420000	0,2	-0,475459
38,423333	0,2	-0,476477
38,426667	0,2	-0,476511
38,430000	0,2	-0,475714
38,433333	0,2	-0,474664
38,436667	0,2	-0,473646
38,440000	0,2	-0,472568
38,443333	0,2	-0,471462
38,446667	0,2	-0,470674
38,450000	0,2	-0,470513
38,453333	0,2	-0,470837
38,456667	0,2	-0,471105
38,460000	0,2	-0,470883
38,463333	0,2	-0,470286
38,466667	0,2	-0,469884
38,470000	0,2	-0,470024
38,473333	0,2	-0,470506
38,476667	0,2	-0,471032
38,480000	0,2	-0,471644
38,483333	0,2	-0,472602
38,486667	0,2	-0,473941
38,490000	0,2	-0,475304
38,493333	0,2	-0,476252
38,496667	0,2	-0,476647
38,500000	0,2	-0,476743
38,503333	0,2	-0,476967
38,506667	0,2	-0,477599
38,510000	0,2	-0,478674
38,513333	0,2	-0,479802
38,516667	0,2	-0,480162
38,520000	0,2	-0,479411
38,523333	0,2	-0,478204
38,526667	0,2	-0,477326
38,530000	0,2	-0,476903
38,533333	0,2	-0,476528
38,536667	0,2	-0,475774
38,540000	0,2	-0,474481
38,543333	0,2	-0,472719
38,546667	0,2	-0,470732
38,550000	0,2	-0,468864
38,553333	0,2	-0,467533
38,556667	0,2	-0,467187
38,560000	0,2	-0,467884
38,563333	0,2	-0,469079
38,566667	0,2	-0,470184
38,570000	0,2	-0,470961
38,573333	0,2	-0,471330
38,576667	0,2	-0,471360
38,580000	0,2	-0,471399
38,583333	0,2	-0,471733
38,586667	0,2	-0,472210
38,590000	0,2	-0,472519
38,593333	0,2	-0,472607
38,596667	0,2	-0,472708
38,600000	0,2	-0,473066
38,603333	0,2	-0,473789
38,606667	0,2	-0,474978
38,610000	0,2	-0,476464
38,613333	0,2	-0,477387
38,616667	0,2	-0,476928
38,620000	0,2	-0,475439
38,623333	0,2	-0,474033
38,626667	0,2	-0,473364
38,630000	0,2	-0,473348
38,633333	0,2	-0,473521
38,636667	0,2	-0,473374
38,640000	0,2	-0,472677
38,643333	0,2	-0,471667
38,646667	0,2	-0,470985
38,650000	0,2	-0,471294
38,653333	0,2	-0,472713
38,656667	0,2	-0,474569
38,660000	0,2	-0,475848
38,663333	0,2	-0,475912
38,666667	0,2	-0,474720
38,670000	0,2	-0,472711
38,673333	0,2	-0,470660
38,676667	0,2	-0,469262
38,680000	0,2	-0,468739
38,683333	0,2	-0,468954
38,686667	0,2	-0,469606
38,690000	0,2	-0,470250
38,693333	0,2	-0,470562
38,696667	0,2	-0,470645
38,700000	0,2	-0,470808
38,703333	0,2	-0,471148
38,706667	0,2	-0,471546
38,710000	0,2	-0,471801
38,713333	0,2	-0,471725
38,716667	0,2	-0,471420
38,720000	0,2	-0,471238
38,723333	0,2	-0,471405
38,726667	0,2	-0,472019
38,730000	0,2	-0,473222
38,733333	0,2	-0,475050
38,736667	0,2	-0,477117
38,740000	0,2	-0,478727
38,743333	0,2	-0,479273
38,746667	0,2	-0,478413
38,750000	0,2	-0,476210
38,753333	0,2	-0,473410
38,756667	0,2	-0,471182
38,760000	0,2	-0,470206
38,763333	0,2	-0,470207
38,766667	0,2	-0,470469
38,770000	0,2	-0,470635
38,773333	0,2	-0,470905
38,776667	0,2	-0,471498
38,780000	0,2	-0,472054
38,783333	0,2	-0,471694
38,786667	0,2	-0,469853
38,790000	0,2	-0,466914
38,793333	0,2	-0,463860
38,796667	0,2	-0,461644
38,800000	0,2	-0,460788
38,803333	0,2	-0,461112
38,806667	0,2	-0,461924
38,810000	0,2	-0,462695
38,813333	0,2	-0,463344
38,816667	0,2	-0,464044
38,820000	0,2	-0,464972
38,823333	0,2	-0,466158
38,826667	0,2	-0,467526
38,830000	0,2	-0,468847
38,833333	0,2	-0,469666
38,836667	0,2	-0,469685
38,840000	0,2	-0,469071
38,843333	0,2	-0,468225
38,846667	0,2	-0,467540
38,850000	0,2	-0,467303
38,853333	0,2	-0,467489
38,856667	0,2	-0,467652
38,860000	0,2	-0,467329
38,863333	0,2	-0,466563
38,866667	0,2	-0,465664
38,870000	0,2	-0,464597
38,873333	0,2	-0,463075
38,876667	0,2	-0,461282
38,880000	0,2	-0,460091
38,883333	0,2	-0,460392
38,886667	0,2	-0,462317
38,890000	0,2	-0,465106
38,893333	0,2	-0,467682
38,896667	0,2	-0,469342
38,900000	0,2	-0,469897
38,903333	0,2	-0,469464
38,906667	0,2	-0,468485
38,910000	0,2	-0,467663
38,913333	0,2	-0,467485
38,916667	0,2	-0,467939
38,920000	0,2	-0,468724
38,923333	0,2	-0,469527
38,926667	0,2	-0,470180
38,930000	0,2	-0,470607
38,933333	0,2	-0,470564
38,936667	0,2	-0,469777
38,940000	0,2	-0,468374
38,943333	0,2	-0,466890
38,946667	0,2	-0,466003
38,950000	0,2	-0,466243
38,953333	0,2	-0,467576
38,956667	0,2	-0,469371
38,960000	0,2	-0,470758
38,963333	0,2	-0,471028
38,966667	0,2	-0,470044
38,970000	0,2	-0,468366
38,973333	0,2	-0,466868
38,976667	0,2	-0,466143
38,980000	0,2	-0,466303
38,983333	0,2	-0,467169
38,986667	0,2	-0,468306
38,990000	0,2	-0,469230
38,993333	0,2	-0,469916
38,996667	0,2	-0,470714
39,000000	0,2	-0,471649
39,003333	0,2	-0,472300
39,006667	0,2	-0,472377
39,010000	0,2	-0,471953
39,013333	0,2	-0,471268
39,016667	0,2	-0,470549
39,020000	0,2	-0,469864
39,023333	0,2	-0,469122
39,026667	0,2	-0,468379
39,030000	0,2	-0,468051
39,033333	0,2	-0,468452
39,036667	0,2	-0,469354
39,040000	0,2	-0,470423
39,043333	0,2	-0,471638
39,046667	0,2	-0,472710
39,050000	0,2	-0,472761
39,053333	0,2	-0,471377
39,056667	0,2	-0,469265
39,060000	0,2	-0,467312
39,063333	0,2	-0,465832
39,066667	0,2	-0,464815
39,070000	0,2	-0,464123
39,073333	0,2	-0,463485
39,076667	0,2	-0,462795
39,080000	0,2	-0,462413
39,083333	0,2	-0,462820
39,086667	0,2	-0,464004
39,090000	0,2	-0,465472
39,093333	0,2	-0,466680
39,096667	0,2	-0,467213
39,100000	0,2	-0,466798
39,103333	0,2	-0,465542
39,106667	0,2	-0,464092
39,110000	0,2	-0,463130
39,113333	0,2	-0,462678
39,116667	0,2	-0,462298
39,120000	0,2	-0,461878
39,123333	0,2	-0,461748
39,126667	0,2	-0,462144
39,130000	0,2	-0,463033
39,133333	0,2	-0,464200
39,136667	0,2	-0,465149
39,140000	0,2	-0,465331
39,143333	0,2	-0,464738
39,146667	0,2	-0,463940
39,150000	0,2	-0,463299
39,153333	0,2	-0,462482
39,156667	0,2	-0,461065
39,160000	0,2	-0,459288
39,163333	0,2	-0,457893
39,166667	0,2	-0,457507
39,170000	0,2	-0,458267
39,173333	0,2	-0,459655
39,176667	0,2	-0,460852
39,180000	0,2	-0,461560
39,183333	0,2	-0,462116
39,186667	0,2	-0,462898
39,190000	0,2	-0,464088
39,193333	0,2	-0,465751
39,196667	0,2	-0,467692
39,200000	0,2	-0,469389
39,203333	0,2	-0,470399
39,206667	0,2	-0,470601
39,210000	0,2	-0,470083
39,213333	0,2	-0,469137
39,216667	0,2	-0,468197
39,220000	0,2	-0,467472
39,223333	0,2	-0,466712
39,226667	0,2	-0,465529
39,230000	0,2	-0,463918
39,233333	0,2	-0,462394
39,236667	0,2	-0,461694
39,240000	0,2	-0,462126
39,243333	0,2	-0,463201
39,246667	0,2	-0,464157
39,250000	0,2	-0,464537
39,253333	0,2	-0,464114
39,256667	0,2	-0,462764
39,260000	0,2	-0,460678
39,263333	0,2	-0,458464
39,266667	0,2	-0,456872
39,270000	0,2	-0,456399
39,273333	0,2	-0,457134
39,276667	0,2	-0,458854
39,280000	0,2	-0,461170
39,283333	0,2	-0,463580
39,286667	0,2	-0,465493
39,290000	0,2	-0,466318
39,293333	0,2	-0,465672
39,296667	0,2	-0,463719
39,300000	0,2	-0,461362
39,303333	0,2	-0,459739
39,306667	0,2	-0,459302
39,310000	0,2	-0,459682
39,313333	0,2	-0,460270
39,316667	0,2	-0,460512
39,320000	0,2	-0,460060
39,323333	0,2	-0,459040
39,326667	0,2	-0,457845
39,330000	0,2	-0,456641
39,333333	0,2	-0,455365
39,336667	0,2	-0,454110
39,340000	0,2	-0,453252
39,343333	0,2	-0,453134
39,346667	0,2	-0,453813
39,350000	0,2	-0,455241
39,353333	0,2	-0,457348
39,356667	0,2	-0,459717
39,360000	0,2	-0,461480
39,363333	0,2	-0,461861
39,366667	0,2	-0,460855
39,370000	0,2	-0,459253
39,373333	0,2	-0,458032
39,376667	0,2	-0,457914
39,380000	0,2	-0,459209
39,383333	0,2	-0,461571
39,386667	0,2	-0,464069
39,390000	0,2	-0,465704
39,393333	0,2	-0,465897
39,396667	0,2	-0,464712
39,400000	0,2	-0,462779
39,403333	0,2	-0,461016
39,406667	0,2	-0,460080
39,410000	0,2	-0,459865
39,413333	0,2	-0,459891
39,416667	0,2	-0,460016
39,420000	0,2	-0,460267
39,423333	0,2	-0,460409
39,426667	0,2	-0,460250
39,430000	0,2	-0,459859
39,433333	0,2	-0,459339
39,436667	0,2	-0,458924
39,440000	0,2	-0,459019
39,443333	0,2	-0,459599
39,446667	0,2	-0,460155
39,450000	0,2	-0,460354
39,453333	0,2	-0,460147
39,456667	0,2	-0,459658
39,460000	0,2	-0,459223
39,463333	0,2	-0,458962
39,466667	0,2	-0,458562
39,470000	0,2	-0,457875
39,473333	0,2	-0,457180
39,476667	0,2	-0,456583
39,480000	0,2	-0,455844
39,483333	0,2	-0,454987
39,486667	0,2	-0,454517
39,490000	0,2	-0,454776
39,493333	0,2	-0,455426
39,496667	0,2	-0,455803
39,500000	0,2	-0,455618
39,503333	0,2	-0,455170
39,506667	0,2	-0,455093
39,510000	0,2	-0,455948
39,513333	0,2	-0,457768
39,516667	0,2	-0,459986
39,520000	0,2	-0,461895
39,523333	0,2	-0,463082
39,526667	0,2	-0,463499
39,530000	0,2	-0,463225
39,533333	0,2	-0,462310
39,536667	0,2	-0,460981
39,540000	0,2	-0,459596
39,543333	0,2	-0,458296
39,546667	0,2	-0,457095
39,550000	0,2	-0,456107
39,553333	0,2	-0,455418
39,556667	0,2	-0,454974
39,560000	0,2	-0,454581
39,563333	0,2	-0,453997
39,566667	0,2	-0,453250
39,570000	0,2	-0,452730
39,573333	0,2	-0,452741
39,576667	0,2	-0,453120
39,580000	0,2	-0,453578
39,583333	0,2	-0,454289
39,586667	0,2	-0,455709
39,590000	0,2	-0,457804
39,593333	0,2	-0,459893
39,596667	0,2	-0,461083
39,600000	0,2	-0,460629
39,603333	0,2	-0,458561
39,606667	0,2	-0,455988
39,610000	0,2	-0,454130
39,613333	0,2	-0,453462
39,616667	0,2	-0,453931
39,620000	0,2	-0,455211
39,623333	0,2	-0,456742
39,626667	0,2	-0,457980
39,630000	0,2	-0,458545
39,633333	0,2	-0,458160
39,636667	0,2	-0,456852
39,640000	0,2	-0,455181
39,643333	0,2	-0,453873
39,646667	0,2	-0,453306
39,650000	0,2	-0,453558
39,653333	0,2	-0,454573
39,656667	0,2	-0,455930
39,660000	0,2	-0,456843
39,663333	0,2	-0,456853
39,666667	0,2	-0,456303
39,670000	0,2	-0,455782
39,673333	0,2	-0,455322
39,676667	0,2	-0,454401
39,680000	0,2	-0,452642
39,683333	0,2	-0,450445
39,686667	0,2	-0,448816
39,690000	0,2	-0,448422
39,693333	0,2	-0,449108
39,696667	0,2	-0,450460
39,700000	0,2	-0,452375
39,703333	0,2	-0,454815
39,706667	0,2	-0,457388
39,710000	0,2	-0,459361
39,713333	0,2	-0,460037
39,716667	0,2	-0,459281
39,720000	0,2	-0,457578
39,723333	0,2	-0,455491
39,726667	0,2	-0,453416
39,730000	0,2	-0,451786
39,733333	0,2	-0,450965
39,736667	0,2	-0,450882
39,740000	0,2	-0,451213
39,743333	0,2	-0,451821
39,746667	0,2	-0,452736
39,750000	0,2	-0,453937
39,753333	0,2	-0,455219
39,756667	0,2	-0,456093
39,760000	0,2	-0,456137
39,763333	0,2	-0,455491
39,766667	0,2	-0,454670
39,770000	0,2	-0,454026
39,773333	0,2	-0,453666
39,776667	0,2	-0,453584
39,780000	0,2	-0,453696
39,783333	0,2	-0,453909
39,786667	0,2	-0,454084
39,790000	0,2	-0,453982
39,793333	0,2	-0,453456
39,796667	0,2	-0,452697
39,800000	0,2	-0,452176
39,803333	0,2	-0,452225
39,806667	0,2	-0,452707
39,810000	0,2	-0,453216
39,813333	0,2	-0,453522
39,816667	0,2	-0,453647
39,820000	0,2	-0,453760
39,823333	0,2	-0,454136
39,826667	0,2	-0,454921
39,830000	0,2	-0,455906
39,833333	0,2	-0,456730
39,836667	0,2	-0,457190
39,840000	0,2	-0,457276
39,843333	0,2	-0,457063
39,846667	0,2	-0,456673
39,850000	0,2	-0,456153
39,853333	0,2	-0,455402
39,856667	0,2	-0,454334
39,860000	0,2	-0,452961
39,863333	0,2	-0,451445
39,866667	0,2	-0,450094
39,870000	0,2	-0,449077
39,873333	0,2	-0,448306
39,876667	0,2	-0,447535
39,880000	0,2	-0,446486
39,883333	0,2	-0,445197
39,886667	0,2	-0,444213
39,890000	0,2	-0,444167
39,893333	0,2	-0,445140
39,896667	0,2	-0,446499
39,900000	0,2	-0,447483
39,903333	0,2	-0,447863
39,906667	0,2	-0,448006
39,910000	0,2	-0,448475
39,913333	0,2	-0,449496
39,916667	0,2	-0,450701
39,920000	0,2	-0,451294
39,923333	0,2	-0,450715
39,926667	0,2	-0,449312
39,930000	0,2	-0,448032
39,933333	0,2	-0,447538
39,936667	0,2	-0,447950
39,940000	0,2	-0,449020
39,943333	0,2	-0,450356
39,946667	0,2	-0,451635
39,950000	0,2	-0,452577
39,953333	0,2	-0,452868
39,956667	0,2	-0,452334
39,960000	0,2	-0,451068
39,963333	0,2	-0,449274
39,966667	0,2	-0,447126
39,970000	0,2	-0,444990
39,973333	0,2	-0,443601
39,976667	0,2	-0,443597
39,980000	0,2	-0,444892
39,983333	0,2	-0,446859
39,986667	0,2	-0,448827
39,990000	0,2	-0,450120
39,993333	0,2	-0,450339
39,996667	0,2	-0,449913
40,000000	0,2	-0,449814
