# Supplementary material for: Dynamics of the compartmentalized Streptomyces chromosome during metabolic differentiation
Source: Nat Commun. 2021 Sep 1;12:5221. doi: 10.1038/s41467-021-25462-1 (PMC8410849; doi:10.1038/s41467-021-25462-1)
Supplement: Supplementary file 9 — Source Data [file 41467_2021_25462_MOESM9_ESM.zip › Source Data/Source_data_Supplementary-Fig_2C/Strain_deltaCGC_4.txt]

File Path	chrom://actine-inst-00/ChromeleonLocal/Instrument Data/U3000/utilisateurs/Herve/stephanie congo 30-04-2021/SoucheA-26-05-2021.seq/560.smp/UV_VIS_2.channel/UV_VIS_2.chm
Channel	UV_VIS_2

Injection Information:
Data Vault	ChromeleonLocal
Injection	9-SA-Insert-5
Injection Number	9
Position	RB1
Comment	
Processing Method	Basic Quantitative
Instrument Method	Meth Congo40min
Type	Unknown
Status	Finished
Injection Date	26/05/2021
Injection Time	20:48:39
Injection Volume (µl)	80,000
Dilution Factor	1,0000
Weight	1,0000

Chromatogram Data Information:
Time Min. (min)	0,000000
Time Max. (min)	40,000000
Data Points	12001
Detector	UV
Generating Data System	Chromeleon 7.2.9.11323
Exporting Data System	Chromeleon 7.2.9.0
Operator	Instrument Controller
Signal Quantity	Absorbance
Signal Unit	mAU
Signal Min.	-4,162942
Signal Max.	129,661680
Channel	UV_VIS_2
Driver Name	DAD3000.dll
Channel Type	Evaluation
Min. Step (s)	0,2
Max. Step (s)	0,2
Average Step (s)	0,2

Signal Parameter Information:
Signal Info	WVL:297 nm

Chromatogram Data:
Time (min)	Step (s)	Value (mAU)
0,000000	n.a.	0,000000
0,003333	0,2	-0,000450
0,006667	0,2	-0,002893
0,010000	0,2	-0,008372
0,013333	0,2	-0,014168
0,016667	0,2	-0,014199
0,020000	0,2	-0,003899
0,023333	0,2	0,015921
0,026667	0,2	0,039446
0,030000	0,2	0,058677
0,033333	0,2	0,066436
0,036667	0,2	0,058792
0,040000	0,2	0,036236
0,043333	0,2	0,002989
0,046667	0,2	-0,035148
0,050000	0,2	-0,073090
0,053333	0,2	-0,107518
0,056667	0,2	-0,136516
0,060000	0,2	-0,159017
0,063333	0,2	-0,174811
0,066667	0,2	-0,184608
0,070000	0,2	-0,189713
0,073333	0,2	-0,191565
0,076667	0,2	-0,191386
0,080000	0,2	-0,190098
0,083333	0,2	-0,188528
0,086667	0,2	-0,187366
0,090000	0,2	-0,187011
0,093333	0,2	-0,187794
0,096667	0,2	-0,190032
0,100000	0,2	-0,193600
0,103333	0,2	-0,197770
0,106667	0,2	-0,201579
0,110000	0,2	-0,204242
0,113333	0,2	-0,205379
0,116667	0,2	-0,205014
0,120000	0,2	-0,202907
0,123333	0,2	-0,197639
0,126667	0,2	-0,187244
0,130000	0,2	-0,171546
0,133333	0,2	-0,153461
0,136667	0,2	-0,137647
0,140000	0,2	-0,128193
0,143333	0,2	-0,126939
0,146667	0,2	-0,132944
0,150000	0,2	-0,143359
0,153333	0,2	-0,154896
0,156667	0,2	-0,165020
0,160000	0,2	-0,172712
0,163333	0,2	-0,178510
0,166667	0,2	-0,183647
0,170000	0,2	-0,189125
0,173333	0,2	-0,195510
0,176667	0,2	-0,202885
0,180000	0,2	-0,210640
0,183333	0,2	-0,217856
0,186667	0,2	-0,224037
0,190000	0,2	-0,229324
0,193333	0,2	-0,234194
0,196667	0,2	-0,239198
0,200000	0,2	-0,244884
0,203333	0,2	-0,251737
0,206667	0,2	-0,259950
0,210000	0,2	-0,269020
0,213333	0,2	-0,277763
0,216667	0,2	-0,285141
0,220000	0,2	-0,290948
0,223333	0,2	-0,295655
0,226667	0,2	-0,300025
0,230000	0,2	-0,304730
0,233333	0,2	-0,310002
0,236667	0,2	-0,315632
0,240000	0,2	-0,321314
0,243333	0,2	-0,327032
0,246667	0,2	-0,333079
0,250000	0,2	-0,339685
0,253333	0,2	-0,346656
0,256667	0,2	-0,353461
0,260000	0,2	-0,359517
0,263333	0,2	-0,364632
0,266667	0,2	-0,369314
0,270000	0,2	-0,374333
0,273333	0,2	-0,379962
0,276667	0,2	-0,385936
0,280000	0,2	-0,391943
0,283333	0,2	-0,397881
0,286667	0,2	-0,403901
0,290000	0,2	-0,410270
0,293333	0,2	-0,416991
0,296667	0,2	-0,423730
0,300000	0,2	-0,430167
0,303333	0,2	-0,436241
0,306667	0,2	-0,442223
0,310000	0,2	-0,448506
0,313333	0,2	-0,455135
0,316667	0,2	-0,461752
0,320000	0,2	-0,467982
0,323333	0,2	-0,473685
0,326667	0,2	-0,478877
0,330000	0,2	-0,483673
0,333333	0,2	-0,488424
0,336667	0,2	-0,493670
0,340000	0,2	-0,499652
0,343333	0,2	-0,505969
0,346667	0,2	-0,512014
0,350000	0,2	-0,517633
0,353333	0,2	-0,523227
0,356667	0,2	-0,529424
0,360000	0,2	-0,536558
0,363333	0,2	-0,544222
0,366667	0,2	-0,551574
0,370000	0,2	-0,558222
0,373333	0,2	-0,564522
0,376667	0,2	-0,570951
0,380000	0,2	-0,577610
0,383333	0,2	-0,584219
0,386667	0,2	-0,590262
0,390000	0,2	-0,595572
0,393333	0,2	-0,600820
0,396667	0,2	-0,606905
0,400000	0,2	-0,613953
0,403333	0,2	-0,621319
0,406667	0,2	-0,628420
0,410000	0,2	-0,635142
0,413333	0,2	-0,641623
0,416667	0,2	-0,648137
0,420000	0,2	-0,655021
0,423333	0,2	-0,662373
0,426667	0,2	-0,669990
0,430000	0,2	-0,677630
0,433333	0,2	-0,685158
0,436667	0,2	-0,692653
0,440000	0,2	-0,700392
0,443333	0,2	-0,708397
0,446667	0,2	-0,716332
0,450000	0,2	-0,724034
0,453333	0,2	-0,731600
0,456667	0,2	-0,739100
0,460000	0,2	-0,746714
0,463333	0,2	-0,754748
0,466667	0,2	-0,763173
0,470000	0,2	-0,771525
0,473333	0,2	-0,779384
0,476667	0,2	-0,786691
0,480000	0,2	-0,793865
0,483333	0,2	-0,801649
0,486667	0,2	-0,810445
0,490000	0,2	-0,820045
0,493333	0,2	-0,830078
0,496667	0,2	-0,840199
0,500000	0,2	-0,849972
0,503333	0,2	-0,858874
0,506667	0,2	-0,866488
0,510000	0,2	-0,873060
0,513333	0,2	-0,879651
0,516667	0,2	-0,887323
0,520000	0,2	-0,896433
0,523333	0,2	-0,906684
0,526667	0,2	-0,917533
0,530000	0,2	-0,928461
0,533333	0,2	-0,938977
0,536667	0,2	-0,948763
0,540000	0,2	-0,957994
0,543333	0,2	-0,967354
0,546667	0,2	-0,977445
0,550000	0,2	-0,988336
0,553333	0,2	-0,999743
0,556667	0,2	-1,011230
0,560000	0,2	-1,022198
0,563333	0,2	-1,032122
0,566667	0,2	-1,040877
0,570000	0,2	-1,048739
0,573333	0,2	-1,056262
0,576667	0,2	-1,064323
0,580000	0,2	-1,073837
0,583333	0,2	-1,085103
0,586667	0,2	-1,097709
0,590000	0,2	-1,110946
0,593333	0,2	-1,124038
0,596667	0,2	-1,136399
0,600000	0,2	-1,148014
0,603333	0,2	-1,159431
0,606667	0,2	-1,171241
0,610000	0,2	-1,183600
0,613333	0,2	-1,196077
0,616667	0,2	-1,207950
0,620000	0,2	-1,218901
0,623333	0,2	-1,229401
0,626667	0,2	-1,240283
0,630000	0,2	-1,252158
0,633333	0,2	-1,265165
0,636667	0,2	-1,278885
0,640000	0,2	-1,292614
0,643333	0,2	-1,305884
0,646667	0,2	-1,318686
0,650000	0,2	-1,331415
0,653333	0,2	-1,344399
0,656667	0,2	-1,357410
0,660000	0,2	-1,369926
0,663333	0,2	-1,381838
0,666667	0,2	-1,393767
0,670000	0,2	-1,406678
0,673333	0,2	-1,421075
0,676667	0,2	-1,436636
0,680000	0,2	-1,452556
0,683333	0,2	-1,468038
0,686667	0,2	-1,482673
0,690000	0,2	-1,496550
0,693333	0,2	-1,510149
0,696667	0,2	-1,524141
0,700000	0,2	-1,539043
0,703333	0,2	-1,554956
0,706667	0,2	-1,571602
0,710000	0,2	-1,588503
0,713333	0,2	-1,605223
0,716667	0,2	-1,621602
0,720000	0,2	-1,637772
0,723333	0,2	-1,653983
0,726667	0,2	-1,670475
0,730000	0,2	-1,687346
0,733333	0,2	-1,704595
0,736667	0,2	-1,722266
0,740000	0,2	-1,740192
0,743333	0,2	-1,757914
0,746667	0,2	-1,775204
0,750000	0,2	-1,792207
0,753333	0,2	-1,808948
0,756667	0,2	-1,825279
0,760000	0,2	-1,841331
0,763333	0,2	-1,857625
0,766667	0,2	-1,874684
0,770000	0,2	-1,892791
0,773333	0,2	-1,911955
0,776667	0,2	-1,931807
0,780000	0,2	-1,951886
0,783333	0,2	-1,972039
0,786667	0,2	-1,992256
0,790000	0,2	-2,012526
0,793333	0,2	-2,032918
0,796667	0,2	-2,053544
0,800000	0,2	-2,074612
0,803333	0,2	-2,096264
0,806667	0,2	-2,118209
0,810000	0,2	-2,139989
0,813333	0,2	-2,161524
0,816667	0,2	-2,183063
0,820000	0,2	-2,204880
0,823333	0,2	-2,227050
0,826667	0,2	-2,249337
0,830000	0,2	-2,271339
0,833333	0,2	-2,292804
0,836667	0,2	-2,313857
0,840000	0,2	-2,334980
0,843333	0,2	-2,356696
0,846667	0,2	-2,379182
0,850000	0,2	-2,402225
0,853333	0,2	-2,425614
0,856667	0,2	-2,449321
0,860000	0,2	-2,473326
0,863333	0,2	-2,497542
0,866667	0,2	-2,521855
0,870000	0,2	-2,546106
0,873333	0,2	-2,570141
0,876667	0,2	-2,593974
0,880000	0,2	-2,617943
0,883333	0,2	-2,642539
0,886667	0,2	-2,668002
0,890000	0,2	-2,694148
0,893333	0,2	-2,720424
0,896667	0,2	-2,746223
0,900000	0,2	-2,771394
0,903333	0,2	-2,796398
0,906667	0,2	-2,821817
0,910000	0,2	-2,847668
0,913333	0,2	-2,873504
0,916667	0,2	-2,899145
0,920000	0,2	-2,924738
0,923333	0,2	-2,950312
0,926667	0,2	-2,975708
0,930000	0,2	-3,000934
0,933333	0,2	-3,026444
0,936667	0,2	-3,052666
0,940000	0,2	-3,079333
0,943333	0,2	-3,105708
0,946667	0,2	-3,131181
0,950000	0,2	-3,155518
0,953333	0,2	-3,179056
0,956667	0,2	-3,202571
0,960000	0,2	-3,226694
0,963333	0,2	-3,251741
0,966667	0,2	-3,277819
0,970000	0,2	-3,304715
0,973333	0,2	-3,332001
0,976667	0,2	-3,359264
0,980000	0,2	-3,386040
0,983333	0,2	-3,411986
0,986667	0,2	-3,437252
0,990000	0,2	-3,462275
0,993333	0,2	-3,487199
0,996667	0,2	-3,511695
1,000000	0,2	-3,535339
1,003333	0,2	-3,558054
1,006667	0,2	-3,580302
1,010000	0,2	-3,602712
1,013333	0,2	-3,625299
1,016667	0,2	-3,647293
1,020000	0,2	-3,668062
1,023333	0,2	-3,687903
1,026667	0,2	-3,707686
1,030000	0,2	-3,727983
1,033333	0,2	-3,748736
1,036667	0,2	-3,769503
1,040000	0,2	-3,789806
1,043333	0,2	-3,809366
1,046667	0,2	-3,828238
1,050000	0,2	-3,846720
1,053333	0,2	-3,865134
1,056667	0,2	-3,883736
1,060000	0,2	-3,902587
1,063333	0,2	-3,921371
1,066667	0,2	-3,939506
1,070000	0,2	-3,956598
1,073333	0,2	-3,972729
1,076667	0,2	-3,988079
1,080000	0,2	-4,002408
1,083333	0,2	-4,015278
1,086667	0,2	-4,026704
1,090000	0,2	-4,037248
1,093333	0,2	-4,047601
1,096667	0,2	-4,058230
1,100000	0,2	-4,069210
1,103333	0,2	-4,080292
1,106667	0,2	-4,091052
1,110000	0,2	-4,100994
1,113333	0,2	-4,109866
1,116667	0,2	-4,117919
1,120000	0,2	-4,125445
1,123333	0,2	-4,132339
1,126667	0,2	-4,138453
1,130000	0,2	-4,143966
1,133333	0,2	-4,149058
1,136667	0,2	-4,153618
1,140000	0,2	-4,157473
1,143333	0,2	-4,160442
1,146667	0,2	-4,162265
1,150000	0,2	-4,162942
1,153333	0,2	-4,162933
1,156667	0,2	-4,162700
1,160000	0,2	-4,162234
1,163333	0,2	-4,161301
1,166667	0,2	-4,159805
1,170000	0,2	-4,157596
1,173333	0,2	-4,154227
1,176667	0,2	-4,149287
1,180000	0,2	-4,143224
1,183333	0,2	-4,137315
1,186667	0,2	-4,132502
1,190000	0,2	-4,128653
1,193333	0,2	-4,124799
1,196667	0,2	-4,119859
1,200000	0,2	-4,113411
1,203333	0,2	-4,105911
1,206667	0,2	-4,098237
1,210000	0,2	-4,091083
1,213333	0,2	-4,084538
1,216667	0,2	-4,078021
1,220000	0,2	-4,070704
1,223333	0,2	-4,062122
1,226667	0,2	-4,052371
1,230000	0,2	-4,041748
1,233333	0,2	-4,030471
1,236667	0,2	-4,018867
1,240000	0,2	-4,007365
1,243333	0,2	-3,996093
1,246667	0,2	-3,984759
1,250000	0,2	-3,972899
1,253333	0,2	-3,960292
1,256667	0,2	-3,947234
1,260000	0,2	-3,934253
1,263333	0,2	-3,921577
1,266667	0,2	-3,909174
1,270000	0,2	-3,897083
1,273333	0,2	-3,885230
1,276667	0,2	-3,873118
1,280000	0,2	-3,860023
1,283333	0,2	-3,845574
1,286667	0,2	-3,830070
1,290000	0,2	-3,814113
1,293333	0,2	-3,798174
1,296667	0,2	-3,782530
1,300000	0,2	-3,767206
1,303333	0,2	-3,751773
1,306667	0,2	-3,735614
1,310000	0,2	-3,718614
1,313333	0,2	-3,701341
1,316667	0,2	-3,684475
1,320000	0,2	-3,668129
1,323333	0,2	-3,651863
1,326667	0,2	-3,635365
1,330000	0,2	-3,618799
1,333333	0,2	-3,602455
1,336667	0,2	-3,586330
1,340000	0,2	-3,569965
1,343333	0,2	-3,552784
1,346667	0,2	-3,534759
1,350000	0,2	-3,516532
1,353333	0,2	-3,498773
1,356667	0,2	-3,481597
1,360000	0,2	-3,464581
1,363333	0,2	-3,447365
1,366667	0,2	-3,430165
1,370000	0,2	-3,413434
1,373333	0,2	-3,397226
1,376667	0,2	-3,381253
1,380000	0,2	-3,365355
1,383333	0,2	-3,349549
1,386667	0,2	-3,333719
1,390000	0,2	-3,317558
1,393333	0,2	-3,300850
1,396667	0,2	-3,283752
1,400000	0,2	-3,266730
1,403333	0,2	-3,250093
1,406667	0,2	-3,233716
1,410000	0,2	-3,217285
1,413333	0,2	-3,200637
1,416667	0,2	-3,183925
1,420000	0,2	-3,167717
1,423333	0,2	-3,152750
1,426667	0,2	-3,139132
1,430000	0,2	-3,126011
1,433333	0,2	-3,112440
1,436667	0,2	-3,098112
1,440000	0,2	-3,083162
1,443333	0,2	-3,067875
1,446667	0,2	-3,052479
1,450000	0,2	-3,036932
1,453333	0,2	-3,021239
1,456667	0,2	-3,005833
1,460000	0,2	-2,991170
1,463333	0,2	-2,977190
1,466667	0,2	-2,963517
1,470000	0,2	-2,949902
1,473333	0,2	-2,936249
1,476667	0,2	-2,922444
1,480000	0,2	-2,908333
1,483333	0,2	-2,893839
1,486667	0,2	-2,879084
1,490000	0,2	-2,864380
1,493333	0,2	-2,850043
1,496667	0,2	-2,836210
1,500000	0,2	-2,822862
1,503333	0,2	-2,809912
1,506667	0,2	-2,797370
1,510000	0,2	-2,785330
1,513333	0,2	-2,773743
1,516667	0,2	-2,762392
1,520000	0,2	-2,750992
1,523333	0,2	-2,739254
1,526667	0,2	-2,727076
1,530000	0,2	-2,714704
1,533333	0,2	-2,702575
1,536667	0,2	-2,691063
1,540000	0,2	-2,680260
1,543333	0,2	-2,669866
1,546667	0,2	-2,659387
1,550000	0,2	-2,648407
1,553333	0,2	-2,636666
1,556667	0,2	-2,624169
1,560000	0,2	-2,611251
1,563333	0,2	-2,598439
1,566667	0,2	-2,586285
1,570000	0,2	-2,575081
1,573333	0,2	-2,564766
1,576667	0,2	-2,555068
1,580000	0,2	-2,545487
1,583333	0,2	-2,535522
1,586667	0,2	-2,525156
1,590000	0,2	-2,514767
1,593333	0,2	-2,504456
1,596667	0,2	-2,493868
1,600000	0,2	-2,482722
1,603333	0,2	-2,471259
1,606667	0,2	-2,460116
1,610000	0,2	-2,449735
1,613333	0,2	-2,440142
1,616667	0,2	-2,431225
1,620000	0,2	-2,422698
1,623333	0,2	-2,413943
1,626667	0,2	-2,404378
1,630000	0,2	-2,393955
1,633333	0,2	-2,383020
1,636667	0,2	-2,371800
1,640000	0,2	-2,360301
1,643333	0,2	-2,348551
1,646667	0,2	-2,336740
1,650000	0,2	-2,325243
1,653333	0,2	-2,314485
1,656667	0,2	-2,304664
1,660000	0,2	-2,295663
1,663333	0,2	-2,287289
1,666667	0,2	-2,279308
1,670000	0,2	-2,271167
1,673333	0,2	-2,262165
1,676667	0,2	-2,252070
1,680000	0,2	-2,241332
1,683333	0,2	-2,230751
1,686667	0,2	-2,220897
1,690000	0,2	-2,211771
1,693333	0,2	-2,202993
1,696667	0,2	-2,194176
1,700000	0,2	-2,185232
1,703333	0,2	-2,176484
1,706667	0,2	-2,168179
1,710000	0,2	-2,160096
1,713333	0,2	-2,151995
1,716667	0,2	-2,143981
1,720000	0,2	-2,136174
1,723333	0,2	-2,128348
1,726667	0,2	-2,120114
1,730000	0,2	-2,111348
1,733333	0,2	-2,102296
1,736667	0,2	-2,093279
1,740000	0,2	-2,084417
1,743333	0,2	-2,075691
1,746667	0,2	-2,067083
1,750000	0,2	-2,058623
1,753333	0,2	-2,050549
1,756667	0,2	-2,043216
1,760000	0,2	-2,036461
1,763333	0,2	-2,029522
1,766667	0,2	-2,021961
1,770000	0,2	-2,014159
1,773333	0,2	-2,006795
1,776667	0,2	-2,000202
1,780000	0,2	-1,994087
1,783333	0,2	-1,987777
1,786667	0,2	-1,980985
1,790000	0,2	-1,973919
1,793333	0,2	-1,966618
1,796667	0,2	-1,959078
1,800000	0,2	-1,951733
1,803333	0,2	-1,945048
1,806667	0,2	-1,939008
1,810000	0,2	-1,933171
1,813333	0,2	-1,926953
1,816667	0,2	-1,920117
1,820000	0,2	-1,913010
1,823333	0,2	-1,906096
1,826667	0,2	-1,899622
1,830000	0,2	-1,893679
1,833333	0,2	-1,888145
1,836667	0,2	-1,882729
1,840000	0,2	-1,877309
1,843333	0,2	-1,872017
1,846667	0,2	-1,866996
1,850000	0,2	-1,862224
1,853333	0,2	-1,857501
1,856667	0,2	-1,852479
1,860000	0,2	-1,846767
1,863333	0,2	-1,840295
1,866667	0,2	-1,833636
1,870000	0,2	-1,827606
1,873333	0,2	-1,822620
1,876667	0,2	-1,818586
1,880000	0,2	-1,815054
1,883333	0,2	-1,811419
1,886667	0,2	-1,807337
1,890000	0,2	-1,802880
1,893333	0,2	-1,798169
1,896667	0,2	-1,792974
1,900000	0,2	-1,786844
1,903333	0,2	-1,779679
1,906667	0,2	-1,772052
1,910000	0,2	-1,764950
1,913333	0,2	-1,759240
1,916667	0,2	-1,755205
1,920000	0,2	-1,752378
1,923333	0,2	-1,749912
1,926667	0,2	-1,747377
1,930000	0,2	-1,745047
1,933333	0,2	-1,743283
1,936667	0,2	-1,741893
1,940000	0,2	-1,740290
1,943333	0,2	-1,738006
1,946667	0,2	-1,734855
1,950000	0,2	-1,730968
1,953333	0,2	-1,726781
1,956667	0,2	-1,722716
1,960000	0,2	-1,718758
1,963333	0,2	-1,714590
1,966667	0,2	-1,710264
1,970000	0,2	-1,706314
1,973333	0,2	-1,703126
1,976667	0,2	-1,700547
1,980000	0,2	-1,698047
1,983333	0,2	-1,695261
1,986667	0,2	-1,692336
1,990000	0,2	-1,689612
1,993333	0,2	-1,687189
1,996667	0,2	-1,684950
2,000000	0,2	-1,682794
2,003333	0,2	-1,680727
2,006667	0,2	-1,678729
2,010000	0,2	-1,676669
2,013333	0,2	-1,674491
2,016667	0,2	-1,672427
2,020000	0,2	-1,670816
2,023333	0,2	-1,669797
2,026667	0,2	-1,669181
2,030000	0,2	-1,668292
2,033333	0,2	-1,666236
2,036667	0,2	-1,662760
2,040000	0,2	-1,658481
2,043333	0,2	-1,654346
2,046667	0,2	-1,651031
2,050000	0,2	-1,648414
2,053333	0,2	-1,645866
2,056667	0,2	-1,643349
2,060000	0,2	-1,641507
2,063333	0,2	-1,640630
2,066667	0,2	-1,640332
2,070000	0,2	-1,640042
2,073333	0,2	-1,639329
2,076667	0,2	-1,638115
2,080000	0,2	-1,636639
2,083333	0,2	-1,634939
2,086667	0,2	-1,632738
2,090000	0,2	-1,630021
2,093333	0,2	-1,627266
2,096667	0,2	-1,624930
2,100000	0,2	-1,622958
2,103333	0,2	-1,620978
2,106667	0,2	-1,618834
2,110000	0,2	-1,616767
2,113333	0,2	-1,615078
2,116667	0,2	-1,613778
2,120000	0,2	-1,612482
2,123333	0,2	-1,610576
2,126667	0,2	-1,607622
2,130000	0,2	-1,603592
2,133333	0,2	-1,598819
2,136667	0,2	-1,593982
2,140000	0,2	-1,589959
2,143333	0,2	-1,587321
2,146667	0,2	-1,586022
2,150000	0,2	-1,585633
2,153333	0,2	-1,585516
2,156667	0,2	-1,584805
2,160000	0,2	-1,582895
2,163333	0,2	-1,579934
2,166667	0,2	-1,576472
2,170000	0,2	-1,572981
2,173333	0,2	-1,569747
2,176667	0,2	-1,566812
2,180000	0,2	-1,564107
2,183333	0,2	-1,561610
2,186667	0,2	-1,559353
2,190000	0,2	-1,557434
2,193333	0,2	-1,555878
2,196667	0,2	-1,554389
2,200000	0,2	-1,552514
2,203333	0,2	-1,550097
2,206667	0,2	-1,547286
2,210000	0,2	-1,544224
2,213333	0,2	-1,541024
2,216667	0,2	-1,537797
2,220000	0,2	-1,534612
2,223333	0,2	-1,531642
2,226667	0,2	-1,529103
2,230000	0,2	-1,526866
2,233333	0,2	-1,524488
2,236667	0,2	-1,521657
2,240000	0,2	-1,518325
2,243333	0,2	-1,514661
2,246667	0,2	-1,511001
2,250000	0,2	-1,507596
2,253333	0,2	-1,504518
2,256667	0,2	-1,501843
2,260000	0,2	-1,499602
2,263333	0,2	-1,497526
2,266667	0,2	-1,495210
2,270000	0,2	-1,492626
2,273333	0,2	-1,490071
2,276667	0,2	-1,487702
2,280000	0,2	-1,485482
2,283333	0,2	-1,483452
2,286667	0,2	-1,481789
2,290000	0,2	-1,480531
2,293333	0,2	-1,479508
2,296667	0,2	-1,478548
2,300000	0,2	-1,477409
2,303333	0,2	-1,475694
2,306667	0,2	-1,473032
2,310000	0,2	-1,469327
2,313333	0,2	-1,465014
2,316667	0,2	-1,461078
2,320000	0,2	-1,458540
2,323333	0,2	-1,457704
2,326667	0,2	-1,457974
2,330000	0,2	-1,458530
2,333333	0,2	-1,458931
2,336667	0,2	-1,458900
2,340000	0,2	-1,458049
2,343333	0,2	-1,456238
2,346667	0,2	-1,453986
2,350000	0,2	-1,452053
2,353333	0,2	-1,450632
2,356667	0,2	-1,449352
2,360000	0,2	-1,448034
2,363333	0,2	-1,447081
2,366667	0,2	-1,446939
2,370000	0,2	-1,447308
2,373333	0,2	-1,447273
2,376667	0,2	-1,446232
2,380000	0,2	-1,444368
2,383333	0,2	-1,442231
2,386667	0,2	-1,440251
2,390000	0,2	-1,438720
2,393333	0,2	-1,437989
2,396667	0,2	-1,438404
2,400000	0,2	-1,439911
2,403333	0,2	-1,441902
2,406667	0,2	-1,443660
2,410000	0,2	-1,444780
2,413333	0,2	-1,445293
2,416667	0,2	-1,445656
2,420000	0,2	-1,446298
2,423333	0,2	-1,446936
2,426667	0,2	-1,446719
2,430000	0,2	-1,445266
2,433333	0,2	-1,443189
2,436667	0,2	-1,441518
2,440000	0,2	-1,440859
2,443333	0,2	-1,441095
2,446667	0,2	-1,441828
2,450000	0,2	-1,442933
2,453333	0,2	-1,444436
2,456667	0,2	-1,446163
2,460000	0,2	-1,447764
2,463333	0,2	-1,449019
2,466667	0,2	-1,450036
2,470000	0,2	-1,451135
2,473333	0,2	-1,452641
2,476667	0,2	-1,454675
2,480000	0,2	-1,456908
2,483333	0,2	-1,458588
2,486667	0,2	-1,459060
2,490000	0,2	-1,458256
2,493333	0,2	-1,456683
2,496667	0,2	-1,455096
2,500000	0,2	-1,454040
2,503333	0,2	-1,453642
2,506667	0,2	-1,453804
2,510000	0,2	-1,454392
2,513333	0,2	-1,455255
2,516667	0,2	-1,456168
2,520000	0,2	-1,456947
2,523333	0,2	-1,457752
2,526667	0,2	-1,458875
2,530000	0,2	-1,460158
2,533333	0,2	-1,461096
2,536667	0,2	-1,461373
2,540000	0,2	-1,461029
2,543333	0,2	-1,460340
2,546667	0,2	-1,459634
2,550000	0,2	-1,459010
2,553333	0,2	-1,458273
2,556667	0,2	-1,457192
2,560000	0,2	-1,455764
2,563333	0,2	-1,454341
2,566667	0,2	-1,453422
2,570000	0,2	-1,453159
2,573333	0,2	-1,453249
2,576667	0,2	-1,453370
2,580000	0,2	-1,453510
2,583333	0,2	-1,453641
2,586667	0,2	-1,453424
2,590000	0,2	-1,452698
2,593333	0,2	-1,451805
2,596667	0,2	-1,451081
2,600000	0,2	-1,450387
2,603333	0,2	-1,449207
2,606667	0,2	-1,447130
2,610000	0,2	-1,444372
2,613333	0,2	-1,441690
2,616667	0,2	-1,439723
2,620000	0,2	-1,438588
2,623333	0,2	-1,438065
2,626667	0,2	-1,437844
2,630000	0,2	-1,437632
2,633333	0,2	-1,437337
2,636667	0,2	-1,437098
2,640000	0,2	-1,437052
2,643333	0,2	-1,437107
2,646667	0,2	-1,436821
2,650000	0,2	-1,435512
2,653333	0,2	-1,432742
2,656667	0,2	-1,428792
2,660000	0,2	-1,424587
2,663333	0,2	-1,421203
2,666667	0,2	-1,419350
2,670000	0,2	-1,418933
2,673333	0,2	-1,419200
2,676667	0,2	-1,419391
2,680000	0,2	-1,419177
2,683333	0,2	-1,418647
2,686667	0,2	-1,418016
2,690000	0,2	-1,417378
2,693333	0,2	-1,416810
2,696667	0,2	-1,416515
2,700000	0,2	-1,416590
2,703333	0,2	-1,416743
2,706667	0,2	-1,416438
2,710000	0,2	-1,415213
2,713333	0,2	-1,412990
2,716667	0,2	-1,410293
2,720000	0,2	-1,407978
2,723333	0,2	-1,406598
2,726667	0,2	-1,406060
2,730000	0,2	-1,405714
2,733333	0,2	-1,404760
2,736667	0,2	-1,402758
2,740000	0,2	-1,399872
2,743333	0,2	-1,396685
2,746667	0,2	-1,393821
2,750000	0,2	-1,391567
2,753333	0,2	-1,389684
2,756667	0,2	-1,387805
2,760000	0,2	-1,385840
2,763333	0,2	-1,383723
2,766667	0,2	-1,381178
2,770000	0,2	-1,378045
2,773333	0,2	-1,374506
2,776667	0,2	-1,370781
2,780000	0,2	-1,366865
2,783333	0,2	-1,362708
2,786667	0,2	-1,358519
2,790000	0,2	-1,354653
2,793333	0,2	-1,351195
2,796667	0,2	-1,347902
2,800000	0,2	-1,344476
2,803333	0,2	-1,340646
2,806667	0,2	-1,336090
2,810000	0,2	-1,330467
2,813333	0,2	-1,323677
2,816667	0,2	-1,316057
2,820000	0,2	-1,308137
2,823333	0,2	-1,300070
2,826667	0,2	-1,291469
2,830000	0,2	-1,281853
2,833333	0,2	-1,270969
2,836667	0,2	-1,258685
2,840000	0,2	-1,244737
2,843333	0,2	-1,228543
2,846667	0,2	-1,209336
2,850000	0,2	-1,186108
2,853333	0,2	-1,157366
2,856667	0,2	-1,121491
2,860000	0,2	-1,077214
2,863333	0,2	-1,023820
2,866667	0,2	-0,961576
2,870000	0,2	-0,892062
2,873333	0,2	-0,817923
2,876667	0,2	-0,742528
2,880000	0,2	-0,669472
2,883333	0,2	-0,601767
2,886667	0,2	-0,541048
2,890000	0,2	-0,487162
2,893333	0,2	-0,438196
2,896667	0,2	-0,390493
2,900000	0,2	-0,338351
2,903333	0,2	-0,273720
2,906667	0,2	-0,186521
2,910000	0,2	-0,066499
2,913333	0,2	0,093748
2,916667	0,2	0,296565
2,920000	0,2	0,538832
2,923333	0,2	0,813004
2,926667	0,2	1,108689
2,930000	0,2	1,413740
2,933333	0,2	1,715549
2,936667	0,2	2,003681
2,940000	0,2	2,272702
2,943333	0,2	2,523404
2,946667	0,2	2,761850
2,950000	0,2	2,996678
2,953333	0,2	3,236170
2,956667	0,2	3,486489
2,960000	0,2	3,751174
2,963333	0,2	4,031209
2,966667	0,2	4,325316
2,970000	0,2	4,630250
2,973333	0,2	4,941301
2,976667	0,2	5,253340
2,980000	0,2	5,561592
2,983333	0,2	5,860958
2,986667	0,2	6,144800
2,990000	0,2	6,405079
2,993333	0,2	6,633604
2,996667	0,2	6,823298
3,000000	0,2	6,969374
3,003333	0,2	7,069885
3,006667	0,2	7,125502
3,010000	0,2	7,139264
3,013333	0,2	7,116139
3,016667	0,2	7,061938
3,020000	0,2	6,982110
3,023333	0,2	6,881207
3,026667	0,2	6,763211
3,030000	0,2	6,632888
3,033333	0,2	6,499814
3,036667	0,2	6,386137
3,040000	0,2	6,334995
3,043333	0,2	6,413006
3,046667	0,2	6,701359
3,050000	0,2	7,275528
3,053333	0,2	8,180224
3,056667	0,2	9,411440
3,060000	0,2	10,917055
3,063333	0,2	12,617837
3,066667	0,2	14,439361
3,070000	0,2	16,341083
3,073333	0,2	18,330080
3,076667	0,2	20,452170
3,080000	0,2	22,763780
3,083333	0,2	25,297294
3,086667	0,2	28,033398
3,090000	0,2	30,889495
3,093333	0,2	33,727153
3,096667	0,2	36,374878
3,100000	0,2	38,657713
3,103333	0,2	40,424246
3,106667	0,2	41,565141
3,110000	0,2	42,021872
3,113333	0,2	41,786427
3,116667	0,2	40,894141
3,120000	0,2	39,413442
3,123333	0,2	37,435025
3,126667	0,2	35,061497
3,130000	0,2	32,399776
3,133333	0,2	29,556766
3,136667	0,2	26,633774
3,140000	0,2	23,717573
3,143333	0,2	20,875441
3,146667	0,2	18,162206
3,150000	0,2	15,633975
3,153333	0,2	13,353290
3,156667	0,2	11,379025
3,160000	0,2	9,749988
3,163333	0,2	8,474905
3,166667	0,2	7,533616
3,170000	0,2	6,886614
3,173333	0,2	6,487196
3,176667	0,2	6,290917
3,180000	0,2	6,260152
3,183333	0,2	6,365110
3,186667	0,2	6,583055
3,190000	0,2	6,895800
3,193333	0,2	7,286060
3,196667	0,2	7,734885
3,200000	0,2	8,221081
3,203333	0,2	8,721534
3,206667	0,2	9,212032
3,210000	0,2	9,669289
3,213333	0,2	10,074346
3,216667	0,2	10,416062
3,220000	0,2	10,693158
3,223333	0,2	10,914426
3,226667	0,2	11,097511
3,230000	0,2	11,266772
3,233333	0,2	11,450957
3,236667	0,2	11,680851
3,240000	0,2	11,986624
3,243333	0,2	12,395026
3,246667	0,2	12,927146
3,250000	0,2	13,597166
3,253333	0,2	14,412029
3,256667	0,2	15,372009
3,260000	0,2	16,471952
3,263333	0,2	17,702212
3,266667	0,2	19,048994
3,270000	0,2	20,494653
3,273333	0,2	22,018356
3,276667	0,2	23,597224
3,280000	0,2	25,208086
3,283333	0,2	26,829293
3,286667	0,2	28,441800
3,290000	0,2	30,029842
3,293333	0,2	31,581917
3,296667	0,2	33,091842
3,300000	0,2	34,559392
3,303333	0,2	35,990523
3,306667	0,2	37,397007
3,310000	0,2	38,794623
3,313333	0,2	40,199783
3,316667	0,2	41,626122
3,320000	0,2	43,082017
3,323333	0,2	44,568962
3,326667	0,2	46,080693
3,330000	0,2	47,603100
3,333333	0,2	49,114926
3,336667	0,2	50,588812
3,340000	0,2	51,992405
3,343333	0,2	53,289193
3,346667	0,2	54,438605
3,350000	0,2	55,395909
3,353333	0,2	56,112531
3,356667	0,2	56,537288
3,360000	0,2	56,619696
3,363333	0,2	56,315294
3,366667	0,2	55,592002
3,370000	0,2	54,436745
3,373333	0,2	52,860380
3,376667	0,2	50,899182
3,380000	0,2	48,613378
3,383333	0,2	46,083551
3,386667	0,2	43,404368
3,390000	0,2	40,675631
3,393333	0,2	37,992721
3,396667	0,2	35,438956
3,400000	0,2	33,080506
3,403333	0,2	30,963546
3,406667	0,2	29,113867
3,410000	0,2	27,538830
3,413333	0,2	26,230883
3,416667	0,2	25,171844
3,420000	0,2	24,336929
3,423333	0,2	23,697940
3,426667	0,2	23,225780
3,430000	0,2	22,892473
3,433333	0,2	22,672602
3,436667	0,2	22,543884
3,440000	0,2	22,486921
3,443333	0,2	22,485149
3,446667	0,2	22,524931
3,450000	0,2	22,594941
3,453333	0,2	22,685228
3,456667	0,2	22,786738
3,460000	0,2	22,891238
3,463333	0,2	22,990885
3,466667	0,2	23,077329
3,470000	0,2	23,141053
3,473333	0,2	23,171101
3,476667	0,2	23,155043
3,480000	0,2	23,078892
3,483333	0,2	22,926921
3,486667	0,2	22,682297
3,490000	0,2	22,328779
3,493333	0,2	21,852474
3,496667	0,2	21,243584
3,500000	0,2	20,498690
3,503333	0,2	19,623147
3,506667	0,2	18,632661
3,510000	0,2	17,553622
3,513333	0,2	16,422314
3,516667	0,2	15,282661
3,520000	0,2	14,181605
3,523333	0,2	13,162609
3,526667	0,2	12,259645
3,530000	0,2	11,493374
3,533333	0,2	10,869992
3,536667	0,2	10,382787
3,540000	0,2	10,015724
3,543333	0,2	9,747647
3,546667	0,2	9,555801
3,550000	0,2	9,417805
3,553333	0,2	9,312489
3,556667	0,2	9,221181
3,560000	0,2	9,130095
3,563333	0,2	9,032886
3,566667	0,2	8,932571
3,570000	0,2	8,842788
3,573333	0,2	8,787041
3,576667	0,2	8,792656
3,580000	0,2	8,879164
3,583333	0,2	9,046923
3,586667	0,2	9,273157
3,590000	0,2	9,518003
3,593333	0,2	9,737509
3,596667	0,2	9,897393
3,600000	0,2	9,981221
3,603333	0,2	9,989993
3,606667	0,2	9,935348
3,610000	0,2	9,831618
3,613333	0,2	9,690635
3,616667	0,2	9,519872
3,620000	0,2	9,323013
3,623333	0,2	9,101940
3,626667	0,2	8,859214
3,630000	0,2	8,599770
3,633333	0,2	8,330669
3,636667	0,2	8,059569
3,640000	0,2	7,793657
3,643333	0,2	7,539284
3,646667	0,2	7,301711
3,650000	0,2	7,084856
3,653333	0,2	6,890918
3,656667	0,2	6,720145
3,660000	0,2	6,571070
3,663333	0,2	6,441033
3,666667	0,2	6,326807
3,670000	0,2	6,224900
3,673333	0,2	6,131620
3,676667	0,2	6,043586
3,680000	0,2	5,958333
3,683333	0,2	5,874311
3,686667	0,2	5,790618
3,690000	0,2	5,706850
3,693333	0,2	5,622827
3,696667	0,2	5,538108
3,700000	0,2	5,451762
3,703333	0,2	5,362824
3,706667	0,2	5,270763
3,710000	0,2	5,175225
3,713333	0,2	5,075545
3,716667	0,2	4,970800
3,720000	0,2	4,860333
3,723333	0,2	4,744063
3,726667	0,2	4,622525
3,730000	0,2	4,496853
3,733333	0,2	4,368457
3,736667	0,2	4,238636
3,740000	0,2	4,108490
3,743333	0,2	3,978984
3,746667	0,2	3,851093
3,750000	0,2	3,725815
3,753333	0,2	3,603868
3,756667	0,2	3,485502
3,760000	0,2	3,370867
3,763333	0,2	3,260611
3,766667	0,2	3,155968
3,770000	0,2	3,058276
3,773333	0,2	2,968484
3,776667	0,2	2,886978
3,780000	0,2	2,813535
3,783333	0,2	2,747314
3,786667	0,2	2,687191
3,790000	0,2	2,632556
3,793333	0,2	2,583815
3,796667	0,2	2,541789
3,800000	0,2	2,506588
3,803333	0,2	2,477202
3,806667	0,2	2,452094
3,810000	0,2	2,430147
3,813333	0,2	2,411009
3,816667	0,2	2,394661
3,820000	0,2	2,381144
3,823333	0,2	2,370719
3,826667	0,2	2,363546
3,830000	0,2	2,359078
3,833333	0,2	2,356130
3,836667	0,2	2,353442
3,840000	0,2	2,349967
3,843333	0,2	2,344853
3,846667	0,2	2,337402
3,850000	0,2	2,326817
3,853333	0,2	2,311954
3,856667	0,2	2,291600
3,860000	0,2	2,264742
3,863333	0,2	2,230378
3,866667	0,2	2,187341
3,870000	0,2	2,134301
3,873333	0,2	2,069790
3,876667	0,2	1,992406
3,880000	0,2	1,901122
3,883333	0,2	1,795532
3,886667	0,2	1,676112
3,890000	0,2	1,544293
3,893333	0,2	1,402095
3,896667	0,2	1,251613
3,900000	0,2	1,094999
3,903333	0,2	0,934830
3,906667	0,2	0,774173
3,910000	0,2	0,616120
3,913333	0,2	0,463173
3,916667	0,2	0,317158
3,920000	0,2	0,179632
3,923333	0,2	0,052041
3,926667	0,2	-0,064438
3,930000	0,2	-0,169103
3,933333	0,2	-0,261873
3,936667	0,2	-0,343050
3,940000	0,2	-0,412883
3,943333	0,2	-0,471517
3,946667	0,2	-0,519242
3,950000	0,2	-0,556655
3,953333	0,2	-0,584566
3,956667	0,2	-0,603705
3,960000	0,2	-0,614531
3,963333	0,2	-0,617485
3,966667	0,2	-0,613296
3,970000	0,2	-0,602647
3,973333	0,2	-0,585559
3,976667	0,2	-0,561553
3,980000	0,2	-0,530275
3,983333	0,2	-0,491609
3,986667	0,2	-0,445445
3,990000	0,2	-0,391447
3,993333	0,2	-0,328779
3,996667	0,2	-0,256210
4,000000	0,2	-0,172655
4,003333	0,2	-0,077344
4,006667	0,2	0,030742
4,010000	0,2	0,153388
4,013333	0,2	0,293144
4,016667	0,2	0,453128
4,020000	0,2	0,636566
4,023333	0,2	0,846226
4,026667	0,2	1,084230
4,030000	0,2	1,352055
4,033333	0,2	1,650371
4,036667	0,2	1,978797
4,040000	0,2	2,335833
4,043333	0,2	2,718643
4,046667	0,2	3,122616
4,050000	0,2	3,541013
4,053333	0,2	3,964709
4,056667	0,2	4,382534
4,060000	0,2	4,782595
4,063333	0,2	5,153972
4,066667	0,2	5,488504
4,070000	0,2	5,782804
4,073333	0,2	6,040714
4,076667	0,2	6,276331
4,080000	0,2	6,517661
4,083333	0,2	6,811546
4,086667	0,2	7,230671
4,090000	0,2	7,883560
4,093333	0,2	8,934656
4,096667	0,2	10,663473
4,100000	0,2	13,617125
4,103333	0,2	18,835340
4,106667	0,2	27,855396
4,110000	0,2	42,057548
4,113333	0,2	61,447236
4,116667	0,2	83,821815
4,120000	0,2	105,218681
4,123333	0,2	121,447355
4,126667	0,2	129,661680
4,130000	0,2	129,121004
4,133333	0,2	121,009980
4,136667	0,2	107,689760
4,140000	0,2	91,839847
4,143333	0,2	75,796715
4,146667	0,2	61,201846
4,150000	0,2	48,933517
4,153333	0,2	39,229625
4,156667	0,2	31,896465
4,160000	0,2	26,519588
4,163333	0,2	22,627927
4,166667	0,2	19,795363
4,170000	0,2	17,686285
4,173333	0,2	16,061903
4,176667	0,2	14,765225
4,180000	0,2	13,698765
4,183333	0,2	12,803371
4,186667	0,2	12,042028
4,190000	0,2	11,389367
4,193333	0,2	10,825651
4,196667	0,2	10,333987
4,200000	0,2	9,899795
4,203333	0,2	9,511265
4,206667	0,2	9,159427
4,210000	0,2	8,837425
4,213333	0,2	8,539843
4,216667	0,2	8,262723
4,220000	0,2	8,003560
4,223333	0,2	7,760737
4,226667	0,2	7,533107
4,230000	0,2	7,320239
4,233333	0,2	7,122712
4,236667	0,2	6,941559
4,240000	0,2	6,777173
4,243333	0,2	6,629104
4,246667	0,2	6,496673
4,250000	0,2	6,379325
4,253333	0,2	6,276703
4,256667	0,2	6,188605
4,260000	0,2	6,114917
4,263333	0,2	6,055890
4,266667	0,2	6,012367
4,270000	0,2	5,985481
4,273333	0,2	5,976460
4,276667	0,2	5,986880
4,280000	0,2	6,019013
4,283333	0,2	6,076102
4,286667	0,2	6,162684
4,290000	0,2	6,284954
4,293333	0,2	6,450958
4,296667	0,2	6,670662
4,300000	0,2	6,956235
4,303333	0,2	7,322480
4,306667	0,2	7,786906
4,310000	0,2	8,369483
4,313333	0,2	9,092372
4,316667	0,2	9,979251
4,320000	0,2	11,053778
4,323333	0,2	12,337176
4,326667	0,2	13,845669
4,330000	0,2	15,588346
4,333333	0,2	17,564908
4,336667	0,2	19,763296
4,340000	0,2	22,157958
4,343333	0,2	24,709042
4,346667	0,2	27,362581
4,350000	0,2	30,051711
4,353333	0,2	32,699007
4,356667	0,2	35,220190
4,360000	0,2	37,529037
4,363333	0,2	39,542963
4,366667	0,2	41,188951
4,370000	0,2	42,408973
4,373333	0,2	43,163640
4,376667	0,2	43,433880
4,380000	0,2	43,221660
4,383333	0,2	42,549918
4,386667	0,2	41,460801
4,390000	0,2	40,012303
4,393333	0,2	38,273850
4,396667	0,2	36,321050
4,400000	0,2	34,230384
4,403333	0,2	32,074789
4,406667	0,2	29,920221
4,410000	0,2	27,822718
4,413333	0,2	25,826354
4,416667	0,2	23,963094
4,420000	0,2	22,254089
4,423333	0,2	20,710867
4,426667	0,2	19,336402
4,430000	0,2	18,126950
4,433333	0,2	17,074059
4,436667	0,2	16,165990
4,440000	0,2	15,389163
4,443333	0,2	14,729575
4,446667	0,2	14,173329
4,450000	0,2	13,706710
4,453333	0,2	13,316687
4,456667	0,2	12,991396
4,460000	0,2	12,720194
4,463333	0,2	12,493593
4,466667	0,2	12,303332
4,470000	0,2	12,142316
4,473333	0,2	12,004398
4,476667	0,2	11,884234
4,480000	0,2	11,777029
4,483333	0,2	11,678323
4,486667	0,2	11,584250
4,490000	0,2	11,492103
4,493333	0,2	11,400579
4,496667	0,2	11,309317
4,500000	0,2	11,218251
4,503333	0,2	11,127766
4,506667	0,2	11,039613
4,510000	0,2	10,957726
4,513333	0,2	10,888072
4,516667	0,2	10,837891
4,520000	0,2	10,815381
4,523333	0,2	10,829881
4,526667	0,2	10,892162
4,530000	0,2	11,014612
4,533333	0,2	11,210725
4,536667	0,2	11,493929
4,540000	0,2	11,876530
4,543333	0,2	12,368982
4,546667	0,2	12,979140
4,550000	0,2	13,711136
4,553333	0,2	14,563938
4,556667	0,2	15,530131
4,560000	0,2	16,595317
4,563333	0,2	17,738216
4,566667	0,2	18,931330
4,570000	0,2	20,142017
4,573333	0,2	21,333610
4,576667	0,2	22,466235
4,580000	0,2	23,498314
4,583333	0,2	24,389678
4,586667	0,2	25,105055
4,590000	0,2	25,616737
4,593333	0,2	25,906594
4,596667	0,2	25,966788
4,600000	0,2	25,798843
4,603333	0,2	25,412644
4,606667	0,2	24,826231
4,610000	0,2	24,065193
4,613333	0,2	23,160793
4,616667	0,2	22,147536
4,620000	0,2	21,060854
4,623333	0,2	19,934951
4,626667	0,2	18,801197
4,630000	0,2	17,687314
4,633333	0,2	16,616746
4,636667	0,2	15,607985
4,640000	0,2	14,674177
4,643333	0,2	13,823285
4,646667	0,2	13,059169
4,650000	0,2	12,382761
4,653333	0,2	11,792202
4,656667	0,2	11,282744
4,660000	0,2	10,847390
4,663333	0,2	10,478056
4,666667	0,2	10,166586
4,670000	0,2	9,904747
4,673333	0,2	9,683763
4,676667	0,2	9,494844
4,680000	0,2	9,330229
4,683333	0,2	9,183151
4,686667	0,2	9,047084
4,690000	0,2	8,915917
4,693333	0,2	8,784938
4,696667	0,2	8,651126
4,700000	0,2	8,512614
4,703333	0,2	8,368373
4,706667	0,2	8,218293
4,710000	0,2	8,062971
4,713333	0,2	7,903117
4,716667	0,2	7,739498
4,720000	0,2	7,573435
4,723333	0,2	7,406913
4,726667	0,2	7,242196
4,730000	0,2	7,081678
4,733333	0,2	6,927896
4,736667	0,2	6,782971
4,740000	0,2	6,647939
4,743333	0,2	6,522797
4,746667	0,2	6,407182
4,750000	0,2	6,301105
4,753333	0,2	6,205282
4,756667	0,2	6,120915
4,760000	0,2	6,048869
4,763333	0,2	5,988989
4,766667	0,2	5,940274
4,770000	0,2	5,901229
4,773333	0,2	5,870044
4,776667	0,2	5,845253
4,780000	0,2	5,826231
4,783333	0,2	5,812572
4,786667	0,2	5,803321
4,790000	0,2	5,797037
4,793333	0,2	5,792167
4,796667	0,2	5,787345
4,800000	0,2	5,781458
4,803333	0,2	5,773380
4,806667	0,2	5,762087
4,810000	0,2	5,747017
4,813333	0,2	5,727842
4,816667	0,2	5,704163
4,820000	0,2	5,675778
4,823333	0,2	5,642882
4,826667	0,2	5,605942
4,830000	0,2	5,565679
4,833333	0,2	5,523045
4,836667	0,2	5,479026
4,840000	0,2	5,434410
4,843333	0,2	5,389653
4,846667	0,2	5,345044
4,850000	0,2	5,301260
4,853333	0,2	5,259605
4,856667	0,2	5,221360
4,860000	0,2	5,186951
4,863333	0,2	5,156080
4,866667	0,2	5,128532
4,870000	0,2	5,104518
4,873333	0,2	5,084425
4,876667	0,2	5,068460
4,880000	0,2	5,056416
4,883333	0,2	5,047744
4,886667	0,2	5,041726
4,890000	0,2	5,037596
4,893333	0,2	5,034915
4,896667	0,2	5,033850
4,900000	0,2	5,034754
4,903333	0,2	5,037583
4,906667	0,2	5,041841
4,910000	0,2	5,046829
4,913333	0,2	5,051889
4,916667	0,2	5,056565
4,920000	0,2	5,060658
4,923333	0,2	5,064162
4,926667	0,2	5,067179
4,930000	0,2	5,069917
4,933333	0,2	5,072714
4,936667	0,2	5,075897
4,940000	0,2	5,079582
4,943333	0,2	5,083726
4,946667	0,2	5,088358
4,950000	0,2	5,093566
4,953333	0,2	5,099340
4,956667	0,2	5,105727
4,960000	0,2	5,113116
4,963333	0,2	5,122068
4,966667	0,2	5,132970
4,970000	0,2	5,145994
4,973333	0,2	5,161298
4,976667	0,2	5,179295
4,980000	0,2	5,200699
4,983333	0,2	5,226122
4,986667	0,2	5,255679
4,990000	0,2	5,289157
4,993333	0,2	5,326458
4,996667	0,2	5,367683
5,000000	0,2	5,413006
5,003333	0,2	5,462648
5,006667	0,2	5,516635
5,010000	0,2	5,574504
5,013333	0,2	5,635388
5,016667	0,2	5,698358
5,020000	0,2	5,762807
5,023333	0,2	5,828325
5,026667	0,2	5,893990
5,030000	0,2	5,958221
5,033333	0,2	6,019437
5,036667	0,2	6,076433
5,040000	0,2	6,128279
5,043333	0,2	6,174036
5,046667	0,2	6,212708
5,050000	0,2	6,243373
5,053333	0,2	6,264935
5,056667	0,2	6,276249
5,060000	0,2	6,276886
5,063333	0,2	6,267272
5,066667	0,2	6,248232
5,070000	0,2	6,220709
5,073333	0,2	6,185625
5,076667	0,2	6,143769
5,080000	0,2	6,095856
5,083333	0,2	6,042706
5,086667	0,2	5,985203
5,090000	0,2	5,924307
5,093333	0,2	5,861232
5,096667	0,2	5,797240
5,100000	0,2	5,733224
5,103333	0,2	5,669863
5,106667	0,2	5,608090
5,110000	0,2	5,548940
5,113333	0,2	5,492999
5,116667	0,2	5,440331
5,120000	0,2	5,390839
5,123333	0,2	5,344611
5,126667	0,2	5,302147
5,130000	0,2	5,264175
5,133333	0,2	5,231145
5,136667	0,2	5,203051
5,140000	0,2	5,179652
5,143333	0,2	5,160637
5,146667	0,2	5,145851
5,150000	0,2	5,135515
5,153333	0,2	5,129829
5,156667	0,2	5,128366
5,160000	0,2	5,130107
5,163333	0,2	5,133916
5,166667	0,2	5,138917
5,170000	0,2	5,144593
5,173333	0,2	5,150678
5,176667	0,2	5,156859
5,180000	0,2	5,162312
5,183333	0,2	5,165631
5,186667	0,2	5,165543
5,190000	0,2	5,161575
5,193333	0,2	5,153986
5,196667	0,2	5,143279
5,200000	0,2	5,129730
5,203333	0,2	5,113387
5,206667	0,2	5,094362
5,210000	0,2	5,072930
5,213333	0,2	5,049299
5,216667	0,2	5,023195
5,220000	0,2	4,994084
5,223333	0,2	4,961872
5,226667	0,2	4,926808
5,230000	0,2	4,889210
5,233333	0,2	4,849759
5,236667	0,2	4,809363
5,240000	0,2	4,768794
5,243333	0,2	4,728776
5,246667	0,2	4,689700
5,250000	0,2	4,651238
5,253333	0,2	4,613120
5,256667	0,2	4,575942
5,260000	0,2	4,540644
5,263333	0,2	4,507628
5,266667	0,2	4,476761
5,270000	0,2	4,447812
5,273333	0,2	4,420615
5,276667	0,2	4,395189
5,280000	0,2	4,372076
5,283333	0,2	4,352345
5,286667	0,2	4,336856
5,290000	0,2	4,325707
5,293333	0,2	4,318428
5,296667	0,2	4,314252
5,300000	0,2	4,312393
5,303333	0,2	4,312384
5,306667	0,2	4,314219
5,310000	0,2	4,318155
5,313333	0,2	4,324418
5,316667	0,2	4,333143
5,320000	0,2	4,344471
5,323333	0,2	4,358695
5,326667	0,2	4,376326
5,330000	0,2	4,397778
5,333333	0,2	4,422957
5,336667	0,2	4,451257
5,340000	0,2	4,481880
5,343333	0,2	4,514122
5,346667	0,2	4,547566
5,350000	0,2	4,582165
5,353333	0,2	4,618222
5,356667	0,2	4,656209
5,360000	0,2	4,696274
5,363333	0,2	4,737922
5,366667	0,2	4,780588
5,370000	0,2	4,824341
5,373333	0,2	4,869449
5,376667	0,2	4,915527
5,380000	0,2	4,961530
5,383333	0,2	5,006327
5,386667	0,2	5,049122
5,390000	0,2	5,089636
5,393333	0,2	5,128073
5,396667	0,2	5,164701
5,400000	0,2	5,199360
5,403333	0,2	5,231557
5,406667	0,2	5,261018
5,410000	0,2	5,288014
5,413333	0,2	5,313140
5,416667	0,2	5,336872
5,420000	0,2	5,359390
5,423333	0,2	5,380752
5,426667	0,2	5,401094
5,430000	0,2	5,420522
5,433333	0,2	5,439014
5,436667	0,2	5,456781
5,440000	0,2	5,474632
5,443333	0,2	5,493664
5,446667	0,2	5,514671
5,450000	0,2	5,537902
5,453333	0,2	5,563201
5,456667	0,2	5,590235
5,460000	0,2	5,618498
5,463333	0,2	5,647427
5,466667	0,2	5,676903
5,470000	0,2	5,707317
5,473333	0,2	5,738940
5,476667	0,2	5,771579
5,480000	0,2	5,804741
5,483333	0,2	5,837849
5,486667	0,2	5,870509
5,490000	0,2	5,902866
5,493333	0,2	5,935369
5,496667	0,2	5,968009
5,500000	0,2	6,000058
5,503333	0,2	6,030362
5,506667	0,2	6,057935
5,510000	0,2	6,082484
5,513333	0,2	6,104080
5,516667	0,2	6,122435
5,520000	0,2	6,136862
5,523333	0,2	6,146751
5,526667	0,2	6,151795
5,530000	0,2	6,151898
5,533333	0,2	6,147075
5,536667	0,2	6,137243
5,540000	0,2	6,122040
5,543333	0,2	6,100953
5,546667	0,2	6,073564
5,550000	0,2	6,039723
5,553333	0,2	5,999543
5,556667	0,2	5,953289
5,560000	0,2	5,901445
5,563333	0,2	5,844775
5,566667	0,2	5,784115
5,570000	0,2	5,720155
5,573333	0,2	5,653540
5,576667	0,2	5,585040
5,580000	0,2	5,515484
5,583333	0,2	5,445591
5,586667	0,2	5,375774
5,590000	0,2	5,306154
5,593333	0,2	5,236961
5,596667	0,2	5,168619
5,600000	0,2	5,101537
5,603333	0,2	5,036377
5,606667	0,2	4,974111
5,610000	0,2	4,915355
5,613333	0,2	4,859991
5,616667	0,2	4,807677
5,620000	0,2	4,758331
5,623333	0,2	4,712043
5,626667	0,2	4,668767
5,630000	0,2	4,628205
5,633333	0,2	4,589929
5,636667	0,2	4,553696
5,640000	0,2	4,519719
5,643333	0,2	4,488382
5,646667	0,2	4,459639
5,650000	0,2	4,432918
5,653333	0,2	4,407470
5,656667	0,2	4,382812
5,660000	0,2	4,359052
5,663333	0,2	4,336565
5,666667	0,2	4,315365
5,670000	0,2	4,295084
5,673333	0,2	4,275327
5,676667	0,2	4,255785
5,680000	0,2	4,236332
5,683333	0,2	4,217006
5,686667	0,2	4,197602
5,690000	0,2	4,177435
5,693333	0,2	4,155804
5,696667	0,2	4,132598
5,700000	0,2	4,108197
5,703333	0,2	4,082899
5,706667	0,2	4,056779
5,710000	0,2	4,030041
5,713333	0,2	4,002981
5,716667	0,2	3,975524
5,720000	0,2	3,947164
5,723333	0,2	3,917597
5,726667	0,2	3,887207
5,730000	0,2	3,856727
5,733333	0,2	3,826626
5,736667	0,2	3,796946
5,740000	0,2	3,767569
5,743333	0,2	3,738568
5,746667	0,2	3,710170
5,750000	0,2	3,682407
5,753333	0,2	3,655119
5,756667	0,2	3,628194
5,760000	0,2	3,601570
5,763333	0,2	3,575169
5,766667	0,2	3,548987
5,770000	0,2	3,523282
5,773333	0,2	3,498466
5,776667	0,2	3,474676
5,780000	0,2	3,451785
5,783333	0,2	3,429831
5,786667	0,2	3,408963
5,790000	0,2	3,389071
5,793333	0,2	3,369909
5,796667	0,2	3,351515
5,800000	0,2	3,334296
5,803333	0,2	3,318563
5,806667	0,2	3,304318
5,810000	0,2	3,291736
5,813333	0,2	3,281303
5,816667	0,2	3,273362
5,820000	0,2	3,268181
5,823333	0,2	3,266488
5,826667	0,2	3,269200
5,830000	0,2	3,276359
5,833333	0,2	3,287124
5,836667	0,2	3,301174
5,840000	0,2	3,319292
5,843333	0,2	3,342341
5,846667	0,2	3,370623
5,850000	0,2	3,404516
5,853333	0,2	3,444671
5,856667	0,2	3,491275
5,860000	0,2	3,543811
5,863333	0,2	3,601531
5,866667	0,2	3,663986
5,870000	0,2	3,731314
5,873333	0,2	3,803925
5,876667	0,2	3,881884
5,880000	0,2	3,964917
5,883333	0,2	4,052818
5,886667	0,2	4,145444
5,890000	0,2	4,242306
5,893333	0,2	4,342456
5,896667	0,2	4,444795
5,900000	0,2	4,548245
5,903333	0,2	4,651926
5,906667	0,2	4,755488
5,910000	0,2	4,859057
5,913333	0,2	4,962617
5,916667	0,2	5,065459
5,920000	0,2	5,166286
5,923333	0,2	5,263783
5,926667	0,2	5,357047
5,930000	0,2	5,445519
5,933333	0,2	5,528767
5,936667	0,2	5,606551
5,940000	0,2	5,678801
5,943333	0,2	5,745533
5,946667	0,2	5,807050
5,950000	0,2	5,863995
5,953333	0,2	5,916802
5,956667	0,2	5,965316
5,960000	0,2	6,009181
5,963333	0,2	6,048315
5,966667	0,2	6,082859
5,970000	0,2	6,113077
5,973333	0,2	6,139537
5,976667	0,2	6,163003
5,980000	0,2	6,184080
5,983333	0,2	6,203082
5,986667	0,2	6,220118
5,990000	0,2	6,235345
5,993333	0,2	6,249322
5,996667	0,2	6,262675
6,000000	0,2	6,275415
6,003333	0,2	6,286933
6,006667	0,2	6,296467
6,010000	0,2	6,303517
6,013333	0,2	6,308085
6,016667	0,2	6,310630
6,020000	0,2	6,311751
6,023333	0,2	6,311919
6,026667	0,2	6,311392
6,030000	0,2	6,310109
6,033333	0,2	6,307761
6,036667	0,2	6,304249
6,040000	0,2	6,300139
6,043333	0,2	6,296620
6,046667	0,2	6,294912
6,050000	0,2	6,295792
6,053333	0,2	6,299844
6,056667	0,2	6,308076
6,060000	0,2	6,321893
6,063333	0,2	6,342519
6,066667	0,2	6,370579
6,070000	0,2	6,405890
6,073333	0,2	6,447855
6,076667	0,2	6,496306
6,080000	0,2	6,551497
6,083333	0,2	6,613550
6,086667	0,2	6,682519
6,090000	0,2	6,758444
6,093333	0,2	6,841001
6,096667	0,2	6,929520
6,100000	0,2	7,023275
6,103333	0,2	7,121452
6,106667	0,2	7,223026
6,110000	0,2	7,326930
6,113333	0,2	7,432182
6,116667	0,2	7,537749
6,120000	0,2	7,642779
6,123333	0,2	7,746930
6,126667	0,2	7,849906
6,130000	0,2	7,950882
6,133333	0,2	8,048826
6,136667	0,2	8,143075
6,140000	0,2	8,233322
6,143333	0,2	8,319325
6,146667	0,2	8,400860
6,150000	0,2	8,477874
6,153333	0,2	8,550440
6,156667	0,2	8,618195
6,160000	0,2	8,679988
6,163333	0,2	8,734707
6,166667	0,2	8,782295
6,170000	0,2	8,823609
6,173333	0,2	8,859603
6,176667	0,2	8,890703
6,180000	0,2	8,916722
6,183333	0,2	8,937325
6,186667	0,2	8,952278
6,190000	0,2	8,961330
6,193333	0,2	8,964354
6,196667	0,2	8,961582
6,200000	0,2	8,953450
6,203333	0,2	8,940276
6,206667	0,2	8,922131
6,210000	0,2	8,898866
6,213333	0,2	8,870364
6,216667	0,2	8,836803
6,220000	0,2	8,798553
6,223333	0,2	8,755888
6,226667	0,2	8,708897
6,230000	0,2	8,657650
6,233333	0,2	8,602450
6,236667	0,2	8,543796
6,240000	0,2	8,481928
6,243333	0,2	8,416520
6,246667	0,2	8,347004
6,250000	0,2	8,273023
6,253333	0,2	8,194517
6,256667	0,2	8,111698
6,260000	0,2	8,025261
6,263333	0,2	7,936299
6,266667	0,2	7,845616
6,270000	0,2	7,753330
6,273333	0,2	7,659186
6,276667	0,2	7,562951
6,280000	0,2	7,464556
6,283333	0,2	7,364263
6,286667	0,2	7,262869
6,290000	0,2	7,161391
6,293333	0,2	7,060379
6,296667	0,2	6,959843
6,300000	0,2	6,859713
6,303333	0,2	6,759927
6,306667	0,2	6,660426
6,310000	0,2	6,561506
6,313333	0,2	6,463731
6,316667	0,2	6,367414
6,320000	0,2	6,272724
6,323333	0,2	6,180043
6,326667	0,2	6,089686
6,330000	0,2	6,001455
6,333333	0,2	5,914774
6,336667	0,2	5,829392
6,340000	0,2	5,745804
6,343333	0,2	5,664612
6,346667	0,2	5,585702
6,350000	0,2	5,508407
6,353333	0,2	5,432191
6,356667	0,2	5,357117
6,360000	0,2	5,283809
6,363333	0,2	5,212873
6,366667	0,2	5,144494
6,370000	0,2	5,078576
6,373333	0,2	5,014889
6,376667	0,2	4,953029
6,380000	0,2	4,892707
6,383333	0,2	4,834045
6,386667	0,2	4,777338
6,390000	0,2	4,722744
6,393333	0,2	4,670133
6,396667	0,2	4,619155
6,400000	0,2	4,569641
6,403333	0,2	4,521764
6,406667	0,2	4,475715
6,410000	0,2	4,431476
6,413333	0,2	4,389035
6,416667	0,2	4,348540
6,420000	0,2	4,310019
6,423333	0,2	4,273252
6,426667	0,2	4,238022
6,430000	0,2	4,204231
6,433333	0,2	4,171804
6,436667	0,2	4,140825
6,440000	0,2	4,111497
6,443333	0,2	4,083625
6,446667	0,2	4,056535
6,450000	0,2	4,029832
6,453333	0,2	4,003853
6,456667	0,2	3,979343
6,460000	0,2	3,957017
6,463333	0,2	3,937286
6,466667	0,2	3,920197
6,470000	0,2	3,905445
6,473333	0,2	3,892397
6,476667	0,2	3,880475
6,480000	0,2	3,869442
6,483333	0,2	3,859209
6,486667	0,2	3,849730
6,490000	0,2	3,841097
6,493333	0,2	3,833625
6,496667	0,2	3,827839
6,500000	0,2	3,824159
6,503333	0,2	3,822572
6,506667	0,2	3,822693
6,510000	0,2	3,824140
6,513333	0,2	3,826759
6,516667	0,2	3,830455
6,520000	0,2	3,834960
6,523333	0,2	3,840000
6,526667	0,2	3,845661
6,530000	0,2	3,852252
6,533333	0,2	3,859886
6,536667	0,2	3,868513
6,540000	0,2	3,878176
6,543333	0,2	3,889070
6,546667	0,2	3,901412
6,550000	0,2	3,915342
6,553333	0,2	3,930794
6,556667	0,2	3,947439
6,560000	0,2	3,965121
6,563333	0,2	3,984224
6,566667	0,2	4,005416
6,570000	0,2	4,029103
6,573333	0,2	4,055069
6,576667	0,2	4,082617
6,580000	0,2	4,111115
6,583333	0,2	4,140432
6,586667	0,2	4,170969
6,590000	0,2	4,203352
6,593333	0,2	4,238147
6,596667	0,2	4,275481
6,600000	0,2	4,314593
6,603333	0,2	4,354141
6,606667	0,2	4,393033
6,610000	0,2	4,430535
6,613333	0,2	4,465957
6,616667	0,2	4,498732
6,620000	0,2	4,528594
6,623333	0,2	4,555497
6,626667	0,2	4,579345
6,630000	0,2	4,599672
6,633333	0,2	4,615646
6,636667	0,2	4,626537
6,640000	0,2	4,632015
6,643333	0,2	4,632003
6,646667	0,2	4,626455
6,650000	0,2	4,615181
6,653333	0,2	4,597881
6,656667	0,2	4,574493
6,660000	0,2	4,545520
6,663333	0,2	4,511850
6,666667	0,2	4,474211
6,670000	0,2	4,432961
6,673333	0,2	4,388379
6,676667	0,2	4,340948
6,680000	0,2	4,291410
6,683333	0,2	4,240640
6,686667	0,2	4,189340
6,690000	0,2	4,138095
6,693333	0,2	4,087590
6,696667	0,2	4,038263
6,700000	0,2	3,990071
6,703333	0,2	3,942944
6,706667	0,2	3,897254
6,710000	0,2	3,853890
6,713333	0,2	3,813918
6,716667	0,2	3,778131
6,720000	0,2	3,746985
6,723333	0,2	3,720551
6,726667	0,2	3,698304
6,730000	0,2	3,679315
6,733333	0,2	3,662882
6,736667	0,2	3,648938
6,740000	0,2	3,637891
6,743333	0,2	3,630073
6,746667	0,2	3,625396
6,750000	0,2	3,623702
6,753333	0,2	3,625143
6,756667	0,2	3,629818
6,760000	0,2	3,637386
6,763333	0,2	3,647401
6,766667	0,2	3,659731
6,770000	0,2	3,674205
6,773333	0,2	3,690212
6,776667	0,2	3,707173
6,780000	0,2	3,724975
6,783333	0,2	3,743730
6,786667	0,2	3,763561
6,790000	0,2	3,784361
6,793333	0,2	3,805484
6,796667	0,2	3,826087
6,800000	0,2	3,846088
6,803333	0,2	3,866364
6,806667	0,2	3,887797
6,810000	0,2	3,910514
6,813333	0,2	3,934061
6,816667	0,2	3,957823
6,820000	0,2	3,981181
6,823333	0,2	4,003574
6,826667	0,2	4,024690
6,830000	0,2	4,044690
6,833333	0,2	4,063923
6,836667	0,2	4,082217
6,840000	0,2	4,098920
6,843333	0,2	4,113770
6,846667	0,2	4,127098
6,850000	0,2	4,139090
6,853333	0,2	4,149369
6,856667	0,2	4,157464
6,860000	0,2	4,163292
6,863333	0,2	4,166818
6,866667	0,2	4,167426
6,870000	0,2	4,164361
6,873333	0,2	4,157558
6,876667	0,2	4,147417
6,880000	0,2	4,134160
6,883333	0,2	4,117912
6,886667	0,2	4,099059
6,890000	0,2	4,078330
6,893333	0,2	4,056577
6,896667	0,2	4,034208
6,900000	0,2	4,010751
6,903333	0,2	3,985247
6,906667	0,2	3,957203
6,910000	0,2	3,927127
6,913333	0,2	3,896071
6,916667	0,2	3,864823
6,920000	0,2	3,833594
6,923333	0,2	3,802271
6,926667	0,2	3,770917
6,930000	0,2	3,739883
6,933333	0,2	3,709357
6,936667	0,2	3,679441
6,940000	0,2	3,650704
6,943333	0,2	3,623919
6,946667	0,2	3,599441
6,950000	0,2	3,577328
6,953333	0,2	3,557474
6,956667	0,2	3,539267
6,960000	0,2	3,521819
6,963333	0,2	3,504762
6,966667	0,2	3,488413
6,970000	0,2	3,473284
6,973333	0,2	3,459820
6,976667	0,2	3,448404
6,980000	0,2	3,439295
6,983333	0,2	3,432589
6,986667	0,2	3,428259
6,990000	0,2	3,426179
6,993333	0,2	3,426060
6,996667	0,2	3,427519
7,000000	0,2	3,430298
7,003333	0,2	3,434269
7,006667	0,2	3,439502
7,010000	0,2	3,446323
7,013333	0,2	3,455093
7,016667	0,2	3,466151
7,020000	0,2	3,479778
7,023333	0,2	3,495883
7,026667	0,2	3,513890
7,030000	0,2	3,533003
7,033333	0,2	3,552764
7,036667	0,2	3,573317
7,040000	0,2	3,595125
7,043333	0,2	3,618685
7,046667	0,2	3,644371
7,050000	0,2	3,672412
7,053333	0,2	3,703263
7,056667	0,2	3,738015
7,060000	0,2	3,778055
7,063333	0,2	3,824145
7,066667	0,2	3,876054
7,070000	0,2	3,933193
7,073333	0,2	3,995437
7,076667	0,2	4,063417
7,080000	0,2	4,138264
7,083333	0,2	4,221105
7,086667	0,2	4,312660
7,090000	0,2	4,413138
7,093333	0,2	4,522232
7,096667	0,2	4,639335
7,100000	0,2	4,764297
7,103333	0,2	4,897882
7,106667	0,2	5,041160
7,110000	0,2	5,194841
7,113333	0,2	5,359241
7,116667	0,2	5,534298
7,120000	0,2	5,719550
7,123333	0,2	5,914334
7,126667	0,2	6,118020
7,130000	0,2	6,330027
7,133333	0,2	6,549551
7,136667	0,2	6,775489
7,140000	0,2	7,006800
7,143333	0,2	7,242554
7,146667	0,2	7,481551
7,150000	0,2	7,722163
7,153333	0,2	7,962427
7,156667	0,2	8,200282
7,160000	0,2	8,433813
7,163333	0,2	8,661278
7,166667	0,2	8,881150
7,170000	0,2	9,092110
7,173333	0,2	9,292773
7,176667	0,2	9,481570
7,180000	0,2	9,657112
7,183333	0,2	9,818414
7,186667	0,2	9,964449
7,190000	0,2	10,093944
7,193333	0,2	10,205929
7,196667	0,2	10,299928
7,200000	0,2	10,375554
7,203333	0,2	10,432400
7,206667	0,2	10,470134
7,210000	0,2	10,488538
7,213333	0,2	10,487749
7,216667	0,2	10,468555
7,220000	0,2	10,432265
7,223333	0,2	10,380185
7,226667	0,2	10,313196
7,230000	0,2	10,232101
7,233333	0,2	10,138369
7,236667	0,2	10,033965
7,240000	0,2	9,920548
7,243333	0,2	9,799220
7,246667	0,2	9,670761
7,250000	0,2	9,535793
7,253333	0,2	9,394766
7,256667	0,2	9,248272
7,260000	0,2	9,097783
7,263333	0,2	8,945824
7,266667	0,2	8,794989
7,270000	0,2	8,646782
7,273333	0,2	8,501478
7,276667	0,2	8,358965
7,280000	0,2	8,219491
7,283333	0,2	8,083664
7,286667	0,2	7,952176
7,290000	0,2	7,825677
7,293333	0,2	7,704857
7,296667	0,2	7,590299
7,300000	0,2	7,481988
7,303333	0,2	7,379520
7,306667	0,2	7,282668
7,310000	0,2	7,191131
7,313333	0,2	7,104443
7,316667	0,2	7,022661
7,320000	0,2	6,946265
7,323333	0,2	6,875223
7,326667	0,2	6,808989
7,330000	0,2	6,747251
7,333333	0,2	6,690026
7,336667	0,2	6,637262
7,340000	0,2	6,588825
7,343333	0,2	6,544630
7,346667	0,2	6,504478
7,350000	0,2	6,467846
7,353333	0,2	6,433876
7,356667	0,2	6,401540
7,360000	0,2	6,370152
7,363333	0,2	6,339793
7,366667	0,2	6,310957
7,370000	0,2	6,283809
7,373333	0,2	6,257948
7,376667	0,2	6,232759
7,380000	0,2	6,207881
7,383333	0,2	6,183400
7,386667	0,2	6,159565
7,390000	0,2	6,136241
7,393333	0,2	6,112891
7,396667	0,2	6,089071
7,400000	0,2	6,064543
7,403333	0,2	6,039088
7,406667	0,2	6,012658
7,410000	0,2	5,985377
7,413333	0,2	5,957154
7,416667	0,2	5,927752
7,420000	0,2	5,897204
7,423333	0,2	5,865698
7,426667	0,2	5,833257
7,430000	0,2	5,800006
7,433333	0,2	5,766415
7,436667	0,2	5,732999
7,440000	0,2	5,700042
7,443333	0,2	5,667596
7,446667	0,2	5,635525
7,450000	0,2	5,603561
7,453333	0,2	5,571414
7,456667	0,2	5,539122
7,460000	0,2	5,507184
7,463333	0,2	5,475855
7,466667	0,2	5,444750
7,470000	0,2	5,413657
7,473333	0,2	5,383065
7,476667	0,2	5,353595
7,480000	0,2	5,325463
7,483333	0,2	5,298545
7,486667	0,2	5,272547
7,490000	0,2	5,247081
7,493333	0,2	5,221956
7,496667	0,2	5,197540
7,500000	0,2	5,174516
7,503333	0,2	5,153260
7,506667	0,2	5,133840
7,510000	0,2	5,116256
7,513333	0,2	5,100271
7,516667	0,2	5,085516
7,520000	0,2	5,071928
7,523333	0,2	5,059774
7,526667	0,2	5,049415
7,530000	0,2	5,041029
7,533333	0,2	5,034430
7,536667	0,2	5,029351
7,540000	0,2	5,025776
7,543333	0,2	5,023740
7,546667	0,2	5,023048
7,550000	0,2	5,023601
7,553333	0,2	5,025950
7,556667	0,2	5,031005
7,560000	0,2	5,038986
7,563333	0,2	5,049083
7,566667	0,2	5,060307
7,570000	0,2	5,072242
7,573333	0,2	5,085024
7,576667	0,2	5,099088
7,580000	0,2	5,114895
7,583333	0,2	5,132574
7,586667	0,2	5,151684
7,590000	0,2	5,171502
7,593333	0,2	5,191851
7,596667	0,2	5,213296
7,600000	0,2	5,236284
7,603333	0,2	5,260649
7,606667	0,2	5,285939
7,610000	0,2	5,311707
7,613333	0,2	5,337547
7,616667	0,2	5,363177
7,620000	0,2	5,388527
7,623333	0,2	5,413619
7,626667	0,2	5,438312
7,630000	0,2	5,462278
7,633333	0,2	5,485309
7,636667	0,2	5,507347
7,640000	0,2	5,528195
7,643333	0,2	5,547677
7,646667	0,2	5,565936
7,650000	0,2	5,583049
7,653333	0,2	5,598569
7,656667	0,2	5,611839
7,660000	0,2	5,622489
7,663333	0,2	5,630486
7,666667	0,2	5,636041
7,670000	0,2	5,639604
7,673333	0,2	5,641760
7,676667	0,2	5,642876
7,680000	0,2	5,642695
7,683333	0,2	5,640530
7,686667	0,2	5,635876
7,690000	0,2	5,628529
7,693333	0,2	5,618518
7,696667	0,2	5,606311
7,700000	0,2	5,592696
7,703333	0,2	5,578291
7,706667	0,2	5,563375
7,710000	0,2	5,548011
7,713333	0,2	5,532008
7,716667	0,2	5,514945
7,720000	0,2	5,496406
7,723333	0,2	5,476093
7,726667	0,2	5,453958
7,730000	0,2	5,430625
7,733333	0,2	5,407364
7,736667	0,2	5,385239
7,740000	0,2	5,364461
7,743333	0,2	5,344686
7,746667	0,2	5,325717
7,750000	0,2	5,307806
7,753333	0,2	5,291308
7,756667	0,2	5,276244
7,760000	0,2	5,262273
7,763333	0,2	5,249015
7,766667	0,2	5,236371
7,770000	0,2	5,224594
7,773333	0,2	5,214159
7,776667	0,2	5,205581
7,780000	0,2	5,199232
7,783333	0,2	5,195121
7,786667	0,2	5,192819
7,790000	0,2	5,191892
7,793333	0,2	5,192507
7,796667	0,2	5,195416
7,800000	0,2	5,201252
7,803333	0,2	5,210049
7,806667	0,2	5,221654
7,810000	0,2	5,236221
7,813333	0,2	5,253931
7,816667	0,2	5,274564
7,820000	0,2	5,297703
7,823333	0,2	5,323126
7,826667	0,2	5,350586
7,830000	0,2	5,379445
7,833333	0,2	5,408918
7,836667	0,2	5,438589
7,840000	0,2	5,468551
7,843333	0,2	5,499041
7,846667	0,2	5,530106
7,850000	0,2	5,561735
7,853333	0,2	5,594059
7,856667	0,2	5,627207
7,860000	0,2	5,660906
7,863333	0,2	5,694246
7,866667	0,2	5,726031
7,870000	0,2	5,755480
7,873333	0,2	5,782634
7,876667	0,2	5,808199
7,880000	0,2	5,832808
7,883333	0,2	5,856274
7,886667	0,2	5,877740
7,890000	0,2	5,896421
7,893333	0,2	5,911896
7,896667	0,2	5,923930
7,900000	0,2	5,932331
7,903333	0,2	5,936953
7,906667	0,2	5,937857
7,910000	0,2	5,935451
7,913333	0,2	5,930469
7,916667	0,2	5,923726
7,920000	0,2	5,915677
7,923333	0,2	5,906096
7,926667	0,2	5,894317
7,930000	0,2	5,879938
7,933333	0,2	5,863098
7,936667	0,2	5,844149
7,940000	0,2	5,823438
7,943333	0,2	5,801232
7,946667	0,2	5,777585
7,950000	0,2	5,752667
7,953333	0,2	5,727248
7,956667	0,2	5,702468
7,960000	0,2	5,679073
7,963333	0,2	5,656943
7,966667	0,2	5,635252
7,970000	0,2	5,613211
7,973333	0,2	5,590875
7,976667	0,2	5,569189
7,980000	0,2	5,549238
7,983333	0,2	5,531625
7,986667	0,2	5,516485
7,990000	0,2	5,503696
7,993333	0,2	5,493005
7,996667	0,2	5,484191
8,000000	0,2	5,477028
8,003333	0,2	5,471222
8,006667	0,2	5,466564
8,010000	0,2	5,463066
8,013333	0,2	5,461011
8,016667	0,2	5,460901
8,020000	0,2	5,463273
8,023333	0,2	5,468360
8,026667	0,2	5,475830
8,030000	0,2	5,484906
8,033333	0,2	5,494764
8,036667	0,2	5,505059
8,040000	0,2	5,516119
8,043333	0,2	5,528441
8,046667	0,2	5,542168
8,050000	0,2	5,557016
8,053333	0,2	5,572411
8,056667	0,2	5,587773
8,060000	0,2	5,602759
8,063333	0,2	5,617196
8,066667	0,2	5,630984
8,070000	0,2	5,644151
8,073333	0,2	5,656741
8,076667	0,2	5,668649
8,080000	0,2	5,679726
8,083333	0,2	5,690091
8,086667	0,2	5,700016
8,090000	0,2	5,709345
8,093333	0,2	5,717368
8,096667	0,2	5,723466
8,100000	0,2	5,727675
8,103333	0,2	5,730433
8,106667	0,2	5,731980
8,110000	0,2	5,732393
8,113333	0,2	5,732038
8,116667	0,2	5,731429
8,120000	0,2	5,730745
8,123333	0,2	5,729818
8,126667	0,2	5,728461
8,130000	0,2	5,726535
8,133333	0,2	5,723761
8,136667	0,2	5,719876
8,140000	0,2	5,714999
8,143333	0,2	5,709622
8,146667	0,2	5,704424
8,150000	0,2	5,700101
8,153333	0,2	5,697121
8,156667	0,2	5,695582
8,160000	0,2	5,695363
8,163333	0,2	5,696363
8,166667	0,2	5,698587
8,170000	0,2	5,702158
8,173333	0,2	5,707226
8,176667	0,2	5,713758
8,180000	0,2	5,721536
8,183333	0,2	5,730344
8,186667	0,2	5,740006
8,190000	0,2	5,750483
8,193333	0,2	5,762108
8,196667	0,2	5,775544
8,200000	0,2	5,791438
8,203333	0,2	5,810119
8,206667	0,2	5,831399
8,210000	0,2	5,854603
8,213333	0,2	5,879074
8,216667	0,2	5,904663
8,220000	0,2	5,931399
8,223333	0,2	5,959052
8,226667	0,2	5,987373
8,230000	0,2	6,016309
8,233333	0,2	6,045780
8,236667	0,2	6,075749
8,240000	0,2	6,106360
8,243333	0,2	6,137538
8,246667	0,2	6,168815
8,250000	0,2	6,199829
8,253333	0,2	6,230592
8,256667	0,2	6,261240
8,260000	0,2	6,291934
8,263333	0,2	6,322755
8,266667	0,2	6,353254
8,270000	0,2	6,382449
8,273333	0,2	6,409473
8,276667	0,2	6,433941
8,280000	0,2	6,455841
8,283333	0,2	6,475393
8,286667	0,2	6,492822
8,290000	0,2	6,508099
8,293333	0,2	6,520952
8,296667	0,2	6,530963
8,300000	0,2	6,537842
8,303333	0,2	6,541766
8,306667	0,2	6,543109
8,310000	0,2	6,542066
8,313333	0,2	6,538544
8,316667	0,2	6,531933
8,320000	0,2	6,521476
8,323333	0,2	6,507200
8,326667	0,2	6,489859
8,330000	0,2	6,469963
8,333333	0,2	6,447524
8,336667	0,2	6,422533
8,340000	0,2	6,395201
8,343333	0,2	6,365788
8,346667	0,2	6,334484
8,350000	0,2	6,301562
8,353333	0,2	6,267269
8,356667	0,2	6,231340
8,360000	0,2	6,193044
8,363333	0,2	6,151865
8,366667	0,2	6,108000
8,370000	0,2	6,062256
8,373333	0,2	6,015643
8,376667	0,2	5,969095
8,380000	0,2	5,923148
8,383333	0,2	5,877594
8,386667	0,2	5,831956
8,390000	0,2	5,786305
8,393333	0,2	5,741054
8,396667	0,2	5,696406
8,400000	0,2	5,652520
8,403333	0,2	5,609684
8,406667	0,2	5,568155
8,410000	0,2	5,528231
8,413333	0,2	5,490385
8,416667	0,2	5,454910
8,420000	0,2	5,421344
8,423333	0,2	5,388717
8,426667	0,2	5,356564
8,430000	0,2	5,325318
8,433333	0,2	5,295620
8,436667	0,2	5,267719
8,440000	0,2	5,241571
8,443333	0,2	5,217177
8,446667	0,2	5,194808
8,450000	0,2	5,174814
8,453333	0,2	5,157034
8,456667	0,2	5,140757
8,460000	0,2	5,125590
8,463333	0,2	5,111856
8,466667	0,2	5,099979
8,470000	0,2	5,090030
8,473333	0,2	5,081866
8,476667	0,2	5,075256
8,480000	0,2	5,069776
8,483333	0,2	5,064750
8,486667	0,2	5,059597
8,490000	0,2	5,054399
8,493333	0,2	5,050100
8,496667	0,2	5,047996
8,500000	0,2	5,048765
8,503333	0,2	5,051902
8,506667	0,2	5,056211
8,510000	0,2	5,060653
8,513333	0,2	5,064502
8,516667	0,2	5,067427
8,520000	0,2	5,069889
8,523333	0,2	5,072639
8,526667	0,2	5,075746
8,530000	0,2	5,078672
8,533333	0,2	5,081070
8,536667	0,2	5,083333
8,540000	0,2	5,086247
8,543333	0,2	5,090040
8,546667	0,2	5,094125
8,550000	0,2	5,097665
8,553333	0,2	5,100098
8,556667	0,2	5,101307
8,560000	0,2	5,101664
8,563333	0,2	5,101939
8,566667	0,2	5,102810
8,570000	0,2	5,104461
8,573333	0,2	5,106684
8,576667	0,2	5,109123
8,580000	0,2	5,111494
8,583333	0,2	5,113794
8,586667	0,2	5,116310
8,590000	0,2	5,119327
8,593333	0,2	5,122759
8,596667	0,2	5,126040
8,600000	0,2	5,128630
8,603333	0,2	5,130696
8,606667	0,2	5,133024
8,610000	0,2	5,136250
8,613333	0,2	5,140449
8,616667	0,2	5,145422
8,620000	0,2	5,150976
8,623333	0,2	5,156961
8,626667	0,2	5,163288
8,630000	0,2	5,169889
8,633333	0,2	5,176703
8,636667	0,2	5,183814
8,640000	0,2	5,191586
8,643333	0,2	5,200581
8,646667	0,2	5,211109
8,650000	0,2	5,223026
8,653333	0,2	5,236064
8,656667	0,2	5,250046
8,660000	0,2	5,264886
8,663333	0,2	5,280602
8,666667	0,2	5,297177
8,670000	0,2	5,314338
8,673333	0,2	5,331699
8,676667	0,2	5,349423
8,680000	0,2	5,368465
8,683333	0,2	5,389741
8,686667	0,2	5,413337
8,690000	0,2	5,438637
8,693333	0,2	5,464907
8,696667	0,2	5,491824
8,700000	0,2	5,519610
8,703333	0,2	5,548637
8,706667	0,2	5,579074
8,710000	0,2	5,611033
8,713333	0,2	5,644823
8,716667	0,2	5,680715
8,720000	0,2	5,718556
8,723333	0,2	5,758019
8,726667	0,2	5,799087
8,730000	0,2	5,841991
8,733333	0,2	5,886925
8,736667	0,2	5,933785
8,740000	0,2	5,981986
8,743333	0,2	6,030842
8,746667	0,2	6,080155
8,750000	0,2	6,130220
8,753333	0,2	6,181457
8,756667	0,2	6,234044
8,760000	0,2	6,287845
8,763333	0,2	6,342698
8,766667	0,2	6,398567
8,770000	0,2	6,455353
8,773333	0,2	6,512706
8,776667	0,2	6,570028
8,780000	0,2	6,626765
8,783333	0,2	6,682628
8,786667	0,2	6,737490
8,790000	0,2	6,791389
8,793333	0,2	6,844592
8,796667	0,2	6,897274
8,800000	0,2	6,949147
8,803333	0,2	6,999400
8,806667	0,2	7,047008
8,810000	0,2	7,091383
8,813333	0,2	7,132711
8,816667	0,2	7,171343
8,820000	0,2	7,207061
8,823333	0,2	7,239406
8,826667	0,2	7,268368
8,830000	0,2	7,294348
8,833333	0,2	7,317668
8,836667	0,2	7,338096
8,840000	0,2	7,354678
8,843333	0,2	7,366298
8,846667	0,2	7,372671
8,850000	0,2	7,374458
8,853333	0,2	7,372313
8,856667	0,2	7,366453
8,860000	0,2	7,356990
8,863333	0,2	7,343899
8,866667	0,2	7,326856
8,870000	0,2	7,305571
8,873333	0,2	7,280082
8,876667	0,2	7,250608
8,880000	0,2	7,217429
8,883333	0,2	7,180882
8,886667	0,2	7,141167
8,890000	0,2	7,098226
8,893333	0,2	7,051989
8,896667	0,2	7,002569
8,900000	0,2	6,950288
8,903333	0,2	6,895564
8,906667	0,2	6,838702
8,910000	0,2	6,780017
8,913333	0,2	6,719931
8,916667	0,2	6,658731
8,920000	0,2	6,596557
8,923333	0,2	6,533631
8,926667	0,2	6,470162
8,930000	0,2	6,406075
8,933333	0,2	6,341017
8,936667	0,2	6,274665
8,940000	0,2	6,207249
8,943333	0,2	6,139755
8,946667	0,2	6,073354
8,950000	0,2	6,008645
8,953333	0,2	5,945436
8,956667	0,2	5,883264
8,960000	0,2	5,822094
8,963333	0,2	5,762325
8,966667	0,2	5,704171
8,970000	0,2	5,647300
8,973333	0,2	5,591289
8,976667	0,2	5,536290
8,980000	0,2	5,482991
8,983333	0,2	5,431973
8,986667	0,2	5,383239
8,990000	0,2	5,336381
8,993333	0,2	5,291126
8,996667	0,2	5,247468
9,000000	0,2	5,205283
9,003333	0,2	5,164248
9,006667	0,2	5,124261
9,010000	0,2	5,085543
9,013333	0,2	5,048379
9,016667	0,2	5,012954
9,020000	0,2	4,979226
9,023333	0,2	4,946746
9,026667	0,2	4,914845
9,030000	0,2	4,883274
9,033333	0,2	4,852486
9,036667	0,2	4,823249
9,040000	0,2	4,796172
9,043333	0,2	4,771473
9,046667	0,2	4,748898
9,050000	0,2	4,727900
9,053333	0,2	4,708019
9,056667	0,2	4,689027
9,060000	0,2	4,670755
9,063333	0,2	4,652908
9,066667	0,2	4,635202
9,070000	0,2	4,617688
9,073333	0,2	4,600811
9,076667	0,2	4,585245
9,080000	0,2	4,571602
9,083333	0,2	4,559986
9,086667	0,2	4,549936
9,090000	0,2	4,540782
9,093333	0,2	4,531913
9,096667	0,2	4,522991
9,100000	0,2	4,514005
9,103333	0,2	4,505026
9,106667	0,2	4,496288
9,110000	0,2	4,488322
9,113333	0,2	4,481348
9,116667	0,2	4,474790
9,120000	0,2	4,467897
9,123333	0,2	4,460592
9,126667	0,2	4,453356
9,130000	0,2	4,446371
9,133333	0,2	4,439121
9,136667	0,2	4,430879
9,140000	0,2	4,421239
9,143333	0,2	4,410021
9,146667	0,2	4,396971
9,150000	0,2	4,381857
9,153333	0,2	4,364807
9,156667	0,2	4,346165
9,160000	0,2	4,326045
9,163333	0,2	4,304327
9,166667	0,2	4,280687
9,170000	0,2	4,254442
9,173333	0,2	4,224967
9,176667	0,2	4,192149
9,180000	0,2	4,156101
9,183333	0,2	4,117023
9,186667	0,2	4,075411
9,190000	0,2	4,031892
9,193333	0,2	3,986911
9,196667	0,2	3,940547
9,200000	0,2	3,892478
9,203333	0,2	3,842218
9,206667	0,2	3,789258
9,210000	0,2	3,733297
9,213333	0,2	3,674593
9,216667	0,2	3,613724
9,220000	0,2	3,551105
9,223333	0,2	3,487021
9,226667	0,2	3,421897
9,230000	0,2	3,356396
9,233333	0,2	3,291269
9,236667	0,2	3,227077
9,240000	0,2	3,164035
9,243333	0,2	3,102069
9,246667	0,2	3,040894
9,250000	0,2	2,980149
9,253333	0,2	2,919692
9,256667	0,2	2,859689
9,260000	0,2	2,800476
9,263333	0,2	2,742477
9,266667	0,2	2,686139
9,270000	0,2	2,631676
9,273333	0,2	2,579026
9,276667	0,2	2,528427
9,280000	0,2	2,480657
9,283333	0,2	2,436326
9,286667	0,2	2,395237
9,290000	0,2	2,356654
9,293333	0,2	2,319881
9,296667	0,2	2,284583
9,300000	0,2	2,250999
9,303333	0,2	2,219772
9,306667	0,2	2,191294
9,310000	0,2	2,165433
9,313333	0,2	2,141789
9,316667	0,2	2,119926
9,320000	0,2	2,099629
9,323333	0,2	2,081144
9,326667	0,2	2,064947
9,330000	0,2	2,051201
9,333333	0,2	2,039623
9,336667	0,2	2,029884
9,340000	0,2	2,021791
9,343333	0,2	2,015209
9,346667	0,2	2,010081
9,350000	0,2	2,006355
9,353333	0,2	2,003926
9,356667	0,2	2,002777
9,360000	0,2	2,002945
9,363333	0,2	2,004454
9,366667	0,2	2,007230
9,370000	0,2	2,010963
9,373333	0,2	2,015261
9,376667	0,2	2,019793
9,380000	0,2	2,024248
9,383333	0,2	2,028490
9,386667	0,2	2,032670
9,390000	0,2	2,037262
9,393333	0,2	2,042888
9,396667	0,2	2,049821
9,400000	0,2	2,057876
9,403333	0,2	2,066554
9,406667	0,2	2,074850
9,410000	0,2	2,081427
9,413333	0,2	2,085552
9,416667	0,2	2,087774
9,420000	0,2	2,089442
9,423333	0,2	2,091518
9,426667	0,2	2,093957
9,430000	0,2	2,096073
9,433333	0,2	2,097259
9,436667	0,2	2,097289
9,440000	0,2	2,096072
9,443333	0,2	2,093515
9,446667	0,2	2,089664
9,450000	0,2	2,084651
9,453333	0,2	2,078532
9,456667	0,2	2,071315
9,460000	0,2	2,063045
9,463333	0,2	2,053763
9,466667	0,2	2,043359
9,470000	0,2	2,031523
9,473333	0,2	2,017915
9,476667	0,2	2,002481
9,480000	0,2	1,985474
9,483333	0,2	1,967173
9,486667	0,2	1,947952
9,490000	0,2	1,928394
9,493333	0,2	1,908786
9,496667	0,2	1,888681
9,500000	0,2	1,867379
9,503333	0,2	1,844720
9,506667	0,2	1,820976
9,510000	0,2	1,796201
9,513333	0,2	1,770179
9,516667	0,2	1,742900
9,520000	0,2	1,714758
9,523333	0,2	1,686150
9,526667	0,2	1,657144
9,530000	0,2	1,627750
9,533333	0,2	1,598096
9,536667	0,2	1,568234
9,540000	0,2	1,538063
9,543333	0,2	1,507677
9,546667	0,2	1,477646
9,550000	0,2	1,448484
9,553333	0,2	1,419961
9,556667	0,2	1,391429
9,560000	0,2	1,362589
9,563333	0,2	1,333612
9,566667	0,2	1,304855
9,570000	0,2	1,276728
9,573333	0,2	1,249409
9,576667	0,2	1,222656
9,580000	0,2	1,196236
9,583333	0,2	1,170214
9,586667	0,2	1,144582
9,590000	0,2	1,119228
9,593333	0,2	1,094369
9,596667	0,2	1,070458
9,600000	0,2	1,047714
9,603333	0,2	1,025962
9,606667	0,2	1,004758
9,610000	0,2	0,983691
9,613333	0,2	0,962621
9,616667	0,2	0,941681
9,620000	0,2	0,921285
9,623333	0,2	0,902022
9,626667	0,2	0,884237
9,630000	0,2	0,867702
9,633333	0,2	0,851939
9,636667	0,2	0,836873
9,640000	0,2	0,822805
9,643333	0,2	0,809744
9,646667	0,2	0,797267
9,650000	0,2	0,785100
9,653333	0,2	0,773263
9,656667	0,2	0,761702
9,660000	0,2	0,750251
9,663333	0,2	0,738774
9,666667	0,2	0,727140
9,670000	0,2	0,715419
9,673333	0,2	0,704143
9,676667	0,2	0,694110
9,680000	0,2	0,685650
9,683333	0,2	0,678138
9,686667	0,2	0,670625
9,690000	0,2	0,662872
9,693333	0,2	0,655391
9,696667	0,2	0,648731
9,700000	0,2	0,643096
9,703333	0,2	0,638273
9,706667	0,2	0,633662
9,710000	0,2	0,628674
9,713333	0,2	0,623292
9,716667	0,2	0,617965
9,720000	0,2	0,612982
9,723333	0,2	0,608300
9,726667	0,2	0,603809
9,730000	0,2	0,599362
9,733333	0,2	0,594766
9,736667	0,2	0,589981
9,740000	0,2	0,585134
9,743333	0,2	0,580204
9,746667	0,2	0,574876
9,750000	0,2	0,568894
9,753333	0,2	0,562553
9,756667	0,2	0,556555
9,760000	0,2	0,551345
9,763333	0,2	0,546891
9,766667	0,2	0,542949
9,770000	0,2	0,539238
9,773333	0,2	0,535587
9,776667	0,2	0,531940
9,780000	0,2	0,528102
9,783333	0,2	0,523817
9,786667	0,2	0,519153
9,790000	0,2	0,514408
9,793333	0,2	0,509727
9,796667	0,2	0,505096
9,800000	0,2	0,500463
9,803333	0,2	0,495738
9,806667	0,2	0,490799
9,810000	0,2	0,485406
9,813333	0,2	0,479183
9,816667	0,2	0,472008
9,820000	0,2	0,464326
9,823333	0,2	0,456796
9,826667	0,2	0,449719
9,830000	0,2	0,443077
9,833333	0,2	0,436826
9,836667	0,2	0,430761
9,840000	0,2	0,424627
9,843333	0,2	0,418553
9,846667	0,2	0,412726
9,850000	0,2	0,406988
9,853333	0,2	0,401208
9,856667	0,2	0,395364
9,860000	0,2	0,389283
9,863333	0,2	0,382874
9,866667	0,2	0,376288
9,870000	0,2	0,369522
9,873333	0,2	0,362408
9,876667	0,2	0,355085
9,880000	0,2	0,347815
9,883333	0,2	0,340542
9,886667	0,2	0,333262
9,890000	0,2	0,326321
9,893333	0,2	0,320026
9,896667	0,2	0,314378
9,900000	0,2	0,309307
9,903333	0,2	0,304809
9,906667	0,2	0,300701
9,910000	0,2	0,296485
9,913333	0,2	0,291687
9,916667	0,2	0,286154
9,920000	0,2	0,280074
9,923333	0,2	0,273860
9,926667	0,2	0,267828
9,930000	0,2	0,261977
9,933333	0,2	0,256114
9,936667	0,2	0,250244
9,940000	0,2	0,244900
9,943333	0,2	0,240849
9,946667	0,2	0,238291
9,950000	0,2	0,236456
9,953333	0,2	0,234109
9,956667	0,2	0,230514
9,960000	0,2	0,226174
9,963333	0,2	0,222536
9,966667	0,2	0,220590
9,970000	0,2	0,219959
9,973333	0,2	0,219591
9,976667	0,2	0,218914
9,980000	0,2	0,217964
9,983333	0,2	0,216782
9,986667	0,2	0,215347
9,990000	0,2	0,213912
9,993333	0,2	0,212932
9,996667	0,2	0,212789
10,000000	0,2	0,213687
10,003333	0,2	0,215571
10,006667	0,2	0,218120
10,010000	0,2	0,220952
10,013333	0,2	0,223911
10,016667	0,2	0,227141
10,020000	0,2	0,230890
10,023333	0,2	0,235258
10,026667	0,2	0,240158
10,030000	0,2	0,245453
10,033333	0,2	0,250868
10,036667	0,2	0,255866
10,040000	0,2	0,260053
10,043333	0,2	0,263749
10,046667	0,2	0,267928
10,050000	0,2	0,273410
10,053333	0,2	0,280161
10,056667	0,2	0,287628
10,060000	0,2	0,295355
10,063333	0,2	0,302931
10,066667	0,2	0,309989
10,070000	0,2	0,316648
10,073333	0,2	0,323582
10,076667	0,2	0,331631
10,080000	0,2	0,341225
10,083333	0,2	0,351990
10,086667	0,2	0,363234
10,090000	0,2	0,374738
10,093333	0,2	0,386694
10,096667	0,2	0,399352
10,100000	0,2	0,412986
10,103333	0,2	0,427616
10,106667	0,2	0,442762
10,110000	0,2	0,457926
10,113333	0,2	0,473053
10,116667	0,2	0,488444
10,120000	0,2	0,504622
10,123333	0,2	0,522177
10,126667	0,2	0,541570
10,130000	0,2	0,562923
10,133333	0,2	0,585864
10,136667	0,2	0,609909
10,140000	0,2	0,634861
10,143333	0,2	0,660787
10,146667	0,2	0,688000
10,150000	0,2	0,717019
10,153333	0,2	0,748297
10,156667	0,2	0,781932
10,160000	0,2	0,817720
10,163333	0,2	0,855615
10,166667	0,2	0,895932
10,170000	0,2	0,938998
10,173333	0,2	0,984640
10,176667	0,2	1,032177
10,180000	0,2	1,081129
10,183333	0,2	1,131684
10,186667	0,2	1,184275
10,190000	0,2	1,239217
10,193333	0,2	1,296636
10,196667	0,2	1,356249
10,200000	0,2	1,417715
10,203333	0,2	1,481322
10,206667	0,2	1,547627
10,210000	0,2	1,616586
10,213333	0,2	1,687672
10,216667	0,2	1,760435
10,220000	0,2	1,834538
10,223333	0,2	1,909648
10,226667	0,2	1,985518
10,230000	0,2	2,062001
10,233333	0,2	2,138972
10,236667	0,2	2,216236
10,240000	0,2	2,293553
10,243333	0,2	2,370673
10,246667	0,2	2,447329
10,250000	0,2	2,523335
10,253333	0,2	2,598539
10,256667	0,2	2,672474
10,260000	0,2	2,744391
10,263333	0,2	2,813787
10,266667	0,2	2,880625
10,270000	0,2	2,944958
10,273333	0,2	3,006568
10,276667	0,2	3,064902
10,280000	0,2	3,119220
10,283333	0,2	3,168783
10,286667	0,2	3,213093
10,290000	0,2	3,251979
10,293333	0,2	3,285352
10,296667	0,2	3,313058
10,300000	0,2	3,335014
10,303333	0,2	3,351319
10,306667	0,2	3,362255
10,310000	0,2	3,368118
10,313333	0,2	3,368935
10,316667	0,2	3,364526
10,320000	0,2	3,354742
10,323333	0,2	3,339313
10,326667	0,2	3,317693
10,330000	0,2	3,289350
10,333333	0,2	3,254137
10,336667	0,2	3,212400
10,340000	0,2	3,164810
10,343333	0,2	3,112246
10,346667	0,2	3,055907
10,350000	0,2	2,996947
10,353333	0,2	2,935703
10,356667	0,2	2,871841
10,360000	0,2	2,805131
10,363333	0,2	2,735675
10,366667	0,2	2,663835
10,370000	0,2	2,590007
10,373333	0,2	2,514277
10,376667	0,2	2,436572
10,380000	0,2	2,357087
10,383333	0,2	2,276323
10,386667	0,2	2,195036
10,390000	0,2	2,114175
10,393333	0,2	2,034423
10,396667	0,2	1,955915
10,400000	0,2	1,878468
10,403333	0,2	1,801728
10,406667	0,2	1,725408
10,410000	0,2	1,649857
10,413333	0,2	1,576066
10,416667	0,2	1,504958
10,420000	0,2	1,436870
10,423333	0,2	1,371599
10,426667	0,2	1,308601
10,430000	0,2	1,247287
10,433333	0,2	1,187433
10,436667	0,2	1,129204
10,440000	0,2	1,072918
10,443333	0,2	1,019003
10,446667	0,2	0,967935
10,450000	0,2	0,920028
10,453333	0,2	0,875364
10,456667	0,2	0,833708
10,460000	0,2	0,794440
10,463333	0,2	0,756871
10,466667	0,2	0,720837
10,470000	0,2	0,686846
10,473333	0,2	0,655572
10,476667	0,2	0,627134
10,480000	0,2	0,600830
10,483333	0,2	0,575850
10,486667	0,2	0,552128
10,490000	0,2	0,530146
10,493333	0,2	0,510151
10,496667	0,2	0,491987
10,500000	0,2	0,475457
10,503333	0,2	0,460443
10,506667	0,2	0,446837
10,510000	0,2	0,434551
10,513333	0,2	0,423395
10,516667	0,2	0,413110
10,520000	0,2	0,403613
10,523333	0,2	0,395047
10,526667	0,2	0,387654
10,530000	0,2	0,381471
10,533333	0,2	0,376100
10,536667	0,2	0,370975
10,540000	0,2	0,365788
10,543333	0,2	0,360732
10,546667	0,2	0,356346
10,550000	0,2	0,352947
10,553333	0,2	0,350389
10,556667	0,2	0,348367
10,560000	0,2	0,346594
10,563333	0,2	0,344745
10,566667	0,2	0,342461
10,570000	0,2	0,339635
10,573333	0,2	0,336477
10,576667	0,2	0,333207
10,580000	0,2	0,329882
10,583333	0,2	0,326358
10,586667	0,2	0,322262
10,590000	0,2	0,317228
10,593333	0,2	0,311223
10,596667	0,2	0,304801
10,600000	0,2	0,298914
10,603333	0,2	0,294057
10,606667	0,2	0,289745
10,610000	0,2	0,285166
10,613333	0,2	0,279970
10,616667	0,2	0,274087
10,620000	0,2	0,267493
10,623333	0,2	0,260448
10,626667	0,2	0,253252
10,630000	0,2	0,245724
10,633333	0,2	0,237468
10,636667	0,2	0,228496
10,640000	0,2	0,219199
10,643333	0,2	0,209858
10,646667	0,2	0,200373
10,650000	0,2	0,190528
10,653333	0,2	0,180537
10,656667	0,2	0,171134
10,660000	0,2	0,162877
10,663333	0,2	0,155522
10,666667	0,2	0,148200
10,670000	0,2	0,140158
10,673333	0,2	0,131365
10,676667	0,2	0,122353
10,680000	0,2	0,113506
10,683333	0,2	0,104783
10,686667	0,2	0,096043
10,690000	0,2	0,087369
10,693333	0,2	0,078991
10,696667	0,2	0,070896
10,700000	0,2	0,062886
10,703333	0,2	0,054937
10,706667	0,2	0,047021
10,710000	0,2	0,038751
10,713333	0,2	0,029733
10,716667	0,2	0,020347
10,720000	0,2	0,011798
10,723333	0,2	0,005083
10,726667	0,2	0,000056
10,730000	0,2	-0,004214
10,733333	0,2	-0,008502
10,736667	0,2	-0,013226
10,740000	0,2	-0,018584
10,743333	0,2	-0,024316
10,746667	0,2	-0,029709
10,750000	0,2	-0,034120
10,753333	0,2	-0,037372
10,756667	0,2	-0,039889
10,760000	0,2	-0,042601
10,763333	0,2	-0,046207
10,766667	0,2	-0,050528
10,770000	0,2	-0,054992
10,773333	0,2	-0,059343
10,776667	0,2	-0,063609
10,780000	0,2	-0,067714
10,783333	0,2	-0,071285
10,786667	0,2	-0,073831
10,790000	0,2	-0,075177
10,793333	0,2	-0,075669
10,796667	0,2	-0,075987
10,800000	0,2	-0,076858
10,803333	0,2	-0,078756
10,806667	0,2	-0,081513
10,810000	0,2	-0,084456
10,813333	0,2	-0,087135
10,816667	0,2	-0,089533
10,820000	0,2	-0,091656
10,823333	0,2	-0,093373
10,826667	0,2	-0,094711
10,830000	0,2	-0,096027
10,833333	0,2	-0,097745
10,836667	0,2	-0,099936
10,840000	0,2	-0,102174
10,843333	0,2	-0,103893
10,846667	0,2	-0,105034
10,850000	0,2	-0,106231
10,853333	0,2	-0,108067
10,856667	0,2	-0,110243
10,860000	0,2	-0,111861
10,863333	0,2	-0,112562
10,866667	0,2	-0,113022
10,870000	0,2	-0,114046
10,873333	0,2	-0,115673
10,876667	0,2	-0,117605
10,880000	0,2	-0,119894
10,883333	0,2	-0,122803
10,886667	0,2	-0,126251
10,890000	0,2	-0,129810
10,893333	0,2	-0,133187
10,896667	0,2	-0,136204
10,900000	0,2	-0,138613
10,903333	0,2	-0,140387
10,906667	0,2	-0,141881
10,910000	0,2	-0,143462
10,913333	0,2	-0,145085
10,916667	0,2	-0,146431
10,920000	0,2	-0,147345
10,923333	0,2	-0,147924
10,926667	0,2	-0,148481
10,930000	0,2	-0,149394
10,933333	0,2	-0,150750
10,936667	0,2	-0,152228
10,940000	0,2	-0,153436
10,943333	0,2	-0,154360
10,946667	0,2	-0,155323
10,950000	0,2	-0,156478
10,953333	0,2	-0,157778
10,956667	0,2	-0,159278
10,960000	0,2	-0,160940
10,963333	0,2	-0,162379
10,966667	0,2	-0,163240
10,970000	0,2	-0,163626
10,973333	0,2	-0,163944
10,976667	0,2	-0,164429
10,980000	0,2	-0,165037
10,983333	0,2	-0,165781
10,986667	0,2	-0,166776
10,990000	0,2	-0,167870
10,993333	0,2	-0,168790
10,996667	0,2	-0,169654
11,000000	0,2	-0,170870
11,003333	0,2	-0,172540
11,006667	0,2	-0,174255
11,010000	0,2	-0,175336
11,013333	0,2	-0,175224
11,016667	0,2	-0,174081
11,020000	0,2	-0,172882
11,023333	0,2	-0,172532
11,026667	0,2	-0,173167
11,030000	0,2	-0,174358
11,033333	0,2	-0,175529
11,036667	0,2	-0,176181
11,040000	0,2	-0,176059
11,043333	0,2	-0,175288
11,046667	0,2	-0,174322
11,050000	0,2	-0,173565
11,053333	0,2	-0,172939
11,056667	0,2	-0,172038
11,060000	0,2	-0,170713
11,063333	0,2	-0,169220
11,066667	0,2	-0,167797
11,070000	0,2	-0,166430
11,073333	0,2	-0,165093
11,076667	0,2	-0,163888
11,080000	0,2	-0,162666
11,083333	0,2	-0,160902
11,086667	0,2	-0,158206
11,090000	0,2	-0,154858
11,093333	0,2	-0,151705
11,096667	0,2	-0,149293
11,100000	0,2	-0,147202
11,103333	0,2	-0,144606
11,106667	0,2	-0,141151
11,110000	0,2	-0,137099
11,113333	0,2	-0,133143
11,116667	0,2	-0,130047
11,120000	0,2	-0,128050
11,123333	0,2	-0,126762
11,126667	0,2	-0,125631
11,130000	0,2	-0,124160
11,133333	0,2	-0,121852
11,136667	0,2	-0,118541
11,140000	0,2	-0,114693
11,143333	0,2	-0,111004
11,146667	0,2	-0,107766
11,150000	0,2	-0,104756
11,153333	0,2	-0,101759
11,156667	0,2	-0,099057
11,160000	0,2	-0,097049
11,163333	0,2	-0,095609
11,166667	0,2	-0,094322
11,170000	0,2	-0,093087
11,173333	0,2	-0,092011
11,176667	0,2	-0,091139
11,180000	0,2	-0,090468
11,183333	0,2	-0,089886
11,186667	0,2	-0,089195
11,190000	0,2	-0,088294
11,193333	0,2	-0,087191
11,196667	0,2	-0,085883
11,200000	0,2	-0,084400
11,203333	0,2	-0,082984
11,206667	0,2	-0,082093
11,210000	0,2	-0,082013
11,213333	0,2	-0,082452
11,216667	0,2	-0,082721
11,220000	0,2	-0,082406
11,223333	0,2	-0,081763
11,226667	0,2	-0,081530
11,230000	0,2	-0,082355
11,233333	0,2	-0,084151
11,236667	0,2	-0,086206
11,240000	0,2	-0,087972
11,243333	0,2	-0,089263
11,246667	0,2	-0,089989
11,250000	0,2	-0,090289
11,253333	0,2	-0,090662
11,256667	0,2	-0,091753
11,260000	0,2	-0,093950
11,263333	0,2	-0,097068
11,266667	0,2	-0,100416
11,270000	0,2	-0,103212
11,273333	0,2	-0,105016
11,276667	0,2	-0,105967
11,280000	0,2	-0,106515
11,283333	0,2	-0,106852
11,286667	0,2	-0,107044
11,290000	0,2	-0,107543
11,293333	0,2	-0,108912
11,296667	0,2	-0,111344
11,300000	0,2	-0,114674
11,303333	0,2	-0,118386
11,306667	0,2	-0,121715
11,310000	0,2	-0,124083
11,313333	0,2	-0,125365
11,316667	0,2	-0,125898
11,320000	0,2	-0,126267
11,323333	0,2	-0,126685
11,326667	0,2	-0,126684
11,330000	0,2	-0,125864
11,333333	0,2	-0,124617
11,336667	0,2	-0,123734
11,340000	0,2	-0,123692
11,343333	0,2	-0,124541
11,346667	0,2	-0,125995
11,350000	0,2	-0,127374
11,353333	0,2	-0,127949
11,356667	0,2	-0,127574
11,360000	0,2	-0,126682
11,363333	0,2	-0,125715
11,366667	0,2	-0,124830
11,370000	0,2	-0,124015
11,373333	0,2	-0,123239
11,376667	0,2	-0,122521
11,380000	0,2	-0,121952
11,383333	0,2	-0,121587
11,386667	0,2	-0,121323
11,390000	0,2	-0,120930
11,393333	0,2	-0,120159
11,396667	0,2	-0,118911
11,400000	0,2	-0,117364
11,403333	0,2	-0,115789
11,406667	0,2	-0,114283
11,410000	0,2	-0,112732
11,413333	0,2	-0,110965
11,416667	0,2	-0,108854
11,420000	0,2	-0,106183
11,423333	0,2	-0,102791
11,426667	0,2	-0,098971
11,430000	0,2	-0,095436
11,433333	0,2	-0,092763
11,436667	0,2	-0,090967
11,440000	0,2	-0,089651
11,443333	0,2	-0,088433
11,446667	0,2	-0,087095
11,450000	0,2	-0,085392
11,453333	0,2	-0,082982
11,456667	0,2	-0,079768
11,460000	0,2	-0,076113
11,463333	0,2	-0,072458
11,466667	0,2	-0,069064
11,470000	0,2	-0,066151
11,473333	0,2	-0,063739
11,476667	0,2	-0,061617
11,480000	0,2	-0,059761
11,483333	0,2	-0,058273
11,486667	0,2	-0,057013
11,490000	0,2	-0,055722
11,493333	0,2	-0,054416
11,496667	0,2	-0,053516
11,500000	0,2	-0,053405
11,503333	0,2	-0,053988
11,506667	0,2	-0,054866
11,510000	0,2	-0,055576
11,513333	0,2	-0,055653
11,516667	0,2	-0,054919
11,520000	0,2	-0,053685
11,523333	0,2	-0,052578
11,526667	0,2	-0,052192
11,530000	0,2	-0,052787
11,533333	0,2	-0,054120
11,536667	0,2	-0,055644
11,540000	0,2	-0,057038
11,543333	0,2	-0,058327
11,546667	0,2	-0,059539
11,550000	0,2	-0,060724
11,553333	0,2	-0,062126
11,556667	0,2	-0,064112
11,560000	0,2	-0,066957
11,563333	0,2	-0,070571
11,566667	0,2	-0,074408
11,570000	0,2	-0,077738
11,573333	0,2	-0,080124
11,576667	0,2	-0,081697
11,580000	0,2	-0,082800
11,583333	0,2	-0,083553
11,586667	0,2	-0,084149
11,590000	0,2	-0,085184
11,593333	0,2	-0,087236
11,596667	0,2	-0,090383
11,600000	0,2	-0,094286
11,603333	0,2	-0,098586
11,606667	0,2	-0,103089
11,610000	0,2	-0,107457
11,613333	0,2	-0,110968
11,616667	0,2	-0,113005
11,620000	0,2	-0,113762
11,623333	0,2	-0,114150
11,626667	0,2	-0,115089
11,630000	0,2	-0,117034
11,633333	0,2	-0,120145
11,636667	0,2	-0,124491
11,640000	0,2	-0,129637
11,643333	0,2	-0,134652
11,646667	0,2	-0,138980
11,650000	0,2	-0,142554
11,653333	0,2	-0,145218
11,656667	0,2	-0,146944
11,660000	0,2	-0,148223
11,663333	0,2	-0,149535
11,666667	0,2	-0,150819
11,670000	0,2	-0,151879
11,673333	0,2	-0,153094
11,676667	0,2	-0,155264
11,680000	0,2	-0,158686
11,683333	0,2	-0,162760
11,686667	0,2	-0,166425
11,690000	0,2	-0,168827
11,693333	0,2	-0,169914
11,696667	0,2	-0,170387
11,700000	0,2	-0,171045
11,703333	0,2	-0,172416
11,706667	0,2	-0,174673
11,710000	0,2	-0,177564
11,713333	0,2	-0,180683
11,716667	0,2	-0,183777
11,720000	0,2	-0,186590
11,723333	0,2	-0,188958
11,726667	0,2	-0,191197
11,730000	0,2	-0,193612
11,733333	0,2	-0,195862
11,736667	0,2	-0,197403
11,740000	0,2	-0,198155
11,743333	0,2	-0,198394
11,746667	0,2	-0,198377
11,750000	0,2	-0,198325
11,753333	0,2	-0,198503
11,756667	0,2	-0,199099
11,760000	0,2	-0,200107
11,763333	0,2	-0,201340
11,766667	0,2	-0,202471
11,770000	0,2	-0,203253
11,773333	0,2	-0,203727
11,776667	0,2	-0,204106
11,780000	0,2	-0,204528
11,783333	0,2	-0,204836
11,786667	0,2	-0,204758
11,790000	0,2	-0,204478
11,793333	0,2	-0,204552
11,796667	0,2	-0,205203
11,800000	0,2	-0,206066
11,803333	0,2	-0,206619
11,806667	0,2	-0,206553
11,810000	0,2	-0,205775
11,813333	0,2	-0,204516
11,816667	0,2	-0,203301
11,820000	0,2	-0,202569
11,823333	0,2	-0,202416
11,826667	0,2	-0,202456
11,830000	0,2	-0,201943
11,833333	0,2	-0,200560
11,836667	0,2	-0,198866
11,840000	0,2	-0,197565
11,843333	0,2	-0,196846
11,846667	0,2	-0,196698
11,850000	0,2	-0,197135
11,853333	0,2	-0,197850
11,856667	0,2	-0,198017
11,860000	0,2	-0,196805
11,863333	0,2	-0,194138
11,866667	0,2	-0,190733
11,870000	0,2	-0,187321
11,873333	0,2	-0,183939
11,876667	0,2	-0,180131
11,880000	0,2	-0,175787
11,883333	0,2	-0,171488
11,886667	0,2	-0,168023
11,890000	0,2	-0,165843
11,893333	0,2	-0,164851
11,896667	0,2	-0,164294
11,900000	0,2	-0,163112
11,903333	0,2	-0,160968
11,906667	0,2	-0,158599
11,910000	0,2	-0,156766
11,913333	0,2	-0,155388
11,916667	0,2	-0,153895
11,920000	0,2	-0,152004
11,923333	0,2	-0,149931
11,926667	0,2	-0,148024
11,930000	0,2	-0,146315
11,933333	0,2	-0,144350
11,936667	0,2	-0,141705
11,940000	0,2	-0,138874
11,943333	0,2	-0,136960
11,946667	0,2	-0,136417
11,950000	0,2	-0,136872
11,953333	0,2	-0,137830
11,956667	0,2	-0,138821
11,960000	0,2	-0,139350
11,963333	0,2	-0,139201
11,966667	0,2	-0,138587
11,970000	0,2	-0,137794
11,973333	0,2	-0,136754
11,976667	0,2	-0,134995
11,980000	0,2	-0,132140
11,983333	0,2	-0,128521
11,986667	0,2	-0,125065
11,990000	0,2	-0,122636
11,993333	0,2	-0,121789
11,996667	0,2	-0,122783
12,000000	0,2	-0,125266
12,003333	0,2	-0,128283
12,006667	0,2	-0,130920
12,010000	0,2	-0,132669
12,013333	0,2	-0,133445
12,016667	0,2	-0,133588
12,020000	0,2	-0,133600
12,023333	0,2	-0,133753
12,026667	0,2	-0,133982
12,030000	0,2	-0,134172
12,033333	0,2	-0,134451
12,036667	0,2	-0,135041
12,040000	0,2	-0,135954
12,043333	0,2	-0,137134
12,046667	0,2	-0,138673
12,050000	0,2	-0,140529
12,053333	0,2	-0,142367
12,056667	0,2	-0,143934
12,060000	0,2	-0,145289
12,063333	0,2	-0,146462
12,066667	0,2	-0,147104
12,070000	0,2	-0,146641
12,073333	0,2	-0,144793
12,076667	0,2	-0,142062
12,080000	0,2	-0,139629
12,083333	0,2	-0,138531
12,086667	0,2	-0,138956
12,090000	0,2	-0,140290
12,093333	0,2	-0,141620
12,096667	0,2	-0,142322
12,100000	0,2	-0,142259
12,103333	0,2	-0,141528
12,106667	0,2	-0,140343
12,110000	0,2	-0,139028
12,113333	0,2	-0,137851
12,116667	0,2	-0,136915
12,120000	0,2	-0,136158
12,123333	0,2	-0,135591
12,126667	0,2	-0,135640
12,130000	0,2	-0,136906
12,133333	0,2	-0,139410
12,136667	0,2	-0,142442
12,140000	0,2	-0,145171
12,143333	0,2	-0,147066
12,146667	0,2	-0,147921
12,150000	0,2	-0,147776
12,153333	0,2	-0,146762
12,156667	0,2	-0,145203
12,160000	0,2	-0,143877
12,163333	0,2	-0,143679
12,166667	0,2	-0,144949
12,170000	0,2	-0,147415
12,173333	0,2	-0,150629
12,176667	0,2	-0,154045
12,180000	0,2	-0,156825
12,183333	0,2	-0,158243
12,186667	0,2	-0,158303
12,190000	0,2	-0,157477
12,193333	0,2	-0,156143
12,196667	0,2	-0,154783
12,200000	0,2	-0,153946
12,203333	0,2	-0,153653
12,206667	0,2	-0,153567
12,210000	0,2	-0,153482
12,213333	0,2	-0,153195
12,216667	0,2	-0,152418
12,220000	0,2	-0,150957
12,223333	0,2	-0,148881
12,226667	0,2	-0,146737
12,230000	0,2	-0,145336
12,233333	0,2	-0,145008
12,236667	0,2	-0,145335
12,240000	0,2	-0,145616
12,243333	0,2	-0,145312
12,246667	0,2	-0,144103
12,250000	0,2	-0,141762
12,253333	0,2	-0,138241
12,256667	0,2	-0,133935
12,260000	0,2	-0,129568
12,263333	0,2	-0,125753
12,266667	0,2	-0,122712
12,270000	0,2	-0,120081
12,273333	0,2	-0,116931
12,276667	0,2	-0,112391
12,280000	0,2	-0,106313
12,283333	0,2	-0,099153
12,286667	0,2	-0,091364
12,290000	0,2	-0,083108
12,293333	0,2	-0,074559
12,296667	0,2	-0,066197
12,300000	0,2	-0,058500
12,303333	0,2	-0,051459
12,306667	0,2	-0,044642
12,310000	0,2	-0,037538
12,313333	0,2	-0,029753
12,316667	0,2	-0,021125
12,320000	0,2	-0,011659
12,323333	0,2	-0,001439
12,326667	0,2	0,009281
12,330000	0,2	0,020099
12,333333	0,2	0,030831
12,336667	0,2	0,041788
12,340000	0,2	0,053539
12,343333	0,2	0,066311
12,346667	0,2	0,079621
12,350000	0,2	0,092563
12,353333	0,2	0,104488
12,356667	0,2	0,115461
12,360000	0,2	0,126177
12,363333	0,2	0,137403
12,366667	0,2	0,149588
12,370000	0,2	0,162920
12,373333	0,2	0,177290
12,376667	0,2	0,192238
12,380000	0,2	0,207236
12,383333	0,2	0,221888
12,386667	0,2	0,235954
12,390000	0,2	0,249567
12,393333	0,2	0,263272
12,396667	0,2	0,277539
12,400000	0,2	0,292322
12,403333	0,2	0,307140
12,406667	0,2	0,321417
12,410000	0,2	0,334741
12,413333	0,2	0,347034
12,416667	0,2	0,358692
12,420000	0,2	0,370382
12,423333	0,2	0,382658
12,426667	0,2	0,395786
12,430000	0,2	0,409515
12,433333	0,2	0,423008
12,436667	0,2	0,435333
12,440000	0,2	0,446086
12,443333	0,2	0,455657
12,446667	0,2	0,464944
12,450000	0,2	0,474679
12,453333	0,2	0,484838
12,456667	0,2	0,494785
12,460000	0,2	0,504027
12,463333	0,2	0,512696
12,466667	0,2	0,521317
12,470000	0,2	0,530123
12,473333	0,2	0,538569
12,476667	0,2	0,545936
12,480000	0,2	0,552147
12,483333	0,2	0,557624
12,486667	0,2	0,562603
12,490000	0,2	0,566703
12,493333	0,2	0,569266
12,496667	0,2	0,570250
12,500000	0,2	0,570442
12,503333	0,2	0,570803
12,506667	0,2	0,571902
12,510000	0,2	0,573728
12,513333	0,2	0,575721
12,516667	0,2	0,577104
12,520000	0,2	0,577506
12,523333	0,2	0,577235
12,526667	0,2	0,576898
12,530000	0,2	0,576904
12,533333	0,2	0,577209
12,536667	0,2	0,577508
12,540000	0,2	0,577721
12,543333	0,2	0,577953
12,546667	0,2	0,578001
12,550000	0,2	0,577480
12,553333	0,2	0,576298
12,556667	0,2	0,574556
12,560000	0,2	0,572197
12,563333	0,2	0,569007
12,566667	0,2	0,564974
12,570000	0,2	0,560390
12,573333	0,2	0,555437
12,576667	0,2	0,550112
12,580000	0,2	0,544650
12,583333	0,2	0,539468
12,586667	0,2	0,534724
12,590000	0,2	0,530245
12,593333	0,2	0,525813
12,596667	0,2	0,521305
12,600000	0,2	0,516744
12,603333	0,2	0,512425
12,606667	0,2	0,508713
12,610000	0,2	0,505501
12,613333	0,2	0,502249
12,616667	0,2	0,498541
12,620000	0,2	0,494263
12,623333	0,2	0,489537
12,626667	0,2	0,484642
12,630000	0,2	0,479774
12,633333	0,2	0,474942
12,636667	0,2	0,470106
12,640000	0,2	0,465146
12,643333	0,2	0,459802
12,646667	0,2	0,453906
12,650000	0,2	0,447533
12,653333	0,2	0,440861
12,656667	0,2	0,434092
12,660000	0,2	0,427574
12,663333	0,2	0,421706
12,666667	0,2	0,416554
12,670000	0,2	0,411835
12,673333	0,2	0,407171
12,676667	0,2	0,402175
12,680000	0,2	0,396688
12,683333	0,2	0,391041
12,686667	0,2	0,385870
12,690000	0,2	0,381569
12,693333	0,2	0,377748
12,696667	0,2	0,373403
12,700000	0,2	0,367880
12,703333	0,2	0,361484
12,706667	0,2	0,355162
12,710000	0,2	0,349627
12,713333	0,2	0,344795
12,716667	0,2	0,340182
12,720000	0,2	0,335654
12,723333	0,2	0,331509
12,726667	0,2	0,327957
12,730000	0,2	0,324926
12,733333	0,2	0,322234
12,736667	0,2	0,319677
12,740000	0,2	0,317143
12,743333	0,2	0,314581
12,746667	0,2	0,311972
12,750000	0,2	0,309665
12,753333	0,2	0,308257
12,756667	0,2	0,307834
12,760000	0,2	0,307842
12,763333	0,2	0,307794
12,766667	0,2	0,307806
12,770000	0,2	0,308311
12,773333	0,2	0,309350
12,776667	0,2	0,310442
12,780000	0,2	0,311095
12,783333	0,2	0,311239
12,786667	0,2	0,311388
12,790000	0,2	0,312409
12,793333	0,2	0,314889
12,796667	0,2	0,318880
12,800000	0,2	0,324176
12,803333	0,2	0,330539
12,806667	0,2	0,337594
12,810000	0,2	0,344580
12,813333	0,2	0,350592
12,816667	0,2	0,355364
12,820000	0,2	0,359562
12,823333	0,2	0,364120
12,826667	0,2	0,369461
12,830000	0,2	0,375480
12,833333	0,2	0,382098
12,836667	0,2	0,389505
12,840000	0,2	0,397837
12,843333	0,2	0,406977
12,846667	0,2	0,416819
12,850000	0,2	0,427403
12,853333	0,2	0,438840
12,856667	0,2	0,451267
12,860000	0,2	0,464625
12,863333	0,2	0,478633
12,866667	0,2	0,493140
12,870000	0,2	0,508269
12,873333	0,2	0,524128
12,876667	0,2	0,540471
12,880000	0,2	0,556893
12,883333	0,2	0,573435
12,886667	0,2	0,590843
12,890000	0,2	0,609970
12,893333	0,2	0,630984
12,896667	0,2	0,653498
12,900000	0,2	0,677164
12,903333	0,2	0,701820
12,906667	0,2	0,727440
12,910000	0,2	0,754310
12,913333	0,2	0,782953
12,916667	0,2	0,813514
12,920000	0,2	0,845435
12,923333	0,2	0,878032
12,926667	0,2	0,911180
12,930000	0,2	0,945297
12,933333	0,2	0,980944
12,936667	0,2	1,018529
12,940000	0,2	1,058294
12,943333	0,2	1,100318
12,946667	0,2	1,144217
12,950000	0,2	1,189147
12,953333	0,2	1,234412
12,956667	0,2	1,279946
12,960000	0,2	1,326277
12,963333	0,2	1,374202
12,966667	0,2	1,424318
12,970000	0,2	1,476471
12,973333	0,2	1,529479
12,976667	0,2	1,581757
12,980000	0,2	1,632591
12,983333	0,2	1,682605
12,986667	0,2	1,732901
12,990000	0,2	1,784012
12,993333	0,2	1,835722
12,996667	0,2	1,887698
13,000000	0,2	1,939793
13,003333	0,2	1,991584
13,006667	0,2	2,042465
13,010000	0,2	2,092287
13,013333	0,2	2,141314
13,016667	0,2	2,189499
13,020000	0,2	2,235979
13,023333	0,2	2,279636
13,026667	0,2	2,320006
13,030000	0,2	2,357166
13,033333	0,2	2,391227
13,036667	0,2	2,422546
13,040000	0,2	2,451709
13,043333	0,2	2,478626
13,046667	0,2	2,502428
13,050000	0,2	2,522570
13,053333	0,2	2,539230
13,056667	0,2	2,552616
13,060000	0,2	2,562718
13,063333	0,2	2,569718
13,066667	0,2	2,573792
13,070000	0,2	2,574556
13,073333	0,2	2,571391
13,076667	0,2	2,564082
13,080000	0,2	2,552879
13,083333	0,2	2,538360
13,086667	0,2	2,521291
13,090000	0,2	2,502220
13,093333	0,2	2,481156
13,096667	0,2	2,457806
13,100000	0,2	2,432184
13,103333	0,2	2,404708
13,106667	0,2	2,375607
13,110000	0,2	2,344737
13,113333	0,2	2,312053
13,116667	0,2	2,277867
13,120000	0,2	2,242568
13,123333	0,2	2,206293
13,126667	0,2	2,169129
13,130000	0,2	2,131554
13,133333	0,2	2,094351
13,136667	0,2	2,057919
13,140000	0,2	2,021984
13,143333	0,2	1,986093
13,146667	0,2	1,950061
13,150000	0,2	1,914067
13,153333	0,2	1,878736
13,156667	0,2	1,845072
13,160000	0,2	1,813945
13,163333	0,2	1,785369
13,166667	0,2	1,758580
13,170000	0,2	1,732887
13,173333	0,2	1,707965
13,176667	0,2	1,683673
13,180000	0,2	1,660248
13,183333	0,2	1,638267
13,186667	0,2	1,617899
13,190000	0,2	1,598559
13,193333	0,2	1,579673
13,196667	0,2	1,561229
13,200000	0,2	1,543441
13,203333	0,2	1,526597
13,206667	0,2	1,511169
13,210000	0,2	1,497387
13,213333	0,2	1,484939
13,216667	0,2	1,473329
13,220000	0,2	1,462179
13,223333	0,2	1,451094
13,226667	0,2	1,439505
13,230000	0,2	1,427096
13,233333	0,2	1,414439
13,236667	0,2	1,402704
13,240000	0,2	1,392630
13,243333	0,2	1,384038
13,246667	0,2	1,376210
13,250000	0,2	1,368446
13,253333	0,2	1,360379
13,256667	0,2	1,351957
13,260000	0,2	1,343372
13,263333	0,2	1,335150
13,266667	0,2	1,327894
13,270000	0,2	1,321570
13,273333	0,2	1,315330
13,276667	0,2	1,308392
13,280000	0,2	1,300894
13,283333	0,2	1,293578
13,286667	0,2	1,286993
13,290000	0,2	1,281264
13,293333	0,2	1,276102
13,296667	0,2	1,270820
13,300000	0,2	1,264822
13,303333	0,2	1,258108
13,306667	0,2	1,251263
13,310000	0,2	1,245230
13,313333	0,2	1,240899
13,316667	0,2	1,238491
13,320000	0,2	1,237407
13,323333	0,2	1,236543
13,326667	0,2	1,234869
13,330000	0,2	1,232156
13,333333	0,2	1,228999
13,336667	0,2	1,226089
13,340000	0,2	1,223781
13,343333	0,2	1,222033
13,346667	0,2	1,220365
13,350000	0,2	1,218290
13,353333	0,2	1,216009
13,356667	0,2	1,214369
13,360000	0,2	1,214009
13,363333	0,2	1,214845
13,366667	0,2	1,216436
13,370000	0,2	1,218343
13,373333	0,2	1,220116
13,376667	0,2	1,221377
13,380000	0,2	1,222049
13,383333	0,2	1,222379
13,386667	0,2	1,222685
13,390000	0,2	1,223163
13,393333	0,2	1,223929
13,396667	0,2	1,225052
13,400000	0,2	1,226525
13,403333	0,2	1,228383
13,406667	0,2	1,230843
13,410000	0,2	1,234071
13,413333	0,2	1,237879
13,416667	0,2	1,241917
13,420000	0,2	1,245900
13,423333	0,2	1,249457
13,426667	0,2	1,252359
13,430000	0,2	1,254900
13,433333	0,2	1,257508
13,436667	0,2	1,260507
13,440000	0,2	1,264415
13,443333	0,2	1,269638
13,446667	0,2	1,275937
13,450000	0,2	1,282570
13,453333	0,2	1,288800
13,456667	0,2	1,294482
13,460000	0,2	1,300295
13,463333	0,2	1,306991
13,466667	0,2	1,314721
13,470000	0,2	1,323350
13,473333	0,2	1,332741
13,476667	0,2	1,342675
13,480000	0,2	1,353143
13,483333	0,2	1,364467
13,486667	0,2	1,376703
13,490000	0,2	1,389203
13,493333	0,2	1,401206
13,496667	0,2	1,412616
13,500000	0,2	1,423819
13,503333	0,2	1,435154
13,506667	0,2	1,446834
13,510000	0,2	1,458914
13,513333	0,2	1,471165
13,516667	0,2	1,483195
13,520000	0,2	1,494767
13,523333	0,2	1,506090
13,526667	0,2	1,517774
13,530000	0,2	1,530515
13,533333	0,2	1,544792
13,536667	0,2	1,560726
13,540000	0,2	1,578092
13,543333	0,2	1,596427
13,546667	0,2	1,615269
13,550000	0,2	1,634572
13,553333	0,2	1,654869
13,556667	0,2	1,677000
13,560000	0,2	1,701608
13,563333	0,2	1,728829
13,566667	0,2	1,758408
13,570000	0,2	1,790012
13,573333	0,2	1,823523
13,576667	0,2	1,858958
13,580000	0,2	1,896078
13,583333	0,2	1,934466
13,586667	0,2	1,973982
13,590000	0,2	2,014713
13,593333	0,2	2,056439
13,596667	0,2	2,098573
13,600000	0,2	2,140605
13,603333	0,2	2,181978
13,606667	0,2	2,221720
13,610000	0,2	2,258776
13,613333	0,2	2,292643
13,616667	0,2	2,323473
13,620000	0,2	2,351642
13,623333	0,2	2,377330
13,626667	0,2	2,400359
13,630000	0,2	2,420107
13,633333	0,2	2,435694
13,636667	0,2	2,446577
13,640000	0,2	2,452737
13,643333	0,2	2,454112
13,646667	0,2	2,450266
13,650000	0,2	2,440801
13,653333	0,2	2,425839
13,656667	0,2	2,406126
13,660000	0,2	2,382617
13,663333	0,2	2,355963
13,666667	0,2	2,326765
13,670000	0,2	2,296035
13,673333	0,2	2,264794
13,676667	0,2	2,233689
13,680000	0,2	2,203326
13,683333	0,2	2,174353
13,686667	0,2	2,147009
13,690000	0,2	2,120884
13,693333	0,2	2,095367
13,696667	0,2	2,070459
13,700000	0,2	2,047038
13,703333	0,2	2,026237
13,706667	0,2	2,008657
13,710000	0,2	1,994213
13,713333	0,2	1,982640
13,716667	0,2	1,973993
13,720000	0,2	1,968706
13,723333	0,2	1,967333
13,726667	0,2	1,970223
13,730000	0,2	1,977358
13,733333	0,2	1,988418
13,736667	0,2	2,002778
13,740000	0,2	2,019494
13,743333	0,2	2,037600
13,746667	0,2	2,056572
13,750000	0,2	2,076380
13,753333	0,2	2,097014
13,756667	0,2	2,118176
13,760000	0,2	2,139546
13,763333	0,2	2,160983
13,766667	0,2	2,182364
13,770000	0,2	2,203506
13,773333	0,2	2,224297
13,776667	0,2	2,244786
13,780000	0,2	2,265122
13,783333	0,2	2,285279
13,786667	0,2	2,304811
13,790000	0,2	2,323053
13,793333	0,2	2,339422
13,796667	0,2	2,353608
13,800000	0,2	2,365795
13,803333	0,2	2,376631
13,806667	0,2	2,386726
13,810000	0,2	2,396219
13,813333	0,2	2,404979
13,816667	0,2	2,412951
13,820000	0,2	2,420142
13,823333	0,2	2,426561
13,826667	0,2	2,432403
13,830000	0,2	2,438182
13,833333	0,2	2,444579
13,836667	0,2	2,452259
13,840000	0,2	2,461630
13,843333	0,2	2,472442
13,846667	0,2	2,483883
13,850000	0,2	2,495287
13,853333	0,2	2,506596
13,856667	0,2	2,518225
13,860000	0,2	2,530648
13,863333	0,2	2,543986
13,866667	0,2	2,557881
13,870000	0,2	2,571698
13,873333	0,2	2,584916
13,876667	0,2	2,597575
13,880000	0,2	2,610265
13,883333	0,2	2,623489
13,886667	0,2	2,637183
13,890000	0,2	2,650946
13,893333	0,2	2,664580
13,896667	0,2	2,678219
13,900000	0,2	2,692105
13,903333	0,2	2,706258
13,906667	0,2	2,720335
13,910000	0,2	2,734067
13,913333	0,2	2,747657
13,916667	0,2	2,761554
13,920000	0,2	2,776083
13,923333	0,2	2,791171
13,926667	0,2	2,806352
13,930000	0,2	2,821361
13,933333	0,2	2,836599
13,936667	0,2	2,852751
13,940000	0,2	2,869984
13,943333	0,2	2,887582
13,946667	0,2	2,904499
13,950000	0,2	2,920183
13,953333	0,2	2,934635
13,956667	0,2	2,947965
13,960000	0,2	2,960302
13,963333	0,2	2,971901
13,966667	0,2	2,983050
13,970000	0,2	2,994000
13,973333	0,2	3,004713
13,976667	0,2	3,014515
13,980000	0,2	3,022476
13,983333	0,2	3,028292
13,986667	0,2	3,032493
13,990000	0,2	3,035733
13,993333	0,2	3,038085
13,996667	0,2	3,039325
14,000000	0,2	3,039463
14,003333	0,2	3,038270
14,006667	0,2	3,034926
14,010000	0,2	3,028964
14,013333	0,2	3,020905
14,016667	0,2	3,011528
14,020000	0,2	3,001233
14,023333	0,2	2,990180
14,026667	0,2	2,978675
14,030000	0,2	2,967317
14,033333	0,2	2,956599
14,036667	0,2	2,946381
14,040000	0,2	2,935969
14,043333	0,2	2,924709
14,046667	0,2	2,912430
14,050000	0,2	2,899406
14,053333	0,2	2,885994
14,056667	0,2	2,872319
14,060000	0,2	2,858374
14,063333	0,2	2,844351
14,066667	0,2	2,830647
14,070000	0,2	2,817552
14,073333	0,2	2,805057
14,076667	0,2	2,792952
14,080000	0,2	2,780999
14,083333	0,2	2,769239
14,086667	0,2	2,758259
14,090000	0,2	2,748761
14,093333	0,2	2,740940
14,096667	0,2	2,734522
14,100000	0,2	2,729120
14,103333	0,2	2,724267
14,106667	0,2	2,719303
14,110000	0,2	2,713685
14,113333	0,2	2,707372
14,116667	0,2	2,700610
14,120000	0,2	2,693531
14,123333	0,2	2,686269
14,126667	0,2	2,679100
14,130000	0,2	2,672122
14,133333	0,2	2,665110
14,136667	0,2	2,657870
14,140000	0,2	2,650354
14,143333	0,2	2,642380
14,146667	0,2	2,633846
14,150000	0,2	2,625198
14,153333	0,2	2,617184
14,156667	0,2	2,610178
14,160000	0,2	2,603770
14,163333	0,2	2,597071
14,166667	0,2	2,589714
14,170000	0,2	2,582400
14,173333	0,2	2,576202
14,176667	0,2	2,571607
14,180000	0,2	2,568608
14,183333	0,2	2,567448
14,186667	0,2	2,568562
14,190000	0,2	2,571787
14,193333	0,2	2,576300
14,196667	0,2	2,581350
14,200000	0,2	2,586583
14,203333	0,2	2,592010
14,206667	0,2	2,597951
14,210000	0,2	2,604685
14,213333	0,2	2,612140
14,216667	0,2	2,620075
14,220000	0,2	2,628382
14,223333	0,2	2,636856
14,226667	0,2	2,644899
14,230000	0,2	2,652029
14,233333	0,2	2,658413
14,236667	0,2	2,664536
14,240000	0,2	2,670754
14,243333	0,2	2,677129
14,246667	0,2	2,683545
14,250000	0,2	2,690098
14,253333	0,2	2,696985
14,256667	0,2	2,704007
14,260000	0,2	2,710708
14,263333	0,2	2,716849
14,266667	0,2	2,722434
14,270000	0,2	2,727550
14,273333	0,2	2,732279
14,276667	0,2	2,736724
14,280000	0,2	2,741117
14,283333	0,2	2,745642
14,286667	0,2	2,750147
14,290000	0,2	2,754305
14,293333	0,2	2,758049
14,296667	0,2	2,761683
14,300000	0,2	2,765364
14,303333	0,2	2,768610
14,306667	0,2	2,770644
14,310000	0,2	2,771179
14,313333	0,2	2,770611
14,316667	0,2	2,769677
14,320000	0,2	2,768980
14,323333	0,2	2,768532
14,326667	0,2	2,767800
14,330000	0,2	2,766360
14,333333	0,2	2,764271
14,336667	0,2	2,761666
14,340000	0,2	2,758589
14,343333	0,2	2,755489
14,346667	0,2	2,753131
14,350000	0,2	2,751872
14,353333	0,2	2,751463
14,356667	0,2	2,751400
14,360000	0,2	2,751244
14,363333	0,2	2,750810
14,366667	0,2	2,750355
14,370000	0,2	2,750561
14,373333	0,2	2,752095
14,376667	0,2	2,755351
14,380000	0,2	2,760512
14,383333	0,2	2,767569
14,386667	0,2	2,776676
14,390000	0,2	2,788792
14,393333	0,2	2,805514
14,396667	0,2	2,828032
14,400000	0,2	2,856303
14,403333	0,2	2,889200
14,406667	0,2	2,925421
14,410000	0,2	2,964444
14,413333	0,2	3,006777
14,416667	0,2	3,053541
14,420000	0,2	3,105869
14,423333	0,2	3,164358
14,426667	0,2	3,228888
14,430000	0,2	3,299060
14,433333	0,2	3,374581
14,436667	0,2	3,455041
14,440000	0,2	3,539726
14,443333	0,2	3,627865
14,446667	0,2	3,718768
14,450000	0,2	3,811689
14,453333	0,2	3,905855
14,456667	0,2	4,000564
14,460000	0,2	4,094985
14,463333	0,2	4,187911
14,466667	0,2	4,277921
14,470000	0,2	4,363761
14,473333	0,2	4,444409
14,476667	0,2	4,518625
14,480000	0,2	4,584709
14,483333	0,2	4,641195
14,486667	0,2	4,687649
14,490000	0,2	4,724243
14,493333	0,2	4,750669
14,496667	0,2	4,766048
14,500000	0,2	4,769676
14,503333	0,2	4,761496
14,506667	0,2	4,742221
14,510000	0,2	4,713020
14,513333	0,2	4,674860
14,516667	0,2	4,628159
14,520000	0,2	4,573277
14,523333	0,2	4,511309
14,526667	0,2	4,443940
14,530000	0,2	4,372553
14,533333	0,2	4,298030
14,536667	0,2	4,221292
14,540000	0,2	4,143495
14,543333	0,2	4,065625
14,546667	0,2	3,988183
14,550000	0,2	3,911369
14,553333	0,2	3,835469
14,556667	0,2	3,761140
14,560000	0,2	3,689401
14,563333	0,2	3,621368
14,566667	0,2	3,557994
14,570000	0,2	3,499744
14,573333	0,2	3,446413
14,576667	0,2	3,397508
14,580000	0,2	3,352745
14,583333	0,2	3,312111
14,586667	0,2	3,275687
14,590000	0,2	3,243429
14,593333	0,2	3,215055
14,596667	0,2	3,190219
14,600000	0,2	3,168600
14,603333	0,2	3,149786
14,606667	0,2	3,133548
14,610000	0,2	3,120120
14,613333	0,2	3,109747
14,616667	0,2	3,102164
14,620000	0,2	3,096639
14,623333	0,2	3,092296
14,626667	0,2	3,088330
14,630000	0,2	3,084231
14,633333	0,2	3,080027
14,636667	0,2	3,075921
14,640000	0,2	3,071726
14,643333	0,2	3,067137
14,646667	0,2	3,062291
14,650000	0,2	3,057651
14,653333	0,2	3,053511
14,656667	0,2	3,049643
14,660000	0,2	3,045566
14,663333	0,2	3,041253
14,666667	0,2	3,037143
14,670000	0,2	3,033433
14,673333	0,2	3,029800
14,676667	0,2	3,026091
14,680000	0,2	3,022932
14,683333	0,2	3,021203
14,686667	0,2	3,021179
14,690000	0,2	3,022437
14,693333	0,2	3,024244
14,696667	0,2	3,026074
14,700000	0,2	3,028083
14,703333	0,2	3,031007
14,706667	0,2	3,035556
14,710000	0,2	3,042066
14,713333	0,2	3,050562
14,716667	0,2	3,060893
14,720000	0,2	3,072935
14,723333	0,2	3,086751
14,726667	0,2	3,102458
14,730000	0,2	3,120142
14,733333	0,2	3,139946
14,736667	0,2	3,162032
14,740000	0,2	3,186411
14,743333	0,2	3,212859
14,746667	0,2	3,240971
14,750000	0,2	3,270321
14,753333	0,2	3,300619
14,756667	0,2	3,331859
14,760000	0,2	3,364405
14,763333	0,2	3,398724
14,766667	0,2	3,435030
14,770000	0,2	3,473169
14,773333	0,2	3,512691
14,776667	0,2	3,553157
14,780000	0,2	3,594277
14,783333	0,2	3,635608
14,786667	0,2	3,676449
14,790000	0,2	3,716254
14,793333	0,2	3,754829
14,796667	0,2	3,791969
14,800000	0,2	3,827382
14,803333	0,2	3,860907
14,806667	0,2	3,892328
14,810000	0,2	3,920901
14,813333	0,2	3,945497
14,816667	0,2	3,965528
14,820000	0,2	3,981420
14,823333	0,2	3,993881
14,826667	0,2	4,003101
14,830000	0,2	4,008754
14,833333	0,2	4,010405
14,836667	0,2	4,007806
14,840000	0,2	4,001094
14,843333	0,2	3,990799
14,846667	0,2	3,977562
14,850000	0,2	3,961937
14,853333	0,2	3,944432
14,856667	0,2	3,925550
14,860000	0,2	3,905809
14,863333	0,2	3,885712
14,866667	0,2	3,865595
14,870000	0,2	3,845387
14,873333	0,2	3,824578
14,876667	0,2	3,802677
14,880000	0,2	3,779851
14,883333	0,2	3,756860
14,886667	0,2	3,734618
14,890000	0,2	3,714118
14,893333	0,2	3,696269
14,896667	0,2	3,681341
14,900000	0,2	3,668779
14,903333	0,2	3,657750
14,906667	0,2	3,647632
14,910000	0,2	3,638008
14,913333	0,2	3,628662
14,916667	0,2	3,619585
14,920000	0,2	3,610763
14,923333	0,2	3,602114
14,926667	0,2	3,593796
14,930000	0,2	3,586447
14,933333	0,2	3,580655
14,936667	0,2	3,576165
14,940000	0,2	3,572050
14,943333	0,2	3,567666
14,946667	0,2	3,563095
14,950000	0,2	3,558589
14,953333	0,2	3,554015
14,956667	0,2	3,549014
14,960000	0,2	3,543337
14,963333	0,2	3,536953
14,966667	0,2	3,530214
14,970000	0,2	3,523935
14,973333	0,2	3,519043
14,976667	0,2	3,516088
14,980000	0,2	3,515086
14,983333	0,2	3,515658
14,986667	0,2	3,517161
14,990000	0,2	3,518765
14,993333	0,2	3,519737
14,996667	0,2	3,519924
15,000000	0,2	3,519822
15,003333	0,2	3,520171
15,006667	0,2	3,521524
15,010000	0,2	3,524023
15,013333	0,2	3,527469
15,016667	0,2	3,531588
15,020000	0,2	3,536218
15,023333	0,2	3,541150
15,026667	0,2	3,546076
15,030000	0,2	3,550981
15,033333	0,2	3,556169
15,036667	0,2	3,561775
15,040000	0,2	3,567663
15,043333	0,2	3,573680
15,046667	0,2	3,579859
15,050000	0,2	3,586580
15,053333	0,2	3,594454
15,056667	0,2	3,603717
15,060000	0,2	3,613771
15,063333	0,2	3,623819
15,066667	0,2	3,633911
15,070000	0,2	3,644524
15,073333	0,2	3,655489
15,076667	0,2	3,666228
15,080000	0,2	3,676559
15,083333	0,2	3,686773
15,086667	0,2	3,697144
15,090000	0,2	3,707728
15,093333	0,2	3,718631
15,096667	0,2	3,730134
15,100000	0,2	3,742607
15,103333	0,2	3,756370
15,106667	0,2	3,771364
15,110000	0,2	3,787162
15,113333	0,2	3,803464
15,116667	0,2	3,820256
15,120000	0,2	3,837532
15,123333	0,2	3,855144
15,126667	0,2	3,872919
15,130000	0,2	3,890740
15,133333	0,2	3,908435
15,136667	0,2	3,925733
15,140000	0,2	3,942499
15,143333	0,2	3,958855
15,146667	0,2	3,974824
15,150000	0,2	3,989973
15,153333	0,2	4,003704
15,156667	0,2	4,015799
15,160000	0,2	4,026456
15,163333	0,2	4,036045
15,166667	0,2	4,044874
15,170000	0,2	4,052892
15,173333	0,2	4,059739
15,176667	0,2	4,065134
15,180000	0,2	4,069150
15,183333	0,2	4,072351
15,186667	0,2	4,075532
15,190000	0,2	4,078912
15,193333	0,2	4,081967
15,196667	0,2	4,084263
15,200000	0,2	4,085750
15,203333	0,2	4,086299
15,206667	0,2	4,085752
15,210000	0,2	4,084225
15,213333	0,2	4,082022
15,216667	0,2	4,079570
15,220000	0,2	4,077358
15,223333	0,2	4,075482
15,226667	0,2	4,073243
15,230000	0,2	4,069791
15,233333	0,2	4,065039
15,236667	0,2	4,059501
15,240000	0,2	4,053750
15,243333	0,2	4,048348
15,246667	0,2	4,043980
15,250000	0,2	4,041401
15,253333	0,2	4,040979
15,256667	0,2	4,042319
15,260000	0,2	4,044600
15,263333	0,2	4,047043
15,266667	0,2	4,049178
15,270000	0,2	4,051200
15,273333	0,2	4,053890
15,276667	0,2	4,057850
15,280000	0,2	4,063138
15,283333	0,2	4,069700
15,286667	0,2	4,077832
15,290000	0,2	4,088035
15,293333	0,2	4,100470
15,296667	0,2	4,114690
15,300000	0,2	4,129827
15,303333	0,2	4,144881
15,306667	0,2	4,159100
15,310000	0,2	4,172297
15,313333	0,2	4,184603
15,316667	0,2	4,195938
15,320000	0,2	4,205899
15,323333	0,2	4,214115
15,326667	0,2	4,220779
15,330000	0,2	4,226734
15,333333	0,2	4,232816
15,336667	0,2	4,239306
15,340000	0,2	4,246015
15,343333	0,2	4,252656
15,346667	0,2	4,259136
15,350000	0,2	4,265875
15,353333	0,2	4,273728
15,356667	0,2	4,283335
15,360000	0,2	4,294871
15,363333	0,2	4,308543
15,366667	0,2	4,324811
15,370000	0,2	4,343829
15,373333	0,2	4,364908
15,376667	0,2	4,386891
15,380000	0,2	4,409077
15,383333	0,2	4,431530
15,386667	0,2	4,454321
15,390000	0,2	4,476680
15,393333	0,2	4,497175
15,396667	0,2	4,514569
15,400000	0,2	4,528103
15,403333	0,2	4,537365
15,406667	0,2	4,542445
15,410000	0,2	4,543994
15,413333	0,2	4,542862
15,416667	0,2	4,539850
15,420000	0,2	4,535564
15,423333	0,2	4,530098
15,426667	0,2	4,523044
15,430000	0,2	4,514155
15,433333	0,2	4,504041
15,436667	0,2	4,493973
15,440000	0,2	4,485017
15,443333	0,2	4,477655
15,446667	0,2	4,472136
15,450000	0,2	4,468668
15,453333	0,2	4,467362
15,456667	0,2	4,468589
15,460000	0,2	4,473246
15,463333	0,2	4,482208
15,466667	0,2	4,495614
15,470000	0,2	4,512795
15,473333	0,2	4,532754
15,476667	0,2	4,554875
15,480000	0,2	4,579173
15,483333	0,2	4,605786
15,486667	0,2	4,634533
15,490000	0,2	4,665074
15,493333	0,2	4,697159
15,496667	0,2	4,730536
15,500000	0,2	4,764773
15,503333	0,2	4,799237
15,506667	0,2	4,833436
15,510000	0,2	4,867512
15,513333	0,2	4,902152
15,516667	0,2	4,937970
15,520000	0,2	4,975433
15,523333	0,2	5,015180
15,526667	0,2	5,057866
15,530000	0,2	5,103936
15,533333	0,2	5,153850
15,536667	0,2	5,208402
15,540000	0,2	5,268689
15,543333	0,2	5,335641
15,546667	0,2	5,409797
15,550000	0,2	5,491432
15,553333	0,2	5,580627
15,556667	0,2	5,677513
15,560000	0,2	5,782487
15,563333	0,2	5,895721
15,566667	0,2	6,016718
15,570000	0,2	6,144821
15,573333	0,2	6,279987
15,576667	0,2	6,422709
15,580000	0,2	6,573207
15,583333	0,2	6,730975
15,586667	0,2	6,895104
15,590000	0,2	7,064783
15,593333	0,2	7,239363
15,596667	0,2	7,418024
15,600000	0,2	7,599741
15,603333	0,2	7,783439
15,606667	0,2	7,967821
15,610000	0,2	8,151285
15,613333	0,2	8,332392
15,616667	0,2	8,510189
15,620000	0,2	8,683824
15,623333	0,2	8,852065
15,626667	0,2	9,013579
15,630000	0,2	9,167344
15,633333	0,2	9,312343
15,636667	0,2	9,447250
15,640000	0,2	9,570756
15,643333	0,2	9,682021
15,646667	0,2	9,780679
15,650000	0,2	9,866402
15,653333	0,2	9,938681
15,656667	0,2	9,997036
15,660000	0,2	10,041033
15,663333	0,2	10,070037
15,666667	0,2	10,083353
15,670000	0,2	10,080784
15,673333	0,2	10,062803
15,676667	0,2	10,029961
15,680000	0,2	9,982388
15,683333	0,2	9,920145
15,686667	0,2	9,843771
15,690000	0,2	9,754615
15,693333	0,2	9,654824
15,696667	0,2	9,546515
15,700000	0,2	9,430861
15,703333	0,2	9,308186
15,706667	0,2	9,178914
15,710000	0,2	9,044200
15,713333	0,2	8,905497
15,716667	0,2	8,763763
15,720000	0,2	8,619331
15,723333	0,2	8,472566
15,726667	0,2	8,324565
15,730000	0,2	8,176846
15,733333	0,2	8,030578
15,736667	0,2	7,886531
15,740000	0,2	7,745323
15,743333	0,2	7,607391
15,746667	0,2	7,472887
15,750000	0,2	7,341673
15,753333	0,2	7,213605
15,756667	0,2	7,088856
15,760000	0,2	6,967711
15,763333	0,2	6,850392
15,766667	0,2	6,737429
15,770000	0,2	6,629679
15,773333	0,2	6,527957
15,776667	0,2	6,433071
15,780000	0,2	6,345840
15,783333	0,2	6,266746
15,786667	0,2	6,195879
15,790000	0,2	6,133209
15,793333	0,2	6,078698
15,796667	0,2	6,032397
15,800000	0,2	5,994598
15,803333	0,2	5,965932
15,806667	0,2	5,947456
15,810000	0,2	5,940285
15,813333	0,2	5,944812
15,816667	0,2	5,960619
15,820000	0,2	5,987342
15,823333	0,2	6,025194
15,826667	0,2	6,074611
15,830000	0,2	6,135638
15,833333	0,2	6,207749
15,836667	0,2	6,290326
15,840000	0,2	6,383133
15,843333	0,2	6,485863
15,846667	0,2	6,597482
15,850000	0,2	6,716302
15,853333	0,2	6,840469
15,856667	0,2	6,968394
15,860000	0,2	7,098891
15,863333	0,2	7,230883
15,866667	0,2	7,362918
15,870000	0,2	7,492913
15,873333	0,2	7,618372
15,876667	0,2	7,737149
15,880000	0,2	7,847954
15,883333	0,2	7,949733
15,886667	0,2	8,040928
15,890000	0,2	8,119791
15,893333	0,2	8,184824
15,896667	0,2	8,234747
15,900000	0,2	8,268629
15,903333	0,2	8,286265
15,906667	0,2	8,288126
15,910000	0,2	8,274862
15,913333	0,2	8,246880
15,916667	0,2	8,204343
15,920000	0,2	8,147563
15,923333	0,2	8,077374
15,926667	0,2	7,995200
15,930000	0,2	7,902801
15,933333	0,2	7,801798
15,936667	0,2	7,693564
15,940000	0,2	7,579587
15,943333	0,2	7,461456
15,946667	0,2	7,340438
15,950000	0,2	7,217501
15,953333	0,2	7,093660
15,956667	0,2	6,970086
15,960000	0,2	6,847915
15,963333	0,2	6,727932
15,966667	0,2	6,610727
15,970000	0,2	6,497124
15,973333	0,2	6,388010
15,976667	0,2	6,284041
15,980000	0,2	6,185809
15,983333	0,2	6,093948
15,986667	0,2	6,008978
15,990000	0,2	5,930923
15,993333	0,2	5,858878
15,996667	0,2	5,791488
16,000000	0,2	5,728144
16,003333	0,2	5,669236
16,006667	0,2	5,615222
16,010000	0,2	5,565972
16,013333	0,2	5,520820
16,016667	0,2	5,478755
16,020000	0,2	5,438949
16,023333	0,2	5,401179
16,026667	0,2	5,365306
16,030000	0,2	5,330656
16,033333	0,2	5,296339
16,036667	0,2	5,261774
16,040000	0,2	5,226663
16,043333	0,2	5,190703
16,046667	0,2	5,153556
16,050000	0,2	5,115161
16,053333	0,2	5,075898
16,056667	0,2	5,036323
16,060000	0,2	4,997024
16,063333	0,2	4,958605
16,066667	0,2	4,921491
16,070000	0,2	4,885983
16,073333	0,2	4,852541
16,076667	0,2	4,821726
16,080000	0,2	4,793814
16,083333	0,2	4,768642
16,086667	0,2	4,746011
16,090000	0,2	4,726169
16,093333	0,2	4,709723
16,096667	0,2	4,697281
16,100000	0,2	4,689463
16,103333	0,2	4,686940
16,106667	0,2	4,690003
16,110000	0,2	4,698123
16,113333	0,2	4,710242
16,116667	0,2	4,725461
16,120000	0,2	4,743400
16,123333	0,2	4,764091
16,126667	0,2	4,787581
16,130000	0,2	4,813632
16,133333	0,2	4,841768
16,136667	0,2	4,871392
16,140000	0,2	4,901850
16,143333	0,2	4,932623
16,146667	0,2	4,963373
16,150000	0,2	4,993838
16,153333	0,2	5,023732
16,156667	0,2	5,052602
16,160000	0,2	5,079813
16,163333	0,2	5,104925
16,166667	0,2	5,127958
16,170000	0,2	5,148869
16,173333	0,2	5,167133
16,176667	0,2	5,182201
16,180000	0,2	5,193963
16,183333	0,2	5,202859
16,186667	0,2	5,209743
16,190000	0,2	5,215376
16,193333	0,2	5,219901
16,196667	0,2	5,222668
16,200000	0,2	5,222485
16,203333	0,2	5,218282
16,206667	0,2	5,209584
16,210000	0,2	5,196409
16,213333	0,2	5,179152
16,216667	0,2	5,158633
16,220000	0,2	5,135866
16,223333	0,2	5,111639
16,226667	0,2	5,086277
16,230000	0,2	5,059529
16,233333	0,2	5,030839
16,236667	0,2	4,999948
16,240000	0,2	4,967058
16,243333	0,2	4,932442
16,246667	0,2	4,896312
16,250000	0,2	4,858995
16,253333	0,2	4,820956
16,256667	0,2	4,782747
16,260000	0,2	4,745214
16,263333	0,2	4,709706
16,266667	0,2	4,677562
16,270000	0,2	4,649298
16,273333	0,2	4,624609
16,276667	0,2	4,602908
16,280000	0,2	4,583742
16,283333	0,2	4,567260
16,286667	0,2	4,554438
16,290000	0,2	4,546562
16,293333	0,2	4,544570
16,296667	0,2	4,548586
16,300000	0,2	4,557789
16,303333	0,2	4,571038
16,306667	0,2	4,587605
16,310000	0,2	4,607198
16,313333	0,2	4,629800
16,316667	0,2	4,655618
16,320000	0,2	4,684599
16,323333	0,2	4,715996
16,326667	0,2	4,748867
16,330000	0,2	4,782619
16,333333	0,2	4,816926
16,336667	0,2	4,851682
16,340000	0,2	4,886806
16,343333	0,2	4,921781
16,346667	0,2	4,955785
16,350000	0,2	4,988100
16,353333	0,2	5,017842
16,356667	0,2	5,043825
16,360000	0,2	5,065295
16,363333	0,2	5,082366
16,366667	0,2	5,095354
16,370000	0,2	5,104022
16,373333	0,2	5,107762
16,376667	0,2	5,106201
16,380000	0,2	5,099297
16,383333	0,2	5,087170
16,386667	0,2	5,070199
16,390000	0,2	5,048921
16,393333	0,2	5,023741
16,396667	0,2	4,994900
16,400000	0,2	4,962616
16,403333	0,2	4,927280
16,406667	0,2	4,889669
16,410000	0,2	4,850924
16,413333	0,2	4,812159
16,416667	0,2	4,773968
16,420000	0,2	4,736375
16,423333	0,2	4,699239
16,426667	0,2	4,662598
16,430000	0,2	4,626648
16,433333	0,2	4,591578
16,436667	0,2	4,557839
16,440000	0,2	4,526496
16,443333	0,2	4,498566
16,446667	0,2	4,474109
16,450000	0,2	4,452486
16,453333	0,2	4,433105
16,456667	0,2	4,415613
16,460000	0,2	4,399803
16,463333	0,2	4,385601
16,466667	0,2	4,373233
16,470000	0,2	4,363139
16,473333	0,2	4,355542
16,476667	0,2	4,350265
16,480000	0,2	4,346812
16,483333	0,2	4,344522
16,486667	0,2	4,342878
16,490000	0,2	4,341692
16,493333	0,2	4,340894
16,496667	0,2	4,340358
16,500000	0,2	4,340036
16,503333	0,2	4,339923
16,506667	0,2	4,339848
16,510000	0,2	4,339548
16,513333	0,2	4,339038
16,516667	0,2	4,338790
16,520000	0,2	4,339291
16,523333	0,2	4,340449
16,526667	0,2	4,341732
16,530000	0,2	4,342716
16,533333	0,2	4,343358
16,536667	0,2	4,343993
16,540000	0,2	4,345124
16,543333	0,2	4,347104
16,546667	0,2	4,350164
16,550000	0,2	4,354624
16,553333	0,2	4,360699
16,556667	0,2	4,368256
16,560000	0,2	4,376885
16,563333	0,2	4,386029
16,566667	0,2	4,395215
16,570000	0,2	4,404443
16,573333	0,2	4,414282
16,576667	0,2	4,425285
16,580000	0,2	4,437330
16,583333	0,2	4,449796
16,586667	0,2	4,462202
16,590000	0,2	4,474633
16,593333	0,2	4,487669
16,596667	0,2	4,501811
16,600000	0,2	4,516972
16,603333	0,2	4,532559
16,606667	0,2	4,547938
16,610000	0,2	4,562898
16,613333	0,2	4,577886
16,616667	0,2	4,593845
16,620000	0,2	4,611392
16,623333	0,2	4,630177
16,626667	0,2	4,649392
16,630000	0,2	4,668448
16,633333	0,2	4,687103
16,636667	0,2	4,705471
16,640000	0,2	4,723839
16,643333	0,2	4,742321
16,646667	0,2	4,760717
16,650000	0,2	4,778731
16,653333	0,2	4,796263
16,656667	0,2	4,813236
16,660000	0,2	4,829199
16,663333	0,2	4,843487
16,666667	0,2	4,855777
16,670000	0,2	4,866305
16,673333	0,2	4,875427
16,676667	0,2	4,883165
16,680000	0,2	4,889375
16,683333	0,2	4,894140
16,686667	0,2	4,897745
16,690000	0,2	4,900334
16,693333	0,2	4,901861
16,696667	0,2	4,902371
16,700000	0,2	4,902044
16,703333	0,2	4,901158
16,706667	0,2	4,900151
16,710000	0,2	4,899449
16,713333	0,2	4,899186
16,716667	0,2	4,899369
16,720000	0,2	4,900208
16,723333	0,2	4,902079
16,726667	0,2	4,905262
16,730000	0,2	4,909892
16,733333	0,2	4,916257
16,736667	0,2	4,924838
16,740000	0,2	4,935971
16,743333	0,2	4,949737
16,746667	0,2	4,966141
16,750000	0,2	4,985055
16,753333	0,2	5,006011
16,756667	0,2	5,028446
16,760000	0,2	5,052354
16,763333	0,2	5,078551
16,766667	0,2	5,108020
16,770000	0,2	5,140934
16,773333	0,2	5,176453
16,776667	0,2	5,213491
16,780000	0,2	5,251474
16,783333	0,2	5,290405
16,786667	0,2	5,330426
16,790000	0,2	5,371387
16,793333	0,2	5,412700
16,796667	0,2	5,453520
16,800000	0,2	5,493141
16,803333	0,2	5,531137
16,806667	0,2	5,567188
16,810000	0,2	5,601010
16,813333	0,2	5,632560
16,816667	0,2	5,662038
16,820000	0,2	5,689242
16,823333	0,2	5,713267
16,826667	0,2	5,733196
16,830000	0,2	5,748713
16,833333	0,2	5,760041
16,836667	0,2	5,767827
16,840000	0,2	5,773044
16,843333	0,2	5,776766
16,846667	0,2	5,780021
16,850000	0,2	5,783856
16,853333	0,2	5,789258
16,856667	0,2	5,796720
16,860000	0,2	5,806102
16,863333	0,2	5,817222
16,866667	0,2	5,830606
16,870000	0,2	5,847643
16,873333	0,2	5,869845
16,876667	0,2	5,898029
16,880000	0,2	5,932328
16,883333	0,2	5,972712
16,886667	0,2	6,019321
16,890000	0,2	6,072110
16,893333	0,2	6,130160
16,896667	0,2	6,191691
16,900000	0,2	6,254647
16,903333	0,2	6,317244
16,906667	0,2	6,378513
16,910000	0,2	6,438288
16,913333	0,2	6,496448
16,916667	0,2	6,552202
16,920000	0,2	6,604015
16,923333	0,2	6,650297
16,926667	0,2	6,690280
16,930000	0,2	6,724234
16,933333	0,2	6,753114
16,936667	0,2	6,778110
16,940000	0,2	6,800320
16,943333	0,2	6,820853
16,946667	0,2	6,841397
16,950000	0,2	6,864697
16,953333	0,2	6,894409
16,956667	0,2	6,934542
16,960000	0,2	6,989148
16,963333	0,2	7,062247
16,966667	0,2	7,157517
16,970000	0,2	7,278072
16,973333	0,2	7,426667
16,976667	0,2	7,605657
16,980000	0,2	7,816505
16,983333	0,2	8,059786
16,986667	0,2	8,335678
16,990000	0,2	8,643988
16,993333	0,2	8,983528
16,996667	0,2	9,351509
17,000000	0,2	9,743421
17,003333	0,2	10,153447
17,006667	0,2	10,575016
17,010000	0,2	11,001057
17,013333	0,2	11,424175
17,016667	0,2	11,836938
17,020000	0,2	12,231797
17,023333	0,2	12,600906
17,026667	0,2	12,936547
17,030000	0,2	13,231782
17,033333	0,2	13,480654
17,036667	0,2	13,678133
17,040000	0,2	13,820255
17,043333	0,2	13,904558
17,046667	0,2	13,930397
17,050000	0,2	13,898898
17,053333	0,2	13,812768
17,056667	0,2	13,675937
17,060000	0,2	13,492975
17,063333	0,2	13,268828
17,066667	0,2	13,009002
17,070000	0,2	12,719544
17,073333	0,2	12,406527
17,076667	0,2	12,075498
17,080000	0,2	11,731500
17,083333	0,2	11,379722
17,086667	0,2	11,025942
17,090000	0,2	10,676022
17,093333	0,2	10,334763
17,096667	0,2	10,004982
17,100000	0,2	9,687795
17,103333	0,2	9,383884
17,106667	0,2	9,094196
17,110000	0,2	8,819564
17,113333	0,2	8,560396
17,116667	0,2	8,316882
17,120000	0,2	8,088965
17,123333	0,2	7,875991
17,126667	0,2	7,676821
17,130000	0,2	7,490628
17,133333	0,2	7,317375
17,136667	0,2	7,157267
17,140000	0,2	7,009976
17,143333	0,2	6,874488
17,146667	0,2	6,749452
17,150000	0,2	6,633439
17,153333	0,2	6,524990
17,156667	0,2	6,422938
17,160000	0,2	6,326846
17,163333	0,2	6,236726
17,166667	0,2	6,152266
17,170000	0,2	6,072582
17,173333	0,2	5,996625
17,176667	0,2	5,923538
17,180000	0,2	5,852595
17,183333	0,2	5,783161
17,186667	0,2	5,714922
17,190000	0,2	5,647989
17,193333	0,2	5,582739
17,196667	0,2	5,519521
17,200000	0,2	5,458439
17,203333	0,2	5,399505
17,206667	0,2	5,342869
17,210000	0,2	5,288842
17,213333	0,2	5,237832
17,216667	0,2	5,190175
17,220000	0,2	5,146061
17,223333	0,2	5,105488
17,226667	0,2	5,068250
17,230000	0,2	5,034272
17,233333	0,2	5,003800
17,236667	0,2	4,976919
17,240000	0,2	4,953063
17,243333	0,2	4,931315
17,246667	0,2	4,911393
17,250000	0,2	4,894192
17,253333	0,2	4,881112
17,256667	0,2	4,872963
17,260000	0,2	4,869529
17,263333	0,2	4,869829
17,266667	0,2	4,872669
17,270000	0,2	4,877268
17,273333	0,2	4,883706
17,276667	0,2	4,892634
17,280000	0,2	4,904568
17,283333	0,2	4,919490
17,286667	0,2	4,937106
17,290000	0,2	4,957550
17,293333	0,2	4,981503
17,296667	0,2	5,009529
17,300000	0,2	5,041505
17,303333	0,2	5,076780
17,306667	0,2	5,114841
17,310000	0,2	5,155747
17,313333	0,2	5,199867
17,316667	0,2	5,247450
17,320000	0,2	5,298655
17,323333	0,2	5,353717
17,326667	0,2	5,412665
17,330000	0,2	5,475029
17,333333	0,2	5,539923
17,336667	0,2	5,606306
17,340000	0,2	5,673230
17,343333	0,2	5,739881
17,346667	0,2	5,805681
17,350000	0,2	5,870376
17,353333	0,2	5,933705
17,356667	0,2	5,995182
17,360000	0,2	6,054395
17,363333	0,2	6,111278
17,366667	0,2	6,165987
17,370000	0,2	6,218585
17,373333	0,2	6,268884
17,376667	0,2	6,316587
17,380000	0,2	6,361519
17,383333	0,2	6,403786
17,386667	0,2	6,443860
17,390000	0,2	6,482402
17,393333	0,2	6,519887
17,396667	0,2	6,556606
17,400000	0,2	6,593012
17,403333	0,2	6,629697
17,406667	0,2	6,666831
17,410000	0,2	6,703942
17,413333	0,2	6,740320
17,416667	0,2	6,775256
17,420000	0,2	6,808025
17,423333	0,2	6,838100
17,426667	0,2	6,865199
17,430000	0,2	6,889030
17,433333	0,2	6,909017
17,436667	0,2	6,924049
17,440000	0,2	6,932667
17,443333	0,2	6,933810
17,446667	0,2	6,927276
17,450000	0,2	6,913423
17,453333	0,2	6,892621
17,456667	0,2	6,865001
17,460000	0,2	6,830465
17,463333	0,2	6,788942
17,466667	0,2	6,740824
17,470000	0,2	6,686944
17,473333	0,2	6,627897
17,476667	0,2	6,563731
17,480000	0,2	6,494514
17,483333	0,2	6,420865
17,486667	0,2	6,343863
17,490000	0,2	6,264578
17,493333	0,2	6,183536
17,496667	0,2	6,100736
17,500000	0,2	6,016192
17,503333	0,2	5,930228
17,506667	0,2	5,843186
17,510000	0,2	5,755212
17,513333	0,2	5,666508
17,516667	0,2	5,577334
17,520000	0,2	5,487710
17,523333	0,2	5,397721
17,526667	0,2	5,307951
17,530000	0,2	5,219224
17,533333	0,2	5,132251
17,536667	0,2	5,047515
17,540000	0,2	4,965274
17,543333	0,2	4,885854
17,546667	0,2	4,809736
17,550000	0,2	4,737215
17,553333	0,2	4,668214
17,556667	0,2	4,602478
17,560000	0,2	4,540055
17,563333	0,2	4,481473
17,566667	0,2	4,427377
17,570000	0,2	4,378281
17,573333	0,2	4,334551
17,576667	0,2	4,296243
17,580000	0,2	4,263050
17,583333	0,2	4,234430
17,586667	0,2	4,209674
17,590000	0,2	4,187941
17,593333	0,2	4,168453
17,596667	0,2	4,150925
17,600000	0,2	4,135630
17,603333	0,2	4,122826
17,606667	0,2	4,112378
17,610000	0,2	4,103952
17,613333	0,2	4,097172
17,616667	0,2	4,091523
17,620000	0,2	4,086573
17,623333	0,2	4,082371
17,626667	0,2	4,079336
17,630000	0,2	4,077607
17,633333	0,2	4,076583
17,636667	0,2	4,075309
17,640000	0,2	4,073367
17,643333	0,2	4,071011
17,646667	0,2	4,068462
17,650000	0,2	4,065408
17,653333	0,2	4,061362
17,656667	0,2	4,056401
17,660000	0,2	4,051325
17,663333	0,2	4,047017
17,666667	0,2	4,043828
17,670000	0,2	4,041452
17,673333	0,2	4,039216
17,676667	0,2	4,036619
17,680000	0,2	4,033666
17,683333	0,2	4,030837
17,686667	0,2	4,028961
17,690000	0,2	4,028704
17,693333	0,2	4,030105
17,696667	0,2	4,032851
17,700000	0,2	4,036595
17,703333	0,2	4,041033
17,706667	0,2	4,046177
17,710000	0,2	4,052417
17,713333	0,2	4,060056
17,716667	0,2	4,068745
17,720000	0,2	4,077634
17,723333	0,2	4,086333
17,726667	0,2	4,095260
17,730000	0,2	4,104936
17,733333	0,2	4,115253
17,736667	0,2	4,125360
17,740000	0,2	4,134293
17,743333	0,2	4,141629
17,746667	0,2	4,147486
17,750000	0,2	4,152154
17,753333	0,2	4,155832
17,756667	0,2	4,158656
17,760000	0,2	4,160757
17,763333	0,2	4,162267
17,766667	0,2	4,163368
17,770000	0,2	4,164042
17,773333	0,2	4,163849
17,776667	0,2	4,162374
17,780000	0,2	4,159881
17,783333	0,2	4,157316
17,786667	0,2	4,155621
17,790000	0,2	4,155245
17,793333	0,2	4,156414
17,796667	0,2	4,159637
17,800000	0,2	4,165767
17,803333	0,2	4,175664
17,806667	0,2	4,189842
17,810000	0,2	4,208283
17,813333	0,2	4,230637
17,816667	0,2	4,256931
17,820000	0,2	4,287881
17,823333	0,2	4,324261
17,826667	0,2	4,366331
17,830000	0,2	4,413896
17,833333	0,2	4,466549
17,836667	0,2	4,524169
17,840000	0,2	4,587004
17,843333	0,2	4,654843
17,846667	0,2	4,726645
17,850000	0,2	4,800934
17,853333	0,2	4,875844
17,856667	0,2	4,949309
17,860000	0,2	5,019726
17,863333	0,2	5,085962
17,866667	0,2	5,146767
17,870000	0,2	5,200628
17,873333	0,2	5,246121
17,876667	0,2	5,282092
17,880000	0,2	5,307470
17,883333	0,2	5,321161
17,886667	0,2	5,322441
17,890000	0,2	5,311409
17,893333	0,2	5,288845
17,896667	0,2	5,255889
17,900000	0,2	5,213947
17,903333	0,2	5,164409
17,906667	0,2	5,108515
17,910000	0,2	5,047539
17,913333	0,2	4,982860
17,916667	0,2	4,915884
17,920000	0,2	4,848093
17,923333	0,2	4,781277
17,926667	0,2	4,717482
17,930000	0,2	4,658517
17,933333	0,2	4,605730
17,936667	0,2	4,560138
17,940000	0,2	4,522450
17,943333	0,2	4,492891
17,946667	0,2	4,471335
17,950000	0,2	4,457751
17,953333	0,2	4,452094
17,956667	0,2	4,453825
17,960000	0,2	4,462050
17,963333	0,2	4,475970
17,966667	0,2	4,494968
17,970000	0,2	4,518571
17,973333	0,2	4,546352
17,976667	0,2	4,577602
17,980000	0,2	4,610997
17,983333	0,2	4,644885
17,986667	0,2	4,678221
17,990000	0,2	4,710932
17,993333	0,2	4,743102
17,996667	0,2	4,774190
18,000000	0,2	4,803304
18,003333	0,2	4,829815
18,006667	0,2	4,853487
18,010000	0,2	4,874437
18,013333	0,2	4,893045
18,016667	0,2	4,909767
18,020000	0,2	4,925295
18,023333	0,2	4,940678
18,026667	0,2	4,956810
18,030000	0,2	4,973964
18,033333	0,2	4,992044
18,036667	0,2	5,011144
18,040000	0,2	5,031840
18,043333	0,2	5,054995
18,046667	0,2	5,081040
18,050000	0,2	5,109433
18,053333	0,2	5,139087
18,056667	0,2	5,169076
18,060000	0,2	5,198717
18,063333	0,2	5,227240
18,066667	0,2	5,253512
18,070000	0,2	5,276142
18,073333	0,2	5,293972
18,076667	0,2	5,306350
18,080000	0,2	5,312932
18,083333	0,2	5,313314
18,086667	0,2	5,306777
18,090000	0,2	5,292536
18,093333	0,2	5,270256
18,096667	0,2	5,240120
18,100000	0,2	5,202606
18,103333	0,2	5,158351
18,106667	0,2	5,108153
18,110000	0,2	5,053232
18,113333	0,2	4,995100
18,116667	0,2	4,934949
18,120000	0,2	4,873562
18,123333	0,2	4,811735
18,126667	0,2	4,750368
18,130000	0,2	4,690174
18,133333	0,2	4,631610
18,136667	0,2	4,575384
18,140000	0,2	4,522762
18,143333	0,2	4,474767
18,146667	0,2	4,431280
18,150000	0,2	4,391587
18,153333	0,2	4,355543
18,156667	0,2	4,323702
18,160000	0,2	4,296491
18,163333	0,2	4,273654
18,166667	0,2	4,254504
18,170000	0,2	4,238450
18,173333	0,2	4,225337
18,176667	0,2	4,215374
18,180000	0,2	4,208497
18,183333	0,2	4,203919
18,186667	0,2	4,200631
18,190000	0,2	4,198089
18,193333	0,2	4,196013
18,196667	0,2	4,193959
18,200000	0,2	4,191462
18,203333	0,2	4,188404
18,206667	0,2	4,185115
18,210000	0,2	4,182048
18,213333	0,2	4,179155
18,216667	0,2	4,175724
18,220000	0,2	4,170912
18,223333	0,2	4,164289
18,226667	0,2	4,155763
18,230000	0,2	4,145197
18,233333	0,2	4,132617
18,236667	0,2	4,118611
18,240000	0,2	4,103994
18,243333	0,2	4,089342
18,246667	0,2	4,074845
18,250000	0,2	4,060354
18,253333	0,2	4,045875
18,256667	0,2	4,031920
18,260000	0,2	4,019204
18,263333	0,2	4,008202
18,266667	0,2	3,998868
18,270000	0,2	3,990662
18,273333	0,2	3,982976
18,276667	0,2	3,975634
18,280000	0,2	3,968895
18,283333	0,2	3,962891
18,286667	0,2	3,957344
18,290000	0,2	3,952013
18,293333	0,2	3,947195
18,296667	0,2	3,943481
18,300000	0,2	3,940967
18,303333	0,2	3,938871
18,306667	0,2	3,936099
18,310000	0,2	3,932156
18,313333	0,2	3,927416
18,316667	0,2	3,922499
18,320000	0,2	3,917700
18,323333	0,2	3,913036
18,326667	0,2	3,908495
18,330000	0,2	3,904161
18,333333	0,2	3,900185
18,336667	0,2	3,896831
18,340000	0,2	3,894484
18,343333	0,2	3,893347
18,346667	0,2	3,893188
18,350000	0,2	3,893609
18,353333	0,2	3,894702
18,356667	0,2	3,897334
18,360000	0,2	3,902684
18,363333	0,2	3,911569
18,366667	0,2	3,924130
18,370000	0,2	3,940143
18,373333	0,2	3,959671
18,376667	0,2	3,983218
18,380000	0,2	4,011116
18,383333	0,2	4,043160
18,386667	0,2	4,079036
18,390000	0,2	4,118527
18,393333	0,2	4,160913
18,396667	0,2	4,204653
18,400000	0,2	4,248034
18,403333	0,2	4,289897
18,406667	0,2	4,329661
18,410000	0,2	4,366816
18,413333	0,2	4,400409
18,416667	0,2	4,429262
18,420000	0,2	4,452656
18,423333	0,2	4,470208
18,426667	0,2	4,481437
18,430000	0,2	4,485997
18,433333	0,2	4,483795
18,436667	0,2	4,474645
18,440000	0,2	4,458597
18,443333	0,2	4,436638
18,446667	0,2	4,410520
18,450000	0,2	4,381905
18,453333	0,2	4,351834
18,456667	0,2	4,320791
18,460000	0,2	4,289133
18,463333	0,2	4,257446
18,466667	0,2	4,226510
18,470000	0,2	4,197064
18,473333	0,2	4,169585
18,476667	0,2	4,144302
18,480000	0,2	4,121516
18,483333	0,2	4,101773
18,486667	0,2	4,085678
18,490000	0,2	4,073819
18,493333	0,2	4,066675
18,496667	0,2	4,064250
18,500000	0,2	4,066149
18,503333	0,2	4,072093
18,506667	0,2	4,082036
18,510000	0,2	4,095923
18,513333	0,2	4,113576
18,516667	0,2	4,134867
18,520000	0,2	4,159807
18,523333	0,2	4,188421
18,526667	0,2	4,220648
18,530000	0,2	4,256000
18,533333	0,2	4,293541
18,536667	0,2	4,332569
18,540000	0,2	4,372737
18,543333	0,2	4,413328
18,546667	0,2	4,453058
18,550000	0,2	4,490743
18,553333	0,2	4,525510
18,556667	0,2	4,556340
18,560000	0,2	4,582090
18,563333	0,2	4,601881
18,566667	0,2	4,615083
18,570000	0,2	4,621213
18,573333	0,2	4,620063
18,576667	0,2	4,611745
18,580000	0,2	4,596494
18,583333	0,2	4,574738
18,586667	0,2	4,547425
18,590000	0,2	4,515808
18,593333	0,2	4,480815
18,596667	0,2	4,443083
18,600000	0,2	4,403548
18,603333	0,2	4,363707
18,606667	0,2	4,325175
18,610000	0,2	4,289132
18,613333	0,2	4,256392
18,616667	0,2	4,227700
18,620000	0,2	4,203588
18,623333	0,2	4,184300
18,626667	0,2	4,170046
18,630000	0,2	4,161055
18,633333	0,2	4,157476
18,636667	0,2	4,159388
18,640000	0,2	4,166775
18,643333	0,2	4,179537
18,646667	0,2	4,197432
18,650000	0,2	4,219722
18,653333	0,2	4,245086
18,656667	0,2	4,272220
18,660000	0,2	4,300338
18,663333	0,2	4,328833
18,666667	0,2	4,356775
18,670000	0,2	4,382982
18,673333	0,2	4,406278
18,676667	0,2	4,425546
18,680000	0,2	4,439588
18,683333	0,2	4,447315
18,686667	0,2	4,448517
18,690000	0,2	4,443977
18,693333	0,2	4,434511
18,696667	0,2	4,420407
18,700000	0,2	4,401804
18,703333	0,2	4,378994
18,706667	0,2	4,352447
18,710000	0,2	4,322983
18,713333	0,2	4,291765
18,716667	0,2	4,259855
18,720000	0,2	4,227770
18,723333	0,2	4,195761
18,726667	0,2	4,164618
18,730000	0,2	4,135696
18,733333	0,2	4,110006
18,736667	0,2	4,087789
18,740000	0,2	4,068890
18,743333	0,2	4,052896
18,746667	0,2	4,039112
18,750000	0,2	4,026999
18,753333	0,2	4,016468
18,756667	0,2	4,007590
18,760000	0,2	4,000226
18,763333	0,2	3,993986
18,766667	0,2	3,988369
18,770000	0,2	3,982748
18,773333	0,2	3,976575
18,776667	0,2	3,969838
18,780000	0,2	3,963098
18,783333	0,2	3,957005
18,786667	0,2	3,952030
18,790000	0,2	3,948356
18,793333	0,2	3,945674
18,796667	0,2	3,943599
18,800000	0,2	3,942382
18,803333	0,2	3,942664
18,806667	0,2	3,944971
18,810000	0,2	3,949853
18,813333	0,2	3,957834
18,816667	0,2	3,968952
18,820000	0,2	3,982619
18,823333	0,2	3,997953
18,826667	0,2	4,014141
18,830000	0,2	4,030680
18,833333	0,2	4,047511
18,836667	0,2	4,064832
18,840000	0,2	4,082558
18,843333	0,2	4,100155
18,846667	0,2	4,117014
18,850000	0,2	4,132598
18,853333	0,2	4,146166
18,856667	0,2	4,156703
18,860000	0,2	4,163233
18,863333	0,2	4,165175
18,866667	0,2	4,162480
18,870000	0,2	4,155520
18,873333	0,2	4,144961
18,876667	0,2	4,131495
18,880000	0,2	4,115357
18,883333	0,2	4,096231
18,886667	0,2	4,073787
18,890000	0,2	4,048288
18,893333	0,2	4,020707
18,896667	0,2	3,992330
18,900000	0,2	3,964086
18,903333	0,2	3,936214
18,906667	0,2	3,908858
18,910000	0,2	3,882558
18,913333	0,2	3,857717
18,916667	0,2	3,834147
18,920000	0,2	3,811384
18,923333	0,2	3,789026
18,926667	0,2	3,766997
18,930000	0,2	3,745842
18,933333	0,2	3,726425
18,936667	0,2	3,709133
18,940000	0,2	3,693711
18,943333	0,2	3,679910
18,946667	0,2	3,667748
18,950000	0,2	3,657060
18,953333	0,2	3,647295
18,956667	0,2	3,637803
18,960000	0,2	3,628160
18,963333	0,2	3,618449
18,966667	0,2	3,609327
18,970000	0,2	3,601804
18,973333	0,2	3,596899
18,976667	0,2	3,595072
18,980000	0,2	3,595726
18,983333	0,2	3,597493
18,986667	0,2	3,599156
18,990000	0,2	3,600358
18,993333	0,2	3,601527
18,996667	0,2	3,603298
19,000000	0,2	3,606030
19,003333	0,2	3,609478
19,006667	0,2	3,612849
19,010000	0,2	3,615535
19,013333	0,2	3,617705
19,016667	0,2	3,619777
19,020000	0,2	3,621623
19,023333	0,2	3,622747
19,026667	0,2	3,622703
19,030000	0,2	3,621252
19,033333	0,2	3,618603
19,036667	0,2	3,615171
19,040000	0,2	3,610969
19,043333	0,2	3,605717
19,046667	0,2	3,599354
19,050000	0,2	3,592042
19,053333	0,2	3,583802
19,056667	0,2	3,574486
19,060000	0,2	3,564247
19,063333	0,2	3,553703
19,066667	0,2	3,543346
19,070000	0,2	3,532962
19,073333	0,2	3,521869
19,076667	0,2	3,509721
19,080000	0,2	3,496965
19,083333	0,2	3,484475
19,086667	0,2	3,472846
19,090000	0,2	3,462064
19,093333	0,2	3,451844
19,096667	0,2	3,442097
19,100000	0,2	3,432743
19,103333	0,2	3,423437
19,106667	0,2	3,413835
19,110000	0,2	3,403873
19,113333	0,2	3,393810
19,116667	0,2	3,384159
19,120000	0,2	3,375287
19,123333	0,2	3,366919
19,126667	0,2	3,358572
19,130000	0,2	3,350425
19,133333	0,2	3,343013
19,136667	0,2	3,336259
19,140000	0,2	3,329442
19,143333	0,2	3,322095
19,146667	0,2	3,314821
19,150000	0,2	3,308965
19,153333	0,2	3,305241
19,156667	0,2	3,303022
19,160000	0,2	3,301144
19,163333	0,2	3,298919
19,166667	0,2	3,296224
19,170000	0,2	3,293190
19,173333	0,2	3,290076
19,176667	0,2	3,287156
19,180000	0,2	3,284615
19,183333	0,2	3,282558
19,186667	0,2	3,281033
19,190000	0,2	3,280089
19,193333	0,2	3,279824
19,196667	0,2	3,280314
19,200000	0,2	3,281557
19,203333	0,2	3,283468
19,206667	0,2	3,285906
19,210000	0,2	3,288866
19,213333	0,2	3,292612
19,216667	0,2	3,297489
19,220000	0,2	3,303374
19,223333	0,2	3,309553
19,226667	0,2	3,315499
19,230000	0,2	3,321515
19,233333	0,2	3,328265
19,236667	0,2	3,336070
19,240000	0,2	3,344999
19,243333	0,2	3,355294
19,246667	0,2	3,367288
19,250000	0,2	3,381027
19,253333	0,2	3,396282
19,256667	0,2	3,412932
19,260000	0,2	3,430994
19,263333	0,2	3,450345
19,266667	0,2	3,470612
19,270000	0,2	3,491229
19,273333	0,2	3,511761
19,276667	0,2	3,532205
19,280000	0,2	3,552824
19,283333	0,2	3,573949
19,286667	0,2	3,595848
19,290000	0,2	3,618300
19,293333	0,2	3,640518
19,296667	0,2	3,661792
19,300000	0,2	3,681847
19,303333	0,2	3,700522
19,306667	0,2	3,717549
19,310000	0,2	3,732728
19,313333	0,2	3,746037
19,316667	0,2	3,757310
19,320000	0,2	3,765889
19,323333	0,2	3,771004
19,326667	0,2	3,772439
19,330000	0,2	3,770596
19,333333	0,2	3,766136
19,336667	0,2	3,759777
19,340000	0,2	3,752110
19,343333	0,2	3,743224
19,346667	0,2	3,732683
19,350000	0,2	3,720104
19,353333	0,2	3,705599
19,356667	0,2	3,689648
19,360000	0,2	3,672823
19,363333	0,2	3,655538
19,366667	0,2	3,637953
19,370000	0,2	3,620156
19,373333	0,2	3,602300
19,376667	0,2	3,584661
19,380000	0,2	3,567786
19,383333	0,2	3,552222
19,386667	0,2	3,537980
19,390000	0,2	3,524647
19,393333	0,2	3,512015
19,396667	0,2	3,500330
19,400000	0,2	3,489868
19,403333	0,2	3,480506
19,406667	0,2	3,472014
19,410000	0,2	3,464537
19,413333	0,2	3,458383
19,416667	0,2	3,453630
19,420000	0,2	3,450092
19,423333	0,2	3,447394
19,426667	0,2	3,445023
19,430000	0,2	3,442470
19,433333	0,2	3,439402
19,436667	0,2	3,435776
19,440000	0,2	3,431742
19,443333	0,2	3,427392
19,446667	0,2	3,422705
19,450000	0,2	3,417616
19,453333	0,2	3,412063
19,456667	0,2	3,406211
19,460000	0,2	3,400679
19,463333	0,2	3,396272
19,466667	0,2	3,393307
19,470000	0,2	3,391327
19,473333	0,2	3,389685
19,476667	0,2	3,388255
19,480000	0,2	3,387552
19,483333	0,2	3,388556
19,486667	0,2	3,392298
19,490000	0,2	3,399329
19,493333	0,2	3,409830
19,496667	0,2	3,424236
19,500000	0,2	3,443428
19,503333	0,2	3,468480
19,506667	0,2	3,500420
19,510000	0,2	3,539993
19,513333	0,2	3,587520
19,516667	0,2	3,642953
19,520000	0,2	3,706167
19,523333	0,2	3,777431
19,526667	0,2	3,857311
19,530000	0,2	3,945798
19,533333	0,2	4,041700
19,536667	0,2	4,143018
19,540000	0,2	4,247834
19,543333	0,2	4,354557
19,546667	0,2	4,461232
19,550000	0,2	4,565140
19,553333	0,2	4,663222
19,556667	0,2	4,752527
19,560000	0,2	4,830649
19,563333	0,2	4,895977
19,566667	0,2	4,947165
19,570000	0,2	4,982797
19,573333	0,2	5,002044
19,576667	0,2	5,005093
19,580000	0,2	4,992733
19,583333	0,2	4,966084
19,586667	0,2	4,926901
19,590000	0,2	4,877530
19,593333	0,2	4,820251
19,596667	0,2	4,756983
19,600000	0,2	4,689551
19,603333	0,2	4,619795
19,606667	0,2	4,549536
19,610000	0,2	4,480320
19,613333	0,2	4,412990
19,616667	0,2	4,347849
19,620000	0,2	4,285183
19,623333	0,2	4,225259
19,626667	0,2	4,167975
19,630000	0,2	4,113097
19,633333	0,2	4,060924
19,636667	0,2	4,012096
19,640000	0,2	3,966927
19,643333	0,2	3,925262
19,646667	0,2	3,886482
19,650000	0,2	3,849880
19,653333	0,2	3,815301
19,656667	0,2	3,782821
19,660000	0,2	3,752158
19,663333	0,2	3,722942
19,666667	0,2	3,695182
19,670000	0,2	3,669031
19,673333	0,2	3,644226
19,676667	0,2	3,620066
19,680000	0,2	3,595992
19,683333	0,2	3,572104
19,686667	0,2	3,549184
19,690000	0,2	3,527950
19,693333	0,2	3,508117
19,696667	0,2	3,488621
19,700000	0,2	3,468889
19,703333	0,2	3,449360
19,706667	0,2	3,430710
19,710000	0,2	3,413198
19,713333	0,2	3,396730
19,716667	0,2	3,381111
19,720000	0,2	3,366131
19,723333	0,2	3,351493
19,726667	0,2	3,336955
19,730000	0,2	3,322618
19,733333	0,2	3,308716
19,736667	0,2	3,295143
19,740000	0,2	3,281703
19,743333	0,2	3,268665
19,746667	0,2	3,256355
19,750000	0,2	3,244569
19,753333	0,2	3,233094
19,756667	0,2	3,222239
19,760000	0,2	3,212500
19,763333	0,2	3,204256
19,766667	0,2	3,197632
19,770000	0,2	3,192321
19,773333	0,2	3,187779
19,776667	0,2	3,183653
19,780000	0,2	3,179946
19,783333	0,2	3,176878
19,786667	0,2	3,174853
19,790000	0,2	3,174507
19,793333	0,2	3,176430
19,796667	0,2	3,180788
19,800000	0,2	3,187243
19,803333	0,2	3,195140
19,806667	0,2	3,203903
19,810000	0,2	3,213287
19,813333	0,2	3,223249
19,816667	0,2	3,233714
19,820000	0,2	3,244651
19,823333	0,2	3,256224
19,826667	0,2	3,268663
19,830000	0,2	3,282178
19,833333	0,2	3,296882
19,836667	0,2	3,312370
19,840000	0,2	3,327529
19,843333	0,2	3,340924
19,846667	0,2	3,351369
19,850000	0,2	3,358524
19,853333	0,2	3,363109
19,856667	0,2	3,366433
19,860000	0,2	3,369797
19,863333	0,2	3,374008
19,866667	0,2	3,379039
19,870000	0,2	3,384329
19,873333	0,2	3,389361
19,876667	0,2	3,393848
19,880000	0,2	3,397580
19,883333	0,2	3,400515
19,886667	0,2	3,403000
19,890000	0,2	3,405514
19,893333	0,2	3,408365
19,896667	0,2	3,411690
19,900000	0,2	3,415362
19,903333	0,2	3,418957
19,906667	0,2	3,421899
19,910000	0,2	3,423564
19,913333	0,2	3,423512
19,916667	0,2	3,421625
19,920000	0,2	3,417907
19,923333	0,2	3,412365
19,926667	0,2	3,405137
19,930000	0,2	3,396413
19,933333	0,2	3,386040
19,936667	0,2	3,373334
19,940000	0,2	3,357574
19,943333	0,2	3,338636
19,946667	0,2	3,316930
19,950000	0,2	3,293043
19,953333	0,2	3,267649
19,956667	0,2	3,241410
19,960000	0,2	3,214792
19,963333	0,2	3,187952
19,966667	0,2	3,160807
19,970000	0,2	3,133348
19,973333	0,2	3,105884
19,976667	0,2	3,078882
19,980000	0,2	3,052620
19,983333	0,2	3,027156
19,986667	0,2	3,002600
19,990000	0,2	2,979043
19,993333	0,2	2,956555
19,996667	0,2	2,935537
20,000000	0,2	2,916454
20,003333	0,2	2,899330
20,006667	0,2	2,883999
20,010000	0,2	2,870498
20,013333	0,2	2,859074
20,016667	0,2	2,850036
20,020000	0,2	2,843504
20,023333	0,2	2,839322
20,026667	0,2	2,837229
20,030000	0,2	2,836832
20,033333	0,2	2,837487
20,036667	0,2	2,838505
20,040000	0,2	2,839597
20,043333	0,2	2,841013
20,046667	0,2	2,843003
20,050000	0,2	2,845231
20,053333	0,2	2,846998
20,056667	0,2	2,847998
20,060000	0,2	2,848655
20,063333	0,2	2,849830
20,066667	0,2	2,852161
20,070000	0,2	2,855412
20,073333	0,2	2,858666
20,076667	0,2	2,861252
20,080000	0,2	2,863233
20,083333	0,2	2,865171
20,086667	0,2	2,867634
20,090000	0,2	2,870824
20,093333	0,2	2,874513
20,096667	0,2	2,878300
20,100000	0,2	2,881927
20,103333	0,2	2,885320
20,106667	0,2	2,888678
20,110000	0,2	2,892515
20,113333	0,2	2,897237
20,116667	0,2	2,902806
20,120000	0,2	2,908938
20,123333	0,2	2,915522
20,126667	0,2	2,922543
20,130000	0,2	2,929695
20,133333	0,2	2,936613
20,136667	0,2	2,943335
20,140000	0,2	2,950266
20,143333	0,2	2,957916
20,146667	0,2	2,966640
20,150000	0,2	2,976453
20,153333	0,2	2,987136
20,156667	0,2	2,998473
20,160000	0,2	3,010181
20,163333	0,2	3,021857
20,166667	0,2	3,033400
20,170000	0,2	3,045200
20,173333	0,2	3,057521
20,176667	0,2	3,070245
20,180000	0,2	3,083541
20,183333	0,2	3,097874
20,186667	0,2	3,113257
20,190000	0,2	3,129424
20,193333	0,2	3,146311
20,196667	0,2	3,163863
20,200000	0,2	3,181900
20,203333	0,2	3,200264
20,206667	0,2	3,218836
20,210000	0,2	3,237535
20,213333	0,2	3,256517
20,216667	0,2	3,276212
20,220000	0,2	3,297002
20,223333	0,2	3,318900
20,226667	0,2	3,341454
20,230000	0,2	3,363854
20,233333	0,2	3,385229
20,236667	0,2	3,404872
20,240000	0,2	3,422419
20,243333	0,2	3,437998
20,246667	0,2	3,452040
20,250000	0,2	3,464871
20,253333	0,2	3,476478
20,256667	0,2	3,486504
20,260000	0,2	3,494432
20,263333	0,2	3,499821
20,266667	0,2	3,502408
20,270000	0,2	3,502331
20,273333	0,2	3,500323
20,276667	0,2	3,497125
20,280000	0,2	3,492614
20,283333	0,2	3,486065
20,286667	0,2	3,477200
20,290000	0,2	3,466516
20,293333	0,2	3,454695
20,296667	0,2	3,442140
20,300000	0,2	3,429229
20,303333	0,2	3,416919
20,306667	0,2	3,406680
20,310000	0,2	3,399426
20,313333	0,2	3,394837
20,316667	0,2	3,392185
20,320000	0,2	3,391477
20,323333	0,2	3,393520
20,326667	0,2	3,399255
20,330000	0,2	3,409135
20,333333	0,2	3,423022
20,336667	0,2	3,440500
20,340000	0,2	3,461098
20,343333	0,2	3,484316
20,346667	0,2	3,509832
20,350000	0,2	3,537718
20,353333	0,2	3,568174
20,356667	0,2	3,600985
20,360000	0,2	3,635270
20,363333	0,2	3,669812
20,366667	0,2	3,703756
20,370000	0,2	3,737061
20,373333	0,2	3,770185
20,376667	0,2	3,803305
20,380000	0,2	3,836092
20,383333	0,2	3,868141
20,386667	0,2	3,899154
20,390000	0,2	3,928915
20,393333	0,2	3,957340
20,396667	0,2	3,984317
20,400000	0,2	4,009648
20,403333	0,2	4,033174
20,406667	0,2	4,054687
20,410000	0,2	4,073890
20,413333	0,2	4,090438
20,416667	0,2	4,103787
20,420000	0,2	4,113433
20,423333	0,2	4,119374
20,426667	0,2	4,121799
20,430000	0,2	4,120553
20,433333	0,2	4,115271
20,436667	0,2	4,105519
20,440000	0,2	4,090882
20,443333	0,2	4,071238
20,446667	0,2	4,046728
20,450000	0,2	4,017598
20,453333	0,2	3,984234
20,456667	0,2	3,947096
20,460000	0,2	3,906551
20,463333	0,2	3,862840
20,466667	0,2	3,816204
20,470000	0,2	3,767150
20,473333	0,2	3,716499
20,476667	0,2	3,664978
20,480000	0,2	3,612952
20,483333	0,2	3,560775
20,486667	0,2	3,509221
20,490000	0,2	3,459313
20,493333	0,2	3,411748
20,496667	0,2	3,366729
20,500000	0,2	3,324276
20,503333	0,2	3,284524
20,506667	0,2	3,247775
20,510000	0,2	3,214273
20,513333	0,2	3,184024
20,516667	0,2	3,157036
20,520000	0,2	3,133478
20,523333	0,2	3,113504
20,526667	0,2	3,097153
20,530000	0,2	3,084276
20,533333	0,2	3,074419
20,536667	0,2	3,066987
20,540000	0,2	3,061477
20,543333	0,2	3,057493
20,546667	0,2	3,054609
20,550000	0,2	3,052279
20,553333	0,2	3,049830
20,556667	0,2	3,046663
20,560000	0,2	3,042551
20,563333	0,2	3,037728
20,566667	0,2	3,032595
20,570000	0,2	3,027254
20,573333	0,2	3,021344
20,576667	0,2	3,014463
20,580000	0,2	3,006689
20,583333	0,2	2,998404
20,586667	0,2	2,989645
20,590000	0,2	2,980044
20,593333	0,2	2,969353
20,596667	0,2	2,957747
20,600000	0,2	2,945730
20,603333	0,2	2,933824
20,606667	0,2	2,922285
20,610000	0,2	2,911063
20,613333	0,2	2,900120
20,616667	0,2	2,889631
20,620000	0,2	2,879728
20,623333	0,2	2,870521
20,626667	0,2	2,862338
20,630000	0,2	2,855394
20,633333	0,2	2,849451
20,636667	0,2	2,844117
20,640000	0,2	2,839038
20,643333	0,2	2,833790
20,646667	0,2	2,827987
20,650000	0,2	2,821457
20,653333	0,2	2,814116
20,656667	0,2	2,805888
20,660000	0,2	2,796931
20,663333	0,2	2,787686
20,666667	0,2	2,778539
20,670000	0,2	2,769790
20,673333	0,2	2,761821
20,676667	0,2	2,754662
20,680000	0,2	2,747603
20,683333	0,2	2,739772
20,686667	0,2	2,730943
20,690000	0,2	2,721557
20,693333	0,2	2,712056
20,696667	0,2	2,702333
20,700000	0,2	2,692223
20,703333	0,2	2,682211
20,706667	0,2	2,672928
20,710000	0,2	2,664477
20,713333	0,2	2,656571
20,716667	0,2	2,648814
20,720000	0,2	2,640884
20,723333	0,2	2,632722
20,726667	0,2	2,624531
20,730000	0,2	2,616703
20,733333	0,2	2,609669
20,736667	0,2	2,603746
20,740000	0,2	2,599141
20,743333	0,2	2,595888
20,746667	0,2	2,593632
20,750000	0,2	2,591736
20,753333	0,2	2,589827
20,756667	0,2	2,588030
20,760000	0,2	2,586611
20,763333	0,2	2,585754
20,766667	0,2	2,585480
20,770000	0,2	2,585573
20,773333	0,2	2,585843
20,776667	0,2	2,586358
20,780000	0,2	2,587129
20,783333	0,2	2,587942
20,786667	0,2	2,588681
20,790000	0,2	2,589438
20,793333	0,2	2,590397
20,796667	0,2	2,591877
20,800000	0,2	2,594230
20,803333	0,2	2,597615
20,806667	0,2	2,602006
20,810000	0,2	2,607296
20,813333	0,2	2,613362
20,816667	0,2	2,620126
20,820000	0,2	2,627629
20,823333	0,2	2,636018
20,826667	0,2	2,645622
20,830000	0,2	2,657077
20,833333	0,2	2,671138
20,836667	0,2	2,688291
20,840000	0,2	2,708574
20,843333	0,2	2,731528
20,846667	0,2	2,756319
20,850000	0,2	2,782088
20,853333	0,2	2,808185
20,856667	0,2	2,834106
20,860000	0,2	2,859601
20,863333	0,2	2,884789
20,866667	0,2	2,909618
20,870000	0,2	2,933452
20,873333	0,2	2,955539
20,876667	0,2	2,975338
20,880000	0,2	2,992184
20,883333	0,2	3,005334
20,886667	0,2	3,014456
20,890000	0,2	3,019596
20,893333	0,2	3,020760
20,896667	0,2	3,017867
20,900000	0,2	3,011123
20,903333	0,2	3,001221
20,906667	0,2	2,988920
20,910000	0,2	2,974261
20,913333	0,2	2,956561
20,916667	0,2	2,935410
20,920000	0,2	2,911273
20,923333	0,2	2,885026
20,926667	0,2	2,857613
20,930000	0,2	2,830259
20,933333	0,2	2,804389
20,936667	0,2	2,781098
20,940000	0,2	2,760979
20,943333	0,2	2,744321
20,946667	0,2	2,731281
20,950000	0,2	2,722122
20,953333	0,2	2,717256
20,956667	0,2	2,716876
20,960000	0,2	2,720876
20,963333	0,2	2,729301
20,966667	0,2	2,742636
20,970000	0,2	2,761468
20,973333	0,2	2,786061
20,976667	0,2	2,816478
20,980000	0,2	2,852697
20,983333	0,2	2,894204
20,986667	0,2	2,939583
20,990000	0,2	2,986963
20,993333	0,2	3,035116
20,996667	0,2	3,083888
21,000000	0,2	3,133382
21,003333	0,2	3,183127
21,006667	0,2	3,232124
21,010000	0,2	3,279181
21,013333	0,2	3,323008
21,016667	0,2	3,362224
21,020000	0,2	3,395289
21,023333	0,2	3,420713
21,026667	0,2	3,437744
21,030000	0,2	3,446650
21,033333	0,2	3,448107
21,036667	0,2	3,442544
21,040000	0,2	3,430166
21,043333	0,2	3,411250
21,046667	0,2	3,386127
21,050000	0,2	3,355008
21,053333	0,2	3,318225
21,056667	0,2	3,276772
21,060000	0,2	3,232179
21,063333	0,2	3,185809
21,066667	0,2	3,138564
21,070000	0,2	3,091038
21,073333	0,2	3,043604
21,076667	0,2	2,996518
21,080000	0,2	2,950298
21,083333	0,2	2,905986
21,086667	0,2	2,864662
21,090000	0,2	2,826543
21,093333	0,2	2,790918
21,096667	0,2	2,756953
21,100000	0,2	2,724379
21,103333	0,2	2,693589
21,106667	0,2	2,665135
21,110000	0,2	2,639212
21,113333	0,2	2,615814
21,116667	0,2	2,595080
21,120000	0,2	2,577106
21,123333	0,2	2,561676
21,126667	0,2	2,548427
21,130000	0,2	2,537235
21,133333	0,2	2,528513
21,136667	0,2	2,522945
21,140000	0,2	2,520962
21,143333	0,2	2,522488
21,146667	0,2	2,526718
21,150000	0,2	2,532271
21,153333	0,2	2,538166
21,156667	0,2	2,544587
21,160000	0,2	2,552417
21,163333	0,2	2,562268
21,166667	0,2	2,574225
21,170000	0,2	2,588178
21,173333	0,2	2,603947
21,176667	0,2	2,621399
21,180000	0,2	2,640920
21,183333	0,2	2,663581
21,186667	0,2	2,690722
21,190000	0,2	2,723544
21,193333	0,2	2,763009
21,196667	0,2	2,809857
21,200000	0,2	2,864765
21,203333	0,2	2,928847
21,206667	0,2	3,004125
21,210000	0,2	3,093252
21,213333	0,2	3,198576
21,216667	0,2	3,321604
21,220000	0,2	3,463496
21,223333	0,2	3,625664
21,226667	0,2	3,809332
21,230000	0,2	4,014885
21,233333	0,2	4,242015
21,236667	0,2	4,489913
21,240000	0,2	4,757200
21,243333	0,2	5,042014
21,246667	0,2	5,342101
21,250000	0,2	5,654567
21,253333	0,2	5,975412
21,256667	0,2	6,299454
21,260000	0,2	6,620764
21,263333	0,2	6,933084
21,266667	0,2	7,230062
21,270000	0,2	7,505599
21,273333	0,2	7,754182
21,276667	0,2	7,971022
21,280000	0,2	8,152256
21,283333	0,2	8,295160
21,286667	0,2	8,397945
21,290000	0,2	8,459309
21,293333	0,2	8,478239
21,296667	0,2	8,454347
21,300000	0,2	8,388666
21,303333	0,2	8,284223
21,306667	0,2	8,145688
21,310000	0,2	7,978366
21,313333	0,2	7,787588
21,316667	0,2	7,578889
21,320000	0,2	7,358076
21,323333	0,2	7,130674
21,326667	0,2	6,901509
21,330000	0,2	6,674957
21,333333	0,2	6,455234
21,336667	0,2	6,246340
21,340000	0,2	6,051954
21,343333	0,2	5,875271
21,346667	0,2	5,718566
21,350000	0,2	5,582871
21,353333	0,2	5,468230
21,356667	0,2	5,374323
21,360000	0,2	5,300794
21,363333	0,2	5,247032
21,366667	0,2	5,211786
21,370000	0,2	5,192999
21,373333	0,2	5,188169
21,376667	0,2	5,195084
21,380000	0,2	5,211824
21,383333	0,2	5,235970
21,386667	0,2	5,264393
21,390000	0,2	5,293716
21,393333	0,2	5,320718
21,396667	0,2	5,342526
21,400000	0,2	5,356673
21,403333	0,2	5,361207
21,406667	0,2	5,354824
21,410000	0,2	5,336733
21,413333	0,2	5,306245
21,416667	0,2	5,262558
21,420000	0,2	5,205010
21,423333	0,2	5,133516
21,426667	0,2	5,048560
21,430000	0,2	4,950828
21,433333	0,2	4,841439
21,436667	0,2	4,722320
21,440000	0,2	4,595826
21,443333	0,2	4,464172
21,446667	0,2	4,329221
21,450000	0,2	4,192620
21,453333	0,2	4,056254
21,456667	0,2	3,922407
21,460000	0,2	3,793244
21,463333	0,2	3,670289
21,466667	0,2	3,554608
21,470000	0,2	3,447282
21,473333	0,2	3,349402
21,476667	0,2	3,261798
21,480000	0,2	3,185176
21,483333	0,2	3,120490
21,486667	0,2	3,068823
21,490000	0,2	3,030691
21,493333	0,2	3,005569
21,496667	0,2	2,992267
21,500000	0,2	2,989776
21,503333	0,2	2,997702
21,506667	0,2	3,016046
21,510000	0,2	3,044607
21,513333	0,2	3,082658
21,516667	0,2	3,129039
21,520000	0,2	3,182230
21,523333	0,2	3,240558
21,526667	0,2	3,302536
21,530000	0,2	3,366988
21,533333	0,2	3,433105
21,536667	0,2	3,500360
21,540000	0,2	3,568205
21,543333	0,2	3,635807
21,546667	0,2	3,702075
21,550000	0,2	3,765802
21,553333	0,2	3,825635
21,556667	0,2	3,880118
21,560000	0,2	3,927982
21,563333	0,2	3,968294
21,566667	0,2	4,000184
21,570000	0,2	4,022692
21,573333	0,2	4,034963
21,576667	0,2	4,036406
21,580000	0,2	4,026826
21,583333	0,2	4,006511
21,586667	0,2	3,975983
21,590000	0,2	3,935553
21,593333	0,2	3,885343
21,596667	0,2	3,825649
21,600000	0,2	3,757135
21,603333	0,2	3,680791
21,606667	0,2	3,597735
21,610000	0,2	3,508976
21,613333	0,2	3,415415
21,616667	0,2	3,318064
21,620000	0,2	3,218156
21,623333	0,2	3,117029
21,626667	0,2	3,015957
21,630000	0,2	2,916047
21,633333	0,2	2,818255
21,636667	0,2	2,723501
21,640000	0,2	2,632747
21,643333	0,2	2,546844
21,646667	0,2	2,466033
21,650000	0,2	2,389853
21,653333	0,2	2,317858
21,656667	0,2	2,250024
21,660000	0,2	2,186637
21,663333	0,2	2,128221
21,666667	0,2	2,075158
21,670000	0,2	2,027346
21,673333	0,2	1,984519
21,676667	0,2	1,946595
21,680000	0,2	1,913468
21,683333	0,2	1,884873
21,686667	0,2	1,860494
21,690000	0,2	1,839793
21,693333	0,2	1,821955
21,696667	0,2	1,806372
21,700000	0,2	1,792962
21,703333	0,2	1,781888
21,706667	0,2	1,773115
21,710000	0,2	1,766291
21,713333	0,2	1,760846
21,716667	0,2	1,756113
21,720000	0,2	1,751716
21,723333	0,2	1,747906
21,726667	0,2	1,745275
21,730000	0,2	1,744234
21,733333	0,2	1,744861
21,736667	0,2	1,747084
21,740000	0,2	1,750661
21,743333	0,2	1,754872
21,746667	0,2	1,758654
21,750000	0,2	1,761432
21,753333	0,2	1,763503
21,756667	0,2	1,765563
21,760000	0,2	1,768271
21,763333	0,2	1,771933
21,766667	0,2	1,776229
21,770000	0,2	1,780587
21,773333	0,2	1,784931
21,776667	0,2	1,789831
21,780000	0,2	1,796091
21,783333	0,2	1,804335
21,786667	0,2	1,814830
21,790000	0,2	1,827397
21,793333	0,2	1,841541
21,796667	0,2	1,856870
21,800000	0,2	1,873346
21,803333	0,2	1,891347
21,806667	0,2	1,911739
21,810000	0,2	1,935621
21,813333	0,2	1,963779
21,816667	0,2	1,996532
21,820000	0,2	2,034108
21,823333	0,2	2,076907
21,826667	0,2	2,125447
21,830000	0,2	2,180276
21,833333	0,2	2,241842
21,836667	0,2	2,310469
21,840000	0,2	2,386543
21,843333	0,2	2,470576
21,846667	0,2	2,563030
21,850000	0,2	2,663981
21,853333	0,2	2,772914
21,856667	0,2	2,888946
21,860000	0,2	3,011151
21,863333	0,2	3,138677
21,866667	0,2	3,270819
21,870000	0,2	3,406877
21,873333	0,2	3,545644
21,876667	0,2	3,685069
21,880000	0,2	3,822440
21,883333	0,2	3,954829
21,886667	0,2	4,079609
21,890000	0,2	4,194763
21,893333	0,2	4,298750
21,896667	0,2	4,390094
21,900000	0,2	4,467254
21,903333	0,2	4,528778
21,906667	0,2	4,573224
21,910000	0,2	4,599036
21,913333	0,2	4,605080
21,916667	0,2	4,591166
21,920000	0,2	4,557887
21,923333	0,2	4,506551
21,926667	0,2	4,439037
21,930000	0,2	4,357044
21,933333	0,2	4,261791
21,936667	0,2	4,154586
21,940000	0,2	4,037215
21,943333	0,2	3,911843
21,946667	0,2	3,780882
21,950000	0,2	3,646707
21,953333	0,2	3,511220
21,956667	0,2	3,375849
21,960000	0,2	3,241889
21,963333	0,2	3,110724
21,966667	0,2	2,984077
21,970000	0,2	2,863860
21,973333	0,2	2,751339
21,976667	0,2	2,646727
21,980000	0,2	2,549566
21,983333	0,2	2,459299
21,986667	0,2	2,375709
21,990000	0,2	2,298967
21,993333	0,2	2,229259
21,996667	0,2	2,166406
22,000000	0,2	2,109788
22,003333	0,2	2,058652
22,006667	0,2	2,012627
22,010000	0,2	1,971796
22,013333	0,2	1,935998
22,016667	0,2	1,904467
22,020000	0,2	1,876565
22,023333	0,2	1,852515
22,026667	0,2	1,832909
22,030000	0,2	1,817512
22,033333	0,2	1,804897
22,036667	0,2	1,793571
22,040000	0,2	1,783233
22,043333	0,2	1,774688
22,046667	0,2	1,768744
22,050000	0,2	1,765273
22,053333	0,2	1,763223
22,056667	0,2	1,761604
22,060000	0,2	1,760208
22,063333	0,2	1,759331
22,066667	0,2	1,759308
22,070000	0,2	1,760474
22,073333	0,2	1,763046
22,076667	0,2	1,766640
22,080000	0,2	1,770314
22,083333	0,2	1,773311
22,086667	0,2	1,775459
22,090000	0,2	1,777081
22,093333	0,2	1,778629
22,096667	0,2	1,780054
22,100000	0,2	1,780929
22,103333	0,2	1,781341
22,106667	0,2	1,781826
22,110000	0,2	1,782491
22,113333	0,2	1,782815
22,116667	0,2	1,782265
22,120000	0,2	1,780945
22,123333	0,2	1,779552
22,126667	0,2	1,778566
22,130000	0,2	1,777865
22,133333	0,2	1,777072
22,136667	0,2	1,775685
22,140000	0,2	1,773058
22,143333	0,2	1,768843
22,146667	0,2	1,763466
22,150000	0,2	1,757973
22,153333	0,2	1,753422
22,156667	0,2	1,750272
22,160000	0,2	1,748247
22,163333	0,2	1,746848
22,166667	0,2	1,745749
22,170000	0,2	1,744729
22,173333	0,2	1,743610
22,176667	0,2	1,742353
22,180000	0,2	1,741117
22,183333	0,2	1,740088
22,186667	0,2	1,739223
22,190000	0,2	1,738434
22,193333	0,2	1,737902
22,196667	0,2	1,737889
22,200000	0,2	1,738421
22,203333	0,2	1,739231
22,206667	0,2	1,739953
22,210000	0,2	1,740381
22,213333	0,2	1,740682
22,216667	0,2	1,741223
22,220000	0,2	1,742080
22,223333	0,2	1,742998
22,226667	0,2	1,744079
22,230000	0,2	1,746003
22,233333	0,2	1,749096
22,236667	0,2	1,752779
22,240000	0,2	1,756537
22,243333	0,2	1,760714
22,246667	0,2	1,765893
22,250000	0,2	1,772322
22,253333	0,2	1,780119
22,256667	0,2	1,789361
22,260000	0,2	1,799909
22,263333	0,2	1,811510
22,266667	0,2	1,824110
22,270000	0,2	1,837684
22,273333	0,2	1,851906
22,276667	0,2	1,866375
22,280000	0,2	1,880827
22,283333	0,2	1,894836
22,286667	0,2	1,907703
22,290000	0,2	1,918966
22,293333	0,2	1,928815
22,296667	0,2	1,937590
22,300000	0,2	1,944956
22,303333	0,2	1,950039
22,306667	0,2	1,952262
22,310000	0,2	1,951764
22,313333	0,2	1,949055
22,316667	0,2	1,944448
22,320000	0,2	1,938086
22,323333	0,2	1,930301
22,326667	0,2	1,921319
22,330000	0,2	1,910958
22,333333	0,2	1,899253
22,336667	0,2	1,886888
22,340000	0,2	1,874718
22,343333	0,2	1,863217
22,346667	0,2	1,852574
22,350000	0,2	1,842984
22,353333	0,2	1,834646
22,356667	0,2	1,827824
22,360000	0,2	1,822927
22,363333	0,2	1,820188
22,366667	0,2	1,819453
22,370000	0,2	1,820507
22,373333	0,2	1,823216
22,376667	0,2	1,827151
22,380000	0,2	1,831435
22,383333	0,2	1,835215
22,386667	0,2	1,838129
22,390000	0,2	1,840334
22,393333	0,2	1,842196
22,396667	0,2	1,843813
22,400000	0,2	1,844785
22,403333	0,2	1,844557
22,406667	0,2	1,842944
22,410000	0,2	1,840114
22,413333	0,2	1,836233
22,416667	0,2	1,831305
22,420000	0,2	1,825339
22,423333	0,2	1,818596
22,426667	0,2	1,811480
22,430000	0,2	1,804267
22,433333	0,2	1,797071
22,436667	0,2	1,789852
22,440000	0,2	1,782403
22,443333	0,2	1,774440
22,446667	0,2	1,765774
22,450000	0,2	1,756480
22,453333	0,2	1,746916
22,456667	0,2	1,737513
22,460000	0,2	1,728376
22,463333	0,2	1,719331
22,466667	0,2	1,710351
22,470000	0,2	1,701434
22,473333	0,2	1,692237
22,476667	0,2	1,682261
22,480000	0,2	1,671356
22,483333	0,2	1,659995
22,486667	0,2	1,649053
22,490000	0,2	1,639157
22,493333	0,2	1,630177
22,496667	0,2	1,621250
22,500000	0,2	1,611271
22,503333	0,2	1,599518
22,506667	0,2	1,586100
22,510000	0,2	1,571884
22,513333	0,2	1,557932
22,516667	0,2	1,545058
22,520000	0,2	1,533712
22,523333	0,2	1,523848
22,526667	0,2	1,515078
22,530000	0,2	1,507224
22,533333	0,2	1,500348
22,536667	0,2	1,494332
22,540000	0,2	1,489035
22,543333	0,2	1,484610
22,546667	0,2	1,481227
22,550000	0,2	1,478780
22,553333	0,2	1,477162
22,556667	0,2	1,476423
22,560000	0,2	1,476533
22,563333	0,2	1,477497
22,566667	0,2	1,479603
22,570000	0,2	1,483220
22,573333	0,2	1,488413
22,576667	0,2	1,494746
22,580000	0,2	1,501529
22,583333	0,2	1,508213
22,586667	0,2	1,514572
22,590000	0,2	1,520698
22,593333	0,2	1,526740
22,596667	0,2	1,532545
22,600000	0,2	1,537553
22,603333	0,2	1,541006
22,606667	0,2	1,542510
22,610000	0,2	1,542458
22,613333	0,2	1,541732
22,616667	0,2	1,541094
22,620000	0,2	1,540757
22,623333	0,2	1,540197
22,626667	0,2	1,538472
22,630000	0,2	1,534908
22,633333	0,2	1,529414
22,636667	0,2	1,522394
22,640000	0,2	1,514557
22,643333	0,2	1,506722
22,646667	0,2	1,499372
22,650000	0,2	1,492256
22,653333	0,2	1,484838
22,656667	0,2	1,477004
22,660000	0,2	1,469096
22,663333	0,2	1,461640
22,666667	0,2	1,455158
22,670000	0,2	1,449779
22,673333	0,2	1,445131
22,676667	0,2	1,440798
22,680000	0,2	1,436454
22,683333	0,2	1,431627
22,686667	0,2	1,425771
22,690000	0,2	1,418672
22,693333	0,2	1,410931
22,696667	0,2	1,403849
22,700000	0,2	1,398435
22,703333	0,2	1,394679
22,706667	0,2	1,391829
22,710000	0,2	1,389130
22,713333	0,2	1,386346
22,716667	0,2	1,383662
22,720000	0,2	1,381224
22,723333	0,2	1,379084
22,726667	0,2	1,377317
22,730000	0,2	1,375898
22,733333	0,2	1,374693
22,736667	0,2	1,373631
22,740000	0,2	1,372652
22,743333	0,2	1,371589
22,746667	0,2	1,370283
22,750000	0,2	1,368890
22,753333	0,2	1,367901
22,756667	0,2	1,367800
22,760000	0,2	1,368802
22,763333	0,2	1,370903
22,766667	0,2	1,374146
22,770000	0,2	1,378796
22,773333	0,2	1,385090
22,776667	0,2	1,392892
22,780000	0,2	1,401865
22,783333	0,2	1,411773
22,786667	0,2	1,422262
22,790000	0,2	1,432734
22,793333	0,2	1,442955
22,796667	0,2	1,453341
22,800000	0,2	1,464392
22,803333	0,2	1,476363
22,806667	0,2	1,489316
22,810000	0,2	1,503097
22,813333	0,2	1,517410
22,816667	0,2	1,532061
22,820000	0,2	1,546996
22,823333	0,2	1,562075
22,826667	0,2	1,577210
22,830000	0,2	1,592627
22,833333	0,2	1,608644
22,836667	0,2	1,625501
22,840000	0,2	1,643453
22,843333	0,2	1,662610
22,846667	0,2	1,682846
22,850000	0,2	1,703944
22,853333	0,2	1,725531
22,856667	0,2	1,747068
22,860000	0,2	1,768401
22,863333	0,2	1,790010
22,866667	0,2	1,812364
22,870000	0,2	1,835318
22,873333	0,2	1,858346
22,876667	0,2	1,881074
22,880000	0,2	1,903309
22,883333	0,2	1,924826
22,886667	0,2	1,945400
22,890000	0,2	1,964607
22,893333	0,2	1,981445
22,896667	0,2	1,994817
22,900000	0,2	2,004559
22,903333	0,2	2,011423
22,906667	0,2	2,016099
22,910000	0,2	2,018724
22,913333	0,2	2,019041
22,916667	0,2	2,016637
22,920000	0,2	2,011079
22,923333	0,2	2,002199
22,926667	0,2	1,990328
22,930000	0,2	1,975951
22,933333	0,2	1,959170
22,936667	0,2	1,939928
22,940000	0,2	1,918528
22,943333	0,2	1,895740
22,946667	0,2	1,872648
22,950000	0,2	1,850332
22,953333	0,2	1,829346
22,956667	0,2	1,809423
22,960000	0,2	1,789634
22,963333	0,2	1,768821
22,966667	0,2	1,746126
22,970000	0,2	1,721502
22,973333	0,2	1,695802
22,976667	0,2	1,670244
22,980000	0,2	1,645688
22,983333	0,2	1,622271
22,986667	0,2	1,599548
22,990000	0,2	1,576888
22,993333	0,2	1,553712
22,996667	0,2	1,529782
23,000000	0,2	1,505443
23,003333	0,2	1,481334
23,006667	0,2	1,458013
23,010000	0,2	1,435861
23,013333	0,2	1,415019
23,016667	0,2	1,395344
23,020000	0,2	1,376523
23,023333	0,2	1,358319
23,026667	0,2	1,340740
23,030000	0,2	1,324100
23,033333	0,2	1,308866
23,036667	0,2	1,295261
23,040000	0,2	1,283142
23,043333	0,2	1,272109
23,046667	0,2	1,261580
23,050000	0,2	1,251244
23,053333	0,2	1,241595
23,056667	0,2	1,233648
23,060000	0,2	1,228080
23,063333	0,2	1,224737
23,066667	0,2	1,222883
23,070000	0,2	1,221826
23,073333	0,2	1,221336
23,076667	0,2	1,221607
23,080000	0,2	1,223045
23,083333	0,2	1,226249
23,086667	0,2	1,231832
23,090000	0,2	1,239832
23,093333	0,2	1,249643
23,096667	0,2	1,260589
23,100000	0,2	1,272203
23,103333	0,2	1,284251
23,106667	0,2	1,296799
23,110000	0,2	1,310031
23,113333	0,2	1,323939
23,116667	0,2	1,338102
23,120000	0,2	1,351761
23,123333	0,2	1,364338
23,126667	0,2	1,375626
23,130000	0,2	1,385348
23,133333	0,2	1,393040
23,136667	0,2	1,398512
23,140000	0,2	1,402083
23,143333	0,2	1,404256
23,146667	0,2	1,405062
23,150000	0,2	1,403900
23,153333	0,2	1,400331
23,156667	0,2	1,394566
23,160000	0,2	1,386936
23,163333	0,2	1,377516
23,166667	0,2	1,366303
23,170000	0,2	1,353276
23,173333	0,2	1,338510
23,176667	0,2	1,322571
23,180000	0,2	1,306448
23,183333	0,2	1,290904
23,186667	0,2	1,276179
23,190000	0,2	1,262258
23,193333	0,2	1,249125
23,196667	0,2	1,236694
23,200000	0,2	1,224584
23,203333	0,2	1,212205
23,206667	0,2	1,199371
23,210000	0,2	1,186560
23,213333	0,2	1,174357
23,216667	0,2	1,162820
23,220000	0,2	1,151576
23,223333	0,2	1,140429
23,226667	0,2	1,129827
23,230000	0,2	1,120766
23,233333	0,2	1,114060
23,236667	0,2	1,109690
23,240000	0,2	1,106873
23,243333	0,2	1,104620
23,246667	0,2	1,102209
23,250000	0,2	1,099427
23,253333	0,2	1,096533
23,256667	0,2	1,093986
23,260000	0,2	1,092118
23,263333	0,2	1,090981
23,266667	0,2	1,090582
23,270000	0,2	1,091069
23,273333	0,2	1,092409
23,276667	0,2	1,094065
23,280000	0,2	1,095473
23,283333	0,2	1,096552
23,286667	0,2	1,097428
23,290000	0,2	1,098117
23,293333	0,2	1,098620
23,296667	0,2	1,098894
23,300000	0,2	1,098852
23,303333	0,2	1,098571
23,306667	0,2	1,098230
23,310000	0,2	1,097748
23,313333	0,2	1,096858
23,316667	0,2	1,095501
23,320000	0,2	1,093884
23,323333	0,2	1,092382
23,326667	0,2	1,091461
23,330000	0,2	1,091316
23,333333	0,2	1,091578
23,336667	0,2	1,091704
23,340000	0,2	1,091407
23,343333	0,2	1,090555
23,346667	0,2	1,089112
23,350000	0,2	1,087171
23,353333	0,2	1,084715
23,356667	0,2	1,081587
23,360000	0,2	1,077645
23,363333	0,2	1,072859
23,366667	0,2	1,067462
23,370000	0,2	1,062023
23,373333	0,2	1,057183
23,376667	0,2	1,053234
23,380000	0,2	1,049974
23,383333	0,2	1,046965
23,386667	0,2	1,043761
23,390000	0,2	1,040127
23,393333	0,2	1,036294
23,396667	0,2	1,032727
23,400000	0,2	1,029593
23,403333	0,2	1,026758
23,406667	0,2	1,023972
23,410000	0,2	1,020858
23,413333	0,2	1,017127
23,416667	0,2	1,012820
23,420000	0,2	1,008354
23,423333	0,2	1,004523
23,426667	0,2	1,002077
23,430000	0,2	1,001057
23,433333	0,2	1,000846
23,436667	0,2	1,000829
23,440000	0,2	1,000721
23,443333	0,2	1,000560
23,446667	0,2	1,000715
23,450000	0,2	1,001585
23,453333	0,2	1,003052
23,456667	0,2	1,004609
23,460000	0,2	1,006123
23,463333	0,2	1,008082
23,466667	0,2	1,010853
23,470000	0,2	1,014035
23,473333	0,2	1,016869
23,476667	0,2	1,019085
23,480000	0,2	1,021208
23,483333	0,2	1,024117
23,486667	0,2	1,028286
23,490000	0,2	1,033528
23,493333	0,2	1,039386
23,496667	0,2	1,045326
23,500000	0,2	1,050827
23,503333	0,2	1,055808
23,506667	0,2	1,060610
23,510000	0,2	1,065631
23,513333	0,2	1,071165
23,516667	0,2	1,077045
23,520000	0,2	1,082596
23,523333	0,2	1,087367
23,526667	0,2	1,091548
23,530000	0,2	1,095510
23,533333	0,2	1,099300
23,536667	0,2	1,102661
23,540000	0,2	1,105269
23,543333	0,2	1,106946
23,546667	0,2	1,107656
23,550000	0,2	1,107241
23,553333	0,2	1,105266
23,556667	0,2	1,101259
23,560000	0,2	1,095204
23,563333	0,2	1,087876
23,566667	0,2	1,080535
23,570000	0,2	1,074155
23,573333	0,2	1,069078
23,576667	0,2	1,065263
23,580000	0,2	1,062464
23,583333	0,2	1,060301
23,586667	0,2	1,058427
23,590000	0,2	1,056601
23,593333	0,2	1,054525
23,596667	0,2	1,051878
23,600000	0,2	1,048690
23,603333	0,2	1,045501
23,606667	0,2	1,043013
23,610000	0,2	1,041593
23,613333	0,2	1,041079
23,616667	0,2	1,041109
23,620000	0,2	1,041737
23,623333	0,2	1,043476
23,626667	0,2	1,046754
23,630000	0,2	1,051647
23,633333	0,2	1,057842
23,636667	0,2	1,064489
23,640000	0,2	1,070489
23,643333	0,2	1,075294
23,646667	0,2	1,079294
23,650000	0,2	1,083279
23,653333	0,2	1,087500
23,656667	0,2	1,091571
23,660000	0,2	1,095153
23,663333	0,2	1,098093
23,666667	0,2	1,100204
23,670000	0,2	1,101546
23,673333	0,2	1,102658
23,676667	0,2	1,104098
23,680000	0,2	1,105743
23,683333	0,2	1,106792
23,686667	0,2	1,106606
23,690000	0,2	1,105227
23,693333	0,2	1,103064
23,696667	0,2	1,100546
23,700000	0,2	1,097816
23,703333	0,2	1,094434
23,706667	0,2	1,089739
23,710000	0,2	1,083484
23,713333	0,2	1,075855
23,716667	0,2	1,067289
23,720000	0,2	1,058440
23,723333	0,2	1,050009
23,726667	0,2	1,042394
23,730000	0,2	1,035475
23,733333	0,2	1,028787
23,736667	0,2	1,021906
23,740000	0,2	1,014507
23,743333	0,2	1,006229
23,746667	0,2	0,997055
23,750000	0,2	0,987593
23,753333	0,2	0,978348
23,756667	0,2	0,969271
23,760000	0,2	0,960401
23,763333	0,2	0,952205
23,766667	0,2	0,945267
23,770000	0,2	0,939972
23,773333	0,2	0,936272
23,776667	0,2	0,933662
23,780000	0,2	0,931371
23,783333	0,2	0,928569
23,786667	0,2	0,924573
23,790000	0,2	0,919230
23,793333	0,2	0,913239
23,796667	0,2	0,907791
23,800000	0,2	0,903778
23,803333	0,2	0,901386
23,806667	0,2	0,899978
23,810000	0,2	0,898501
23,813333	0,2	0,896443
23,816667	0,2	0,894084
23,820000	0,2	0,891933
23,823333	0,2	0,890425
23,826667	0,2	0,889842
23,830000	0,2	0,890039
23,833333	0,2	0,890514
23,836667	0,2	0,891090
23,840000	0,2	0,892110
23,843333	0,2	0,893905
23,846667	0,2	0,896559
23,850000	0,2	0,900169
23,853333	0,2	0,905037
23,856667	0,2	0,911469
23,860000	0,2	0,919343
23,863333	0,2	0,927897
23,866667	0,2	0,936034
23,870000	0,2	0,942895
23,873333	0,2	0,948390
23,876667	0,2	0,953292
23,880000	0,2	0,958603
23,883333	0,2	0,964730
23,886667	0,2	0,971384
23,890000	0,2	0,978064
23,893333	0,2	0,984461
23,896667	0,2	0,990525
23,900000	0,2	0,996085
23,903333	0,2	1,000721
23,906667	0,2	1,004383
23,910000	0,2	1,007596
23,913333	0,2	1,010743
23,916667	0,2	1,013561
23,920000	0,2	1,015519
23,923333	0,2	1,016465
23,926667	0,2	1,016609
23,930000	0,2	1,016004
23,933333	0,2	1,014582
23,936667	0,2	1,012610
23,940000	0,2	1,010601
23,943333	0,2	1,008830
23,946667	0,2	1,007044
23,950000	0,2	1,004554
23,953333	0,2	1,000677
23,956667	0,2	0,994965
23,960000	0,2	0,987110
23,963333	0,2	0,977131
23,966667	0,2	0,965764
23,970000	0,2	0,954394
23,973333	0,2	0,944270
23,976667	0,2	0,935668
23,980000	0,2	0,927850
23,983333	0,2	0,919825
23,986667	0,2	0,911264
23,990000	0,2	0,902651
23,993333	0,2	0,894414
23,996667	0,2	0,886242
24,000000	0,2	0,877530
24,003333	0,2	0,868123
24,006667	0,2	0,858300
24,010000	0,2	0,848355
24,013333	0,2	0,838601
24,016667	0,2	0,829550
24,020000	0,2	0,821681
24,023333	0,2	0,815229
24,026667	0,2	0,810103
24,030000	0,2	0,805653
24,033333	0,2	0,800803
24,036667	0,2	0,794929
24,040000	0,2	0,788575
24,043333	0,2	0,782948
24,046667	0,2	0,778747
24,050000	0,2	0,775759
24,053333	0,2	0,773547
24,056667	0,2	0,772019
24,060000	0,2	0,771049
24,063333	0,2	0,770087
24,066667	0,2	0,768538
24,070000	0,2	0,766351
24,073333	0,2	0,764078
24,076667	0,2	0,762419
24,080000	0,2	0,761698
24,083333	0,2	0,761652
24,086667	0,2	0,761770
24,090000	0,2	0,761778
24,093333	0,2	0,761569
24,096667	0,2	0,760945
24,100000	0,2	0,759864
24,103333	0,2	0,758779
24,106667	0,2	0,758392
24,110000	0,2	0,758972
24,113333	0,2	0,760186
24,116667	0,2	0,761707
24,120000	0,2	0,763392
24,123333	0,2	0,764710
24,126667	0,2	0,764874
24,130000	0,2	0,763693
24,133333	0,2	0,761761
24,136667	0,2	0,759965
24,140000	0,2	0,759090
24,143333	0,2	0,759625
24,146667	0,2	0,761581
24,150000	0,2	0,764458
24,153333	0,2	0,767631
24,156667	0,2	0,770844
24,160000	0,2	0,774352
24,163333	0,2	0,778684
24,166667	0,2	0,784116
24,170000	0,2	0,790365
24,173333	0,2	0,796906
24,176667	0,2	0,803435
24,180000	0,2	0,809976
24,183333	0,2	0,816773
24,186667	0,2	0,824143
24,190000	0,2	0,832244
24,193333	0,2	0,840844
24,196667	0,2	0,849457
24,200000	0,2	0,857685
24,203333	0,2	0,865289
24,206667	0,2	0,872196
24,210000	0,2	0,878660
24,213333	0,2	0,885258
24,216667	0,2	0,892399
24,220000	0,2	0,899865
24,223333	0,2	0,906923
24,226667	0,2	0,912818
24,230000	0,2	0,917059
24,233333	0,2	0,919313
24,236667	0,2	0,919602
24,240000	0,2	0,918693
24,243333	0,2	0,917513
24,246667	0,2	0,916261
24,250000	0,2	0,914600
24,253333	0,2	0,912362
24,256667	0,2	0,909808
24,260000	0,2	0,907416
24,263333	0,2	0,905421
24,266667	0,2	0,903535
24,270000	0,2	0,901110
24,273333	0,2	0,897634
24,276667	0,2	0,893158
24,280000	0,2	0,888295
24,283333	0,2	0,883839
24,286667	0,2	0,880403
24,290000	0,2	0,878284
24,293333	0,2	0,877264
24,296667	0,2	0,876555
24,300000	0,2	0,875316
24,303333	0,2	0,873190
24,306667	0,2	0,870215
24,310000	0,2	0,866472
24,313333	0,2	0,862086
24,316667	0,2	0,857455
24,320000	0,2	0,853020
24,323333	0,2	0,848600
24,326667	0,2	0,843529
24,330000	0,2	0,837669
24,333333	0,2	0,831754
24,336667	0,2	0,826659
24,340000	0,2	0,822685
24,343333	0,2	0,819503
24,346667	0,2	0,816621
24,350000	0,2	0,813806
24,353333	0,2	0,811053
24,356667	0,2	0,808445
24,360000	0,2	0,806016
24,363333	0,2	0,803472
24,366667	0,2	0,800463
24,370000	0,2	0,797182
24,373333	0,2	0,794177
24,376667	0,2	0,791800
24,380000	0,2	0,790116
24,383333	0,2	0,789028
24,386667	0,2	0,788438
24,390000	0,2	0,788453
24,393333	0,2	0,789478
24,396667	0,2	0,791952
24,400000	0,2	0,796071
24,403333	0,2	0,801865
24,406667	0,2	0,809040
24,410000	0,2	0,816702
24,413333	0,2	0,823911
24,416667	0,2	0,830614
24,420000	0,2	0,837643
24,423333	0,2	0,845911
24,426667	0,2	0,855773
24,430000	0,2	0,866904
24,433333	0,2	0,878444
24,436667	0,2	0,889499
24,440000	0,2	0,899923
24,443333	0,2	0,910459
24,446667	0,2	0,921824
24,450000	0,2	0,933837
24,453333	0,2	0,945633
24,456667	0,2	0,956404
24,460000	0,2	0,965857
24,463333	0,2	0,974205
24,466667	0,2	0,981841
24,470000	0,2	0,989024
24,473333	0,2	0,995841
24,476667	0,2	1,002315
24,480000	0,2	1,008435
24,483333	0,2	1,014135
24,486667	0,2	1,019199
24,490000	0,2	1,023202
24,493333	0,2	1,025767
24,496667	0,2	1,027046
24,500000	0,2	1,027847
24,503333	0,2	1,029200
24,506667	0,2	1,031795
24,510000	0,2	1,035780
24,513333	0,2	1,041071
24,516667	0,2	1,047941
24,520000	0,2	1,057188
24,523333	0,2	1,069695
24,526667	0,2	1,086062
24,530000	0,2	1,106593
24,533333	0,2	1,131518
24,536667	0,2	1,161477
24,540000	0,2	1,197765
24,543333	0,2	1,241884
24,546667	0,2	1,295151
24,550000	0,2	1,358948
24,553333	0,2	1,434962
24,556667	0,2	1,525066
24,560000	0,2	1,631442
24,563333	0,2	1,757032
24,566667	0,2	1,905522
24,570000	0,2	2,081156
24,573333	0,2	2,288995
24,576667	0,2	2,534733
24,580000	0,2	2,823942
24,583333	0,2	3,162013
24,586667	0,2	3,554617
24,590000	0,2	4,007960
24,593333	0,2	4,528969
24,596667	0,2	5,125264
24,600000	0,2	5,804601
24,603333	0,2	6,573996
24,606667	0,2	7,438865
24,610000	0,2	8,402334
24,613333	0,2	9,464940
24,616667	0,2	10,624816
24,620000	0,2	11,877742
24,623333	0,2	13,216622
24,626667	0,2	14,631009
24,630000	0,2	16,107061
24,633333	0,2	17,627746
24,636667	0,2	19,172963
24,640000	0,2	20,719665
24,643333	0,2	22,242348
24,646667	0,2	23,713493
24,650000	0,2	25,103882
24,653333	0,2	26,383836
24,656667	0,2	27,525158
24,660000	0,2	28,502349
24,663333	0,2	29,293363
24,666667	0,2	29,880639
24,670000	0,2	30,251870
24,673333	0,2	30,399751
24,676667	0,2	30,321700
24,680000	0,2	30,020689
24,683333	0,2	29,505866
24,686667	0,2	28,791798
24,690000	0,2	27,897245
24,693333	0,2	26,844322
24,696667	0,2	25,657913
24,700000	0,2	24,364802
24,703333	0,2	22,992404
24,706667	0,2	21,567728
24,710000	0,2	20,116798
24,713333	0,2	18,664118
24,716667	0,2	17,231907
24,720000	0,2	15,839458
24,723333	0,2	14,503020
24,726667	0,2	13,235837
24,730000	0,2	12,047918
24,733333	0,2	10,945935
24,736667	0,2	9,933630
24,740000	0,2	9,012484
24,743333	0,2	8,182187
24,746667	0,2	7,440484
24,750000	0,2	6,782890
24,753333	0,2	6,203355
24,756667	0,2	5,695441
24,760000	0,2	5,252710
24,763333	0,2	4,868594
24,766667	0,2	4,536558
24,770000	0,2	4,250359
24,773333	0,2	4,004140
24,776667	0,2	3,792305
24,780000	0,2	3,609494
24,783333	0,2	3,451010
24,786667	0,2	3,313089
24,790000	0,2	3,192488
24,793333	0,2	3,086079
24,796667	0,2	2,991119
24,800000	0,2	2,905540
24,803333	0,2	2,827473
24,806667	0,2	2,754943
24,810000	0,2	2,686388
24,813333	0,2	2,620860
24,816667	0,2	2,557653
24,820000	0,2	2,496386
24,823333	0,2	2,437014
24,826667	0,2	2,379247
24,830000	0,2	2,322253
24,833333	0,2	2,265104
24,836667	0,2	2,207520
24,840000	0,2	2,150171
24,843333	0,2	2,094026
24,846667	0,2	2,039449
24,850000	0,2	1,986090
24,853333	0,2	1,933418
24,856667	0,2	1,881174
24,860000	0,2	1,829331
24,863333	0,2	1,777866
24,866667	0,2	1,727009
24,870000	0,2	1,677365
24,873333	0,2	1,629233
24,876667	0,2	1,582280
24,880000	0,2	1,536186
24,883333	0,2	1,491014
24,886667	0,2	1,446990
24,890000	0,2	1,404224
24,893333	0,2	1,362532
24,896667	0,2	1,321652
24,900000	0,2	1,281739
24,903333	0,2	1,243373
24,906667	0,2	1,207262
24,910000	0,2	1,174082
24,913333	0,2	1,144293
24,916667	0,2	1,117930
24,920000	0,2	1,094438
24,923333	0,2	1,072772
24,926667	0,2	1,052171
24,930000	0,2	1,032766
24,933333	0,2	1,015234
24,936667	0,2	1,000230
24,940000	0,2	0,988160
24,943333	0,2	0,979118
24,946667	0,2	0,972931
24,950000	0,2	0,969216
24,953333	0,2	0,967489
24,956667	0,2	0,967237
24,960000	0,2	0,967954
24,963333	0,2	0,969214
24,966667	0,2	0,970678
24,970000	0,2	0,972087
24,973333	0,2	0,973354
24,976667	0,2	0,974407
24,980000	0,2	0,974826
24,983333	0,2	0,973771
24,986667	0,2	0,970388
24,990000	0,2	0,964334
24,993333	0,2	0,955839
24,996667	0,2	0,945158
25,000000	0,2	0,932210
25,003333	0,2	0,916850
25,006667	0,2	0,899154
25,010000	0,2	0,879528
25,013333	0,2	0,858799
25,016667	0,2	0,837874
25,020000	0,2	0,817175
25,023333	0,2	0,796603
25,026667	0,2	0,775994
25,030000	0,2	0,755327
25,033333	0,2	0,734701
25,036667	0,2	0,714564
25,040000	0,2	0,695682
25,043333	0,2	0,678499
25,046667	0,2	0,662708
25,050000	0,2	0,647792
25,053333	0,2	0,633869
25,056667	0,2	0,621528
25,060000	0,2	0,611041
25,063333	0,2	0,602273
25,066667	0,2	0,594989
25,070000	0,2	0,588753
25,073333	0,2	0,583109
25,076667	0,2	0,578223
25,080000	0,2	0,574817
25,083333	0,2	0,573277
25,086667	0,2	0,573059
25,090000	0,2	0,573204
25,093333	0,2	0,573359
25,096667	0,2	0,573904
25,100000	0,2	0,575143
25,103333	0,2	0,576811
25,106667	0,2	0,578315
25,110000	0,2	0,579379
25,113333	0,2	0,580381
25,116667	0,2	0,581795
25,120000	0,2	0,583604
25,123333	0,2	0,585620
25,126667	0,2	0,587796
25,130000	0,2	0,589927
25,133333	0,2	0,591518
25,136667	0,2	0,592211
25,140000	0,2	0,592296
25,143333	0,2	0,592683
25,146667	0,2	0,594184
25,150000	0,2	0,596851
25,153333	0,2	0,600064
25,156667	0,2	0,603129
25,160000	0,2	0,605717
25,163333	0,2	0,607889
25,166667	0,2	0,609995
25,170000	0,2	0,612641
25,173333	0,2	0,616614
25,176667	0,2	0,622681
25,180000	0,2	0,631298
25,183333	0,2	0,642475
25,186667	0,2	0,655945
25,190000	0,2	0,671416
25,193333	0,2	0,688990
25,196667	0,2	0,709538
25,200000	0,2	0,734310
25,203333	0,2	0,764294
25,206667	0,2	0,800231
25,210000	0,2	0,842921
25,213333	0,2	0,893184
25,216667	0,2	0,951562
25,220000	0,2	1,017986
25,223333	0,2	1,091710
25,226667	0,2	1,171763
25,230000	0,2	1,257472
25,233333	0,2	1,348467
25,236667	0,2	1,444290
25,240000	0,2	1,543919
25,243333	0,2	1,645829
25,246667	0,2	1,748507
25,250000	0,2	1,850321
25,253333	0,2	1,948938
25,256667	0,2	2,041505
25,260000	0,2	2,125265
25,263333	0,2	2,197839
25,266667	0,2	2,257329
25,270000	0,2	2,302432
25,273333	0,2	2,332366
25,276667	0,2	2,346600
25,280000	0,2	2,344851
25,283333	0,2	2,327339
25,286667	0,2	2,294776
25,290000	0,2	2,248231
25,293333	0,2	2,189147
25,296667	0,2	2,119222
25,300000	0,2	2,040196
25,303333	0,2	1,954025
25,306667	0,2	1,863043
25,310000	0,2	1,769696
25,313333	0,2	1,676278
25,316667	0,2	1,584825
25,320000	0,2	1,496844
25,323333	0,2	1,413124
25,326667	0,2	1,334196
25,330000	0,2	1,261035
25,333333	0,2	1,194820
25,336667	0,2	1,136088
25,340000	0,2	1,084661
25,343333	0,2	1,040266
25,346667	0,2	1,002835
25,350000	0,2	0,972297
25,353333	0,2	0,948220
25,356667	0,2	0,929717
25,360000	0,2	0,915675
25,363333	0,2	0,905081
25,366667	0,2	0,897161
25,370000	0,2	0,891352
25,373333	0,2	0,887190
25,376667	0,2	0,884022
25,380000	0,2	0,880926
25,383333	0,2	0,877297
25,386667	0,2	0,873268
25,390000	0,2	0,869047
25,393333	0,2	0,864232
25,396667	0,2	0,858232
25,400000	0,2	0,850816
25,403333	0,2	0,841938
25,406667	0,2	0,831467
25,410000	0,2	0,819353
25,413333	0,2	0,805773
25,416667	0,2	0,790872
25,420000	0,2	0,774604
25,423333	0,2	0,757052
25,426667	0,2	0,738705
25,430000	0,2	0,720137
25,433333	0,2	0,701575
25,436667	0,2	0,682956
25,440000	0,2	0,664371
25,443333	0,2	0,646356
25,446667	0,2	0,629644
25,450000	0,2	0,614808
25,453333	0,2	0,602044
25,456667	0,2	0,590881
25,460000	0,2	0,580202
25,463333	0,2	0,568895
25,466667	0,2	0,556626
25,470000	0,2	0,543916
25,473333	0,2	0,531623
25,476667	0,2	0,520446
25,480000	0,2	0,510671
25,483333	0,2	0,502123
25,486667	0,2	0,494322
25,490000	0,2	0,486851
25,493333	0,2	0,479761
25,496667	0,2	0,473483
25,500000	0,2	0,468235
25,503333	0,2	0,463738
25,506667	0,2	0,459755
25,510000	0,2	0,456590
25,513333	0,2	0,454719
25,516667	0,2	0,454237
25,520000	0,2	0,454791
25,523333	0,2	0,455779
25,526667	0,2	0,456670
25,530000	0,2	0,457212
25,533333	0,2	0,457348
25,536667	0,2	0,457095
25,540000	0,2	0,456580
25,543333	0,2	0,456120
25,546667	0,2	0,456160
25,550000	0,2	0,457112
25,553333	0,2	0,459112
25,556667	0,2	0,461864
25,560000	0,2	0,464714
25,563333	0,2	0,466878
25,566667	0,2	0,467886
25,570000	0,2	0,467872
25,573333	0,2	0,467305
25,576667	0,2	0,466674
25,580000	0,2	0,466387
25,583333	0,2	0,466539
25,586667	0,2	0,466822
25,590000	0,2	0,466860
25,593333	0,2	0,466518
25,596667	0,2	0,465779
25,600000	0,2	0,464496
25,603333	0,2	0,462611
25,606667	0,2	0,460599
25,610000	0,2	0,459164
25,613333	0,2	0,458503
25,616667	0,2	0,458193
25,620000	0,2	0,457636
25,623333	0,2	0,456415
25,626667	0,2	0,454486
25,630000	0,2	0,452190
25,633333	0,2	0,449694
25,636667	0,2	0,446492
25,640000	0,2	0,441937
25,643333	0,2	0,436163
25,646667	0,2	0,430267
25,650000	0,2	0,425455
25,653333	0,2	0,421960
25,656667	0,2	0,419106
25,660000	0,2	0,416320
25,663333	0,2	0,413548
25,666667	0,2	0,410722
25,670000	0,2	0,407459
25,673333	0,2	0,403573
25,676667	0,2	0,399515
25,680000	0,2	0,395970
25,683333	0,2	0,393213
25,686667	0,2	0,391102
25,690000	0,2	0,389543
25,693333	0,2	0,388666
25,696667	0,2	0,388521
25,700000	0,2	0,388772
25,703333	0,2	0,388934
25,706667	0,2	0,388860
25,710000	0,2	0,389004
25,713333	0,2	0,390306
25,716667	0,2	0,393549
25,720000	0,2	0,398808
25,723333	0,2	0,405630
25,726667	0,2	0,413416
25,730000	0,2	0,421536
25,733333	0,2	0,429495
25,736667	0,2	0,437192
25,740000	0,2	0,444855
25,743333	0,2	0,452723
25,746667	0,2	0,460966
25,750000	0,2	0,469667
25,753333	0,2	0,478582
25,756667	0,2	0,487161
25,760000	0,2	0,494936
25,763333	0,2	0,501588
25,766667	0,2	0,507036
25,770000	0,2	0,511662
25,773333	0,2	0,515873
25,776667	0,2	0,519509
25,780000	0,2	0,521969
25,783333	0,2	0,522471
25,786667	0,2	0,520332
25,790000	0,2	0,515597
25,793333	0,2	0,509239
25,796667	0,2	0,502288
25,800000	0,2	0,495000
25,803333	0,2	0,487183
25,806667	0,2	0,478969
25,810000	0,2	0,470778
25,813333	0,2	0,462678
25,816667	0,2	0,454301
25,820000	0,2	0,445502
25,823333	0,2	0,436558
25,826667	0,2	0,427586
25,830000	0,2	0,418379
25,833333	0,2	0,408865
25,836667	0,2	0,399274
25,840000	0,2	0,389915
25,843333	0,2	0,381122
25,846667	0,2	0,373334
25,850000	0,2	0,366931
25,853333	0,2	0,361821
25,856667	0,2	0,357262
25,860000	0,2	0,352320
25,863333	0,2	0,346555
25,866667	0,2	0,340231
25,870000	0,2	0,334030
25,873333	0,2	0,328598
25,876667	0,2	0,324134
25,880000	0,2	0,320323
25,883333	0,2	0,316750
25,886667	0,2	0,313325
25,890000	0,2	0,310204
25,893333	0,2	0,307276
25,896667	0,2	0,304069
25,900000	0,2	0,300327
25,903333	0,2	0,296333
25,906667	0,2	0,292665
25,910000	0,2	0,289862
25,913333	0,2	0,288084
25,916667	0,2	0,287052
25,920000	0,2	0,286475
25,923333	0,2	0,286317
25,926667	0,2	0,286682
25,930000	0,2	0,287598
25,933333	0,2	0,288842
25,936667	0,2	0,290136
25,940000	0,2	0,291444
25,943333	0,2	0,292658
25,946667	0,2	0,293235
25,950000	0,2	0,292494
25,953333	0,2	0,290270
25,956667	0,2	0,287258
25,960000	0,2	0,284640
25,963333	0,2	0,283263
25,966667	0,2	0,283233
25,970000	0,2	0,284223
25,973333	0,2	0,285877
25,976667	0,2	0,287860
25,980000	0,2	0,289803
25,983333	0,2	0,291395
25,986667	0,2	0,292466
25,990000	0,2	0,292813
25,993333	0,2	0,292160
25,996667	0,2	0,290565
26,000000	0,2	0,288618
26,003333	0,2	0,287043
26,006667	0,2	0,286206
26,010000	0,2	0,285959
26,013333	0,2	0,285844
26,016667	0,2	0,285549
26,020000	0,2	0,285135
26,023333	0,2	0,284894
26,026667	0,2	0,285165
26,030000	0,2	0,286089
26,033333	0,2	0,287500
26,036667	0,2	0,289006
26,040000	0,2	0,290112
26,043333	0,2	0,290521
26,046667	0,2	0,290377
26,050000	0,2	0,290164
26,053333	0,2	0,290316
26,056667	0,2	0,290806
26,060000	0,2	0,291243
26,063333	0,2	0,291311
26,066667	0,2	0,290984
26,070000	0,2	0,290544
26,073333	0,2	0,290582
26,076667	0,2	0,291741
26,080000	0,2	0,294131
26,083333	0,2	0,297174
26,086667	0,2	0,299947
26,090000	0,2	0,301571
26,093333	0,2	0,301729
26,096667	0,2	0,300808
26,100000	0,2	0,299302
26,103333	0,2	0,297414
26,106667	0,2	0,295389
26,110000	0,2	0,293880
26,113333	0,2	0,293628
26,116667	0,2	0,294852
26,120000	0,2	0,297219
26,123333	0,2	0,300101
26,126667	0,2	0,302570
26,130000	0,2	0,303604
26,133333	0,2	0,302824
26,136667	0,2	0,300757
26,140000	0,2	0,298204
26,143333	0,2	0,295822
26,146667	0,2	0,294269
26,150000	0,2	0,294256
26,153333	0,2	0,296240
26,156667	0,2	0,300144
26,160000	0,2	0,305507
26,163333	0,2	0,311702
26,166667	0,2	0,318104
26,170000	0,2	0,324632
26,173333	0,2	0,331988
26,176667	0,2	0,340980
26,180000	0,2	0,351881
26,183333	0,2	0,364471
26,186667	0,2	0,378419
26,190000	0,2	0,393684
26,193333	0,2	0,410386
26,196667	0,2	0,428438
26,200000	0,2	0,447872
26,203333	0,2	0,469359
26,206667	0,2	0,493723
26,210000	0,2	0,520953
26,213333	0,2	0,550082
26,216667	0,2	0,580246
26,220000	0,2	0,611439
26,223333	0,2	0,643968
26,226667	0,2	0,677700
26,230000	0,2	0,712198
26,233333	0,2	0,747109
26,236667	0,2	0,782051
26,240000	0,2	0,816295
26,243333	0,2	0,848959
26,246667	0,2	0,879544
26,250000	0,2	0,907895
26,253333	0,2	0,933746
26,256667	0,2	0,956420
26,260000	0,2	0,975054
26,263333	0,2	0,989303
26,266667	0,2	0,999576
26,270000	0,2	1,006408
26,273333	0,2	1,009846
26,276667	0,2	1,009514
26,280000	0,2	1,004942
26,283333	0,2	0,995599
26,286667	0,2	0,980965
26,290000	0,2	0,961024
26,293333	0,2	0,936524
26,296667	0,2	0,908663
26,300000	0,2	0,878523
26,303333	0,2	0,846604
26,306667	0,2	0,812869
26,310000	0,2	0,777312
26,313333	0,2	0,740469
26,316667	0,2	0,703527
26,320000	0,2	0,667764
26,323333	0,2	0,633581
26,326667	0,2	0,600473
26,330000	0,2	0,568122
26,333333	0,2	0,536955
26,336667	0,2	0,507647
26,340000	0,2	0,480576
26,343333	0,2	0,455795
26,346667	0,2	0,433263
26,350000	0,2	0,413001
26,353333	0,2	0,395165
26,356667	0,2	0,379958
26,360000	0,2	0,367195
26,363333	0,2	0,355924
26,366667	0,2	0,344933
26,370000	0,2	0,333657
26,373333	0,2	0,322387
26,376667	0,2	0,311945
26,380000	0,2	0,303101
26,383333	0,2	0,295897
26,386667	0,2	0,289730
26,390000	0,2	0,284072
26,393333	0,2	0,278821
26,396667	0,2	0,274092
26,400000	0,2	0,269846
26,403333	0,2	0,265791
26,406667	0,2	0,261720
26,410000	0,2	0,257553
26,413333	0,2	0,253197
26,416667	0,2	0,248942
26,420000	0,2	0,245503
26,423333	0,2	0,243223
26,426667	0,2	0,241691
26,430000	0,2	0,240164
26,433333	0,2	0,238007
26,436667	0,2	0,235026
26,440000	0,2	0,231655
26,443333	0,2	0,228580
26,446667	0,2	0,226146
26,450000	0,2	0,224260
26,453333	0,2	0,222716
26,456667	0,2	0,221522
26,460000	0,2	0,220963
26,463333	0,2	0,221378
26,466667	0,2	0,222692
26,470000	0,2	0,224087
26,473333	0,2	0,224470
26,476667	0,2	0,223322
26,480000	0,2	0,220893
26,483333	0,2	0,217915
26,486667	0,2	0,215303
26,490000	0,2	0,213758
26,493333	0,2	0,213419
26,496667	0,2	0,213944
26,500000	0,2	0,214813
26,503333	0,2	0,215332
26,506667	0,2	0,214898
26,510000	0,2	0,213735
26,513333	0,2	0,212731
26,516667	0,2	0,212400
26,520000	0,2	0,212563
26,523333	0,2	0,212701
26,526667	0,2	0,212249
26,530000	0,2	0,210937
26,533333	0,2	0,208996
26,536667	0,2	0,207012
26,540000	0,2	0,205669
26,543333	0,2	0,205461
26,546667	0,2	0,206472
26,550000	0,2	0,208287
26,553333	0,2	0,210107
26,556667	0,2	0,211201
26,560000	0,2	0,211361
26,563333	0,2	0,210872
26,566667	0,2	0,210111
26,570000	0,2	0,209303
26,573333	0,2	0,208443
26,576667	0,2	0,207290
26,580000	0,2	0,205591
26,583333	0,2	0,203407
26,586667	0,2	0,201281
26,590000	0,2	0,200040
26,593333	0,2	0,200180
26,596667	0,2	0,201480
26,600000	0,2	0,203337
26,603333	0,2	0,205208
26,606667	0,2	0,206732
26,610000	0,2	0,207756
26,613333	0,2	0,208205
26,616667	0,2	0,208003
26,620000	0,2	0,207325
26,623333	0,2	0,206674
26,626667	0,2	0,206554
26,630000	0,2	0,207200
26,633333	0,2	0,208537
26,636667	0,2	0,210254
26,640000	0,2	0,211879
26,643333	0,2	0,212912
26,646667	0,2	0,213203
26,650000	0,2	0,213140
26,653333	0,2	0,213186
26,656667	0,2	0,213398
26,660000	0,2	0,213565
26,663333	0,2	0,213474
26,666667	0,2	0,213044
26,670000	0,2	0,212491
26,673333	0,2	0,212188
26,676667	0,2	0,212194
26,680000	0,2	0,212155
26,683333	0,2	0,211852
26,686667	0,2	0,211574
26,690000	0,2	0,211736
26,693333	0,2	0,212391
26,696667	0,2	0,213098
26,700000	0,2	0,213117
26,703333	0,2	0,212157
26,706667	0,2	0,210851
26,710000	0,2	0,210087
26,713333	0,2	0,210283
26,716667	0,2	0,211385
26,720000	0,2	0,212919
26,723333	0,2	0,213982
26,726667	0,2	0,213835
26,730000	0,2	0,212703
26,733333	0,2	0,211649
26,736667	0,2	0,211607
26,740000	0,2	0,212715
26,743333	0,2	0,214597
26,746667	0,2	0,216854
26,750000	0,2	0,219293
26,753333	0,2	0,222003
26,756667	0,2	0,225143
26,760000	0,2	0,228534
26,763333	0,2	0,231637
26,766667	0,2	0,234135
26,770000	0,2	0,236456
26,773333	0,2	0,239308
26,776667	0,2	0,242739
26,780000	0,2	0,246126
26,783333	0,2	0,248898
26,786667	0,2	0,250843
26,790000	0,2	0,252074
26,793333	0,2	0,253047
26,796667	0,2	0,254211
26,800000	0,2	0,255587
26,803333	0,2	0,256968
26,806667	0,2	0,258173
26,810000	0,2	0,259022
26,813333	0,2	0,259378
26,816667	0,2	0,259229
26,820000	0,2	0,258810
26,823333	0,2	0,258520
26,826667	0,2	0,258593
26,830000	0,2	0,258953
26,833333	0,2	0,259330
26,836667	0,2	0,259491
26,840000	0,2	0,259459
26,843333	0,2	0,259407
26,846667	0,2	0,259469
26,850000	0,2	0,259688
26,853333	0,2	0,260053
26,856667	0,2	0,260637
26,860000	0,2	0,261577
26,863333	0,2	0,262804
26,866667	0,2	0,264024
26,870000	0,2	0,265185
26,873333	0,2	0,266673
26,876667	0,2	0,268766
26,880000	0,2	0,271255
26,883333	0,2	0,273751
26,886667	0,2	0,275857
26,890000	0,2	0,277136
26,893333	0,2	0,277360
26,896667	0,2	0,276816
26,900000	0,2	0,276131
26,903333	0,2	0,275771
26,906667	0,2	0,275831
26,910000	0,2	0,276086
26,913333	0,2	0,275928
26,916667	0,2	0,274610
26,920000	0,2	0,271871
26,923333	0,2	0,268158
26,926667	0,2	0,264182
26,930000	0,2	0,260288
26,933333	0,2	0,256197
26,936667	0,2	0,251492
26,940000	0,2	0,246303
26,943333	0,2	0,241237
26,946667	0,2	0,236766
26,950000	0,2	0,232953
26,953333	0,2	0,229547
26,956667	0,2	0,226099
26,960000	0,2	0,222237
26,963333	0,2	0,218035
26,966667	0,2	0,213885
26,970000	0,2	0,210012
26,973333	0,2	0,206427
26,976667	0,2	0,203282
26,980000	0,2	0,200781
26,983333	0,2	0,198678
26,986667	0,2	0,196328
26,990000	0,2	0,193351
26,993333	0,2	0,189837
26,996667	0,2	0,186101
27,000000	0,2	0,182513
27,003333	0,2	0,179313
27,006667	0,2	0,176503
27,010000	0,2	0,173955
27,013333	0,2	0,171632
27,016667	0,2	0,169664
27,020000	0,2	0,168087
27,023333	0,2	0,166783
27,026667	0,2	0,165799
27,030000	0,2	0,165246
27,033333	0,2	0,164941
27,036667	0,2	0,164605
27,040000	0,2	0,164164
27,043333	0,2	0,163593
27,046667	0,2	0,162759
27,050000	0,2	0,161509
27,053333	0,2	0,159817
27,056667	0,2	0,157860
27,060000	0,2	0,155925
27,063333	0,2	0,154096
27,066667	0,2	0,152156
27,070000	0,2	0,149896
27,073333	0,2	0,147369
27,076667	0,2	0,144828
27,080000	0,2	0,142511
27,083333	0,2	0,140497
27,086667	0,2	0,138857
27,090000	0,2	0,137743
27,093333	0,2	0,137158
27,096667	0,2	0,136879
27,100000	0,2	0,136479
27,103333	0,2	0,135445
27,106667	0,2	0,133670
27,110000	0,2	0,131637
27,113333	0,2	0,129803
27,116667	0,2	0,128102
27,120000	0,2	0,126315
27,123333	0,2	0,124456
27,126667	0,2	0,122595
27,130000	0,2	0,120779
27,133333	0,2	0,119118
27,136667	0,2	0,117702
27,140000	0,2	0,116581
27,143333	0,2	0,115768
27,146667	0,2	0,115112
27,150000	0,2	0,114330
27,153333	0,2	0,113389
27,156667	0,2	0,112743
27,160000	0,2	0,112908
27,163333	0,2	0,113823
27,166667	0,2	0,114926
27,170000	0,2	0,115754
27,173333	0,2	0,116155
27,176667	0,2	0,116091
27,180000	0,2	0,115504
27,183333	0,2	0,114479
27,186667	0,2	0,113472
27,190000	0,2	0,113145
27,193333	0,2	0,113779
27,196667	0,2	0,114940
27,200000	0,2	0,115867
27,203333	0,2	0,116234
27,206667	0,2	0,116378
27,210000	0,2	0,116882
27,213333	0,2	0,118143
27,216667	0,2	0,120290
27,220000	0,2	0,123332
27,223333	0,2	0,127166
27,226667	0,2	0,131528
27,230000	0,2	0,136201
27,233333	0,2	0,141235
27,236667	0,2	0,146965
27,240000	0,2	0,153778
27,243333	0,2	0,161665
27,246667	0,2	0,170084
27,250000	0,2	0,178605
27,253333	0,2	0,187472
27,256667	0,2	0,197294
27,260000	0,2	0,208425
27,263333	0,2	0,220727
27,266667	0,2	0,233683
27,270000	0,2	0,246687
27,273333	0,2	0,259458
27,276667	0,2	0,272217
27,280000	0,2	0,285249
27,283333	0,2	0,298339
27,286667	0,2	0,310883
27,290000	0,2	0,322386
27,293333	0,2	0,332706
27,296667	0,2	0,342026
27,300000	0,2	0,350625
27,303333	0,2	0,358466
27,306667	0,2	0,365154
27,310000	0,2	0,370462
27,313333	0,2	0,374549
27,316667	0,2	0,377461
27,320000	0,2	0,378822
27,323333	0,2	0,378280
27,326667	0,2	0,375820
27,330000	0,2	0,371575
27,333333	0,2	0,365825
27,336667	0,2	0,359005
27,340000	0,2	0,351344
27,343333	0,2	0,342691
27,346667	0,2	0,332735
27,350000	0,2	0,321379
27,353333	0,2	0,309139
27,356667	0,2	0,297039
27,360000	0,2	0,285855
27,363333	0,2	0,275610
27,366667	0,2	0,266000
27,370000	0,2	0,256909
27,373333	0,2	0,248232
27,376667	0,2	0,239581
27,380000	0,2	0,230508
27,383333	0,2	0,221036
27,386667	0,2	0,211780
27,390000	0,2	0,203503
27,393333	0,2	0,196769
27,396667	0,2	0,191833
27,400000	0,2	0,188511
27,403333	0,2	0,186118
27,406667	0,2	0,183773
27,410000	0,2	0,181001
27,413333	0,2	0,177916
27,416667	0,2	0,174823
27,420000	0,2	0,171955
27,423333	0,2	0,169396
27,426667	0,2	0,167073
27,430000	0,2	0,165030
27,433333	0,2	0,163440
27,436667	0,2	0,162189
27,440000	0,2	0,160777
27,443333	0,2	0,158780
27,446667	0,2	0,156334
27,450000	0,2	0,153975
27,453333	0,2	0,152076
27,456667	0,2	0,150606
27,460000	0,2	0,149193
27,463333	0,2	0,147438
27,466667	0,2	0,145353
27,470000	0,2	0,143303
27,473333	0,2	0,141543
27,476667	0,2	0,139939
27,480000	0,2	0,137989
27,483333	0,2	0,135076
27,486667	0,2	0,130926
27,490000	0,2	0,125935
27,493333	0,2	0,120934
27,496667	0,2	0,116626
27,500000	0,2	0,113231
27,503333	0,2	0,110513
27,506667	0,2	0,108159
27,510000	0,2	0,106038
27,513333	0,2	0,104094
27,516667	0,2	0,102226
27,520000	0,2	0,100339
27,523333	0,2	0,098514
27,526667	0,2	0,097131
27,530000	0,2	0,096635
27,533333	0,2	0,096857
27,536667	0,2	0,096895
27,540000	0,2	0,096119
27,543333	0,2	0,094947
27,546667	0,2	0,094399
27,550000	0,2	0,095242
27,553333	0,2	0,097536
27,556667	0,2	0,100756
27,560000	0,2	0,104285
27,563333	0,2	0,107625
27,566667	0,2	0,110126
27,570000	0,2	0,111069
27,573333	0,2	0,110300
27,576667	0,2	0,108528
27,580000	0,2	0,106919
27,583333	0,2	0,106391
27,586667	0,2	0,107129
27,590000	0,2	0,108625
27,593333	0,2	0,110255
27,596667	0,2	0,111807
27,600000	0,2	0,113414
27,603333	0,2	0,115160
27,606667	0,2	0,116947
27,610000	0,2	0,118580
27,613333	0,2	0,119860
27,616667	0,2	0,120594
27,620000	0,2	0,120581
27,623333	0,2	0,119769
27,626667	0,2	0,118490
27,630000	0,2	0,117390
27,633333	0,2	0,117079
27,636667	0,2	0,117875
27,640000	0,2	0,119769
27,643333	0,2	0,122265
27,646667	0,2	0,124370
27,650000	0,2	0,125292
27,653333	0,2	0,125210
27,656667	0,2	0,124978
27,660000	0,2	0,125071
27,663333	0,2	0,125238
27,666667	0,2	0,125126
27,670000	0,2	0,124743
27,673333	0,2	0,124186
27,676667	0,2	0,123242
27,680000	0,2	0,121598
27,683333	0,2	0,119343
27,686667	0,2	0,116867
27,690000	0,2	0,114348
27,693333	0,2	0,111683
27,696667	0,2	0,108800
27,700000	0,2	0,105971
27,703333	0,2	0,103798
27,706667	0,2	0,102690
27,710000	0,2	0,102249
27,713333	0,2	0,101410
27,716667	0,2	0,099447
27,720000	0,2	0,096619
27,723333	0,2	0,093628
27,726667	0,2	0,090941
27,730000	0,2	0,088787
27,733333	0,2	0,087296
27,736667	0,2	0,086392
27,740000	0,2	0,085851
27,743333	0,2	0,085499
27,746667	0,2	0,085296
27,750000	0,2	0,085375
27,753333	0,2	0,085784
27,756667	0,2	0,086051
27,760000	0,2	0,085563
27,763333	0,2	0,084331
27,766667	0,2	0,082828
27,770000	0,2	0,081473
27,773333	0,2	0,080601
27,776667	0,2	0,080480
27,780000	0,2	0,081125
27,783333	0,2	0,082175
27,786667	0,2	0,083043
27,790000	0,2	0,083382
27,793333	0,2	0,083449
27,796667	0,2	0,083735
27,800000	0,2	0,084404
27,803333	0,2	0,085388
27,806667	0,2	0,086655
27,810000	0,2	0,088115
27,813333	0,2	0,089509
27,816667	0,2	0,090639
27,820000	0,2	0,091776
27,823333	0,2	0,093509
27,826667	0,2	0,096096
27,830000	0,2	0,099206
27,833333	0,2	0,102227
27,836667	0,2	0,104920
27,840000	0,2	0,107948
27,843333	0,2	0,112294
27,846667	0,2	0,118095
27,850000	0,2	0,124653
27,853333	0,2	0,131291
27,856667	0,2	0,137677
27,860000	0,2	0,143623
27,863333	0,2	0,148969
27,866667	0,2	0,153728
27,870000	0,2	0,158277
27,873333	0,2	0,163137
27,876667	0,2	0,168574
27,880000	0,2	0,174734
27,883333	0,2	0,181809
27,886667	0,2	0,189655
27,890000	0,2	0,197652
27,893333	0,2	0,205058
27,896667	0,2	0,211395
27,900000	0,2	0,216637
27,903333	0,2	0,221139
27,906667	0,2	0,225413
27,910000	0,2	0,229857
27,913333	0,2	0,234530
27,916667	0,2	0,239142
27,920000	0,2	0,243238
27,923333	0,2	0,246560
27,926667	0,2	0,249224
27,930000	0,2	0,251311
27,933333	0,2	0,252642
27,936667	0,2	0,253262
27,940000	0,2	0,253640
27,943333	0,2	0,254204
27,946667	0,2	0,255091
27,950000	0,2	0,256347
27,953333	0,2	0,258016
27,956667	0,2	0,259978
27,960000	0,2	0,261636
27,963333	0,2	0,261888
27,966667	0,2	0,259968
27,970000	0,2	0,256276
27,973333	0,2	0,251951
27,976667	0,2	0,247846
27,980000	0,2	0,244132
27,983333	0,2	0,240503
27,986667	0,2	0,236582
27,990000	0,2	0,232119
27,993333	0,2	0,226939
27,996667	0,2	0,220976
28,000000	0,2	0,214333
28,003333	0,2	0,207011
28,006667	0,2	0,198805
28,010000	0,2	0,189817
28,013333	0,2	0,180762
28,016667	0,2	0,172390
28,020000	0,2	0,164707
28,023333	0,2	0,156988
28,026667	0,2	0,148648
28,030000	0,2	0,139822
28,033333	0,2	0,131091
28,036667	0,2	0,122992
28,040000	0,2	0,115782
28,043333	0,2	0,109513
28,046667	0,2	0,104121
28,050000	0,2	0,099348
28,053333	0,2	0,094699
28,056667	0,2	0,089633
28,060000	0,2	0,084041
28,063333	0,2	0,078541
28,066667	0,2	0,074028
28,070000	0,2	0,070867
28,073333	0,2	0,068602
28,076667	0,2	0,066460
28,080000	0,2	0,063944
28,083333	0,2	0,060966
28,086667	0,2	0,057698
28,090000	0,2	0,054393
28,093333	0,2	0,051261
28,096667	0,2	0,048433
28,100000	0,2	0,046090
28,103333	0,2	0,044553
28,106667	0,2	0,044024
28,110000	0,2	0,044388
28,113333	0,2	0,045307
28,116667	0,2	0,046406
28,120000	0,2	0,047578
28,123333	0,2	0,048941
28,126667	0,2	0,050382
28,130000	0,2	0,051599
28,133333	0,2	0,052474
28,136667	0,2	0,052914
28,140000	0,2	0,052696
28,143333	0,2	0,051763
28,146667	0,2	0,050395
28,150000	0,2	0,049164
28,153333	0,2	0,048830
28,156667	0,2	0,049905
28,160000	0,2	0,052005
28,163333	0,2	0,053884
28,166667	0,2	0,054555
28,170000	0,2	0,054217
28,173333	0,2	0,053878
28,176667	0,2	0,054389
28,180000	0,2	0,055838
28,183333	0,2	0,057613
28,186667	0,2	0,058945
28,190000	0,2	0,059398
28,193333	0,2	0,059130
28,196667	0,2	0,058704
28,200000	0,2	0,058471
28,203333	0,2	0,058272
28,206667	0,2	0,057829
28,210000	0,2	0,057171
28,213333	0,2	0,056684
28,216667	0,2	0,056898
28,220000	0,2	0,058015
28,223333	0,2	0,059582
28,226667	0,2	0,061000
28,230000	0,2	0,062169
28,233333	0,2	0,063270
28,236667	0,2	0,064350
28,240000	0,2	0,065452
28,243333	0,2	0,066654
28,246667	0,2	0,067839
28,250000	0,2	0,068776
28,253333	0,2	0,069439
28,256667	0,2	0,070094
28,260000	0,2	0,070939
28,263333	0,2	0,071696
28,266667	0,2	0,071816
28,270000	0,2	0,071086
28,273333	0,2	0,069731
28,276667	0,2	0,068050
28,280000	0,2	0,066243
28,283333	0,2	0,064500
28,286667	0,2	0,063004
28,290000	0,2	0,061703
28,293333	0,2	0,060305
28,296667	0,2	0,058611
28,300000	0,2	0,056602
28,303333	0,2	0,054355
28,306667	0,2	0,052170
28,310000	0,2	0,050610
28,313333	0,2	0,050200
28,316667	0,2	0,050914
28,320000	0,2	0,051922
28,323333	0,2	0,052165
28,326667	0,2	0,051284
28,330000	0,2	0,049691
28,333333	0,2	0,047864
28,336667	0,2	0,046066
28,340000	0,2	0,044552
28,343333	0,2	0,043522
28,346667	0,2	0,042960
28,350000	0,2	0,042731
28,353333	0,2	0,042666
28,356667	0,2	0,042543
28,360000	0,2	0,042225
28,363333	0,2	0,041696
28,366667	0,2	0,040804
28,370000	0,2	0,039434
28,373333	0,2	0,037828
28,376667	0,2	0,036278
28,380000	0,2	0,034753
28,383333	0,2	0,033098
28,386667	0,2	0,031398
28,390000	0,2	0,029856
28,393333	0,2	0,028331
28,396667	0,2	0,026518
28,400000	0,2	0,024627
28,403333	0,2	0,023414
28,406667	0,2	0,023496
28,410000	0,2	0,024861
28,413333	0,2	0,026884
28,416667	0,2	0,028739
28,420000	0,2	0,029860
28,423333	0,2	0,030019
28,426667	0,2	0,029127
28,430000	0,2	0,027483
28,433333	0,2	0,025975
28,436667	0,2	0,025370
28,440000	0,2	0,025733
28,443333	0,2	0,026735
28,446667	0,2	0,027940
28,450000	0,2	0,028846
28,453333	0,2	0,029179
28,456667	0,2	0,029055
28,460000	0,2	0,028566
28,463333	0,2	0,027614
28,466667	0,2	0,026455
28,470000	0,2	0,025556
28,473333	0,2	0,024723
28,476667	0,2	0,023460
28,480000	0,2	0,022115
28,483333	0,2	0,021693
28,486667	0,2	0,022696
28,490000	0,2	0,024676
28,493333	0,2	0,026710
28,496667	0,2	0,028044
28,500000	0,2	0,028440
28,503333	0,2	0,028164
28,506667	0,2	0,027633
28,510000	0,2	0,027029
28,513333	0,2	0,026282
28,516667	0,2	0,025465
28,520000	0,2	0,025079
28,523333	0,2	0,025528
28,526667	0,2	0,026459
28,530000	0,2	0,027105
28,533333	0,2	0,026957
28,536667	0,2	0,025877
28,540000	0,2	0,024098
28,543333	0,2	0,022160
28,546667	0,2	0,020534
28,550000	0,2	0,019422
28,553333	0,2	0,018875
28,556667	0,2	0,018853
28,560000	0,2	0,019202
28,563333	0,2	0,019709
28,566667	0,2	0,020190
28,570000	0,2	0,020554
28,573333	0,2	0,020752
28,576667	0,2	0,020640
28,580000	0,2	0,020038
28,583333	0,2	0,018852
28,586667	0,2	0,017023
28,590000	0,2	0,014542
28,593333	0,2	0,011760
28,596667	0,2	0,009416
28,600000	0,2	0,008142
28,603333	0,2	0,008082
28,606667	0,2	0,008851
28,610000	0,2	0,009865
28,613333	0,2	0,010897
28,616667	0,2	0,012141
28,620000	0,2	0,013669
28,623333	0,2	0,015116
28,626667	0,2	0,015958
28,630000	0,2	0,015954
28,633333	0,2	0,015312
28,636667	0,2	0,014505
28,640000	0,2	0,014034
28,643333	0,2	0,014515
28,646667	0,2	0,016518
28,650000	0,2	0,019737
28,653333	0,2	0,022900
28,656667	0,2	0,024980
28,660000	0,2	0,026109
28,663333	0,2	0,027080
28,666667	0,2	0,028255
28,670000	0,2	0,029289
28,673333	0,2	0,029823
28,676667	0,2	0,029955
28,680000	0,2	0,030025
28,683333	0,2	0,030478
28,686667	0,2	0,031825
28,690000	0,2	0,034172
28,693333	0,2	0,037011
28,696667	0,2	0,039813
28,700000	0,2	0,042311
28,703333	0,2	0,044183
28,706667	0,2	0,045124
28,710000	0,2	0,045112
28,713333	0,2	0,044346
28,716667	0,2	0,043237
28,720000	0,2	0,042437
28,723333	0,2	0,042551
28,726667	0,2	0,043805
28,730000	0,2	0,045916
28,733333	0,2	0,048270
28,736667	0,2	0,050312
28,740000	0,2	0,051742
28,743333	0,2	0,052383
28,746667	0,2	0,052262
28,750000	0,2	0,051810
28,753333	0,2	0,051529
28,756667	0,2	0,051577
28,760000	0,2	0,051911
28,763333	0,2	0,052370
28,766667	0,2	0,052629
28,770000	0,2	0,052393
28,773333	0,2	0,051637
28,776667	0,2	0,050672
28,780000	0,2	0,049875
28,783333	0,2	0,049279
28,786667	0,2	0,048597
28,790000	0,2	0,047745
28,793333	0,2	0,047060
28,796667	0,2	0,046734
28,800000	0,2	0,046486
28,803333	0,2	0,045861
28,806667	0,2	0,044610
28,810000	0,2	0,042800
28,813333	0,2	0,040579
28,816667	0,2	0,037989
28,820000	0,2	0,035015
28,823333	0,2	0,031649
28,826667	0,2	0,028046
28,830000	0,2	0,024609
28,833333	0,2	0,021646
28,836667	0,2	0,019132
28,840000	0,2	0,016916
28,843333	0,2	0,014886
28,846667	0,2	0,012963
28,850000	0,2	0,011120
28,853333	0,2	0,009346
28,856667	0,2	0,007641
28,860000	0,2	0,006075
28,863333	0,2	0,004703
28,866667	0,2	0,003496
28,870000	0,2	0,002380
28,873333	0,2	0,001348
28,876667	0,2	0,000517
28,880000	0,2	-0,000029
28,883333	0,2	-0,000252
28,886667	0,2	0,000018
28,890000	0,2	0,000875
28,893333	0,2	0,002058
28,896667	0,2	0,003227
28,900000	0,2	0,004383
28,903333	0,2	0,005842
28,906667	0,2	0,007803
28,910000	0,2	0,010022
28,913333	0,2	0,011954
28,916667	0,2	0,013296
28,920000	0,2	0,014249
28,923333	0,2	0,015096
28,926667	0,2	0,015813
28,930000	0,2	0,016316
28,933333	0,2	0,016868
28,936667	0,2	0,017883
28,940000	0,2	0,019357
28,943333	0,2	0,020833
28,946667	0,2	0,022026
28,950000	0,2	0,023208
28,953333	0,2	0,024907
28,956667	0,2	0,027337
28,960000	0,2	0,029947
28,963333	0,2	0,031696
28,966667	0,2	0,032097
28,970000	0,2	0,031671
28,973333	0,2	0,031251
28,976667	0,2	0,031363
28,980000	0,2	0,032295
28,983333	0,2	0,034255
28,986667	0,2	0,037307
28,990000	0,2	0,041290
28,993333	0,2	0,045887
28,996667	0,2	0,050615
29,000000	0,2	0,054726
29,003333	0,2	0,057606
29,006667	0,2	0,059318
29,010000	0,2	0,060554
29,013333	0,2	0,062349
29,016667	0,2	0,065522
29,020000	0,2	0,069905
29,023333	0,2	0,074403
29,026667	0,2	0,077882
29,030000	0,2	0,079981
29,033333	0,2	0,081176
29,036667	0,2	0,081959
29,040000	0,2	0,082286
29,043333	0,2	0,081957
29,046667	0,2	0,081163
29,050000	0,2	0,080484
29,053333	0,2	0,080487
29,056667	0,2	0,081300
29,060000	0,2	0,082573
29,063333	0,2	0,083866
29,066667	0,2	0,084965
29,070000	0,2	0,085712
29,073333	0,2	0,085692
29,076667	0,2	0,084419
29,080000	0,2	0,081811
29,083333	0,2	0,078310
29,086667	0,2	0,074464
29,090000	0,2	0,070462
29,093333	0,2	0,066365
29,096667	0,2	0,062540
29,100000	0,2	0,059359
29,103333	0,2	0,056755
29,106667	0,2	0,054394
29,110000	0,2	0,052024
29,113333	0,2	0,049634
29,116667	0,2	0,047554
29,120000	0,2	0,046271
29,123333	0,2	0,045823
29,126667	0,2	0,045468
29,130000	0,2	0,044060
29,133333	0,2	0,040789
29,136667	0,2	0,035914
29,140000	0,2	0,030806
29,143333	0,2	0,026957
29,146667	0,2	0,025062
29,150000	0,2	0,025004
29,153333	0,2	0,025914
29,156667	0,2	0,026324
29,160000	0,2	0,025171
29,163333	0,2	0,022464
29,166667	0,2	0,018883
29,170000	0,2	0,015441
29,173333	0,2	0,013217
29,176667	0,2	0,012619
29,180000	0,2	0,013097
29,183333	0,2	0,013773
29,186667	0,2	0,014063
29,190000	0,2	0,013784
29,193333	0,2	0,013026
29,196667	0,2	0,011970
29,200000	0,2	0,010796
29,203333	0,2	0,009662
29,206667	0,2	0,008768
29,210000	0,2	0,008371
29,213333	0,2	0,008545
29,216667	0,2	0,009088
29,220000	0,2	0,009740
29,223333	0,2	0,010173
29,226667	0,2	0,009984
29,230000	0,2	0,009002
29,233333	0,2	0,007422
29,236667	0,2	0,005599
29,240000	0,2	0,003714
29,243333	0,2	0,001668
29,246667	0,2	-0,000466
29,250000	0,2	-0,002170
29,253333	0,2	-0,003138
29,256667	0,2	-0,003682
29,260000	0,2	-0,003977
29,263333	0,2	-0,003565
29,266667	0,2	-0,002031
29,270000	0,2	0,000366
29,273333	0,2	0,002976
29,276667	0,2	0,005376
29,280000	0,2	0,007571
29,283333	0,2	0,009863
29,286667	0,2	0,012585
29,290000	0,2	0,015830
29,293333	0,2	0,019493
29,296667	0,2	0,023458
29,300000	0,2	0,027481
29,303333	0,2	0,031092
29,306667	0,2	0,033880
29,310000	0,2	0,035777
29,313333	0,2	0,037104
29,316667	0,2	0,038346
29,320000	0,2	0,039777
29,323333	0,2	0,041473
29,326667	0,2	0,043562
29,330000	0,2	0,046081
29,333333	0,2	0,048697
29,336667	0,2	0,050961
29,340000	0,2	0,052836
29,343333	0,2	0,054620
29,346667	0,2	0,056280
29,350000	0,2	0,057374
29,353333	0,2	0,057754
29,356667	0,2	0,057799
29,360000	0,2	0,057779
29,363333	0,2	0,057408
29,366667	0,2	0,056194
29,370000	0,2	0,054047
29,373333	0,2	0,051322
29,376667	0,2	0,048246
29,380000	0,2	0,044675
29,383333	0,2	0,040507
29,386667	0,2	0,036062
29,390000	0,2	0,031950
29,393333	0,2	0,028625
29,396667	0,2	0,026113
29,400000	0,2	0,024224
29,403333	0,2	0,022852
29,406667	0,2	0,021979
29,410000	0,2	0,021599
29,413333	0,2	0,021628
29,416667	0,2	0,021827
29,420000	0,2	0,021876
29,423333	0,2	0,021520
29,426667	0,2	0,020759
29,430000	0,2	0,019918
29,433333	0,2	0,019462
29,436667	0,2	0,019696
29,440000	0,2	0,020509
29,443333	0,2	0,021330
29,446667	0,2	0,021477
29,450000	0,2	0,020737
29,453333	0,2	0,019686
29,456667	0,2	0,019145
29,460000	0,2	0,019292
29,463333	0,2	0,019856
29,466667	0,2	0,020788
29,470000	0,2	0,022038
29,473333	0,2	0,023272
29,476667	0,2	0,024204
29,480000	0,2	0,024808
29,483333	0,2	0,025216
29,486667	0,2	0,025665
29,490000	0,2	0,026603
29,493333	0,2	0,028556
29,496667	0,2	0,031606
29,500000	0,2	0,035253
29,503333	0,2	0,039027
29,506667	0,2	0,042958
29,510000	0,2	0,047185
29,513333	0,2	0,051316
29,516667	0,2	0,054661
29,520000	0,2	0,056990
29,523333	0,2	0,058694
29,526667	0,2	0,060272
29,530000	0,2	0,061932
29,533333	0,2	0,063704
29,536667	0,2	0,065490
29,540000	0,2	0,066886
29,543333	0,2	0,067539
29,546667	0,2	0,067737
29,550000	0,2	0,067981
29,553333	0,2	0,068153
29,556667	0,2	0,067618
29,560000	0,2	0,066021
29,563333	0,2	0,063749
29,566667	0,2	0,061525
29,570000	0,2	0,059597
29,573333	0,2	0,057535
29,576667	0,2	0,054924
29,580000	0,2	0,051882
29,583333	0,2	0,048827
29,586667	0,2	0,046172
29,590000	0,2	0,044230
29,593333	0,2	0,043002
29,596667	0,2	0,042106
29,600000	0,2	0,040874
29,603333	0,2	0,038555
29,606667	0,2	0,034855
29,610000	0,2	0,030368
29,613333	0,2	0,026021
29,616667	0,2	0,022227
29,620000	0,2	0,018962
29,623333	0,2	0,016307
29,626667	0,2	0,014366
29,630000	0,2	0,012956
29,633333	0,2	0,011713
29,636667	0,2	0,010337
29,640000	0,2	0,008728
29,643333	0,2	0,006952
29,646667	0,2	0,005068
29,650000	0,2	0,003071
29,653333	0,2	0,001041
29,656667	0,2	-0,000804
29,660000	0,2	-0,002397
29,663333	0,2	-0,003895
29,666667	0,2	-0,005232
29,670000	0,2	-0,006046
29,673333	0,2	-0,006282
29,676667	0,2	-0,006223
29,680000	0,2	-0,006037
29,683333	0,2	-0,005843
29,686667	0,2	-0,005875
29,690000	0,2	-0,006206
29,693333	0,2	-0,006633
29,696667	0,2	-0,006906
29,700000	0,2	-0,006984
29,703333	0,2	-0,007177
29,706667	0,2	-0,007848
29,710000	0,2	-0,008919
29,713333	0,2	-0,010017
29,716667	0,2	-0,010899
29,720000	0,2	-0,011461
29,723333	0,2	-0,011593
29,726667	0,2	-0,011124
29,730000	0,2	-0,009931
29,733333	0,2	-0,008208
29,736667	0,2	-0,006556
29,740000	0,2	-0,005657
29,743333	0,2	-0,005723
29,746667	0,2	-0,006266
29,750000	0,2	-0,006601
29,753333	0,2	-0,006543
29,756667	0,2	-0,006365
29,760000	0,2	-0,006291
29,763333	0,2	-0,006369
29,766667	0,2	-0,006546
29,770000	0,2	-0,006572
29,773333	0,2	-0,006166
29,776667	0,2	-0,005374
29,780000	0,2	-0,004337
29,783333	0,2	-0,002909
29,786667	0,2	-0,000917
29,790000	0,2	0,001453
29,793333	0,2	0,003866
29,796667	0,2	0,006158
29,800000	0,2	0,008187
29,803333	0,2	0,009868
29,806667	0,2	0,011406
29,810000	0,2	0,012980
29,813333	0,2	0,014562
29,816667	0,2	0,016124
29,820000	0,2	0,017573
29,823333	0,2	0,018725
29,826667	0,2	0,019336
29,830000	0,2	0,019129
29,833333	0,2	0,018099
29,836667	0,2	0,016766
29,840000	0,2	0,015860
29,843333	0,2	0,015666
29,846667	0,2	0,015840
29,850000	0,2	0,015686
29,853333	0,2	0,014446
29,856667	0,2	0,011880
29,860000	0,2	0,008769
29,863333	0,2	0,006214
29,866667	0,2	0,004510
29,870000	0,2	0,003236
29,873333	0,2	0,002081
29,876667	0,2	0,000894
29,880000	0,2	-0,000610
29,883333	0,2	-0,002418
29,886667	0,2	-0,003963
29,890000	0,2	-0,004698
29,893333	0,2	-0,004668
29,896667	0,2	-0,004472
29,900000	0,2	-0,004739
29,903333	0,2	-0,005772
29,906667	0,2	-0,007485
29,910000	0,2	-0,009406
29,913333	0,2	-0,011014
29,916667	0,2	-0,012135
29,920000	0,2	-0,013021
29,923333	0,2	-0,014115
29,926667	0,2	-0,015529
29,930000	0,2	-0,016824
29,933333	0,2	-0,017489
29,936667	0,2	-0,017595
29,940000	0,2	-0,017934
29,943333	0,2	-0,019374
29,946667	0,2	-0,021943
29,950000	0,2	-0,024749
29,953333	0,2	-0,026986
29,956667	0,2	-0,028638
29,960000	0,2	-0,029999
29,963333	0,2	-0,031015
29,966667	0,2	-0,031410
29,970000	0,2	-0,031056
29,973333	0,2	-0,030095
29,976667	0,2	-0,028939
29,980000	0,2	-0,028149
29,983333	0,2	-0,028151
29,986667	0,2	-0,029040
29,990000	0,2	-0,030546
29,993333	0,2	-0,032039
29,996667	0,2	-0,032886
30,000000	0,2	-0,032904
30,003333	0,2	-0,032089
30,006667	0,2	-0,030341
30,010000	0,2	-0,028091
30,013333	0,2	-0,026520
30,016667	0,2	-0,026467
30,020000	0,2	-0,027496
30,023333	0,2	-0,028573
30,026667	0,2	-0,029347
30,030000	0,2	-0,030195
30,033333	0,2	-0,031210
30,036667	0,2	-0,031868
30,040000	0,2	-0,031795
30,043333	0,2	-0,031234
30,046667	0,2	-0,030646
30,050000	0,2	-0,030262
30,053333	0,2	-0,030084
30,056667	0,2	-0,030008
30,060000	0,2	-0,029851
30,063333	0,2	-0,029542
30,066667	0,2	-0,029247
30,070000	0,2	-0,029122
30,073333	0,2	-0,029177
30,076667	0,2	-0,029475
30,080000	0,2	-0,030088
30,083333	0,2	-0,030836
30,086667	0,2	-0,031467
30,090000	0,2	-0,032103
30,093333	0,2	-0,033049
30,096667	0,2	-0,034354
30,100000	0,2	-0,035898
30,103333	0,2	-0,037523
30,106667	0,2	-0,038851
30,110000	0,2	-0,039360
30,113333	0,2	-0,038804
30,116667	0,2	-0,037473
30,120000	0,2	-0,035967
30,123333	0,2	-0,034777
30,126667	0,2	-0,034092
30,130000	0,2	-0,033747
30,133333	0,2	-0,033361
30,136667	0,2	-0,032663
30,140000	0,2	-0,031612
30,143333	0,2	-0,030357
30,146667	0,2	-0,029221
30,150000	0,2	-0,028671
30,153333	0,2	-0,029140
30,156667	0,2	-0,030723
30,160000	0,2	-0,032955
30,163333	0,2	-0,035102
30,166667	0,2	-0,036867
30,170000	0,2	-0,038527
30,173333	0,2	-0,040360
30,176667	0,2	-0,042275
30,180000	0,2	-0,043890
30,183333	0,2	-0,044704
30,186667	0,2	-0,044413
30,190000	0,2	-0,043258
30,193333	0,2	-0,041915
30,196667	0,2	-0,040884
30,200000	0,2	-0,040091
30,203333	0,2	-0,039215
30,206667	0,2	-0,038197
30,210000	0,2	-0,037213
30,213333	0,2	-0,036403
30,216667	0,2	-0,035865
30,220000	0,2	-0,035594
30,223333	0,2	-0,035348
30,226667	0,2	-0,034873
30,230000	0,2	-0,034158
30,233333	0,2	-0,033475
30,236667	0,2	-0,033361
30,240000	0,2	-0,034178
30,243333	0,2	-0,035633
30,246667	0,2	-0,037152
30,250000	0,2	-0,038362
30,253333	0,2	-0,038875
30,256667	0,2	-0,038356
30,260000	0,2	-0,037132
30,263333	0,2	-0,036075
30,266667	0,2	-0,035806
30,270000	0,2	-0,036246
30,273333	0,2	-0,036798
30,276667	0,2	-0,037012
30,280000	0,2	-0,036967
30,283333	0,2	-0,036824
30,286667	0,2	-0,036554
30,290000	0,2	-0,036136
30,293333	0,2	-0,035508
30,296667	0,2	-0,034575
30,300000	0,2	-0,033513
30,303333	0,2	-0,032732
30,306667	0,2	-0,032395
30,310000	0,2	-0,032232
30,313333	0,2	-0,031989
30,316667	0,2	-0,031786
30,320000	0,2	-0,031927
30,323333	0,2	-0,032701
30,326667	0,2	-0,034191
30,330000	0,2	-0,036017
30,333333	0,2	-0,037481
30,336667	0,2	-0,038129
30,340000	0,2	-0,037988
30,343333	0,2	-0,037284
30,346667	0,2	-0,036316
30,350000	0,2	-0,035566
30,353333	0,2	-0,035515
30,356667	0,2	-0,036291
30,360000	0,2	-0,037559
30,363333	0,2	-0,038741
30,366667	0,2	-0,039382
30,370000	0,2	-0,039365
30,373333	0,2	-0,038838
30,376667	0,2	-0,038105
30,380000	0,2	-0,037481
30,383333	0,2	-0,037038
30,386667	0,2	-0,036671
30,390000	0,2	-0,036472
30,393333	0,2	-0,036648
30,396667	0,2	-0,037144
30,400000	0,2	-0,037612
30,403333	0,2	-0,037558
30,406667	0,2	-0,036637
30,410000	0,2	-0,035116
30,413333	0,2	-0,033837
30,416667	0,2	-0,033471
30,420000	0,2	-0,034068
30,423333	0,2	-0,035253
30,426667	0,2	-0,036475
30,430000	0,2	-0,037341
30,433333	0,2	-0,037848
30,436667	0,2	-0,038272
30,440000	0,2	-0,038915
30,443333	0,2	-0,039760
30,446667	0,2	-0,040432
30,450000	0,2	-0,040648
30,453333	0,2	-0,040503
30,456667	0,2	-0,040334
30,460000	0,2	-0,040432
30,463333	0,2	-0,040763
30,466667	0,2	-0,041153
30,470000	0,2	-0,041745
30,473333	0,2	-0,042788
30,476667	0,2	-0,044107
30,480000	0,2	-0,045219
30,483333	0,2	-0,045765
30,486667	0,2	-0,045771
30,490000	0,2	-0,045803
30,493333	0,2	-0,046421
30,496667	0,2	-0,047319
30,500000	0,2	-0,047625
30,503333	0,2	-0,047006
30,506667	0,2	-0,045912
30,510000	0,2	-0,044844
30,513333	0,2	-0,043918
30,516667	0,2	-0,043093
30,520000	0,2	-0,042426
30,523333	0,2	-0,042110
30,526667	0,2	-0,042507
30,530000	0,2	-0,043935
30,533333	0,2	-0,046301
30,536667	0,2	-0,048971
30,540000	0,2	-0,051033
30,543333	0,2	-0,051843
30,546667	0,2	-0,051441
30,550000	0,2	-0,050493
30,553333	0,2	-0,049726
30,556667	0,2	-0,049273
30,560000	0,2	-0,048770
30,563333	0,2	-0,048051
30,566667	0,2	-0,047388
30,570000	0,2	-0,047141
30,573333	0,2	-0,047388
30,576667	0,2	-0,047844
30,580000	0,2	-0,048160
30,583333	0,2	-0,048360
30,586667	0,2	-0,048802
30,590000	0,2	-0,049708
30,593333	0,2	-0,050913
30,596667	0,2	-0,051929
30,600000	0,2	-0,052391
30,603333	0,2	-0,052401
30,606667	0,2	-0,052110
30,610000	0,2	-0,051365
30,613333	0,2	-0,050012
30,616667	0,2	-0,048188
30,620000	0,2	-0,046353
30,623333	0,2	-0,044997
30,626667	0,2	-0,044171
30,630000	0,2	-0,043638
30,633333	0,2	-0,043520
30,636667	0,2	-0,044177
30,640000	0,2	-0,045490
30,643333	0,2	-0,046747
30,646667	0,2	-0,047294
30,650000	0,2	-0,047143
30,653333	0,2	-0,046663
30,656667	0,2	-0,046011
30,660000	0,2	-0,045459
30,663333	0,2	-0,045561
30,666667	0,2	-0,046375
30,670000	0,2	-0,047035
30,673333	0,2	-0,046518
30,676667	0,2	-0,044687
30,680000	0,2	-0,042388
30,683333	0,2	-0,040605
30,686667	0,2	-0,039741
30,690000	0,2	-0,039485
30,693333	0,2	-0,039080
30,696667	0,2	-0,037997
30,700000	0,2	-0,036427
30,703333	0,2	-0,034874
30,706667	0,2	-0,033565
30,710000	0,2	-0,032388
30,713333	0,2	-0,031171
30,716667	0,2	-0,029949
30,720000	0,2	-0,028954
30,723333	0,2	-0,028321
30,726667	0,2	-0,027857
30,730000	0,2	-0,027054
30,733333	0,2	-0,025293
30,736667	0,2	-0,022254
30,740000	0,2	-0,018345
30,743333	0,2	-0,014430
30,746667	0,2	-0,011044
30,750000	0,2	-0,008214
30,753333	0,2	-0,005774
30,756667	0,2	-0,003462
30,760000	0,2	-0,000964
30,763333	0,2	0,001909
30,766667	0,2	0,005187
30,770000	0,2	0,008735
30,773333	0,2	0,012198
30,776667	0,2	0,015301
30,780000	0,2	0,018254
30,783333	0,2	0,021496
30,786667	0,2	0,025036
30,790000	0,2	0,028190
30,793333	0,2	0,030015
30,796667	0,2	0,030268
30,800000	0,2	0,029670
30,803333	0,2	0,029056
30,806667	0,2	0,028659
30,810000	0,2	0,028220
30,813333	0,2	0,027403
30,816667	0,2	0,026119
30,820000	0,2	0,024631
30,823333	0,2	0,023215
30,826667	0,2	0,021792
30,830000	0,2	0,020079
30,833333	0,2	0,017821
30,836667	0,2	0,014786
30,840000	0,2	0,010873
30,843333	0,2	0,006287
30,846667	0,2	0,001487
30,850000	0,2	-0,003084
30,853333	0,2	-0,007130
30,856667	0,2	-0,010567
30,860000	0,2	-0,013641
30,863333	0,2	-0,016617
30,866667	0,2	-0,019277
30,870000	0,2	-0,021125
30,873333	0,2	-0,021978
30,876667	0,2	-0,022059
30,880000	0,2	-0,021702
30,883333	0,2	-0,021050
30,886667	0,2	-0,020062
30,890000	0,2	-0,018784
30,893333	0,2	-0,017371
30,896667	0,2	-0,015950
30,900000	0,2	-0,014655
30,903333	0,2	-0,013632
30,906667	0,2	-0,012961
30,910000	0,2	-0,012626
30,913333	0,2	-0,012519
30,916667	0,2	-0,012506
30,920000	0,2	-0,012562
30,923333	0,2	-0,012741
30,926667	0,2	-0,013060
30,930000	0,2	-0,013608
30,933333	0,2	-0,014387
30,936667	0,2	-0,015026
30,940000	0,2	-0,015154
30,943333	0,2	-0,014945
30,946667	0,2	-0,014953
30,950000	0,2	-0,015578
30,953333	0,2	-0,017057
30,956667	0,2	-0,019660
30,960000	0,2	-0,023187
30,963333	0,2	-0,026705
30,966667	0,2	-0,029416
30,970000	0,2	-0,031339
30,973333	0,2	-0,032953
30,976667	0,2	-0,034678
30,980000	0,2	-0,036754
30,983333	0,2	-0,039229
30,986667	0,2	-0,041797
30,990000	0,2	-0,043858
30,993333	0,2	-0,045024
30,996667	0,2	-0,045413
31,000000	0,2	-0,045492
31,003333	0,2	-0,045869
31,006667	0,2	-0,047067
31,010000	0,2	-0,049321
31,013333	0,2	-0,052451
31,016667	0,2	-0,055824
31,020000	0,2	-0,058573
31,023333	0,2	-0,060103
31,026667	0,2	-0,060524
31,030000	0,2	-0,060469
31,033333	0,2	-0,060608
31,036667	0,2	-0,061490
31,040000	0,2	-0,063382
31,043333	0,2	-0,065880
31,046667	0,2	-0,067944
31,050000	0,2	-0,068726
31,053333	0,2	-0,068322
31,056667	0,2	-0,067662
31,060000	0,2	-0,067717
31,063333	0,2	-0,068662
31,066667	0,2	-0,069786
31,070000	0,2	-0,070426
31,073333	0,2	-0,070670
31,076667	0,2	-0,070939
31,080000	0,2	-0,071437
31,083333	0,2	-0,072343
31,086667	0,2	-0,073945
31,090000	0,2	-0,076171
31,093333	0,2	-0,078513
31,096667	0,2	-0,080665
31,100000	0,2	-0,082730
31,103333	0,2	-0,084621
31,106667	0,2	-0,085779
31,110000	0,2	-0,085785
31,113333	0,2	-0,084948
31,116667	0,2	-0,083995
31,120000	0,2	-0,083369
31,123333	0,2	-0,083024
31,126667	0,2	-0,082688
31,130000	0,2	-0,082152
31,133333	0,2	-0,081367
31,136667	0,2	-0,080391
31,140000	0,2	-0,079433
31,143333	0,2	-0,078853
31,146667	0,2	-0,078868
31,150000	0,2	-0,079357
31,153333	0,2	-0,079941
31,156667	0,2	-0,080098
31,160000	0,2	-0,079515
31,163333	0,2	-0,078555
31,166667	0,2	-0,078041
31,170000	0,2	-0,078409
31,173333	0,2	-0,079335
31,176667	0,2	-0,080227
31,180000	0,2	-0,080738
31,183333	0,2	-0,080675
31,186667	0,2	-0,079806
31,190000	0,2	-0,078105
31,193333	0,2	-0,075987
31,196667	0,2	-0,074045
31,200000	0,2	-0,072706
31,203333	0,2	-0,072075
31,206667	0,2	-0,071965
31,210000	0,2	-0,072080
31,213333	0,2	-0,072182
31,216667	0,2	-0,072118
31,220000	0,2	-0,071682
31,223333	0,2	-0,070618
31,226667	0,2	-0,068946
31,230000	0,2	-0,067054
31,233333	0,2	-0,065187
31,236667	0,2	-0,063183
31,240000	0,2	-0,061152
31,243333	0,2	-0,059874
31,246667	0,2	-0,060061
31,250000	0,2	-0,061591
31,253333	0,2	-0,063732
31,256667	0,2	-0,065876
31,260000	0,2	-0,067764
31,263333	0,2	-0,069111
31,266667	0,2	-0,069537
31,270000	0,2	-0,068975
31,273333	0,2	-0,067873
31,276667	0,2	-0,066864
31,280000	0,2	-0,066297
31,283333	0,2	-0,066056
31,286667	0,2	-0,065821
31,290000	0,2	-0,065666
31,293333	0,2	-0,066135
31,296667	0,2	-0,067456
31,300000	0,2	-0,069161
31,303333	0,2	-0,070793
31,306667	0,2	-0,072377
31,310000	0,2	-0,073915
31,313333	0,2	-0,075078
31,316667	0,2	-0,075708
31,320000	0,2	-0,076165
31,323333	0,2	-0,077040
31,326667	0,2	-0,078682
31,330000	0,2	-0,080925
31,333333	0,2	-0,083273
31,336667	0,2	-0,085372
31,340000	0,2	-0,087091
31,343333	0,2	-0,088323
31,346667	0,2	-0,089062
31,350000	0,2	-0,089413
31,353333	0,2	-0,089363
31,356667	0,2	-0,088793
31,360000	0,2	-0,087676
31,363333	0,2	-0,086185
31,366667	0,2	-0,084628
31,370000	0,2	-0,083328
31,373333	0,2	-0,082580
31,376667	0,2	-0,082672
31,380000	0,2	-0,083677
31,383333	0,2	-0,085193
31,386667	0,2	-0,086672
31,390000	0,2	-0,087868
31,393333	0,2	-0,088679
31,396667	0,2	-0,088923
31,400000	0,2	-0,088410
31,403333	0,2	-0,087104
31,406667	0,2	-0,085268
31,410000	0,2	-0,083545
31,413333	0,2	-0,082632
31,416667	0,2	-0,082691
31,420000	0,2	-0,083335
31,423333	0,2	-0,084064
31,426667	0,2	-0,084457
31,430000	0,2	-0,084281
31,433333	0,2	-0,083725
31,436667	0,2	-0,083222
31,440000	0,2	-0,082882
31,443333	0,2	-0,082226
31,446667	0,2	-0,080522
31,450000	0,2	-0,077330
31,453333	0,2	-0,072915
31,456667	0,2	-0,068192
31,460000	0,2	-0,064003
31,463333	0,2	-0,060575
31,466667	0,2	-0,057765
31,470000	0,2	-0,055485
31,473333	0,2	-0,053714
31,476667	0,2	-0,052336
31,480000	0,2	-0,051198
31,483333	0,2	-0,050269
31,486667	0,2	-0,049448
31,490000	0,2	-0,048349
31,493333	0,2	-0,046623
31,496667	0,2	-0,044208
31,500000	0,2	-0,041060
31,503333	0,2	-0,036998
31,506667	0,2	-0,031865
31,510000	0,2	-0,025912
31,513333	0,2	-0,020000
31,516667	0,2	-0,014978
31,520000	0,2	-0,010849
31,523333	0,2	-0,006930
31,526667	0,2	-0,002746
31,530000	0,2	0,001670
31,533333	0,2	0,006248
31,536667	0,2	0,011131
31,540000	0,2	0,016337
31,543333	0,2	0,021526
31,546667	0,2	0,026420
31,550000	0,2	0,031179
31,553333	0,2	0,036279
31,556667	0,2	0,042195
31,560000	0,2	0,048956
31,563333	0,2	0,055970
31,566667	0,2	0,062374
31,570000	0,2	0,067600
31,573333	0,2	0,071804
31,576667	0,2	0,075713
31,580000	0,2	0,079849
31,583333	0,2	0,083980
31,586667	0,2	0,087333
31,590000	0,2	0,089230
31,593333	0,2	0,089503
31,596667	0,2	0,088472
31,600000	0,2	0,086689
31,603333	0,2	0,084560
31,606667	0,2	0,082140
31,610000	0,2	0,079355
31,613333	0,2	0,076130
31,616667	0,2	0,072300
31,620000	0,2	0,067912
31,623333	0,2	0,063478
31,626667	0,2	0,059611
31,630000	0,2	0,056547
31,633333	0,2	0,053988
31,636667	0,2	0,051376
31,640000	0,2	0,048502
31,643333	0,2	0,045806
31,646667	0,2	0,043809
31,650000	0,2	0,042492
31,653333	0,2	0,041458
31,656667	0,2	0,040338
31,660000	0,2	0,038902
31,663333	0,2	0,037177
31,666667	0,2	0,035517
31,670000	0,2	0,034200
31,673333	0,2	0,032969
31,676667	0,2	0,031227
31,680000	0,2	0,028714
31,683333	0,2	0,025782
31,686667	0,2	0,022860
31,690000	0,2	0,019933
31,693333	0,2	0,016819
31,696667	0,2	0,013644
31,700000	0,2	0,010649
31,703333	0,2	0,007756
31,706667	0,2	0,004680
31,710000	0,2	0,001233
31,713333	0,2	-0,002708
31,716667	0,2	-0,007290
31,720000	0,2	-0,012615
31,723333	0,2	-0,018602
31,726667	0,2	-0,024759
31,730000	0,2	-0,030258
31,733333	0,2	-0,034451
31,736667	0,2	-0,037134
31,740000	0,2	-0,038435
31,743333	0,2	-0,038972
31,746667	0,2	-0,039740
31,750000	0,2	-0,041145
31,753333	0,2	-0,042534
31,756667	0,2	-0,042947
31,760000	0,2	-0,041901
31,763333	0,2	-0,039567
31,766667	0,2	-0,036628
31,770000	0,2	-0,033847
31,773333	0,2	-0,031622
31,776667	0,2	-0,029980
31,780000	0,2	-0,028783
31,783333	0,2	-0,027785
31,786667	0,2	-0,026640
31,790000	0,2	-0,024940
31,793333	0,2	-0,022315
31,796667	0,2	-0,018813
31,800000	0,2	-0,015070
31,803333	0,2	-0,011848
31,806667	0,2	-0,009542
31,810000	0,2	-0,008155
31,813333	0,2	-0,007742
31,816667	0,2	-0,008614
31,820000	0,2	-0,010739
31,823333	0,2	-0,013337
31,826667	0,2	-0,015457
31,830000	0,2	-0,016659
31,833333	0,2	-0,017034
31,836667	0,2	-0,016935
31,840000	0,2	-0,016827
31,843333	0,2	-0,017327
31,846667	0,2	-0,018993
31,850000	0,2	-0,021847
31,853333	0,2	-0,025390
31,856667	0,2	-0,029083
31,860000	0,2	-0,032619
31,863333	0,2	-0,035867
31,866667	0,2	-0,038789
31,870000	0,2	-0,041512
31,873333	0,2	-0,044458
31,876667	0,2	-0,048175
31,880000	0,2	-0,052762
31,883333	0,2	-0,057640
31,886667	0,2	-0,062005
31,890000	0,2	-0,065344
31,893333	0,2	-0,067636
31,896667	0,2	-0,069206
31,900000	0,2	-0,070302
31,903333	0,2	-0,071041
31,906667	0,2	-0,071746
31,910000	0,2	-0,072892
31,913333	0,2	-0,074632
31,916667	0,2	-0,076631
31,920000	0,2	-0,078484
31,923333	0,2	-0,080181
31,926667	0,2	-0,081927
31,930000	0,2	-0,083678
31,933333	0,2	-0,085177
31,936667	0,2	-0,086203
31,940000	0,2	-0,086520
31,943333	0,2	-0,085934
31,946667	0,2	-0,084642
31,950000	0,2	-0,083293
31,953333	0,2	-0,082613
31,956667	0,2	-0,083015
31,960000	0,2	-0,084455
31,963333	0,2	-0,086492
31,966667	0,2	-0,088418
31,970000	0,2	-0,089503
31,973333	0,2	-0,089390
31,976667	0,2	-0,088345
31,980000	0,2	-0,087188
31,983333	0,2	-0,086894
31,986667	0,2	-0,087830
31,990000	0,2	-0,089387
31,993333	0,2	-0,090644
31,996667	0,2	-0,090990
32,000000	0,2	-0,090252
32,003333	0,2	-0,088920
32,006667	0,2	-0,087948
32,010000	0,2	-0,087821
32,013333	0,2	-0,088211
32,016667	0,2	-0,088615
32,020000	0,2	-0,088781
32,023333	0,2	-0,088581
32,026667	0,2	-0,087969
32,030000	0,2	-0,087027
32,033333	0,2	-0,085923
32,036667	0,2	-0,084879
32,040000	0,2	-0,084124
32,043333	0,2	-0,083790
32,046667	0,2	-0,083948
32,050000	0,2	-0,084747
32,053333	0,2	-0,086235
32,056667	0,2	-0,087903
32,060000	0,2	-0,088706
32,063333	0,2	-0,087896
32,066667	0,2	-0,085815
32,070000	0,2	-0,083557
32,073333	0,2	-0,081912
32,076667	0,2	-0,080965
32,080000	0,2	-0,080459
32,083333	0,2	-0,080304
32,086667	0,2	-0,080774
32,090000	0,2	-0,082041
32,093333	0,2	-0,083628
32,096667	0,2	-0,084628
32,100000	0,2	-0,084505
32,103333	0,2	-0,083557
32,106667	0,2	-0,082429
32,110000	0,2	-0,081546
32,113333	0,2	-0,081076
32,116667	0,2	-0,080989
32,120000	0,2	-0,081213
32,123333	0,2	-0,081779
32,126667	0,2	-0,082523
32,130000	0,2	-0,083003
32,133333	0,2	-0,083083
32,136667	0,2	-0,083228
32,140000	0,2	-0,083892
32,143333	0,2	-0,084764
32,146667	0,2	-0,085010
32,150000	0,2	-0,084162
32,153333	0,2	-0,082434
32,156667	0,2	-0,080248
32,160000	0,2	-0,077780
32,163333	0,2	-0,075008
32,166667	0,2	-0,072066
32,170000	0,2	-0,069359
32,173333	0,2	-0,067204
32,176667	0,2	-0,065318
32,180000	0,2	-0,063036
32,183333	0,2	-0,060167
32,186667	0,2	-0,057183
32,190000	0,2	-0,054608
32,193333	0,2	-0,052499
32,196667	0,2	-0,050448
32,200000	0,2	-0,048093
32,203333	0,2	-0,045509
32,206667	0,2	-0,042825
32,210000	0,2	-0,039847
32,213333	0,2	-0,036466
32,216667	0,2	-0,033137
32,220000	0,2	-0,030616
32,223333	0,2	-0,029212
32,226667	0,2	-0,028562
32,230000	0,2	-0,028217
32,233333	0,2	-0,027954
32,236667	0,2	-0,027635
32,240000	0,2	-0,027358
32,243333	0,2	-0,027477
32,246667	0,2	-0,028201
32,250000	0,2	-0,029516
32,253333	0,2	-0,031352
32,256667	0,2	-0,033569
32,260000	0,2	-0,036006
32,263333	0,2	-0,038643
32,266667	0,2	-0,041574
32,270000	0,2	-0,044864
32,273333	0,2	-0,048450
32,276667	0,2	-0,052059
32,280000	0,2	-0,055261
32,283333	0,2	-0,057975
32,286667	0,2	-0,060774
32,290000	0,2	-0,064310
32,293333	0,2	-0,068723
32,296667	0,2	-0,073635
32,300000	0,2	-0,078421
32,303333	0,2	-0,082582
32,306667	0,2	-0,085904
32,310000	0,2	-0,088181
32,313333	0,2	-0,089209
32,316667	0,2	-0,089189
32,320000	0,2	-0,088661
32,323333	0,2	-0,088014
32,326667	0,2	-0,087356
32,330000	0,2	-0,086804
32,333333	0,2	-0,086675
32,336667	0,2	-0,087277
32,340000	0,2	-0,088609
32,343333	0,2	-0,090199
32,346667	0,2	-0,091367
32,350000	0,2	-0,091840
32,353333	0,2	-0,091911
32,356667	0,2	-0,092026
32,360000	0,2	-0,092476
32,363333	0,2	-0,093342
32,366667	0,2	-0,094469
32,370000	0,2	-0,095511
32,373333	0,2	-0,096075
32,376667	0,2	-0,095750
32,380000	0,2	-0,094173
32,383333	0,2	-0,091362
32,386667	0,2	-0,087899
32,390000	0,2	-0,084703
32,393333	0,2	-0,082544
32,396667	0,2	-0,081633
32,400000	0,2	-0,081662
32,403333	0,2	-0,082042
32,406667	0,2	-0,082198
32,410000	0,2	-0,081893
32,413333	0,2	-0,081255
32,416667	0,2	-0,080551
32,420000	0,2	-0,079898
32,423333	0,2	-0,079243
32,426667	0,2	-0,078741
32,430000	0,2	-0,078693
32,433333	0,2	-0,078811
32,436667	0,2	-0,078253
32,440000	0,2	-0,076644
32,443333	0,2	-0,074379
32,446667	0,2	-0,071985
32,450000	0,2	-0,069787
32,453333	0,2	-0,067984
32,456667	0,2	-0,066585
32,460000	0,2	-0,065230
32,463333	0,2	-0,063301
32,466667	0,2	-0,060536
32,470000	0,2	-0,057459
32,473333	0,2	-0,054951
32,476667	0,2	-0,053481
32,480000	0,2	-0,052878
32,483333	0,2	-0,052734
32,486667	0,2	-0,052872
32,490000	0,2	-0,053195
32,493333	0,2	-0,053233
32,496667	0,2	-0,052472
32,500000	0,2	-0,051115
32,503333	0,2	-0,050140
32,506667	0,2	-0,050499
32,510000	0,2	-0,052354
32,513333	0,2	-0,055155
32,516667	0,2	-0,058217
32,520000	0,2	-0,061068
32,523333	0,2	-0,063338
32,526667	0,2	-0,064658
32,530000	0,2	-0,065084
32,533333	0,2	-0,065318
32,536667	0,2	-0,066059
32,540000	0,2	-0,067383
32,543333	0,2	-0,068809
32,546667	0,2	-0,069778
32,550000	0,2	-0,070245
32,553333	0,2	-0,070722
32,556667	0,2	-0,071649
32,560000	0,2	-0,073021
32,563333	0,2	-0,074584
32,566667	0,2	-0,076159
32,570000	0,2	-0,077849
32,573333	0,2	-0,079868
32,576667	0,2	-0,082196
32,580000	0,2	-0,084685
32,583333	0,2	-0,087181
32,586667	0,2	-0,089261
32,590000	0,2	-0,090384
32,593333	0,2	-0,090436
32,596667	0,2	-0,089792
32,600000	0,2	-0,088958
32,603333	0,2	-0,088379
32,606667	0,2	-0,088261
32,610000	0,2	-0,088333
32,613333	0,2	-0,088134
32,616667	0,2	-0,087647
32,620000	0,2	-0,087455
32,623333	0,2	-0,088132
32,626667	0,2	-0,089646
32,630000	0,2	-0,091446
32,633333	0,2	-0,092943
32,636667	0,2	-0,093904
32,640000	0,2	-0,094528
32,643333	0,2	-0,095091
32,646667	0,2	-0,095607
32,650000	0,2	-0,095975
32,653333	0,2	-0,096331
32,656667	0,2	-0,097023
32,660000	0,2	-0,098203
32,663333	0,2	-0,099512
32,666667	0,2	-0,100286
32,670000	0,2	-0,100128
32,673333	0,2	-0,099289
32,676667	0,2	-0,098617
32,680000	0,2	-0,098934
32,683333	0,2	-0,100271
32,686667	0,2	-0,101898
32,690000	0,2	-0,103007
32,693333	0,2	-0,103149
32,696667	0,2	-0,102502
32,700000	0,2	-0,101842
32,703333	0,2	-0,101733
32,706667	0,2	-0,101854
32,710000	0,2	-0,101409
32,713333	0,2	-0,099979
32,716667	0,2	-0,097837
32,720000	0,2	-0,095516
32,723333	0,2	-0,093325
32,726667	0,2	-0,091386
32,730000	0,2	-0,089797
32,733333	0,2	-0,088636
32,736667	0,2	-0,087921
32,740000	0,2	-0,087501
32,743333	0,2	-0,087126
32,746667	0,2	-0,086797
32,750000	0,2	-0,086769
32,753333	0,2	-0,086991
32,756667	0,2	-0,086882
32,760000	0,2	-0,085990
32,763333	0,2	-0,084595
32,766667	0,2	-0,083510
32,770000	0,2	-0,083358
32,773333	0,2	-0,084045
32,776667	0,2	-0,084881
32,780000	0,2	-0,085014
32,783333	0,2	-0,083899
32,786667	0,2	-0,081624
32,790000	0,2	-0,078732
32,793333	0,2	-0,075769
32,796667	0,2	-0,073199
32,800000	0,2	-0,071581
32,803333	0,2	-0,071415
32,806667	0,2	-0,072771
32,810000	0,2	-0,075169
32,813333	0,2	-0,077729
32,816667	0,2	-0,079530
32,820000	0,2	-0,080261
32,823333	0,2	-0,080410
32,826667	0,2	-0,080516
32,830000	0,2	-0,080668
32,833333	0,2	-0,080852
32,836667	0,2	-0,081013
32,840000	0,2	-0,080971
32,843333	0,2	-0,080788
32,846667	0,2	-0,080687
32,850000	0,2	-0,080757
32,853333	0,2	-0,081194
32,856667	0,2	-0,082235
32,860000	0,2	-0,083651
32,863333	0,2	-0,084823
32,866667	0,2	-0,085331
32,870000	0,2	-0,085105
32,873333	0,2	-0,084265
32,876667	0,2	-0,083250
32,880000	0,2	-0,082682
32,883333	0,2	-0,082794
32,886667	0,2	-0,083393
32,890000	0,2	-0,084327
32,893333	0,2	-0,085618
32,896667	0,2	-0,087261
32,900000	0,2	-0,089147
32,903333	0,2	-0,091081
32,906667	0,2	-0,092693
32,910000	0,2	-0,093491
32,913333	0,2	-0,093256
32,916667	0,2	-0,092271
32,920000	0,2	-0,091126
32,923333	0,2	-0,090385
32,926667	0,2	-0,090363
32,930000	0,2	-0,090933
32,933333	0,2	-0,091511
32,936667	0,2	-0,091542
32,940000	0,2	-0,090964
32,943333	0,2	-0,089925
32,946667	0,2	-0,088520
32,950000	0,2	-0,087038
32,953333	0,2	-0,085884
32,956667	0,2	-0,085141
32,960000	0,2	-0,084596
32,963333	0,2	-0,084160
32,966667	0,2	-0,084007
32,970000	0,2	-0,084378
32,973333	0,2	-0,085357
32,976667	0,2	-0,086749
32,980000	0,2	-0,088028
32,983333	0,2	-0,088721
32,986667	0,2	-0,088964
32,990000	0,2	-0,089249
32,993333	0,2	-0,089726
32,996667	0,2	-0,090170
33,000000	0,2	-0,090417
33,003333	0,2	-0,090373
33,006667	0,2	-0,089823
33,010000	0,2	-0,088591
33,013333	0,2	-0,086818
33,016667	0,2	-0,084936
33,020000	0,2	-0,083401
33,023333	0,2	-0,082446
33,026667	0,2	-0,082028
33,030000	0,2	-0,081804
33,033333	0,2	-0,081387
33,036667	0,2	-0,080784
33,040000	0,2	-0,080209
33,043333	0,2	-0,079734
33,046667	0,2	-0,079425
33,050000	0,2	-0,079333
33,053333	0,2	-0,079327
33,056667	0,2	-0,079327
33,060000	0,2	-0,079580
33,063333	0,2	-0,080511
33,066667	0,2	-0,082316
33,070000	0,2	-0,084633
33,073333	0,2	-0,086709
33,076667	0,2	-0,088005
33,080000	0,2	-0,088432
33,083333	0,2	-0,088073
33,086667	0,2	-0,087115
33,090000	0,2	-0,086010
33,093333	0,2	-0,085342
33,096667	0,2	-0,085554
33,100000	0,2	-0,086620
33,103333	0,2	-0,087928
33,106667	0,2	-0,088793
33,110000	0,2	-0,089015
33,113333	0,2	-0,088874
33,116667	0,2	-0,088721
33,120000	0,2	-0,088586
33,123333	0,2	-0,088226
33,126667	0,2	-0,087603
33,130000	0,2	-0,087162
33,133333	0,2	-0,087524
33,136667	0,2	-0,088936
33,140000	0,2	-0,090944
33,143333	0,2	-0,092633
33,146667	0,2	-0,093287
33,150000	0,2	-0,092858
33,153333	0,2	-0,091965
33,156667	0,2	-0,091417
33,160000	0,2	-0,091557
33,163333	0,2	-0,092222
33,166667	0,2	-0,093046
33,170000	0,2	-0,093568
33,173333	0,2	-0,093349
33,176667	0,2	-0,092163
33,180000	0,2	-0,090215
33,183333	0,2	-0,088115
33,186667	0,2	-0,086394
33,190000	0,2	-0,085231
33,193333	0,2	-0,084692
33,196667	0,2	-0,084850
33,200000	0,2	-0,085632
33,203333	0,2	-0,086826
33,206667	0,2	-0,088216
33,210000	0,2	-0,089583
33,213333	0,2	-0,090636
33,216667	0,2	-0,091088
33,220000	0,2	-0,090919
33,223333	0,2	-0,090571
33,226667	0,2	-0,090700
33,230000	0,2	-0,091604
33,233333	0,2	-0,092917
33,236667	0,2	-0,093784
33,240000	0,2	-0,093596
33,243333	0,2	-0,092639
33,246667	0,2	-0,091674
33,250000	0,2	-0,091077
33,253333	0,2	-0,090536
33,256667	0,2	-0,089416
33,260000	0,2	-0,087522
33,263333	0,2	-0,085395
33,266667	0,2	-0,083822
33,270000	0,2	-0,083252
33,273333	0,2	-0,083672
33,276667	0,2	-0,084826
33,280000	0,2	-0,086377
33,283333	0,2	-0,087862
33,286667	0,2	-0,088843
33,290000	0,2	-0,089286
33,293333	0,2	-0,089591
33,296667	0,2	-0,090066
33,300000	0,2	-0,090535
33,303333	0,2	-0,090588
33,306667	0,2	-0,090140
33,310000	0,2	-0,089620
33,313333	0,2	-0,089552
33,316667	0,2	-0,090118
33,320000	0,2	-0,091156
33,323333	0,2	-0,092339
33,326667	0,2	-0,093306
33,330000	0,2	-0,093767
33,333333	0,2	-0,093598
33,336667	0,2	-0,092903
33,340000	0,2	-0,092013
33,343333	0,2	-0,091372
33,346667	0,2	-0,091279
33,350000	0,2	-0,091638
33,353333	0,2	-0,092009
33,356667	0,2	-0,091883
33,360000	0,2	-0,091170
33,363333	0,2	-0,090502
33,366667	0,2	-0,090559
33,370000	0,2	-0,091152
33,373333	0,2	-0,091538
33,376667	0,2	-0,091374
33,380000	0,2	-0,090807
33,383333	0,2	-0,090094
33,386667	0,2	-0,089570
33,390000	0,2	-0,089694
33,393333	0,2	-0,090802
33,396667	0,2	-0,092689
33,400000	0,2	-0,094502
33,403333	0,2	-0,095366
33,406667	0,2	-0,094979
33,410000	0,2	-0,093635
33,413333	0,2	-0,091985
33,416667	0,2	-0,090616
33,420000	0,2	-0,089792
33,423333	0,2	-0,089608
33,426667	0,2	-0,089985
33,430000	0,2	-0,090598
33,433333	0,2	-0,091146
33,436667	0,2	-0,091567
33,440000	0,2	-0,091971
33,443333	0,2	-0,092590
33,446667	0,2	-0,093520
33,450000	0,2	-0,094473
33,453333	0,2	-0,095143
33,456667	0,2	-0,095629
33,460000	0,2	-0,096217
33,463333	0,2	-0,097024
33,466667	0,2	-0,097885
33,470000	0,2	-0,098382
33,473333	0,2	-0,098219
33,476667	0,2	-0,097607
33,480000	0,2	-0,096985
33,483333	0,2	-0,096560
33,486667	0,2	-0,096345
33,490000	0,2	-0,096279
33,493333	0,2	-0,096108
33,496667	0,2	-0,095606
33,500000	0,2	-0,094916
33,503333	0,2	-0,094436
33,506667	0,2	-0,094544
33,510000	0,2	-0,095246
33,513333	0,2	-0,095955
33,516667	0,2	-0,096082
33,520000	0,2	-0,095796
33,523333	0,2	-0,095723
33,526667	0,2	-0,096212
33,530000	0,2	-0,097181
33,533333	0,2	-0,098189
33,536667	0,2	-0,098518
33,540000	0,2	-0,097794
33,543333	0,2	-0,096508
33,546667	0,2	-0,095407
33,550000	0,2	-0,094846
33,553333	0,2	-0,094921
33,556667	0,2	-0,095429
33,560000	0,2	-0,095825
33,563333	0,2	-0,095713
33,566667	0,2	-0,095173
33,570000	0,2	-0,094649
33,573333	0,2	-0,094584
33,576667	0,2	-0,095037
33,580000	0,2	-0,095754
33,583333	0,2	-0,096387
33,586667	0,2	-0,096640
33,590000	0,2	-0,096599
33,593333	0,2	-0,096768
33,596667	0,2	-0,097444
33,600000	0,2	-0,098453
33,603333	0,2	-0,099495
33,606667	0,2	-0,100272
33,610000	0,2	-0,100539
33,613333	0,2	-0,100334
33,616667	0,2	-0,099974
33,620000	0,2	-0,099733
33,623333	0,2	-0,099566
33,626667	0,2	-0,099280
33,630000	0,2	-0,098916
33,633333	0,2	-0,098731
33,636667	0,2	-0,098871
33,640000	0,2	-0,099173
33,643333	0,2	-0,099381
33,646667	0,2	-0,099489
33,650000	0,2	-0,099708
33,653333	0,2	-0,100021
33,656667	0,2	-0,099875
33,660000	0,2	-0,098651
33,663333	0,2	-0,096492
33,666667	0,2	-0,094296
33,670000	0,2	-0,093026
33,673333	0,2	-0,093198
33,676667	0,2	-0,094603
33,680000	0,2	-0,096434
33,683333	0,2	-0,097986
33,686667	0,2	-0,099205
33,690000	0,2	-0,100321
33,693333	0,2	-0,101179
33,696667	0,2	-0,101312
33,700000	0,2	-0,100589
33,703333	0,2	-0,099537
33,706667	0,2	-0,098996
33,710000	0,2	-0,099389
33,713333	0,2	-0,100248
33,716667	0,2	-0,100602
33,720000	0,2	-0,099982
33,723333	0,2	-0,098901
33,726667	0,2	-0,098170
33,730000	0,2	-0,098014
33,733333	0,2	-0,097953
33,736667	0,2	-0,097379
33,740000	0,2	-0,096198
33,743333	0,2	-0,094880
33,746667	0,2	-0,094069
33,750000	0,2	-0,094236
33,753333	0,2	-0,095289
33,756667	0,2	-0,096533
33,760000	0,2	-0,097271
33,763333	0,2	-0,097374
33,766667	0,2	-0,097299
33,770000	0,2	-0,097726
33,773333	0,2	-0,098960
33,776667	0,2	-0,100664
33,780000	0,2	-0,102322
33,783333	0,2	-0,103648
33,786667	0,2	-0,104481
33,790000	0,2	-0,104689
33,793333	0,2	-0,104432
33,796667	0,2	-0,104458
33,800000	0,2	-0,105726
33,803333	0,2	-0,108446
33,806667	0,2	-0,111749
33,810000	0,2	-0,114500
33,813333	0,2	-0,116213
33,816667	0,2	-0,117080
33,820000	0,2	-0,117506
33,823333	0,2	-0,117909
33,826667	0,2	-0,118594
33,830000	0,2	-0,119514
33,833333	0,2	-0,120350
33,836667	0,2	-0,120913
33,840000	0,2	-0,121210
33,843333	0,2	-0,121296
33,846667	0,2	-0,121398
33,850000	0,2	-0,122051
33,853333	0,2	-0,123799
33,856667	0,2	-0,126687
33,860000	0,2	-0,130204
33,863333	0,2	-0,133621
33,866667	0,2	-0,136354
33,870000	0,2	-0,138315
33,873333	0,2	-0,139878
33,876667	0,2	-0,141345
33,880000	0,2	-0,142518
33,883333	0,2	-0,142877
33,886667	0,2	-0,142255
33,890000	0,2	-0,141394
33,893333	0,2	-0,141615
33,896667	0,2	-0,143639
33,900000	0,2	-0,146940
33,903333	0,2	-0,150395
33,906667	0,2	-0,153198
33,910000	0,2	-0,155186
33,913333	0,2	-0,156805
33,916667	0,2	-0,158779
33,920000	0,2	-0,161687
33,923333	0,2	-0,165683
33,926667	0,2	-0,170368
33,930000	0,2	-0,175082
33,933333	0,2	-0,179380
33,936667	0,2	-0,183157
33,940000	0,2	-0,186577
33,943333	0,2	-0,189973
33,946667	0,2	-0,193501
33,950000	0,2	-0,197084
33,953333	0,2	-0,200778
33,956667	0,2	-0,204745
33,960000	0,2	-0,208789
33,963333	0,2	-0,212335
33,966667	0,2	-0,214966
33,970000	0,2	-0,216938
33,973333	0,2	-0,219103
33,976667	0,2	-0,222202
33,980000	0,2	-0,226126
33,983333	0,2	-0,230115
33,986667	0,2	-0,233655
33,990000	0,2	-0,236838
33,993333	0,2	-0,240118
33,996667	0,2	-0,244032
34,000000	0,2	-0,248852
34,003333	0,2	-0,254384
34,006667	0,2	-0,260164
34,010000	0,2	-0,265701
34,013333	0,2	-0,270598
34,016667	0,2	-0,274851
34,020000	0,2	-0,278806
34,023333	0,2	-0,282546
34,026667	0,2	-0,285760
34,030000	0,2	-0,288373
34,033333	0,2	-0,290757
34,036667	0,2	-0,293190
34,040000	0,2	-0,295642
34,043333	0,2	-0,298000
34,046667	0,2	-0,300100
34,050000	0,2	-0,301876
34,053333	0,2	-0,303608
34,056667	0,2	-0,305737
34,060000	0,2	-0,308510
34,063333	0,2	-0,311888
34,066667	0,2	-0,315719
34,070000	0,2	-0,319744
34,073333	0,2	-0,323547
34,076667	0,2	-0,326912
34,080000	0,2	-0,330042
34,083333	0,2	-0,333170
34,086667	0,2	-0,336278
34,090000	0,2	-0,339325
34,093333	0,2	-0,342440
34,096667	0,2	-0,345777
34,100000	0,2	-0,349368
34,103333	0,2	-0,353173
34,106667	0,2	-0,357047
34,110000	0,2	-0,360490
34,113333	0,2	-0,362857
34,116667	0,2	-0,364094
34,120000	0,2	-0,364750
34,123333	0,2	-0,365147
34,126667	0,2	-0,365176
34,130000	0,2	-0,365023
34,133333	0,2	-0,365392
34,136667	0,2	-0,366769
34,140000	0,2	-0,368815
34,143333	0,2	-0,370641
34,146667	0,2	-0,371647
34,150000	0,2	-0,372045
34,153333	0,2	-0,372615
34,156667	0,2	-0,373993
34,160000	0,2	-0,376140
34,163333	0,2	-0,378625
34,166667	0,2	-0,380963
34,170000	0,2	-0,382466
34,173333	0,2	-0,382499
34,176667	0,2	-0,380948
34,180000	0,2	-0,378174
34,183333	0,2	-0,374774
34,186667	0,2	-0,371380
34,190000	0,2	-0,368466
34,193333	0,2	-0,366270
34,196667	0,2	-0,364845
34,200000	0,2	-0,364123
34,203333	0,2	-0,363897
34,206667	0,2	-0,363785
34,210000	0,2	-0,363243
34,213333	0,2	-0,361789
34,216667	0,2	-0,359606
34,220000	0,2	-0,357702
34,223333	0,2	-0,357063
34,226667	0,2	-0,357968
34,230000	0,2	-0,360089
34,233333	0,2	-0,362717
34,236667	0,2	-0,365109
34,240000	0,2	-0,366958
34,243333	0,2	-0,368310
34,246667	0,2	-0,369161
34,250000	0,2	-0,369533
34,253333	0,2	-0,369469
34,256667	0,2	-0,368665
34,260000	0,2	-0,366757
34,263333	0,2	-0,363942
34,266667	0,2	-0,360772
34,270000	0,2	-0,357658
34,273333	0,2	-0,354517
34,276667	0,2	-0,350675
34,280000	0,2	-0,345525
34,283333	0,2	-0,339247
34,286667	0,2	-0,332664
34,290000	0,2	-0,326755
34,293333	0,2	-0,322159
34,296667	0,2	-0,318767
34,300000	0,2	-0,315985
34,303333	0,2	-0,313594
34,306667	0,2	-0,312104
34,310000	0,2	-0,312194
34,313333	0,2	-0,313912
34,316667	0,2	-0,316246
34,320000	0,2	-0,317692
34,323333	0,2	-0,317615
34,326667	0,2	-0,316748
34,330000	0,2	-0,316165
34,333333	0,2	-0,316172
34,336667	0,2	-0,316326
34,340000	0,2	-0,316153
34,343333	0,2	-0,315521
34,346667	0,2	-0,314496
34,350000	0,2	-0,313303
34,353333	0,2	-0,312356
34,356667	0,2	-0,311853
34,360000	0,2	-0,311313
34,363333	0,2	-0,309843
34,366667	0,2	-0,307004
34,370000	0,2	-0,303235
34,373333	0,2	-0,299566
34,376667	0,2	-0,296970
34,380000	0,2	-0,295839
34,383333	0,2	-0,295947
34,386667	0,2	-0,296749
34,390000	0,2	-0,297695
34,393333	0,2	-0,298432
34,396667	0,2	-0,298864
34,400000	0,2	-0,299031
34,403333	0,2	-0,298995
34,406667	0,2	-0,298924
34,410000	0,2	-0,298967
34,413333	0,2	-0,298883
34,416667	0,2	-0,298144
34,420000	0,2	-0,296507
34,423333	0,2	-0,294181
34,426667	0,2	-0,291458
34,430000	0,2	-0,288443
34,433333	0,2	-0,285048
34,436667	0,2	-0,281070
34,440000	0,2	-0,276569
34,443333	0,2	-0,272183
34,446667	0,2	-0,268613
34,450000	0,2	-0,266009
34,453333	0,2	-0,264169
34,456667	0,2	-0,262803
34,460000	0,2	-0,261639
34,463333	0,2	-0,260829
34,466667	0,2	-0,260963
34,470000	0,2	-0,262368
34,473333	0,2	-0,264611
34,476667	0,2	-0,266625
34,480000	0,2	-0,267401
34,483333	0,2	-0,266860
34,486667	0,2	-0,265793
34,490000	0,2	-0,264807
34,493333	0,2	-0,263737
34,496667	0,2	-0,261887
34,500000	0,2	-0,258577
34,503333	0,2	-0,253743
34,506667	0,2	-0,248161
34,510000	0,2	-0,242850
34,513333	0,2	-0,238180
34,516667	0,2	-0,233615
34,520000	0,2	-0,228458
34,523333	0,2	-0,222775
34,526667	0,2	-0,217457
34,530000	0,2	-0,213524
34,533333	0,2	-0,211317
34,536667	0,2	-0,210152
34,540000	0,2	-0,208831
34,543333	0,2	-0,206499
34,546667	0,2	-0,203033
34,550000	0,2	-0,198946
34,553333	0,2	-0,195262
34,556667	0,2	-0,193203
34,560000	0,2	-0,193400
34,563333	0,2	-0,195264
34,566667	0,2	-0,197319
34,570000	0,2	-0,198007
34,573333	0,2	-0,196522
34,576667	0,2	-0,193306
34,580000	0,2	-0,189348
34,583333	0,2	-0,185023
34,586667	0,2	-0,180211
34,590000	0,2	-0,174988
34,593333	0,2	-0,169569
34,596667	0,2	-0,164212
34,600000	0,2	-0,159266
34,603333	0,2	-0,154953
34,606667	0,2	-0,151319
34,610000	0,2	-0,148398
34,613333	0,2	-0,146302
34,616667	0,2	-0,145159
34,620000	0,2	-0,144937
34,623333	0,2	-0,145318
34,626667	0,2	-0,145739
34,630000	0,2	-0,145538
34,633333	0,2	-0,144207
34,636667	0,2	-0,141781
34,640000	0,2	-0,138908
34,643333	0,2	-0,136283
34,646667	0,2	-0,133946
34,650000	0,2	-0,131118
34,653333	0,2	-0,126896
34,656667	0,2	-0,121135
34,660000	0,2	-0,114403
34,663333	0,2	-0,107207
34,666667	0,2	-0,099523
34,670000	0,2	-0,091116
34,673333	0,2	-0,082223
34,676667	0,2	-0,073537
34,680000	0,2	-0,065516
34,683333	0,2	-0,058354
34,686667	0,2	-0,052514
34,690000	0,2	-0,048651
34,693333	0,2	-0,047079
34,696667	0,2	-0,047391
34,700000	0,2	-0,048528
34,703333	0,2	-0,049436
34,706667	0,2	-0,049538
34,710000	0,2	-0,048643
34,713333	0,2	-0,046919
34,716667	0,2	-0,044832
34,720000	0,2	-0,042681
34,723333	0,2	-0,040284
34,726667	0,2	-0,037144
34,730000	0,2	-0,032728
34,733333	0,2	-0,026513
34,736667	0,2	-0,018147
34,740000	0,2	-0,008071
34,743333	0,2	0,002314
34,746667	0,2	0,011545
34,750000	0,2	0,018951
34,753333	0,2	0,024811
34,756667	0,2	0,030206
34,760000	0,2	0,036227
34,763333	0,2	0,042724
34,766667	0,2	0,048148
34,770000	0,2	0,050958
34,773333	0,2	0,051066
34,776667	0,2	0,049707
34,780000	0,2	0,048206
34,783333	0,2	0,047502
34,786667	0,2	0,048390
34,790000	0,2	0,051040
34,793333	0,2	0,054576
34,796667	0,2	0,057870
34,800000	0,2	0,060684
34,803333	0,2	0,063929
34,806667	0,2	0,068871
34,810000	0,2	0,075980
34,813333	0,2	0,084563
34,816667	0,2	0,093402
34,820000	0,2	0,101667
34,823333	0,2	0,109246
34,826667	0,2	0,116407
34,830000	0,2	0,123318
34,833333	0,2	0,129727
34,836667	0,2	0,135079
34,840000	0,2	0,139100
34,843333	0,2	0,142189
34,846667	0,2	0,145088
34,850000	0,2	0,148240
34,853333	0,2	0,151426
34,856667	0,2	0,153877
34,860000	0,2	0,154787
34,863333	0,2	0,153934
34,866667	0,2	0,151908
34,870000	0,2	0,149799
34,873333	0,2	0,148676
34,876667	0,2	0,148972
34,880000	0,2	0,150206
34,883333	0,2	0,151651
34,886667	0,2	0,153322
34,890000	0,2	0,156049
34,893333	0,2	0,160462
34,896667	0,2	0,166213
34,900000	0,2	0,172218
34,903333	0,2	0,177479
34,906667	0,2	0,181776
34,910000	0,2	0,185654
34,913333	0,2	0,189717
34,916667	0,2	0,193958
34,920000	0,2	0,197682
34,923333	0,2	0,200024
34,926667	0,2	0,200652
34,930000	0,2	0,199979
34,933333	0,2	0,198724
34,936667	0,2	0,197548
34,940000	0,2	0,197190
34,943333	0,2	0,198304
34,946667	0,2	0,200860
34,950000	0,2	0,204158
34,953333	0,2	0,207447
34,956667	0,2	0,210352
34,960000	0,2	0,213030
34,963333	0,2	0,215970
34,966667	0,2	0,219499
34,970000	0,2	0,223578
34,973333	0,2	0,228036
34,976667	0,2	0,232873
34,980000	0,2	0,238160
34,983333	0,2	0,243650
34,986667	0,2	0,248929
34,990000	0,2	0,253936
34,993333	0,2	0,258831
34,996667	0,2	0,263597
35,000000	0,2	0,268064
35,003333	0,2	0,271983
35,006667	0,2	0,274986
35,010000	0,2	0,276766
35,013333	0,2	0,277360
35,016667	0,2	0,277188
35,020000	0,2	0,276953
35,023333	0,2	0,277421
35,026667	0,2	0,278972
35,030000	0,2	0,281257
35,033333	0,2	0,283458
35,036667	0,2	0,284844
35,040000	0,2	0,285230
35,043333	0,2	0,285188
35,046667	0,2	0,285759
35,050000	0,2	0,287753
35,053333	0,2	0,291162
35,056667	0,2	0,295469
35,060000	0,2	0,300467
35,063333	0,2	0,306287
35,066667	0,2	0,312655
35,070000	0,2	0,318534
35,073333	0,2	0,322812
35,076667	0,2	0,325177
35,080000	0,2	0,325908
35,083333	0,2	0,325374
35,086667	0,2	0,324146
35,090000	0,2	0,322966
35,093333	0,2	0,322359
35,096667	0,2	0,322629
35,100000	0,2	0,323910
35,103333	0,2	0,325928
35,106667	0,2	0,328166
35,110000	0,2	0,330407
35,113333	0,2	0,332744
35,116667	0,2	0,335231
35,120000	0,2	0,337958
35,123333	0,2	0,341208
35,126667	0,2	0,345213
35,130000	0,2	0,349915
35,133333	0,2	0,355087
35,136667	0,2	0,360501
35,140000	0,2	0,365815
35,143333	0,2	0,370477
35,146667	0,2	0,374014
35,150000	0,2	0,376229
35,153333	0,2	0,376931
35,156667	0,2	0,375740
35,160000	0,2	0,372362
35,163333	0,2	0,367055
35,166667	0,2	0,360741
35,170000	0,2	0,354751
35,173333	0,2	0,350545
35,176667	0,2	0,349486
35,180000	0,2	0,352661
35,183333	0,2	0,360548
35,186667	0,2	0,372763
35,190000	0,2	0,388604
35,193333	0,2	0,408001
35,196667	0,2	0,431684
35,200000	0,2	0,460715
35,203333	0,2	0,495910
35,206667	0,2	0,537266
35,210000	0,2	0,583804
35,213333	0,2	0,633690
35,216667	0,2	0,684207
35,220000	0,2	0,732110
35,223333	0,2	0,774456
35,226667	0,2	0,809044
35,230000	0,2	0,834243
35,233333	0,2	0,848812
35,236667	0,2	0,852165
35,240000	0,2	0,844663
35,243333	0,2	0,827451
35,246667	0,2	0,802090
35,250000	0,2	0,770302
35,253333	0,2	0,733830
35,256667	0,2	0,694831
35,260000	0,2	0,656358
35,263333	0,2	0,621520
35,266667	0,2	0,591867
35,270000	0,2	0,567140
35,273333	0,2	0,546333
35,276667	0,2	0,528692
35,280000	0,2	0,514146
35,283333	0,2	0,502962
35,286667	0,2	0,494983
35,290000	0,2	0,489515
35,293333	0,2	0,485819
35,296667	0,2	0,483359
35,300000	0,2	0,481798
35,303333	0,2	0,481049
35,306667	0,2	0,480994
35,310000	0,2	0,481040
35,313333	0,2	0,480246
35,316667	0,2	0,477942
35,320000	0,2	0,473955
35,323333	0,2	0,468501
35,326667	0,2	0,462261
35,330000	0,2	0,456270
35,333333	0,2	0,451325
35,336667	0,2	0,447603
35,340000	0,2	0,444759
35,343333	0,2	0,442270
35,346667	0,2	0,439870
35,350000	0,2	0,437808
35,353333	0,2	0,436774
35,356667	0,2	0,437467
35,360000	0,2	0,439972
35,363333	0,2	0,443603
35,366667	0,2	0,447378
35,370000	0,2	0,450630
35,373333	0,2	0,453293
35,376667	0,2	0,455650
35,380000	0,2	0,457936
35,383333	0,2	0,460367
35,386667	0,2	0,463345
35,390000	0,2	0,467074
35,393333	0,2	0,470935
35,396667	0,2	0,473677
35,400000	0,2	0,474346
35,403333	0,2	0,472748
35,406667	0,2	0,469204
35,410000	0,2	0,464383
35,413333	0,2	0,459318
35,416667	0,2	0,455179
35,420000	0,2	0,452778
35,423333	0,2	0,451987
35,426667	0,2	0,451749
35,430000	0,2	0,451129
35,433333	0,2	0,450248
35,436667	0,2	0,449956
35,440000	0,2	0,450744
35,443333	0,2	0,452322
35,446667	0,2	0,454051
35,450000	0,2	0,455385
35,453333	0,2	0,456041
35,456667	0,2	0,456153
35,460000	0,2	0,456264
35,463333	0,2	0,456962
35,466667	0,2	0,458362
35,470000	0,2	0,459986
35,473333	0,2	0,461212
35,476667	0,2	0,461722
35,480000	0,2	0,461498
35,483333	0,2	0,460775
35,486667	0,2	0,459839
35,490000	0,2	0,458700
35,493333	0,2	0,457153
35,496667	0,2	0,455137
35,500000	0,2	0,452960
35,503333	0,2	0,451198
35,506667	0,2	0,450196
35,510000	0,2	0,449714
35,513333	0,2	0,449325
35,516667	0,2	0,449007
35,520000	0,2	0,449060
35,523333	0,2	0,449557
35,526667	0,2	0,450042
35,530000	0,2	0,449754
35,533333	0,2	0,448195
35,536667	0,2	0,445444
35,540000	0,2	0,441874
35,543333	0,2	0,437772
35,546667	0,2	0,433160
35,550000	0,2	0,427717
35,553333	0,2	0,420923
35,556667	0,2	0,412670
35,560000	0,2	0,403703
35,563333	0,2	0,395151
35,566667	0,2	0,387820
35,570000	0,2	0,381999
35,573333	0,2	0,377597
35,576667	0,2	0,374272
35,580000	0,2	0,371360
35,583333	0,2	0,368017
35,586667	0,2	0,364013
35,590000	0,2	0,360189
35,593333	0,2	0,357737
35,596667	0,2	0,357185
35,600000	0,2	0,358082
35,603333	0,2	0,359478
35,606667	0,2	0,360698
35,610000	0,2	0,361646
35,613333	0,2	0,362581
35,616667	0,2	0,363583
35,620000	0,2	0,364241
35,623333	0,2	0,364143
35,626667	0,2	0,363231
35,630000	0,2	0,361464
35,633333	0,2	0,358747
35,636667	0,2	0,355112
35,640000	0,2	0,350611
35,643333	0,2	0,345165
35,646667	0,2	0,338666
35,650000	0,2	0,331275
35,653333	0,2	0,323569
35,656667	0,2	0,316204
35,660000	0,2	0,309546
35,663333	0,2	0,303726
35,666667	0,2	0,298792
35,670000	0,2	0,294648
35,673333	0,2	0,291063
35,676667	0,2	0,288033
35,680000	0,2	0,285769
35,683333	0,2	0,284062
35,686667	0,2	0,282116
35,690000	0,2	0,279193
35,693333	0,2	0,275285
35,696667	0,2	0,271256
35,700000	0,2	0,268193
35,703333	0,2	0,266553
35,706667	0,2	0,266013
35,710000	0,2	0,265780
35,713333	0,2	0,264917
35,716667	0,2	0,262963
35,720000	0,2	0,260447
35,723333	0,2	0,258544
35,726667	0,2	0,258159
35,730000	0,2	0,259448
35,733333	0,2	0,261929
35,736667	0,2	0,264680
35,740000	0,2	0,266625
35,743333	0,2	0,266980
35,746667	0,2	0,265397
35,750000	0,2	0,261786
35,753333	0,2	0,256282
35,756667	0,2	0,249334
35,760000	0,2	0,241652
35,763333	0,2	0,233889
35,766667	0,2	0,226251
35,770000	0,2	0,218584
35,773333	0,2	0,210814
35,776667	0,2	0,203113
35,780000	0,2	0,195724
35,783333	0,2	0,188791
35,786667	0,2	0,182208
35,790000	0,2	0,175562
35,793333	0,2	0,168404
35,796667	0,2	0,160696
35,800000	0,2	0,152817
35,803333	0,2	0,145111
35,806667	0,2	0,137714
35,810000	0,2	0,130853
35,813333	0,2	0,124867
35,816667	0,2	0,119625
35,820000	0,2	0,114368
35,823333	0,2	0,108533
35,826667	0,2	0,102400
35,830000	0,2	0,096758
35,833333	0,2	0,092294
35,836667	0,2	0,089185
35,840000	0,2	0,086957
35,843333	0,2	0,084839
35,846667	0,2	0,082401
35,850000	0,2	0,079567
35,853333	0,2	0,076116
35,856667	0,2	0,071808
35,860000	0,2	0,066839
35,863333	0,2	0,061591
35,866667	0,2	0,056197
35,870000	0,2	0,050663
35,873333	0,2	0,045088
35,876667	0,2	0,039543
35,880000	0,2	0,033949
35,883333	0,2	0,028367
35,886667	0,2	0,023197
35,890000	0,2	0,018881
35,893333	0,2	0,015518
35,896667	0,2	0,012780
35,900000	0,2	0,010299
35,903333	0,2	0,008140
35,906667	0,2	0,006667
35,910000	0,2	0,006003
35,913333	0,2	0,005892
35,916667	0,2	0,005970
35,920000	0,2	0,005981
35,923333	0,2	0,005782
35,926667	0,2	0,005298
35,930000	0,2	0,004438
35,933333	0,2	0,003145
35,936667	0,2	0,001604
35,940000	0,2	0,000205
35,943333	0,2	-0,001090
35,946667	0,2	-0,003082
35,950000	0,2	-0,006521
35,953333	0,2	-0,011223
35,956667	0,2	-0,016374
35,960000	0,2	-0,021384
35,963333	0,2	-0,026247
35,966667	0,2	-0,031193
35,970000	0,2	-0,036146
35,973333	0,2	-0,040835
35,976667	0,2	-0,045391
35,980000	0,2	-0,050364
35,983333	0,2	-0,056141
35,986667	0,2	-0,062558
35,990000	0,2	-0,068943
35,993333	0,2	-0,074595
35,996667	0,2	-0,079305
36,000000	0,2	-0,083325
36,003333	0,2	-0,086962
36,006667	0,2	-0,090378
36,010000	0,2	-0,093653
36,013333	0,2	-0,096936
36,016667	0,2	-0,100517
36,020000	0,2	-0,104571
36,023333	0,2	-0,108671
36,026667	0,2	-0,111910
36,030000	0,2	-0,113814
36,033333	0,2	-0,114907
36,036667	0,2	-0,116259
36,040000	0,2	-0,118643
36,043333	0,2	-0,122065
36,046667	0,2	-0,125918
36,050000	0,2	-0,129483
36,053333	0,2	-0,132579
36,056667	0,2	-0,135810
36,060000	0,2	-0,139732
36,063333	0,2	-0,144135
36,066667	0,2	-0,148471
36,070000	0,2	-0,152486
36,073333	0,2	-0,156274
36,076667	0,2	-0,160065
36,080000	0,2	-0,164062
36,083333	0,2	-0,168542
36,086667	0,2	-0,173802
36,090000	0,2	-0,179545
36,093333	0,2	-0,184778
36,096667	0,2	-0,188940
36,100000	0,2	-0,192561
36,103333	0,2	-0,196428
36,106667	0,2	-0,200729
36,110000	0,2	-0,205154
36,113333	0,2	-0,209369
36,116667	0,2	-0,213144
36,120000	0,2	-0,216266
36,123333	0,2	-0,218598
36,126667	0,2	-0,220264
36,130000	0,2	-0,221663
36,133333	0,2	-0,223249
36,136667	0,2	-0,225147
36,140000	0,2	-0,227108
36,143333	0,2	-0,228968
36,146667	0,2	-0,230873
36,150000	0,2	-0,232916
36,153333	0,2	-0,234788
36,156667	0,2	-0,235943
36,160000	0,2	-0,236165
36,163333	0,2	-0,235963
36,166667	0,2	-0,236174
36,170000	0,2	-0,237182
36,173333	0,2	-0,238707
36,176667	0,2	-0,240296
36,180000	0,2	-0,241841
36,183333	0,2	-0,243708
36,186667	0,2	-0,246566
36,190000	0,2	-0,250864
36,193333	0,2	-0,256294
36,196667	0,2	-0,262003
36,200000	0,2	-0,267254
36,203333	0,2	-0,271785
36,206667	0,2	-0,275840
36,210000	0,2	-0,279947
36,213333	0,2	-0,284377
36,216667	0,2	-0,288760
36,220000	0,2	-0,292433
36,223333	0,2	-0,295067
36,226667	0,2	-0,296802
36,230000	0,2	-0,298007
36,233333	0,2	-0,299179
36,236667	0,2	-0,300910
36,240000	0,2	-0,303474
36,243333	0,2	-0,306424
36,246667	0,2	-0,308955
36,250000	0,2	-0,310799
36,253333	0,2	-0,312494
36,256667	0,2	-0,314605
36,260000	0,2	-0,317031
36,263333	0,2	-0,319291
36,266667	0,2	-0,321041
36,270000	0,2	-0,322257
36,273333	0,2	-0,323211
36,276667	0,2	-0,324244
36,280000	0,2	-0,325637
36,283333	0,2	-0,327725
36,286667	0,2	-0,330710
36,290000	0,2	-0,334373
36,293333	0,2	-0,338249
36,296667	0,2	-0,341869
36,300000	0,2	-0,344898
36,303333	0,2	-0,347456
36,306667	0,2	-0,349978
36,310000	0,2	-0,352717
36,313333	0,2	-0,355708
36,316667	0,2	-0,358676
36,320000	0,2	-0,360953
36,323333	0,2	-0,362222
36,326667	0,2	-0,363067
36,330000	0,2	-0,364333
36,333333	0,2	-0,366194
36,336667	0,2	-0,368007
36,340000	0,2	-0,369063
36,343333	0,2	-0,369399
36,346667	0,2	-0,369661
36,350000	0,2	-0,370411
36,353333	0,2	-0,371877
36,356667	0,2	-0,374085
36,360000	0,2	-0,376734
36,363333	0,2	-0,379245
36,366667	0,2	-0,381510
36,370000	0,2	-0,384084
36,373333	0,2	-0,387156
36,376667	0,2	-0,390107
36,380000	0,2	-0,392316
36,383333	0,2	-0,393785
36,386667	0,2	-0,395000
36,390000	0,2	-0,396384
36,393333	0,2	-0,397766
36,396667	0,2	-0,398573
36,400000	0,2	-0,398651
36,403333	0,2	-0,398524
36,406667	0,2	-0,398716
36,410000	0,2	-0,399253
36,413333	0,2	-0,399781
36,416667	0,2	-0,399864
36,420000	0,2	-0,399358
36,423333	0,2	-0,398620
36,426667	0,2	-0,398214
36,430000	0,2	-0,398627
36,433333	0,2	-0,400300
36,436667	0,2	-0,403391
36,440000	0,2	-0,407372
36,443333	0,2	-0,411279
36,446667	0,2	-0,414357
36,450000	0,2	-0,416308
36,453333	0,2	-0,417252
36,456667	0,2	-0,417795
36,460000	0,2	-0,418783
36,463333	0,2	-0,420444
36,466667	0,2	-0,422179
36,470000	0,2	-0,423477
36,473333	0,2	-0,424409
36,476667	0,2	-0,425267
36,480000	0,2	-0,426327
36,483333	0,2	-0,427621
36,486667	0,2	-0,428769
36,490000	0,2	-0,429378
36,493333	0,2	-0,429391
36,496667	0,2	-0,429076
36,500000	0,2	-0,429025
36,503333	0,2	-0,429883
36,506667	0,2	-0,431846
36,510000	0,2	-0,434640
36,513333	0,2	-0,437803
36,516667	0,2	-0,440881
36,520000	0,2	-0,443597
36,523333	0,2	-0,445880
36,526667	0,2	-0,447733
36,530000	0,2	-0,449209
36,533333	0,2	-0,450485
36,536667	0,2	-0,451792
36,540000	0,2	-0,453128
36,543333	0,2	-0,454146
36,546667	0,2	-0,454489
36,550000	0,2	-0,454207
36,553333	0,2	-0,453893
36,556667	0,2	-0,454275
36,560000	0,2	-0,455543
36,563333	0,2	-0,457270
36,566667	0,2	-0,458948
36,570000	0,2	-0,460420
36,573333	0,2	-0,461795
36,576667	0,2	-0,462969
36,580000	0,2	-0,463440
36,583333	0,2	-0,462877
36,586667	0,2	-0,461790
36,590000	0,2	-0,461339
36,593333	0,2	-0,462351
36,596667	0,2	-0,464577
36,600000	0,2	-0,467002
36,603333	0,2	-0,468865
36,606667	0,2	-0,470181
36,610000	0,2	-0,471330
36,613333	0,2	-0,472473
36,616667	0,2	-0,473389
36,620000	0,2	-0,473782
36,623333	0,2	-0,473745
36,626667	0,2	-0,473795
36,630000	0,2	-0,474420
36,633333	0,2	-0,475742
36,636667	0,2	-0,477556
36,640000	0,2	-0,479436
36,643333	0,2	-0,480814
36,646667	0,2	-0,481363
36,650000	0,2	-0,481299
36,653333	0,2	-0,481058
36,656667	0,2	-0,480846
36,660000	0,2	-0,480694
36,663333	0,2	-0,480723
36,666667	0,2	-0,481107
36,670000	0,2	-0,481815
36,673333	0,2	-0,482574
36,676667	0,2	-0,483169
36,680000	0,2	-0,483701
36,683333	0,2	-0,484415
36,686667	0,2	-0,485334
36,690000	0,2	-0,486180
36,693333	0,2	-0,486668
36,696667	0,2	-0,486778
36,700000	0,2	-0,486596
36,703333	0,2	-0,486196
36,706667	0,2	-0,485667
36,710000	0,2	-0,484854
36,713333	0,2	-0,483373
36,716667	0,2	-0,481088
36,720000	0,2	-0,478212
36,723333	0,2	-0,474974
36,726667	0,2	-0,471328
36,730000	0,2	-0,466918
36,733333	0,2	-0,461254
36,736667	0,2	-0,453950
36,740000	0,2	-0,444960
36,743333	0,2	-0,434522
36,746667	0,2	-0,422776
36,750000	0,2	-0,409596
36,753333	0,2	-0,394702
36,756667	0,2	-0,377838
36,760000	0,2	-0,359084
36,763333	0,2	-0,339153
36,766667	0,2	-0,319223
36,770000	0,2	-0,300521
36,773333	0,2	-0,284276
36,776667	0,2	-0,271599
36,780000	0,2	-0,262845
36,783333	0,2	-0,257506
36,786667	0,2	-0,254909
36,790000	0,2	-0,254717
36,793333	0,2	-0,256915
36,796667	0,2	-0,261627
36,800000	0,2	-0,268883
36,803333	0,2	-0,278435
36,806667	0,2	-0,289723
36,810000	0,2	-0,301986
36,813333	0,2	-0,314611
36,816667	0,2	-0,327431
36,820000	0,2	-0,340418
36,823333	0,2	-0,353190
36,826667	0,2	-0,365171
36,830000	0,2	-0,376175
36,833333	0,2	-0,386589
36,836667	0,2	-0,396901
36,840000	0,2	-0,407068
36,843333	0,2	-0,416563
36,846667	0,2	-0,425002
36,850000	0,2	-0,432398
36,853333	0,2	-0,438825
36,856667	0,2	-0,444117
36,860000	0,2	-0,448041
36,863333	0,2	-0,450570
36,866667	0,2	-0,451963
36,870000	0,2	-0,452826
36,873333	0,2	-0,453950
36,876667	0,2	-0,455746
36,880000	0,2	-0,457945
36,883333	0,2	-0,460046
36,886667	0,2	-0,461936
36,890000	0,2	-0,463872
36,893333	0,2	-0,466031
36,896667	0,2	-0,468292
36,900000	0,2	-0,470452
36,903333	0,2	-0,472656
36,906667	0,2	-0,475276
36,910000	0,2	-0,478185
36,913333	0,2	-0,480698
36,916667	0,2	-0,482364
36,920000	0,2	-0,483397
36,923333	0,2	-0,484419
36,926667	0,2	-0,485935
36,930000	0,2	-0,487912
36,933333	0,2	-0,489856
36,936667	0,2	-0,491266
36,940000	0,2	-0,491834
36,943333	0,2	-0,491463
36,946667	0,2	-0,490227
36,950000	0,2	-0,488226
36,953333	0,2	-0,485822
36,956667	0,2	-0,483941
36,960000	0,2	-0,483535
36,963333	0,2	-0,484693
36,966667	0,2	-0,486681
36,970000	0,2	-0,488779
36,973333	0,2	-0,490635
36,976667	0,2	-0,491926
36,980000	0,2	-0,492349
36,983333	0,2	-0,492027
36,986667	0,2	-0,491500
36,990000	0,2	-0,491325
36,993333	0,2	-0,491631
36,996667	0,2	-0,492025
37,000000	0,2	-0,492248
37,003333	0,2	-0,492475
37,006667	0,2	-0,492761
37,010000	0,2	-0,492981
37,013333	0,2	-0,493317
37,016667	0,2	-0,494067
37,020000	0,2	-0,495061
37,023333	0,2	-0,495640
37,026667	0,2	-0,495267
37,030000	0,2	-0,494004
37,033333	0,2	-0,492236
37,036667	0,2	-0,490363
37,040000	0,2	-0,489044
37,043333	0,2	-0,489129
37,046667	0,2	-0,490995
37,050000	0,2	-0,493984
37,053333	0,2	-0,496711
37,056667	0,2	-0,498117
37,060000	0,2	-0,498162
37,063333	0,2	-0,497798
37,066667	0,2	-0,498300
37,070000	0,2	-0,500225
37,073333	0,2	-0,503116
37,076667	0,2	-0,506217
37,080000	0,2	-0,509034
37,083333	0,2	-0,511345
37,086667	0,2	-0,513089
37,090000	0,2	-0,514172
37,093333	0,2	-0,514491
37,096667	0,2	-0,514367
37,100000	0,2	-0,514451
37,103333	0,2	-0,515054
37,106667	0,2	-0,516141
37,110000	0,2	-0,517738
37,113333	0,2	-0,519768
37,116667	0,2	-0,521751
37,120000	0,2	-0,523014
37,123333	0,2	-0,523134
37,126667	0,2	-0,522276
37,130000	0,2	-0,521191
37,133333	0,2	-0,520627
37,136667	0,2	-0,520703
37,140000	0,2	-0,521056
37,143333	0,2	-0,521550
37,146667	0,2	-0,522444
37,150000	0,2	-0,523924
37,153333	0,2	-0,525944
37,156667	0,2	-0,528430
37,160000	0,2	-0,531336
37,163333	0,2	-0,534521
37,166667	0,2	-0,537641
37,170000	0,2	-0,540215
37,173333	0,2	-0,541845
37,176667	0,2	-0,542502
37,180000	0,2	-0,542614
37,183333	0,2	-0,542654
37,186667	0,2	-0,542755
37,190000	0,2	-0,542854
37,193333	0,2	-0,542874
37,196667	0,2	-0,542726
37,200000	0,2	-0,542521
37,203333	0,2	-0,542634
37,206667	0,2	-0,543216
37,210000	0,2	-0,543955
37,213333	0,2	-0,544480
37,216667	0,2	-0,544677
37,220000	0,2	-0,544644
37,223333	0,2	-0,544631
37,226667	0,2	-0,545052
37,230000	0,2	-0,546167
37,233333	0,2	-0,547680
37,236667	0,2	-0,548968
37,240000	0,2	-0,549659
37,243333	0,2	-0,549795
37,246667	0,2	-0,549502
37,250000	0,2	-0,548567
37,253333	0,2	-0,546718
37,256667	0,2	-0,544429
37,260000	0,2	-0,542785
37,263333	0,2	-0,542492
37,266667	0,2	-0,543353
37,270000	0,2	-0,544413
37,273333	0,2	-0,544535
37,276667	0,2	-0,543215
37,280000	0,2	-0,541047
37,283333	0,2	-0,539297
37,286667	0,2	-0,538966
37,290000	0,2	-0,540297
37,293333	0,2	-0,542692
37,296667	0,2	-0,544923
37,300000	0,2	-0,545998
37,303333	0,2	-0,545880
37,306667	0,2	-0,545170
37,310000	0,2	-0,544491
37,313333	0,2	-0,544319
37,316667	0,2	-0,545018
37,320000	0,2	-0,546583
37,323333	0,2	-0,548366
37,326667	0,2	-0,549552
37,330000	0,2	-0,549892
37,333333	0,2	-0,549454
37,336667	0,2	-0,548126
37,340000	0,2	-0,545977
37,343333	0,2	-0,543644
37,346667	0,2	-0,542046
37,350000	0,2	-0,541860
37,353333	0,2	-0,542985
37,356667	0,2	-0,544515
37,360000	0,2	-0,545604
37,363333	0,2	-0,546195
37,366667	0,2	-0,546682
37,370000	0,2	-0,547169
37,373333	0,2	-0,547461
37,376667	0,2	-0,547542
37,380000	0,2	-0,547529
37,383333	0,2	-0,547448
37,386667	0,2	-0,547416
37,390000	0,2	-0,547526
37,393333	0,2	-0,547605
37,396667	0,2	-0,547644
37,400000	0,2	-0,548095
37,403333	0,2	-0,549240
37,406667	0,2	-0,550649
37,410000	0,2	-0,551631
37,413333	0,2	-0,551942
37,416667	0,2	-0,551868
37,420000	0,2	-0,551776
37,423333	0,2	-0,551684
37,426667	0,2	-0,551440
37,430000	0,2	-0,551170
37,433333	0,2	-0,551341
37,436667	0,2	-0,552439
37,440000	0,2	-0,554506
37,443333	0,2	-0,556917
37,446667	0,2	-0,558735
37,450000	0,2	-0,559328
37,453333	0,2	-0,558638
37,456667	0,2	-0,557139
37,460000	0,2	-0,555509
37,463333	0,2	-0,554156
37,466667	0,2	-0,553201
37,470000	0,2	-0,552803
37,473333	0,2	-0,553213
37,476667	0,2	-0,554589
37,480000	0,2	-0,556660
37,483333	0,2	-0,558602
37,486667	0,2	-0,559673
37,490000	0,2	-0,559847
37,493333	0,2	-0,559528
37,496667	0,2	-0,558868
37,500000	0,2	-0,557649
37,503333	0,2	-0,555864
37,506667	0,2	-0,554057
37,510000	0,2	-0,552866
37,513333	0,2	-0,552421
37,516667	0,2	-0,552339
37,520000	0,2	-0,552167
37,523333	0,2	-0,551721
37,526667	0,2	-0,551060
37,530000	0,2	-0,550213
37,533333	0,2	-0,549124
37,536667	0,2	-0,547975
37,540000	0,2	-0,547116
37,543333	0,2	-0,546689
37,546667	0,2	-0,546743
37,550000	0,2	-0,547420
37,553333	0,2	-0,548722
37,556667	0,2	-0,550388
37,560000	0,2	-0,551979
37,563333	0,2	-0,553010
37,566667	0,2	-0,553211
37,570000	0,2	-0,552645
37,573333	0,2	-0,551642
37,576667	0,2	-0,550715
37,580000	0,2	-0,550198
37,583333	0,2	-0,549898
37,586667	0,2	-0,549237
37,590000	0,2	-0,547850
37,593333	0,2	-0,546075
37,596667	0,2	-0,544676
37,600000	0,2	-0,544146
37,603333	0,2	-0,544447
37,606667	0,2	-0,545265
37,610000	0,2	-0,546156
37,613333	0,2	-0,546574
37,616667	0,2	-0,546208
37,620000	0,2	-0,545280
37,623333	0,2	-0,544348
37,626667	0,2	-0,543885
37,630000	0,2	-0,544063
37,633333	0,2	-0,544780
37,636667	0,2	-0,545677
37,640000	0,2	-0,546257
37,643333	0,2	-0,546252
37,646667	0,2	-0,545879
37,650000	0,2	-0,545619
37,653333	0,2	-0,545814
37,656667	0,2	-0,546512
37,660000	0,2	-0,547496
37,663333	0,2	-0,548430
37,666667	0,2	-0,549189
37,670000	0,2	-0,549856
37,673333	0,2	-0,550368
37,676667	0,2	-0,550531
37,680000	0,2	-0,550323
37,683333	0,2	-0,549927
37,686667	0,2	-0,549563
37,690000	0,2	-0,549447
37,693333	0,2	-0,549654
37,696667	0,2	-0,549887
37,700000	0,2	-0,549714
37,703333	0,2	-0,549069
37,706667	0,2	-0,548210
37,710000	0,2	-0,547455
37,713333	0,2	-0,547050
37,716667	0,2	-0,546984
37,720000	0,2	-0,547083
37,723333	0,2	-0,547200
37,726667	0,2	-0,547155
37,730000	0,2	-0,546874
37,733333	0,2	-0,546671
37,736667	0,2	-0,546943
37,740000	0,2	-0,547555
37,743333	0,2	-0,547926
37,746667	0,2	-0,547770
37,750000	0,2	-0,547294
37,753333	0,2	-0,546738
37,756667	0,2	-0,546180
37,760000	0,2	-0,545656
37,763333	0,2	-0,545249
37,766667	0,2	-0,545105
37,770000	0,2	-0,545280
37,773333	0,2	-0,545633
37,776667	0,2	-0,545859
37,780000	0,2	-0,545676
37,783333	0,2	-0,545147
37,786667	0,2	-0,544751
37,790000	0,2	-0,544903
37,793333	0,2	-0,545561
37,796667	0,2	-0,546364
37,800000	0,2	-0,546867
37,803333	0,2	-0,546763
37,806667	0,2	-0,546143
37,810000	0,2	-0,545447
37,813333	0,2	-0,545079
37,816667	0,2	-0,545286
37,820000	0,2	-0,546121
37,823333	0,2	-0,547150
37,826667	0,2	-0,547678
37,830000	0,2	-0,547461
37,833333	0,2	-0,546840
37,836667	0,2	-0,546217
37,840000	0,2	-0,545712
37,843333	0,2	-0,545367
37,846667	0,2	-0,545280
37,850000	0,2	-0,545396
37,853333	0,2	-0,545419
37,856667	0,2	-0,545006
37,860000	0,2	-0,544095
37,863333	0,2	-0,542855
37,866667	0,2	-0,541318
37,870000	0,2	-0,539521
37,873333	0,2	-0,537837
37,876667	0,2	-0,536763
37,880000	0,2	-0,536585
37,883333	0,2	-0,537343
37,886667	0,2	-0,538758
37,890000	0,2	-0,540227
37,893333	0,2	-0,541162
37,896667	0,2	-0,541254
37,900000	0,2	-0,540470
37,903333	0,2	-0,539112
37,906667	0,2	-0,537816
37,910000	0,2	-0,537291
37,913333	0,2	-0,537970
37,916667	0,2	-0,539715
37,920000	0,2	-0,541917
37,923333	0,2	-0,544011
37,926667	0,2	-0,545772
37,930000	0,2	-0,547130
37,933333	0,2	-0,547928
37,936667	0,2	-0,547938
37,940000	0,2	-0,547192
37,943333	0,2	-0,546178
37,946667	0,2	-0,545541
37,950000	0,2	-0,545612
37,953333	0,2	-0,546229
37,956667	0,2	-0,546959
37,960000	0,2	-0,547357
37,963333	0,2	-0,547047
37,966667	0,2	-0,545865
37,970000	0,2	-0,544108
37,973333	0,2	-0,542432
37,976667	0,2	-0,541179
37,980000	0,2	-0,539966
37,983333	0,2	-0,538181
37,986667	0,2	-0,535768
37,990000	0,2	-0,533329
37,993333	0,2	-0,531579
37,996667	0,2	-0,530895
38,000000	0,2	-0,531305
38,003333	0,2	-0,532664
38,006667	0,2	-0,534603
38,010000	0,2	-0,536431
38,013333	0,2	-0,537413
38,016667	0,2	-0,537273
38,020000	0,2	-0,536437
38,023333	0,2	-0,535705
38,026667	0,2	-0,535565
38,030000	0,2	-0,535826
38,033333	0,2	-0,535933
38,036667	0,2	-0,535533
38,040000	0,2	-0,534585
38,043333	0,2	-0,533168
38,046667	0,2	-0,531465
38,050000	0,2	-0,529820
38,053333	0,2	-0,528626
38,056667	0,2	-0,528217
38,060000	0,2	-0,528715
38,063333	0,2	-0,529852
38,066667	0,2	-0,531136
38,070000	0,2	-0,532343
38,073333	0,2	-0,533560
38,076667	0,2	-0,534668
38,080000	0,2	-0,535300
38,083333	0,2	-0,535512
38,086667	0,2	-0,535843
38,090000	0,2	-0,536450
38,093333	0,2	-0,536707
38,096667	0,2	-0,535844
38,100000	0,2	-0,533763
38,103333	0,2	-0,531283
38,106667	0,2	-0,529645
38,110000	0,2	-0,529617
38,113333	0,2	-0,530892
38,116667	0,2	-0,532241
38,120000	0,2	-0,532212
38,123333	0,2	-0,529991
38,126667	0,2	-0,525825
38,130000	0,2	-0,520571
38,133333	0,2	-0,515072
38,136667	0,2	-0,510037
38,140000	0,2	-0,505943
38,143333	0,2	-0,502770
38,146667	0,2	-0,500192
38,150000	0,2	-0,498015
38,153333	0,2	-0,495969
38,156667	0,2	-0,493404
38,160000	0,2	-0,489804
38,163333	0,2	-0,485289
38,166667	0,2	-0,480359
38,170000	0,2	-0,475477
38,173333	0,2	-0,470816
38,176667	0,2	-0,466186
38,180000	0,2	-0,461290
38,183333	0,2	-0,456023
38,186667	0,2	-0,450645
38,190000	0,2	-0,445730
38,193333	0,2	-0,441824
38,196667	0,2	-0,439158
38,200000	0,2	-0,437687
38,203333	0,2	-0,437293
38,206667	0,2	-0,437825
38,210000	0,2	-0,438885
38,213333	0,2	-0,439938
38,216667	0,2	-0,440917
38,220000	0,2	-0,442338
38,223333	0,2	-0,444777
38,226667	0,2	-0,448572
38,230000	0,2	-0,453600
38,233333	0,2	-0,459125
38,236667	0,2	-0,464231
38,240000	0,2	-0,468537
38,243333	0,2	-0,472374
38,246667	0,2	-0,476135
38,250000	0,2	-0,479791
38,253333	0,2	-0,483287
38,256667	0,2	-0,486874
38,260000	0,2	-0,490829
38,263333	0,2	-0,495081
38,266667	0,2	-0,499232
38,270000	0,2	-0,502960
38,273333	0,2	-0,506198
38,276667	0,2	-0,508964
38,280000	0,2	-0,511282
38,283333	0,2	-0,513199
38,286667	0,2	-0,514812
38,290000	0,2	-0,516290
38,293333	0,2	-0,517731
38,296667	0,2	-0,518940
38,300000	0,2	-0,519549
38,303333	0,2	-0,519515
38,306667	0,2	-0,519393
38,310000	0,2	-0,519946
38,313333	0,2	-0,521403
38,316667	0,2	-0,523126
38,320000	0,2	-0,524329
38,323333	0,2	-0,524896
38,326667	0,2	-0,525125
38,330000	0,2	-0,525229
38,333333	0,2	-0,525317
38,336667	0,2	-0,525338
38,340000	0,2	-0,525146
38,343333	0,2	-0,524901
38,346667	0,2	-0,524946
38,350000	0,2	-0,525281
38,353333	0,2	-0,525696
38,356667	0,2	-0,526084
38,360000	0,2	-0,526403
38,363333	0,2	-0,526686
38,366667	0,2	-0,526872
38,370000	0,2	-0,526681
38,373333	0,2	-0,526024
38,376667	0,2	-0,525091
38,380000	0,2	-0,523923
38,383333	0,2	-0,522399
38,386667	0,2	-0,520771
38,390000	0,2	-0,519717
38,393333	0,2	-0,519560
38,396667	0,2	-0,519891
38,400000	0,2	-0,520318
38,403333	0,2	-0,521112
38,406667	0,2	-0,522764
38,410000	0,2	-0,525275
38,413333	0,2	-0,528007
38,416667	0,2	-0,530070
38,420000	0,2	-0,530973
38,423333	0,2	-0,530956
38,426667	0,2	-0,530519
38,430000	0,2	-0,529805
38,433333	0,2	-0,528691
38,436667	0,2	-0,527332
38,440000	0,2	-0,526245
38,443333	0,2	-0,525683
38,446667	0,2	-0,525345
38,450000	0,2	-0,524866
38,453333	0,2	-0,524166
38,456667	0,2	-0,523305
38,460000	0,2	-0,522443
38,463333	0,2	-0,521820
38,466667	0,2	-0,521557
38,470000	0,2	-0,521552
38,473333	0,2	-0,521602
38,476667	0,2	-0,521752
38,480000	0,2	-0,522383
38,483333	0,2	-0,523591
38,486667	0,2	-0,524823
38,490000	0,2	-0,525528
38,493333	0,2	-0,525726
38,496667	0,2	-0,525630
38,500000	0,2	-0,525170
38,503333	0,2	-0,524163
38,506667	0,2	-0,522645
38,510000	0,2	-0,520835
38,513333	0,2	-0,519012
38,516667	0,2	-0,517461
38,520000	0,2	-0,516348
38,523333	0,2	-0,515772
38,526667	0,2	-0,515783
38,530000	0,2	-0,516237
38,533333	0,2	-0,516937
38,536667	0,2	-0,517875
38,540000	0,2	-0,519261
38,543333	0,2	-0,521248
38,546667	0,2	-0,523500
38,550000	0,2	-0,525329
38,553333	0,2	-0,526256
38,556667	0,2	-0,526215
38,560000	0,2	-0,525461
38,563333	0,2	-0,524369
38,566667	0,2	-0,523336
38,570000	0,2	-0,522809
38,573333	0,2	-0,523056
38,576667	0,2	-0,523930
38,580000	0,2	-0,525007
38,583333	0,2	-0,525838
38,586667	0,2	-0,526093
38,590000	0,2	-0,525739
38,593333	0,2	-0,525168
38,596667	0,2	-0,524873
38,600000	0,2	-0,524883
38,603333	0,2	-0,524697
38,606667	0,2	-0,523825
38,610000	0,2	-0,522298
38,613333	0,2	-0,520700
38,616667	0,2	-0,519700
38,620000	0,2	-0,519475
38,623333	0,2	-0,519724
38,626667	0,2	-0,520190
38,630000	0,2	-0,520774
38,633333	0,2	-0,521264
38,636667	0,2	-0,521523
38,640000	0,2	-0,521740
38,643333	0,2	-0,522162
38,646667	0,2	-0,522809
38,650000	0,2	-0,523538
38,653333	0,2	-0,524261
38,656667	0,2	-0,524859
38,660000	0,2	-0,525109
38,663333	0,2	-0,525028
38,666667	0,2	-0,524939
38,670000	0,2	-0,525066
38,673333	0,2	-0,525464
38,676667	0,2	-0,526205
38,680000	0,2	-0,527167
38,683333	0,2	-0,527889
38,686667	0,2	-0,527992
38,690000	0,2	-0,527527
38,693333	0,2	-0,526763
38,696667	0,2	-0,525976
38,700000	0,2	-0,525333
38,703333	0,2	-0,524719
38,706667	0,2	-0,523948
38,710000	0,2	-0,523208
38,713333	0,2	-0,522882
38,716667	0,2	-0,522913
38,720000	0,2	-0,522980
38,723333	0,2	-0,523171
38,726667	0,2	-0,523771
38,730000	0,2	-0,524733
38,733333	0,2	-0,525781
38,736667	0,2	-0,526540
38,740000	0,2	-0,526476
38,743333	0,2	-0,525290
38,746667	0,2	-0,523492
38,750000	0,2	-0,522231
38,753333	0,2	-0,522445
38,756667	0,2	-0,524127
38,760000	0,2	-0,526288
38,763333	0,2	-0,527652
38,766667	0,2	-0,527530
38,770000	0,2	-0,526168
38,773333	0,2	-0,524331
38,776667	0,2	-0,522715
38,780000	0,2	-0,521668
38,783333	0,2	-0,521167
38,786667	0,2	-0,520972
38,790000	0,2	-0,520971
38,793333	0,2	-0,521305
38,796667	0,2	-0,521930
38,800000	0,2	-0,522352
38,803333	0,2	-0,522173
38,806667	0,2	-0,521527
38,810000	0,2	-0,520768
38,813333	0,2	-0,520133
38,816667	0,2	-0,519669
38,820000	0,2	-0,519129
38,823333	0,2	-0,518246
38,826667	0,2	-0,517334
38,830000	0,2	-0,516957
38,833333	0,2	-0,517153
38,836667	0,2	-0,517680
38,840000	0,2	-0,518359
38,843333	0,2	-0,518828
38,846667	0,2	-0,518834
38,850000	0,2	-0,518595
38,853333	0,2	-0,518366
38,856667	0,2	-0,518088
38,860000	0,2	-0,517594
38,863333	0,2	-0,516859
38,866667	0,2	-0,515982
38,870000	0,2	-0,515020
38,873333	0,2	-0,514092
38,876667	0,2	-0,513610
38,880000	0,2	-0,514128
38,883333	0,2	-0,515837
38,886667	0,2	-0,518260
38,890000	0,2	-0,520576
38,893333	0,2	-0,522218
38,896667	0,2	-0,522988
38,900000	0,2	-0,522823
38,903333	0,2	-0,521834
38,906667	0,2	-0,520490
38,910000	0,2	-0,519338
38,913333	0,2	-0,518425
38,916667	0,2	-0,517448
38,920000	0,2	-0,516437
38,923333	0,2	-0,515784
38,926667	0,2	-0,515677
38,930000	0,2	-0,516035
38,933333	0,2	-0,516876
38,936667	0,2	-0,518286
38,940000	0,2	-0,520116
38,943333	0,2	-0,522083
38,946667	0,2	-0,524012
38,950000	0,2	-0,525835
38,953333	0,2	-0,527456
38,956667	0,2	-0,528593
38,960000	0,2	-0,528890
38,963333	0,2	-0,528276
38,966667	0,2	-0,527005
38,970000	0,2	-0,525437
38,973333	0,2	-0,523837
38,976667	0,2	-0,522288
38,980000	0,2	-0,520877
38,983333	0,2	-0,519745
38,986667	0,2	-0,518783
38,990000	0,2	-0,517653
38,993333	0,2	-0,516345
38,996667	0,2	-0,515377
39,000000	0,2	-0,515291
39,003333	0,2	-0,516062
39,006667	0,2	-0,517116
39,010000	0,2	-0,517914
39,013333	0,2	-0,518355
39,016667	0,2	-0,518672
39,020000	0,2	-0,519162
39,023333	0,2	-0,520021
39,026667	0,2	-0,521148
39,030000	0,2	-0,521996
39,033333	0,2	-0,521973
39,036667	0,2	-0,521081
39,040000	0,2	-0,519919
39,043333	0,2	-0,519137
39,046667	0,2	-0,518935
39,050000	0,2	-0,518950
39,053333	0,2	-0,518819
39,056667	0,2	-0,518680
39,060000	0,2	-0,518700
39,063333	0,2	-0,518591
39,066667	0,2	-0,518172
39,070000	0,2	-0,517866
39,073333	0,2	-0,518153
39,076667	0,2	-0,518871
39,080000	0,2	-0,519417
39,083333	0,2	-0,519485
39,086667	0,2	-0,519310
39,090000	0,2	-0,519224
39,093333	0,2	-0,519180
39,096667	0,2	-0,518805
39,100000	0,2	-0,518054
39,103333	0,2	-0,517560
39,106667	0,2	-0,517915
39,110000	0,2	-0,518990
39,113333	0,2	-0,520196
39,116667	0,2	-0,520907
39,120000	0,2	-0,520537
39,123333	0,2	-0,518912
39,126667	0,2	-0,516760
39,130000	0,2	-0,515201
39,133333	0,2	-0,514625
39,136667	0,2	-0,514566
39,140000	0,2	-0,514511
39,143333	0,2	-0,514325
39,146667	0,2	-0,514034
39,150000	0,2	-0,513617
39,153333	0,2	-0,513036
39,156667	0,2	-0,512327
39,160000	0,2	-0,511569
39,163333	0,2	-0,510888
39,166667	0,2	-0,510522
39,170000	0,2	-0,510530
39,173333	0,2	-0,510484
39,176667	0,2	-0,509913
39,180000	0,2	-0,509004
39,183333	0,2	-0,508666
39,186667	0,2	-0,509787
39,190000	0,2	-0,512289
39,193333	0,2	-0,515115
39,196667	0,2	-0,517075
39,200000	0,2	-0,517553
39,203333	0,2	-0,516709
39,206667	0,2	-0,515165
39,210000	0,2	-0,513572
39,213333	0,2	-0,512555
39,216667	0,2	-0,512595
39,220000	0,2	-0,513718
39,223333	0,2	-0,515499
39,226667	0,2	-0,517244
39,230000	0,2	-0,518258
39,233333	0,2	-0,518257
39,236667	0,2	-0,517581
39,240000	0,2	-0,516889
39,243333	0,2	-0,516557
39,246667	0,2	-0,516400
39,250000	0,2	-0,516077
39,253333	0,2	-0,515688
39,256667	0,2	-0,515631
39,260000	0,2	-0,515973
39,263333	0,2	-0,516437
39,266667	0,2	-0,516827
39,270000	0,2	-0,516998
39,273333	0,2	-0,516863
39,276667	0,2	-0,516739
39,280000	0,2	-0,517091
39,283333	0,2	-0,517846
39,286667	0,2	-0,518323
39,290000	0,2	-0,517774
39,293333	0,2	-0,515877
39,296667	0,2	-0,512995
39,300000	0,2	-0,510219
39,303333	0,2	-0,508720
39,306667	0,2	-0,508719
39,310000	0,2	-0,509398
39,313333	0,2	-0,509891
39,316667	0,2	-0,509937
39,320000	0,2	-0,509729
39,323333	0,2	-0,509524
39,326667	0,2	-0,509324
39,330000	0,2	-0,509034
39,333333	0,2	-0,508839
39,336667	0,2	-0,508991
39,340000	0,2	-0,509479
39,343333	0,2	-0,510189
39,346667	0,2	-0,510968
39,350000	0,2	-0,511491
39,353333	0,2	-0,511504
39,356667	0,2	-0,511098
39,360000	0,2	-0,510541
39,363333	0,2	-0,509983
39,366667	0,2	-0,509431
39,370000	0,2	-0,508887
39,373333	0,2	-0,508305
39,376667	0,2	-0,507575
39,380000	0,2	-0,506766
39,383333	0,2	-0,506154
39,386667	0,2	-0,505960
39,390000	0,2	-0,506394
39,393333	0,2	-0,507783
39,396667	0,2	-0,510137
39,400000	0,2	-0,512725
39,403333	0,2	-0,514525
39,406667	0,2	-0,515045
39,410000	0,2	-0,514507
39,413333	0,2	-0,513521
39,416667	0,2	-0,512768
39,420000	0,2	-0,512879
39,423333	0,2	-0,514237
39,426667	0,2	-0,516532
39,430000	0,2	-0,518731
39,433333	0,2	-0,519921
39,436667	0,2	-0,520028
39,440000	0,2	-0,519563
39,443333	0,2	-0,518813
39,446667	0,2	-0,517405
39,450000	0,2	-0,514871
39,453333	0,2	-0,511481
39,456667	0,2	-0,508125
39,460000	0,2	-0,505602
39,463333	0,2	-0,504135
39,466667	0,2	-0,503435
39,470000	0,2	-0,503172
39,473333	0,2	-0,503118
39,476667	0,2	-0,503090
39,480000	0,2	-0,503207
39,483333	0,2	-0,503824
39,486667	0,2	-0,505016
39,490000	0,2	-0,506478
39,493333	0,2	-0,507765
39,496667	0,2	-0,508385
39,500000	0,2	-0,507987
39,503333	0,2	-0,506689
39,506667	0,2	-0,505040
39,510000	0,2	-0,503528
39,513333	0,2	-0,502225
39,516667	0,2	-0,501072
39,520000	0,2	-0,500242
39,523333	0,2	-0,499878
39,526667	0,2	-0,499956
39,530000	0,2	-0,500601
39,533333	0,2	-0,501941
39,536667	0,2	-0,503746
39,540000	0,2	-0,505616
39,543333	0,2	-0,507373
39,546667	0,2	-0,509105
39,550000	0,2	-0,510807
39,553333	0,2	-0,512064
39,556667	0,2	-0,512217
39,560000	0,2	-0,511003
39,563333	0,2	-0,508901
39,566667	0,2	-0,506748
39,570000	0,2	-0,505166
39,573333	0,2	-0,504394
39,576667	0,2	-0,504418
39,580000	0,2	-0,505149
39,583333	0,2	-0,506388
39,586667	0,2	-0,507623
39,590000	0,2	-0,508321
39,593333	0,2	-0,508429
39,596667	0,2	-0,508078
39,600000	0,2	-0,507268
39,603333	0,2	-0,506225
39,606667	0,2	-0,505497
39,610000	0,2	-0,505573
39,613333	0,2	-0,506609
39,616667	0,2	-0,508278
39,620000	0,2	-0,509936
39,623333	0,2	-0,511050
39,626667	0,2	-0,511233
39,630000	0,2	-0,510110
39,633333	0,2	-0,507760
39,636667	0,2	-0,505131
39,640000	0,2	-0,503502
39,643333	0,2	-0,503365
39,646667	0,2	-0,504046
39,650000	0,2	-0,504545
39,653333	0,2	-0,504478
39,656667	0,2	-0,504111
39,660000	0,2	-0,503931
39,663333	0,2	-0,504329
39,666667	0,2	-0,505342
39,670000	0,2	-0,506667
39,673333	0,2	-0,507802
39,676667	0,2	-0,508154
39,680000	0,2	-0,507432
39,683333	0,2	-0,505957
39,686667	0,2	-0,504268
39,690000	0,2	-0,502568
39,693333	0,2	-0,500734
39,696667	0,2	-0,498786
39,700000	0,2	-0,497234
39,703333	0,2	-0,496833
39,706667	0,2	-0,497751
39,710000	0,2	-0,499170
39,713333	0,2	-0,500032
39,716667	0,2	-0,500088
39,720000	0,2	-0,499902
39,723333	0,2	-0,500013
39,726667	0,2	-0,500533
39,730000	0,2	-0,501403
39,733333	0,2	-0,502548
39,736667	0,2	-0,503680
39,740000	0,2	-0,504229
39,743333	0,2	-0,503800
39,746667	0,2	-0,502757
39,750000	0,2	-0,501961
39,753333	0,2	-0,501846
39,756667	0,2	-0,502182
39,760000	0,2	-0,502680
39,763333	0,2	-0,503175
39,766667	0,2	-0,503384
39,770000	0,2	-0,503109
39,773333	0,2	-0,502377
39,776667	0,2	-0,501285
39,780000	0,2	-0,500114
39,783333	0,2	-0,499281
39,786667	0,2	-0,498950
39,790000	0,2	-0,499006
39,793333	0,2	-0,499274
39,796667	0,2	-0,499715
39,800000	0,2	-0,500456
39,803333	0,2	-0,501347
39,806667	0,2	-0,501806
39,810000	0,2	-0,501429
39,813333	0,2	-0,500363
39,816667	0,2	-0,499044
39,820000	0,2	-0,497812
39,823333	0,2	-0,496707
39,826667	0,2	-0,495702
39,830000	0,2	-0,495016
39,833333	0,2	-0,494818
39,836667	0,2	-0,494909
39,840000	0,2	-0,495090
39,843333	0,2	-0,495469
39,846667	0,2	-0,496311
39,850000	0,2	-0,497841
39,853333	0,2	-0,500098
39,856667	0,2	-0,502720
39,860000	0,2	-0,504922
39,863333	0,2	-0,505936
39,866667	0,2	-0,505494
39,870000	0,2	-0,503786
39,873333	0,2	-0,501406
39,876667	0,2	-0,499413
39,880000	0,2	-0,498734
39,883333	0,2	-0,499429
39,886667	0,2	-0,500743
39,890000	0,2	-0,501655
39,893333	0,2	-0,501455
39,896667	0,2	-0,500181
39,900000	0,2	-0,498712
39,903333	0,2	-0,498078
39,906667	0,2	-0,498489
39,910000	0,2	-0,499448
39,913333	0,2	-0,500499
39,916667	0,2	-0,501324
39,920000	0,2	-0,501677
39,923333	0,2	-0,501635
39,926667	0,2	-0,501600
39,930000	0,2	-0,501815
39,933333	0,2	-0,501974
39,936667	0,2	-0,501582
39,940000	0,2	-0,500564
39,943333	0,2	-0,499180
39,946667	0,2	-0,497578
39,950000	0,2	-0,495699
39,953333	0,2	-0,493533
39,956667	0,2	-0,491539
39,960000	0,2	-0,490689
39,963333	0,2	-0,491660
39,966667	0,2	-0,493954
39,970000	0,2	-0,496264
39,973333	0,2	-0,497684
39,976667	0,2	-0,498201
39,980000	0,2	-0,498290
39,983333	0,2	-0,498518
39,986667	0,2	-0,499211
39,990000	0,2	-0,500264
39,993333	0,2	-0,501374
39,996667	0,2	-0,502248
40,000000	0,2	-0,502656
