# Supplementary material for: Dynamics of the compartmentalized Streptomyces chromosome during metabolic differentiation
Source: Nat Commun. 2021 Sep 1;12:5221. doi: 10.1038/s41467-021-25462-1 (PMC8410849; doi:10.1038/s41467-021-25462-1)
Supplement: Supplementary file 9 — Source Data [file 41467_2021_25462_MOESM9_ESM.zip › Source Data/Source_data_Supplementary-Fig_2C/Strain_deltaCGC_5.txt]

File Path	chrom://actine-inst-00/ChromeleonLocal/Instrument Data/U3000/utilisateurs/Herve/stephanie congo 30-04-2021/SoucheA-26-05-2021.seq/681.smp/UV_VIS_2.channel/UV_VIS_2.chm
Channel	UV_VIS_2

Injection Information:
Data Vault	ChromeleonLocal
Injection	10--SA-Insert-6
Injection Number	10
Position	RB2
Comment	
Processing Method	Basic Quantitative
Instrument Method	Meth Congo40min
Type	Unknown
Status	Finished
Injection Date	26/05/2021
Injection Time	21:29:42
Injection Volume (µl)	80,000
Dilution Factor	1,0000
Weight	1,0000

Chromatogram Data Information:
Time Min. (min)	0,000000
Time Max. (min)	40,000000
Data Points	12001
Detector	UV
Generating Data System	Chromeleon 7.2.9.11323
Exporting Data System	Chromeleon 7.2.9.0
Operator	Instrument Controller
Signal Quantity	Absorbance
Signal Unit	mAU
Signal Min.	-4,212304
Signal Max.	120,003602
Channel	UV_VIS_2
Driver Name	DAD3000.dll
Channel Type	Evaluation
Min. Step (s)	0,2
Max. Step (s)	0,2
Average Step (s)	0,2

Signal Parameter Information:
Signal Info	WVL:297 nm

Chromatogram Data:
Time (min)	Step (s)	Value (mAU)
0,000000	n.a.	0,000000
0,003333	0,2	-0,000302
0,006667	0,2	-0,002167
0,010000	0,2	-0,007213
0,013333	0,2	-0,015072
0,016667	0,2	-0,022823
0,020000	0,2	-0,027771
0,023333	0,2	-0,029829
0,026667	0,2	-0,031071
0,030000	0,2	-0,033906
0,033333	0,2	-0,039598
0,036667	0,2	-0,047862
0,040000	0,2	-0,057616
0,043333	0,2	-0,067984
0,046667	0,2	-0,078667
0,050000	0,2	-0,089657
0,053333	0,2	-0,100703
0,056667	0,2	-0,111138
0,060000	0,2	-0,120112
0,063333	0,2	-0,126756
0,066667	0,2	-0,130476
0,070000	0,2	-0,131494
0,073333	0,2	-0,130864
0,076667	0,2	-0,129789
0,080000	0,2	-0,128706
0,083333	0,2	-0,126375
0,086667	0,2	-0,119943
0,090000	0,2	-0,107200
0,093333	0,2	-0,089310
0,096667	0,2	-0,070789
0,100000	0,2	-0,056710
0,103333	0,2	-0,049857
0,106667	0,2	-0,049847
0,110000	0,2	-0,054019
0,113333	0,2	-0,059046
0,116667	0,2	-0,062702
0,120000	0,2	-0,064814
0,123333	0,2	-0,066832
0,126667	0,2	-0,070712
0,130000	0,2	-0,077797
0,133333	0,2	-0,088311
0,136667	0,2	-0,101523
0,140000	0,2	-0,116096
0,143333	0,2	-0,130600
0,146667	0,2	-0,144000
0,150000	0,2	-0,155818
0,153333	0,2	-0,166221
0,156667	0,2	-0,175966
0,160000	0,2	-0,185971
0,163333	0,2	-0,196714
0,166667	0,2	-0,207869
0,170000	0,2	-0,218581
0,173333	0,2	-0,228134
0,176667	0,2	-0,236432
0,180000	0,2	-0,243844
0,183333	0,2	-0,250700
0,186667	0,2	-0,257047
0,190000	0,2	-0,262862
0,193333	0,2	-0,268356
0,196667	0,2	-0,273817
0,200000	0,2	-0,279263
0,203333	0,2	-0,284547
0,206667	0,2	-0,289516
0,210000	0,2	-0,293962
0,213333	0,2	-0,297820
0,216667	0,2	-0,301373
0,220000	0,2	-0,305069
0,223333	0,2	-0,309237
0,226667	0,2	-0,313850
0,230000	0,2	-0,318521
0,233333	0,2	-0,322988
0,236667	0,2	-0,327473
0,240000	0,2	-0,332307
0,243333	0,2	-0,337456
0,246667	0,2	-0,342576
0,250000	0,2	-0,347318
0,253333	0,2	-0,351567
0,256667	0,2	-0,355587
0,260000	0,2	-0,359883
0,263333	0,2	-0,364813
0,266667	0,2	-0,370253
0,270000	0,2	-0,375590
0,273333	0,2	-0,380322
0,276667	0,2	-0,384787
0,280000	0,2	-0,389880
0,283333	0,2	-0,396074
0,286667	0,2	-0,403176
0,290000	0,2	-0,410654
0,293333	0,2	-0,417794
0,296667	0,2	-0,424027
0,300000	0,2	-0,429306
0,303333	0,2	-0,434021
0,306667	0,2	-0,438678
0,310000	0,2	-0,443664
0,313333	0,2	-0,449155
0,316667	0,2	-0,455133
0,320000	0,2	-0,461502
0,323333	0,2	-0,468193
0,326667	0,2	-0,475028
0,330000	0,2	-0,481654
0,333333	0,2	-0,487866
0,336667	0,2	-0,493774
0,340000	0,2	-0,499437
0,343333	0,2	-0,504713
0,346667	0,2	-0,509617
0,350000	0,2	-0,514549
0,353333	0,2	-0,520074
0,356667	0,2	-0,526400
0,360000	0,2	-0,533175
0,363333	0,2	-0,540011
0,366667	0,2	-0,546842
0,370000	0,2	-0,553613
0,373333	0,2	-0,560080
0,376667	0,2	-0,566165
0,380000	0,2	-0,572185
0,383333	0,2	-0,578453
0,386667	0,2	-0,584900
0,390000	0,2	-0,591332
0,393333	0,2	-0,597830
0,396667	0,2	-0,604743
0,400000	0,2	-0,612390
0,403333	0,2	-0,620766
0,406667	0,2	-0,629495
0,410000	0,2	-0,638088
0,413333	0,2	-0,646141
0,416667	0,2	-0,653434
0,420000	0,2	-0,660090
0,423333	0,2	-0,666619
0,426667	0,2	-0,673571
0,430000	0,2	-0,681153
0,433333	0,2	-0,689243
0,436667	0,2	-0,697538
0,440000	0,2	-0,705588
0,443333	0,2	-0,712906
0,446667	0,2	-0,719376
0,450000	0,2	-0,725613
0,453333	0,2	-0,732463
0,456667	0,2	-0,740138
0,460000	0,2	-0,748421
0,463333	0,2	-0,757337
0,466667	0,2	-0,766845
0,470000	0,2	-0,776334
0,473333	0,2	-0,784928
0,476667	0,2	-0,792204
0,480000	0,2	-0,798584
0,483333	0,2	-0,804868
0,486667	0,2	-0,811449
0,490000	0,2	-0,818304
0,493333	0,2	-0,825517
0,496667	0,2	-0,833372
0,500000	0,2	-0,842096
0,503333	0,2	-0,851570
0,506667	0,2	-0,861393
0,510000	0,2	-0,871358
0,513333	0,2	-0,881530
0,516667	0,2	-0,891842
0,520000	0,2	-0,902013
0,523333	0,2	-0,911839
0,526667	0,2	-0,921506
0,530000	0,2	-0,931292
0,533333	0,2	-0,940884
0,536667	0,2	-0,949719
0,540000	0,2	-0,957908
0,543333	0,2	-0,966109
0,546667	0,2	-0,974844
0,550000	0,2	-0,984320
0,553333	0,2	-0,994449
0,556667	0,2	-1,004869
0,560000	0,2	-1,015304
0,563333	0,2	-1,025859
0,566667	0,2	-1,036763
0,570000	0,2	-1,047957
0,573333	0,2	-1,058914
0,576667	0,2	-1,069026
0,580000	0,2	-1,078359
0,583333	0,2	-1,087782
0,586667	0,2	-1,098143
0,590000	0,2	-1,109517
0,593333	0,2	-1,121333
0,596667	0,2	-1,132972
0,600000	0,2	-1,144171
0,603333	0,2	-1,155108
0,606667	0,2	-1,166198
0,610000	0,2	-1,177713
0,613333	0,2	-1,189587
0,616667	0,2	-1,201465
0,620000	0,2	-1,212999
0,623333	0,2	-1,224149
0,626667	0,2	-1,235101
0,630000	0,2	-1,246124
0,633333	0,2	-1,257581
0,636667	0,2	-1,269963
0,640000	0,2	-1,283700
0,643333	0,2	-1,298604
0,646667	0,2	-1,313745
0,650000	0,2	-1,328165
0,653333	0,2	-1,341606
0,656667	0,2	-1,354544
0,660000	0,2	-1,367654
0,663333	0,2	-1,381177
0,666667	0,2	-1,394865
0,670000	0,2	-1,408522
0,673333	0,2	-1,422422
0,676667	0,2	-1,436943
0,680000	0,2	-1,451839
0,683333	0,2	-1,466473
0,686667	0,2	-1,480708
0,690000	0,2	-1,494952
0,693333	0,2	-1,509633
0,696667	0,2	-1,524966
0,700000	0,2	-1,540874
0,703333	0,2	-1,557019
0,706667	0,2	-1,573148
0,710000	0,2	-1,589361
0,713333	0,2	-1,605785
0,716667	0,2	-1,622045
0,720000	0,2	-1,637538
0,723333	0,2	-1,652186
0,726667	0,2	-1,666600
0,730000	0,2	-1,681838
0,733333	0,2	-1,698980
0,736667	0,2	-1,718261
0,740000	0,2	-1,738583
0,743333	0,2	-1,758289
0,746667	0,2	-1,776309
0,750000	0,2	-1,792466
0,753333	0,2	-1,807274
0,756667	0,2	-1,821812
0,760000	0,2	-1,837261
0,763333	0,2	-1,854106
0,766667	0,2	-1,872153
0,770000	0,2	-1,891241
0,773333	0,2	-1,911276
0,776667	0,2	-1,931782
0,780000	0,2	-1,952049
0,783333	0,2	-1,971706
0,786667	0,2	-1,990893
0,790000	0,2	-2,009939
0,793333	0,2	-2,029109
0,796667	0,2	-2,048681
0,800000	0,2	-2,069025
0,803333	0,2	-2,090302
0,806667	0,2	-2,112174
0,810000	0,2	-2,134247
0,813333	0,2	-2,156569
0,816667	0,2	-2,179180
0,820000	0,2	-2,201703
0,823333	0,2	-2,223734
0,826667	0,2	-2,245174
0,830000	0,2	-2,266170
0,833333	0,2	-2,287026
0,836667	0,2	-2,308092
0,840000	0,2	-2,329667
0,843333	0,2	-2,351969
0,846667	0,2	-2,375042
0,850000	0,2	-2,398558
0,853333	0,2	-2,421828
0,856667	0,2	-2,444319
0,860000	0,2	-2,466237
0,863333	0,2	-2,488405
0,866667	0,2	-2,511499
0,870000	0,2	-2,535449
0,873333	0,2	-2,559714
0,876667	0,2	-2,584003
0,880000	0,2	-2,608458
0,883333	0,2	-2,633366
0,886667	0,2	-2,658821
0,890000	0,2	-2,684668
0,893333	0,2	-2,710669
0,896667	0,2	-2,736522
0,900000	0,2	-2,762063
0,903333	0,2	-2,787568
0,906667	0,2	-2,813518
0,910000	0,2	-2,840076
0,913333	0,2	-2,866947
0,916667	0,2	-2,893701
0,920000	0,2	-2,920013
0,923333	0,2	-2,945607
0,926667	0,2	-2,970359
0,930000	0,2	-2,994600
0,933333	0,2	-3,019080
0,936667	0,2	-3,044497
0,940000	0,2	-3,070992
0,943333	0,2	-3,098106
0,946667	0,2	-3,125231
0,950000	0,2	-3,152030
0,953333	0,2	-3,178379
0,956667	0,2	-3,204294
0,960000	0,2	-3,230099
0,963333	0,2	-3,256228
0,966667	0,2	-3,282694
0,970000	0,2	-3,309015
0,973333	0,2	-3,334613
0,976667	0,2	-3,359223
0,980000	0,2	-3,383189
0,983333	0,2	-3,407296
0,986667	0,2	-3,432130
0,990000	0,2	-3,457728
0,993333	0,2	-3,483803
0,996667	0,2	-3,509881
1,000000	0,2	-3,535296
1,003333	0,2	-3,559668
1,006667	0,2	-3,583185
1,010000	0,2	-3,606055
1,013333	0,2	-3,628236
1,016667	0,2	-3,649719
1,020000	0,2	-3,670590
1,023333	0,2	-3,691050
1,026667	0,2	-3,711580
1,030000	0,2	-3,732673
1,033333	0,2	-3,754404
1,036667	0,2	-3,776445
1,040000	0,2	-3,798399
1,043333	0,2	-3,820033
1,046667	0,2	-3,841208
1,050000	0,2	-3,861803
1,053333	0,2	-3,881933
1,056667	0,2	-3,901914
1,060000	0,2	-3,921800
1,063333	0,2	-3,941237
1,066667	0,2	-3,959709
1,070000	0,2	-3,976890
1,073333	0,2	-3,992923
1,076667	0,2	-4,008260
1,080000	0,2	-4,023170
1,083333	0,2	-4,037442
1,086667	0,2	-4,050638
1,090000	0,2	-4,062760
1,093333	0,2	-4,074465
1,096667	0,2	-4,086354
1,100000	0,2	-4,098275
1,103333	0,2	-4,109609
1,106667	0,2	-4,120074
1,110000	0,2	-4,129909
1,113333	0,2	-4,139368
1,116667	0,2	-4,148395
1,120000	0,2	-4,156772
1,123333	0,2	-4,164418
1,126667	0,2	-4,171516
1,130000	0,2	-4,178224
1,133333	0,2	-4,184464
1,136667	0,2	-4,190224
1,140000	0,2	-4,195689
1,143333	0,2	-4,200794
1,146667	0,2	-4,205142
1,150000	0,2	-4,208523
1,153333	0,2	-4,210966
1,156667	0,2	-4,212304
1,160000	0,2	-4,212292
1,163333	0,2	-4,210971
1,166667	0,2	-4,208575
1,170000	0,2	-4,205414
1,173333	0,2	-4,201856
1,176667	0,2	-4,198183
1,180000	0,2	-4,194582
1,183333	0,2	-4,191299
1,186667	0,2	-4,188591
1,190000	0,2	-4,186337
1,193333	0,2	-4,183904
1,196667	0,2	-4,180712
1,200000	0,2	-4,176554
1,203333	0,2	-4,171378
1,206667	0,2	-4,165357
1,210000	0,2	-4,158943
1,213333	0,2	-4,152349
1,216667	0,2	-4,145167
1,220000	0,2	-4,136796
1,223333	0,2	-4,127128
1,226667	0,2	-4,116608
1,230000	0,2	-4,105769
1,233333	0,2	-4,094822
1,236667	0,2	-4,083652
1,240000	0,2	-4,072172
1,243333	0,2	-4,060573
1,246667	0,2	-4,049165
1,250000	0,2	-4,037955
1,253333	0,2	-4,026477
1,256667	0,2	-4,014322
1,260000	0,2	-4,001512
1,263333	0,2	-3,988072
1,266667	0,2	-3,973900
1,270000	0,2	-3,959290
1,273333	0,2	-3,944943
1,276667	0,2	-3,931221
1,280000	0,2	-3,917701
1,283333	0,2	-3,903631
1,286667	0,2	-3,888755
1,290000	0,2	-3,873502
1,293333	0,2	-3,858490
1,296667	0,2	-3,844120
1,300000	0,2	-3,830474
1,303333	0,2	-3,817327
1,306667	0,2	-3,804333
1,310000	0,2	-3,791054
1,313333	0,2	-3,776796
1,316667	0,2	-3,760963
1,320000	0,2	-3,743625
1,323333	0,2	-3,725529
1,326667	0,2	-3,707674
1,330000	0,2	-3,690684
1,333333	0,2	-3,674374
1,336667	0,2	-3,658198
1,340000	0,2	-3,641972
1,343333	0,2	-3,625808
1,346667	0,2	-3,609686
1,350000	0,2	-3,593409
1,353333	0,2	-3,576811
1,356667	0,2	-3,559966
1,360000	0,2	-3,543180
1,363333	0,2	-3,526627
1,366667	0,2	-3,510250
1,370000	0,2	-3,494016
1,373333	0,2	-3,477944
1,376667	0,2	-3,461918
1,380000	0,2	-3,445583
1,383333	0,2	-3,428575
1,386667	0,2	-3,410929
1,390000	0,2	-3,393114
1,393333	0,2	-3,375641
1,396667	0,2	-3,358700
1,400000	0,2	-3,342067
1,403333	0,2	-3,325246
1,406667	0,2	-3,307960
1,410000	0,2	-3,290538
1,413333	0,2	-3,273475
1,416667	0,2	-3,256792
1,420000	0,2	-3,240215
1,423333	0,2	-3,223713
1,426667	0,2	-3,207534
1,430000	0,2	-3,191996
1,433333	0,2	-3,177410
1,436667	0,2	-3,163799
1,440000	0,2	-3,150556
1,443333	0,2	-3,136859
1,446667	0,2	-3,122523
1,450000	0,2	-3,108004
1,453333	0,2	-3,093653
1,456667	0,2	-3,079373
1,460000	0,2	-3,064881
1,463333	0,2	-3,050017
1,466667	0,2	-3,034818
1,470000	0,2	-3,019384
1,473333	0,2	-3,003878
1,476667	0,2	-2,988563
1,480000	0,2	-2,973516
1,483333	0,2	-2,958560
1,486667	0,2	-2,943657
1,490000	0,2	-2,929106
1,493333	0,2	-2,915257
1,496667	0,2	-2,902099
1,500000	0,2	-2,889303
1,503333	0,2	-2,876733
1,506667	0,2	-2,864650
1,510000	0,2	-2,853307
1,513333	0,2	-2,842509
1,516667	0,2	-2,831641
1,520000	0,2	-2,820217
1,523333	0,2	-2,808355
1,526667	0,2	-2,796458
1,530000	0,2	-2,784667
1,533333	0,2	-2,773046
1,536667	0,2	-2,761750
1,540000	0,2	-2,750474
1,543333	0,2	-2,738470
1,546667	0,2	-2,725366
1,550000	0,2	-2,711480
1,553333	0,2	-2,697486
1,556667	0,2	-2,683961
1,560000	0,2	-2,671059
1,563333	0,2	-2,658634
1,566667	0,2	-2,646597
1,570000	0,2	-2,635032
1,573333	0,2	-2,624116
1,576667	0,2	-2,614020
1,580000	0,2	-2,604844
1,583333	0,2	-2,596482
1,586667	0,2	-2,588428
1,590000	0,2	-2,579918
1,593333	0,2	-2,570414
1,596667	0,2	-2,559938
1,600000	0,2	-2,548860
1,603333	0,2	-2,537596
1,606667	0,2	-2,526478
1,610000	0,2	-2,515553
1,613333	0,2	-2,504499
1,616667	0,2	-2,493053
1,620000	0,2	-2,481598
1,623333	0,2	-2,470875
1,626667	0,2	-2,461095
1,630000	0,2	-2,451851
1,633333	0,2	-2,442710
1,636667	0,2	-2,433468
1,640000	0,2	-2,424045
1,643333	0,2	-2,414306
1,646667	0,2	-2,404146
1,650000	0,2	-2,393778
1,653333	0,2	-2,383516
1,656667	0,2	-2,373447
1,660000	0,2	-2,363669
1,663333	0,2	-2,354338
1,666667	0,2	-2,345340
1,670000	0,2	-2,336385
1,673333	0,2	-2,327445
1,676667	0,2	-2,318901
1,680000	0,2	-2,311170
1,683333	0,2	-2,304317
1,686667	0,2	-2,297936
1,690000	0,2	-2,291210
1,693333	0,2	-2,283415
1,696667	0,2	-2,274643
1,700000	0,2	-2,265710
1,703333	0,2	-2,257284
1,706667	0,2	-2,249496
1,710000	0,2	-2,242239
1,713333	0,2	-2,235163
1,716667	0,2	-2,227575
1,720000	0,2	-2,219118
1,723333	0,2	-2,210223
1,726667	0,2	-2,201401
1,730000	0,2	-2,192732
1,733333	0,2	-2,184271
1,736667	0,2	-2,176522
1,740000	0,2	-2,170124
1,743333	0,2	-2,164885
1,746667	0,2	-2,159663
1,750000	0,2	-2,153441
1,753333	0,2	-2,145938
1,756667	0,2	-2,137403
1,760000	0,2	-2,128368
1,763333	0,2	-2,119305
1,766667	0,2	-2,110303
1,770000	0,2	-2,101302
1,773333	0,2	-2,092685
1,776667	0,2	-2,085394
1,780000	0,2	-2,080049
1,783333	0,2	-2,075985
1,786667	0,2	-2,071701
1,790000	0,2	-2,066138
1,793333	0,2	-2,059135
1,796667	0,2	-2,051116
1,800000	0,2	-2,042814
1,803333	0,2	-2,035057
1,806667	0,2	-2,028345
1,810000	0,2	-2,022542
1,813333	0,2	-2,016998
1,816667	0,2	-2,011054
1,820000	0,2	-2,004567
1,823333	0,2	-1,997988
1,826667	0,2	-1,992015
1,830000	0,2	-1,987180
1,833333	0,2	-1,983480
1,836667	0,2	-1,980458
1,840000	0,2	-1,977583
1,843333	0,2	-1,974279
1,846667	0,2	-1,969909
1,850000	0,2	-1,964159
1,853333	0,2	-1,957336
1,856667	0,2	-1,950204
1,860000	0,2	-1,943396
1,863333	0,2	-1,936942
1,866667	0,2	-1,930473
1,870000	0,2	-1,923762
1,873333	0,2	-1,917077
1,876667	0,2	-1,911071
1,880000	0,2	-1,906134
1,883333	0,2	-1,901839
1,886667	0,2	-1,897404
1,890000	0,2	-1,892488
1,893333	0,2	-1,887093
1,896667	0,2	-1,881203
1,900000	0,2	-1,875064
1,903333	0,2	-1,869299
1,906667	0,2	-1,864280
1,910000	0,2	-1,859758
1,913333	0,2	-1,855313
1,916667	0,2	-1,850758
1,920000	0,2	-1,846012
1,923333	0,2	-1,840938
1,926667	0,2	-1,835505
1,930000	0,2	-1,830022
1,933333	0,2	-1,824867
1,936667	0,2	-1,819943
1,940000	0,2	-1,815019
1,943333	0,2	-1,810412
1,946667	0,2	-1,806472
1,950000	0,2	-1,802813
1,953333	0,2	-1,798792
1,956667	0,2	-1,794220
1,960000	0,2	-1,789172
1,963333	0,2	-1,783720
1,966667	0,2	-1,778105
1,970000	0,2	-1,772786
1,973333	0,2	-1,768201
1,976667	0,2	-1,764500
1,980000	0,2	-1,761406
1,983333	0,2	-1,758350
1,986667	0,2	-1,754838
1,990000	0,2	-1,750719
1,993333	0,2	-1,746221
1,996667	0,2	-1,741785
2,000000	0,2	-1,737833
2,003333	0,2	-1,734566
2,006667	0,2	-1,731816
2,010000	0,2	-1,729102
2,013333	0,2	-1,726028
2,016667	0,2	-1,722566
2,020000	0,2	-1,718862
2,023333	0,2	-1,714968
2,026667	0,2	-1,710879
2,030000	0,2	-1,706776
2,033333	0,2	-1,703063
2,036667	0,2	-1,699978
2,040000	0,2	-1,697356
2,043333	0,2	-1,694889
2,046667	0,2	-1,692368
2,050000	0,2	-1,689832
2,053333	0,2	-1,687564
2,056667	0,2	-1,685742
2,060000	0,2	-1,684145
2,063333	0,2	-1,682510
2,066667	0,2	-1,681026
2,070000	0,2	-1,679861
2,073333	0,2	-1,678549
2,076667	0,2	-1,676545
2,080000	0,2	-1,673839
2,083333	0,2	-1,670726
2,086667	0,2	-1,667400
2,090000	0,2	-1,663730
2,093333	0,2	-1,659513
2,096667	0,2	-1,654914
2,100000	0,2	-1,650295
2,103333	0,2	-1,645959
2,106667	0,2	-1,642309
2,110000	0,2	-1,639680
2,113333	0,2	-1,637836
2,116667	0,2	-1,636167
2,120000	0,2	-1,634347
2,123333	0,2	-1,632330
2,126667	0,2	-1,630053
2,130000	0,2	-1,627508
2,133333	0,2	-1,624860
2,136667	0,2	-1,622363
2,140000	0,2	-1,620043
2,143333	0,2	-1,617597
2,146667	0,2	-1,614796
2,150000	0,2	-1,611801
2,153333	0,2	-1,608977
2,156667	0,2	-1,606486
2,160000	0,2	-1,604107
2,163333	0,2	-1,601312
2,166667	0,2	-1,597612
2,170000	0,2	-1,593099
2,173333	0,2	-1,588593
2,176667	0,2	-1,584937
2,180000	0,2	-1,582217
2,183333	0,2	-1,579942
2,186667	0,2	-1,577746
2,190000	0,2	-1,575668
2,193333	0,2	-1,573864
2,196667	0,2	-1,572275
2,200000	0,2	-1,570728
2,203333	0,2	-1,569237
2,206667	0,2	-1,567987
2,210000	0,2	-1,567109
2,213333	0,2	-1,566488
2,216667	0,2	-1,565731
2,220000	0,2	-1,564511
2,223333	0,2	-1,562853
2,226667	0,2	-1,560916
2,230000	0,2	-1,558815
2,233333	0,2	-1,556681
2,236667	0,2	-1,554616
2,240000	0,2	-1,552598
2,243333	0,2	-1,550502
2,246667	0,2	-1,548309
2,250000	0,2	-1,546246
2,253333	0,2	-1,544679
2,256667	0,2	-1,543794
2,260000	0,2	-1,543225
2,263333	0,2	-1,542267
2,266667	0,2	-1,540552
2,270000	0,2	-1,538293
2,273333	0,2	-1,536033
2,276667	0,2	-1,534283
2,280000	0,2	-1,533144
2,283333	0,2	-1,532325
2,286667	0,2	-1,531503
2,290000	0,2	-1,530454
2,293333	0,2	-1,528968
2,296667	0,2	-1,527084
2,300000	0,2	-1,525252
2,303333	0,2	-1,523901
2,306667	0,2	-1,523005
2,310000	0,2	-1,522150
2,313333	0,2	-1,520917
2,316667	0,2	-1,519199
2,320000	0,2	-1,517267
2,323333	0,2	-1,515510
2,326667	0,2	-1,514062
2,330000	0,2	-1,512683
2,333333	0,2	-1,511044
2,336667	0,2	-1,509214
2,340000	0,2	-1,507781
2,343333	0,2	-1,507147
2,346667	0,2	-1,507011
2,350000	0,2	-1,506721
2,353333	0,2	-1,505686
2,356667	0,2	-1,503602
2,360000	0,2	-1,500783
2,363333	0,2	-1,497950
2,366667	0,2	-1,495599
2,370000	0,2	-1,493765
2,373333	0,2	-1,492268
2,376667	0,2	-1,491073
2,380000	0,2	-1,490412
2,383333	0,2	-1,490396
2,386667	0,2	-1,490646
2,390000	0,2	-1,490577
2,393333	0,2	-1,489903
2,396667	0,2	-1,488696
2,400000	0,2	-1,487124
2,403333	0,2	-1,485286
2,406667	0,2	-1,483290
2,410000	0,2	-1,481291
2,413333	0,2	-1,479300
2,416667	0,2	-1,477152
2,420000	0,2	-1,474817
2,423333	0,2	-1,472492
2,426667	0,2	-1,470371
2,430000	0,2	-1,468515
2,433333	0,2	-1,466840
2,436667	0,2	-1,465167
2,440000	0,2	-1,463304
2,443333	0,2	-1,461198
2,446667	0,2	-1,459106
2,450000	0,2	-1,457525
2,453333	0,2	-1,456877
2,456667	0,2	-1,457274
2,460000	0,2	-1,458361
2,463333	0,2	-1,459284
2,466667	0,2	-1,459263
2,470000	0,2	-1,458213
2,473333	0,2	-1,456574
2,476667	0,2	-1,454869
2,480000	0,2	-1,453546
2,483333	0,2	-1,452845
2,486667	0,2	-1,452693
2,490000	0,2	-1,452744
2,493333	0,2	-1,452515
2,496667	0,2	-1,451687
2,500000	0,2	-1,450366
2,503333	0,2	-1,448921
2,506667	0,2	-1,447652
2,510000	0,2	-1,446667
2,513333	0,2	-1,445978
2,516667	0,2	-1,445666
2,520000	0,2	-1,445833
2,523333	0,2	-1,446216
2,526667	0,2	-1,446184
2,530000	0,2	-1,445444
2,533333	0,2	-1,444394
2,536667	0,2	-1,443560
2,540000	0,2	-1,442977
2,543333	0,2	-1,442389
2,546667	0,2	-1,441752
2,550000	0,2	-1,441184
2,553333	0,2	-1,440688
2,556667	0,2	-1,440253
2,560000	0,2	-1,439992
2,563333	0,2	-1,439890
2,566667	0,2	-1,439751
2,570000	0,2	-1,439619
2,573333	0,2	-1,439829
2,576667	0,2	-1,440544
2,580000	0,2	-1,441484
2,583333	0,2	-1,441987
2,586667	0,2	-1,441553
2,590000	0,2	-1,440439
2,593333	0,2	-1,439355
2,596667	0,2	-1,438776
2,600000	0,2	-1,438730
2,603333	0,2	-1,438940
2,606667	0,2	-1,439048
2,610000	0,2	-1,438757
2,613333	0,2	-1,437799
2,616667	0,2	-1,436116
2,620000	0,2	-1,434144
2,623333	0,2	-1,432591
2,626667	0,2	-1,431833
2,630000	0,2	-1,431748
2,633333	0,2	-1,432123
2,636667	0,2	-1,432911
2,640000	0,2	-1,434000
2,643333	0,2	-1,435017
2,646667	0,2	-1,435591
2,650000	0,2	-1,435588
2,653333	0,2	-1,434978
2,656667	0,2	-1,433787
2,660000	0,2	-1,432226
2,663333	0,2	-1,430589
2,666667	0,2	-1,429149
2,670000	0,2	-1,428149
2,673333	0,2	-1,427521
2,676667	0,2	-1,426779
2,680000	0,2	-1,425515
2,683333	0,2	-1,423890
2,686667	0,2	-1,422445
2,690000	0,2	-1,421492
2,693333	0,2	-1,420879
2,696667	0,2	-1,420470
2,700000	0,2	-1,420604
2,703333	0,2	-1,421598
2,706667	0,2	-1,423004
2,710000	0,2	-1,423811
2,713333	0,2	-1,423236
2,716667	0,2	-1,421192
2,720000	0,2	-1,418294
2,723333	0,2	-1,415485
2,726667	0,2	-1,413372
2,730000	0,2	-1,411814
2,733333	0,2	-1,410255
2,736667	0,2	-1,408312
2,740000	0,2	-1,406071
2,743333	0,2	-1,403946
2,746667	0,2	-1,402307
2,750000	0,2	-1,401346
2,753333	0,2	-1,401076
2,756667	0,2	-1,401101
2,760000	0,2	-1,400572
2,763333	0,2	-1,398635
2,766667	0,2	-1,395085
2,770000	0,2	-1,390592
2,773333	0,2	-1,386066
2,776667	0,2	-1,381879
2,780000	0,2	-1,377931
2,783333	0,2	-1,374148
2,786667	0,2	-1,370549
2,790000	0,2	-1,367088
2,793333	0,2	-1,363654
2,796667	0,2	-1,360078
2,800000	0,2	-1,356191
2,803333	0,2	-1,351931
2,806667	0,2	-1,347351
2,810000	0,2	-1,342507
2,813333	0,2	-1,337367
2,816667	0,2	-1,331850
2,820000	0,2	-1,325887
2,823333	0,2	-1,319351
2,826667	0,2	-1,311909
2,830000	0,2	-1,302971
2,833333	0,2	-1,291967
2,836667	0,2	-1,278753
2,840000	0,2	-1,263471
2,843333	0,2	-1,245889
2,846667	0,2	-1,224965
2,850000	0,2	-1,199258
2,853333	0,2	-1,167700
2,856667	0,2	-1,129879
2,860000	0,2	-1,086041
2,863333	0,2	-1,036979
2,866667	0,2	-0,983752
2,870000	0,2	-0,927842
2,873333	0,2	-0,871435
2,876667	0,2	-0,816868
2,880000	0,2	-0,765753
2,883333	0,2	-0,718854
2,886667	0,2	-0,675981
2,890000	0,2	-0,635023
2,893333	0,2	-0,591322
2,896667	0,2	-0,538272
2,900000	0,2	-0,468502
2,903333	0,2	-0,375120
2,906667	0,2	-0,252844
2,910000	0,2	-0,099031
2,913333	0,2	0,085506
2,916667	0,2	0,296493
2,920000	0,2	0,527048
2,923333	0,2	0,768771
2,926667	0,2	1,012899
2,930000	0,2	1,251884
2,933333	0,2	1,481151
2,936667	0,2	1,699989
2,940000	0,2	1,911212
2,943333	0,2	2,119796
2,946667	0,2	2,330804
2,950000	0,2	2,547680
2,953333	0,2	2,771753
2,956667	0,2	3,002637
2,960000	0,2	3,238811
2,963333	0,2	3,477805
2,966667	0,2	3,716048
2,970000	0,2	3,949111
2,973333	0,2	4,172467
2,976667	0,2	4,381939
2,980000	0,2	4,573407
2,983333	0,2	4,742464
2,986667	0,2	4,884800
2,990000	0,2	4,996954
2,993333	0,2	5,076749
2,996667	0,2	5,123490
3,000000	0,2	5,138225
3,003333	0,2	5,123898
3,006667	0,2	5,084929
3,010000	0,2	5,026216
3,013333	0,2	4,952484
3,016667	0,2	4,868248
3,020000	0,2	4,777504
3,023333	0,2	4,683306
3,026667	0,2	4,588299
3,030000	0,2	4,496334
3,033333	0,2	4,414679
3,036667	0,2	4,356381
3,040000	0,2	4,342197
3,043333	0,2	4,401421
3,046667	0,2	4,570562
3,050000	0,2	4,889258
3,053333	0,2	5,394411
3,056667	0,2	6,114862
3,060000	0,2	7,069045
3,063333	0,2	8,266818
3,066667	0,2	9,714098
3,070000	0,2	11,416201
3,073333	0,2	13,375629
3,076667	0,2	15,583315
3,080000	0,2	18,006998
3,083333	0,2	20,582530
3,086667	0,2	23,212237
3,090000	0,2	25,771658
3,093333	0,2	28,123804
3,096667	0,2	30,136980
3,100000	0,2	31,700875
3,103333	0,2	32,737911
3,106667	0,2	33,208348
3,110000	0,2	33,108270
3,113333	0,2	32,462018
3,116667	0,2	31,312454
3,120000	0,2	29,711488
3,123333	0,2	27,712086
3,126667	0,2	25,366306
3,130000	0,2	22,737554
3,133333	0,2	19,924507
3,136667	0,2	17,074382
3,140000	0,2	14,364102
3,143333	0,2	11,955892
3,146667	0,2	9,955915
3,150000	0,2	8,398017
3,153333	0,2	7,253918
3,156667	0,2	6,457518
3,160000	0,2	5,929833
3,163333	0,2	5,597328
3,166667	0,2	5,402224
3,170000	0,2	5,305556
3,173333	0,2	5,284693
3,176667	0,2	5,327920
3,180000	0,2	5,428809
3,183333	0,2	5,582323
3,186667	0,2	5,782622
3,190000	0,2	6,021434
3,193333	0,2	6,287017
3,196667	0,2	6,564529
3,200000	0,2	6,837489
3,203333	0,2	7,089543
3,206667	0,2	7,306324
3,210000	0,2	7,477332
3,213333	0,2	7,597741
3,216667	0,2	7,669752
3,220000	0,2	7,702606
3,223333	0,2	7,711244
3,226667	0,2	7,714504
3,230000	0,2	7,733229
3,233333	0,2	7,788399
3,236667	0,2	7,899565
3,240000	0,2	8,083807
3,243333	0,2	8,355360
3,246667	0,2	8,725783
3,250000	0,2	9,204112
3,253333	0,2	9,796792
3,256667	0,2	10,507762
3,260000	0,2	11,338467
3,263333	0,2	12,287421
3,266667	0,2	13,350056
3,270000	0,2	14,519061
3,273333	0,2	15,784501
3,276667	0,2	17,133906
3,280000	0,2	18,552538
3,283333	0,2	20,023714
3,286667	0,2	21,529625
3,290000	0,2	23,052811
3,293333	0,2	24,577965
3,296667	0,2	26,093489
3,300000	0,2	27,592248
3,303333	0,2	29,071555
3,306667	0,2	30,532620
3,310000	0,2	31,979479
3,313333	0,2	33,417701
3,316667	0,2	34,853523
3,320000	0,2	36,293691
3,323333	0,2	37,745062
3,326667	0,2	39,213166
3,330000	0,2	40,700480
3,333333	0,2	42,205417
3,336667	0,2	43,721610
3,340000	0,2	45,236421
3,343333	0,2	46,729003
3,346667	0,2	48,169109
3,350000	0,2	49,516800
3,353333	0,2	50,722716
3,356667	0,2	51,729484
3,360000	0,2	52,475573
3,363333	0,2	52,901347
3,366667	0,2	52,955498
3,370000	0,2	52,601173
3,373333	0,2	51,821530
3,376667	0,2	50,623279
3,380000	0,2	49,037287
3,383333	0,2	47,116684
3,386667	0,2	44,932447
3,390000	0,2	42,566475
3,393333	0,2	40,104078
3,396667	0,2	37,627549
3,400000	0,2	35,210876
3,403333	0,2	32,915880
3,406667	0,2	30,790135
3,410000	0,2	28,866176
3,413333	0,2	27,161902
3,416667	0,2	25,682332
3,420000	0,2	24,422298
3,423333	0,2	23,369571
3,426667	0,2	22,507575
3,430000	0,2	21,816995
3,433333	0,2	21,276879
3,436667	0,2	20,865909
3,440000	0,2	20,563506
3,443333	0,2	20,350842
3,446667	0,2	20,211805
3,450000	0,2	20,133270
3,453333	0,2	20,104838
3,456667	0,2	20,118506
3,460000	0,2	20,168129
3,463333	0,2	20,248715
3,466667	0,2	20,355599
3,470000	0,2	20,483378
3,473333	0,2	20,624696
3,476667	0,2	20,769219
3,480000	0,2	20,903228
3,483333	0,2	21,009927
3,486667	0,2	21,070323
3,490000	0,2	21,064483
3,493333	0,2	20,973510
3,496667	0,2	20,782825
3,500000	0,2	20,486070
3,503333	0,2	20,087908
3,506667	0,2	19,604346
3,510000	0,2	19,060148
3,513333	0,2	18,484208
3,516667	0,2	17,904282
3,520000	0,2	17,342304
3,523333	0,2	16,811593
3,526667	0,2	16,316598
3,530000	0,2	15,854776
3,533333	0,2	15,420063
3,536667	0,2	15,006969
3,540000	0,2	14,614220
3,543333	0,2	14,247472
3,546667	0,2	13,920808
3,550000	0,2	13,656256
3,553333	0,2	13,479679
3,556667	0,2	13,411750
3,560000	0,2	13,456646
3,563333	0,2	13,594609
3,566667	0,2	13,783599
3,570000	0,2	13,970842
3,573333	0,2	14,109469
3,576667	0,2	14,172048
3,580000	0,2	14,154958
3,583333	0,2	14,073360
3,586667	0,2	13,950851
3,590000	0,2	13,808611
3,593333	0,2	13,657611
3,596667	0,2	13,496151
3,600000	0,2	13,312702
3,603333	0,2	13,091746
3,606667	0,2	12,820066
3,610000	0,2	12,491302
3,613333	0,2	12,107413
3,616667	0,2	11,677593
3,620000	0,2	11,216111
3,623333	0,2	10,739598
3,626667	0,2	10,264148
3,630000	0,2	9,803300
3,633333	0,2	9,367305
3,636667	0,2	8,962978
3,640000	0,2	8,593454
3,643333	0,2	8,258536
3,646667	0,2	7,956118
3,650000	0,2	7,683387
3,653333	0,2	7,436899
3,656667	0,2	7,212424
3,660000	0,2	7,005421
3,663333	0,2	6,811897
3,666667	0,2	6,628997
3,670000	0,2	6,454777
3,673333	0,2	6,287670
3,676667	0,2	6,126374
3,680000	0,2	5,970045
3,683333	0,2	5,818530
3,686667	0,2	5,672244
3,690000	0,2	5,531360
3,693333	0,2	5,395009
3,696667	0,2	5,261434
3,700000	0,2	5,128892
3,703333	0,2	4,996294
3,706667	0,2	4,863028
3,710000	0,2	4,728529
3,713333	0,2	4,592393
3,716667	0,2	4,454596
3,720000	0,2	4,315303
3,723333	0,2	4,174810
3,726667	0,2	4,033793
3,730000	0,2	3,893231
3,733333	0,2	3,754202
3,736667	0,2	3,617867
3,740000	0,2	3,485211
3,743333	0,2	3,356654
3,746667	0,2	3,232228
3,750000	0,2	3,111956
3,753333	0,2	2,995960
3,756667	0,2	2,884593
3,760000	0,2	2,778511
3,763333	0,2	2,678329
3,766667	0,2	2,584089
3,770000	0,2	2,495143
3,773333	0,2	2,410548
3,776667	0,2	2,329688
3,780000	0,2	2,252700
3,783333	0,2	2,180214
3,786667	0,2	2,112756
3,790000	0,2	2,050614
3,793333	0,2	1,993893
3,796667	0,2	1,942525
3,800000	0,2	1,896554
3,803333	0,2	1,856253
3,806667	0,2	1,821630
3,810000	0,2	1,792120
3,813333	0,2	1,766860
3,816667	0,2	1,745050
3,820000	0,2	1,726129
3,823333	0,2	1,709671
3,826667	0,2	1,695154
3,830000	0,2	1,681897
3,833333	0,2	1,668986
3,836667	0,2	1,655227
3,840000	0,2	1,639407
3,843333	0,2	1,620669
3,846667	0,2	1,598288
3,850000	0,2	1,570842
3,853333	0,2	1,536126
3,856667	0,2	1,492237
3,860000	0,2	1,438203
3,863333	0,2	1,373440
3,866667	0,2	1,297351
3,870000	0,2	1,209809
3,873333	0,2	1,111417
3,876667	0,2	1,003183
3,880000	0,2	0,886591
3,883333	0,2	0,763660
3,886667	0,2	0,636295
3,890000	0,2	0,506031
3,893333	0,2	0,374548
3,896667	0,2	0,243834
3,900000	0,2	0,115559
3,903333	0,2	-0,009306
3,906667	0,2	-0,130150
3,910000	0,2	-0,246338
3,913333	0,2	-0,357091
3,916667	0,2	-0,461617
3,920000	0,2	-0,559463
3,923333	0,2	-0,650550
3,926667	0,2	-0,734758
3,930000	0,2	-0,811721
3,933333	0,2	-0,881041
3,936667	0,2	-0,942639
3,940000	0,2	-0,996695
3,943333	0,2	-1,043009
3,946667	0,2	-1,080934
3,950000	0,2	-1,110311
3,953333	0,2	-1,132033
3,956667	0,2	-1,147399
3,960000	0,2	-1,157291
3,963333	0,2	-1,162153
3,966667	0,2	-1,162236
3,970000	0,2	-1,157587
3,973333	0,2	-1,148118
3,976667	0,2	-1,133712
3,980000	0,2	-1,114329
3,983333	0,2	-1,090360
3,986667	0,2	-1,062638
3,990000	0,2	-1,031690
3,993333	0,2	-0,997359
3,996667	0,2	-0,959255
4,000000	0,2	-0,916933
4,003333	0,2	-0,869575
4,006667	0,2	-0,816194
4,010000	0,2	-0,756358
4,013333	0,2	-0,690182
4,016667	0,2	-0,617399
4,020000	0,2	-0,536632
4,023333	0,2	-0,445420
4,026667	0,2	-0,340592
4,030000	0,2	-0,218736
4,033333	0,2	-0,076891
4,036667	0,2	0,087205
4,040000	0,2	0,276099
4,043333	0,2	0,493895
4,046667	0,2	0,746171
4,050000	0,2	1,038489
4,053333	0,2	1,375017
4,056667	0,2	1,758313
4,060000	0,2	2,189488
4,063333	0,2	2,667882
4,066667	0,2	3,190089
4,070000	0,2	3,748832
4,073333	0,2	4,333022
4,076667	0,2	4,930034
4,080000	0,2	5,530029
4,083333	0,2	6,131969
4,086667	0,2	6,752605
4,090000	0,2	7,440702
4,093333	0,2	8,298847
4,096667	0,2	9,519875
4,100000	0,2	11,462770
4,103333	0,2	14,802321
4,106667	0,2	20,681399
4,110000	0,2	30,546635
4,113333	0,2	45,350598
4,116667	0,2	64,442045
4,120000	0,2	85,114712
4,123333	0,2	103,414432
4,126667	0,2	115,711581
4,130000	0,2	120,003602
4,133333	0,2	116,324314
4,136667	0,2	106,327733
4,140000	0,2	92,477346
4,143333	0,2	77,258069
4,146667	0,2	62,645423
4,150000	0,2	49,884153
4,153333	0,2	39,514679
4,156667	0,2	31,542909
4,160000	0,2	25,654519
4,163333	0,2	21,404428
4,166667	0,2	18,348610
4,170000	0,2	16,115339
4,173333	0,2	14,429200
4,176667	0,2	13,105159
4,180000	0,2	12,027991
4,183333	0,2	11,128944
4,186667	0,2	10,366549
4,190000	0,2	9,713602
4,193333	0,2	9,149903
4,196667	0,2	8,659205
4,200000	0,2	8,228082
4,203333	0,2	7,845385
4,206667	0,2	7,502164
4,210000	0,2	7,191710
4,213333	0,2	6,909083
4,216667	0,2	6,650495
4,220000	0,2	6,412913
4,223333	0,2	6,193806
4,226667	0,2	5,991346
4,230000	0,2	5,804663
4,233333	0,2	5,633465
4,236667	0,2	5,477555
4,240000	0,2	5,336555
4,243333	0,2	5,209531
4,246667	0,2	5,094885
4,250000	0,2	4,991015
4,253333	0,2	4,897133
4,256667	0,2	4,813349
4,260000	0,2	4,740115
4,263333	0,2	4,677566
4,266667	0,2	4,625270
4,270000	0,2	4,582458
4,273333	0,2	4,548316
4,276667	0,2	4,522301
4,280000	0,2	4,504510
4,283333	0,2	4,495409
4,286667	0,2	4,495348
4,290000	0,2	4,505037
4,293333	0,2	4,526204
4,296667	0,2	4,561244
4,300000	0,2	4,612766
4,303333	0,2	4,683785
4,306667	0,2	4,777930
4,310000	0,2	4,899466
4,313333	0,2	5,053456
4,316667	0,2	5,245743
4,320000	0,2	5,482401
4,323333	0,2	5,769201
4,326667	0,2	6,111213
4,330000	0,2	6,512209
4,333333	0,2	6,974188
4,336667	0,2	7,496969
4,340000	0,2	8,077511
4,343333	0,2	8,709365
4,346667	0,2	9,382640
4,350000	0,2	10,084226
4,353333	0,2	10,797930
4,356667	0,2	11,504965
4,360000	0,2	12,185205
4,363333	0,2	12,818614
4,366667	0,2	13,386394
4,370000	0,2	13,872105
4,373333	0,2	14,262670
4,376667	0,2	14,549247
4,380000	0,2	14,728020
4,383333	0,2	14,800052
4,386667	0,2	14,770363
4,390000	0,2	14,647512
4,393333	0,2	14,443278
4,396667	0,2	14,171736
4,400000	0,2	13,848265
4,403333	0,2	13,488464
4,406667	0,2	13,106763
4,410000	0,2	12,715636
4,413333	0,2	12,325511
4,416667	0,2	11,944424
4,420000	0,2	11,577680
4,423333	0,2	11,228332
4,426667	0,2	10,898130
4,430000	0,2	10,588190
4,433333	0,2	10,299080
4,436667	0,2	10,030722
4,440000	0,2	9,782890
4,443333	0,2	9,555865
4,446667	0,2	9,349737
4,450000	0,2	9,162920
4,453333	0,2	8,992615
4,456667	0,2	8,836891
4,460000	0,2	8,695402
4,463333	0,2	8,568396
4,466667	0,2	8,455803
4,470000	0,2	8,357228
4,473333	0,2	8,272228
4,476667	0,2	8,200254
4,480000	0,2	8,140529
4,483333	0,2	8,092052
4,486667	0,2	8,053484
4,490000	0,2	8,023236
4,493333	0,2	8,000042
4,496667	0,2	7,983276
4,500000	0,2	7,972460
4,503333	0,2	7,966910
4,506667	0,2	7,966050
4,510000	0,2	7,969616
4,513333	0,2	7,977450
4,516667	0,2	7,989467
4,520000	0,2	8,005933
4,523333	0,2	8,027708
4,526667	0,2	8,056412
4,530000	0,2	8,094760
4,533333	0,2	8,146543
4,536667	0,2	8,216004
4,540000	0,2	8,307300
4,543333	0,2	8,424288
4,546667	0,2	8,570220
4,550000	0,2	8,747166
4,553333	0,2	8,955668
4,556667	0,2	9,195001
4,560000	0,2	9,463120
4,563333	0,2	9,755993
4,566667	0,2	10,067331
4,570000	0,2	10,388750
4,573333	0,2	10,709954
4,576667	0,2	11,019150
4,580000	0,2	11,303897
4,583333	0,2	11,551968
4,586667	0,2	11,752028
4,590000	0,2	11,894483
4,593333	0,2	11,972109
4,596667	0,2	11,980092
4,600000	0,2	11,916585
4,603333	0,2	11,783606
4,606667	0,2	11,586738
4,610000	0,2	11,333702
4,613333	0,2	11,033208
4,616667	0,2	10,694669
4,620000	0,2	10,328232
4,623333	0,2	9,944439
4,626667	0,2	9,553428
4,630000	0,2	9,164188
4,633333	0,2	8,784667
4,636667	0,2	8,422125
4,640000	0,2	8,082512
4,643333	0,2	7,769427
4,646667	0,2	7,484095
4,650000	0,2	7,226463
4,653333	0,2	6,996061
4,656667	0,2	6,791940
4,660000	0,2	6,612571
4,663333	0,2	6,456079
4,666667	0,2	6,320215
4,670000	0,2	6,202226
4,673333	0,2	6,099215
4,676667	0,2	6,008594
4,680000	0,2	5,927971
4,683333	0,2	5,854855
4,686667	0,2	5,786938
4,690000	0,2	5,722498
4,693333	0,2	5,660222
4,696667	0,2	5,598879
4,700000	0,2	5,537308
4,703333	0,2	5,474639
4,706667	0,2	5,410620
4,710000	0,2	5,345583
4,713333	0,2	5,279967
4,716667	0,2	5,214006
4,720000	0,2	5,147899
4,723333	0,2	5,082203
4,726667	0,2	5,017893
4,730000	0,2	4,955897
4,733333	0,2	4,896740
4,736667	0,2	4,840780
4,740000	0,2	4,788590
4,743333	0,2	4,740847
4,746667	0,2	4,698254
4,750000	0,2	4,661769
4,753333	0,2	4,632204
4,756667	0,2	4,609544
4,760000	0,2	4,593127
4,763333	0,2	4,582123
4,766667	0,2	4,575708
4,770000	0,2	4,573247
4,773333	0,2	4,574471
4,776667	0,2	4,579353
4,780000	0,2	4,587687
4,783333	0,2	4,598892
4,786667	0,2	4,612069
4,790000	0,2	4,625859
4,793333	0,2	4,638424
4,796667	0,2	4,647986
4,800000	0,2	4,653288
4,803333	0,2	4,653589
4,806667	0,2	4,648782
4,810000	0,2	4,639525
4,813333	0,2	4,626623
4,816667	0,2	4,610195
4,820000	0,2	4,589782
4,823333	0,2	4,565142
4,826667	0,2	4,536727
4,830000	0,2	4,505474
4,833333	0,2	4,472336
4,836667	0,2	4,437947
4,840000	0,2	4,402815
4,843333	0,2	4,367975
4,846667	0,2	4,335071
4,850000	0,2	4,305592
4,853333	0,2	4,280223
4,856667	0,2	4,258845
4,860000	0,2	4,240820
4,863333	0,2	4,225268
4,866667	0,2	4,211571
4,870000	0,2	4,199880
4,873333	0,2	4,190796
4,876667	0,2	4,184620
4,880000	0,2	4,181098
4,883333	0,2	4,179692
4,886667	0,2	4,179827
4,890000	0,2	4,180811
4,893333	0,2	4,181663
4,896667	0,2	4,181346
4,900000	0,2	4,179345
4,903333	0,2	4,175839
4,906667	0,2	4,171305
4,910000	0,2	4,166157
4,913333	0,2	4,160683
4,916667	0,2	4,155123
4,920000	0,2	4,149660
4,923333	0,2	4,144222
4,926667	0,2	4,138478
4,930000	0,2	4,132146
4,933333	0,2	4,125282
4,936667	0,2	4,118384
4,940000	0,2	4,112057
4,943333	0,2	4,106537
4,946667	0,2	4,101933
4,950000	0,2	4,098735
4,953333	0,2	4,097586
4,956667	0,2	4,098956
4,960000	0,2	4,103336
4,963333	0,2	4,111239
4,966667	0,2	4,122797
4,970000	0,2	4,137584
4,973333	0,2	4,154939
4,976667	0,2	4,174349
4,980000	0,2	4,195595
4,983333	0,2	4,218784
4,986667	0,2	4,244332
4,990000	0,2	4,272935
4,993333	0,2	4,305321
4,996667	0,2	4,341877
5,000000	0,2	4,382599
5,003333	0,2	4,427179
5,006667	0,2	4,474790
5,010000	0,2	4,524158
5,013333	0,2	4,574422
5,016667	0,2	4,625548
5,020000	0,2	4,677549
5,023333	0,2	4,729877
5,026667	0,2	4,781765
5,030000	0,2	4,832715
5,033333	0,2	4,882409
5,036667	0,2	4,930144
5,040000	0,2	4,974547
5,043333	0,2	5,014180
5,046667	0,2	5,048246
5,050000	0,2	5,076399
5,053333	0,2	5,098196
5,056667	0,2	5,113105
5,060000	0,2	5,120791
5,063333	0,2	5,121165
5,066667	0,2	5,114163
5,070000	0,2	5,099679
5,073333	0,2	5,077978
5,076667	0,2	5,049780
5,080000	0,2	5,015702
5,083333	0,2	4,976262
5,086667	0,2	4,932382
5,090000	0,2	4,885217
5,093333	0,2	4,835502
5,096667	0,2	4,783481
5,100000	0,2	4,729516
5,103333	0,2	4,674576
5,106667	0,2	4,619831
5,110000	0,2	4,566017
5,113333	0,2	4,513632
5,116667	0,2	4,463549
5,120000	0,2	4,416978
5,123333	0,2	4,374880
5,126667	0,2	4,337696
5,130000	0,2	4,305392
5,133333	0,2	4,277665
5,136667	0,2	4,254299
5,140000	0,2	4,235161
5,143333	0,2	4,219826
5,146667	0,2	4,207663
5,150000	0,2	4,198340
5,153333	0,2	4,191997
5,156667	0,2	4,188764
5,160000	0,2	4,188228
5,163333	0,2	4,189500
5,166667	0,2	4,191731
5,170000	0,2	4,194435
5,173333	0,2	4,197343
5,176667	0,2	4,200106
5,180000	0,2	4,202377
5,183333	0,2	4,204112
5,186667	0,2	4,205341
5,190000	0,2	4,205686
5,193333	0,2	4,204586
5,196667	0,2	4,201694
5,200000	0,2	4,196765
5,203333	0,2	4,189551
5,206667	0,2	4,179897
5,210000	0,2	4,167687
5,213333	0,2	4,152741
5,216667	0,2	4,134925
5,220000	0,2	4,114409
5,223333	0,2	4,091681
5,226667	0,2	4,067270
5,230000	0,2	4,041440
5,233333	0,2	4,014148
5,236667	0,2	3,985192
5,240000	0,2	3,954434
5,243333	0,2	3,921971
5,246667	0,2	3,888003
5,250000	0,2	3,852575
5,253333	0,2	3,815689
5,256667	0,2	3,777750
5,260000	0,2	3,739729
5,263333	0,2	3,702790
5,266667	0,2	3,667852
5,270000	0,2	3,635334
5,273333	0,2	3,605069
5,276667	0,2	3,576440
5,280000	0,2	3,548825
5,283333	0,2	3,522053
5,286667	0,2	3,496283
5,290000	0,2	3,471655
5,293333	0,2	3,448460
5,296667	0,2	3,427167
5,300000	0,2	3,408087
5,303333	0,2	3,391350
5,306667	0,2	3,377050
5,310000	0,2	3,365403
5,313333	0,2	3,356682
5,316667	0,2	3,350748
5,320000	0,2	3,346977
5,323333	0,2	3,344875
5,326667	0,2	3,344547
5,330000	0,2	3,346523
5,333333	0,2	3,351146
5,336667	0,2	3,358222
5,340000	0,2	3,367523
5,343333	0,2	3,379247
5,346667	0,2	3,393496
5,350000	0,2	3,409936
5,353333	0,2	3,428193
5,356667	0,2	3,448038
5,360000	0,2	3,469412
5,363333	0,2	3,492494
5,366667	0,2	3,517458
5,370000	0,2	3,544168
5,373333	0,2	3,572046
5,376667	0,2	3,600296
5,380000	0,2	3,628405
5,383333	0,2	3,656236
5,386667	0,2	3,683428
5,390000	0,2	3,709154
5,393333	0,2	3,732922
5,396667	0,2	3,755200
5,400000	0,2	3,776728
5,403333	0,2	3,797564
5,406667	0,2	3,817379
5,410000	0,2	3,836098
5,413333	0,2	3,853636
5,416667	0,2	3,869528
5,420000	0,2	3,883173
5,423333	0,2	3,894170
5,426667	0,2	3,902672
5,430000	0,2	3,909714
5,433333	0,2	3,916828
5,436667	0,2	3,925124
5,440000	0,2	3,934793
5,443333	0,2	3,945351
5,446667	0,2	3,956284
5,450000	0,2	3,967664
5,453333	0,2	3,980201
5,456667	0,2	3,994697
5,460000	0,2	4,011577
5,463333	0,2	4,030971
5,466667	0,2	4,053130
5,470000	0,2	4,078528
5,473333	0,2	4,107407
5,476667	0,2	4,139356
5,480000	0,2	4,173596
5,483333	0,2	4,209509
5,486667	0,2	4,246762
5,490000	0,2	4,285148
5,493333	0,2	4,324575
5,496667	0,2	4,365214
5,500000	0,2	4,407365
5,503333	0,2	4,451010
5,506667	0,2	4,495573
5,510000	0,2	4,540204
5,513333	0,2	4,584158
5,516667	0,2	4,626754
5,520000	0,2	4,667319
5,523333	0,2	4,705456
5,526667	0,2	4,741094
5,530000	0,2	4,774171
5,533333	0,2	4,804299
5,536667	0,2	4,830701
5,540000	0,2	4,852582
5,543333	0,2	4,869622
5,546667	0,2	4,881920
5,550000	0,2	4,889353
5,553333	0,2	4,891278
5,556667	0,2	4,887114
5,560000	0,2	4,877017
5,563333	0,2	4,861707
5,566667	0,2	4,841888
5,570000	0,2	4,817911
5,573333	0,2	4,789839
5,576667	0,2	4,757806
5,580000	0,2	4,722204
5,583333	0,2	4,683355
5,586667	0,2	4,641321
5,590000	0,2	4,596326
5,593333	0,2	4,549058
5,596667	0,2	4,500334
5,600000	0,2	4,450767
5,603333	0,2	4,400946
5,606667	0,2	4,351611
5,610000	0,2	4,303420
5,613333	0,2	4,256776
5,616667	0,2	4,211982
5,620000	0,2	4,169253
5,623333	0,2	4,128606
5,626667	0,2	4,089980
5,630000	0,2	4,053292
5,633333	0,2	4,018394
5,636667	0,2	3,985170
5,640000	0,2	3,953648
5,643333	0,2	3,923965
5,646667	0,2	3,896102
5,650000	0,2	3,869751
5,653333	0,2	3,844751
5,656667	0,2	3,821326
5,660000	0,2	3,799677
5,663333	0,2	3,779749
5,666667	0,2	3,761207
5,670000	0,2	3,743356
5,673333	0,2	3,725487
5,676667	0,2	3,707302
5,680000	0,2	3,688725
5,683333	0,2	3,669756
5,686667	0,2	3,650738
5,690000	0,2	3,632173
5,693333	0,2	3,614126
5,696667	0,2	3,596074
5,700000	0,2	3,577449
5,703333	0,2	3,558233
5,706667	0,2	3,538732
5,710000	0,2	3,519002
5,713333	0,2	3,498904
5,716667	0,2	3,478256
5,720000	0,2	3,456733
5,723333	0,2	3,433985
5,726667	0,2	3,409972
5,730000	0,2	3,385081
5,733333	0,2	3,359768
5,736667	0,2	3,334274
5,740000	0,2	3,308898
5,743333	0,2	3,284072
5,746667	0,2	3,259704
5,750000	0,2	3,234889
5,753333	0,2	3,208734
5,756667	0,2	3,181275
5,760000	0,2	3,153328
5,763333	0,2	3,125675
5,766667	0,2	3,098497
5,770000	0,2	3,071502
5,773333	0,2	3,044386
5,776667	0,2	3,017103
5,780000	0,2	2,989996
5,783333	0,2	2,963605
5,786667	0,2	2,938361
5,790000	0,2	2,914771
5,793333	0,2	2,893394
5,796667	0,2	2,874161
5,800000	0,2	2,856243
5,803333	0,2	2,838883
5,806667	0,2	2,822012
5,810000	0,2	2,806223
5,813333	0,2	2,792585
5,816667	0,2	2,782238
5,820000	0,2	2,775639
5,823333	0,2	2,772315
5,826667	0,2	2,771790
5,830000	0,2	2,774465
5,833333	0,2	2,781064
5,836667	0,2	2,791866
5,840000	0,2	2,806987
5,843333	0,2	2,826591
5,846667	0,2	2,850530
5,850000	0,2	2,878410
5,853333	0,2	2,910076
5,856667	0,2	2,945832
5,860000	0,2	2,986403
5,863333	0,2	3,032533
5,866667	0,2	3,084410
5,870000	0,2	3,141739
5,873333	0,2	3,204159
5,876667	0,2	3,271113
5,880000	0,2	3,341573
5,883333	0,2	3,414554
5,886667	0,2	3,489662
5,890000	0,2	3,566502
5,893333	0,2	3,644046
5,896667	0,2	3,721272
5,900000	0,2	3,797730
5,903333	0,2	3,873293
5,906667	0,2	3,948058
5,910000	0,2	4,022037
5,913333	0,2	4,094513
5,916667	0,2	4,164311
5,920000	0,2	4,230755
5,923333	0,2	4,293708
5,926667	0,2	4,352826
5,930000	0,2	4,407436
5,933333	0,2	4,457012
5,936667	0,2	4,501210
5,940000	0,2	4,539750
5,943333	0,2	4,572640
5,946667	0,2	4,600247
5,950000	0,2	4,623024
5,953333	0,2	4,641126
5,956667	0,2	4,654196
5,960000	0,2	4,661824
5,963333	0,2	4,664036
5,966667	0,2	4,660965
5,970000	0,2	4,652511
5,973333	0,2	4,638748
5,976667	0,2	4,620290
5,980000	0,2	4,597994
5,983333	0,2	4,572552
5,986667	0,2	4,544268
5,990000	0,2	4,512942
5,993333	0,2	4,478111
5,996667	0,2	4,439493
6,000000	0,2	4,397128
6,003333	0,2	4,351307
6,006667	0,2	4,302485
6,010000	0,2	4,251043
6,013333	0,2	4,196894
6,016667	0,2	4,139372
6,020000	0,2	4,077899
6,023333	0,2	4,012779
6,026667	0,2	3,944888
6,030000	0,2	3,874782
6,033333	0,2	3,802530
6,036667	0,2	3,728225
6,040000	0,2	3,652235
6,043333	0,2	3,575056
6,046667	0,2	3,497321
6,050000	0,2	3,419792
6,053333	0,2	3,342920
6,056667	0,2	3,266768
6,060000	0,2	3,191611
6,063333	0,2	3,118042
6,066667	0,2	3,046511
6,070000	0,2	2,977351
6,073333	0,2	2,911160
6,076667	0,2	2,848665
6,080000	0,2	2,790244
6,083333	0,2	2,735940
6,086667	0,2	2,685837
6,090000	0,2	2,640073
6,093333	0,2	2,598657
6,096667	0,2	2,561559
6,100000	0,2	2,528765
6,103333	0,2	2,499980
6,106667	0,2	2,474641
6,110000	0,2	2,452399
6,113333	0,2	2,433206
6,116667	0,2	2,417092
6,120000	0,2	2,404170
6,123333	0,2	2,394673
6,126667	0,2	2,388956
6,130000	0,2	2,387433
6,133333	0,2	2,390380
6,136667	0,2	2,397757
6,140000	0,2	2,409132
6,143333	0,2	2,423779
6,146667	0,2	2,441228
6,150000	0,2	2,461770
6,153333	0,2	2,486074
6,156667	0,2	2,514570
6,160000	0,2	2,547385
6,163333	0,2	2,584426
6,166667	0,2	2,625451
6,170000	0,2	2,670182
6,173333	0,2	2,718310
6,176667	0,2	2,769570
6,180000	0,2	2,823901
6,183333	0,2	2,881275
6,186667	0,2	2,941455
6,190000	0,2	3,004087
6,193333	0,2	3,068834
6,196667	0,2	3,135284
6,200000	0,2	3,203046
6,203333	0,2	3,272009
6,206667	0,2	3,342315
6,210000	0,2	3,414083
6,213333	0,2	3,487307
6,216667	0,2	3,561750
6,220000	0,2	3,636819
6,223333	0,2	3,711781
6,226667	0,2	3,785978
6,230000	0,2	3,858828
6,233333	0,2	3,930100
6,236667	0,2	4,000037
6,240000	0,2	4,068909
6,243333	0,2	4,136613
6,246667	0,2	4,202656
6,250000	0,2	4,266352
6,253333	0,2	4,327188
6,256667	0,2	4,385035
6,260000	0,2	4,439988
6,263333	0,2	4,492104
6,266667	0,2	4,541075
6,270000	0,2	4,586261
6,273333	0,2	4,627420
6,276667	0,2	4,664848
6,280000	0,2	4,698658
6,283333	0,2	4,728683
6,286667	0,2	4,754955
6,290000	0,2	4,777794
6,293333	0,2	4,797538
6,296667	0,2	4,814389
6,300000	0,2	4,828418
6,303333	0,2	4,839482
6,306667	0,2	4,847246
6,310000	0,2	4,851547
6,313333	0,2	4,852649
6,316667	0,2	4,851072
6,320000	0,2	4,847220
6,323333	0,2	4,841219
6,326667	0,2	4,832945
6,330000	0,2	4,822203
6,333333	0,2	4,809044
6,336667	0,2	4,793723
6,340000	0,2	4,776343
6,343333	0,2	4,757001
6,346667	0,2	4,735934
6,350000	0,2	4,713186
6,353333	0,2	4,688788
6,356667	0,2	4,663351
6,360000	0,2	4,637784
6,363333	0,2	4,612598
6,366667	0,2	4,587740
6,370000	0,2	4,562755
6,373333	0,2	4,536968
6,376667	0,2	4,509665
6,380000	0,2	4,480476
6,383333	0,2	4,449719
6,386667	0,2	4,418124
6,390000	0,2	4,386256
6,393333	0,2	4,354174
6,396667	0,2	4,321616
6,400000	0,2	4,288610
6,403333	0,2	4,255555
6,406667	0,2	4,222771
6,410000	0,2	4,190278
6,413333	0,2	4,157865
6,416667	0,2	4,125284
6,420000	0,2	4,092324
6,423333	0,2	4,058714
6,426667	0,2	4,024294
6,430000	0,2	3,989328
6,433333	0,2	3,954367
6,436667	0,2	3,919727
6,440000	0,2	3,885444
6,443333	0,2	3,851710
6,446667	0,2	3,818610
6,450000	0,2	3,785372
6,453333	0,2	3,750793
6,456667	0,2	3,714624
6,460000	0,2	3,677967
6,463333	0,2	3,642332
6,466667	0,2	3,608649
6,470000	0,2	3,577049
6,473333	0,2	3,547114
6,476667	0,2	3,518100
6,480000	0,2	3,489384
6,483333	0,2	3,460816
6,486667	0,2	3,432366
6,490000	0,2	3,404002
6,493333	0,2	3,376209
6,496667	0,2	3,349785
6,500000	0,2	3,325011
6,503333	0,2	3,301519
6,506667	0,2	3,278941
6,510000	0,2	3,257580
6,513333	0,2	3,238292
6,516667	0,2	3,221558
6,520000	0,2	3,206972
6,523333	0,2	3,193883
6,526667	0,2	3,182112
6,530000	0,2	3,171766
6,533333	0,2	3,162915
6,536667	0,2	3,155836
6,540000	0,2	3,151174
6,543333	0,2	3,149424
6,546667	0,2	3,150283
6,550000	0,2	3,152657
6,553333	0,2	3,155398
6,556667	0,2	3,157990
6,560000	0,2	3,160673
6,563333	0,2	3,164220
6,566667	0,2	3,169307
6,570000	0,2	3,175900
6,573333	0,2	3,183537
6,576667	0,2	3,191875
6,580000	0,2	3,200748
6,583333	0,2	3,210127
6,586667	0,2	3,219911
6,590000	0,2	3,229688
6,593333	0,2	3,239112
6,596667	0,2	3,248338
6,600000	0,2	3,257671
6,603333	0,2	3,267102
6,606667	0,2	3,276529
6,610000	0,2	3,286117
6,613333	0,2	3,296095
6,616667	0,2	3,306489
6,620000	0,2	3,317336
6,623333	0,2	3,328841
6,626667	0,2	3,340961
6,630000	0,2	3,353100
6,633333	0,2	3,364504
6,636667	0,2	3,374869
6,640000	0,2	3,384603
6,643333	0,2	3,394455
6,646667	0,2	3,404904
6,650000	0,2	3,416112
6,653333	0,2	3,428083
6,656667	0,2	3,440243
6,660000	0,2	3,451325
6,663333	0,2	3,460386
6,666667	0,2	3,467484
6,670000	0,2	3,472950
6,673333	0,2	3,476618
6,676667	0,2	3,477945
6,680000	0,2	3,476429
6,683333	0,2	3,471856
6,686667	0,2	3,464465
6,690000	0,2	3,454774
6,693333	0,2	3,443158
6,696667	0,2	3,429741
6,700000	0,2	3,414461
6,703333	0,2	3,397017
6,706667	0,2	3,377261
6,710000	0,2	3,355618
6,713333	0,2	3,332732
6,716667	0,2	3,308979
6,720000	0,2	3,284492
6,723333	0,2	3,259370
6,726667	0,2	3,233822
6,730000	0,2	3,208212
6,733333	0,2	3,183102
6,736667	0,2	3,159348
6,740000	0,2	3,138016
6,743333	0,2	3,119929
6,746667	0,2	3,105179
6,750000	0,2	3,093114
6,753333	0,2	3,082865
6,756667	0,2	3,074065
6,760000	0,2	3,067256
6,763333	0,2	3,063405
6,766667	0,2	3,063230
6,770000	0,2	3,067121
6,773333	0,2	3,075143
6,776667	0,2	3,086854
6,780000	0,2	3,101459
6,783333	0,2	3,118225
6,786667	0,2	3,136954
6,790000	0,2	3,158213
6,793333	0,2	3,182779
6,796667	0,2	3,210888
6,800000	0,2	3,242120
6,803333	0,2	3,275705
6,806667	0,2	3,310890
6,810000	0,2	3,347123
6,813333	0,2	3,384103
6,816667	0,2	3,421984
6,820000	0,2	3,461160
6,823333	0,2	3,501529
6,826667	0,2	3,542345
6,830000	0,2	3,582781
6,833333	0,2	3,622512
6,836667	0,2	3,661879
6,840000	0,2	3,701412
6,843333	0,2	3,741147
6,846667	0,2	3,780630
6,850000	0,2	3,819354
6,853333	0,2	3,856808
6,856667	0,2	3,892407
6,860000	0,2	3,925854
6,863333	0,2	3,957278
6,866667	0,2	3,986690
6,870000	0,2	4,013586
6,873333	0,2	4,037200
6,876667	0,2	4,056984
6,880000	0,2	4,072810
6,883333	0,2	4,084833
6,886667	0,2	4,093190
6,890000	0,2	4,097903
6,893333	0,2	4,099137
6,896667	0,2	4,097186
6,900000	0,2	4,092128
6,903333	0,2	4,083869
6,906667	0,2	4,072535
6,910000	0,2	4,058432
6,913333	0,2	4,041480
6,916667	0,2	4,021093
6,920000	0,2	3,996807
6,923333	0,2	3,968703
6,926667	0,2	3,937187
6,930000	0,2	3,902678
6,933333	0,2	3,865557
6,936667	0,2	3,826158
6,940000	0,2	3,784655
6,943333	0,2	3,741160
6,946667	0,2	3,696073
6,950000	0,2	3,650055
6,953333	0,2	3,603688
6,956667	0,2	3,557234
6,960000	0,2	3,510812
6,963333	0,2	3,464695
6,966667	0,2	3,419073
6,970000	0,2	3,373649
6,973333	0,2	3,327920
6,976667	0,2	3,281806
6,980000	0,2	3,235771
6,983333	0,2	3,190369
6,986667	0,2	3,146032
6,990000	0,2	3,103304
6,993333	0,2	3,062826
6,996667	0,2	3,024904
7,000000	0,2	2,989427
7,003333	0,2	2,956392
7,006667	0,2	2,926148
7,010000	0,2	2,898835
7,013333	0,2	2,873874
7,016667	0,2	2,850383
7,020000	0,2	2,827924
7,023333	0,2	2,806584
7,026667	0,2	2,786415
7,030000	0,2	2,767305
7,033333	0,2	2,749460
7,036667	0,2	2,733387
7,040000	0,2	2,719246
7,043333	0,2	2,706742
7,046667	0,2	2,695595
7,050000	0,2	2,685618
7,053333	0,2	2,676441
7,056667	0,2	2,667548
7,060000	0,2	2,658729
7,063333	0,2	2,650469
7,066667	0,2	2,643758
7,070000	0,2	2,639323
7,073333	0,2	2,637210
7,076667	0,2	2,637093
7,080000	0,2	2,638637
7,083333	0,2	2,641556
7,086667	0,2	2,645707
7,090000	0,2	2,651271
7,093333	0,2	2,658728
7,096667	0,2	2,668702
7,100000	0,2	2,681753
7,103333	0,2	2,698219
7,106667	0,2	2,718139
7,110000	0,2	2,741304
7,113333	0,2	2,767830
7,116667	0,2	2,798692
7,120000	0,2	2,835248
7,123333	0,2	2,878465
7,126667	0,2	2,928737
7,130000	0,2	2,986137
7,133333	0,2	3,050711
7,136667	0,2	3,122689
7,140000	0,2	3,202567
7,143333	0,2	3,291039
7,146667	0,2	3,388509
7,150000	0,2	3,494591
7,153333	0,2	3,608531
7,156667	0,2	3,730011
7,160000	0,2	3,859071
7,163333	0,2	3,995867
7,166667	0,2	4,140839
7,170000	0,2	4,294398
7,173333	0,2	4,456288
7,176667	0,2	4,625508
7,180000	0,2	4,800695
7,183333	0,2	4,980673
7,186667	0,2	5,164665
7,190000	0,2	5,351826
7,193333	0,2	5,540829
7,196667	0,2	5,730225
7,200000	0,2	5,918930
7,203333	0,2	6,105941
7,206667	0,2	6,290123
7,210000	0,2	6,470604
7,213333	0,2	6,646663
7,216667	0,2	6,817063
7,220000	0,2	6,980077
7,223333	0,2	7,134064
7,226667	0,2	7,277557
7,230000	0,2	7,409127
7,233333	0,2	7,527771
7,236667	0,2	7,633232
7,240000	0,2	7,725499
7,243333	0,2	7,804164
7,246667	0,2	7,868605
7,250000	0,2	7,918748
7,253333	0,2	7,955322
7,256667	0,2	7,979245
7,260000	0,2	7,991041
7,263333	0,2	7,990842
7,266667	0,2	7,978621
7,270000	0,2	7,954578
7,273333	0,2	7,919448
7,276667	0,2	7,874353
7,280000	0,2	7,820449
7,283333	0,2	7,758659
7,286667	0,2	7,689738
7,290000	0,2	7,614670
7,293333	0,2	7,534702
7,296667	0,2	7,451028
7,300000	0,2	7,364543
7,303333	0,2	7,275728
7,306667	0,2	7,184875
7,310000	0,2	7,092596
7,313333	0,2	6,999947
7,316667	0,2	6,907951
7,320000	0,2	6,817231
7,323333	0,2	6,728172
7,326667	0,2	6,641053
7,330000	0,2	6,556029
7,333333	0,2	6,473128
7,336667	0,2	6,392271
7,340000	0,2	6,313522
7,343333	0,2	6,237413
7,346667	0,2	6,164617
7,350000	0,2	6,095230
7,353333	0,2	6,028642
7,356667	0,2	5,964048
7,360000	0,2	5,901157
7,363333	0,2	5,840483
7,366667	0,2	5,782782
7,370000	0,2	5,728315
7,373333	0,2	5,676825
7,376667	0,2	5,628016
7,380000	0,2	5,581725
7,383333	0,2	5,537716
7,386667	0,2	5,495470
7,390000	0,2	5,454247
7,393333	0,2	5,413539
7,396667	0,2	5,373271
7,400000	0,2	5,333413
7,403333	0,2	5,293857
7,406667	0,2	5,254609
7,410000	0,2	5,215745
7,413333	0,2	5,177306
7,416667	0,2	5,139262
7,420000	0,2	5,101526
7,423333	0,2	5,064220
7,426667	0,2	5,027750
7,430000	0,2	4,992176
7,433333	0,2	4,956767
7,436667	0,2	4,920538
7,440000	0,2	4,883055
7,443333	0,2	4,844646
7,446667	0,2	4,805805
7,450000	0,2	4,766509
7,453333	0,2	4,726398
7,456667	0,2	4,685487
7,460000	0,2	4,644342
7,463333	0,2	4,603666
7,466667	0,2	4,563802
7,470000	0,2	4,524523
7,473333	0,2	4,485371
7,476667	0,2	4,446094
7,480000	0,2	4,406628
7,483333	0,2	4,366834
7,486667	0,2	4,326584
7,490000	0,2	4,286118
7,493333	0,2	4,245937
7,496667	0,2	4,206373
7,500000	0,2	4,167640
7,503333	0,2	4,130017
7,506667	0,2	4,093645
7,510000	0,2	4,058442
7,513333	0,2	4,024432
7,516667	0,2	3,991957
7,520000	0,2	3,961375
7,523333	0,2	3,932711
7,526667	0,2	3,905693
7,530000	0,2	3,879961
7,533333	0,2	3,855422
7,536667	0,2	3,832338
7,540000	0,2	3,810821
7,543333	0,2	3,790477
7,546667	0,2	3,770923
7,550000	0,2	3,752368
7,553333	0,2	3,735530
7,556667	0,2	3,721427
7,560000	0,2	3,711040
7,563333	0,2	3,704618
7,566667	0,2	3,701553
7,570000	0,2	3,700968
7,573333	0,2	3,702026
7,576667	0,2	3,704014
7,580000	0,2	3,706536
7,583333	0,2	3,709815
7,586667	0,2	3,714708
7,590000	0,2	3,722086
7,593333	0,2	3,732316
7,596667	0,2	3,745332
7,600000	0,2	3,760960
7,603333	0,2	3,779262
7,606667	0,2	3,800324
7,610000	0,2	3,823692
7,613333	0,2	3,848529
7,616667	0,2	3,874081
7,620000	0,2	3,899876
7,623333	0,2	3,925971
7,626667	0,2	3,952833
7,630000	0,2	3,980620
7,633333	0,2	4,008906
7,636667	0,2	4,037197
7,640000	0,2	4,065307
7,643333	0,2	4,093204
7,646667	0,2	4,120816
7,650000	0,2	4,148029
7,653333	0,2	4,174654
7,656667	0,2	4,200403
7,660000	0,2	4,224960
7,663333	0,2	4,247926
7,666667	0,2	4,268946
7,670000	0,2	4,287926
7,673333	0,2	4,304923
7,676667	0,2	4,320023
7,680000	0,2	4,333249
7,683333	0,2	4,344286
7,686667	0,2	4,352577
7,690000	0,2	4,357767
7,693333	0,2	4,359782
7,696667	0,2	4,358741
7,700000	0,2	4,355096
7,703333	0,2	4,349590
7,706667	0,2	4,342787
7,710000	0,2	4,334643
7,713333	0,2	4,324672
7,716667	0,2	4,312656
7,720000	0,2	4,298779
7,723333	0,2	4,283041
7,726667	0,2	4,265312
7,730000	0,2	4,246011
7,733333	0,2	4,226106
7,736667	0,2	4,206710
7,740000	0,2	4,188655
7,743333	0,2	4,171926
7,746667	0,2	4,155651
7,750000	0,2	4,138859
7,753333	0,2	4,121151
7,756667	0,2	4,102858
7,760000	0,2	4,084686
7,763333	0,2	4,067269
7,766667	0,2	4,051111
7,770000	0,2	4,036606
7,773333	0,2	4,023844
7,776667	0,2	4,012677
7,780000	0,2	4,003079
7,783333	0,2	3,995108
7,786667	0,2	3,988651
7,790000	0,2	3,983668
7,793333	0,2	3,980386
7,796667	0,2	3,978904
7,800000	0,2	3,979102
7,803333	0,2	3,981016
7,806667	0,2	3,984744
7,810000	0,2	3,990159
7,813333	0,2	3,997226
7,816667	0,2	4,006398
7,820000	0,2	4,018285
7,823333	0,2	4,033005
7,826667	0,2	4,050105
7,830000	0,2	4,069037
7,833333	0,2	4,089531
7,836667	0,2	4,111715
7,840000	0,2	4,136085
7,843333	0,2	4,163120
7,846667	0,2	4,192850
7,850000	0,2	4,224887
7,853333	0,2	4,258663
7,856667	0,2	4,293683
7,860000	0,2	4,329776
7,863333	0,2	4,366989
7,866667	0,2	4,405069
7,870000	0,2	4,443378
7,873333	0,2	4,481474
7,876667	0,2	4,519397
7,880000	0,2	4,557344
7,883333	0,2	4,595387
7,886667	0,2	4,633631
7,890000	0,2	4,672214
7,893333	0,2	4,710829
7,896667	0,2	4,748602
7,900000	0,2	4,784659
7,903333	0,2	4,818548
7,906667	0,2	4,850147
7,910000	0,2	4,879430
7,913333	0,2	4,906366
7,916667	0,2	4,930896
7,920000	0,2	4,952871
7,923333	0,2	4,972072
7,926667	0,2	4,988264
7,930000	0,2	5,001152
7,933333	0,2	5,010438
7,936667	0,2	5,015931
7,940000	0,2	5,017609
7,943333	0,2	5,015835
7,946667	0,2	5,011316
7,950000	0,2	5,004677
7,953333	0,2	4,996307
7,956667	0,2	4,986549
7,960000	0,2	4,975629
7,963333	0,2	4,963525
7,966667	0,2	4,950196
7,970000	0,2	4,935858
7,973333	0,2	4,920882
7,976667	0,2	4,905402
7,980000	0,2	4,889202
7,983333	0,2	4,872185
7,986667	0,2	4,854927
7,990000	0,2	4,838472
7,993333	0,2	4,823580
7,996667	0,2	4,810416
8,000000	0,2	4,798878
8,003333	0,2	4,789133
8,006667	0,2	4,781753
8,010000	0,2	4,777146
8,013333	0,2	4,775066
8,016667	0,2	4,774803
8,020000	0,2	4,775824
8,023333	0,2	4,778262
8,026667	0,2	4,782763
8,030000	0,2	4,789972
8,033333	0,2	4,800072
8,036667	0,2	4,812513
8,040000	0,2	4,826330
8,043333	0,2	4,840865
8,046667	0,2	4,855957
8,050000	0,2	4,871505
8,053333	0,2	4,887248
8,056667	0,2	4,902944
8,060000	0,2	4,918527
8,063333	0,2	4,933889
8,066667	0,2	4,948677
8,070000	0,2	4,962404
8,073333	0,2	4,974693
8,076667	0,2	4,985351
8,080000	0,2	4,994301
8,083333	0,2	5,001614
8,086667	0,2	5,007610
8,090000	0,2	5,012676
8,093333	0,2	5,016968
8,096667	0,2	5,020324
8,100000	0,2	5,022351
8,103333	0,2	5,022554
8,106667	0,2	5,020427
8,110000	0,2	5,015548
8,113333	0,2	5,007844
8,116667	0,2	4,997589
8,120000	0,2	4,985020
8,123333	0,2	4,970318
8,126667	0,2	4,954013
8,130000	0,2	4,937049
8,133333	0,2	4,920242
8,136667	0,2	4,903657
8,140000	0,2	4,886762
8,143333	0,2	4,869230
8,146667	0,2	4,851256
8,150000	0,2	4,833138
8,153333	0,2	4,814889
8,156667	0,2	4,796325
8,160000	0,2	4,777466
8,163333	0,2	4,758704
8,166667	0,2	4,740587
8,170000	0,2	4,723562
8,173333	0,2	4,707846
8,176667	0,2	4,693407
8,180000	0,2	4,680043
8,183333	0,2	4,667258
8,186667	0,2	4,654217
8,190000	0,2	4,640383
8,193333	0,2	4,626089
8,196667	0,2	4,612172
8,200000	0,2	4,599322
8,203333	0,2	4,587930
8,206667	0,2	4,578288
8,210000	0,2	4,570652
8,213333	0,2	4,565010
8,216667	0,2	4,561058
8,220000	0,2	4,558506
8,223333	0,2	4,557168
8,226667	0,2	4,556710
8,230000	0,2	4,556663
8,233333	0,2	4,556777
8,236667	0,2	4,557205
8,240000	0,2	4,558229
8,243333	0,2	4,559953
8,246667	0,2	4,562469
8,250000	0,2	4,565894
8,253333	0,2	4,569883
8,256667	0,2	4,573510
8,260000	0,2	4,576004
8,263333	0,2	4,577440
8,266667	0,2	4,578607
8,270000	0,2	4,580320
8,273333	0,2	4,582953
8,276667	0,2	4,586374
8,280000	0,2	4,590060
8,283333	0,2	4,593222
8,286667	0,2	4,595055
8,290000	0,2	4,595164
8,293333	0,2	4,593774
8,296667	0,2	4,591349
8,300000	0,2	4,588199
8,303333	0,2	4,584561
8,306667	0,2	4,580692
8,310000	0,2	4,576727
8,313333	0,2	4,572566
8,316667	0,2	4,567892
8,320000	0,2	4,562428
8,323333	0,2	4,556198
8,326667	0,2	4,549105
8,330000	0,2	4,540336
8,333333	0,2	4,528824
8,336667	0,2	4,514318
8,340000	0,2	4,497659
8,343333	0,2	4,480023
8,346667	0,2	4,462198
8,350000	0,2	4,444421
8,353333	0,2	4,426431
8,356667	0,2	4,407732
8,360000	0,2	4,388138
8,363333	0,2	4,367856
8,366667	0,2	4,347047
8,370000	0,2	4,325589
8,373333	0,2	4,303215
8,376667	0,2	4,279921
8,380000	0,2	4,256168
8,383333	0,2	4,232360
8,386667	0,2	4,208503
8,390000	0,2	4,184674
8,393333	0,2	4,161182
8,396667	0,2	4,138121
8,400000	0,2	4,115359
8,403333	0,2	4,092871
8,406667	0,2	4,070810
8,410000	0,2	4,049411
8,413333	0,2	4,028767
8,416667	0,2	4,008779
8,420000	0,2	3,989457
8,423333	0,2	3,970953
8,426667	0,2	3,953193
8,430000	0,2	3,935928
8,433333	0,2	3,919212
8,436667	0,2	3,903583
8,440000	0,2	3,889670
8,443333	0,2	3,877673
8,446667	0,2	3,867372
8,450000	0,2	3,858328
8,453333	0,2	3,849991
8,456667	0,2	3,842111
8,460000	0,2	3,834869
8,463333	0,2	3,828568
8,466667	0,2	3,823538
8,470000	0,2	3,820111
8,473333	0,2	3,818359
8,476667	0,2	3,817982
8,480000	0,2	3,818445
8,483333	0,2	3,819207
8,486667	0,2	3,820103
8,490000	0,2	3,821550
8,493333	0,2	3,824125
8,496667	0,2	3,827975
8,500000	0,2	3,832910
8,503333	0,2	3,838784
8,506667	0,2	3,845343
8,510000	0,2	3,852096
8,513333	0,2	3,858791
8,516667	0,2	3,865614
8,520000	0,2	3,872762
8,523333	0,2	3,880176
8,526667	0,2	3,887915
8,530000	0,2	3,896536
8,533333	0,2	3,906645
8,536667	0,2	3,918099
8,540000	0,2	3,929967
8,543333	0,2	3,941249
8,546667	0,2	3,951433
8,550000	0,2	3,960374
8,553333	0,2	3,968037
8,556667	0,2	3,974600
8,560000	0,2	3,980555
8,563333	0,2	3,986335
8,566667	0,2	3,991873
8,570000	0,2	3,996897
8,573333	0,2	4,001589
8,576667	0,2	4,006376
8,580000	0,2	4,011221
8,583333	0,2	4,015838
8,586667	0,2	4,020213
8,590000	0,2	4,024296
8,593333	0,2	4,027779
8,596667	0,2	4,030554
8,600000	0,2	4,032946
8,603333	0,2	4,035310
8,606667	0,2	4,037533
8,610000	0,2	4,039300
8,613333	0,2	4,040752
8,616667	0,2	4,042410
8,620000	0,2	4,044638
8,623333	0,2	4,047412
8,626667	0,2	4,050415
8,630000	0,2	4,053344
8,633333	0,2	4,056193
8,636667	0,2	4,059099
8,640000	0,2	4,061921
8,643333	0,2	4,064422
8,646667	0,2	4,066874
8,650000	0,2	4,069949
8,653333	0,2	4,074053
8,656667	0,2	4,079113
8,660000	0,2	4,084821
8,663333	0,2	4,090862
8,666667	0,2	4,097082
8,670000	0,2	4,103571
8,673333	0,2	4,110342
8,676667	0,2	4,117020
8,680000	0,2	4,123239
8,683333	0,2	4,129214
8,686667	0,2	4,135692
8,690000	0,2	4,143384
8,693333	0,2	4,152421
8,696667	0,2	4,162449
8,700000	0,2	4,173314
8,703333	0,2	4,185386
8,706667	0,2	4,198975
8,710000	0,2	4,213795
8,713333	0,2	4,229293
8,716667	0,2	4,245155
8,720000	0,2	4,261326
8,723333	0,2	4,277910
8,726667	0,2	4,295350
8,730000	0,2	4,314260
8,733333	0,2	4,334821
8,736667	0,2	4,356852
8,740000	0,2	4,380209
8,743333	0,2	4,404597
8,746667	0,2	4,429509
8,750000	0,2	4,454728
8,753333	0,2	4,480571
8,756667	0,2	4,507557
8,760000	0,2	4,536050
8,763333	0,2	4,566124
8,766667	0,2	4,597598
8,770000	0,2	4,630142
8,773333	0,2	4,663443
8,776667	0,2	4,697365
8,780000	0,2	4,731821
8,783333	0,2	4,766616
8,786667	0,2	4,801623
8,790000	0,2	4,836854
8,793333	0,2	4,872328
8,796667	0,2	4,908135
8,800000	0,2	4,944419
8,803333	0,2	4,981101
8,806667	0,2	5,017932
8,810000	0,2	5,054708
8,813333	0,2	5,091268
8,816667	0,2	5,127536
8,820000	0,2	5,163378
8,823333	0,2	5,198420
8,826667	0,2	5,232242
8,830000	0,2	5,264627
8,833333	0,2	5,295583
8,836667	0,2	5,325244
8,840000	0,2	5,353624
8,843333	0,2	5,380477
8,846667	0,2	5,405336
8,850000	0,2	5,427579
8,853333	0,2	5,446758
8,856667	0,2	5,462823
8,860000	0,2	5,475852
8,863333	0,2	5,485929
8,866667	0,2	5,493223
8,870000	0,2	5,497875
8,873333	0,2	5,499801
8,876667	0,2	5,498601
8,880000	0,2	5,493752
8,883333	0,2	5,484942
8,886667	0,2	5,472258
8,890000	0,2	5,456228
8,893333	0,2	5,437527
8,896667	0,2	5,416528
8,900000	0,2	5,393163
8,903333	0,2	5,367179
8,906667	0,2	5,338465
8,910000	0,2	5,307025
8,913333	0,2	5,272745
8,916667	0,2	5,235370
8,920000	0,2	5,194765
8,923333	0,2	5,151309
8,926667	0,2	5,105727
8,930000	0,2	5,058423
8,933333	0,2	5,009487
8,936667	0,2	4,959349
8,940000	0,2	4,908769
8,943333	0,2	4,858105
8,946667	0,2	4,807077
8,950000	0,2	4,755305
8,953333	0,2	4,702686
8,956667	0,2	4,649391
8,960000	0,2	4,595831
8,963333	0,2	4,542367
8,966667	0,2	4,488954
8,970000	0,2	4,435453
8,973333	0,2	4,382248
8,976667	0,2	4,330136
8,980000	0,2	4,279494
8,983333	0,2	4,229976
8,986667	0,2	4,181101
8,990000	0,2	4,132789
8,993333	0,2	4,085587
8,996667	0,2	4,040422
9,000000	0,2	3,997633
9,003333	0,2	3,956619
9,006667	0,2	3,916774
9,010000	0,2	3,878129
9,013333	0,2	3,840978
9,016667	0,2	3,805553
9,020000	0,2	3,771944
9,023333	0,2	3,740010
9,026667	0,2	3,709719
9,030000	0,2	3,681467
9,033333	0,2	3,655592
9,036667	0,2	3,631801
9,040000	0,2	3,609392
9,043333	0,2	3,587904
9,046667	0,2	3,567307
9,050000	0,2	3,547647
9,053333	0,2	3,528852
9,056667	0,2	3,511045
9,060000	0,2	3,494784
9,063333	0,2	3,480687
9,066667	0,2	3,468829
9,070000	0,2	3,458783
9,073333	0,2	3,450202
9,076667	0,2	3,443058
9,080000	0,2	3,437391
9,083333	0,2	3,433251
9,086667	0,2	3,430777
9,090000	0,2	3,430017
9,093333	0,2	3,430921
9,096667	0,2	3,433381
9,100000	0,2	3,437091
9,103333	0,2	3,441614
9,106667	0,2	3,446483
9,110000	0,2	3,451160
9,113333	0,2	3,455278
9,116667	0,2	3,459123
9,120000	0,2	3,463672
9,123333	0,2	3,469884
9,126667	0,2	3,478156
9,130000	0,2	3,488635
9,133333	0,2	3,501353
9,136667	0,2	3,515746
9,140000	0,2	3,530681
9,143333	0,2	3,545238
9,146667	0,2	3,559069
9,150000	0,2	3,572036
9,153333	0,2	3,584031
9,156667	0,2	3,595195
9,160000	0,2	3,605905
9,163333	0,2	3,616567
9,166667	0,2	3,627440
9,170000	0,2	3,638556
9,173333	0,2	3,649747
9,176667	0,2	3,660625
9,180000	0,2	3,670570
9,183333	0,2	3,678916
9,186667	0,2	3,685159
9,190000	0,2	3,689194
9,193333	0,2	3,691453
9,196667	0,2	3,692375
9,200000	0,2	3,691943
9,203333	0,2	3,690115
9,206667	0,2	3,687089
9,210000	0,2	3,682947
9,213333	0,2	3,677517
9,216667	0,2	3,670421
9,220000	0,2	3,661194
9,223333	0,2	3,649537
9,226667	0,2	3,635240
9,230000	0,2	3,618001
9,233333	0,2	3,597535
9,236667	0,2	3,573810
9,240000	0,2	3,547147
9,243333	0,2	3,518057
9,246667	0,2	3,487006
9,250000	0,2	3,454376
9,253333	0,2	3,420428
9,256667	0,2	3,385196
9,260000	0,2	3,348551
9,263333	0,2	3,310341
9,266667	0,2	3,270521
9,270000	0,2	3,229163
9,273333	0,2	3,186345
9,276667	0,2	3,142184
9,280000	0,2	3,096920
9,283333	0,2	3,050811
9,286667	0,2	3,004052
9,290000	0,2	2,956699
9,293333	0,2	2,908583
9,296667	0,2	2,859542
9,300000	0,2	2,810055
9,303333	0,2	2,761278
9,306667	0,2	2,714147
9,310000	0,2	2,668949
9,313333	0,2	2,625628
9,316667	0,2	2,583821
9,320000	0,2	2,542858
9,323333	0,2	2,502221
9,326667	0,2	2,461943
9,330000	0,2	2,422645
9,333333	0,2	2,385253
9,336667	0,2	2,350385
9,340000	0,2	2,317877
9,343333	0,2	2,287070
9,346667	0,2	2,257570
9,350000	0,2	2,229556
9,353333	0,2	2,203470
9,356667	0,2	2,179653
9,360000	0,2	2,158218
9,363333	0,2	2,138989
9,366667	0,2	2,121716
9,370000	0,2	2,106499
9,373333	0,2	2,093657
9,376667	0,2	2,083223
9,380000	0,2	2,074884
9,383333	0,2	2,068162
9,386667	0,2	2,062590
9,390000	0,2	2,058025
9,393333	0,2	2,054696
9,396667	0,2	2,052736
9,400000	0,2	2,051964
9,403333	0,2	2,052197
9,406667	0,2	2,053471
9,410000	0,2	2,055833
9,413333	0,2	2,059130
9,416667	0,2	2,063060
9,420000	0,2	2,067128
9,423333	0,2	2,070710
9,426667	0,2	2,073606
9,430000	0,2	2,076251
9,433333	0,2	2,078970
9,436667	0,2	2,081528
9,440000	0,2	2,083727
9,443333	0,2	2,085692
9,446667	0,2	2,087452
9,450000	0,2	2,088820
9,453333	0,2	2,089506
9,456667	0,2	2,089242
9,460000	0,2	2,087991
9,463333	0,2	2,085980
9,466667	0,2	2,083480
9,470000	0,2	2,080344
9,473333	0,2	2,075926
9,476667	0,2	2,069813
9,480000	0,2	2,062284
9,483333	0,2	2,053943
9,486667	0,2	2,045202
9,490000	0,2	2,035747
9,493333	0,2	2,024559
9,496667	0,2	2,010742
9,500000	0,2	1,994148
9,503333	0,2	1,975254
9,506667	0,2	1,954626
9,510000	0,2	1,932453
9,513333	0,2	1,908708
9,516667	0,2	1,883676
9,520000	0,2	1,858099
9,523333	0,2	1,832776
9,526667	0,2	1,807901
9,530000	0,2	1,782899
9,533333	0,2	1,756992
9,536667	0,2	1,729804
9,540000	0,2	1,701490
9,543333	0,2	1,672360
9,546667	0,2	1,642553
9,550000	0,2	1,612341
9,553333	0,2	1,582325
9,556667	0,2	1,552879
9,560000	0,2	1,523782
9,563333	0,2	1,494441
9,566667	0,2	1,464204
9,570000	0,2	1,432729
9,573333	0,2	1,400343
9,576667	0,2	1,367835
9,580000	0,2	1,335831
9,583333	0,2	1,304517
9,586667	0,2	1,273846
9,590000	0,2	1,244008
9,593333	0,2	1,215433
9,596667	0,2	1,187954
9,600000	0,2	1,160597
9,603333	0,2	1,132663
9,606667	0,2	1,104362
9,610000	0,2	1,076256
9,613333	0,2	1,048795
9,616667	0,2	1,022341
9,620000	0,2	0,997050
9,623333	0,2	0,972803
9,626667	0,2	0,949424
9,630000	0,2	0,926716
9,633333	0,2	0,904556
9,636667	0,2	0,883079
9,640000	0,2	0,862344
9,643333	0,2	0,842031
9,646667	0,2	0,821927
9,650000	0,2	0,802357
9,653333	0,2	0,783801
9,656667	0,2	0,766311
9,660000	0,2	0,749607
9,663333	0,2	0,733517
9,666667	0,2	0,717970
9,670000	0,2	0,702707
9,673333	0,2	0,687586
9,676667	0,2	0,673157
9,680000	0,2	0,660287
9,683333	0,2	0,649112
9,686667	0,2	0,638826
9,690000	0,2	0,628473
9,693333	0,2	0,617556
9,696667	0,2	0,606123
9,700000	0,2	0,594825
9,703333	0,2	0,584614
9,706667	0,2	0,575995
9,710000	0,2	0,568676
9,713333	0,2	0,561885
9,716667	0,2	0,554926
9,720000	0,2	0,547618
9,723333	0,2	0,540245
9,726667	0,2	0,533024
9,730000	0,2	0,525707
9,733333	0,2	0,517885
9,736667	0,2	0,509554
9,740000	0,2	0,501188
9,743333	0,2	0,493400
9,746667	0,2	0,486577
9,750000	0,2	0,480598
9,753333	0,2	0,474753
9,756667	0,2	0,468224
9,760000	0,2	0,460703
9,763333	0,2	0,452516
9,766667	0,2	0,444465
9,770000	0,2	0,437458
9,773333	0,2	0,431845
9,776667	0,2	0,427253
9,780000	0,2	0,423082
9,783333	0,2	0,418903
9,786667	0,2	0,414478
9,790000	0,2	0,409619
9,793333	0,2	0,404136
9,796667	0,2	0,397970
9,800000	0,2	0,391277
9,803333	0,2	0,384257
9,806667	0,2	0,377061
9,810000	0,2	0,369816
9,813333	0,2	0,362565
9,816667	0,2	0,355305
9,820000	0,2	0,348133
9,823333	0,2	0,341231
9,826667	0,2	0,334675
9,830000	0,2	0,328408
9,833333	0,2	0,322368
9,836667	0,2	0,316639
9,840000	0,2	0,311411
9,843333	0,2	0,306466
9,846667	0,2	0,301084
9,850000	0,2	0,294819
9,853333	0,2	0,287887
9,856667	0,2	0,280747
9,860000	0,2	0,273682
9,863333	0,2	0,266711
9,866667	0,2	0,259768
9,870000	0,2	0,252898
9,873333	0,2	0,246303
9,876667	0,2	0,240165
9,880000	0,2	0,234443
9,883333	0,2	0,229092
9,886667	0,2	0,224186
9,890000	0,2	0,219595
9,893333	0,2	0,215089
9,896667	0,2	0,210763
9,900000	0,2	0,206647
9,903333	0,2	0,202200
9,906667	0,2	0,196855
9,910000	0,2	0,190682
9,913333	0,2	0,184073
9,916667	0,2	0,177316
9,920000	0,2	0,170775
9,923333	0,2	0,164983
9,926667	0,2	0,160350
9,930000	0,2	0,156930
9,933333	0,2	0,154404
9,936667	0,2	0,152157
9,940000	0,2	0,149541
9,943333	0,2	0,146278
9,946667	0,2	0,142579
9,950000	0,2	0,138821
9,953333	0,2	0,135189
9,956667	0,2	0,131659
9,960000	0,2	0,128334
9,963333	0,2	0,125540
9,966667	0,2	0,123381
9,970000	0,2	0,121592
9,973333	0,2	0,120027
9,976667	0,2	0,118936
9,980000	0,2	0,118522
9,983333	0,2	0,118461
9,986667	0,2	0,118062
9,990000	0,2	0,116774
9,993333	0,2	0,114538
9,996667	0,2	0,112094
10,000000	0,2	0,110714
10,003333	0,2	0,111036
10,006667	0,2	0,112493
10,010000	0,2	0,114131
10,013333	0,2	0,115389
10,016667	0,2	0,116115
10,020000	0,2	0,116514
10,023333	0,2	0,117168
10,026667	0,2	0,118677
10,030000	0,2	0,121172
10,033333	0,2	0,124317
10,036667	0,2	0,127710
10,040000	0,2	0,131175
10,043333	0,2	0,134643
10,046667	0,2	0,137819
10,050000	0,2	0,140177
10,053333	0,2	0,141434
10,056667	0,2	0,141903
10,060000	0,2	0,142211
10,063333	0,2	0,142878
10,066667	0,2	0,144131
10,070000	0,2	0,145875
10,073333	0,2	0,147966
10,076667	0,2	0,150400
10,080000	0,2	0,153060
10,083333	0,2	0,155707
10,086667	0,2	0,158202
10,090000	0,2	0,160493
10,093333	0,2	0,162522
10,096667	0,2	0,164261
10,100000	0,2	0,165812
10,103333	0,2	0,167381
10,106667	0,2	0,169057
10,110000	0,2	0,170643
10,113333	0,2	0,171755
10,116667	0,2	0,172266
10,120000	0,2	0,172552
10,123333	0,2	0,173109
10,126667	0,2	0,174139
10,130000	0,2	0,175573
10,133333	0,2	0,177301
10,136667	0,2	0,179190
10,140000	0,2	0,181022
10,143333	0,2	0,182802
10,146667	0,2	0,184960
10,150000	0,2	0,187700
10,153333	0,2	0,190482
10,156667	0,2	0,192668
10,160000	0,2	0,194409
10,163333	0,2	0,196419
10,166667	0,2	0,199086
10,170000	0,2	0,202200
10,173333	0,2	0,205399
10,176667	0,2	0,208534
10,180000	0,2	0,211706
10,183333	0,2	0,215214
10,186667	0,2	0,219411
10,190000	0,2	0,224551
10,193333	0,2	0,230642
10,196667	0,2	0,237384
10,200000	0,2	0,244366
10,203333	0,2	0,251312
10,206667	0,2	0,258260
10,210000	0,2	0,265748
10,213333	0,2	0,274609
10,216667	0,2	0,285530
10,220000	0,2	0,298819
10,223333	0,2	0,314244
10,226667	0,2	0,330972
10,230000	0,2	0,348157
10,233333	0,2	0,365864
10,236667	0,2	0,385020
10,240000	0,2	0,406401
10,243333	0,2	0,429988
10,246667	0,2	0,455240
10,250000	0,2	0,481669
10,253333	0,2	0,509170
10,256667	0,2	0,538061
10,260000	0,2	0,568843
10,263333	0,2	0,601715
10,266667	0,2	0,636444
10,270000	0,2	0,672858
10,273333	0,2	0,711269
10,276667	0,2	0,752113
10,280000	0,2	0,795187
10,283333	0,2	0,839829
10,286667	0,2	0,885800
10,290000	0,2	0,933359
10,293333	0,2	0,982771
10,296667	0,2	1,034147
10,300000	0,2	1,087232
10,303333	0,2	1,141339
10,306667	0,2	1,195926
10,310000	0,2	1,250946
10,313333	0,2	1,306445
10,316667	0,2	1,362229
10,320000	0,2	1,417931
10,323333	0,2	1,473095
10,326667	0,2	1,527415
10,330000	0,2	1,580985
10,333333	0,2	1,633970
10,336667	0,2	1,686143
10,340000	0,2	1,736875
10,343333	0,2	1,785360
10,346667	0,2	1,830978
10,350000	0,2	1,873641
10,353333	0,2	1,913651
10,356667	0,2	1,951202
10,360000	0,2	1,986145
10,363333	0,2	2,018091
10,366667	0,2	2,046544
10,370000	0,2	2,070954
10,373333	0,2	2,090836
10,376667	0,2	2,105850
10,380000	0,2	2,115881
10,383333	0,2	2,121105
10,386667	0,2	2,121861
10,390000	0,2	2,118446
10,393333	0,2	2,111009
10,396667	0,2	2,099518
10,400000	0,2	2,083879
10,403333	0,2	2,064114
10,406667	0,2	2,040387
10,410000	0,2	2,012861
10,413333	0,2	1,981604
10,416667	0,2	1,946938
10,420000	0,2	1,909582
10,423333	0,2	1,870114
10,426667	0,2	1,828605
10,430000	0,2	1,784902
10,433333	0,2	1,739060
10,436667	0,2	1,691435
10,440000	0,2	1,642490
10,443333	0,2	1,592730
10,446667	0,2	1,542649
10,450000	0,2	1,492551
10,453333	0,2	1,442639
10,456667	0,2	1,393245
10,460000	0,2	1,344746
10,463333	0,2	1,297193
10,466667	0,2	1,250087
10,470000	0,2	1,202952
10,473333	0,2	1,156149
10,476667	0,2	1,110724
10,480000	0,2	1,067495
10,483333	0,2	1,026490
10,486667	0,2	0,987151
10,490000	0,2	0,949034
10,493333	0,2	0,912367
10,496667	0,2	0,877766
10,500000	0,2	0,845613
10,503333	0,2	0,815960
10,506667	0,2	0,788686
10,510000	0,2	0,763704
10,513333	0,2	0,741184
10,516667	0,2	0,721352
10,520000	0,2	0,704031
10,523333	0,2	0,688556
10,526667	0,2	0,674121
10,530000	0,2	0,660155
10,533333	0,2	0,646621
10,536667	0,2	0,634067
10,540000	0,2	0,623084
10,543333	0,2	0,613781
10,546667	0,2	0,605925
10,550000	0,2	0,599238
10,553333	0,2	0,593410
10,556667	0,2	0,588040
10,560000	0,2	0,582775
10,563333	0,2	0,577526
10,566667	0,2	0,572380
10,570000	0,2	0,567248
10,573333	0,2	0,561898
10,576667	0,2	0,556397
10,580000	0,2	0,551114
10,583333	0,2	0,546177
10,586667	0,2	0,541362
10,590000	0,2	0,536447
10,593333	0,2	0,531163
10,596667	0,2	0,524892
10,600000	0,2	0,516995
10,603333	0,2	0,507369
10,606667	0,2	0,496224
10,610000	0,2	0,483801
10,613333	0,2	0,470732
10,616667	0,2	0,458081
10,620000	0,2	0,446615
10,623333	0,2	0,436178
10,626667	0,2	0,425849
10,630000	0,2	0,414594
10,633333	0,2	0,401776
10,636667	0,2	0,387196
10,640000	0,2	0,371028
10,643333	0,2	0,353929
10,646667	0,2	0,336906
10,650000	0,2	0,320656
10,653333	0,2	0,305028
10,656667	0,2	0,289338
10,660000	0,2	0,273185
10,663333	0,2	0,256639
10,666667	0,2	0,239827
10,670000	0,2	0,222767
10,673333	0,2	0,205454
10,676667	0,2	0,187866
10,680000	0,2	0,170118
10,683333	0,2	0,152560
10,686667	0,2	0,135563
10,690000	0,2	0,119346
10,693333	0,2	0,104052
10,696667	0,2	0,089666
10,700000	0,2	0,075816
10,703333	0,2	0,061870
10,706667	0,2	0,047293
10,710000	0,2	0,031994
10,713333	0,2	0,016529
10,716667	0,2	0,001858
10,720000	0,2	-0,011454
10,723333	0,2	-0,023579
10,726667	0,2	-0,034865
10,730000	0,2	-0,045464
10,733333	0,2	-0,055521
10,736667	0,2	-0,065288
10,740000	0,2	-0,075184
10,743333	0,2	-0,085525
10,746667	0,2	-0,096073
10,750000	0,2	-0,106252
10,753333	0,2	-0,115734
10,756667	0,2	-0,124684
10,760000	0,2	-0,133463
10,763333	0,2	-0,142036
10,766667	0,2	-0,149999
10,770000	0,2	-0,157069
10,773333	0,2	-0,163123
10,776667	0,2	-0,168243
10,780000	0,2	-0,172892
10,783333	0,2	-0,177557
10,786667	0,2	-0,182403
10,790000	0,2	-0,187495
10,793333	0,2	-0,192831
10,796667	0,2	-0,198021
10,800000	0,2	-0,202555
10,803333	0,2	-0,206292
10,806667	0,2	-0,209286
10,810000	0,2	-0,211550
10,813333	0,2	-0,213422
10,816667	0,2	-0,215691
10,820000	0,2	-0,218973
10,823333	0,2	-0,223201
10,826667	0,2	-0,227792
10,830000	0,2	-0,231994
10,833333	0,2	-0,235178
10,836667	0,2	-0,237309
10,840000	0,2	-0,238973
10,843333	0,2	-0,240749
10,846667	0,2	-0,242868
10,850000	0,2	-0,245517
10,853333	0,2	-0,248912
10,856667	0,2	-0,252887
10,860000	0,2	-0,256856
10,863333	0,2	-0,260240
10,866667	0,2	-0,262671
10,870000	0,2	-0,264116
10,873333	0,2	-0,265049
10,876667	0,2	-0,266136
10,880000	0,2	-0,267751
10,883333	0,2	-0,269926
10,886667	0,2	-0,272683
10,890000	0,2	-0,276101
10,893333	0,2	-0,279779
10,896667	0,2	-0,282844
10,900000	0,2	-0,284934
10,903333	0,2	-0,286495
10,906667	0,2	-0,288159
10,910000	0,2	-0,290296
10,913333	0,2	-0,292922
10,916667	0,2	-0,295873
10,920000	0,2	-0,298991
10,923333	0,2	-0,302047
10,926667	0,2	-0,304790
10,930000	0,2	-0,307305
10,933333	0,2	-0,309994
10,936667	0,2	-0,313015
10,940000	0,2	-0,315929
10,943333	0,2	-0,317996
10,946667	0,2	-0,318839
10,950000	0,2	-0,318771
10,953333	0,2	-0,318474
10,956667	0,2	-0,318515
10,960000	0,2	-0,319198
10,963333	0,2	-0,320736
10,966667	0,2	-0,323279
10,970000	0,2	-0,326585
10,973333	0,2	-0,330129
10,976667	0,2	-0,333722
10,980000	0,2	-0,337430
10,983333	0,2	-0,340998
10,986667	0,2	-0,343735
10,990000	0,2	-0,344937
10,993333	0,2	-0,344732
10,996667	0,2	-0,344356
11,000000	0,2	-0,345087
11,003333	0,2	-0,347205
11,006667	0,2	-0,350119
11,010000	0,2	-0,353054
11,013333	0,2	-0,355465
11,016667	0,2	-0,357123
11,020000	0,2	-0,358074
11,023333	0,2	-0,358659
11,026667	0,2	-0,359427
11,030000	0,2	-0,360747
11,033333	0,2	-0,362479
11,036667	0,2	-0,364076
11,040000	0,2	-0,365044
11,043333	0,2	-0,365413
11,046667	0,2	-0,365626
11,050000	0,2	-0,365938
11,053333	0,2	-0,366141
11,056667	0,2	-0,365952
11,060000	0,2	-0,365436
11,063333	0,2	-0,365033
11,066667	0,2	-0,365194
11,070000	0,2	-0,366003
11,073333	0,2	-0,367310
11,076667	0,2	-0,369076
11,080000	0,2	-0,371150
11,083333	0,2	-0,372886
11,086667	0,2	-0,373507
11,090000	0,2	-0,372799
11,093333	0,2	-0,371188
11,096667	0,2	-0,369279
11,100000	0,2	-0,367481
11,103333	0,2	-0,365851
11,106667	0,2	-0,364140
11,110000	0,2	-0,362121
11,113333	0,2	-0,359924
11,116667	0,2	-0,358000
11,120000	0,2	-0,356799
11,123333	0,2	-0,356437
11,126667	0,2	-0,356518
11,130000	0,2	-0,356390
11,133333	0,2	-0,355720
11,136667	0,2	-0,354748
11,140000	0,2	-0,353919
11,143333	0,2	-0,353381
11,146667	0,2	-0,352889
11,150000	0,2	-0,352045
11,153333	0,2	-0,350560
11,156667	0,2	-0,348385
11,160000	0,2	-0,345780
11,163333	0,2	-0,343094
11,166667	0,2	-0,340404
11,170000	0,2	-0,337614
11,173333	0,2	-0,334835
11,176667	0,2	-0,332446
11,180000	0,2	-0,330691
11,183333	0,2	-0,329130
11,186667	0,2	-0,326962
11,190000	0,2	-0,324151
11,193333	0,2	-0,321485
11,196667	0,2	-0,319357
11,200000	0,2	-0,317170
11,203333	0,2	-0,314290
11,206667	0,2	-0,310997
11,210000	0,2	-0,307908
11,213333	0,2	-0,305047
11,216667	0,2	-0,302013
11,220000	0,2	-0,298546
11,223333	0,2	-0,294615
11,226667	0,2	-0,290180
11,230000	0,2	-0,285069
11,233333	0,2	-0,279168
11,236667	0,2	-0,272796
11,240000	0,2	-0,266915
11,243333	0,2	-0,262762
11,246667	0,2	-0,260928
11,250000	0,2	-0,260789
11,253333	0,2	-0,260934
11,256667	0,2	-0,260018
11,260000	0,2	-0,257353
11,263333	0,2	-0,253091
11,266667	0,2	-0,248069
11,270000	0,2	-0,243344
11,273333	0,2	-0,239549
11,276667	0,2	-0,236675
11,280000	0,2	-0,234434
11,283333	0,2	-0,232539
11,286667	0,2	-0,230759
11,290000	0,2	-0,229012
11,293333	0,2	-0,227399
11,296667	0,2	-0,226001
11,300000	0,2	-0,224707
11,303333	0,2	-0,223455
11,306667	0,2	-0,222579
11,310000	0,2	-0,222482
11,313333	0,2	-0,223151
11,316667	0,2	-0,224299
11,320000	0,2	-0,225727
11,323333	0,2	-0,227388
11,326667	0,2	-0,229241
11,330000	0,2	-0,231189
11,333333	0,2	-0,233115
11,336667	0,2	-0,235032
11,340000	0,2	-0,237122
11,343333	0,2	-0,239555
11,346667	0,2	-0,242372
11,350000	0,2	-0,245391
11,353333	0,2	-0,248327
11,356667	0,2	-0,251337
11,360000	0,2	-0,254878
11,363333	0,2	-0,258976
11,366667	0,2	-0,263361
11,370000	0,2	-0,267978
11,373333	0,2	-0,272876
11,376667	0,2	-0,277898
11,380000	0,2	-0,282783
11,383333	0,2	-0,287521
11,386667	0,2	-0,292293
11,390000	0,2	-0,297064
11,393333	0,2	-0,301660
11,396667	0,2	-0,306235
11,400000	0,2	-0,311220
11,403333	0,2	-0,316723
11,406667	0,2	-0,322244
11,410000	0,2	-0,327138
11,413333	0,2	-0,331124
11,416667	0,2	-0,334250
11,420000	0,2	-0,336768
11,423333	0,2	-0,339006
11,426667	0,2	-0,341163
11,430000	0,2	-0,343397
11,433333	0,2	-0,345880
11,436667	0,2	-0,348611
11,440000	0,2	-0,351296
11,443333	0,2	-0,353559
11,446667	0,2	-0,355227
11,450000	0,2	-0,356263
11,453333	0,2	-0,356653
11,456667	0,2	-0,356676
11,460000	0,2	-0,356941
11,463333	0,2	-0,357846
11,466667	0,2	-0,359247
11,470000	0,2	-0,360772
11,473333	0,2	-0,362065
11,476667	0,2	-0,362704
11,480000	0,2	-0,362286
11,483333	0,2	-0,360759
11,486667	0,2	-0,358595
11,490000	0,2	-0,356495
11,493333	0,2	-0,354715
11,496667	0,2	-0,352787
11,500000	0,2	-0,350164
11,503333	0,2	-0,346966
11,506667	0,2	-0,343781
11,510000	0,2	-0,340899
11,513333	0,2	-0,338014
11,516667	0,2	-0,334543
11,520000	0,2	-0,330203
11,523333	0,2	-0,325275
11,526667	0,2	-0,320164
11,530000	0,2	-0,314913
11,533333	0,2	-0,309427
11,536667	0,2	-0,303920
11,540000	0,2	-0,298846
11,543333	0,2	-0,294458
11,546667	0,2	-0,290621
11,550000	0,2	-0,287005
11,553333	0,2	-0,283223
11,556667	0,2	-0,278927
11,560000	0,2	-0,273970
11,563333	0,2	-0,268439
11,566667	0,2	-0,262687
11,570000	0,2	-0,257193
11,573333	0,2	-0,252176
11,576667	0,2	-0,247582
11,580000	0,2	-0,243485
11,583333	0,2	-0,240194
11,586667	0,2	-0,237890
11,590000	0,2	-0,236317
11,593333	0,2	-0,234973
11,596667	0,2	-0,233466
11,600000	0,2	-0,231551
11,603333	0,2	-0,229104
11,606667	0,2	-0,226348
11,610000	0,2	-0,223921
11,613333	0,2	-0,222553
11,616667	0,2	-0,222512
11,620000	0,2	-0,223460
11,623333	0,2	-0,224997
11,626667	0,2	-0,227033
11,630000	0,2	-0,229568
11,633333	0,2	-0,232399
11,636667	0,2	-0,235168
11,640000	0,2	-0,237653
11,643333	0,2	-0,240040
11,646667	0,2	-0,242896
11,650000	0,2	-0,246627
11,653333	0,2	-0,251015
11,656667	0,2	-0,255609
11,660000	0,2	-0,260225
11,663333	0,2	-0,264675
11,666667	0,2	-0,268538
11,670000	0,2	-0,271599
11,673333	0,2	-0,274186
11,676667	0,2	-0,276815
11,680000	0,2	-0,279699
11,683333	0,2	-0,282741
11,686667	0,2	-0,285999
11,690000	0,2	-0,289948
11,693333	0,2	-0,295131
11,696667	0,2	-0,301645
11,700000	0,2	-0,308910
11,703333	0,2	-0,315930
11,706667	0,2	-0,321995
11,710000	0,2	-0,327161
11,713333	0,2	-0,331985
11,716667	0,2	-0,336928
11,720000	0,2	-0,342085
11,723333	0,2	-0,347247
11,726667	0,2	-0,351961
11,730000	0,2	-0,355888
11,733333	0,2	-0,359321
11,736667	0,2	-0,362886
11,740000	0,2	-0,366661
11,743333	0,2	-0,370031
11,746667	0,2	-0,372400
11,750000	0,2	-0,373842
11,753333	0,2	-0,375088
11,756667	0,2	-0,376850
11,760000	0,2	-0,379156
11,763333	0,2	-0,381535
11,766667	0,2	-0,383593
11,770000	0,2	-0,385067
11,773333	0,2	-0,385728
11,776667	0,2	-0,385645
11,780000	0,2	-0,385323
11,783333	0,2	-0,385281
11,786667	0,2	-0,385687
11,790000	0,2	-0,386359
11,793333	0,2	-0,386834
11,796667	0,2	-0,386733
11,800000	0,2	-0,386214
11,803333	0,2	-0,385706
11,806667	0,2	-0,385341
11,810000	0,2	-0,384983
11,813333	0,2	-0,384548
11,816667	0,2	-0,383953
11,820000	0,2	-0,382861
11,823333	0,2	-0,380817
11,826667	0,2	-0,377658
11,830000	0,2	-0,373751
11,833333	0,2	-0,369766
11,836667	0,2	-0,366194
11,840000	0,2	-0,363075
11,843333	0,2	-0,360119
11,846667	0,2	-0,357190
11,850000	0,2	-0,354562
11,853333	0,2	-0,352524
11,856667	0,2	-0,351094
11,860000	0,2	-0,350222
11,863333	0,2	-0,349764
11,866667	0,2	-0,349257
11,870000	0,2	-0,348146
11,873333	0,2	-0,346197
11,876667	0,2	-0,343515
11,880000	0,2	-0,340256
11,883333	0,2	-0,336549
11,886667	0,2	-0,332584
11,890000	0,2	-0,328722
11,893333	0,2	-0,325558
11,896667	0,2	-0,323572
11,900000	0,2	-0,322624
11,903333	0,2	-0,322049
11,906667	0,2	-0,321237
11,910000	0,2	-0,319954
11,913333	0,2	-0,318199
11,916667	0,2	-0,315919
11,920000	0,2	-0,312997
11,923333	0,2	-0,309594
11,926667	0,2	-0,306264
11,930000	0,2	-0,303660
11,933333	0,2	-0,302199
11,936667	0,2	-0,301995
11,940000	0,2	-0,302961
11,943333	0,2	-0,304863
11,946667	0,2	-0,307348
11,950000	0,2	-0,310056
11,953333	0,2	-0,312655
11,956667	0,2	-0,314862
11,960000	0,2	-0,316513
11,963333	0,2	-0,317615
11,966667	0,2	-0,318420
11,970000	0,2	-0,319390
11,973333	0,2	-0,320918
11,976667	0,2	-0,323156
11,980000	0,2	-0,326151
11,983333	0,2	-0,329988
11,986667	0,2	-0,334620
11,990000	0,2	-0,339597
11,993333	0,2	-0,344141
11,996667	0,2	-0,347651
12,000000	0,2	-0,350142
12,003333	0,2	-0,352277
12,006667	0,2	-0,355030
12,010000	0,2	-0,359110
12,013333	0,2	-0,364515
12,016667	0,2	-0,370552
12,020000	0,2	-0,376256
12,023333	0,2	-0,380951
12,026667	0,2	-0,384697
12,030000	0,2	-0,388132
12,033333	0,2	-0,391852
12,036667	0,2	-0,396142
12,040000	0,2	-0,401161
12,043333	0,2	-0,406871
12,046667	0,2	-0,412814
12,050000	0,2	-0,418460
12,053333	0,2	-0,423617
12,056667	0,2	-0,428236
12,060000	0,2	-0,432289
12,063333	0,2	-0,435950
12,066667	0,2	-0,439491
12,070000	0,2	-0,443122
12,073333	0,2	-0,446947
12,076667	0,2	-0,450787
12,080000	0,2	-0,454196
12,083333	0,2	-0,456836
12,086667	0,2	-0,458733
12,090000	0,2	-0,460344
12,093333	0,2	-0,462527
12,096667	0,2	-0,465971
12,100000	0,2	-0,470390
12,103333	0,2	-0,474664
12,106667	0,2	-0,477733
12,110000	0,2	-0,479081
12,113333	0,2	-0,478780
12,116667	0,2	-0,477333
12,120000	0,2	-0,475373
12,123333	0,2	-0,473446
12,126667	0,2	-0,471842
12,130000	0,2	-0,470724
12,133333	0,2	-0,470310
12,136667	0,2	-0,470581
12,140000	0,2	-0,471026
12,143333	0,2	-0,470840
12,146667	0,2	-0,469315
12,150000	0,2	-0,466268
12,153333	0,2	-0,462137
12,156667	0,2	-0,457595
12,160000	0,2	-0,453013
12,163333	0,2	-0,448385
12,166667	0,2	-0,443844
12,170000	0,2	-0,439842
12,173333	0,2	-0,436704
12,176667	0,2	-0,434290
12,180000	0,2	-0,432056
12,183333	0,2	-0,429429
12,186667	0,2	-0,426232
12,190000	0,2	-0,422683
12,193333	0,2	-0,418987
12,196667	0,2	-0,415024
12,200000	0,2	-0,410357
12,203333	0,2	-0,404673
12,206667	0,2	-0,398269
12,210000	0,2	-0,391736
12,213333	0,2	-0,385389
12,216667	0,2	-0,379276
12,220000	0,2	-0,373287
12,223333	0,2	-0,367351
12,226667	0,2	-0,361693
12,230000	0,2	-0,356584
12,233333	0,2	-0,351945
12,236667	0,2	-0,347357
12,240000	0,2	-0,342320
12,243333	0,2	-0,336581
12,246667	0,2	-0,330321
12,250000	0,2	-0,323939
12,253333	0,2	-0,317819
12,256667	0,2	-0,312215
12,260000	0,2	-0,306853
12,263333	0,2	-0,300990
12,266667	0,2	-0,294161
12,270000	0,2	-0,286448
12,273333	0,2	-0,278236
12,276667	0,2	-0,270198
12,280000	0,2	-0,263166
12,283333	0,2	-0,257569
12,286667	0,2	-0,253132
12,290000	0,2	-0,249201
12,293333	0,2	-0,245103
12,296667	0,2	-0,240402
12,300000	0,2	-0,235031
12,303333	0,2	-0,229140
12,306667	0,2	-0,222822
12,310000	0,2	-0,215967
12,313333	0,2	-0,208382
12,316667	0,2	-0,200221
12,320000	0,2	-0,192150
12,323333	0,2	-0,184745
12,326667	0,2	-0,177949
12,330000	0,2	-0,171424
12,333333	0,2	-0,165048
12,336667	0,2	-0,158835
12,340000	0,2	-0,152593
12,343333	0,2	-0,145965
12,346667	0,2	-0,138959
12,350000	0,2	-0,131957
12,353333	0,2	-0,125121
12,356667	0,2	-0,118290
12,360000	0,2	-0,111302
12,363333	0,2	-0,104076
12,366667	0,2	-0,096707
12,370000	0,2	-0,089518
12,373333	0,2	-0,082669
12,376667	0,2	-0,075953
12,380000	0,2	-0,069203
12,383333	0,2	-0,062575
12,386667	0,2	-0,056210
12,390000	0,2	-0,049979
12,393333	0,2	-0,043611
12,396667	0,2	-0,036803
12,400000	0,2	-0,029446
12,403333	0,2	-0,021965
12,406667	0,2	-0,015018
12,410000	0,2	-0,008700
12,413333	0,2	-0,002416
12,416667	0,2	0,004384
12,420000	0,2	0,011587
12,423333	0,2	0,018686
12,426667	0,2	0,025384
12,430000	0,2	0,031626
12,433333	0,2	0,037400
12,436667	0,2	0,042789
12,440000	0,2	0,047975
12,443333	0,2	0,053088
12,446667	0,2	0,058033
12,450000	0,2	0,062643
12,453333	0,2	0,067064
12,456667	0,2	0,071766
12,460000	0,2	0,077225
12,463333	0,2	0,083605
12,466667	0,2	0,090614
12,470000	0,2	0,097768
12,473333	0,2	0,104792
12,476667	0,2	0,111423
12,480000	0,2	0,117066
12,483333	0,2	0,121237
12,486667	0,2	0,124105
12,490000	0,2	0,126354
12,493333	0,2	0,128687
12,496667	0,2	0,131489
12,500000	0,2	0,134880
12,503333	0,2	0,138822
12,506667	0,2	0,143059
12,510000	0,2	0,147278
12,513333	0,2	0,151430
12,516667	0,2	0,155642
12,520000	0,2	0,159922
12,523333	0,2	0,164132
12,526667	0,2	0,168121
12,530000	0,2	0,171900
12,533333	0,2	0,175671
12,536667	0,2	0,179641
12,540000	0,2	0,183935
12,543333	0,2	0,188578
12,546667	0,2	0,193334
12,550000	0,2	0,197782
12,553333	0,2	0,201678
12,556667	0,2	0,204985
12,560000	0,2	0,207599
12,563333	0,2	0,209628
12,566667	0,2	0,211841
12,570000	0,2	0,215111
12,573333	0,2	0,219514
12,576667	0,2	0,224363
12,580000	0,2	0,228883
12,583333	0,2	0,232626
12,586667	0,2	0,235446
12,590000	0,2	0,237383
12,593333	0,2	0,238701
12,596667	0,2	0,239966
12,600000	0,2	0,241791
12,603333	0,2	0,244331
12,606667	0,2	0,247234
12,610000	0,2	0,250093
12,613333	0,2	0,252649
12,616667	0,2	0,254779
12,620000	0,2	0,256624
12,623333	0,2	0,258538
12,626667	0,2	0,260732
12,630000	0,2	0,263041
12,633333	0,2	0,265177
12,636667	0,2	0,267028
12,640000	0,2	0,268472
12,643333	0,2	0,269250
12,646667	0,2	0,269223
12,650000	0,2	0,268431
12,653333	0,2	0,267068
12,656667	0,2	0,265579
12,660000	0,2	0,264341
12,663333	0,2	0,263253
12,666667	0,2	0,261860
12,670000	0,2	0,259943
12,673333	0,2	0,257787
12,676667	0,2	0,255601
12,680000	0,2	0,252992
12,683333	0,2	0,249599
12,686667	0,2	0,245868
12,690000	0,2	0,242632
12,693333	0,2	0,240279
12,696667	0,2	0,238754
12,700000	0,2	0,237982
12,703333	0,2	0,237715
12,706667	0,2	0,237413
12,710000	0,2	0,236602
12,713333	0,2	0,234911
12,716667	0,2	0,232185
12,720000	0,2	0,228858
12,723333	0,2	0,225536
12,726667	0,2	0,222303
12,730000	0,2	0,218927
12,733333	0,2	0,215376
12,736667	0,2	0,211876
12,740000	0,2	0,208607
12,743333	0,2	0,205474
12,746667	0,2	0,202281
12,750000	0,2	0,198993
12,753333	0,2	0,195690
12,756667	0,2	0,192358
12,760000	0,2	0,188785
12,763333	0,2	0,184861
12,766667	0,2	0,181023
12,770000	0,2	0,178132
12,773333	0,2	0,176728
12,776667	0,2	0,176410
12,780000	0,2	0,176043
12,783333	0,2	0,174814
12,786667	0,2	0,173079
12,790000	0,2	0,171787
12,793333	0,2	0,171207
12,796667	0,2	0,170746
12,800000	0,2	0,169891
12,803333	0,2	0,168838
12,806667	0,2	0,168146
12,810000	0,2	0,168127
12,813333	0,2	0,168791
12,816667	0,2	0,169996
12,820000	0,2	0,171431
12,823333	0,2	0,172846
12,826667	0,2	0,174422
12,830000	0,2	0,176604
12,833333	0,2	0,179424
12,836667	0,2	0,182316
12,840000	0,2	0,184901
12,843333	0,2	0,187641
12,846667	0,2	0,191337
12,850000	0,2	0,196213
12,853333	0,2	0,201939
12,856667	0,2	0,208245
12,860000	0,2	0,215059
12,863333	0,2	0,222249
12,866667	0,2	0,229493
12,870000	0,2	0,236460
12,873333	0,2	0,243093
12,876667	0,2	0,249638
12,880000	0,2	0,256533
12,883333	0,2	0,264334
12,886667	0,2	0,273444
12,890000	0,2	0,283822
12,893333	0,2	0,295118
12,896667	0,2	0,306961
12,900000	0,2	0,319029
12,903333	0,2	0,331148
12,906667	0,2	0,343392
12,910000	0,2	0,355877
12,913333	0,2	0,368706
12,916667	0,2	0,382185
12,920000	0,2	0,396840
12,923333	0,2	0,413187
12,926667	0,2	0,431478
12,930000	0,2	0,451484
12,933333	0,2	0,472480
12,936667	0,2	0,493639
12,940000	0,2	0,514484
12,943333	0,2	0,534964
12,946667	0,2	0,555383
12,950000	0,2	0,576274
12,953333	0,2	0,598105
12,956667	0,2	0,620990
12,960000	0,2	0,644810
12,963333	0,2	0,669617
12,966667	0,2	0,695495
12,970000	0,2	0,722142
12,973333	0,2	0,748922
12,976667	0,2	0,775242
12,980000	0,2	0,800961
12,983333	0,2	0,826478
12,986667	0,2	0,852312
12,990000	0,2	0,878872
12,993333	0,2	0,906473
12,996667	0,2	0,934936
13,000000	0,2	0,963402
13,003333	0,2	0,991082
13,006667	0,2	1,018000
13,010000	0,2	1,044669
13,013333	0,2	1,071055
13,016667	0,2	1,096413
13,020000	0,2	1,120147
13,023333	0,2	1,142227
13,026667	0,2	1,163078
13,030000	0,2	1,183466
13,033333	0,2	1,203989
13,036667	0,2	1,224385
13,040000	0,2	1,243691
13,043333	0,2	1,261361
13,046667	0,2	1,277902
13,050000	0,2	1,294146
13,053333	0,2	1,310130
13,056667	0,2	1,324952
13,060000	0,2	1,337616
13,063333	0,2	1,347697
13,066667	0,2	1,355446
13,070000	0,2	1,361729
13,073333	0,2	1,367672
13,076667	0,2	1,373938
13,080000	0,2	1,380409
13,083333	0,2	1,386668
13,086667	0,2	1,392488
13,090000	0,2	1,397747
13,093333	0,2	1,402274
13,096667	0,2	1,405935
13,100000	0,2	1,408874
13,103333	0,2	1,411647
13,106667	0,2	1,414902
13,110000	0,2	1,418837
13,113333	0,2	1,423124
13,116667	0,2	1,427330
13,120000	0,2	1,431291
13,123333	0,2	1,435125
13,126667	0,2	1,438951
13,130000	0,2	1,442709
13,133333	0,2	1,446327
13,136667	0,2	1,449895
13,140000	0,2	1,453612
13,143333	0,2	1,457787
13,146667	0,2	1,462717
13,150000	0,2	1,468262
13,153333	0,2	1,473792
13,156667	0,2	1,478742
13,160000	0,2	1,482966
13,163333	0,2	1,486547
13,166667	0,2	1,489693
13,170000	0,2	1,492764
13,173333	0,2	1,495838
13,176667	0,2	1,498405
13,180000	0,2	1,499869
13,183333	0,2	1,500057
13,186667	0,2	1,499146
13,190000	0,2	1,497499
13,193333	0,2	1,495477
13,196667	0,2	1,493183
13,200000	0,2	1,490469
13,203333	0,2	1,487050
13,206667	0,2	1,482557
13,210000	0,2	1,476832
13,213333	0,2	1,470118
13,216667	0,2	1,462767
13,220000	0,2	1,455024
13,223333	0,2	1,447054
13,226667	0,2	1,438908
13,230000	0,2	1,430408
13,233333	0,2	1,421253
13,236667	0,2	1,411277
13,240000	0,2	1,400404
13,243333	0,2	1,388495
13,246667	0,2	1,375611
13,250000	0,2	1,362278
13,253333	0,2	1,349422
13,256667	0,2	1,337939
13,260000	0,2	1,327934
13,263333	0,2	1,318497
13,266667	0,2	1,308593
13,270000	0,2	1,298035
13,273333	0,2	1,287383
13,276667	0,2	1,277060
13,280000	0,2	1,266862
13,283333	0,2	1,256288
13,286667	0,2	1,245064
13,290000	0,2	1,233349
13,293333	0,2	1,221606
13,296667	0,2	1,210347
13,300000	0,2	1,199929
13,303333	0,2	1,190453
13,306667	0,2	1,181905
13,310000	0,2	1,174282
13,313333	0,2	1,167285
13,316667	0,2	1,160267
13,320000	0,2	1,152927
13,323333	0,2	1,145651
13,326667	0,2	1,138832
13,330000	0,2	1,132247
13,333333	0,2	1,125286
13,336667	0,2	1,117636
13,340000	0,2	1,109665
13,343333	0,2	1,102075
13,346667	0,2	1,095309
13,350000	0,2	1,089405
13,353333	0,2	1,084158
13,356667	0,2	1,079278
13,360000	0,2	1,074503
13,363333	0,2	1,069640
13,366667	0,2	1,064712
13,370000	0,2	1,059925
13,373333	0,2	1,055256
13,376667	0,2	1,050514
13,380000	0,2	1,045786
13,383333	0,2	1,041307
13,386667	0,2	1,037137
13,390000	0,2	1,033134
13,393333	0,2	1,029158
13,396667	0,2	1,025296
13,400000	0,2	1,021693
13,403333	0,2	1,018362
13,406667	0,2	1,015424
13,410000	0,2	1,013251
13,413333	0,2	1,012098
13,416667	0,2	1,011608
13,420000	0,2	1,010905
13,423333	0,2	1,009318
13,426667	0,2	1,006900
13,430000	0,2	1,004282
13,433333	0,2	1,002257
13,436667	0,2	1,001419
13,440000	0,2	1,001947
13,443333	0,2	1,003605
13,446667	0,2	1,005936
13,450000	0,2	1,008523
13,453333	0,2	1,011133
13,456667	0,2	1,013740
13,460000	0,2	1,016403
13,463333	0,2	1,019129
13,466667	0,2	1,022132
13,470000	0,2	1,026052
13,473333	0,2	1,031457
13,476667	0,2	1,038411
13,480000	0,2	1,046704
13,483333	0,2	1,056020
13,486667	0,2	1,065832
13,490000	0,2	1,075610
13,493333	0,2	1,085189
13,496667	0,2	1,094749
13,500000	0,2	1,104466
13,503333	0,2	1,114238
13,506667	0,2	1,123965
13,510000	0,2	1,133810
13,513333	0,2	1,143892
13,516667	0,2	1,154172
13,520000	0,2	1,164601
13,523333	0,2	1,175083
13,526667	0,2	1,185522
13,530000	0,2	1,195861
13,533333	0,2	1,206069
13,536667	0,2	1,216375
13,540000	0,2	1,227247
13,543333	0,2	1,239041
13,546667	0,2	1,251733
13,550000	0,2	1,264891
13,553333	0,2	1,278135
13,556667	0,2	1,291917
13,560000	0,2	1,307558
13,563333	0,2	1,326351
13,566667	0,2	1,348764
13,570000	0,2	1,374328
13,573333	0,2	1,401954
13,576667	0,2	1,430683
13,580000	0,2	1,460375
13,583333	0,2	1,491530
13,586667	0,2	1,524656
13,590000	0,2	1,559955
13,593333	0,2	1,597336
13,596667	0,2	1,636439
13,600000	0,2	1,676771
13,603333	0,2	1,717842
13,606667	0,2	1,759142
13,610000	0,2	1,800323
13,613333	0,2	1,841398
13,616667	0,2	1,882327
13,620000	0,2	1,922508
13,623333	0,2	1,961015
13,626667	0,2	1,997210
13,630000	0,2	2,030939
13,633333	0,2	2,062050
13,636667	0,2	2,089869
13,640000	0,2	2,113409
13,643333	0,2	2,131998
13,646667	0,2	2,145502
13,650000	0,2	2,154071
13,653333	0,2	2,157789
13,656667	0,2	2,156603
13,660000	0,2	2,150529
13,663333	0,2	2,139769
13,666667	0,2	2,124744
13,670000	0,2	2,106085
13,673333	0,2	2,084426
13,676667	0,2	2,060085
13,680000	0,2	2,033150
13,683333	0,2	2,003815
13,686667	0,2	1,972419
13,690000	0,2	1,939340
13,693333	0,2	1,905120
13,696667	0,2	1,870634
13,700000	0,2	1,837038
13,703333	0,2	1,805303
13,706667	0,2	1,775624
13,710000	0,2	1,747501
13,713333	0,2	1,720503
13,716667	0,2	1,694793
13,720000	0,2	1,671014
13,723333	0,2	1,649950
13,726667	0,2	1,632234
13,730000	0,2	1,617983
13,733333	0,2	1,606575
13,736667	0,2	1,597105
13,740000	0,2	1,589289
13,743333	0,2	1,583625
13,746667	0,2	1,580702
13,750000	0,2	1,580812
13,753333	0,2	1,584031
13,756667	0,2	1,590173
13,760000	0,2	1,598754
13,763333	0,2	1,609267
13,766667	0,2	1,621615
13,770000	0,2	1,636168
13,773333	0,2	1,653316
13,776667	0,2	1,673123
13,780000	0,2	1,695262
13,783333	0,2	1,719042
13,786667	0,2	1,743808
13,790000	0,2	1,769423
13,793333	0,2	1,796060
13,796667	0,2	1,823792
13,800000	0,2	1,852488
13,803333	0,2	1,881661
13,806667	0,2	1,910516
13,810000	0,2	1,938511
13,813333	0,2	1,965771
13,816667	0,2	1,992628
13,820000	0,2	2,018891
13,823333	0,2	2,043928
13,826667	0,2	2,067329
13,830000	0,2	2,089142
13,833333	0,2	2,109468
13,836667	0,2	2,127984
13,840000	0,2	2,144087
13,843333	0,2	2,157574
13,846667	0,2	2,168891
13,850000	0,2	2,178684
13,853333	0,2	2,187433
13,856667	0,2	2,195596
13,860000	0,2	2,203669
13,863333	0,2	2,211936
13,866667	0,2	2,220233
13,870000	0,2	2,228006
13,873333	0,2	2,234887
13,876667	0,2	2,241258
13,880000	0,2	2,247979
13,883333	0,2	2,255591
13,886667	0,2	2,263867
13,890000	0,2	2,272159
13,893333	0,2	2,280017
13,896667	0,2	2,287394
13,900000	0,2	2,294614
13,903333	0,2	2,302386
13,906667	0,2	2,311550
13,910000	0,2	2,322362
13,913333	0,2	2,334165
13,916667	0,2	2,346008
13,920000	0,2	2,357271
13,923333	0,2	2,367808
13,926667	0,2	2,377982
13,930000	0,2	2,388382
13,933333	0,2	2,399240
13,936667	0,2	2,410329
13,940000	0,2	2,421504
13,943333	0,2	2,432985
13,946667	0,2	2,444959
13,950000	0,2	2,457013
13,953333	0,2	2,468225
13,956667	0,2	2,477984
13,960000	0,2	2,486661
13,963333	0,2	2,495353
13,966667	0,2	2,504981
13,970000	0,2	2,515629
13,973333	0,2	2,526617
13,976667	0,2	2,536931
13,980000	0,2	2,545680
13,983333	0,2	2,552569
13,986667	0,2	2,557928
13,990000	0,2	2,562220
13,993333	0,2	2,565766
13,996667	0,2	2,568737
14,000000	0,2	2,571073
14,003333	0,2	2,572458
14,006667	0,2	2,572363
14,010000	0,2	2,570254
14,013333	0,2	2,566130
14,016667	0,2	2,560638
14,020000	0,2	2,554420
14,023333	0,2	2,547556
14,026667	0,2	2,539671
14,030000	0,2	2,530579
14,033333	0,2	2,520699
14,036667	0,2	2,510515
14,040000	0,2	2,499758
14,043333	0,2	2,487654
14,046667	0,2	2,473807
14,050000	0,2	2,458252
14,053333	0,2	2,441042
14,056667	0,2	2,422489
14,060000	0,2	2,403476
14,063333	0,2	2,385156
14,066667	0,2	2,368228
14,070000	0,2	2,352414
14,073333	0,2	2,336710
14,076667	0,2	2,320125
14,080000	0,2	2,302423
14,083333	0,2	2,284389
14,086667	0,2	2,267274
14,090000	0,2	2,251877
14,093333	0,2	2,238152
14,096667	0,2	2,225639
14,100000	0,2	2,213925
14,103333	0,2	2,202589
14,106667	0,2	2,191161
14,110000	0,2	2,179433
14,113333	0,2	2,167693
14,116667	0,2	2,156519
14,120000	0,2	2,146386
14,123333	0,2	2,137606
14,126667	0,2	2,130465
14,130000	0,2	2,125022
14,133333	0,2	2,120761
14,136667	0,2	2,116656
14,140000	0,2	2,111957
14,143333	0,2	2,106781
14,146667	0,2	2,101655
14,150000	0,2	2,096853
14,153333	0,2	2,092202
14,156667	0,2	2,087220
14,160000	0,2	2,081662
14,163333	0,2	2,075942
14,166667	0,2	2,070788
14,170000	0,2	2,066744
14,173333	0,2	2,063935
14,176667	0,2	2,061934
14,180000	0,2	2,060076
14,183333	0,2	2,058039
14,186667	0,2	2,055870
14,190000	0,2	2,053706
14,193333	0,2	2,051842
14,196667	0,2	2,050803
14,200000	0,2	2,050998
14,203333	0,2	2,052323
14,206667	0,2	2,054153
14,210000	0,2	2,055683
14,213333	0,2	2,056244
14,216667	0,2	2,055515
14,220000	0,2	2,053850
14,223333	0,2	2,052390
14,226667	0,2	2,052387
14,230000	0,2	2,054207
14,233333	0,2	2,057174
14,236667	0,2	2,060290
14,240000	0,2	2,062853
14,243333	0,2	2,064726
14,246667	0,2	2,066310
14,250000	0,2	2,068084
14,253333	0,2	2,070194
14,256667	0,2	2,072553
14,260000	0,2	2,075249
14,263333	0,2	2,078725
14,266667	0,2	2,083308
14,270000	0,2	2,088746
14,273333	0,2	2,094495
14,276667	0,2	2,100200
14,280000	0,2	2,105781
14,283333	0,2	2,111360
14,286667	0,2	2,117145
14,290000	0,2	2,123285
14,293333	0,2	2,129957
14,296667	0,2	2,137494
14,300000	0,2	2,145973
14,303333	0,2	2,154848
14,306667	0,2	2,163504
14,310000	0,2	2,171991
14,313333	0,2	2,180811
14,316667	0,2	2,190230
14,320000	0,2	2,200101
14,323333	0,2	2,210107
14,326667	0,2	2,220220
14,330000	0,2	2,230979
14,333333	0,2	2,242963
14,336667	0,2	2,256073
14,340000	0,2	2,269770
14,343333	0,2	2,283746
14,346667	0,2	2,297957
14,350000	0,2	2,312170
14,353333	0,2	2,325888
14,356667	0,2	2,338659
14,360000	0,2	2,350167
14,363333	0,2	2,360141
14,366667	0,2	2,368410
14,370000	0,2	2,375009
14,373333	0,2	2,380150
14,376667	0,2	2,384014
14,380000	0,2	2,386534
14,383333	0,2	2,387455
14,386667	0,2	2,386639
14,390000	0,2	2,384091
14,393333	0,2	2,379699
14,396667	0,2	2,373318
14,400000	0,2	2,365075
14,403333	0,2	2,355326
14,406667	0,2	2,344512
14,410000	0,2	2,333186
14,413333	0,2	2,321937
14,416667	0,2	2,311075
14,420000	0,2	2,300677
14,423333	0,2	2,291332
14,426667	0,2	2,284308
14,430000	0,2	2,280562
14,433333	0,2	2,280056
14,436667	0,2	2,281989
14,440000	0,2	2,285281
14,443333	0,2	2,289423
14,446667	0,2	2,295142
14,450000	0,2	2,303981
14,453333	0,2	2,317363
14,456667	0,2	2,335961
14,460000	0,2	2,359608
14,463333	0,2	2,387739
14,466667	0,2	2,419951
14,470000	0,2	2,456257
14,473333	0,2	2,497129
14,476667	0,2	2,543478
14,480000	0,2	2,596058
14,483333	0,2	2,654612
14,486667	0,2	2,718011
14,490000	0,2	2,785195
14,493333	0,2	2,855641
14,496667	0,2	2,929250
14,500000	0,2	3,006240
14,503333	0,2	3,086887
14,506667	0,2	3,171022
14,510000	0,2	3,257770
14,513333	0,2	3,345560
14,516667	0,2	3,432452
14,520000	0,2	3,516814
14,523333	0,2	3,597622
14,526667	0,2	3,674365
14,530000	0,2	3,746683
14,533333	0,2	3,813770
14,536667	0,2	3,874250
14,540000	0,2	3,926412
14,543333	0,2	3,968699
14,546667	0,2	4,000570
14,550000	0,2	4,022531
14,553333	0,2	4,035127
14,556667	0,2	4,038377
14,560000	0,2	4,031991
14,563333	0,2	4,015843
14,566667	0,2	3,990109
14,570000	0,2	3,955090
14,573333	0,2	3,911350
14,576667	0,2	3,860024
14,580000	0,2	3,802470
14,583333	0,2	3,739829
14,586667	0,2	3,673285
14,590000	0,2	3,604346
14,593333	0,2	3,534518
14,596667	0,2	3,464899
14,600000	0,2	3,396082
14,603333	0,2	3,328383
14,606667	0,2	3,262155
14,610000	0,2	3,197826
14,613333	0,2	3,135928
14,616667	0,2	3,077136
14,620000	0,2	3,022011
14,623333	0,2	2,970750
14,626667	0,2	2,923215
14,630000	0,2	2,879063
14,633333	0,2	2,838077
14,636667	0,2	2,800383
14,640000	0,2	2,766127
14,643333	0,2	2,735208
14,646667	0,2	2,707531
14,650000	0,2	2,683012
14,653333	0,2	2,661271
14,656667	0,2	2,641913
14,660000	0,2	2,624898
14,663333	0,2	2,610188
14,666667	0,2	2,597404
14,670000	0,2	2,585936
14,673333	0,2	2,575101
14,676667	0,2	2,564519
14,680000	0,2	2,554397
14,683333	0,2	2,545284
14,686667	0,2	2,537660
14,690000	0,2	2,531806
14,693333	0,2	2,527860
14,696667	0,2	2,525840
14,700000	0,2	2,525566
14,703333	0,2	2,526585
14,706667	0,2	2,528318
14,710000	0,2	2,530296
14,713333	0,2	2,532300
14,716667	0,2	2,534657
14,720000	0,2	2,538321
14,723333	0,2	2,544240
14,726667	0,2	2,552690
14,730000	0,2	2,563206
14,733333	0,2	2,575064
14,736667	0,2	2,587967
14,740000	0,2	2,602410
14,743333	0,2	2,619287
14,746667	0,2	2,638944
14,750000	0,2	2,660696
14,753333	0,2	2,683349
14,756667	0,2	2,705991
14,760000	0,2	2,728547
14,763333	0,2	2,751998
14,766667	0,2	2,777813
14,770000	0,2	2,806920
14,773333	0,2	2,839181
14,776667	0,2	2,873620
14,780000	0,2	2,909047
14,783333	0,2	2,944718
14,786667	0,2	2,980567
14,790000	0,2	3,016837
14,793333	0,2	3,053595
14,796667	0,2	3,090505
14,800000	0,2	3,126959
14,803333	0,2	3,162533
14,806667	0,2	3,197136
14,810000	0,2	3,230462
14,813333	0,2	3,261644
14,816667	0,2	3,289850
14,820000	0,2	3,314945
14,823333	0,2	3,337375
14,826667	0,2	3,357755
14,830000	0,2	3,376436
14,833333	0,2	3,393083
14,836667	0,2	3,406952
14,840000	0,2	3,417550
14,843333	0,2	3,424652
14,846667	0,2	3,428124
14,850000	0,2	3,428010
14,853333	0,2	3,424426
14,856667	0,2	3,417494
14,860000	0,2	3,407501
14,863333	0,2	3,394933
14,866667	0,2	3,380388
14,870000	0,2	3,364433
14,873333	0,2	3,347457
14,876667	0,2	3,329709
14,880000	0,2	3,311269
14,883333	0,2	3,291839
14,886667	0,2	3,270916
14,890000	0,2	3,248361
14,893333	0,2	3,224753
14,896667	0,2	3,201079
14,900000	0,2	3,178139
14,903333	0,2	3,156439
14,906667	0,2	3,136355
14,910000	0,2	3,117951
14,913333	0,2	3,100837
14,916667	0,2	3,084505
14,920000	0,2	3,068834
14,923333	0,2	3,054222
14,926667	0,2	3,041128
14,930000	0,2	3,029426
14,933333	0,2	3,018498
14,936667	0,2	3,008020
14,940000	0,2	2,998312
14,943333	0,2	2,989802
14,946667	0,2	2,982387
14,950000	0,2	2,975526
14,953333	0,2	2,968853
14,956667	0,2	2,962470
14,960000	0,2	2,956737
14,963333	0,2	2,951844
14,966667	0,2	2,947439
14,970000	0,2	2,942797
14,973333	0,2	2,937589
14,976667	0,2	2,932228
14,980000	0,2	2,927471
14,983333	0,2	2,923906
14,986667	0,2	2,921541
14,990000	0,2	2,919756
14,993333	0,2	2,917979
14,996667	0,2	2,916297
15,000000	0,2	2,915062
15,003333	0,2	2,914103
15,006667	0,2	2,912667
15,010000	0,2	2,910202
15,013333	0,2	2,907066
15,016667	0,2	2,904310
15,020000	0,2	2,902862
15,023333	0,2	2,902911
15,026667	0,2	2,903839
15,030000	0,2	2,904888
15,033333	0,2	2,905927
15,036667	0,2	2,907327
15,040000	0,2	2,909483
15,043333	0,2	2,912668
15,046667	0,2	2,916743
15,050000	0,2	2,920852
15,053333	0,2	2,923979
15,056667	0,2	2,925862
15,060000	0,2	2,927032
15,063333	0,2	2,928238
15,066667	0,2	2,930180
15,070000	0,2	2,933353
15,073333	0,2	2,937678
15,076667	0,2	2,942515
15,080000	0,2	2,947366
15,083333	0,2	2,952321
15,086667	0,2	2,957545
15,090000	0,2	2,962609
15,093333	0,2	2,966893
15,096667	0,2	2,970576
15,100000	0,2	2,974619
15,103333	0,2	2,979928
15,106667	0,2	2,986736
15,110000	0,2	2,994510
15,113333	0,2	3,002445
15,116667	0,2	3,010026
15,120000	0,2	3,017288
15,123333	0,2	3,024988
15,126667	0,2	3,034276
15,130000	0,2	3,045749
15,133333	0,2	3,059058
15,136667	0,2	3,073501
15,140000	0,2	3,088661
15,143333	0,2	3,104274
15,146667	0,2	3,119779
15,150000	0,2	3,134394
15,153333	0,2	3,147650
15,156667	0,2	3,159745
15,160000	0,2	3,171235
15,163333	0,2	3,182372
15,166667	0,2	3,193020
15,170000	0,2	3,203139
15,173333	0,2	3,212928
15,176667	0,2	3,222429
15,180000	0,2	3,231296
15,183333	0,2	3,239094
15,186667	0,2	3,245751
15,190000	0,2	3,251689
15,193333	0,2	3,257524
15,196667	0,2	3,263565
15,200000	0,2	3,269419
15,203333	0,2	3,274446
15,206667	0,2	3,278522
15,210000	0,2	3,281984
15,213333	0,2	3,285378
15,216667	0,2	3,289392
15,220000	0,2	3,294535
15,223333	0,2	3,300918
15,226667	0,2	3,308179
15,230000	0,2	3,315503
15,233333	0,2	3,322197
15,236667	0,2	3,328292
15,240000	0,2	3,334372
15,243333	0,2	3,340967
15,246667	0,2	3,348149
15,250000	0,2	3,355525
15,253333	0,2	3,362611
15,256667	0,2	3,369249
15,260000	0,2	3,375651
15,263333	0,2	3,382162
15,266667	0,2	3,389084
15,270000	0,2	3,396646
15,273333	0,2	3,404921
15,276667	0,2	3,413717
15,280000	0,2	3,422632
15,283333	0,2	3,431350
15,286667	0,2	3,439597
15,290000	0,2	3,446831
15,293333	0,2	3,452659
15,296667	0,2	3,457504
15,300000	0,2	3,462386
15,303333	0,2	3,468299
15,306667	0,2	3,475935
15,310000	0,2	3,485583
15,313333	0,2	3,496929
15,316667	0,2	3,508988
15,320000	0,2	3,520517
15,323333	0,2	3,530769
15,326667	0,2	3,539762
15,330000	0,2	3,547787
15,333333	0,2	3,555080
15,336667	0,2	3,561905
15,340000	0,2	3,568379
15,343333	0,2	3,574392
15,346667	0,2	3,579854
15,350000	0,2	3,584761
15,353333	0,2	3,589324
15,356667	0,2	3,594233
15,360000	0,2	3,600174
15,363333	0,2	3,607006
15,366667	0,2	3,614034
15,370000	0,2	3,621037
15,373333	0,2	3,628430
15,376667	0,2	3,636550
15,380000	0,2	3,645337
15,383333	0,2	3,654761
15,386667	0,2	3,665042
15,390000	0,2	3,676340
15,393333	0,2	3,688753
15,396667	0,2	3,702434
15,400000	0,2	3,717112
15,403333	0,2	3,731745
15,406667	0,2	3,745027
15,410000	0,2	3,756233
15,413333	0,2	3,765487
15,416667	0,2	3,773145
15,420000	0,2	3,779131
15,423333	0,2	3,783050
15,426667	0,2	3,784676
15,430000	0,2	3,784106
15,433333	0,2	3,781502
15,436667	0,2	3,776845
15,440000	0,2	3,769978
15,443333	0,2	3,760855
15,446667	0,2	3,749790
15,450000	0,2	3,737317
15,453333	0,2	3,723932
15,456667	0,2	3,710103
15,460000	0,2	3,696117
15,463333	0,2	3,682134
15,466667	0,2	3,668648
15,470000	0,2	3,656351
15,473333	0,2	3,645605
15,476667	0,2	3,636334
15,480000	0,2	3,628454
15,483333	0,2	3,622407
15,486667	0,2	3,618863
15,490000	0,2	3,617986
15,493333	0,2	3,619430
15,496667	0,2	3,622855
15,500000	0,2	3,628280
15,503333	0,2	3,636115
15,506667	0,2	3,647028
15,510000	0,2	3,661820
15,513333	0,2	3,681180
15,516667	0,2	3,705154
15,520000	0,2	3,732774
15,523333	0,2	3,762443
15,526667	0,2	3,792708
15,530000	0,2	3,822912
15,533333	0,2	3,853345
15,536667	0,2	3,884613
15,540000	0,2	3,916970
15,543333	0,2	3,950137
15,546667	0,2	3,983322
15,550000	0,2	4,015431
15,553333	0,2	4,045537
15,556667	0,2	4,073254
15,560000	0,2	4,098577
15,563333	0,2	4,121479
15,566667	0,2	4,141857
15,570000	0,2	4,159704
15,573333	0,2	4,175334
15,576667	0,2	4,189756
15,580000	0,2	4,204670
15,583333	0,2	4,221938
15,586667	0,2	4,242967
15,590000	0,2	4,268278
15,593333	0,2	4,297744
15,596667	0,2	4,331654
15,600000	0,2	4,371286
15,603333	0,2	4,418068
15,606667	0,2	4,472712
15,610000	0,2	4,535470
15,613333	0,2	4,606382
15,616667	0,2	4,685017
15,620000	0,2	4,770768
15,623333	0,2	4,863543
15,626667	0,2	4,963943
15,630000	0,2	5,072761
15,633333	0,2	5,190138
15,636667	0,2	5,315419
15,640000	0,2	5,447844
15,643333	0,2	5,586835
15,646667	0,2	5,731762
15,650000	0,2	5,881902
15,653333	0,2	6,036708
15,656667	0,2	6,195908
15,660000	0,2	6,359200
15,663333	0,2	6,525744
15,666667	0,2	6,694093
15,670000	0,2	6,862806
15,673333	0,2	7,030977
15,676667	0,2	7,198169
15,680000	0,2	7,363886
15,683333	0,2	7,526992
15,686667	0,2	7,685749
15,690000	0,2	7,838482
15,693333	0,2	7,984065
15,696667	0,2	8,121738
15,700000	0,2	8,250468
15,703333	0,2	8,368680
15,706667	0,2	8,474615
15,710000	0,2	8,566717
15,713333	0,2	8,643592
15,716667	0,2	8,703819
15,720000	0,2	8,746178
15,723333	0,2	8,769912
15,726667	0,2	8,774615
15,730000	0,2	8,760293
15,733333	0,2	8,727540
15,736667	0,2	8,677254
15,740000	0,2	8,610294
15,743333	0,2	8,527469
15,746667	0,2	8,429581
15,750000	0,2	8,317407
15,753333	0,2	8,192052
15,756667	0,2	8,055495
15,760000	0,2	7,910293
15,763333	0,2	7,758742
15,766667	0,2	7,602703
15,770000	0,2	7,443768
15,773333	0,2	7,283220
15,776667	0,2	7,122602
15,780000	0,2	6,964459
15,783333	0,2	6,811805
15,786667	0,2	6,667191
15,790000	0,2	6,532839
15,793333	0,2	6,410842
15,796667	0,2	6,302690
15,800000	0,2	6,209283
15,803333	0,2	6,131532
15,806667	0,2	6,070159
15,810000	0,2	6,025080
15,813333	0,2	5,995712
15,816667	0,2	5,981812
15,820000	0,2	5,983796
15,823333	0,2	6,002276
15,826667	0,2	6,037307
15,830000	0,2	6,088123
15,833333	0,2	6,153544
15,836667	0,2	6,232461
15,840000	0,2	6,323881
15,843333	0,2	6,426546
15,846667	0,2	6,538734
15,850000	0,2	6,658555
15,853333	0,2	6,784353
15,856667	0,2	6,914702
15,860000	0,2	7,047983
15,863333	0,2	7,181863
15,866667	0,2	7,313405
15,870000	0,2	7,439958
15,873333	0,2	7,559774
15,876667	0,2	7,671684
15,880000	0,2	7,774515
15,883333	0,2	7,866788
15,886667	0,2	7,946724
15,890000	0,2	8,012581
15,893333	0,2	8,062939
15,896667	0,2	8,096631
15,900000	0,2	8,112863
15,903333	0,2	8,111427
15,906667	0,2	8,092535
15,910000	0,2	8,056678
15,913333	0,2	8,004698
15,916667	0,2	7,937719
15,920000	0,2	7,856924
15,923333	0,2	7,763358
15,926667	0,2	7,657883
15,930000	0,2	7,541572
15,933333	0,2	7,416274
15,936667	0,2	7,284631
15,940000	0,2	7,149382
15,943333	0,2	7,012284
15,946667	0,2	6,873756
15,950000	0,2	6,733817
15,953333	0,2	6,593117
15,956667	0,2	6,453029
15,960000	0,2	6,315119
15,963333	0,2	6,180627
15,966667	0,2	6,050463
15,970000	0,2	5,925546
15,973333	0,2	5,806850
15,976667	0,2	5,695020
15,980000	0,2	5,590215
15,983333	0,2	5,492232
15,986667	0,2	5,400657
15,990000	0,2	5,315232
15,993333	0,2	5,236103
15,996667	0,2	5,163417
16,000000	0,2	5,096859
16,003333	0,2	5,035563
16,006667	0,2	4,978490
16,010000	0,2	4,925095
16,013333	0,2	4,875231
16,016667	0,2	4,828559
16,020000	0,2	4,784629
16,023333	0,2	4,743170
16,026667	0,2	4,703847
16,030000	0,2	4,666106
16,033333	0,2	4,629498
16,036667	0,2	4,593812
16,040000	0,2	4,558867
16,043333	0,2	4,524488
16,046667	0,2	4,490707
16,050000	0,2	4,457787
16,053333	0,2	4,425753
16,056667	0,2	4,394205
16,060000	0,2	4,362812
16,063333	0,2	4,331412
16,066667	0,2	4,299825
16,070000	0,2	4,268072
16,073333	0,2	4,236370
16,076667	0,2	4,204913
16,080000	0,2	4,174219
16,083333	0,2	4,145397
16,086667	0,2	4,119638
16,090000	0,2	4,097599
16,093333	0,2	4,079019
16,096667	0,2	4,062864
16,100000	0,2	4,048374
16,103333	0,2	4,035710
16,106667	0,2	4,025274
16,110000	0,2	4,017161
16,113333	0,2	4,011504
16,116667	0,2	4,008716
16,120000	0,2	4,009183
16,123333	0,2	4,012833
16,126667	0,2	4,019160
16,130000	0,2	4,027648
16,133333	0,2	4,037788
16,136667	0,2	4,048994
16,140000	0,2	4,061135
16,143333	0,2	4,074789
16,146667	0,2	4,090669
16,150000	0,2	4,108995
16,153333	0,2	4,129400
16,156667	0,2	4,151342
16,160000	0,2	4,174453
16,163333	0,2	4,198407
16,166667	0,2	4,222745
16,170000	0,2	4,247077
16,173333	0,2	4,271355
16,176667	0,2	4,295578
16,180000	0,2	4,319206
16,183333	0,2	4,341363
16,186667	0,2	4,361479
16,190000	0,2	4,379304
16,193333	0,2	4,394682
16,196667	0,2	4,407754
16,200000	0,2	4,419002
16,203333	0,2	4,428740
16,206667	0,2	4,436649
16,210000	0,2	4,441908
16,213333	0,2	4,443647
16,216667	0,2	4,441437
16,220000	0,2	4,435404
16,223333	0,2	4,425661
16,226667	0,2	4,412015
16,230000	0,2	4,394604
16,233333	0,2	4,374097
16,236667	0,2	4,350971
16,240000	0,2	4,325216
16,243333	0,2	4,296777
16,246667	0,2	4,266053
16,250000	0,2	4,234008
16,253333	0,2	4,201625
16,256667	0,2	4,169305
16,260000	0,2	4,137102
16,263333	0,2	4,105314
16,266667	0,2	4,074602
16,270000	0,2	4,045591
16,273333	0,2	4,018411
16,276667	0,2	3,992827
16,280000	0,2	3,968908
16,283333	0,2	3,947244
16,286667	0,2	3,928501
16,290000	0,2	3,913015
16,293333	0,2	3,900830
16,296667	0,2	3,891780
16,300000	0,2	3,885638
16,303333	0,2	3,882432
16,306667	0,2	3,882589
16,310000	0,2	3,886600
16,313333	0,2	3,894422
16,316667	0,2	3,905281
16,320000	0,2	3,918200
16,323333	0,2	3,932526
16,326667	0,2	3,947954
16,330000	0,2	3,964437
16,333333	0,2	3,982101
16,336667	0,2	4,000918
16,340000	0,2	4,020413
16,343333	0,2	4,039941
16,346667	0,2	4,059247
16,350000	0,2	4,078357
16,353333	0,2	4,096853
16,356667	0,2	4,113680
16,360000	0,2	4,127721
16,363333	0,2	4,138520
16,366667	0,2	4,146504
16,370000	0,2	4,152362
16,373333	0,2	4,156177
16,376667	0,2	4,157432
16,380000	0,2	4,155643
16,383333	0,2	4,150490
16,386667	0,2	4,141631
16,390000	0,2	4,129025
16,393333	0,2	4,113114
16,396667	0,2	4,094396
16,400000	0,2	4,073262
16,403333	0,2	4,050270
16,406667	0,2	4,026155
16,410000	0,2	4,001496
16,413333	0,2	3,976662
16,416667	0,2	3,952154
16,420000	0,2	3,928654
16,423333	0,2	3,906634
16,426667	0,2	3,886359
16,430000	0,2	3,868171
16,433333	0,2	3,852200
16,436667	0,2	3,837906
16,440000	0,2	3,824544
16,443333	0,2	3,812161
16,446667	0,2	3,801801
16,450000	0,2	3,794683
16,453333	0,2	3,791276
16,456667	0,2	3,791100
16,460000	0,2	3,793149
16,463333	0,2	3,796301
16,466667	0,2	3,799585
16,470000	0,2	3,802614
16,473333	0,2	3,805722
16,476667	0,2	3,809298
16,480000	0,2	3,813251
16,483333	0,2	3,817213
16,486667	0,2	3,820861
16,490000	0,2	3,824009
16,493333	0,2	3,826372
16,496667	0,2	3,827314
16,500000	0,2	3,826192
16,503333	0,2	3,822936
16,506667	0,2	3,817993
16,510000	0,2	3,811994
16,513333	0,2	3,805647
16,516667	0,2	3,799449
16,520000	0,2	3,793324
16,523333	0,2	3,786814
16,526667	0,2	3,779571
16,530000	0,2	3,771643
16,533333	0,2	3,763514
16,536667	0,2	3,756067
16,540000	0,2	3,750183
16,543333	0,2	3,745969
16,546667	0,2	3,742646
16,550000	0,2	3,739421
16,553333	0,2	3,736089
16,556667	0,2	3,732984
16,560000	0,2	3,730747
16,563333	0,2	3,729993
16,566667	0,2	3,731027
16,570000	0,2	3,733961
16,573333	0,2	3,738914
16,576667	0,2	3,745818
16,580000	0,2	3,754214
16,583333	0,2	3,763573
16,586667	0,2	3,773683
16,590000	0,2	3,784583
16,593333	0,2	3,796317
16,596667	0,2	3,808669
16,600000	0,2	3,821259
16,603333	0,2	3,834177
16,606667	0,2	3,848127
16,610000	0,2	3,863634
16,613333	0,2	3,880455
16,616667	0,2	3,897710
16,620000	0,2	3,914413
16,623333	0,2	3,930123
16,626667	0,2	3,945130
16,630000	0,2	3,959926
16,633333	0,2	3,974849
16,636667	0,2	3,990113
16,640000	0,2	4,005594
16,643333	0,2	4,020696
16,646667	0,2	4,035046
16,650000	0,2	4,049184
16,653333	0,2	4,064037
16,656667	0,2	4,079758
16,660000	0,2	4,095339
16,663333	0,2	4,109241
16,666667	0,2	4,120534
16,670000	0,2	4,129427
16,673333	0,2	4,136576
16,676667	0,2	4,142408
16,680000	0,2	4,147119
16,683333	0,2	4,150643
16,686667	0,2	4,152675
16,690000	0,2	4,153008
16,693333	0,2	4,151734
16,696667	0,2	4,149032
16,700000	0,2	4,144873
16,703333	0,2	4,139137
16,706667	0,2	4,132010
16,710000	0,2	4,124239
16,713333	0,2	4,116937
16,716667	0,2	4,110861
16,720000	0,2	4,106057
16,723333	0,2	4,102300
16,726667	0,2	4,099451
16,730000	0,2	4,097447
16,733333	0,2	4,096514
16,736667	0,2	4,097387
16,740000	0,2	4,100954
16,743333	0,2	4,107779
16,746667	0,2	4,117915
16,750000	0,2	4,130910
16,753333	0,2	4,146265
16,756667	0,2	4,163979
16,760000	0,2	4,184546
16,763333	0,2	4,208624
16,766667	0,2	4,236554
16,770000	0,2	4,268065
16,773333	0,2	4,302481
16,776667	0,2	4,339150
16,780000	0,2	4,377665
16,783333	0,2	4,417757
16,786667	0,2	4,459106
16,790000	0,2	4,501254
16,793333	0,2	4,543715
16,796667	0,2	4,586184
16,800000	0,2	4,628308
16,803333	0,2	4,669317
16,806667	0,2	4,708262
16,810000	0,2	4,744409
16,813333	0,2	4,777222
16,816667	0,2	4,806157
16,820000	0,2	4,830714
16,823333	0,2	4,850795
16,826667	0,2	4,866775
16,830000	0,2	4,879127
16,833333	0,2	4,888131
16,836667	0,2	4,893840
16,840000	0,2	4,896165
16,843333	0,2	4,895206
16,846667	0,2	4,891489
16,850000	0,2	4,885929
16,853333	0,2	4,879698
16,856667	0,2	4,873902
16,860000	0,2	4,869308
16,863333	0,2	4,866472
16,866667	0,2	4,865832
16,870000	0,2	4,867780
16,873333	0,2	4,873175
16,876667	0,2	4,883574
16,880000	0,2	4,900395
16,883333	0,2	4,923803
16,886667	0,2	4,952672
16,890000	0,2	4,985530
16,893333	0,2	5,021355
16,896667	0,2	5,059654
16,900000	0,2	5,100263
16,903333	0,2	5,143172
16,906667	0,2	5,188163
16,910000	0,2	5,234339
16,913333	0,2	5,280211
16,916667	0,2	5,324433
16,920000	0,2	5,366246
16,923333	0,2	5,405111
16,926667	0,2	5,440242
16,930000	0,2	5,470738
16,933333	0,2	5,496182
16,936667	0,2	5,516994
16,940000	0,2	5,534187
16,943333	0,2	5,549153
16,946667	0,2	5,563583
16,950000	0,2	5,579151
16,953333	0,2	5,597412
16,956667	0,2	5,620263
16,960000	0,2	5,650257
16,963333	0,2	5,690442
16,966667	0,2	5,744024
16,970000	0,2	5,813877
16,973333	0,2	5,902110
16,976667	0,2	6,010145
16,980000	0,2	6,139302
16,983333	0,2	6,291208
16,986667	0,2	6,467391
16,990000	0,2	6,668426
16,993333	0,2	6,893396
16,996667	0,2	7,139962
17,000000	0,2	7,404922
17,003333	0,2	7,684744
17,006667	0,2	7,975501
17,010000	0,2	8,272803
17,013333	0,2	8,572017
17,016667	0,2	8,867932
17,020000	0,2	9,154296
17,023333	0,2	9,424387
17,026667	0,2	9,671935
17,030000	0,2	9,891485
17,033333	0,2	10,078515
17,036667	0,2	10,229432
17,040000	0,2	10,341317
17,043333	0,2	10,411751
17,046667	0,2	10,439016
17,050000	0,2	10,422685
17,053333	0,2	10,364297
17,056667	0,2	10,267143
17,060000	0,2	10,134899
17,063333	0,2	9,970643
17,066667	0,2	9,777494
17,070000	0,2	9,559710
17,073333	0,2	9,322881
17,076667	0,2	9,073288
17,080000	0,2	8,816763
17,083333	0,2	8,558041
17,086667	0,2	8,301193
17,090000	0,2	8,049963
17,093333	0,2	7,807729
17,096667	0,2	7,577744
17,100000	0,2	7,363034
17,103333	0,2	7,165655
17,106667	0,2	6,986279
17,110000	0,2	6,824491
17,113333	0,2	6,679319
17,116667	0,2	6,549579
17,120000	0,2	6,433863
17,123333	0,2	6,330582
17,126667	0,2	6,238512
17,130000	0,2	6,157074
17,133333	0,2	6,085791
17,136667	0,2	6,023635
17,140000	0,2	5,968922
17,143333	0,2	5,919703
17,146667	0,2	5,874160
17,150000	0,2	5,830703
17,153333	0,2	5,788050
17,156667	0,2	5,745499
17,160000	0,2	5,703189
17,163333	0,2	5,661638
17,166667	0,2	5,620937
17,170000	0,2	5,580830
17,173333	0,2	5,541242
17,176667	0,2	5,502166
17,180000	0,2	5,463481
17,183333	0,2	5,425146
17,186667	0,2	5,387176
17,190000	0,2	5,349448
17,193333	0,2	5,311765
17,196667	0,2	5,273940
17,200000	0,2	5,235907
17,203333	0,2	5,198010
17,206667	0,2	5,160904
17,210000	0,2	5,124852
17,213333	0,2	5,089484
17,216667	0,2	5,054468
17,220000	0,2	5,019941
17,223333	0,2	4,986302
17,226667	0,2	4,953889
17,230000	0,2	4,922662
17,233333	0,2	4,892375
17,236667	0,2	4,863288
17,240000	0,2	4,836066
17,243333	0,2	4,810920
17,246667	0,2	4,787546
17,250000	0,2	4,765765
17,253333	0,2	4,745660
17,256667	0,2	4,727409
17,260000	0,2	4,711256
17,263333	0,2	4,697467
17,266667	0,2	4,686226
17,270000	0,2	4,677481
17,273333	0,2	4,670962
17,276667	0,2	4,666468
17,280000	0,2	4,663929
17,283333	0,2	4,663139
17,286667	0,2	4,663619
17,290000	0,2	4,664906
17,293333	0,2	4,667014
17,296667	0,2	4,670457
17,300000	0,2	4,675748
17,303333	0,2	4,683251
17,306667	0,2	4,693472
17,310000	0,2	4,706833
17,313333	0,2	4,723153
17,316667	0,2	4,741781
17,320000	0,2	4,762074
17,323333	0,2	4,783680
17,326667	0,2	4,806693
17,330000	0,2	4,831546
17,333333	0,2	4,858908
17,336667	0,2	4,889550
17,340000	0,2	4,923805
17,343333	0,2	4,961281
17,346667	0,2	5,001445
17,350000	0,2	5,043987
17,353333	0,2	5,088309
17,356667	0,2	5,133276
17,360000	0,2	5,177781
17,363333	0,2	5,221270
17,366667	0,2	5,263668
17,370000	0,2	5,304957
17,373333	0,2	5,344562
17,376667	0,2	5,381235
17,380000	0,2	5,413817
17,383333	0,2	5,441804
17,386667	0,2	5,465143
17,390000	0,2	5,483919
17,393333	0,2	5,498301
17,396667	0,2	5,508477
17,400000	0,2	5,514388
17,403333	0,2	5,515874
17,406667	0,2	5,513379
17,410000	0,2	5,508008
17,413333	0,2	5,500726
17,416667	0,2	5,491786
17,420000	0,2	5,480853
17,423333	0,2	5,467610
17,426667	0,2	5,452305
17,430000	0,2	5,435701
17,433333	0,2	5,418535
17,436667	0,2	5,401159
17,440000	0,2	5,383586
17,443333	0,2	5,365615
17,446667	0,2	5,347077
17,450000	0,2	5,328212
17,453333	0,2	5,309474
17,456667	0,2	5,290847
17,460000	0,2	5,271642
17,463333	0,2	5,251162
17,466667	0,2	5,229469
17,470000	0,2	5,207244
17,473333	0,2	5,184807
17,476667	0,2	5,161516
17,480000	0,2	5,135994
17,483333	0,2	5,106808
17,486667	0,2	5,073380
17,490000	0,2	5,036485
17,493333	0,2	4,997617
17,496667	0,2	4,957753
17,500000	0,2	4,916714
17,503333	0,2	4,873447
17,506667	0,2	4,826767
17,510000	0,2	4,776161
17,513333	0,2	4,721963
17,516667	0,2	4,664771
17,520000	0,2	4,604961
17,523333	0,2	4,542820
17,526667	0,2	4,479051
17,530000	0,2	4,414929
17,533333	0,2	4,351683
17,536667	0,2	4,290018
17,540000	0,2	4,230364
17,543333	0,2	4,173042
17,546667	0,2	4,118070
17,550000	0,2	4,065458
17,553333	0,2	4,015732
17,556667	0,2	3,969692
17,560000	0,2	3,927587
17,563333	0,2	3,888755
17,566667	0,2	3,852168
17,570000	0,2	3,817362
17,573333	0,2	3,784826
17,576667	0,2	3,755562
17,580000	0,2	3,730326
17,583333	0,2	3,709089
17,586667	0,2	3,691014
17,590000	0,2	3,675063
17,593333	0,2	3,660669
17,596667	0,2	3,647807
17,600000	0,2	3,636487
17,603333	0,2	3,626442
17,606667	0,2	3,617309
17,610000	0,2	3,608901
17,613333	0,2	3,601186
17,616667	0,2	3,594069
17,620000	0,2	3,587205
17,623333	0,2	3,580132
17,626667	0,2	3,572801
17,630000	0,2	3,565694
17,633333	0,2	3,559068
17,636667	0,2	3,552510
17,640000	0,2	3,545451
17,643333	0,2	3,537739
17,646667	0,2	3,529551
17,650000	0,2	3,521173
17,653333	0,2	3,513098
17,656667	0,2	3,505962
17,660000	0,2	3,499998
17,663333	0,2	3,494766
17,666667	0,2	3,489605
17,670000	0,2	3,484187
17,673333	0,2	3,478631
17,676667	0,2	3,473453
17,680000	0,2	3,469377
17,683333	0,2	3,466871
17,686667	0,2	3,465959
17,690000	0,2	3,466396
17,693333	0,2	3,467756
17,696667	0,2	3,469639
17,700000	0,2	3,471987
17,703333	0,2	3,474921
17,706667	0,2	3,478381
17,710000	0,2	3,482133
17,713333	0,2	3,485994
17,716667	0,2	3,489980
17,720000	0,2	3,494410
17,723333	0,2	3,499772
17,726667	0,2	3,506282
17,730000	0,2	3,513480
17,733333	0,2	3,520493
17,736667	0,2	3,526833
17,740000	0,2	3,532581
17,743333	0,2	3,537826
17,746667	0,2	3,542434
17,750000	0,2	3,546280
17,753333	0,2	3,549279
17,756667	0,2	3,551168
17,760000	0,2	3,551532
17,763333	0,2	3,550310
17,766667	0,2	3,547935
17,770000	0,2	3,544931
17,773333	0,2	3,541706
17,776667	0,2	3,538600
17,780000	0,2	3,535849
17,783333	0,2	3,533629
17,786667	0,2	3,532305
17,790000	0,2	3,532397
17,793333	0,2	3,534177
17,796667	0,2	3,537848
17,800000	0,2	3,544122
17,803333	0,2	3,554114
17,806667	0,2	3,568945
17,810000	0,2	3,589295
17,813333	0,2	3,614925
17,816667	0,2	3,645105
17,820000	0,2	3,679550
17,823333	0,2	3,718439
17,826667	0,2	3,762114
17,830000	0,2	3,811186
17,833333	0,2	3,866212
17,836667	0,2	3,926941
17,840000	0,2	3,992152
17,843333	0,2	4,060104
17,846667	0,2	4,129083
17,850000	0,2	4,197900
17,853333	0,2	4,265981
17,856667	0,2	4,332794
17,860000	0,2	4,397206
17,863333	0,2	4,457376
17,866667	0,2	4,511183
17,870000	0,2	4,556982
17,873333	0,2	4,593934
17,876667	0,2	4,621608
17,880000	0,2	4,639601
17,883333	0,2	4,647494
17,886667	0,2	4,645029
17,890000	0,2	4,632317
17,893333	0,2	4,609800
17,896667	0,2	4,578188
17,900000	0,2	4,538523
17,903333	0,2	4,492160
17,906667	0,2	4,440412
17,910000	0,2	4,384263
17,913333	0,2	4,324690
17,916667	0,2	4,263077
17,920000	0,2	4,201056
17,923333	0,2	4,140092
17,926667	0,2	4,081208
17,930000	0,2	4,025080
17,933333	0,2	3,972473
17,936667	0,2	3,924229
17,940000	0,2	3,880841
17,943333	0,2	3,842457
17,946667	0,2	3,809127
17,950000	0,2	3,780876
17,953333	0,2	3,757919
17,956667	0,2	3,740715
17,960000	0,2	3,729463
17,963333	0,2	3,723787
17,966667	0,2	3,723080
17,970000	0,2	3,726709
17,973333	0,2	3,733980
17,976667	0,2	3,744504
17,980000	0,2	3,758495
17,983333	0,2	3,776257
17,986667	0,2	3,797608
17,990000	0,2	3,822302
17,993333	0,2	3,850446
17,996667	0,2	3,881948
18,000000	0,2	3,916200
18,003333	0,2	3,952645
18,006667	0,2	3,991103
18,010000	0,2	4,031621
18,013333	0,2	4,074446
18,016667	0,2	4,119878
18,020000	0,2	4,168082
18,023333	0,2	4,219268
18,026667	0,2	4,273571
18,030000	0,2	4,330663
18,033333	0,2	4,389987
18,036667	0,2	4,451355
18,040000	0,2	4,515027
18,043333	0,2	4,581275
18,046667	0,2	4,649954
18,050000	0,2	4,720336
18,053333	0,2	4,791388
18,056667	0,2	4,862252
18,060000	0,2	4,932149
18,063333	0,2	4,999704
18,066667	0,2	5,062753
18,070000	0,2	5,118997
18,073333	0,2	5,166738
18,076667	0,2	5,205103
18,080000	0,2	5,233715
18,083333	0,2	5,252224
18,086667	0,2	5,260053
18,090000	0,2	5,256415
18,093333	0,2	5,240700
18,096667	0,2	5,212897
18,100000	0,2	5,173388
18,103333	0,2	5,122564
18,106667	0,2	5,061071
18,110000	0,2	4,990261
18,113333	0,2	4,912014
18,116667	0,2	4,828398
18,120000	0,2	4,741406
18,123333	0,2	4,652553
18,126667	0,2	4,562900
18,130000	0,2	4,473517
18,133333	0,2	4,385579
18,136667	0,2	4,300171
18,140000	0,2	4,218353
18,143333	0,2	4,141156
18,146667	0,2	4,069092
18,150000	0,2	4,001999
18,153333	0,2	3,939593
18,156667	0,2	3,881866
18,160000	0,2	3,829047
18,163333	0,2	3,781425
18,166667	0,2	3,739140
18,170000	0,2	3,702113
18,173333	0,2	3,670080
18,176667	0,2	3,642568
18,180000	0,2	3,618959
18,183333	0,2	3,598558
18,186667	0,2	3,580633
18,190000	0,2	3,564715
18,193333	0,2	3,550785
18,196667	0,2	3,538851
18,200000	0,2	3,528558
18,203333	0,2	3,519528
18,206667	0,2	3,511819
18,210000	0,2	3,505794
18,213333	0,2	3,501689
18,216667	0,2	3,499265
18,220000	0,2	3,497812
18,223333	0,2	3,496618
18,226667	0,2	3,495268
18,230000	0,2	3,493549
18,233333	0,2	3,491287
18,236667	0,2	3,488191
18,240000	0,2	3,484038
18,243333	0,2	3,479181
18,246667	0,2	3,474583
18,250000	0,2	3,471072
18,253333	0,2	3,468677
18,256667	0,2	3,466679
18,260000	0,2	3,464064
18,263333	0,2	3,460210
18,266667	0,2	3,455519
18,270000	0,2	3,451200
18,273333	0,2	3,448192
18,276667	0,2	3,446463
18,280000	0,2	3,445238
18,283333	0,2	3,443548
18,286667	0,2	3,440880
18,290000	0,2	3,437554
18,293333	0,2	3,434341
18,296667	0,2	3,431833
18,300000	0,2	3,430321
18,303333	0,2	3,429742
18,306667	0,2	3,429565
18,310000	0,2	3,428983
18,313333	0,2	3,427241
18,316667	0,2	3,423987
18,320000	0,2	3,419442
18,323333	0,2	3,414226
18,326667	0,2	3,409044
18,330000	0,2	3,404282
18,333333	0,2	3,399813
18,336667	0,2	3,395261
18,340000	0,2	3,390347
18,343333	0,2	3,385088
18,346667	0,2	3,379921
18,350000	0,2	3,375530
18,353333	0,2	3,372603
18,356667	0,2	3,371753
18,360000	0,2	3,373520
18,363333	0,2	3,378588
18,366667	0,2	3,387758
18,370000	0,2	3,401238
18,373333	0,2	3,418311
18,376667	0,2	3,438102
18,380000	0,2	3,460412
18,383333	0,2	3,485706
18,386667	0,2	3,514476
18,390000	0,2	3,546411
18,393333	0,2	3,580108
18,396667	0,2	3,613675
18,400000	0,2	3,645442
18,403333	0,2	3,674455
18,406667	0,2	3,700542
18,410000	0,2	3,723871
18,413333	0,2	3,744455
18,416667	0,2	3,761679
18,420000	0,2	3,774232
18,423333	0,2	3,780970
18,426667	0,2	3,781588
18,430000	0,2	3,776379
18,433333	0,2	3,765984
18,436667	0,2	3,751137
18,440000	0,2	3,732293
18,443333	0,2	3,709704
18,446667	0,2	3,683910
18,450000	0,2	3,655969
18,453333	0,2	3,627088
18,456667	0,2	3,597997
18,460000	0,2	3,568737
18,463333	0,2	3,539304
18,466667	0,2	3,510525
18,470000	0,2	3,483862
18,473333	0,2	3,460368
18,476667	0,2	3,440457
18,480000	0,2	3,424343
18,483333	0,2	3,411961
18,486667	0,2	3,402851
18,490000	0,2	3,396556
18,493333	0,2	3,392919
18,496667	0,2	3,391867
18,500000	0,2	3,393218
18,503333	0,2	3,396942
18,506667	0,2	3,403300
18,510000	0,2	3,412425
18,513333	0,2	3,424163
18,516667	0,2	3,438419
18,520000	0,2	3,455200
18,523333	0,2	3,474326
18,526667	0,2	3,495433
18,530000	0,2	3,518071
18,533333	0,2	3,541751
18,536667	0,2	3,566034
18,540000	0,2	3,590453
18,543333	0,2	3,614219
18,546667	0,2	3,636347
18,550000	0,2	3,656219
18,553333	0,2	3,673599
18,556667	0,2	3,688181
18,560000	0,2	3,699501
18,563333	0,2	3,706946
18,566667	0,2	3,709719
18,570000	0,2	3,707163
18,573333	0,2	3,699179
18,576667	0,2	3,686343
18,580000	0,2	3,669565
18,583333	0,2	3,649360
18,586667	0,2	3,625640
18,590000	0,2	3,598348
18,593333	0,2	3,568135
18,596667	0,2	3,536446
18,600000	0,2	3,505067
18,603333	0,2	3,475405
18,606667	0,2	3,448035
18,610000	0,2	3,422954
18,613333	0,2	3,400261
18,616667	0,2	3,380522
18,620000	0,2	3,364397
18,623333	0,2	3,352126
18,626667	0,2	3,343680
18,630000	0,2	3,339277
18,633333	0,2	3,339440
18,636667	0,2	3,344553
18,640000	0,2	3,354490
18,643333	0,2	3,368679
18,646667	0,2	3,386337
18,650000	0,2	3,406611
18,653333	0,2	3,428673
18,656667	0,2	3,451812
18,660000	0,2	3,475392
18,663333	0,2	3,498857
18,666667	0,2	3,521705
18,670000	0,2	3,543219
18,673333	0,2	3,562511
18,676667	0,2	3,578994
18,680000	0,2	3,592408
18,683333	0,2	3,602310
18,686667	0,2	3,607969
18,690000	0,2	3,608961
18,693333	0,2	3,605682
18,696667	0,2	3,599086
18,700000	0,2	3,590105
18,703333	0,2	3,579357
18,706667	0,2	3,567077
18,710000	0,2	3,553252
18,713333	0,2	3,538062
18,716667	0,2	3,522075
18,720000	0,2	3,506004
18,723333	0,2	3,490472
18,726667	0,2	3,475862
18,730000	0,2	3,462125
18,733333	0,2	3,448894
18,736667	0,2	3,436103
18,740000	0,2	3,424176
18,743333	0,2	3,413523
18,746667	0,2	3,404310
18,750000	0,2	3,396531
18,753333	0,2	3,389910
18,756667	0,2	3,383931
18,760000	0,2	3,378148
18,763333	0,2	3,372533
18,766667	0,2	3,367555
18,770000	0,2	3,363713
18,773333	0,2	3,360921
18,776667	0,2	3,358586
18,780000	0,2	3,356283
18,783333	0,2	3,354052
18,786667	0,2	3,352193
18,790000	0,2	3,350981
18,793333	0,2	3,350542
18,796667	0,2	3,351147
18,800000	0,2	3,353485
18,803333	0,2	3,358166
18,806667	0,2	3,365033
18,810000	0,2	3,373219
18,813333	0,2	3,381931
18,816667	0,2	3,391082
18,820000	0,2	3,401145
18,823333	0,2	3,412549
18,826667	0,2	3,425244
18,830000	0,2	3,438844
18,833333	0,2	3,453024
18,836667	0,2	3,467433
18,840000	0,2	3,481273
18,843333	0,2	3,493429
18,846667	0,2	3,503037
18,850000	0,2	3,509899
18,853333	0,2	3,514453
18,856667	0,2	3,517102
18,860000	0,2	3,517530
18,863333	0,2	3,514741
18,866667	0,2	3,507721
18,870000	0,2	3,496314
18,873333	0,2	3,481253
18,876667	0,2	3,463341
18,880000	0,2	3,443262
18,883333	0,2	3,421930
18,886667	0,2	3,400180
18,890000	0,2	3,378252
18,893333	0,2	3,355910
18,896667	0,2	3,332928
18,900000	0,2	3,309488
18,903333	0,2	3,286281
18,906667	0,2	3,264278
18,910000	0,2	3,244336
18,913333	0,2	3,226787
18,916667	0,2	3,211362
18,920000	0,2	3,197562
18,923333	0,2	3,184994
18,926667	0,2	3,173234
18,930000	0,2	3,161713
18,933333	0,2	3,150115
18,936667	0,2	3,138586
18,940000	0,2	3,127450
18,943333	0,2	3,116972
18,946667	0,2	3,107310
18,950000	0,2	3,098568
18,953333	0,2	3,090839
18,956667	0,2	3,084045
18,960000	0,2	3,077934
18,963333	0,2	3,072326
18,966667	0,2	3,067236
18,970000	0,2	3,062852
18,973333	0,2	3,059484
18,976667	0,2	3,057265
18,980000	0,2	3,055858
18,983333	0,2	3,054745
18,986667	0,2	3,053756
18,990000	0,2	3,053166
18,993333	0,2	3,053456
18,996667	0,2	3,055018
19,000000	0,2	3,057913
19,003333	0,2	3,061959
19,006667	0,2	3,067019
19,010000	0,2	3,072802
19,013333	0,2	3,078550
19,016667	0,2	3,083391
19,020000	0,2	3,086820
19,023333	0,2	3,088578
19,026667	0,2	3,088488
19,030000	0,2	3,086682
19,033333	0,2	3,083718
19,036667	0,2	3,080435
19,040000	0,2	3,077587
19,043333	0,2	3,075081
19,046667	0,2	3,071776
19,050000	0,2	3,066471
19,053333	0,2	3,058802
19,056667	0,2	3,049220
19,060000	0,2	3,038544
19,063333	0,2	3,027480
19,066667	0,2	3,016432
19,070000	0,2	3,005532
19,073333	0,2	2,994570
19,076667	0,2	2,983132
19,080000	0,2	2,971082
19,083333	0,2	2,958870
19,086667	0,2	2,947382
19,090000	0,2	2,937439
19,093333	0,2	2,929147
19,096667	0,2	2,921521
19,100000	0,2	2,913186
19,103333	0,2	2,903686
19,106667	0,2	2,893750
19,110000	0,2	2,884364
19,113333	0,2	2,875989
19,116667	0,2	2,868365
19,120000	0,2	2,860723
19,123333	0,2	2,852413
19,126667	0,2	2,843579
19,130000	0,2	2,835131
19,133333	0,2	2,828095
19,136667	0,2	2,822866
19,140000	0,2	2,818857
19,143333	0,2	2,815132
19,146667	0,2	2,811393
19,150000	0,2	2,807860
19,153333	0,2	2,804609
19,156667	0,2	2,801636
19,160000	0,2	2,799118
19,163333	0,2	2,797278
19,166667	0,2	2,796234
19,170000	0,2	2,795865
19,173333	0,2	2,795624
19,176667	0,2	2,794828
19,180000	0,2	2,793288
19,183333	0,2	2,791532
19,186667	0,2	2,790409
19,190000	0,2	2,790548
19,193333	0,2	2,792158
19,196667	0,2	2,795143
19,200000	0,2	2,799077
19,203333	0,2	2,803061
19,206667	0,2	2,806105
19,210000	0,2	2,807988
19,213333	0,2	2,809519
19,216667	0,2	2,811799
19,220000	0,2	2,815289
19,223333	0,2	2,819502
19,226667	0,2	2,823599
19,230000	0,2	2,827277
19,233333	0,2	2,831069
19,236667	0,2	2,835863
19,240000	0,2	2,842052
19,243333	0,2	2,849285
19,246667	0,2	2,857185
19,250000	0,2	2,866007
19,253333	0,2	2,876154
19,256667	0,2	2,887420
19,260000	0,2	2,899456
19,263333	0,2	2,912462
19,266667	0,2	2,926844
19,270000	0,2	2,942682
19,273333	0,2	2,959695
19,276667	0,2	2,977455
19,280000	0,2	2,995668
19,283333	0,2	3,014155
19,286667	0,2	3,032560
19,290000	0,2	3,050307
19,293333	0,2	3,066934
19,296667	0,2	3,082421
19,300000	0,2	3,097027
19,303333	0,2	3,110792
19,306667	0,2	3,123438
19,310000	0,2	3,134638
19,313333	0,2	3,144158
19,316667	0,2	3,151913
19,320000	0,2	3,157877
19,323333	0,2	3,161781
19,326667	0,2	3,163143
19,330000	0,2	3,161857
19,333333	0,2	3,158476
19,336667	0,2	3,153614
19,340000	0,2	3,147241
19,343333	0,2	3,138884
19,346667	0,2	3,128460
19,350000	0,2	3,116533
19,353333	0,2	3,103590
19,356667	0,2	3,089485
19,360000	0,2	3,073953
19,363333	0,2	3,057368
19,366667	0,2	3,040775
19,370000	0,2	3,025253
19,373333	0,2	3,011264
19,376667	0,2	2,998626
19,380000	0,2	2,986809
19,383333	0,2	2,975249
19,386667	0,2	2,963840
19,390000	0,2	2,953052
19,393333	0,2	2,943466
19,396667	0,2	2,935287
19,400000	0,2	2,928158
19,403333	0,2	2,921555
19,406667	0,2	2,915347
19,410000	0,2	2,909730
19,413333	0,2	2,904917
19,416667	0,2	2,900873
19,420000	0,2	2,897249
19,423333	0,2	2,893710
19,426667	0,2	2,890205
19,430000	0,2	2,886972
19,433333	0,2	2,884188
19,436667	0,2	2,881585
19,440000	0,2	2,878587
19,443333	0,2	2,874626
19,446667	0,2	2,869377
19,450000	0,2	2,862909
19,453333	0,2	2,855552
19,456667	0,2	2,847798
19,460000	0,2	2,840377
19,463333	0,2	2,834116
19,466667	0,2	2,829518
19,470000	0,2	2,826596
19,473333	0,2	2,825219
19,476667	0,2	2,825481
19,480000	0,2	2,827479
19,483333	0,2	2,831061
19,486667	0,2	2,836074
19,490000	0,2	2,842708
19,493333	0,2	2,851585
19,496667	0,2	2,863421
19,500000	0,2	2,878503
19,503333	0,2	2,896718
19,506667	0,2	2,918192
19,510000	0,2	2,943663
19,513333	0,2	2,974039
19,516667	0,2	3,009835
19,520000	0,2	3,051282
19,523333	0,2	3,098444
19,526667	0,2	3,150953
19,530000	0,2	3,207979
19,533333	0,2	3,268525
19,536667	0,2	3,331768
19,540000	0,2	3,397100
19,543333	0,2	3,463780
19,546667	0,2	3,530889
19,550000	0,2	3,597395
19,553333	0,2	3,661872
19,556667	0,2	3,722449
19,560000	0,2	3,777172
19,563333	0,2	3,824430
19,566667	0,2	3,863337
19,570000	0,2	3,893555
19,573333	0,2	3,914791
19,576667	0,2	3,926909
19,580000	0,2	3,930148
19,583333	0,2	3,924847
19,586667	0,2	3,911413
19,590000	0,2	3,890758
19,593333	0,2	3,864319
19,596667	0,2	3,833522
19,600000	0,2	3,799511
19,603333	0,2	3,763341
19,606667	0,2	3,726211
19,610000	0,2	3,689226
19,613333	0,2	3,652877
19,616667	0,2	3,617246
19,620000	0,2	3,582559
19,623333	0,2	3,548980
19,626667	0,2	3,516354
19,630000	0,2	3,484537
19,633333	0,2	3,453472
19,636667	0,2	3,423118
19,640000	0,2	3,393667
19,643333	0,2	3,365564
19,646667	0,2	3,339228
19,650000	0,2	3,314729
19,653333	0,2	3,291611
19,656667	0,2	3,269276
19,660000	0,2	3,247533
19,663333	0,2	3,226466
19,666667	0,2	3,206061
19,670000	0,2	3,186328
19,673333	0,2	3,167511
19,676667	0,2	3,149785
19,680000	0,2	3,132830
19,683333	0,2	3,116091
19,686667	0,2	3,099434
19,690000	0,2	3,083118
19,693333	0,2	3,067244
19,696667	0,2	3,051759
19,700000	0,2	3,036650
19,703333	0,2	3,021690
19,706667	0,2	3,006506
19,710000	0,2	2,991034
19,713333	0,2	2,975590
19,716667	0,2	2,960586
19,720000	0,2	2,946235
19,723333	0,2	2,932364
19,726667	0,2	2,918626
19,730000	0,2	2,905004
19,733333	0,2	2,891884
19,736667	0,2	2,879552
19,740000	0,2	2,867882
19,743333	0,2	2,856602
19,746667	0,2	2,845545
19,750000	0,2	2,834534
19,753333	0,2	2,823404
19,756667	0,2	2,812185
19,760000	0,2	2,801086
19,763333	0,2	2,790473
19,766667	0,2	2,780884
19,770000	0,2	2,772815
19,773333	0,2	2,766518
19,776667	0,2	2,762051
19,780000	0,2	2,759242
19,783333	0,2	2,757569
19,786667	0,2	2,756598
19,790000	0,2	2,756612
19,793333	0,2	2,758492
19,796667	0,2	2,763036
19,800000	0,2	2,770336
19,803333	0,2	2,779669
19,806667	0,2	2,790096
19,810000	0,2	2,801127
19,813333	0,2	2,812726
19,816667	0,2	2,825038
19,820000	0,2	2,838273
19,823333	0,2	2,852529
19,826667	0,2	2,867513
19,830000	0,2	2,882563
19,833333	0,2	2,897030
19,836667	0,2	2,910395
19,840000	0,2	2,922182
19,843333	0,2	2,932334
19,846667	0,2	2,941432
19,850000	0,2	2,950105
19,853333	0,2	2,958322
19,856667	0,2	2,965471
19,860000	0,2	2,971132
19,863333	0,2	2,975415
19,866667	0,2	2,978534
19,870000	0,2	2,980544
19,873333	0,2	2,981524
19,876667	0,2	2,981752
19,880000	0,2	2,981775
19,883333	0,2	2,982328
19,886667	0,2	2,983936
19,890000	0,2	2,986612
19,893333	0,2	2,990017
19,896667	0,2	2,993856
19,900000	0,2	2,998063
19,903333	0,2	3,002608
19,906667	0,2	3,007462
19,910000	0,2	3,012748
19,913333	0,2	3,018452
19,916667	0,2	3,024152
19,920000	0,2	3,029367
19,923333	0,2	3,033780
19,926667	0,2	3,036916
19,930000	0,2	3,037746
19,933333	0,2	3,034864
19,936667	0,2	3,027437
19,940000	0,2	3,016069
19,943333	0,2	3,002309
19,946667	0,2	2,987128
19,950000	0,2	2,970270
19,953333	0,2	2,951077
19,956667	0,2	2,929315
19,960000	0,2	2,905177
19,963333	0,2	2,878845
19,966667	0,2	2,850336
19,970000	0,2	2,819871
19,973333	0,2	2,788150
19,976667	0,2	2,756245
19,980000	0,2	2,725184
19,983333	0,2	2,695460
19,986667	0,2	2,666918
19,990000	0,2	2,639111
19,993333	0,2	2,611859
19,996667	0,2	2,585476
20,000000	0,2	2,560403
20,003333	0,2	2,536958
20,006667	0,2	2,515529
20,010000	0,2	2,496718
20,013333	0,2	2,481061
20,016667	0,2	2,468445
20,020000	0,2	2,458127
20,023333	0,2	2,449598
20,026667	0,2	2,442871
20,030000	0,2	2,437961
20,033333	0,2	2,434675
20,036667	0,2	2,432841
20,040000	0,2	2,432384
20,043333	0,2	2,433108
20,046667	0,2	2,434446
20,050000	0,2	2,435696
20,053333	0,2	2,436624
20,056667	0,2	2,437508
20,060000	0,2	2,438746
20,063333	0,2	2,440628
20,066667	0,2	2,443122
20,070000	0,2	2,445944
20,073333	0,2	2,448868
20,076667	0,2	2,451748
20,080000	0,2	2,454446
20,083333	0,2	2,456924
20,086667	0,2	2,459309
20,090000	0,2	2,461802
20,093333	0,2	2,464506
20,096667	0,2	2,467292
20,100000	0,2	2,469905
20,103333	0,2	2,472320
20,106667	0,2	2,474689
20,110000	0,2	2,476965
20,113333	0,2	2,479064
20,116667	0,2	2,481127
20,120000	0,2	2,483414
20,123333	0,2	2,486170
20,126667	0,2	2,489410
20,130000	0,2	2,492740
20,133333	0,2	2,495608
20,136667	0,2	2,497728
20,140000	0,2	2,499129
20,143333	0,2	2,499997
20,146667	0,2	2,500727
20,150000	0,2	2,501905
20,153333	0,2	2,503866
20,156667	0,2	2,506451
20,160000	0,2	2,509372
20,163333	0,2	2,512568
20,166667	0,2	2,516131
20,170000	0,2	2,520386
20,173333	0,2	2,526024
20,176667	0,2	2,533667
20,180000	0,2	2,543212
20,183333	0,2	2,553906
20,186667	0,2	2,565149
20,190000	0,2	2,577024
20,193333	0,2	2,589973
20,196667	0,2	2,604144
20,200000	0,2	2,619278
20,203333	0,2	2,635219
20,206667	0,2	2,652261
20,210000	0,2	2,670817
20,213333	0,2	2,690844
20,216667	0,2	2,711743
20,220000	0,2	2,732679
20,223333	0,2	2,752950
20,226667	0,2	2,772283
20,230000	0,2	2,790891
20,233333	0,2	2,809173
20,236667	0,2	2,827383
20,240000	0,2	2,845526
20,243333	0,2	2,863629
20,246667	0,2	2,881895
20,250000	0,2	2,900190
20,253333	0,2	2,917683
20,256667	0,2	2,933518
20,260000	0,2	2,947497
20,263333	0,2	2,959854
20,266667	0,2	2,970800
20,270000	0,2	2,980544
20,273333	0,2	2,989293
20,276667	0,2	2,997018
20,280000	0,2	3,003601
20,283333	0,2	3,009134
20,286667	0,2	3,013702
20,290000	0,2	3,017095
20,293333	0,2	3,019057
20,296667	0,2	3,019772
20,300000	0,2	3,019867
20,303333	0,2	3,019853
20,306667	0,2	3,019681
20,310000	0,2	3,019107
20,313333	0,2	3,018446
20,316667	0,2	3,018545
20,320000	0,2	3,020220
20,323333	0,2	3,023995
20,326667	0,2	3,030133
20,330000	0,2	3,038755
20,333333	0,2	3,049883
20,336667	0,2	3,063368
20,340000	0,2	3,079022
20,343333	0,2	3,096691
20,346667	0,2	3,116128
20,350000	0,2	3,137145
20,353333	0,2	3,159888
20,356667	0,2	3,184585
20,360000	0,2	3,210977
20,363333	0,2	3,238070
20,366667	0,2	3,264575
20,370000	0,2	3,289791
20,373333	0,2	3,314014
20,376667	0,2	3,337882
20,380000	0,2	3,361441
20,383333	0,2	3,384212
20,386667	0,2	3,405905
20,390000	0,2	3,426560
20,393333	0,2	3,446127
20,396667	0,2	3,464363
20,400000	0,2	3,481024
20,403333	0,2	3,496005
20,406667	0,2	3,509502
20,410000	0,2	3,521799
20,413333	0,2	3,532663
20,416667	0,2	3,541452
20,420000	0,2	3,547897
20,423333	0,2	3,552093
20,426667	0,2	3,553848
20,430000	0,2	3,552766
20,433333	0,2	3,548684
20,436667	0,2	3,541607
20,440000	0,2	3,531438
20,443333	0,2	3,518073
20,446667	0,2	3,501743
20,450000	0,2	3,482785
20,453333	0,2	3,460967
20,456667	0,2	3,435479
20,460000	0,2	3,405469
20,463333	0,2	3,370445
20,466667	0,2	3,330574
20,470000	0,2	3,286875
20,473333	0,2	3,240920
20,476667	0,2	3,194008
20,480000	0,2	3,146583
20,483333	0,2	3,098704
20,486667	0,2	3,050808
20,490000	0,2	3,003724
20,493333	0,2	2,958230
20,496667	0,2	2,914825
20,500000	0,2	2,873637
20,503333	0,2	2,834427
20,506667	0,2	2,796957
20,510000	0,2	2,761564
20,513333	0,2	2,729139
20,516667	0,2	2,700595
20,520000	0,2	2,676392
20,523333	0,2	2,656273
20,526667	0,2	2,639446
20,530000	0,2	2,624976
20,533333	0,2	2,612047
20,536667	0,2	2,600407
20,540000	0,2	2,590545
20,543333	0,2	2,582986
20,546667	0,2	2,577560
20,550000	0,2	2,573505
20,553333	0,2	2,570066
20,556667	0,2	2,566840
20,560000	0,2	2,563618
20,563333	0,2	2,560304
20,566667	0,2	2,557028
20,570000	0,2	2,553956
20,573333	0,2	2,550852
20,576667	0,2	2,546938
20,580000	0,2	2,541317
20,583333	0,2	2,533592
20,586667	0,2	2,523998
20,590000	0,2	2,513212
20,593333	0,2	2,502251
20,596667	0,2	2,492171
20,600000	0,2	2,483496
20,603333	0,2	2,476113
20,606667	0,2	2,469685
20,610000	0,2	2,463724
20,613333	0,2	2,457456
20,616667	0,2	2,450255
20,620000	0,2	2,442136
20,623333	0,2	2,433570
20,626667	0,2	2,425112
20,630000	0,2	2,417288
20,633333	0,2	2,410599
20,636667	0,2	2,405333
20,640000	0,2	2,401248
20,643333	0,2	2,397666
20,646667	0,2	2,394045
20,650000	0,2	2,390281
20,653333	0,2	2,386548
20,656667	0,2	2,382939
20,660000	0,2	2,379091
20,663333	0,2	2,374287
20,666667	0,2	2,368164
20,670000	0,2	2,361111
20,673333	0,2	2,353870
20,676667	0,2	2,346955
20,680000	0,2	2,340308
20,683333	0,2	2,333412
20,686667	0,2	2,326044
20,690000	0,2	2,318642
20,693333	0,2	2,311745
20,696667	0,2	2,305508
20,700000	0,2	2,299579
20,703333	0,2	2,293198
20,706667	0,2	2,285816
20,710000	0,2	2,277727
20,713333	0,2	2,269749
20,716667	0,2	2,262463
20,720000	0,2	2,255919
20,723333	0,2	2,249791
20,726667	0,2	2,243888
20,730000	0,2	2,238433
20,733333	0,2	2,233524
20,736667	0,2	2,228767
20,740000	0,2	2,223841
20,743333	0,2	2,218992
20,746667	0,2	2,214536
20,750000	0,2	2,210357
20,753333	0,2	2,206465
20,756667	0,2	2,203660
20,760000	0,2	2,202888
20,763333	0,2	2,204096
20,766667	0,2	2,206262
20,770000	0,2	2,208371
20,773333	0,2	2,210044
20,776667	0,2	2,211361
20,780000	0,2	2,212425
20,783333	0,2	2,213332
20,786667	0,2	2,214456
20,790000	0,2	2,216356
20,793333	0,2	2,219238
20,796667	0,2	2,222698
20,800000	0,2	2,226161
20,803333	0,2	2,229481
20,806667	0,2	2,233074
20,810000	0,2	2,237399
20,813333	0,2	2,242398
20,816667	0,2	2,247864
20,820000	0,2	2,254304
20,823333	0,2	2,262641
20,826667	0,2	2,273101
20,830000	0,2	2,285084
20,833333	0,2	2,297984
20,836667	0,2	2,311639
20,840000	0,2	2,326131
20,843333	0,2	2,341596
20,846667	0,2	2,358325
20,850000	0,2	2,376672
20,853333	0,2	2,396604
20,856667	0,2	2,417485
20,860000	0,2	2,438406
20,863333	0,2	2,458746
20,866667	0,2	2,478278
20,870000	0,2	2,496809
20,873333	0,2	2,514015
20,876667	0,2	2,529540
20,880000	0,2	2,542983
20,883333	0,2	2,553837
20,886667	0,2	2,561542
20,890000	0,2	2,565635
20,893333	0,2	2,565905
20,896667	0,2	2,562579
20,900000	0,2	2,556262
20,903333	0,2	2,547430
20,906667	0,2	2,536124
20,910000	0,2	2,522273
20,913333	0,2	2,506055
20,916667	0,2	2,487928
20,920000	0,2	2,468497
20,923333	0,2	2,448241
20,926667	0,2	2,427466
20,930000	0,2	2,406590
20,933333	0,2	2,386154
20,936667	0,2	2,366739
20,940000	0,2	2,349039
20,943333	0,2	2,333649
20,946667	0,2	2,320861
20,950000	0,2	2,310715
20,953333	0,2	2,303303
20,956667	0,2	2,299296
20,960000	0,2	2,299729
20,963333	0,2	2,305050
20,966667	0,2	2,314845
20,970000	0,2	2,328485
20,973333	0,2	2,345662
20,976667	0,2	2,366140
20,980000	0,2	2,389546
20,983333	0,2	2,415766
20,986667	0,2	2,445055
20,990000	0,2	2,477694
20,993333	0,2	2,513621
20,996667	0,2	2,552134
21,000000	0,2	2,591907
21,003333	0,2	2,631297
21,006667	0,2	2,668753
21,010000	0,2	2,703241
21,013333	0,2	2,734211
21,016667	0,2	2,761143
21,020000	0,2	2,783434
21,023333	0,2	2,800674
21,026667	0,2	2,812728
21,030000	0,2	2,819590
21,033333	0,2	2,821374
21,036667	0,2	2,818236
21,040000	0,2	2,810198
21,043333	0,2	2,797143
21,046667	0,2	2,778970
21,050000	0,2	2,755838
21,053333	0,2	2,728314
21,056667	0,2	2,697184
21,060000	0,2	2,663206
21,063333	0,2	2,627185
21,066667	0,2	2,590051
21,070000	0,2	2,552692
21,073333	0,2	2,515777
21,076667	0,2	2,479618
21,080000	0,2	2,444175
21,083333	0,2	2,409349
21,086667	0,2	2,375264
21,090000	0,2	2,342180
21,093333	0,2	2,310287
21,096667	0,2	2,279739
21,100000	0,2	2,250822
21,103333	0,2	2,224078
21,106667	0,2	2,200081
21,110000	0,2	2,179013
21,113333	0,2	2,160686
21,116667	0,2	2,144829
21,120000	0,2	2,131032
21,123333	0,2	2,118824
21,126667	0,2	2,108184
21,130000	0,2	2,099429
21,133333	0,2	2,092534
21,136667	0,2	2,087130
21,140000	0,2	2,082845
21,143333	0,2	2,079410
21,146667	0,2	2,076711
21,150000	0,2	2,074730
21,153333	0,2	2,073668
21,156667	0,2	2,074257
21,160000	0,2	2,077349
21,163333	0,2	2,082882
21,166667	0,2	2,089801
21,170000	0,2	2,097217
21,173333	0,2	2,105008
21,176667	0,2	2,113242
21,180000	0,2	2,121526
21,183333	0,2	2,128951
21,186667	0,2	2,134579
21,190000	0,2	2,137974
21,193333	0,2	2,139271
21,196667	0,2	2,139024
21,200000	0,2	2,137993
21,203333	0,2	2,136723
21,206667	0,2	2,135234
21,210000	0,2	2,132991
21,213333	0,2	2,129060
21,216667	0,2	2,122711
21,220000	0,2	2,114356
21,223333	0,2	2,105743
21,226667	0,2	2,098712
21,230000	0,2	2,094005
21,233333	0,2	2,091422
21,236667	0,2	2,090584
21,240000	0,2	2,091509
21,243333	0,2	2,094808
21,246667	0,2	2,101534
21,250000	0,2	2,113049
21,253333	0,2	2,130985
21,256667	0,2	2,157059
21,260000	0,2	2,192839
21,263333	0,2	2,239767
21,266667	0,2	2,299193
21,270000	0,2	2,372280
21,273333	0,2	2,460092
21,276667	0,2	2,563826
21,280000	0,2	2,684894
21,283333	0,2	2,824880
21,286667	0,2	2,985170
21,290000	0,2	3,166214
21,293333	0,2	3,367438
21,296667	0,2	3,587899
21,300000	0,2	3,826390
21,303333	0,2	4,080813
21,306667	0,2	4,348129
21,310000	0,2	4,624926
21,313333	0,2	4,907496
21,316667	0,2	5,191717
21,320000	0,2	5,473388
21,323333	0,2	5,748435
21,326667	0,2	6,012887
21,330000	0,2	6,262796
21,333333	0,2	6,493967
21,336667	0,2	6,702213
21,340000	0,2	6,884229
21,343333	0,2	7,037813
21,346667	0,2	7,161474
21,350000	0,2	7,254674
21,353333	0,2	7,318319
21,356667	0,2	7,354401
21,360000	0,2	7,365272
21,363333	0,2	7,353392
21,366667	0,2	7,321265
21,370000	0,2	7,271425
21,373333	0,2	7,206599
21,376667	0,2	7,129712
21,380000	0,2	7,043623
21,383333	0,2	6,950911
21,386667	0,2	6,853822
21,390000	0,2	6,754102
21,393333	0,2	6,652636
21,396667	0,2	6,549483
21,400000	0,2	6,444404
21,403333	0,2	6,337346
21,406667	0,2	6,228350
21,410000	0,2	6,116875
21,413333	0,2	6,001480
21,416667	0,2	5,880460
21,420000	0,2	5,752686
21,423333	0,2	5,617966
21,426667	0,2	5,476765
21,430000	0,2	5,329623
21,433333	0,2	5,176807
21,436667	0,2	5,018553
21,440000	0,2	4,855667
21,443333	0,2	4,689919
21,446667	0,2	4,523839
21,450000	0,2	4,359953
21,453333	0,2	4,200176
21,456667	0,2	4,045858
21,460000	0,2	3,898100
21,463333	0,2	3,758002
21,466667	0,2	3,627064
21,470000	0,2	3,507397
21,473333	0,2	3,401003
21,476667	0,2	3,308890
21,480000	0,2	3,231278
21,483333	0,2	3,168151
21,486667	0,2	3,119296
21,490000	0,2	3,084408
21,493333	0,2	3,063359
21,496667	0,2	3,055928
21,500000	0,2	3,061335
21,503333	0,2	3,078619
21,506667	0,2	3,107261
21,510000	0,2	3,146631
21,513333	0,2	3,194898
21,516667	0,2	3,249463
21,520000	0,2	3,308473
21,523333	0,2	3,371022
21,526667	0,2	3,436070
21,530000	0,2	3,502031
21,533333	0,2	3,567358
21,536667	0,2	3,631081
21,540000	0,2	3,692558
21,543333	0,2	3,751101
21,546667	0,2	3,806026
21,550000	0,2	3,856614
21,553333	0,2	3,901892
21,556667	0,2	3,940793
21,560000	0,2	3,972615
21,563333	0,2	3,997143
21,566667	0,2	4,014141
21,570000	0,2	4,023071
21,573333	0,2	4,023471
21,576667	0,2	4,015361
21,580000	0,2	3,999117
21,583333	0,2	3,974858
21,586667	0,2	3,942055
21,590000	0,2	3,899996
21,593333	0,2	3,848279
21,596667	0,2	3,786771
21,600000	0,2	3,715784
21,603333	0,2	3,636174
21,606667	0,2	3,549060
21,610000	0,2	3,455772
21,613333	0,2	3,357832
21,616667	0,2	3,256549
21,620000	0,2	3,152882
21,623333	0,2	3,047752
21,626667	0,2	2,942272
21,630000	0,2	2,837527
21,633333	0,2	2,734133
21,636667	0,2	2,632328
21,640000	0,2	2,532695
21,643333	0,2	2,436416
21,646667	0,2	2,344557
21,650000	0,2	2,257354
21,653333	0,2	2,174420
21,656667	0,2	2,095670
21,660000	0,2	2,021912
21,663333	0,2	1,954153
21,666667	0,2	1,892552
21,670000	0,2	1,836706
21,673333	0,2	1,786466
21,676667	0,2	1,741823
21,680000	0,2	1,702491
21,683333	0,2	1,667884
21,686667	0,2	1,637265
21,690000	0,2	1,610039
21,693333	0,2	1,586032
21,696667	0,2	1,565255
21,700000	0,2	1,547511
21,703333	0,2	1,532329
21,706667	0,2	1,519175
21,710000	0,2	1,507785
21,713333	0,2	1,498110
21,716667	0,2	1,489932
21,720000	0,2	1,483029
21,723333	0,2	1,477576
21,726667	0,2	1,473867
21,730000	0,2	1,471854
21,733333	0,2	1,471240
21,736667	0,2	1,471696
21,740000	0,2	1,472660
21,743333	0,2	1,473356
21,746667	0,2	1,473428
21,750000	0,2	1,473244
21,753333	0,2	1,473478
21,756667	0,2	1,474733
21,760000	0,2	1,477397
21,763333	0,2	1,481372
21,766667	0,2	1,485910
21,770000	0,2	1,490018
21,773333	0,2	1,493124
21,776667	0,2	1,495445
21,780000	0,2	1,498030
21,783333	0,2	1,502244
21,786667	0,2	1,508864
21,790000	0,2	1,517756
21,793333	0,2	1,528240
21,796667	0,2	1,539581
21,800000	0,2	1,551444
21,803333	0,2	1,564161
21,806667	0,2	1,578672
21,810000	0,2	1,596063
21,813333	0,2	1,617003
21,816667	0,2	1,641602
21,820000	0,2	1,669660
21,823333	0,2	1,701140
21,826667	0,2	1,736614
21,830000	0,2	1,776918
21,833333	0,2	1,822389
21,836667	0,2	1,872955
21,840000	0,2	1,928695
21,843333	0,2	1,989899
21,846667	0,2	2,056892
21,850000	0,2	2,129942
21,853333	0,2	2,209245
21,856667	0,2	2,294703
21,860000	0,2	2,385482
21,863333	0,2	2,480348
21,866667	0,2	2,578379
21,870000	0,2	2,678722
21,873333	0,2	2,779975
21,876667	0,2	2,880347
21,880000	0,2	2,978284
21,883333	0,2	3,072635
21,886667	0,2	3,162350
21,890000	0,2	3,246222
21,893333	0,2	3,322682
21,896667	0,2	3,389857
21,900000	0,2	3,445900
21,903333	0,2	3,489210
21,906667	0,2	3,518634
21,910000	0,2	3,533725
21,913333	0,2	3,534665
21,916667	0,2	3,521870
21,920000	0,2	3,495782
21,923333	0,2	3,456962
21,926667	0,2	3,406500
21,930000	0,2	3,346116
21,933333	0,2	3,277399
21,936667	0,2	3,201222
21,940000	0,2	3,118024
21,943333	0,2	3,028387
21,946667	0,2	2,933439
21,950000	0,2	2,834887
21,953333	0,2	2,734768
21,956667	0,2	2,635313
21,960000	0,2	2,538596
21,963333	0,2	2,445930
21,966667	0,2	2,357758
21,970000	0,2	2,273988
21,973333	0,2	2,194273
21,976667	0,2	2,118299
21,980000	0,2	2,045993
21,983333	0,2	1,977611
21,986667	0,2	1,913845
21,990000	0,2	1,855672
21,993333	0,2	1,803864
21,996667	0,2	1,758519
22,000000	0,2	1,718849
22,003333	0,2	1,683514
22,006667	0,2	1,651513
22,010000	0,2	1,622708
22,013333	0,2	1,597423
22,016667	0,2	1,575785
22,020000	0,2	1,557445
22,023333	0,2	1,541691
22,026667	0,2	1,527825
22,030000	0,2	1,515445
22,033333	0,2	1,504474
22,036667	0,2	1,495093
22,040000	0,2	1,487563
22,043333	0,2	1,481981
22,046667	0,2	1,478102
22,050000	0,2	1,475372
22,053333	0,2	1,473375
22,056667	0,2	1,472216
22,060000	0,2	1,472310
22,063333	0,2	1,473830
22,066667	0,2	1,476465
22,070000	0,2	1,479734
22,073333	0,2	1,483273
22,076667	0,2	1,486811
22,080000	0,2	1,490359
22,083333	0,2	1,494293
22,086667	0,2	1,498819
22,090000	0,2	1,503614
22,093333	0,2	1,508222
22,096667	0,2	1,512496
22,100000	0,2	1,516616
22,103333	0,2	1,520898
22,106667	0,2	1,525502
22,110000	0,2	1,530182
22,113333	0,2	1,534445
22,116667	0,2	1,537997
22,120000	0,2	1,540801
22,123333	0,2	1,542651
22,126667	0,2	1,543110
22,130000	0,2	1,542116
22,133333	0,2	1,540202
22,136667	0,2	1,537848
22,140000	0,2	1,535002
22,143333	0,2	1,531350
22,146667	0,2	1,526925
22,150000	0,2	1,522260
22,153333	0,2	1,517851
22,156667	0,2	1,513743
22,160000	0,2	1,509710
22,163333	0,2	1,505404
22,166667	0,2	1,500499
22,170000	0,2	1,495076
22,173333	0,2	1,489574
22,176667	0,2	1,484301
22,180000	0,2	1,479342
22,183333	0,2	1,474817
22,186667	0,2	1,471033
22,190000	0,2	1,468266
22,193333	0,2	1,466282
22,196667	0,2	1,464408
22,200000	0,2	1,462152
22,203333	0,2	1,459499
22,206667	0,2	1,456691
22,210000	0,2	1,453891
22,213333	0,2	1,451184
22,216667	0,2	1,448835
22,220000	0,2	1,447281
22,223333	0,2	1,446907
22,226667	0,2	1,447775
22,230000	0,2	1,449656
22,233333	0,2	1,452479
22,236667	0,2	1,456366
22,240000	0,2	1,461201
22,243333	0,2	1,466621
22,246667	0,2	1,472448
22,250000	0,2	1,478948
22,253333	0,2	1,486639
22,256667	0,2	1,495887
22,260000	0,2	1,506839
22,263333	0,2	1,519457
22,266667	0,2	1,533228
22,270000	0,2	1,547300
22,273333	0,2	1,561187
22,276667	0,2	1,574945
22,280000	0,2	1,588911
22,283333	0,2	1,603347
22,286667	0,2	1,617794
22,290000	0,2	1,631110
22,293333	0,2	1,642460
22,296667	0,2	1,651674
22,300000	0,2	1,658679
22,303333	0,2	1,663330
22,306667	0,2	1,665609
22,310000	0,2	1,665512
22,313333	0,2	1,663034
22,316667	0,2	1,658329
22,320000	0,2	1,651730
22,323333	0,2	1,643791
22,326667	0,2	1,635231
22,330000	0,2	1,626603
22,333333	0,2	1,617969
22,336667	0,2	1,608848
22,340000	0,2	1,598584
22,343333	0,2	1,587075
22,346667	0,2	1,575143
22,350000	0,2	1,564112
22,353333	0,2	1,555096
22,356667	0,2	1,548530
22,360000	0,2	1,544190
22,363333	0,2	1,541582
22,366667	0,2	1,540383
22,370000	0,2	1,540500
22,373333	0,2	1,541738
22,376667	0,2	1,543601
22,380000	0,2	1,545435
22,383333	0,2	1,546811
22,386667	0,2	1,547753
22,390000	0,2	1,548599
22,393333	0,2	1,549726
22,396667	0,2	1,551198
22,400000	0,2	1,552517
22,403333	0,2	1,552890
22,406667	0,2	1,551983
22,410000	0,2	1,550296
22,413333	0,2	1,548507
22,416667	0,2	1,546672
22,420000	0,2	1,544336
22,423333	0,2	1,541038
22,426667	0,2	1,536544
22,430000	0,2	1,530942
22,433333	0,2	1,524582
22,436667	0,2	1,517690
22,440000	0,2	1,510206
22,443333	0,2	1,502139
22,446667	0,2	1,493875
22,450000	0,2	1,486054
22,453333	0,2	1,479145
22,456667	0,2	1,473212
22,460000	0,2	1,467963
22,463333	0,2	1,462705
22,466667	0,2	1,456569
22,470000	0,2	1,449102
22,473333	0,2	1,440430
22,476667	0,2	1,430978
22,480000	0,2	1,421271
22,483333	0,2	1,411777
22,486667	0,2	1,402687
22,490000	0,2	1,394038
22,493333	0,2	1,385852
22,496667	0,2	1,377902
22,500000	0,2	1,369749
22,503333	0,2	1,361051
22,506667	0,2	1,351584
22,510000	0,2	1,341284
22,513333	0,2	1,330298
22,516667	0,2	1,318856
22,520000	0,2	1,307224
22,523333	0,2	1,295762
22,526667	0,2	1,284896
22,530000	0,2	1,274978
22,533333	0,2	1,266335
22,536667	0,2	1,259530
22,540000	0,2	1,255083
22,543333	0,2	1,252869
22,546667	0,2	1,252333
22,550000	0,2	1,253128
22,553333	0,2	1,255069
22,556667	0,2	1,257787
22,560000	0,2	1,260941
22,563333	0,2	1,264594
22,566667	0,2	1,268972
22,570000	0,2	1,273896
22,573333	0,2	1,278880
22,576667	0,2	1,283754
22,580000	0,2	1,288654
22,583333	0,2	1,293517
22,586667	0,2	1,298113
22,590000	0,2	1,302518
22,593333	0,2	1,307094
22,596667	0,2	1,311942
22,600000	0,2	1,316809
22,603333	0,2	1,321437
22,606667	0,2	1,325563
22,610000	0,2	1,328877
22,613333	0,2	1,331119
22,616667	0,2	1,332041
22,620000	0,2	1,331443
22,623333	0,2	1,329399
22,626667	0,2	1,326230
22,630000	0,2	1,322264
22,633333	0,2	1,317734
22,636667	0,2	1,312683
22,640000	0,2	1,306906
22,643333	0,2	1,300232
22,646667	0,2	1,292797
22,650000	0,2	1,285047
22,653333	0,2	1,277493
22,656667	0,2	1,270230
22,660000	0,2	1,262863
22,663333	0,2	1,255092
22,666667	0,2	1,246982
22,670000	0,2	1,238568
22,673333	0,2	1,229804
22,676667	0,2	1,221067
22,680000	0,2	1,213144
22,683333	0,2	1,206518
22,686667	0,2	1,201012
22,690000	0,2	1,196178
22,693333	0,2	1,191632
22,696667	0,2	1,187044
22,700000	0,2	1,182188
22,703333	0,2	1,177069
22,706667	0,2	1,171952
22,710000	0,2	1,167105
22,713333	0,2	1,162762
22,716667	0,2	1,159378
22,720000	0,2	1,157277
22,723333	0,2	1,156149
22,726667	0,2	1,155357
22,730000	0,2	1,154552
22,733333	0,2	1,153864
22,736667	0,2	1,153634
22,740000	0,2	1,154104
22,743333	0,2	1,155296
22,746667	0,2	1,156948
22,750000	0,2	1,158818
22,753333	0,2	1,160970
22,756667	0,2	1,163487
22,760000	0,2	1,166317
22,763333	0,2	1,169543
22,766667	0,2	1,173570
22,770000	0,2	1,178926
22,773333	0,2	1,185707
22,776667	0,2	1,193408
22,780000	0,2	1,201583
22,783333	0,2	1,210303
22,786667	0,2	1,219965
22,790000	0,2	1,230942
22,793333	0,2	1,243189
22,796667	0,2	1,256214
22,800000	0,2	1,269584
22,803333	0,2	1,283227
22,806667	0,2	1,297239
22,810000	0,2	1,311779
22,813333	0,2	1,327111
22,816667	0,2	1,343567
22,820000	0,2	1,361269
22,823333	0,2	1,379903
22,826667	0,2	1,399015
22,830000	0,2	1,418266
22,833333	0,2	1,437240
22,836667	0,2	1,455631
22,840000	0,2	1,473862
22,843333	0,2	1,492963
22,846667	0,2	1,513611
22,850000	0,2	1,535714
22,853333	0,2	1,558985
22,856667	0,2	1,583262
22,860000	0,2	1,608326
22,863333	0,2	1,633912
22,866667	0,2	1,659909
22,870000	0,2	1,686405
22,873333	0,2	1,713351
22,876667	0,2	1,740205
22,880000	0,2	1,766163
22,883333	0,2	1,790649
22,886667	0,2	1,813424
22,890000	0,2	1,834488
22,893333	0,2	1,853895
22,896667	0,2	1,871430
22,900000	0,2	1,886551
22,903333	0,2	1,898750
22,906667	0,2	1,907688
22,910000	0,2	1,912929
22,913333	0,2	1,914115
22,916667	0,2	1,911505
22,920000	0,2	1,905876
22,923333	0,2	1,897972
22,926667	0,2	1,888446
22,930000	0,2	1,877941
22,933333	0,2	1,866675
22,936667	0,2	1,854255
22,940000	0,2	1,840052
22,943333	0,2	1,823723
22,946667	0,2	1,805686
22,950000	0,2	1,787001
22,953333	0,2	1,768374
22,956667	0,2	1,749493
22,960000	0,2	1,729564
22,963333	0,2	1,708062
22,966667	0,2	1,684994
22,970000	0,2	1,660705
22,973333	0,2	1,635492
22,976667	0,2	1,609567
22,980000	0,2	1,583033
22,983333	0,2	1,555515
22,986667	0,2	1,526517
22,990000	0,2	1,496497
22,993333	0,2	1,466815
22,996667	0,2	1,438556
23,000000	0,2	1,411954
23,003333	0,2	1,386628
23,006667	0,2	1,361900
23,010000	0,2	1,337145
23,013333	0,2	1,312127
23,016667	0,2	1,287191
23,020000	0,2	1,263113
23,023333	0,2	1,240540
23,026667	0,2	1,219651
23,030000	0,2	1,200304
23,033333	0,2	1,182333
23,036667	0,2	1,165862
23,040000	0,2	1,151261
23,043333	0,2	1,138692
23,046667	0,2	1,127989
23,050000	0,2	1,118859
23,053333	0,2	1,111027
23,056667	0,2	1,104362
23,060000	0,2	1,098835
23,063333	0,2	1,094266
23,066667	0,2	1,090362
23,070000	0,2	1,087012
23,073333	0,2	1,084378
23,076667	0,2	1,082892
23,080000	0,2	1,083174
23,083333	0,2	1,085538
23,086667	0,2	1,089545
23,090000	0,2	1,094302
23,093333	0,2	1,099257
23,096667	0,2	1,104405
23,100000	0,2	1,109728
23,103333	0,2	1,115140
23,106667	0,2	1,120860
23,110000	0,2	1,127102
23,113333	0,2	1,133604
23,116667	0,2	1,139846
23,120000	0,2	1,145533
23,123333	0,2	1,150701
23,126667	0,2	1,155343
23,130000	0,2	1,159100
23,133333	0,2	1,161553
23,136667	0,2	1,162578
23,140000	0,2	1,162270
23,143333	0,2	1,160684
23,146667	0,2	1,157730
23,150000	0,2	1,153274
23,153333	0,2	1,147356
23,156667	0,2	1,140168
23,160000	0,2	1,131866
23,163333	0,2	1,122712
23,166667	0,2	1,113275
23,170000	0,2	1,103945
23,173333	0,2	1,094348
23,176667	0,2	1,083889
23,180000	0,2	1,072550
23,183333	0,2	1,060675
23,186667	0,2	1,048406
23,190000	0,2	1,035785
23,193333	0,2	1,023230
23,196667	0,2	1,011481
23,200000	0,2	1,000976
23,203333	0,2	0,991546
23,206667	0,2	0,982718
23,210000	0,2	0,974207
23,213333	0,2	0,966213
23,216667	0,2	0,959066
23,220000	0,2	0,952676
23,223333	0,2	0,946725
23,226667	0,2	0,941179
23,230000	0,2	0,936193
23,233333	0,2	0,931686
23,236667	0,2	0,927371
23,240000	0,2	0,923073
23,243333	0,2	0,918823
23,246667	0,2	0,914853
23,250000	0,2	0,911511
23,253333	0,2	0,909067
23,256667	0,2	0,907943
23,260000	0,2	0,908770
23,263333	0,2	0,911500
23,266667	0,2	0,915065
23,270000	0,2	0,918360
23,273333	0,2	0,920734
23,276667	0,2	0,921759
23,280000	0,2	0,921415
23,283333	0,2	0,920286
23,286667	0,2	0,919134
23,290000	0,2	0,918467
23,293333	0,2	0,918571
23,296667	0,2	0,919517
23,300000	0,2	0,921109
23,303333	0,2	0,922955
23,306667	0,2	0,924490
23,310000	0,2	0,925039
23,313333	0,2	0,924262
23,316667	0,2	0,922472
23,320000	0,2	0,920405
23,323333	0,2	0,918855
23,326667	0,2	0,918315
23,330000	0,2	0,918640
23,333333	0,2	0,919108
23,336667	0,2	0,918976
23,340000	0,2	0,918000
23,343333	0,2	0,916428
23,346667	0,2	0,914712
23,350000	0,2	0,913271
23,353333	0,2	0,912009
23,356667	0,2	0,910076
23,360000	0,2	0,906818
23,363333	0,2	0,902820
23,366667	0,2	0,899314
23,370000	0,2	0,896845
23,373333	0,2	0,895087
23,376667	0,2	0,893444
23,380000	0,2	0,891442
23,383333	0,2	0,888885
23,386667	0,2	0,885736
23,390000	0,2	0,881914
23,393333	0,2	0,877408
23,396667	0,2	0,872474
23,400000	0,2	0,867570
23,403333	0,2	0,863057
23,406667	0,2	0,858941
23,410000	0,2	0,854992
23,413333	0,2	0,851029
23,416667	0,2	0,846991
23,420000	0,2	0,842887
23,423333	0,2	0,838929
23,426667	0,2	0,835636
23,430000	0,2	0,833430
23,433333	0,2	0,832271
23,436667	0,2	0,831846
23,440000	0,2	0,831670
23,443333	0,2	0,831079
23,446667	0,2	0,829659
23,450000	0,2	0,827628
23,453333	0,2	0,825621
23,456667	0,2	0,824251
23,460000	0,2	0,823782
23,463333	0,2	0,823821
23,466667	0,2	0,823470
23,470000	0,2	0,822376
23,473333	0,2	0,821274
23,476667	0,2	0,820898
23,480000	0,2	0,821148
23,483333	0,2	0,821805
23,486667	0,2	0,823028
23,490000	0,2	0,824886
23,493333	0,2	0,827258
23,496667	0,2	0,830130
23,500000	0,2	0,833424
23,503333	0,2	0,836863
23,506667	0,2	0,840339
23,510000	0,2	0,843909
23,513333	0,2	0,847379
23,516667	0,2	0,850438
23,520000	0,2	0,853024
23,523333	0,2	0,855295
23,526667	0,2	0,857527
23,530000	0,2	0,860053
23,533333	0,2	0,863038
23,536667	0,2	0,866175
23,540000	0,2	0,868725
23,543333	0,2	0,870156
23,546667	0,2	0,870577
23,550000	0,2	0,870305
23,553333	0,2	0,869409
23,556667	0,2	0,867886
23,560000	0,2	0,866037
23,563333	0,2	0,864529
23,566667	0,2	0,863922
23,570000	0,2	0,864117
23,573333	0,2	0,864497
23,576667	0,2	0,864630
23,580000	0,2	0,864660
23,583333	0,2	0,865025
23,586667	0,2	0,865842
23,590000	0,2	0,866677
23,593333	0,2	0,867032
23,596667	0,2	0,866876
23,600000	0,2	0,866548
23,603333	0,2	0,866382
23,606667	0,2	0,866712
23,610000	0,2	0,868082
23,613333	0,2	0,871067
23,616667	0,2	0,875906
23,620000	0,2	0,882476
23,623333	0,2	0,890420
23,626667	0,2	0,899268
23,630000	0,2	0,908610
23,633333	0,2	0,918040
23,636667	0,2	0,927145
23,640000	0,2	0,935903
23,643333	0,2	0,944637
23,646667	0,2	0,953394
23,650000	0,2	0,961854
23,653333	0,2	0,969583
23,656667	0,2	0,976051
23,660000	0,2	0,980757
23,663333	0,2	0,983563
23,666667	0,2	0,984654
23,670000	0,2	0,984207
23,673333	0,2	0,982295
23,676667	0,2	0,979119
23,680000	0,2	0,975093
23,683333	0,2	0,970615
23,686667	0,2	0,965786
23,690000	0,2	0,960356
23,693333	0,2	0,953963
23,696667	0,2	0,946619
23,700000	0,2	0,938807
23,703333	0,2	0,930912
23,706667	0,2	0,922861
23,710000	0,2	0,914455
23,713333	0,2	0,905585
23,716667	0,2	0,895998
23,720000	0,2	0,885340
23,723333	0,2	0,873721
23,726667	0,2	0,861818
23,730000	0,2	0,850365
23,733333	0,2	0,839803
23,736667	0,2	0,830255
23,740000	0,2	0,821590
23,743333	0,2	0,813671
23,746667	0,2	0,806518
23,750000	0,2	0,800111
23,753333	0,2	0,794205
23,756667	0,2	0,788613
23,760000	0,2	0,783407
23,763333	0,2	0,778709
23,766667	0,2	0,774537
23,770000	0,2	0,770826
23,773333	0,2	0,767539
23,776667	0,2	0,764653
23,780000	0,2	0,762079
23,783333	0,2	0,759794
23,786667	0,2	0,757786
23,790000	0,2	0,755859
23,793333	0,2	0,753991
23,796667	0,2	0,752486
23,800000	0,2	0,751343
23,803333	0,2	0,750170
23,806667	0,2	0,748816
23,810000	0,2	0,747421
23,813333	0,2	0,746047
23,816667	0,2	0,744567
23,820000	0,2	0,742907
23,823333	0,2	0,741219
23,826667	0,2	0,739613
23,830000	0,2	0,738042
23,833333	0,2	0,736566
23,836667	0,2	0,735388
23,840000	0,2	0,734818
23,843333	0,2	0,735229
23,846667	0,2	0,736652
23,850000	0,2	0,738377
23,853333	0,2	0,739470
23,856667	0,2	0,739786
23,860000	0,2	0,740046
23,863333	0,2	0,741097
23,866667	0,2	0,743510
23,870000	0,2	0,747380
23,873333	0,2	0,752162
23,876667	0,2	0,757031
23,880000	0,2	0,761471
23,883333	0,2	0,765354
23,886667	0,2	0,768765
23,890000	0,2	0,772068
23,893333	0,2	0,775773
23,896667	0,2	0,779964
23,900000	0,2	0,784142
23,903333	0,2	0,787903
23,906667	0,2	0,791366
23,910000	0,2	0,794668
23,913333	0,2	0,797483
23,916667	0,2	0,799302
23,920000	0,2	0,799908
23,923333	0,2	0,799484
23,926667	0,2	0,798253
23,930000	0,2	0,796340
23,933333	0,2	0,794153
23,936667	0,2	0,792277
23,940000	0,2	0,790720
23,943333	0,2	0,788781
23,946667	0,2	0,785829
23,950000	0,2	0,781815
23,953333	0,2	0,777020
23,956667	0,2	0,771695
23,960000	0,2	0,765802
23,963333	0,2	0,758964
23,966667	0,2	0,750874
23,970000	0,2	0,741808
23,973333	0,2	0,732763
23,976667	0,2	0,724903
23,980000	0,2	0,718644
23,983333	0,2	0,713394
23,986667	0,2	0,708077
23,990000	0,2	0,701803
23,993333	0,2	0,694265
23,996667	0,2	0,685714
24,000000	0,2	0,676733
24,003333	0,2	0,668010
24,006667	0,2	0,660051
24,010000	0,2	0,653048
24,013333	0,2	0,646900
24,016667	0,2	0,641197
24,020000	0,2	0,635433
24,023333	0,2	0,629457
24,026667	0,2	0,623694
24,030000	0,2	0,618767
24,033333	0,2	0,614795
24,036667	0,2	0,611356
24,040000	0,2	0,608129
24,043333	0,2	0,605172
24,046667	0,2	0,602540
24,050000	0,2	0,600105
24,053333	0,2	0,597887
24,056667	0,2	0,596083
24,060000	0,2	0,594650
24,063333	0,2	0,593241
24,066667	0,2	0,591609
24,070000	0,2	0,589848
24,073333	0,2	0,588250
24,076667	0,2	0,587083
24,080000	0,2	0,586462
24,083333	0,2	0,586295
24,086667	0,2	0,586271
24,090000	0,2	0,586066
24,093333	0,2	0,585762
24,096667	0,2	0,585888
24,100000	0,2	0,586847
24,103333	0,2	0,588574
24,106667	0,2	0,590732
24,110000	0,2	0,592944
24,113333	0,2	0,594872
24,116667	0,2	0,596121
24,120000	0,2	0,596253
24,123333	0,2	0,595287
24,126667	0,2	0,594003
24,130000	0,2	0,593340
24,133333	0,2	0,593578
24,136667	0,2	0,594282
24,140000	0,2	0,594892
24,143333	0,2	0,595297
24,146667	0,2	0,595899
24,150000	0,2	0,597201
24,153333	0,2	0,599553
24,156667	0,2	0,603213
24,160000	0,2	0,608151
24,163333	0,2	0,613742
24,166667	0,2	0,619150
24,170000	0,2	0,624112
24,173333	0,2	0,629018
24,176667	0,2	0,634343
24,180000	0,2	0,640226
24,183333	0,2	0,646411
24,186667	0,2	0,652580
24,190000	0,2	0,658685
24,193333	0,2	0,664889
24,196667	0,2	0,671560
24,200000	0,2	0,679157
24,203333	0,2	0,687748
24,206667	0,2	0,696833
24,210000	0,2	0,705764
24,213333	0,2	0,714096
24,216667	0,2	0,721611
24,220000	0,2	0,728204
24,223333	0,2	0,733877
24,226667	0,2	0,738797
24,230000	0,2	0,743247
24,233333	0,2	0,747447
24,236667	0,2	0,751349
24,240000	0,2	0,754707
24,243333	0,2	0,757581
24,246667	0,2	0,760552
24,250000	0,2	0,764007
24,253333	0,2	0,767546
24,256667	0,2	0,770557
24,260000	0,2	0,772936
24,263333	0,2	0,774909
24,266667	0,2	0,776756
24,270000	0,2	0,778881
24,273333	0,2	0,781562
24,276667	0,2	0,784593
24,280000	0,2	0,787472
24,283333	0,2	0,789925
24,286667	0,2	0,792038
24,290000	0,2	0,793850
24,293333	0,2	0,795107
24,296667	0,2	0,795505
24,300000	0,2	0,794944
24,303333	0,2	0,793577
24,306667	0,2	0,791728
24,310000	0,2	0,789718
24,313333	0,2	0,787563
24,316667	0,2	0,784893
24,320000	0,2	0,781450
24,323333	0,2	0,777477
24,326667	0,2	0,773465
24,330000	0,2	0,769670
24,333333	0,2	0,765929
24,336667	0,2	0,761876
24,340000	0,2	0,757307
24,343333	0,2	0,752305
24,346667	0,2	0,747060
24,350000	0,2	0,741690
24,353333	0,2	0,736222
24,356667	0,2	0,730677
24,360000	0,2	0,725257
24,363333	0,2	0,720338
24,366667	0,2	0,716242
24,370000	0,2	0,713099
24,373333	0,2	0,710576
24,376667	0,2	0,707855
24,380000	0,2	0,704417
24,383333	0,2	0,700681
24,386667	0,2	0,697584
24,390000	0,2	0,695667
24,393333	0,2	0,695005
24,396667	0,2	0,695830
24,400000	0,2	0,698417
24,403333	0,2	0,702618
24,406667	0,2	0,708143
24,410000	0,2	0,715021
24,413333	0,2	0,723444
24,416667	0,2	0,733191
24,420000	0,2	0,743366
24,423333	0,2	0,753041
24,426667	0,2	0,762136
24,430000	0,2	0,771349
24,433333	0,2	0,781235
24,436667	0,2	0,791667
24,440000	0,2	0,802315
24,443333	0,2	0,813179
24,446667	0,2	0,824478
24,450000	0,2	0,836348
24,453333	0,2	0,848673
24,456667	0,2	0,861094
24,460000	0,2	0,873198
24,463333	0,2	0,884851
24,466667	0,2	0,896336
24,470000	0,2	0,907875
24,473333	0,2	0,919246
24,476667	0,2	0,929871
24,480000	0,2	0,938973
24,483333	0,2	0,945951
24,486667	0,2	0,950802
24,490000	0,2	0,954021
24,493333	0,2	0,956188
24,496667	0,2	0,957779
24,500000	0,2	0,959301
24,503333	0,2	0,961297
24,506667	0,2	0,964081
24,510000	0,2	0,967696
24,513333	0,2	0,972262
24,516667	0,2	0,978241
24,520000	0,2	0,986360
24,523333	0,2	0,997326
24,526667	0,2	1,011649
24,530000	0,2	1,029713
24,533333	0,2	1,052044
24,536667	0,2	1,079508
24,540000	0,2	1,113149
24,543333	0,2	1,154013
24,546667	0,2	1,203517
24,550000	0,2	1,263721
24,553333	0,2	1,337110
24,556667	0,2	1,426607
24,560000	0,2	1,535440
24,563333	0,2	1,666636
24,566667	0,2	1,823382
24,570000	0,2	2,009924
24,573333	0,2	2,231438
24,576667	0,2	2,493514
24,580000	0,2	2,802382
24,583333	0,2	3,165047
24,586667	0,2	3,588764
24,590000	0,2	4,080691
24,593333	0,2	4,648227
24,596667	0,2	5,299167
24,600000	0,2	6,040987
24,603333	0,2	6,880007
24,606667	0,2	7,821173
24,610000	0,2	8,867894
24,613333	0,2	10,021496
24,616667	0,2	11,280479
24,620000	0,2	12,639831
24,623333	0,2	14,090796
24,626667	0,2	15,621188
24,630000	0,2	17,215640
24,633333	0,2	18,855451
24,636667	0,2	20,518434
24,640000	0,2	22,179029
24,643333	0,2	23,808687
24,646667	0,2	25,376511
24,650000	0,2	26,850368
24,653333	0,2	28,198577
24,656667	0,2	29,391628
24,660000	0,2	30,403276
24,663333	0,2	31,211026
24,666667	0,2	31,796771
24,670000	0,2	32,147876
24,673333	0,2	32,257726
24,676667	0,2	32,125488
24,680000	0,2	31,756026
24,683333	0,2	31,159958
24,686667	0,2	30,353262
24,690000	0,2	29,356624
24,693333	0,2	28,194688
24,696667	0,2	26,894861
24,700000	0,2	25,485888
24,703333	0,2	23,997045
24,706667	0,2	22,457516
24,710000	0,2	20,895126
24,713333	0,2	19,335400
24,716667	0,2	17,801565
24,720000	0,2	16,314124
24,723333	0,2	14,889784
24,726667	0,2	13,541336
24,730000	0,2	12,278508
24,733333	0,2	11,108218
24,736667	0,2	10,034324
24,740000	0,2	9,057952
24,743333	0,2	8,178071
24,746667	0,2	7,391856
24,750000	0,2	6,695064
24,753333	0,2	6,082156
24,756667	0,2	5,546219
24,760000	0,2	5,079593
24,763333	0,2	4,674963
24,766667	0,2	4,325517
24,770000	0,2	4,024313
24,773333	0,2	3,764355
24,776667	0,2	3,539361
24,780000	0,2	3,344148
24,783333	0,2	3,174494
24,786667	0,2	3,026861
24,790000	0,2	2,898111
24,793333	0,2	2,785166
24,796667	0,2	2,685031
24,800000	0,2	2,595212
24,803333	0,2	2,513844
24,806667	0,2	2,439428
24,810000	0,2	2,370628
24,813333	0,2	2,306147
24,816667	0,2	2,244674
24,820000	0,2	2,185201
24,823333	0,2	2,127536
24,826667	0,2	2,072032
24,830000	0,2	2,018561
24,833333	0,2	1,966328
24,836667	0,2	1,914738
24,840000	0,2	1,863709
24,843333	0,2	1,813197
24,846667	0,2	1,763115
24,850000	0,2	1,713665
24,853333	0,2	1,665289
24,856667	0,2	1,618313
24,860000	0,2	1,572684
24,863333	0,2	1,527937
24,866667	0,2	1,483402
24,870000	0,2	1,438577
24,873333	0,2	1,393495
24,876667	0,2	1,348803
24,880000	0,2	1,305472
24,883333	0,2	1,264427
24,886667	0,2	1,226225
24,890000	0,2	1,190676
24,893333	0,2	1,156935
24,896667	0,2	1,124228
24,900000	0,2	1,092542
24,903333	0,2	1,062593
24,906667	0,2	1,035080
24,910000	0,2	1,010173
24,913333	0,2	0,987568
24,916667	0,2	0,966632
24,920000	0,2	0,946797
24,923333	0,2	0,928042
24,926667	0,2	0,910935
24,930000	0,2	0,896540
24,933333	0,2	0,885936
24,936667	0,2	0,879339
24,940000	0,2	0,875902
24,943333	0,2	0,874314
24,946667	0,2	0,873562
24,950000	0,2	0,873563
24,953333	0,2	0,875167
24,956667	0,2	0,879208
24,960000	0,2	0,885482
24,963333	0,2	0,892788
24,966667	0,2	0,899934
24,970000	0,2	0,906297
24,973333	0,2	0,911323
24,976667	0,2	0,914146
24,980000	0,2	0,914085
24,983333	0,2	0,911125
24,986667	0,2	0,905679
24,990000	0,2	0,897975
24,993333	0,2	0,887828
24,996667	0,2	0,875125
25,000000	0,2	0,860115
25,003333	0,2	0,843045
25,006667	0,2	0,824085
25,010000	0,2	0,803559
25,013333	0,2	0,781667
25,016667	0,2	0,758346
25,020000	0,2	0,733795
25,023333	0,2	0,708748
25,026667	0,2	0,684015
25,030000	0,2	0,660133
25,033333	0,2	0,637558
25,036667	0,2	0,616505
25,040000	0,2	0,596480
25,043333	0,2	0,576685
25,046667	0,2	0,557066
25,050000	0,2	0,538506
25,053333	0,2	0,521900
25,056667	0,2	0,507414
25,060000	0,2	0,494766
25,063333	0,2	0,483738
25,066667	0,2	0,474219
25,070000	0,2	0,466146
25,073333	0,2	0,459571
25,076667	0,2	0,454526
25,080000	0,2	0,450646
25,083333	0,2	0,447370
25,086667	0,2	0,444703
25,090000	0,2	0,443232
25,093333	0,2	0,443278
25,096667	0,2	0,444715
25,100000	0,2	0,447324
25,103333	0,2	0,450501
25,106667	0,2	0,453175
25,110000	0,2	0,454590
25,113333	0,2	0,454816
25,116667	0,2	0,454445
25,120000	0,2	0,454079
25,123333	0,2	0,454043
25,126667	0,2	0,454335
25,130000	0,2	0,454766
25,133333	0,2	0,455149
25,136667	0,2	0,455386
25,140000	0,2	0,455445
25,143333	0,2	0,455304
25,146667	0,2	0,454998
25,150000	0,2	0,454761
25,153333	0,2	0,454953
25,156667	0,2	0,455767
25,160000	0,2	0,457144
25,163333	0,2	0,459012
25,166667	0,2	0,461585
25,170000	0,2	0,465248
25,173333	0,2	0,470131
25,176667	0,2	0,476211
25,180000	0,2	0,483646
25,183333	0,2	0,492595
25,186667	0,2	0,502930
25,190000	0,2	0,514566
25,193333	0,2	0,527974
25,196667	0,2	0,544063
25,200000	0,2	0,563650
25,203333	0,2	0,587266
25,206667	0,2	0,615395
25,210000	0,2	0,648600
25,213333	0,2	0,687296
25,216667	0,2	0,731665
25,220000	0,2	0,781940
25,223333	0,2	0,838400
25,226667	0,2	0,900795
25,230000	0,2	0,968062
25,233333	0,2	1,038763
25,236667	0,2	1,111637
25,240000	0,2	1,185979
25,243333	0,2	1,261519
25,246667	0,2	1,337758
25,250000	0,2	1,413303
25,253333	0,2	1,485832
25,256667	0,2	1,552876
25,260000	0,2	1,612686
25,263333	0,2	1,664184
25,266667	0,2	1,706413
25,270000	0,2	1,738456
25,273333	0,2	1,759656
25,276667	0,2	1,769622
25,280000	0,2	1,768029
25,283333	0,2	1,754566
25,286667	0,2	1,729287
25,290000	0,2	1,693036
25,293333	0,2	1,647314
25,296667	0,2	1,593680
25,300000	0,2	1,533434
25,303333	0,2	1,467827
25,306667	0,2	1,398289
25,310000	0,2	1,326452
25,313333	0,2	1,254073
25,316667	0,2	1,182854
25,320000	0,2	1,114224
25,323333	0,2	1,049373
25,326667	0,2	0,989226
25,330000	0,2	0,934348
25,333333	0,2	0,885214
25,336667	0,2	0,842323
25,340000	0,2	0,805790
25,343333	0,2	0,775039
25,346667	0,2	0,749059
25,350000	0,2	0,727044
25,353333	0,2	0,708677
25,356667	0,2	0,693863
25,360000	0,2	0,682546
25,363333	0,2	0,674569
25,366667	0,2	0,669415
25,370000	0,2	0,666332
25,373333	0,2	0,664685
25,376667	0,2	0,663915
25,380000	0,2	0,663233
25,383333	0,2	0,661594
25,386667	0,2	0,658256
25,390000	0,2	0,653278
25,393333	0,2	0,647181
25,396667	0,2	0,640487
25,400000	0,2	0,633773
25,403333	0,2	0,627422
25,406667	0,2	0,621005
25,410000	0,2	0,613575
25,413333	0,2	0,604668
25,416667	0,2	0,594446
25,420000	0,2	0,583014
25,423333	0,2	0,570252
25,426667	0,2	0,556286
25,430000	0,2	0,541763
25,433333	0,2	0,527428
25,436667	0,2	0,513612
25,440000	0,2	0,500287
25,443333	0,2	0,487427
25,446667	0,2	0,475265
25,450000	0,2	0,464142
25,453333	0,2	0,453880
25,456667	0,2	0,443663
25,460000	0,2	0,432851
25,463333	0,2	0,421589
25,466667	0,2	0,410585
25,470000	0,2	0,400746
25,473333	0,2	0,392841
25,476667	0,2	0,386856
25,480000	0,2	0,381838
25,483333	0,2	0,376762
25,486667	0,2	0,371291
25,490000	0,2	0,365612
25,493333	0,2	0,360214
25,496667	0,2	0,355816
25,500000	0,2	0,352850
25,503333	0,2	0,351093
25,506667	0,2	0,349952
25,510000	0,2	0,348747
25,513333	0,2	0,346988
25,516667	0,2	0,344823
25,520000	0,2	0,342873
25,523333	0,2	0,341613
25,526667	0,2	0,341143
25,530000	0,2	0,341173
25,533333	0,2	0,341153
25,536667	0,2	0,340740
25,540000	0,2	0,340052
25,543333	0,2	0,339372
25,546667	0,2	0,338945
25,550000	0,2	0,339058
25,553333	0,2	0,339841
25,556667	0,2	0,341080
25,560000	0,2	0,342550
25,563333	0,2	0,344257
25,566667	0,2	0,346298
25,570000	0,2	0,348648
25,573333	0,2	0,351074
25,576667	0,2	0,353152
25,580000	0,2	0,354338
25,583333	0,2	0,354301
25,586667	0,2	0,353294
25,590000	0,2	0,351910
25,593333	0,2	0,350560
25,596667	0,2	0,349450
25,600000	0,2	0,348780
25,603333	0,2	0,348611
25,606667	0,2	0,348506
25,610000	0,2	0,347708
25,613333	0,2	0,345831
25,616667	0,2	0,343081
25,620000	0,2	0,339991
25,623333	0,2	0,337132
25,626667	0,2	0,334744
25,630000	0,2	0,332568
25,633333	0,2	0,330128
25,636667	0,2	0,327034
25,640000	0,2	0,323151
25,643333	0,2	0,318860
25,646667	0,2	0,315026
25,650000	0,2	0,312352
25,653333	0,2	0,310811
25,656667	0,2	0,309667
25,660000	0,2	0,307896
25,663333	0,2	0,304793
25,666667	0,2	0,300466
25,670000	0,2	0,295773
25,673333	0,2	0,291663
25,676667	0,2	0,288404
25,680000	0,2	0,285608
25,683333	0,2	0,282889
25,686667	0,2	0,280135
25,690000	0,2	0,277426
25,693333	0,2	0,275209
25,696667	0,2	0,274226
25,700000	0,2	0,274884
25,703333	0,2	0,276857
25,706667	0,2	0,279382
25,710000	0,2	0,281667
25,713333	0,2	0,283138
25,716667	0,2	0,283783
25,720000	0,2	0,284295
25,723333	0,2	0,285689
25,726667	0,2	0,288672
25,730000	0,2	0,293249
25,733333	0,2	0,298836
25,736667	0,2	0,304678
25,740000	0,2	0,310385
25,743333	0,2	0,316020
25,746667	0,2	0,321627
25,750000	0,2	0,327079
25,753333	0,2	0,332389
25,756667	0,2	0,337653
25,760000	0,2	0,342834
25,763333	0,2	0,347973
25,766667	0,2	0,353241
25,770000	0,2	0,358398
25,773333	0,2	0,362518
25,776667	0,2	0,364669
25,780000	0,2	0,364668
25,783333	0,2	0,362918
25,786667	0,2	0,359941
25,790000	0,2	0,356422
25,793333	0,2	0,353184
25,796667	0,2	0,350612
25,800000	0,2	0,348319
25,803333	0,2	0,345510
25,806667	0,2	0,341545
25,810000	0,2	0,336259
25,813333	0,2	0,329965
25,816667	0,2	0,323194
25,820000	0,2	0,316412
25,823333	0,2	0,309979
25,826667	0,2	0,304080
25,830000	0,2	0,298576
25,833333	0,2	0,293033
25,836667	0,2	0,287079
25,840000	0,2	0,280773
25,843333	0,2	0,274421
25,846667	0,2	0,268234
25,850000	0,2	0,262346
25,853333	0,2	0,256867
25,856667	0,2	0,251702
25,860000	0,2	0,246597
25,863333	0,2	0,241582
25,866667	0,2	0,237041
25,870000	0,2	0,233170
25,873333	0,2	0,229843
25,876667	0,2	0,226967
25,880000	0,2	0,224530
25,883333	0,2	0,222373
25,886667	0,2	0,220179
25,890000	0,2	0,217612
25,893333	0,2	0,214474
25,896667	0,2	0,211013
25,900000	0,2	0,207958
25,903333	0,2	0,205902
25,906667	0,2	0,204888
25,910000	0,2	0,204519
25,913333	0,2	0,204245
25,916667	0,2	0,203791
25,920000	0,2	0,203404
25,923333	0,2	0,203475
25,926667	0,2	0,203887
25,930000	0,2	0,204030
25,933333	0,2	0,203454
25,936667	0,2	0,202264
25,940000	0,2	0,200923
25,943333	0,2	0,199943
25,946667	0,2	0,199743
25,950000	0,2	0,200412
25,953333	0,2	0,201469
25,956667	0,2	0,202165
25,960000	0,2	0,201980
25,963333	0,2	0,200968
25,966667	0,2	0,199828
25,970000	0,2	0,199213
25,973333	0,2	0,199010
25,976667	0,2	0,198715
25,980000	0,2	0,198156
25,983333	0,2	0,197458
25,986667	0,2	0,196858
25,990000	0,2	0,196830
25,993333	0,2	0,197763
25,996667	0,2	0,199410
26,000000	0,2	0,201085
26,003333	0,2	0,202239
26,006667	0,2	0,202634
26,010000	0,2	0,202171
26,013333	0,2	0,200909
26,016667	0,2	0,199299
26,020000	0,2	0,197968
26,023333	0,2	0,197265
26,026667	0,2	0,197239
26,030000	0,2	0,197740
26,033333	0,2	0,198391
26,036667	0,2	0,198775
26,040000	0,2	0,198739
26,043333	0,2	0,198464
26,046667	0,2	0,198380
26,050000	0,2	0,198908
26,053333	0,2	0,200173
26,056667	0,2	0,202089
26,060000	0,2	0,204439
26,063333	0,2	0,206744
26,066667	0,2	0,208394
26,070000	0,2	0,208987
26,073333	0,2	0,208612
26,076667	0,2	0,207941
26,080000	0,2	0,207838
26,083333	0,2	0,208799
26,086667	0,2	0,210818
26,090000	0,2	0,213644
26,093333	0,2	0,216840
26,096667	0,2	0,219645
26,100000	0,2	0,221320
26,103333	0,2	0,221684
26,106667	0,2	0,221117
26,110000	0,2	0,220088
26,113333	0,2	0,218763
26,116667	0,2	0,217182
26,120000	0,2	0,215631
26,123333	0,2	0,214547
26,126667	0,2	0,214222
26,130000	0,2	0,214693
26,133333	0,2	0,215616
26,136667	0,2	0,216287
26,140000	0,2	0,216108
26,143333	0,2	0,215155
26,146667	0,2	0,214257
26,150000	0,2	0,214347
26,153333	0,2	0,215546
26,156667	0,2	0,217023
26,160000	0,2	0,217912
26,163333	0,2	0,218308
26,166667	0,2	0,219114
26,170000	0,2	0,221113
26,173333	0,2	0,224560
26,176667	0,2	0,229409
26,180000	0,2	0,235639
26,183333	0,2	0,243314
26,186667	0,2	0,252180
26,190000	0,2	0,261450
26,193333	0,2	0,270411
26,196667	0,2	0,279187
26,200000	0,2	0,288631
26,203333	0,2	0,299634
26,206667	0,2	0,312735
26,210000	0,2	0,328091
26,213333	0,2	0,345346
26,216667	0,2	0,363679
26,220000	0,2	0,382504
26,223333	0,2	0,401942
26,226667	0,2	0,422261
26,230000	0,2	0,443267
26,233333	0,2	0,464668
26,236667	0,2	0,486543
26,240000	0,2	0,508844
26,243333	0,2	0,531013
26,246667	0,2	0,552512
26,250000	0,2	0,573010
26,253333	0,2	0,591952
26,256667	0,2	0,608800
26,260000	0,2	0,623482
26,263333	0,2	0,635999
26,266667	0,2	0,646031
26,270000	0,2	0,653262
26,273333	0,2	0,657739
26,276667	0,2	0,659736
26,280000	0,2	0,659286
26,283333	0,2	0,655957
26,286667	0,2	0,649236
26,290000	0,2	0,639088
26,293333	0,2	0,625998
26,296667	0,2	0,610486
26,300000	0,2	0,592806
26,303333	0,2	0,573177
26,306667	0,2	0,551920
26,310000	0,2	0,529231
26,313333	0,2	0,505312
26,316667	0,2	0,480753
26,320000	0,2	0,456365
26,323333	0,2	0,432835
26,326667	0,2	0,410605
26,330000	0,2	0,389776
26,333333	0,2	0,370091
26,336667	0,2	0,351243
26,340000	0,2	0,333208
26,343333	0,2	0,316281
26,346667	0,2	0,300852
26,350000	0,2	0,287110
26,353333	0,2	0,274861
26,356667	0,2	0,263557
26,360000	0,2	0,252650
26,363333	0,2	0,242108
26,366667	0,2	0,232500
26,370000	0,2	0,224472
26,373333	0,2	0,218090
26,376667	0,2	0,212835
26,380000	0,2	0,208081
26,383333	0,2	0,203340
26,386667	0,2	0,198361
26,390000	0,2	0,193221
26,393333	0,2	0,188210
26,396667	0,2	0,183547
26,400000	0,2	0,179208
26,403333	0,2	0,175029
26,406667	0,2	0,170886
26,410000	0,2	0,166848
26,413333	0,2	0,163264
26,416667	0,2	0,160488
26,420000	0,2	0,158455
26,423333	0,2	0,156881
26,426667	0,2	0,155630
26,430000	0,2	0,154542
26,433333	0,2	0,153399
26,436667	0,2	0,152114
26,440000	0,2	0,150489
26,443333	0,2	0,148271
26,446667	0,2	0,145877
26,450000	0,2	0,144279
26,453333	0,2	0,143863
26,456667	0,2	0,143943
26,460000	0,2	0,143510
26,463333	0,2	0,142212
26,466667	0,2	0,140465
26,470000	0,2	0,138715
26,473333	0,2	0,137019
26,476667	0,2	0,135450
26,480000	0,2	0,134389
26,483333	0,2	0,134093
26,486667	0,2	0,134271
26,490000	0,2	0,134256
26,493333	0,2	0,133583
26,496667	0,2	0,132407
26,500000	0,2	0,131351
26,503333	0,2	0,130828
26,506667	0,2	0,130596
26,510000	0,2	0,130123
26,513333	0,2	0,129132
26,516667	0,2	0,127648
26,520000	0,2	0,125945
26,523333	0,2	0,124489
26,526667	0,2	0,123574
26,530000	0,2	0,123001
26,533333	0,2	0,122340
26,536667	0,2	0,121454
26,540000	0,2	0,120588
26,543333	0,2	0,120079
26,546667	0,2	0,120102
26,550000	0,2	0,120489
26,553333	0,2	0,120853
26,556667	0,2	0,121027
26,560000	0,2	0,121153
26,563333	0,2	0,121201
26,566667	0,2	0,120741
26,570000	0,2	0,119346
26,573333	0,2	0,117147
26,576667	0,2	0,114857
26,580000	0,2	0,113132
26,583333	0,2	0,112126
26,586667	0,2	0,111823
26,590000	0,2	0,112291
26,593333	0,2	0,113439
26,596667	0,2	0,114884
26,600000	0,2	0,116014
26,603333	0,2	0,116057
26,606667	0,2	0,114568
26,610000	0,2	0,112080
26,613333	0,2	0,109845
26,616667	0,2	0,108813
26,620000	0,2	0,109127
26,623333	0,2	0,110625
26,626667	0,2	0,113316
26,630000	0,2	0,117208
26,633333	0,2	0,122021
26,636667	0,2	0,127232
26,640000	0,2	0,132237
26,643333	0,2	0,136425
26,646667	0,2	0,139342
26,650000	0,2	0,140839
26,653333	0,2	0,141131
26,656667	0,2	0,140843
26,660000	0,2	0,140771
26,663333	0,2	0,141530
26,666667	0,2	0,143452
26,670000	0,2	0,146400
26,673333	0,2	0,149685
26,676667	0,2	0,152446
26,680000	0,2	0,153976
26,683333	0,2	0,153861
26,686667	0,2	0,152065
26,690000	0,2	0,148964
26,693333	0,2	0,145381
26,696667	0,2	0,142335
26,700000	0,2	0,140502
26,703333	0,2	0,139923
26,706667	0,2	0,140131
26,710000	0,2	0,140463
26,713333	0,2	0,140365
26,716667	0,2	0,139740
26,720000	0,2	0,139201
26,723333	0,2	0,139608
26,726667	0,2	0,141131
26,730000	0,2	0,143102
26,733333	0,2	0,144872
26,736667	0,2	0,146363
26,740000	0,2	0,147826
26,743333	0,2	0,149460
26,746667	0,2	0,151261
26,750000	0,2	0,153060
26,753333	0,2	0,154664
26,756667	0,2	0,156069
26,760000	0,2	0,157594
26,763333	0,2	0,159543
26,766667	0,2	0,161674
26,770000	0,2	0,163436
26,773333	0,2	0,164637
26,776667	0,2	0,165641
26,780000	0,2	0,167022
26,783333	0,2	0,169120
26,786667	0,2	0,171863
26,790000	0,2	0,174789
26,793333	0,2	0,177208
26,796667	0,2	0,178555
26,800000	0,2	0,178803
26,803333	0,2	0,178514
26,806667	0,2	0,178381
26,810000	0,2	0,178747
26,813333	0,2	0,179552
26,816667	0,2	0,180356
26,820000	0,2	0,180440
26,823333	0,2	0,179340
26,826667	0,2	0,177262
26,830000	0,2	0,174857
26,833333	0,2	0,172795
26,836667	0,2	0,171464
26,840000	0,2	0,170790
26,843333	0,2	0,170380
26,846667	0,2	0,170028
26,850000	0,2	0,169983
26,853333	0,2	0,170488
26,856667	0,2	0,171291
26,860000	0,2	0,171918
26,863333	0,2	0,172241
26,866667	0,2	0,172641
26,870000	0,2	0,173599
26,873333	0,2	0,175075
26,876667	0,2	0,176549
26,880000	0,2	0,177609
26,883333	0,2	0,178105
26,886667	0,2	0,177891
26,890000	0,2	0,177007
26,893333	0,2	0,176129
26,896667	0,2	0,176084
26,900000	0,2	0,176870
26,903333	0,2	0,177824
26,906667	0,2	0,178553
26,910000	0,2	0,179044
26,913333	0,2	0,179223
26,916667	0,2	0,178840
26,920000	0,2	0,177490
26,923333	0,2	0,174643
26,926667	0,2	0,170079
26,930000	0,2	0,164369
26,933333	0,2	0,158589
26,936667	0,2	0,153552
26,940000	0,2	0,149425
26,943333	0,2	0,145888
26,946667	0,2	0,142450
26,950000	0,2	0,138713
26,953333	0,2	0,134476
26,956667	0,2	0,129862
26,960000	0,2	0,125254
26,963333	0,2	0,120843
26,966667	0,2	0,116551
26,970000	0,2	0,112377
26,973333	0,2	0,108307
26,976667	0,2	0,104085
26,980000	0,2	0,099619
26,983333	0,2	0,095384
26,986667	0,2	0,091947
26,990000	0,2	0,089450
26,993333	0,2	0,087745
26,996667	0,2	0,086551
27,000000	0,2	0,085570
27,003333	0,2	0,084773
27,006667	0,2	0,084316
27,010000	0,2	0,084127
27,013333	0,2	0,083944
27,016667	0,2	0,083671
27,020000	0,2	0,083449
27,023333	0,2	0,083375
27,026667	0,2	0,083335
27,030000	0,2	0,083039
27,033333	0,2	0,082038
27,036667	0,2	0,080067
27,040000	0,2	0,077608
27,043333	0,2	0,075805
27,046667	0,2	0,075512
27,050000	0,2	0,076469
27,053333	0,2	0,077609
27,056667	0,2	0,077948
27,060000	0,2	0,077058
27,063333	0,2	0,075167
27,066667	0,2	0,073111
27,070000	0,2	0,071945
27,073333	0,2	0,072087
27,076667	0,2	0,072753
27,080000	0,2	0,072700
27,083333	0,2	0,071651
27,086667	0,2	0,070491
27,090000	0,2	0,070046
27,093333	0,2	0,070316
27,096667	0,2	0,070818
27,100000	0,2	0,071058
27,103333	0,2	0,070716
27,106667	0,2	0,069691
27,110000	0,2	0,068137
27,113333	0,2	0,066423
27,116667	0,2	0,064893
27,120000	0,2	0,063753
27,123333	0,2	0,063075
27,126667	0,2	0,062670
27,130000	0,2	0,062004
27,133333	0,2	0,060713
27,136667	0,2	0,059168
27,140000	0,2	0,058059
27,143333	0,2	0,057590
27,146667	0,2	0,057413
27,150000	0,2	0,057116
27,153333	0,2	0,056620
27,156667	0,2	0,056145
27,160000	0,2	0,055892
27,163333	0,2	0,055835
27,166667	0,2	0,055836
27,170000	0,2	0,055900
27,173333	0,2	0,056003
27,176667	0,2	0,055844
27,180000	0,2	0,055290
27,183333	0,2	0,054810
27,186667	0,2	0,054944
27,190000	0,2	0,055466
27,193333	0,2	0,055562
27,196667	0,2	0,054896
27,200000	0,2	0,054065
27,203333	0,2	0,053854
27,206667	0,2	0,054472
27,210000	0,2	0,055582
27,213333	0,2	0,056700
27,216667	0,2	0,057702
27,220000	0,2	0,059069
27,223333	0,2	0,061400
27,226667	0,2	0,064757
27,230000	0,2	0,068472
27,233333	0,2	0,071624
27,236667	0,2	0,073985
27,240000	0,2	0,076302
27,243333	0,2	0,079571
27,246667	0,2	0,084278
27,250000	0,2	0,090234
27,253333	0,2	0,096851
27,256667	0,2	0,103546
27,260000	0,2	0,110078
27,263333	0,2	0,116516
27,266667	0,2	0,122975
27,270000	0,2	0,129449
27,273333	0,2	0,135925
27,276667	0,2	0,142621
27,280000	0,2	0,149809
27,283333	0,2	0,157438
27,286667	0,2	0,165145
27,290000	0,2	0,172540
27,293333	0,2	0,179546
27,296667	0,2	0,186413
27,300000	0,2	0,193165
27,303333	0,2	0,199299
27,306667	0,2	0,204202
27,310000	0,2	0,207600
27,313333	0,2	0,209703
27,316667	0,2	0,211097
27,320000	0,2	0,212253
27,323333	0,2	0,213165
27,326667	0,2	0,213455
27,330000	0,2	0,212520
27,333333	0,2	0,209801
27,336667	0,2	0,205298
27,340000	0,2	0,199576
27,343333	0,2	0,193313
27,346667	0,2	0,187058
27,350000	0,2	0,181186
27,353333	0,2	0,175882
27,356667	0,2	0,171086
27,360000	0,2	0,166479
27,363333	0,2	0,161821
27,366667	0,2	0,157184
27,370000	0,2	0,152687
27,373333	0,2	0,148380
27,376667	0,2	0,144351
27,380000	0,2	0,140512
27,383333	0,2	0,136611
27,386667	0,2	0,132726
27,390000	0,2	0,129252
27,393333	0,2	0,126291
27,396667	0,2	0,123697
27,400000	0,2	0,121464
27,403333	0,2	0,119475
27,406667	0,2	0,117353
27,410000	0,2	0,115028
27,413333	0,2	0,113058
27,416667	0,2	0,112120
27,420000	0,2	0,112274
27,423333	0,2	0,112800
27,426667	0,2	0,112674
27,430000	0,2	0,111349
27,433333	0,2	0,109029
27,436667	0,2	0,106221
27,440000	0,2	0,103304
27,443333	0,2	0,100520
27,446667	0,2	0,098108
27,450000	0,2	0,096143
27,453333	0,2	0,094272
27,456667	0,2	0,092023
27,460000	0,2	0,089404
27,463333	0,2	0,086821
27,466667	0,2	0,084383
27,470000	0,2	0,081674
27,473333	0,2	0,078443
27,476667	0,2	0,075128
27,480000	0,2	0,072354
27,483333	0,2	0,070392
27,486667	0,2	0,069195
27,490000	0,2	0,068389
27,493333	0,2	0,067378
27,496667	0,2	0,065678
27,500000	0,2	0,062987
27,503333	0,2	0,059232
27,506667	0,2	0,054726
27,510000	0,2	0,050037
27,513333	0,2	0,045552
27,516667	0,2	0,041352
27,520000	0,2	0,037562
27,523333	0,2	0,034564
27,526667	0,2	0,032836
27,530000	0,2	0,032721
27,533333	0,2	0,034243
27,536667	0,2	0,036954
27,540000	0,2	0,040041
27,543333	0,2	0,042699
27,546667	0,2	0,044430
27,550000	0,2	0,045190
27,553333	0,2	0,045386
27,556667	0,2	0,045510
27,560000	0,2	0,045874
27,563333	0,2	0,046709
27,566667	0,2	0,048209
27,570000	0,2	0,050438
27,573333	0,2	0,053183
27,576667	0,2	0,055854
27,580000	0,2	0,057643
27,583333	0,2	0,057955
27,586667	0,2	0,056779
27,590000	0,2	0,054684
27,593333	0,2	0,052561
27,596667	0,2	0,051290
27,600000	0,2	0,051346
27,603333	0,2	0,052577
27,606667	0,2	0,054482
27,610000	0,2	0,056777
27,613333	0,2	0,059568
27,616667	0,2	0,062896
27,620000	0,2	0,066283
27,623333	0,2	0,068953
27,626667	0,2	0,070519
27,630000	0,2	0,071127
27,633333	0,2	0,071081
27,636667	0,2	0,070788
27,640000	0,2	0,070781
27,643333	0,2	0,071425
27,646667	0,2	0,072739
27,650000	0,2	0,074458
27,653333	0,2	0,076132
27,656667	0,2	0,077319
27,660000	0,2	0,077757
27,663333	0,2	0,077404
27,666667	0,2	0,076353
27,670000	0,2	0,074774
27,673333	0,2	0,073049
27,676667	0,2	0,071674
27,680000	0,2	0,070787
27,683333	0,2	0,070023
27,686667	0,2	0,068886
27,690000	0,2	0,067197
27,693333	0,2	0,065286
27,696667	0,2	0,063714
27,700000	0,2	0,062705
27,703333	0,2	0,061909
27,706667	0,2	0,060624
27,710000	0,2	0,058194
27,713333	0,2	0,054514
27,716667	0,2	0,050132
27,720000	0,2	0,045714
27,723333	0,2	0,041646
27,726667	0,2	0,038188
27,730000	0,2	0,035597
27,733333	0,2	0,033846
27,736667	0,2	0,032402
27,740000	0,2	0,030572
27,743333	0,2	0,028264
27,746667	0,2	0,026149
27,750000	0,2	0,024856
27,753333	0,2	0,024287
27,756667	0,2	0,023881
27,760000	0,2	0,023362
27,763333	0,2	0,022910
27,766667	0,2	0,022636
27,770000	0,2	0,022280
27,773333	0,2	0,021475
27,776667	0,2	0,020164
27,780000	0,2	0,018730
27,783333	0,2	0,017667
27,786667	0,2	0,017243
27,790000	0,2	0,017588
27,793333	0,2	0,018733
27,796667	0,2	0,020300
27,800000	0,2	0,021531
27,803333	0,2	0,021940
27,806667	0,2	0,021775
27,810000	0,2	0,021641
27,813333	0,2	0,021980
27,816667	0,2	0,023021
27,820000	0,2	0,024672
27,823333	0,2	0,026472
27,826667	0,2	0,028183
27,830000	0,2	0,030146
27,833333	0,2	0,032708
27,836667	0,2	0,035700
27,840000	0,2	0,038782
27,843333	0,2	0,042013
27,846667	0,2	0,045767
27,850000	0,2	0,050137
27,853333	0,2	0,054761
27,856667	0,2	0,059141
27,860000	0,2	0,063028
27,863333	0,2	0,066556
27,866667	0,2	0,069988
27,870000	0,2	0,073464
27,873333	0,2	0,077018
27,876667	0,2	0,080598
27,880000	0,2	0,084184
27,883333	0,2	0,088040
27,886667	0,2	0,092394
27,890000	0,2	0,096902
27,893333	0,2	0,100841
27,896667	0,2	0,103774
27,900000	0,2	0,105882
27,903333	0,2	0,107600
27,906667	0,2	0,109038
27,910000	0,2	0,110052
27,913333	0,2	0,110708
27,916667	0,2	0,111310
27,920000	0,2	0,112051
27,923333	0,2	0,112845
27,926667	0,2	0,113564
27,930000	0,2	0,114320
27,933333	0,2	0,115302
27,936667	0,2	0,116286
27,940000	0,2	0,116596
27,943333	0,2	0,115841
27,946667	0,2	0,114480
27,950000	0,2	0,113261
27,953333	0,2	0,112286
27,956667	0,2	0,111101
27,960000	0,2	0,109379
27,963333	0,2	0,107119
27,966667	0,2	0,104444
27,970000	0,2	0,101378
27,973333	0,2	0,097802
27,976667	0,2	0,093779
27,980000	0,2	0,089955
27,983333	0,2	0,087256
27,986667	0,2	0,085893
27,990000	0,2	0,085004
27,993333	0,2	0,083511
27,996667	0,2	0,081097
28,000000	0,2	0,078159
28,003333	0,2	0,074999
28,006667	0,2	0,071410
28,010000	0,2	0,067195
28,013333	0,2	0,062643
28,016667	0,2	0,058155
28,020000	0,2	0,053708
28,023333	0,2	0,049016
28,026667	0,2	0,044182
28,030000	0,2	0,039812
28,033333	0,2	0,036426
28,036667	0,2	0,034133
28,040000	0,2	0,032776
28,043333	0,2	0,031884
28,046667	0,2	0,030745
28,050000	0,2	0,028883
28,053333	0,2	0,026234
28,056667	0,2	0,022851
28,060000	0,2	0,018741
28,063333	0,2	0,014146
28,066667	0,2	0,009790
28,070000	0,2	0,006376
28,073333	0,2	0,003900
28,076667	0,2	0,002046
28,080000	0,2	0,000989
28,083333	0,2	0,001050
28,086667	0,2	0,001951
28,090000	0,2	0,003098
28,093333	0,2	0,004063
28,096667	0,2	0,004460
28,100000	0,2	0,004014
28,103333	0,2	0,002827
28,106667	0,2	0,001333
28,110000	0,2	0,000241
28,113333	0,2	0,000276
28,116667	0,2	0,001422
28,120000	0,2	0,002734
28,123333	0,2	0,003300
28,126667	0,2	0,003120
28,130000	0,2	0,002844
28,133333	0,2	0,002831
28,136667	0,2	0,002727
28,140000	0,2	0,002021
28,143333	0,2	0,000736
28,146667	0,2	-0,000588
28,150000	0,2	-0,001374
28,153333	0,2	-0,001336
28,156667	0,2	-0,000494
28,160000	0,2	0,000790
28,163333	0,2	0,001860
28,166667	0,2	0,002299
28,170000	0,2	0,002346
28,173333	0,2	0,002579
28,176667	0,2	0,003340
28,180000	0,2	0,004559
28,183333	0,2	0,006027
28,186667	0,2	0,007580
28,190000	0,2	0,008704
28,193333	0,2	0,008649
28,196667	0,2	0,007475
28,200000	0,2	0,006100
28,203333	0,2	0,005138
28,206667	0,2	0,004464
28,210000	0,2	0,003876
28,213333	0,2	0,003571
28,216667	0,2	0,003727
28,220000	0,2	0,004155
28,223333	0,2	0,004767
28,226667	0,2	0,005800
28,230000	0,2	0,007446
28,233333	0,2	0,009799
28,236667	0,2	0,012916
28,240000	0,2	0,016622
28,243333	0,2	0,020413
28,246667	0,2	0,023526
28,250000	0,2	0,025196
28,253333	0,2	0,025084
28,256667	0,2	0,023455
28,260000	0,2	0,020925
28,263333	0,2	0,018184
28,266667	0,2	0,015960
28,270000	0,2	0,014767
28,273333	0,2	0,014445
28,276667	0,2	0,014295
28,280000	0,2	0,013823
28,283333	0,2	0,013150
28,286667	0,2	0,012606
28,290000	0,2	0,012166
28,293333	0,2	0,011460
28,296667	0,2	0,010221
28,300000	0,2	0,008592
28,303333	0,2	0,006929
28,306667	0,2	0,005441
28,310000	0,2	0,004187
28,313333	0,2	0,003039
28,316667	0,2	0,001677
28,320000	0,2	0,000012
28,323333	0,2	-0,001659
28,326667	0,2	-0,003035
28,330000	0,2	-0,004036
28,333333	0,2	-0,004811
28,336667	0,2	-0,005627
28,340000	0,2	-0,006628
28,343333	0,2	-0,007809
28,346667	0,2	-0,009098
28,350000	0,2	-0,010296
28,353333	0,2	-0,011250
28,356667	0,2	-0,012102
28,360000	0,2	-0,013172
28,363333	0,2	-0,014616
28,366667	0,2	-0,016295
28,370000	0,2	-0,018000
28,373333	0,2	-0,019674
28,376667	0,2	-0,021169
28,380000	0,2	-0,021947
28,383333	0,2	-0,021531
28,386667	0,2	-0,020254
28,390000	0,2	-0,019072
28,393333	0,2	-0,018698
28,396667	0,2	-0,019184
28,400000	0,2	-0,020009
28,403333	0,2	-0,020455
28,406667	0,2	-0,020262
28,410000	0,2	-0,019945
28,413333	0,2	-0,020160
28,416667	0,2	-0,020938
28,420000	0,2	-0,021840
28,423333	0,2	-0,022559
28,426667	0,2	-0,023043
28,430000	0,2	-0,023359
28,433333	0,2	-0,023697
28,436667	0,2	-0,024158
28,440000	0,2	-0,024485
28,443333	0,2	-0,024266
28,446667	0,2	-0,023497
28,450000	0,2	-0,022747
28,453333	0,2	-0,022503
28,456667	0,2	-0,022582
28,460000	0,2	-0,022540
28,463333	0,2	-0,022360
28,466667	0,2	-0,022530
28,470000	0,2	-0,023560
28,473333	0,2	-0,025324
28,476667	0,2	-0,026982
28,480000	0,2	-0,027762
28,483333	0,2	-0,027719
28,486667	0,2	-0,027555
28,490000	0,2	-0,027924
28,493333	0,2	-0,028960
28,496667	0,2	-0,030244
28,500000	0,2	-0,031211
28,503333	0,2	-0,031814
28,506667	0,2	-0,032673
28,510000	0,2	-0,034285
28,513333	0,2	-0,036223
28,516667	0,2	-0,037422
28,520000	0,2	-0,037049
28,523333	0,2	-0,034901
28,526667	0,2	-0,031460
28,530000	0,2	-0,027945
28,533333	0,2	-0,025792
28,536667	0,2	-0,025578
28,540000	0,2	-0,026665
28,543333	0,2	-0,027982
28,546667	0,2	-0,028884
28,550000	0,2	-0,029255
28,553333	0,2	-0,029181
28,556667	0,2	-0,028837
28,560000	0,2	-0,028562
28,563333	0,2	-0,028632
28,566667	0,2	-0,028928
28,570000	0,2	-0,029035
28,573333	0,2	-0,028706
28,576667	0,2	-0,028021
28,580000	0,2	-0,027133
28,583333	0,2	-0,026179
28,586667	0,2	-0,025371
28,590000	0,2	-0,024893
28,593333	0,2	-0,024921
28,596667	0,2	-0,025696
28,600000	0,2	-0,027252
28,603333	0,2	-0,029316
28,606667	0,2	-0,031488
28,610000	0,2	-0,033336
28,613333	0,2	-0,034464
28,616667	0,2	-0,034547
28,620000	0,2	-0,033598
28,623333	0,2	-0,032249
28,626667	0,2	-0,031211
28,630000	0,2	-0,030545
28,633333	0,2	-0,029936
28,636667	0,2	-0,029288
28,640000	0,2	-0,028521
28,643333	0,2	-0,027316
28,646667	0,2	-0,025480
28,650000	0,2	-0,023283
28,653333	0,2	-0,021380
28,656667	0,2	-0,020422
28,660000	0,2	-0,020391
28,663333	0,2	-0,020537
28,666667	0,2	-0,020186
28,670000	0,2	-0,019160
28,673333	0,2	-0,017542
28,676667	0,2	-0,015554
28,680000	0,2	-0,013641
28,683333	0,2	-0,012418
28,686667	0,2	-0,012208
28,690000	0,2	-0,012553
28,693333	0,2	-0,012541
28,696667	0,2	-0,011570
28,700000	0,2	-0,009576
28,703333	0,2	-0,006961
28,706667	0,2	-0,004488
28,710000	0,2	-0,002874
28,713333	0,2	-0,002275
28,716667	0,2	-0,002263
28,720000	0,2	-0,002385
28,723333	0,2	-0,002491
28,726667	0,2	-0,002503
28,730000	0,2	-0,002224
28,733333	0,2	-0,001286
28,736667	0,2	0,000606
28,740000	0,2	0,003168
28,743333	0,2	0,005657
28,746667	0,2	0,007512
28,750000	0,2	0,008589
28,753333	0,2	0,009034
28,756667	0,2	0,009075
28,760000	0,2	0,008768
28,763333	0,2	0,008002
28,766667	0,2	0,006880
28,770000	0,2	0,005948
28,773333	0,2	0,005955
28,776667	0,2	0,007296
28,780000	0,2	0,009623
28,783333	0,2	0,012055
28,786667	0,2	0,013824
28,790000	0,2	0,014765
28,793333	0,2	0,015225
28,796667	0,2	0,015511
28,800000	0,2	0,015377
28,803333	0,2	0,014311
28,806667	0,2	0,012298
28,810000	0,2	0,009799
28,813333	0,2	0,007253
28,816667	0,2	0,004985
28,820000	0,2	0,003126
28,823333	0,2	0,001435
28,826667	0,2	-0,000572
28,830000	0,2	-0,003301
28,833333	0,2	-0,006812
28,836667	0,2	-0,010848
28,840000	0,2	-0,014980
28,843333	0,2	-0,018658
28,846667	0,2	-0,021412
28,850000	0,2	-0,023250
28,853333	0,2	-0,024740
28,856667	0,2	-0,026458
28,860000	0,2	-0,028461
28,863333	0,2	-0,030371
28,866667	0,2	-0,031644
28,870000	0,2	-0,031912
28,873333	0,2	-0,031432
28,876667	0,2	-0,031037
28,880000	0,2	-0,031444
28,883333	0,2	-0,032650
28,886667	0,2	-0,034033
28,890000	0,2	-0,034942
28,893333	0,2	-0,035102
28,896667	0,2	-0,034522
28,900000	0,2	-0,033350
28,903333	0,2	-0,031953
28,906667	0,2	-0,030855
28,910000	0,2	-0,030398
28,913333	0,2	-0,030455
28,916667	0,2	-0,030489
28,920000	0,2	-0,029883
28,923333	0,2	-0,028463
28,926667	0,2	-0,026741
28,930000	0,2	-0,025335
28,933333	0,2	-0,024253
28,936667	0,2	-0,022998
28,940000	0,2	-0,021137
28,943333	0,2	-0,018656
28,946667	0,2	-0,016040
28,950000	0,2	-0,014124
28,953333	0,2	-0,013523
28,956667	0,2	-0,014052
28,960000	0,2	-0,014815
28,963333	0,2	-0,014866
28,966667	0,2	-0,013773
28,970000	0,2	-0,011727
28,973333	0,2	-0,009168
28,976667	0,2	-0,006287
28,980000	0,2	-0,003102
28,983333	0,2	0,000023
28,986667	0,2	0,002509
28,990000	0,2	0,004160
28,993333	0,2	0,005298
28,996667	0,2	0,006406
29,000000	0,2	0,007847
29,003333	0,2	0,009886
29,006667	0,2	0,012601
29,010000	0,2	0,015555
29,013333	0,2	0,018081
29,016667	0,2	0,020166
29,020000	0,2	0,022439
29,023333	0,2	0,025132
29,026667	0,2	0,027721
29,030000	0,2	0,029584
29,033333	0,2	0,030554
29,036667	0,2	0,030989
29,040000	0,2	0,031331
29,043333	0,2	0,031743
29,046667	0,2	0,032334
29,050000	0,2	0,033124
29,053333	0,2	0,033738
29,056667	0,2	0,033735
29,060000	0,2	0,033022
29,063333	0,2	0,031752
29,066667	0,2	0,030284
29,070000	0,2	0,028989
29,073333	0,2	0,027716
29,076667	0,2	0,025925
29,080000	0,2	0,023426
29,083333	0,2	0,020531
29,086667	0,2	0,017643
29,090000	0,2	0,015074
29,093333	0,2	0,013091
29,096667	0,2	0,011707
29,100000	0,2	0,010467
29,103333	0,2	0,008851
29,106667	0,2	0,006794
29,110000	0,2	0,004667
29,113333	0,2	0,002882
29,116667	0,2	0,001469
29,120000	0,2	-0,000086
29,123333	0,2	-0,002469
29,126667	0,2	-0,005778
29,130000	0,2	-0,009219
29,133333	0,2	-0,011827
29,136667	0,2	-0,013340
29,140000	0,2	-0,014235
29,143333	0,2	-0,015080
29,146667	0,2	-0,016217
29,150000	0,2	-0,017800
29,153333	0,2	-0,019602
29,156667	0,2	-0,021172
29,160000	0,2	-0,022384
29,163333	0,2	-0,023421
29,166667	0,2	-0,024395
29,170000	0,2	-0,025221
29,173333	0,2	-0,025782
29,176667	0,2	-0,026261
29,180000	0,2	-0,027108
29,183333	0,2	-0,028527
29,186667	0,2	-0,030209
29,190000	0,2	-0,031579
29,193333	0,2	-0,032400
29,196667	0,2	-0,033094
29,200000	0,2	-0,034061
29,203333	0,2	-0,035004
29,206667	0,2	-0,035452
29,210000	0,2	-0,035443
29,213333	0,2	-0,035251
29,216667	0,2	-0,035038
29,220000	0,2	-0,035030
29,223333	0,2	-0,035492
29,226667	0,2	-0,036422
29,230000	0,2	-0,037597
29,233333	0,2	-0,038857
29,236667	0,2	-0,040150
29,240000	0,2	-0,041365
29,243333	0,2	-0,042276
29,246667	0,2	-0,042676
29,250000	0,2	-0,042415
29,253333	0,2	-0,041342
29,256667	0,2	-0,039468
29,260000	0,2	-0,037148
29,263333	0,2	-0,034902
29,266667	0,2	-0,033149
29,270000	0,2	-0,032108
29,273333	0,2	-0,031624
29,276667	0,2	-0,031051
29,280000	0,2	-0,029663
29,283333	0,2	-0,027297
29,286667	0,2	-0,024563
29,290000	0,2	-0,022406
29,293333	0,2	-0,021360
29,296667	0,2	-0,021071
29,300000	0,2	-0,020645
29,303333	0,2	-0,019678
29,306667	0,2	-0,018635
29,310000	0,2	-0,018080
29,313333	0,2	-0,018010
29,316667	0,2	-0,017968
29,320000	0,2	-0,017453
29,323333	0,2	-0,016161
29,326667	0,2	-0,013951
29,330000	0,2	-0,010911
29,333333	0,2	-0,007646
29,336667	0,2	-0,005223
29,340000	0,2	-0,004365
29,343333	0,2	-0,004752
29,346667	0,2	-0,005466
29,350000	0,2	-0,005919
29,353333	0,2	-0,006186
29,356667	0,2	-0,006546
29,360000	0,2	-0,006965
29,363333	0,2	-0,007303
29,366667	0,2	-0,007814
29,370000	0,2	-0,008961
29,373333	0,2	-0,010901
29,376667	0,2	-0,013471
29,380000	0,2	-0,016365
29,383333	0,2	-0,019173
29,386667	0,2	-0,021487
29,390000	0,2	-0,023071
29,393333	0,2	-0,024035
29,396667	0,2	-0,024777
29,400000	0,2	-0,025568
29,403333	0,2	-0,026320
29,406667	0,2	-0,026936
29,410000	0,2	-0,027626
29,413333	0,2	-0,028691
29,416667	0,2	-0,030083
29,420000	0,2	-0,031393
29,423333	0,2	-0,032236
29,426667	0,2	-0,032599
29,430000	0,2	-0,032786
29,433333	0,2	-0,032972
29,436667	0,2	-0,033027
29,440000	0,2	-0,032877
29,443333	0,2	-0,032622
29,446667	0,2	-0,032181
29,450000	0,2	-0,031262
29,453333	0,2	-0,029753
29,456667	0,2	-0,027821
29,460000	0,2	-0,025780
29,463333	0,2	-0,024021
29,466667	0,2	-0,022854
29,470000	0,2	-0,022318
29,473333	0,2	-0,022271
29,476667	0,2	-0,022518
29,480000	0,2	-0,022854
29,483333	0,2	-0,023125
29,486667	0,2	-0,023184
29,490000	0,2	-0,022931
29,493333	0,2	-0,022401
29,496667	0,2	-0,021644
29,500000	0,2	-0,020679
29,503333	0,2	-0,019513
29,506667	0,2	-0,018051
29,510000	0,2	-0,016299
29,513333	0,2	-0,014559
29,516667	0,2	-0,013286
29,520000	0,2	-0,012788
29,523333	0,2	-0,012746
29,526667	0,2	-0,012233
29,530000	0,2	-0,010700
29,533333	0,2	-0,008550
29,536667	0,2	-0,006635
29,540000	0,2	-0,005626
29,543333	0,2	-0,005594
29,546667	0,2	-0,005975
29,550000	0,2	-0,006145
29,553333	0,2	-0,005943
29,556667	0,2	-0,005604
29,560000	0,2	-0,005532
29,563333	0,2	-0,006104
29,566667	0,2	-0,007381
29,570000	0,2	-0,009072
29,573333	0,2	-0,010948
29,576667	0,2	-0,013027
29,580000	0,2	-0,015214
29,583333	0,2	-0,017106
29,586667	0,2	-0,018309
29,590000	0,2	-0,018950
29,593333	0,2	-0,019844
29,596667	0,2	-0,021835
29,600000	0,2	-0,024869
29,603333	0,2	-0,028061
29,606667	0,2	-0,030545
29,610000	0,2	-0,031999
29,613333	0,2	-0,032544
29,616667	0,2	-0,032500
29,620000	0,2	-0,032414
29,623333	0,2	-0,032939
29,626667	0,2	-0,034294
29,630000	0,2	-0,035949
29,633333	0,2	-0,037111
29,636667	0,2	-0,037633
29,640000	0,2	-0,038235
29,643333	0,2	-0,039781
29,646667	0,2	-0,042485
29,650000	0,2	-0,045680
29,653333	0,2	-0,048249
29,656667	0,2	-0,049441
29,660000	0,2	-0,049292
29,663333	0,2	-0,048552
29,666667	0,2	-0,048244
29,670000	0,2	-0,048961
29,673333	0,2	-0,050607
29,676667	0,2	-0,052643
29,680000	0,2	-0,054390
29,683333	0,2	-0,055382
29,686667	0,2	-0,055581
29,690000	0,2	-0,055310
29,693333	0,2	-0,055065
29,696667	0,2	-0,055208
29,700000	0,2	-0,055794
29,703333	0,2	-0,056705
29,706667	0,2	-0,057719
29,710000	0,2	-0,058358
29,713333	0,2	-0,058052
29,716667	0,2	-0,056752
29,720000	0,2	-0,055138
29,723333	0,2	-0,053961
29,726667	0,2	-0,053229
29,730000	0,2	-0,052278
29,733333	0,2	-0,050579
29,736667	0,2	-0,048188
29,740000	0,2	-0,045623
29,743333	0,2	-0,043692
29,746667	0,2	-0,043194
29,750000	0,2	-0,044390
29,753333	0,2	-0,046786
29,756667	0,2	-0,049462
29,760000	0,2	-0,051470
29,763333	0,2	-0,052067
29,766667	0,2	-0,051051
29,770000	0,2	-0,049025
29,773333	0,2	-0,046976
29,776667	0,2	-0,045424
29,780000	0,2	-0,044111
29,783333	0,2	-0,042537
29,786667	0,2	-0,040592
29,790000	0,2	-0,038591
29,793333	0,2	-0,036976
29,796667	0,2	-0,036232
29,800000	0,2	-0,036723
29,803333	0,2	-0,038220
29,806667	0,2	-0,039845
29,810000	0,2	-0,040650
29,813333	0,2	-0,040166
29,816667	0,2	-0,038751
29,820000	0,2	-0,037280
29,823333	0,2	-0,036177
29,826667	0,2	-0,035304
29,830000	0,2	-0,034755
29,833333	0,2	-0,034855
29,836667	0,2	-0,035507
29,840000	0,2	-0,036145
29,843333	0,2	-0,036228
29,846667	0,2	-0,035580
29,850000	0,2	-0,034435
29,853333	0,2	-0,033299
29,856667	0,2	-0,032719
29,860000	0,2	-0,033035
29,863333	0,2	-0,034352
29,866667	0,2	-0,036569
29,870000	0,2	-0,039221
29,873333	0,2	-0,041500
29,876667	0,2	-0,042724
29,880000	0,2	-0,042806
29,883333	0,2	-0,042110
29,886667	0,2	-0,041030
29,890000	0,2	-0,039942
29,893333	0,2	-0,039265
29,896667	0,2	-0,039360
29,900000	0,2	-0,040300
29,903333	0,2	-0,041706
29,906667	0,2	-0,042912
29,910000	0,2	-0,043524
29,913333	0,2	-0,043812
29,916667	0,2	-0,044187
29,920000	0,2	-0,044663
29,923333	0,2	-0,045203
29,926667	0,2	-0,045972
29,930000	0,2	-0,047106
29,933333	0,2	-0,048683
29,936667	0,2	-0,050715
29,940000	0,2	-0,052986
29,943333	0,2	-0,055159
29,946667	0,2	-0,057048
29,950000	0,2	-0,058579
29,953333	0,2	-0,059631
29,956667	0,2	-0,060141
29,960000	0,2	-0,060227
29,963333	0,2	-0,060122
29,966667	0,2	-0,060118
29,970000	0,2	-0,060391
29,973333	0,2	-0,060915
29,976667	0,2	-0,061764
29,980000	0,2	-0,063294
29,983333	0,2	-0,065697
29,986667	0,2	-0,068407
29,990000	0,2	-0,070445
29,993333	0,2	-0,071266
29,996667	0,2	-0,070933
30,000000	0,2	-0,069899
30,003333	0,2	-0,068951
30,006667	0,2	-0,068810
30,010000	0,2	-0,069544
30,013333	0,2	-0,070764
30,016667	0,2	-0,072235
30,020000	0,2	-0,074002
30,023333	0,2	-0,076050
30,026667	0,2	-0,078008
30,030000	0,2	-0,079268
30,033333	0,2	-0,079413
30,036667	0,2	-0,078552
30,040000	0,2	-0,077155
30,043333	0,2	-0,075614
30,046667	0,2	-0,074235
30,050000	0,2	-0,073363
30,053333	0,2	-0,073074
30,056667	0,2	-0,073126
30,060000	0,2	-0,073378
30,063333	0,2	-0,073726
30,066667	0,2	-0,073964
30,070000	0,2	-0,074277
30,073333	0,2	-0,075203
30,076667	0,2	-0,076782
30,080000	0,2	-0,078494
30,083333	0,2	-0,079920
30,086667	0,2	-0,080879
30,090000	0,2	-0,081106
30,093333	0,2	-0,080311
30,096667	0,2	-0,078631
30,100000	0,2	-0,076817
30,103333	0,2	-0,075790
30,106667	0,2	-0,076008
30,110000	0,2	-0,077271
30,113333	0,2	-0,079040
30,116667	0,2	-0,080759
30,120000	0,2	-0,082099
30,123333	0,2	-0,082990
30,126667	0,2	-0,083440
30,130000	0,2	-0,083454
30,133333	0,2	-0,083089
30,136667	0,2	-0,082455
30,140000	0,2	-0,081647
30,143333	0,2	-0,080508
30,146667	0,2	-0,078736
30,150000	0,2	-0,076499
30,153333	0,2	-0,074537
30,156667	0,2	-0,073591
30,160000	0,2	-0,074047
30,163333	0,2	-0,075819
30,166667	0,2	-0,078267
30,170000	0,2	-0,080492
30,173333	0,2	-0,081877
30,176667	0,2	-0,082257
30,180000	0,2	-0,081716
30,183333	0,2	-0,080496
30,186667	0,2	-0,079019
30,190000	0,2	-0,077678
30,193333	0,2	-0,076623
30,196667	0,2	-0,075870
30,200000	0,2	-0,075480
30,203333	0,2	-0,075502
30,206667	0,2	-0,075848
30,210000	0,2	-0,076348
30,213333	0,2	-0,076796
30,216667	0,2	-0,076989
30,220000	0,2	-0,077106
30,223333	0,2	-0,077684
30,226667	0,2	-0,078718
30,230000	0,2	-0,079396
30,233333	0,2	-0,079073
30,236667	0,2	-0,077899
30,240000	0,2	-0,076441
30,243333	0,2	-0,075239
30,246667	0,2	-0,074684
30,250000	0,2	-0,074938
30,253333	0,2	-0,075875
30,256667	0,2	-0,077027
30,260000	0,2	-0,077722
30,263333	0,2	-0,077468
30,266667	0,2	-0,076305
30,270000	0,2	-0,074788
30,273333	0,2	-0,073591
30,276667	0,2	-0,073046
30,280000	0,2	-0,072965
30,283333	0,2	-0,072996
30,286667	0,2	-0,073129
30,290000	0,2	-0,073697
30,293333	0,2	-0,074987
30,296667	0,2	-0,076886
30,300000	0,2	-0,078773
30,303333	0,2	-0,079867
30,306667	0,2	-0,079907
30,310000	0,2	-0,079422
30,313333	0,2	-0,079201
30,316667	0,2	-0,079626
30,320000	0,2	-0,080485
30,323333	0,2	-0,081197
30,326667	0,2	-0,081192
30,330000	0,2	-0,080310
30,333333	0,2	-0,078976
30,336667	0,2	-0,077833
30,340000	0,2	-0,077252
30,343333	0,2	-0,077216
30,346667	0,2	-0,077473
30,350000	0,2	-0,077742
30,353333	0,2	-0,077751
30,356667	0,2	-0,077383
30,360000	0,2	-0,076950
30,363333	0,2	-0,076959
30,366667	0,2	-0,077649
30,370000	0,2	-0,078928
30,373333	0,2	-0,080459
30,376667	0,2	-0,081811
30,380000	0,2	-0,082863
30,383333	0,2	-0,083929
30,386667	0,2	-0,085056
30,390000	0,2	-0,085565
30,393333	0,2	-0,084722
30,396667	0,2	-0,082668
30,400000	0,2	-0,080426
30,403333	0,2	-0,079045
30,406667	0,2	-0,078850
30,410000	0,2	-0,079350
30,413333	0,2	-0,079866
30,416667	0,2	-0,080159
30,420000	0,2	-0,080336
30,423333	0,2	-0,080424
30,426667	0,2	-0,080324
30,430000	0,2	-0,080113
30,433333	0,2	-0,080050
30,436667	0,2	-0,080227
30,440000	0,2	-0,080545
30,443333	0,2	-0,080908
30,446667	0,2	-0,081183
30,450000	0,2	-0,081117
30,453333	0,2	-0,080587
30,456667	0,2	-0,079853
30,460000	0,2	-0,079390
30,463333	0,2	-0,079539
30,466667	0,2	-0,080383
30,470000	0,2	-0,081817
30,473333	0,2	-0,083757
30,476667	0,2	-0,086077
30,480000	0,2	-0,088191
30,483333	0,2	-0,089267
30,486667	0,2	-0,089088
30,490000	0,2	-0,088214
30,493333	0,2	-0,087325
30,496667	0,2	-0,086750
30,500000	0,2	-0,086545
30,503333	0,2	-0,086685
30,506667	0,2	-0,087047
30,510000	0,2	-0,087375
30,513333	0,2	-0,087519
30,516667	0,2	-0,087633
30,520000	0,2	-0,087900
30,523333	0,2	-0,088137
30,526667	0,2	-0,087954
30,530000	0,2	-0,087366
30,533333	0,2	-0,086919
30,536667	0,2	-0,086994
30,540000	0,2	-0,087335
30,543333	0,2	-0,087427
30,546667	0,2	-0,087048
30,550000	0,2	-0,086494
30,553333	0,2	-0,086275
30,556667	0,2	-0,086551
30,560000	0,2	-0,087176
30,563333	0,2	-0,088119
30,566667	0,2	-0,089278
30,570000	0,2	-0,090141
30,573333	0,2	-0,090170
30,576667	0,2	-0,089256
30,580000	0,2	-0,087635
30,583333	0,2	-0,085706
30,586667	0,2	-0,083878
30,590000	0,2	-0,082406
30,593333	0,2	-0,081466
30,596667	0,2	-0,081316
30,600000	0,2	-0,082233
30,603333	0,2	-0,084269
30,606667	0,2	-0,087003
30,610000	0,2	-0,089608
30,613333	0,2	-0,091299
30,616667	0,2	-0,091617
30,620000	0,2	-0,090434
30,623333	0,2	-0,088000
30,626667	0,2	-0,084892
30,630000	0,2	-0,081835
30,633333	0,2	-0,079623
30,636667	0,2	-0,078839
30,640000	0,2	-0,079420
30,643333	0,2	-0,080680
30,646667	0,2	-0,081881
30,650000	0,2	-0,082804
30,653333	0,2	-0,083679
30,656667	0,2	-0,084643
30,660000	0,2	-0,085458
30,663333	0,2	-0,085639
30,666667	0,2	-0,084863
30,670000	0,2	-0,083231
30,673333	0,2	-0,081099
30,676667	0,2	-0,078858
30,680000	0,2	-0,076873
30,683333	0,2	-0,075513
30,686667	0,2	-0,075006
30,690000	0,2	-0,075063
30,693333	0,2	-0,074956
30,696667	0,2	-0,074234
30,700000	0,2	-0,073207
30,703333	0,2	-0,072471
30,706667	0,2	-0,072253
30,710000	0,2	-0,072489
30,713333	0,2	-0,072977
30,716667	0,2	-0,073105
30,720000	0,2	-0,072047
30,723333	0,2	-0,069536
30,726667	0,2	-0,066198
30,730000	0,2	-0,063065
30,733333	0,2	-0,060763
30,736667	0,2	-0,059043
30,740000	0,2	-0,057225
30,743333	0,2	-0,054996
30,746667	0,2	-0,052477
30,750000	0,2	-0,049782
30,753333	0,2	-0,046942
30,756667	0,2	-0,044039
30,760000	0,2	-0,041333
30,763333	0,2	-0,039179
30,766667	0,2	-0,037611
30,770000	0,2	-0,036355
30,773333	0,2	-0,035107
30,776667	0,2	-0,033244
30,780000	0,2	-0,029985
30,783333	0,2	-0,025284
30,786667	0,2	-0,020035
30,790000	0,2	-0,015389
30,793333	0,2	-0,012024
30,796667	0,2	-0,009863
30,800000	0,2	-0,008334
30,803333	0,2	-0,006874
30,806667	0,2	-0,005205
30,810000	0,2	-0,003522
30,813333	0,2	-0,002724
30,816667	0,2	-0,003826
30,820000	0,2	-0,006634
30,823333	0,2	-0,009660
30,826667	0,2	-0,011787
30,830000	0,2	-0,013276
30,833333	0,2	-0,015012
30,836667	0,2	-0,017617
30,840000	0,2	-0,021274
30,843333	0,2	-0,025741
30,846667	0,2	-0,030612
30,850000	0,2	-0,035600
30,853333	0,2	-0,040340
30,856667	0,2	-0,044289
30,860000	0,2	-0,047270
30,863333	0,2	-0,049731
30,866667	0,2	-0,052259
30,870000	0,2	-0,055191
30,873333	0,2	-0,058571
30,876667	0,2	-0,062025
30,880000	0,2	-0,064663
30,883333	0,2	-0,065477
30,886667	0,2	-0,064136
30,890000	0,2	-0,061243
30,893333	0,2	-0,057756
30,896667	0,2	-0,054393
30,900000	0,2	-0,051644
30,903333	0,2	-0,049888
30,906667	0,2	-0,049302
30,910000	0,2	-0,049877
30,913333	0,2	-0,051437
30,916667	0,2	-0,053485
30,920000	0,2	-0,055204
30,923333	0,2	-0,055840
30,926667	0,2	-0,055264
30,930000	0,2	-0,054138
30,933333	0,2	-0,053469
30,936667	0,2	-0,053955
30,940000	0,2	-0,055604
30,943333	0,2	-0,057933
30,946667	0,2	-0,060504
30,950000	0,2	-0,063026
30,953333	0,2	-0,065158
30,956667	0,2	-0,066640
30,960000	0,2	-0,067338
30,963333	0,2	-0,067065
30,966667	0,2	-0,065816
30,970000	0,2	-0,064229
30,973333	0,2	-0,063463
30,976667	0,2	-0,064271
30,980000	0,2	-0,066285
30,983333	0,2	-0,068575
30,986667	0,2	-0,070660
30,990000	0,2	-0,072600
30,993333	0,2	-0,074527
30,996667	0,2	-0,076359
31,000000	0,2	-0,077898
31,003333	0,2	-0,079061
31,006667	0,2	-0,079900
31,010000	0,2	-0,080627
31,013333	0,2	-0,081676
31,016667	0,2	-0,083467
31,020000	0,2	-0,085938
31,023333	0,2	-0,088499
31,026667	0,2	-0,090675
31,030000	0,2	-0,092559
31,033333	0,2	-0,094401
31,036667	0,2	-0,096161
31,040000	0,2	-0,097718
31,043333	0,2	-0,099078
31,046667	0,2	-0,100180
31,050000	0,2	-0,100738
31,053333	0,2	-0,100534
31,056667	0,2	-0,099792
31,060000	0,2	-0,098904
31,063333	0,2	-0,098025
31,066667	0,2	-0,097355
31,070000	0,2	-0,097395
31,073333	0,2	-0,098478
31,076667	0,2	-0,100379
31,080000	0,2	-0,102573
31,083333	0,2	-0,104658
31,086667	0,2	-0,106462
31,090000	0,2	-0,107856
31,093333	0,2	-0,108548
31,096667	0,2	-0,108239
31,100000	0,2	-0,107193
31,103333	0,2	-0,106339
31,106667	0,2	-0,106383
31,110000	0,2	-0,107079
31,113333	0,2	-0,107630
31,116667	0,2	-0,107556
31,120000	0,2	-0,107071
31,123333	0,2	-0,106863
31,126667	0,2	-0,107641
31,130000	0,2	-0,109560
31,133333	0,2	-0,111985
31,136667	0,2	-0,114057
31,140000	0,2	-0,115299
31,143333	0,2	-0,115519
31,146667	0,2	-0,114673
31,150000	0,2	-0,113113
31,153333	0,2	-0,111531
31,156667	0,2	-0,110391
31,160000	0,2	-0,109715
31,163333	0,2	-0,109482
31,166667	0,2	-0,109608
31,170000	0,2	-0,109624
31,173333	0,2	-0,109207
31,176667	0,2	-0,108757
31,180000	0,2	-0,108873
31,183333	0,2	-0,109638
31,186667	0,2	-0,110690
31,190000	0,2	-0,111784
31,193333	0,2	-0,112857
31,196667	0,2	-0,113584
31,200000	0,2	-0,113515
31,203333	0,2	-0,112722
31,206667	0,2	-0,111761
31,210000	0,2	-0,110838
31,213333	0,2	-0,109491
31,216667	0,2	-0,107260
31,220000	0,2	-0,104274
31,223333	0,2	-0,101149
31,226667	0,2	-0,098585
31,230000	0,2	-0,097075
31,233333	0,2	-0,096851
31,236667	0,2	-0,097785
31,240000	0,2	-0,099194
31,243333	0,2	-0,100117
31,246667	0,2	-0,100112
31,250000	0,2	-0,099635
31,253333	0,2	-0,099392
31,256667	0,2	-0,099522
31,260000	0,2	-0,099627
31,263333	0,2	-0,099356
31,266667	0,2	-0,098736
31,270000	0,2	-0,098045
31,273333	0,2	-0,097476
31,276667	0,2	-0,097143
31,280000	0,2	-0,097343
31,283333	0,2	-0,098346
31,286667	0,2	-0,099974
31,290000	0,2	-0,101759
31,293333	0,2	-0,103408
31,296667	0,2	-0,104963
31,300000	0,2	-0,106530
31,303333	0,2	-0,107976
31,306667	0,2	-0,109077
31,310000	0,2	-0,109884
31,313333	0,2	-0,110657
31,316667	0,2	-0,111413
31,320000	0,2	-0,111847
31,323333	0,2	-0,111831
31,326667	0,2	-0,111675
31,330000	0,2	-0,111819
31,333333	0,2	-0,112475
31,336667	0,2	-0,113456
31,340000	0,2	-0,114340
31,343333	0,2	-0,114992
31,346667	0,2	-0,115554
31,350000	0,2	-0,115867
31,353333	0,2	-0,115673
31,356667	0,2	-0,115432
31,360000	0,2	-0,116120
31,363333	0,2	-0,117961
31,366667	0,2	-0,120043
31,370000	0,2	-0,121393
31,373333	0,2	-0,121835
31,376667	0,2	-0,121658
31,380000	0,2	-0,121115
31,383333	0,2	-0,120700
31,386667	0,2	-0,121118
31,390000	0,2	-0,122393
31,393333	0,2	-0,123767
31,396667	0,2	-0,124633
31,400000	0,2	-0,124940
31,403333	0,2	-0,124841
31,406667	0,2	-0,124319
31,410000	0,2	-0,123282
31,413333	0,2	-0,121876
31,416667	0,2	-0,120569
31,420000	0,2	-0,119825
31,423333	0,2	-0,119542
31,426667	0,2	-0,119053
31,430000	0,2	-0,117788
31,433333	0,2	-0,115757
31,436667	0,2	-0,113485
31,440000	0,2	-0,111625
31,443333	0,2	-0,110538
31,446667	0,2	-0,110102
31,450000	0,2	-0,109795
31,453333	0,2	-0,109067
31,456667	0,2	-0,107677
31,460000	0,2	-0,105791
31,463333	0,2	-0,103940
31,466667	0,2	-0,102735
31,470000	0,2	-0,102284
31,473333	0,2	-0,102045
31,476667	0,2	-0,101473
31,480000	0,2	-0,100479
31,483333	0,2	-0,099311
31,486667	0,2	-0,098366
31,490000	0,2	-0,097825
31,493333	0,2	-0,097342
31,496667	0,2	-0,096408
31,500000	0,2	-0,094852
31,503333	0,2	-0,092733
31,506667	0,2	-0,090138
31,510000	0,2	-0,087365
31,513333	0,2	-0,084743
31,516667	0,2	-0,082329
31,520000	0,2	-0,080130
31,523333	0,2	-0,078076
31,526667	0,2	-0,075682
31,530000	0,2	-0,072283
31,533333	0,2	-0,067762
31,536667	0,2	-0,062783
31,540000	0,2	-0,058121
31,543333	0,2	-0,053863
31,546667	0,2	-0,049633
31,550000	0,2	-0,045224
31,553333	0,2	-0,040551
31,556667	0,2	-0,035587
31,560000	0,2	-0,030482
31,563333	0,2	-0,025432
31,566667	0,2	-0,020743
31,570000	0,2	-0,016887
31,573333	0,2	-0,014119
31,576667	0,2	-0,012314
31,580000	0,2	-0,011224
31,583333	0,2	-0,010538
31,586667	0,2	-0,009825
31,590000	0,2	-0,008751
31,593333	0,2	-0,007342
31,596667	0,2	-0,006045
31,600000	0,2	-0,005449
31,603333	0,2	-0,005835
31,606667	0,2	-0,007040
31,610000	0,2	-0,008692
31,613333	0,2	-0,010536
31,616667	0,2	-0,012496
31,620000	0,2	-0,014427
31,623333	0,2	-0,016129
31,626667	0,2	-0,017652
31,630000	0,2	-0,019332
31,633333	0,2	-0,021578
31,636667	0,2	-0,024596
31,640000	0,2	-0,028219
31,643333	0,2	-0,032034
31,646667	0,2	-0,035591
31,650000	0,2	-0,038408
31,653333	0,2	-0,040080
31,656667	0,2	-0,040635
31,660000	0,2	-0,040520
31,663333	0,2	-0,040175
31,666667	0,2	-0,039940
31,670000	0,2	-0,040149
31,673333	0,2	-0,040893
31,676667	0,2	-0,041827
31,680000	0,2	-0,042513
31,683333	0,2	-0,042859
31,686667	0,2	-0,043114
31,690000	0,2	-0,043726
31,693333	0,2	-0,045165
31,696667	0,2	-0,047605
31,700000	0,2	-0,050847
31,703333	0,2	-0,054578
31,706667	0,2	-0,058443
31,710000	0,2	-0,062040
31,713333	0,2	-0,065128
31,716667	0,2	-0,067676
31,720000	0,2	-0,069714
31,723333	0,2	-0,071462
31,726667	0,2	-0,073339
31,730000	0,2	-0,075454
31,733333	0,2	-0,077471
31,736667	0,2	-0,079043
31,740000	0,2	-0,079941
31,743333	0,2	-0,079888
31,746667	0,2	-0,078743
31,750000	0,2	-0,076869
31,753333	0,2	-0,074873
31,756667	0,2	-0,072955
31,760000	0,2	-0,071041
31,763333	0,2	-0,069181
31,766667	0,2	-0,067250
31,770000	0,2	-0,064918
31,773333	0,2	-0,062206
31,776667	0,2	-0,059577
31,780000	0,2	-0,057398
31,783333	0,2	-0,055570
31,786667	0,2	-0,053843
31,790000	0,2	-0,052218
31,793333	0,2	-0,050772
31,796667	0,2	-0,049364
31,800000	0,2	-0,047886
31,803333	0,2	-0,046519
31,806667	0,2	-0,045483
31,810000	0,2	-0,044818
31,813333	0,2	-0,044433
31,816667	0,2	-0,044243
31,820000	0,2	-0,044340
31,823333	0,2	-0,044932
31,826667	0,2	-0,045996
31,830000	0,2	-0,047145
31,833333	0,2	-0,048084
31,836667	0,2	-0,049110
31,840000	0,2	-0,050794
31,843333	0,2	-0,053163
31,846667	0,2	-0,055736
31,850000	0,2	-0,058276
31,853333	0,2	-0,060805
31,856667	0,2	-0,063211
31,860000	0,2	-0,065570
31,863333	0,2	-0,068494
31,866667	0,2	-0,072628
31,870000	0,2	-0,077866
31,873333	0,2	-0,083371
31,876667	0,2	-0,088396
31,880000	0,2	-0,092761
31,883333	0,2	-0,096462
31,886667	0,2	-0,099306
31,890000	0,2	-0,101061
31,893333	0,2	-0,101699
31,896667	0,2	-0,101535
31,900000	0,2	-0,101155
31,903333	0,2	-0,101189
31,906667	0,2	-0,102217
31,910000	0,2	-0,104420
31,913333	0,2	-0,107071
31,916667	0,2	-0,108947
31,920000	0,2	-0,109485
31,923333	0,2	-0,109119
31,926667	0,2	-0,108566
31,930000	0,2	-0,108305
31,933333	0,2	-0,108671
31,936667	0,2	-0,109863
31,940000	0,2	-0,111674
31,943333	0,2	-0,113525
31,946667	0,2	-0,115074
31,950000	0,2	-0,116460
31,953333	0,2	-0,117813
31,956667	0,2	-0,118784
31,960000	0,2	-0,118803
31,963333	0,2	-0,117870
31,966667	0,2	-0,116736
31,970000	0,2	-0,116104
31,973333	0,2	-0,116100
31,976667	0,2	-0,116555
31,980000	0,2	-0,117265
31,983333	0,2	-0,117935
31,986667	0,2	-0,118302
31,990000	0,2	-0,118356
31,993333	0,2	-0,118165
31,996667	0,2	-0,117546
32,000000	0,2	-0,116352
32,003333	0,2	-0,114854
32,006667	0,2	-0,113438
32,010000	0,2	-0,112357
32,013333	0,2	-0,111817
32,016667	0,2	-0,111860
32,020000	0,2	-0,112390
32,023333	0,2	-0,113363
32,026667	0,2	-0,114762
32,030000	0,2	-0,116535
32,033333	0,2	-0,118607
32,036667	0,2	-0,120798
32,040000	0,2	-0,122716
32,043333	0,2	-0,123835
32,046667	0,2	-0,123776
32,050000	0,2	-0,122624
32,053333	0,2	-0,120940
32,056667	0,2	-0,119405
32,060000	0,2	-0,118435
32,063333	0,2	-0,117963
32,066667	0,2	-0,117527
32,070000	0,2	-0,116850
32,073333	0,2	-0,116336
32,076667	0,2	-0,116649
32,080000	0,2	-0,117783
32,083333	0,2	-0,118967
32,086667	0,2	-0,119517
32,090000	0,2	-0,119493
32,093333	0,2	-0,119474
32,096667	0,2	-0,119849
32,100000	0,2	-0,120480
32,103333	0,2	-0,120870
32,106667	0,2	-0,120493
32,110000	0,2	-0,119208
32,113333	0,2	-0,117422
32,116667	0,2	-0,115651
32,120000	0,2	-0,114211
32,123333	0,2	-0,113383
32,126667	0,2	-0,113337
32,130000	0,2	-0,113814
32,133333	0,2	-0,114269
32,136667	0,2	-0,114397
32,140000	0,2	-0,114228
32,143333	0,2	-0,113814
32,146667	0,2	-0,113181
32,150000	0,2	-0,112414
32,153333	0,2	-0,111600
32,156667	0,2	-0,110755
32,160000	0,2	-0,109657
32,163333	0,2	-0,107832
32,166667	0,2	-0,105026
32,170000	0,2	-0,101589
32,173333	0,2	-0,098075
32,176667	0,2	-0,094750
32,180000	0,2	-0,091820
32,183333	0,2	-0,089749
32,186667	0,2	-0,088894
32,190000	0,2	-0,088848
32,193333	0,2	-0,088530
32,196667	0,2	-0,087084
32,200000	0,2	-0,084491
32,203333	0,2	-0,081348
32,206667	0,2	-0,078150
32,210000	0,2	-0,074896
32,213333	0,2	-0,071505
32,216667	0,2	-0,068159
32,220000	0,2	-0,065001
32,223333	0,2	-0,061958
32,226667	0,2	-0,059072
32,230000	0,2	-0,056709
32,233333	0,2	-0,055228
32,236667	0,2	-0,054654
32,240000	0,2	-0,054848
32,243333	0,2	-0,055807
32,246667	0,2	-0,057632
32,250000	0,2	-0,060273
32,253333	0,2	-0,063303
32,256667	0,2	-0,066044
32,260000	0,2	-0,068114
32,263333	0,2	-0,069690
32,266667	0,2	-0,071227
32,270000	0,2	-0,073052
32,273333	0,2	-0,075239
32,276667	0,2	-0,077786
32,280000	0,2	-0,080701
32,283333	0,2	-0,083831
32,286667	0,2	-0,086840
32,290000	0,2	-0,089600
32,293333	0,2	-0,092593
32,296667	0,2	-0,096562
32,300000	0,2	-0,101634
32,303333	0,2	-0,106996
32,306667	0,2	-0,111579
32,310000	0,2	-0,114886
32,313333	0,2	-0,117017
32,316667	0,2	-0,118210
32,320000	0,2	-0,118667
32,323333	0,2	-0,118621
32,326667	0,2	-0,118323
32,330000	0,2	-0,117980
32,333333	0,2	-0,117788
32,336667	0,2	-0,117960
32,340000	0,2	-0,118753
32,343333	0,2	-0,120307
32,346667	0,2	-0,122299
32,350000	0,2	-0,124126
32,353333	0,2	-0,125548
32,356667	0,2	-0,126697
32,360000	0,2	-0,127567
32,363333	0,2	-0,127855
32,366667	0,2	-0,127384
32,370000	0,2	-0,126540
32,373333	0,2	-0,125880
32,376667	0,2	-0,125453
32,380000	0,2	-0,125009
32,383333	0,2	-0,124576
32,386667	0,2	-0,124171
32,390000	0,2	-0,123369
32,393333	0,2	-0,121859
32,396667	0,2	-0,120061
32,400000	0,2	-0,118648
32,403333	0,2	-0,117701
32,406667	0,2	-0,116644
32,410000	0,2	-0,115001
32,413333	0,2	-0,113101
32,416667	0,2	-0,111635
32,420000	0,2	-0,110790
32,423333	0,2	-0,110453
32,426667	0,2	-0,110773
32,430000	0,2	-0,111856
32,433333	0,2	-0,113310
32,436667	0,2	-0,114443
32,440000	0,2	-0,114779
32,443333	0,2	-0,114228
32,446667	0,2	-0,112889
32,450000	0,2	-0,110988
32,453333	0,2	-0,108843
32,456667	0,2	-0,106713
32,460000	0,2	-0,104758
32,463333	0,2	-0,103003
32,466667	0,2	-0,101276
32,470000	0,2	-0,099515
32,473333	0,2	-0,098127
32,476667	0,2	-0,097594
32,480000	0,2	-0,097867
32,483333	0,2	-0,098562
32,486667	0,2	-0,099418
32,490000	0,2	-0,100255
32,493333	0,2	-0,100866
32,496667	0,2	-0,101106
32,500000	0,2	-0,100855
32,503333	0,2	-0,100053
32,506667	0,2	-0,098891
32,510000	0,2	-0,097762
32,513333	0,2	-0,096976
32,516667	0,2	-0,096651
32,520000	0,2	-0,096701
32,523333	0,2	-0,096935
32,526667	0,2	-0,097396
32,530000	0,2	-0,098337
32,533333	0,2	-0,099682
32,536667	0,2	-0,101009
32,540000	0,2	-0,102090
32,543333	0,2	-0,103072
32,546667	0,2	-0,104138
32,550000	0,2	-0,105120
32,553333	0,2	-0,105627
32,556667	0,2	-0,105569
32,560000	0,2	-0,105337
32,563333	0,2	-0,105538
32,566667	0,2	-0,106599
32,570000	0,2	-0,108425
32,573333	0,2	-0,110430
32,576667	0,2	-0,112005
32,580000	0,2	-0,113027
32,583333	0,2	-0,113856
32,586667	0,2	-0,114829
32,590000	0,2	-0,115978
32,593333	0,2	-0,117165
32,596667	0,2	-0,118234
32,600000	0,2	-0,119090
32,603333	0,2	-0,119743
32,606667	0,2	-0,120262
32,610000	0,2	-0,120572
32,613333	0,2	-0,120467
32,616667	0,2	-0,119960
32,620000	0,2	-0,119176
32,623333	0,2	-0,118014
32,626667	0,2	-0,116487
32,630000	0,2	-0,115087
32,633333	0,2	-0,114393
32,636667	0,2	-0,114565
32,640000	0,2	-0,115370
32,643333	0,2	-0,116475
32,646667	0,2	-0,117659
32,650000	0,2	-0,118817
32,653333	0,2	-0,119884
32,656667	0,2	-0,120935
32,660000	0,2	-0,122201
32,663333	0,2	-0,123846
32,666667	0,2	-0,125754
32,670000	0,2	-0,127567
32,673333	0,2	-0,128974
32,676667	0,2	-0,129798
32,680000	0,2	-0,129875
32,683333	0,2	-0,129217
32,686667	0,2	-0,128059
32,690000	0,2	-0,126680
32,693333	0,2	-0,125479
32,696667	0,2	-0,124922
32,700000	0,2	-0,125268
32,703333	0,2	-0,126433
32,706667	0,2	-0,127813
32,710000	0,2	-0,128396
32,713333	0,2	-0,127551
32,716667	0,2	-0,125714
32,720000	0,2	-0,124026
32,723333	0,2	-0,123329
32,726667	0,2	-0,123656
32,730000	0,2	-0,124407
32,733333	0,2	-0,124895
32,736667	0,2	-0,124734
32,740000	0,2	-0,124070
32,743333	0,2	-0,123494
32,746667	0,2	-0,123354
32,750000	0,2	-0,123361
32,753333	0,2	-0,123036
32,756667	0,2	-0,122212
32,760000	0,2	-0,121229
32,763333	0,2	-0,120525
32,766667	0,2	-0,119998
32,770000	0,2	-0,119280
32,773333	0,2	-0,118341
32,776667	0,2	-0,117279
32,780000	0,2	-0,116008
32,783333	0,2	-0,114558
32,786667	0,2	-0,113329
32,790000	0,2	-0,112782
32,793333	0,2	-0,113073
32,796667	0,2	-0,114191
32,800000	0,2	-0,116040
32,803333	0,2	-0,118025
32,806667	0,2	-0,119171
32,810000	0,2	-0,119007
32,813333	0,2	-0,117863
32,816667	0,2	-0,116420
32,820000	0,2	-0,115311
32,823333	0,2	-0,114839
32,826667	0,2	-0,114967
32,830000	0,2	-0,115718
32,833333	0,2	-0,117225
32,836667	0,2	-0,119225
32,840000	0,2	-0,121028
32,843333	0,2	-0,122077
32,846667	0,2	-0,122166
32,850000	0,2	-0,121395
32,853333	0,2	-0,120273
32,856667	0,2	-0,119345
32,860000	0,2	-0,118570
32,863333	0,2	-0,117595
32,866667	0,2	-0,116485
32,870000	0,2	-0,115771
32,873333	0,2	-0,115949
32,876667	0,2	-0,117046
32,880000	0,2	-0,118571
32,883333	0,2	-0,119807
32,886667	0,2	-0,120292
32,890000	0,2	-0,120003
32,893333	0,2	-0,119107
32,896667	0,2	-0,117961
32,900000	0,2	-0,117091
32,903333	0,2	-0,116693
32,906667	0,2	-0,116531
32,910000	0,2	-0,116394
32,913333	0,2	-0,116319
32,916667	0,2	-0,116605
32,920000	0,2	-0,117590
32,923333	0,2	-0,119118
32,926667	0,2	-0,120455
32,930000	0,2	-0,120905
32,933333	0,2	-0,120249
32,936667	0,2	-0,118687
32,940000	0,2	-0,116621
32,943333	0,2	-0,114399
32,946667	0,2	-0,112183
32,950000	0,2	-0,110166
32,953333	0,2	-0,108885
32,956667	0,2	-0,108894
32,960000	0,2	-0,110053
32,963333	0,2	-0,111685
32,966667	0,2	-0,113452
32,970000	0,2	-0,115326
32,973333	0,2	-0,116879
32,976667	0,2	-0,117496
32,980000	0,2	-0,117153
32,983333	0,2	-0,116475
32,986667	0,2	-0,116134
32,990000	0,2	-0,116371
32,993333	0,2	-0,116962
32,996667	0,2	-0,117570
33,000000	0,2	-0,118098
33,003333	0,2	-0,118589
33,006667	0,2	-0,118981
33,010000	0,2	-0,119138
33,013333	0,2	-0,119012
33,016667	0,2	-0,118587
33,020000	0,2	-0,117702
33,023333	0,2	-0,116276
33,026667	0,2	-0,114608
33,030000	0,2	-0,113104
33,033333	0,2	-0,112065
33,036667	0,2	-0,111808
33,040000	0,2	-0,112522
33,043333	0,2	-0,113953
33,046667	0,2	-0,115461
33,050000	0,2	-0,116479
33,053333	0,2	-0,116714
33,056667	0,2	-0,116116
33,060000	0,2	-0,114929
33,063333	0,2	-0,113632
33,066667	0,2	-0,112716
33,070000	0,2	-0,112475
33,073333	0,2	-0,112781
33,076667	0,2	-0,113149
33,080000	0,2	-0,113193
33,083333	0,2	-0,112951
33,086667	0,2	-0,112730
33,090000	0,2	-0,112636
33,093333	0,2	-0,112393
33,096667	0,2	-0,111798
33,100000	0,2	-0,111197
33,103333	0,2	-0,111217
33,106667	0,2	-0,112180
33,110000	0,2	-0,113909
33,113333	0,2	-0,115882
33,116667	0,2	-0,117653
33,120000	0,2	-0,119217
33,123333	0,2	-0,120719
33,126667	0,2	-0,121901
33,130000	0,2	-0,122183
33,133333	0,2	-0,121232
33,136667	0,2	-0,119417
33,140000	0,2	-0,117754
33,143333	0,2	-0,117138
33,146667	0,2	-0,117598
33,150000	0,2	-0,118459
33,153333	0,2	-0,118914
33,156667	0,2	-0,118410
33,160000	0,2	-0,116896
33,163333	0,2	-0,114812
33,166667	0,2	-0,112804
33,170000	0,2	-0,111493
33,173333	0,2	-0,111207
33,176667	0,2	-0,111679
33,180000	0,2	-0,112372
33,183333	0,2	-0,113074
33,186667	0,2	-0,113885
33,190000	0,2	-0,114886
33,193333	0,2	-0,115950
33,196667	0,2	-0,116735
33,200000	0,2	-0,117087
33,203333	0,2	-0,117393
33,206667	0,2	-0,118084
33,210000	0,2	-0,119082
33,213333	0,2	-0,120019
33,216667	0,2	-0,120499
33,220000	0,2	-0,120132
33,223333	0,2	-0,118805
33,226667	0,2	-0,116842
33,230000	0,2	-0,114846
33,233333	0,2	-0,113492
33,236667	0,2	-0,113102
33,240000	0,2	-0,113290
33,243333	0,2	-0,113449
33,246667	0,2	-0,113363
33,250000	0,2	-0,113086
33,253333	0,2	-0,112628
33,256667	0,2	-0,112024
33,260000	0,2	-0,111493
33,263333	0,2	-0,111365
33,266667	0,2	-0,111890
33,270000	0,2	-0,113199
33,273333	0,2	-0,115194
33,276667	0,2	-0,117528
33,280000	0,2	-0,119909
33,283333	0,2	-0,122249
33,286667	0,2	-0,124385
33,290000	0,2	-0,125944
33,293333	0,2	-0,126639
33,296667	0,2	-0,126525
33,300000	0,2	-0,125923
33,303333	0,2	-0,125214
33,306667	0,2	-0,124620
33,310000	0,2	-0,123993
33,313333	0,2	-0,122883
33,316667	0,2	-0,121082
33,320000	0,2	-0,119043
33,323333	0,2	-0,117490
33,326667	0,2	-0,116770
33,330000	0,2	-0,116800
33,333333	0,2	-0,117286
33,336667	0,2	-0,117711
33,340000	0,2	-0,117482
33,343333	0,2	-0,116383
33,346667	0,2	-0,114857
33,350000	0,2	-0,113783
33,353333	0,2	-0,113828
33,356667	0,2	-0,114930
33,360000	0,2	-0,116395
33,363333	0,2	-0,117416
33,366667	0,2	-0,117651
33,370000	0,2	-0,117470
33,373333	0,2	-0,117600
33,376667	0,2	-0,118387
33,380000	0,2	-0,119452
33,383333	0,2	-0,120192
33,386667	0,2	-0,120382
33,390000	0,2	-0,120120
33,393333	0,2	-0,119543
33,396667	0,2	-0,118711
33,400000	0,2	-0,117585
33,403333	0,2	-0,116290
33,406667	0,2	-0,115235
33,410000	0,2	-0,114696
33,413333	0,2	-0,114448
33,416667	0,2	-0,114000
33,420000	0,2	-0,113371
33,423333	0,2	-0,113225
33,426667	0,2	-0,114021
33,430000	0,2	-0,115663
33,433333	0,2	-0,117755
33,436667	0,2	-0,119618
33,440000	0,2	-0,120625
33,443333	0,2	-0,120689
33,446667	0,2	-0,120087
33,450000	0,2	-0,119092
33,453333	0,2	-0,117988
33,456667	0,2	-0,117113
33,460000	0,2	-0,116862
33,463333	0,2	-0,117637
33,466667	0,2	-0,119352
33,470000	0,2	-0,121148
33,473333	0,2	-0,122051
33,476667	0,2	-0,121753
33,480000	0,2	-0,120706
33,483333	0,2	-0,119600
33,486667	0,2	-0,118777
33,490000	0,2	-0,118087
33,493333	0,2	-0,117217
33,496667	0,2	-0,115999
33,500000	0,2	-0,114626
33,503333	0,2	-0,113608
33,506667	0,2	-0,113283
33,510000	0,2	-0,113542
33,513333	0,2	-0,114059
33,516667	0,2	-0,114421
33,520000	0,2	-0,114142
33,523333	0,2	-0,113001
33,526667	0,2	-0,111417
33,530000	0,2	-0,110182
33,533333	0,2	-0,109844
33,536667	0,2	-0,110539
33,540000	0,2	-0,112108
33,543333	0,2	-0,114051
33,546667	0,2	-0,115637
33,550000	0,2	-0,116338
33,553333	0,2	-0,116204
33,556667	0,2	-0,115768
33,560000	0,2	-0,115530
33,563333	0,2	-0,115612
33,566667	0,2	-0,115876
33,570000	0,2	-0,116188
33,573333	0,2	-0,116677
33,576667	0,2	-0,117688
33,580000	0,2	-0,119274
33,583333	0,2	-0,121016
33,586667	0,2	-0,122222
33,590000	0,2	-0,122193
33,593333	0,2	-0,120843
33,596667	0,2	-0,118967
33,600000	0,2	-0,117570
33,603333	0,2	-0,117037
33,606667	0,2	-0,117032
33,610000	0,2	-0,117157
33,613333	0,2	-0,117354
33,616667	0,2	-0,117690
33,620000	0,2	-0,118234
33,623333	0,2	-0,119076
33,626667	0,2	-0,120188
33,630000	0,2	-0,121358
33,633333	0,2	-0,122337
33,636667	0,2	-0,122888
33,640000	0,2	-0,122724
33,643333	0,2	-0,121764
33,646667	0,2	-0,120541
33,650000	0,2	-0,119964
33,653333	0,2	-0,120368
33,656667	0,2	-0,121193
33,660000	0,2	-0,121744
33,663333	0,2	-0,121899
33,666667	0,2	-0,122067
33,670000	0,2	-0,122615
33,673333	0,2	-0,123403
33,676667	0,2	-0,123865
33,680000	0,2	-0,123417
33,683333	0,2	-0,121882
33,686667	0,2	-0,119788
33,690000	0,2	-0,118125
33,693333	0,2	-0,117567
33,696667	0,2	-0,117940
33,700000	0,2	-0,118528
33,703333	0,2	-0,118856
33,706667	0,2	-0,118972
33,710000	0,2	-0,119054
33,713333	0,2	-0,119057
33,716667	0,2	-0,118767
33,720000	0,2	-0,117962
33,723333	0,2	-0,116561
33,726667	0,2	-0,114903
33,730000	0,2	-0,113509
33,733333	0,2	-0,112461
33,736667	0,2	-0,111689
33,740000	0,2	-0,111587
33,743333	0,2	-0,112601
33,746667	0,2	-0,114585
33,750000	0,2	-0,117039
33,753333	0,2	-0,119513
33,756667	0,2	-0,121755
33,760000	0,2	-0,123821
33,763333	0,2	-0,125694
33,766667	0,2	-0,126866
33,770000	0,2	-0,127017
33,773333	0,2	-0,126672
33,776667	0,2	-0,126540
33,780000	0,2	-0,126849
33,783333	0,2	-0,127565
33,786667	0,2	-0,128526
33,790000	0,2	-0,129389
33,793333	0,2	-0,129969
33,796667	0,2	-0,130448
33,800000	0,2	-0,130995
33,803333	0,2	-0,131532
33,806667	0,2	-0,131914
33,810000	0,2	-0,132116
33,813333	0,2	-0,132411
33,816667	0,2	-0,133208
33,820000	0,2	-0,134610
33,823333	0,2	-0,136387
33,826667	0,2	-0,138200
33,830000	0,2	-0,139648
33,833333	0,2	-0,140420
33,836667	0,2	-0,140593
33,840000	0,2	-0,140732
33,843333	0,2	-0,141568
33,846667	0,2	-0,143486
33,850000	0,2	-0,146451
33,853333	0,2	-0,150264
33,856667	0,2	-0,154574
33,860000	0,2	-0,158723
33,863333	0,2	-0,161814
33,866667	0,2	-0,163222
33,870000	0,2	-0,163140
33,873333	0,2	-0,162422
33,876667	0,2	-0,161958
33,880000	0,2	-0,162332
33,883333	0,2	-0,163697
33,886667	0,2	-0,165685
33,890000	0,2	-0,167710
33,893333	0,2	-0,169502
33,896667	0,2	-0,171349
33,900000	0,2	-0,173801
33,903333	0,2	-0,177171
33,906667	0,2	-0,181300
33,910000	0,2	-0,185651
33,913333	0,2	-0,189624
33,916667	0,2	-0,192993
33,920000	0,2	-0,196070
33,923333	0,2	-0,199258
33,926667	0,2	-0,202694
33,930000	0,2	-0,206467
33,933333	0,2	-0,210683
33,936667	0,2	-0,215013
33,940000	0,2	-0,218532
33,943333	0,2	-0,220407
33,946667	0,2	-0,220693
33,950000	0,2	-0,220174
33,953333	0,2	-0,219629
33,956667	0,2	-0,219567
33,960000	0,2	-0,220345
33,963333	0,2	-0,222171
33,966667	0,2	-0,225082
33,970000	0,2	-0,228980
33,973333	0,2	-0,233603
33,976667	0,2	-0,238652
33,980000	0,2	-0,243991
33,983333	0,2	-0,249586
33,986667	0,2	-0,255286
33,990000	0,2	-0,260813
33,993333	0,2	-0,266021
33,996667	0,2	-0,271018
34,000000	0,2	-0,275953
34,003333	0,2	-0,280782
34,006667	0,2	-0,285375
34,010000	0,2	-0,289690
34,013333	0,2	-0,293620
34,016667	0,2	-0,296903
34,020000	0,2	-0,299308
34,023333	0,2	-0,300893
34,026667	0,2	-0,302193
34,030000	0,2	-0,304017
34,033333	0,2	-0,306861
34,036667	0,2	-0,310531
34,040000	0,2	-0,314289
34,043333	0,2	-0,317314
34,046667	0,2	-0,319173
34,050000	0,2	-0,320097
34,053333	0,2	-0,320929
34,056667	0,2	-0,322779
34,060000	0,2	-0,326573
34,063333	0,2	-0,332533
34,066667	0,2	-0,339805
34,070000	0,2	-0,346914
34,073333	0,2	-0,352692
34,076667	0,2	-0,356766
34,080000	0,2	-0,359552
34,083333	0,2	-0,361880
34,086667	0,2	-0,364439
34,090000	0,2	-0,367356
34,093333	0,2	-0,370015
34,096667	0,2	-0,371698
34,100000	0,2	-0,372418
34,103333	0,2	-0,372685
34,106667	0,2	-0,372911
34,110000	0,2	-0,373369
34,113333	0,2	-0,374340
34,116667	0,2	-0,375960
34,120000	0,2	-0,377970
34,123333	0,2	-0,379881
34,126667	0,2	-0,381226
34,130000	0,2	-0,381757
34,133333	0,2	-0,381836
34,136667	0,2	-0,382372
34,140000	0,2	-0,383963
34,143333	0,2	-0,386380
34,146667	0,2	-0,389168
34,150000	0,2	-0,392223
34,153333	0,2	-0,395455
34,156667	0,2	-0,398545
34,160000	0,2	-0,401307
34,163333	0,2	-0,403707
34,166667	0,2	-0,405520
34,170000	0,2	-0,406502
34,173333	0,2	-0,406608
34,176667	0,2	-0,405740
34,180000	0,2	-0,403786
34,183333	0,2	-0,401009
34,186667	0,2	-0,397957
34,190000	0,2	-0,394917
34,193333	0,2	-0,391846
34,196667	0,2	-0,388738
34,200000	0,2	-0,385744
34,203333	0,2	-0,383381
34,206667	0,2	-0,382650
34,210000	0,2	-0,384122
34,213333	0,2	-0,387104
34,216667	0,2	-0,390253
34,220000	0,2	-0,392596
34,223333	0,2	-0,393769
34,226667	0,2	-0,393833
34,230000	0,2	-0,393173
34,233333	0,2	-0,392414
34,236667	0,2	-0,392068
34,240000	0,2	-0,392268
34,243333	0,2	-0,392806
34,246667	0,2	-0,393135
34,250000	0,2	-0,392510
34,253333	0,2	-0,390434
34,256667	0,2	-0,387037
34,260000	0,2	-0,383053
34,263333	0,2	-0,379291
34,266667	0,2	-0,376043
34,270000	0,2	-0,373045
34,273333	0,2	-0,369758
34,276667	0,2	-0,365721
34,280000	0,2	-0,360878
34,283333	0,2	-0,355550
34,286667	0,2	-0,350232
34,290000	0,2	-0,345429
34,293333	0,2	-0,341571
34,296667	0,2	-0,339098
34,300000	0,2	-0,338326
34,303333	0,2	-0,338896
34,306667	0,2	-0,339665
34,310000	0,2	-0,339416
34,313333	0,2	-0,337799
34,316667	0,2	-0,335696
34,320000	0,2	-0,334544
34,323333	0,2	-0,335041
34,326667	0,2	-0,336629
34,330000	0,2	-0,338231
34,333333	0,2	-0,339135
34,336667	0,2	-0,339070
34,340000	0,2	-0,337827
34,343333	0,2	-0,335249
34,346667	0,2	-0,331596
34,350000	0,2	-0,327617
34,353333	0,2	-0,324221
34,356667	0,2	-0,322066
34,360000	0,2	-0,321317
34,363333	0,2	-0,321616
34,366667	0,2	-0,322226
34,370000	0,2	-0,322366
34,373333	0,2	-0,321654
34,376667	0,2	-0,320410
34,380000	0,2	-0,319492
34,383333	0,2	-0,319639
34,386667	0,2	-0,320830
34,390000	0,2	-0,322146
34,393333	0,2	-0,322312
34,396667	0,2	-0,320789
34,400000	0,2	-0,318350
34,403333	0,2	-0,316291
34,406667	0,2	-0,315303
34,410000	0,2	-0,315102
34,413333	0,2	-0,314592
34,416667	0,2	-0,312573
34,420000	0,2	-0,308793
34,423333	0,2	-0,304245
34,426667	0,2	-0,300262
34,430000	0,2	-0,297438
34,433333	0,2	-0,295476
34,436667	0,2	-0,293705
34,440000	0,2	-0,291631
34,443333	0,2	-0,289353
34,446667	0,2	-0,287556
34,450000	0,2	-0,287022
34,453333	0,2	-0,288106
34,456667	0,2	-0,290433
34,460000	0,2	-0,293142
34,463333	0,2	-0,295379
34,466667	0,2	-0,296463
34,470000	0,2	-0,296057
34,473333	0,2	-0,294514
34,476667	0,2	-0,292634
34,480000	0,2	-0,290834
34,483333	0,2	-0,288769
34,486667	0,2	-0,285723
34,490000	0,2	-0,281188
34,493333	0,2	-0,275248
34,496667	0,2	-0,268567
34,500000	0,2	-0,262002
34,503333	0,2	-0,256236
34,506667	0,2	-0,251458
34,510000	0,2	-0,247213
34,513333	0,2	-0,242702
34,516667	0,2	-0,237334
34,520000	0,2	-0,231367
34,523333	0,2	-0,226016
34,526667	0,2	-0,222476
34,530000	0,2	-0,221087
34,533333	0,2	-0,221594
34,536667	0,2	-0,223382
34,540000	0,2	-0,225464
34,543333	0,2	-0,226831
34,546667	0,2	-0,226790
34,550000	0,2	-0,224976
34,553333	0,2	-0,221635
34,556667	0,2	-0,217911
34,560000	0,2	-0,215115
34,563333	0,2	-0,213588
34,566667	0,2	-0,212554
34,570000	0,2	-0,210877
34,573333	0,2	-0,207940
34,576667	0,2	-0,203947
34,580000	0,2	-0,199306
34,583333	0,2	-0,193952
34,586667	0,2	-0,187518
34,590000	0,2	-0,180110
34,593333	0,2	-0,172721
34,596667	0,2	-0,166858
34,600000	0,2	-0,163834
34,603333	0,2	-0,164064
34,606667	0,2	-0,166674
34,610000	0,2	-0,169886
34,613333	0,2	-0,172011
34,616667	0,2	-0,172277
34,620000	0,2	-0,170901
34,623333	0,2	-0,168535
34,626667	0,2	-0,165691
34,630000	0,2	-0,162670
34,633333	0,2	-0,159805
34,636667	0,2	-0,157323
34,640000	0,2	-0,154937
34,643333	0,2	-0,151929
34,646667	0,2	-0,147641
34,650000	0,2	-0,141773
34,653333	0,2	-0,134420
34,656667	0,2	-0,126021
34,660000	0,2	-0,117300
34,663333	0,2	-0,109058
34,666667	0,2	-0,101673
34,670000	0,2	-0,094914
34,673333	0,2	-0,088393
34,676667	0,2	-0,081920
34,680000	0,2	-0,075662
34,683333	0,2	-0,070360
34,686667	0,2	-0,067013
34,690000	0,2	-0,066093
34,693333	0,2	-0,067171
34,696667	0,2	-0,068985
34,700000	0,2	-0,069918
34,703333	0,2	-0,069000
34,706667	0,2	-0,066488
34,710000	0,2	-0,063449
34,713333	0,2	-0,060947
34,716667	0,2	-0,059234
34,720000	0,2	-0,057393
34,723333	0,2	-0,054019
34,726667	0,2	-0,048306
34,730000	0,2	-0,040409
34,733333	0,2	-0,031124
34,736667	0,2	-0,021451
34,740000	0,2	-0,012072
34,743333	0,2	-0,003090
34,746667	0,2	0,005499
34,750000	0,2	0,013388
34,753333	0,2	0,020213
34,756667	0,2	0,025668
34,760000	0,2	0,029341
34,763333	0,2	0,031097
34,766667	0,2	0,031502
34,770000	0,2	0,031444
34,773333	0,2	0,031372
34,776667	0,2	0,031158
34,780000	0,2	0,030697
34,783333	0,2	0,030362
34,786667	0,2	0,030847
34,790000	0,2	0,032717
34,793333	0,2	0,036068
34,796667	0,2	0,040611
34,800000	0,2	0,045879
34,803333	0,2	0,051363
34,806667	0,2	0,056872
34,810000	0,2	0,062665
34,813333	0,2	0,069030
34,816667	0,2	0,076052
34,820000	0,2	0,083797
34,823333	0,2	0,092148
34,826667	0,2	0,100452
34,830000	0,2	0,107804
34,833333	0,2	0,113373
34,836667	0,2	0,116169
34,840000	0,2	0,115363
34,843333	0,2	0,111354
34,846667	0,2	0,106101
34,850000	0,2	0,102159
34,853333	0,2	0,101423
34,856667	0,2	0,104409
34,860000	0,2	0,110197
34,863333	0,2	0,116978
34,866667	0,2	0,122967
34,870000	0,2	0,127198
34,873333	0,2	0,129933
34,876667	0,2	0,132540
34,880000	0,2	0,136583
34,883333	0,2	0,142524
34,886667	0,2	0,149344
34,890000	0,2	0,155497
34,893333	0,2	0,160188
34,896667	0,2	0,163680
34,900000	0,2	0,166688
34,903333	0,2	0,169902
34,906667	0,2	0,173662
34,910000	0,2	0,177595
34,913333	0,2	0,180891
34,916667	0,2	0,183138
34,920000	0,2	0,184606
34,923333	0,2	0,185744
34,926667	0,2	0,186761
34,930000	0,2	0,187599
34,933333	0,2	0,188184
34,936667	0,2	0,188818
34,940000	0,2	0,190226
34,943333	0,2	0,192943
34,946667	0,2	0,196663
34,950000	0,2	0,200503
34,953333	0,2	0,203927
34,956667	0,2	0,207064
34,960000	0,2	0,210367
34,963333	0,2	0,214258
34,966667	0,2	0,218751
34,970000	0,2	0,223437
34,973333	0,2	0,227965
34,976667	0,2	0,232302
34,980000	0,2	0,236558
34,983333	0,2	0,240696
34,986667	0,2	0,244354
34,990000	0,2	0,246989
34,993333	0,2	0,248051
34,996667	0,2	0,247210
35,000000	0,2	0,244957
35,003333	0,2	0,242676
35,006667	0,2	0,241694
35,010000	0,2	0,242662
35,013333	0,2	0,245512
35,016667	0,2	0,249395
35,020000	0,2	0,253042
35,023333	0,2	0,255501
35,026667	0,2	0,256539
35,030000	0,2	0,256720
35,033333	0,2	0,257132
35,036667	0,2	0,258651
35,040000	0,2	0,261509
35,043333	0,2	0,265530
35,046667	0,2	0,270446
35,050000	0,2	0,276100
35,053333	0,2	0,282211
35,056667	0,2	0,287935
35,060000	0,2	0,292297
35,063333	0,2	0,295130
35,066667	0,2	0,297132
35,070000	0,2	0,298987
35,073333	0,2	0,300780
35,076667	0,2	0,302185
35,080000	0,2	0,302961
35,083333	0,2	0,303295
35,086667	0,2	0,303546
35,090000	0,2	0,303901
35,093333	0,2	0,304624
35,096667	0,2	0,306095
35,100000	0,2	0,308387
35,103333	0,2	0,311182
35,106667	0,2	0,314059
35,110000	0,2	0,316818
35,113333	0,2	0,319620
35,116667	0,2	0,322733
35,120000	0,2	0,326214
35,123333	0,2	0,330031
35,126667	0,2	0,334232
35,130000	0,2	0,338743
35,133333	0,2	0,343194
35,136667	0,2	0,347129
35,140000	0,2	0,350368
35,143333	0,2	0,352819
35,146667	0,2	0,353928
35,150000	0,2	0,352962
35,153333	0,2	0,350061
35,156667	0,2	0,346522
35,160000	0,2	0,343799
35,163333	0,2	0,342331
35,166667	0,2	0,341601
35,170000	0,2	0,341152
35,173333	0,2	0,341143
35,176667	0,2	0,342120
35,180000	0,2	0,344734
35,183333	0,2	0,349835
35,186667	0,2	0,358488
35,190000	0,2	0,371568
35,193333	0,2	0,389668
35,196667	0,2	0,413408
35,200000	0,2	0,443345
35,203333	0,2	0,479613
35,206667	0,2	0,521673
35,210000	0,2	0,568045
35,213333	0,2	0,616395
35,216667	0,2	0,664312
35,220000	0,2	0,709979
35,223333	0,2	0,751673
35,226667	0,2	0,786752
35,230000	0,2	0,811713
35,233333	0,2	0,823647
35,236667	0,2	0,821962
35,240000	0,2	0,808637
35,243333	0,2	0,786775
35,246667	0,2	0,759458
35,250000	0,2	0,729577
35,253333	0,2	0,699311
35,256667	0,2	0,669382
35,260000	0,2	0,639590
35,263333	0,2	0,610146
35,266667	0,2	0,582147
35,270000	0,2	0,557010
35,273333	0,2	0,535780
35,276667	0,2	0,518809
35,280000	0,2	0,505703
35,283333	0,2	0,495677
35,286667	0,2	0,488216
35,290000	0,2	0,483224
35,293333	0,2	0,480604
35,296667	0,2	0,480073
35,300000	0,2	0,481037
35,303333	0,2	0,482317
35,306667	0,2	0,482550
35,310000	0,2	0,480937
35,313333	0,2	0,477309
35,316667	0,2	0,472036
35,320000	0,2	0,465823
35,323333	0,2	0,459059
35,326667	0,2	0,451774
35,330000	0,2	0,444464
35,333333	0,2	0,438351
35,336667	0,2	0,434484
35,340000	0,2	0,432728
35,343333	0,2	0,431962
35,346667	0,2	0,431171
35,350000	0,2	0,430089
35,353333	0,2	0,429132
35,356667	0,2	0,429077
35,360000	0,2	0,430605
35,363333	0,2	0,433921
35,366667	0,2	0,438614
35,370000	0,2	0,443923
35,373333	0,2	0,449240
35,376667	0,2	0,454144
35,380000	0,2	0,458033
35,383333	0,2	0,460123
35,386667	0,2	0,459718
35,390000	0,2	0,456615
35,393333	0,2	0,451617
35,396667	0,2	0,446372
35,400000	0,2	0,442371
35,403333	0,2	0,440122
35,406667	0,2	0,439142
35,410000	0,2	0,438563
35,413333	0,2	0,437707
35,416667	0,2	0,436276
35,420000	0,2	0,434481
35,423333	0,2	0,433059
35,426667	0,2	0,432743
35,430000	0,2	0,433762
35,433333	0,2	0,435796
35,436667	0,2	0,438257
35,440000	0,2	0,440843
35,443333	0,2	0,443638
35,446667	0,2	0,446597
35,450000	0,2	0,449295
35,453333	0,2	0,451179
35,456667	0,2	0,451998
35,460000	0,2	0,452027
35,463333	0,2	0,451798
35,466667	0,2	0,451637
35,470000	0,2	0,451321
35,473333	0,2	0,450149
35,476667	0,2	0,447613
35,480000	0,2	0,444058
35,483333	0,2	0,440502
35,486667	0,2	0,437879
35,490000	0,2	0,436502
35,493333	0,2	0,436138
35,496667	0,2	0,436386
35,500000	0,2	0,436933
35,503333	0,2	0,437623
35,506667	0,2	0,438432
35,510000	0,2	0,439319
35,513333	0,2	0,440149
35,516667	0,2	0,440861
35,520000	0,2	0,441432
35,523333	0,2	0,441699
35,526667	0,2	0,441321
35,530000	0,2	0,439823
35,533333	0,2	0,436990
35,536667	0,2	0,433105
35,540000	0,2	0,428476
35,543333	0,2	0,423107
35,546667	0,2	0,416975
35,550000	0,2	0,410303
35,553333	0,2	0,403580
35,556667	0,2	0,397261
35,560000	0,2	0,391354
35,563333	0,2	0,385472
35,566667	0,2	0,379519
35,570000	0,2	0,374148
35,573333	0,2	0,370092
35,576667	0,2	0,367218
35,580000	0,2	0,364805
35,583333	0,2	0,362477
35,586667	0,2	0,360395
35,590000	0,2	0,358892
35,593333	0,2	0,358169
35,596667	0,2	0,358061
35,600000	0,2	0,358007
35,603333	0,2	0,357387
35,606667	0,2	0,355922
35,610000	0,2	0,353767
35,613333	0,2	0,351303
35,616667	0,2	0,348838
35,620000	0,2	0,346316
35,623333	0,2	0,343321
35,626667	0,2	0,339580
35,630000	0,2	0,335327
35,633333	0,2	0,330980
35,636667	0,2	0,326658
35,640000	0,2	0,322249
35,643333	0,2	0,317870
35,646667	0,2	0,313832
35,650000	0,2	0,309996
35,653333	0,2	0,305699
35,656667	0,2	0,300553
35,660000	0,2	0,294888
35,663333	0,2	0,289411
35,666667	0,2	0,284603
35,670000	0,2	0,280385
35,673333	0,2	0,276571
35,676667	0,2	0,273559
35,680000	0,2	0,271775
35,683333	0,2	0,270682
35,686667	0,2	0,269259
35,690000	0,2	0,267054
35,693333	0,2	0,264304
35,696667	0,2	0,261470
35,700000	0,2	0,258824
35,703333	0,2	0,256375
35,706667	0,2	0,254015
35,710000	0,2	0,251700
35,713333	0,2	0,249674
35,716667	0,2	0,248518
35,720000	0,2	0,248765
35,723333	0,2	0,250341
35,726667	0,2	0,252422
35,730000	0,2	0,254005
35,733333	0,2	0,254523
35,736667	0,2	0,253881
35,740000	0,2	0,252190
35,743333	0,2	0,249520
35,746667	0,2	0,245795
35,750000	0,2	0,241106
35,753333	0,2	0,235889
35,756667	0,2	0,230451
35,760000	0,2	0,224545
35,763333	0,2	0,217572
35,766667	0,2	0,209127
35,770000	0,2	0,199536
35,773333	0,2	0,189734
35,776667	0,2	0,180362
35,780000	0,2	0,171222
35,783333	0,2	0,161908
35,786667	0,2	0,152628
35,790000	0,2	0,143963
35,793333	0,2	0,136201
35,796667	0,2	0,129408
35,800000	0,2	0,123614
35,803333	0,2	0,118530
35,806667	0,2	0,113635
35,810000	0,2	0,108622
35,813333	0,2	0,103506
35,816667	0,2	0,098421
35,820000	0,2	0,093540
35,823333	0,2	0,089265
35,826667	0,2	0,086025
35,830000	0,2	0,083614
35,833333	0,2	0,081258
35,836667	0,2	0,078412
35,840000	0,2	0,075159
35,843333	0,2	0,072102
35,846667	0,2	0,069865
35,850000	0,2	0,068433
35,853333	0,2	0,067180
35,856667	0,2	0,065296
35,860000	0,2	0,061843
35,863333	0,2	0,056048
35,866667	0,2	0,048008
35,870000	0,2	0,038752
35,873333	0,2	0,029574
35,876667	0,2	0,021655
35,880000	0,2	0,015877
35,883333	0,2	0,012293
35,886667	0,2	0,009871
35,890000	0,2	0,007339
35,893333	0,2	0,004261
35,896667	0,2	0,001069
35,900000	0,2	-0,001625
35,903333	0,2	-0,003529
35,906667	0,2	-0,004768
35,910000	0,2	-0,005629
35,913333	0,2	-0,006184
35,916667	0,2	-0,006360
35,920000	0,2	-0,006379
35,923333	0,2	-0,006650
35,926667	0,2	-0,007299
35,930000	0,2	-0,008274
35,933333	0,2	-0,009777
35,936667	0,2	-0,012158
35,940000	0,2	-0,015430
35,943333	0,2	-0,019217
35,946667	0,2	-0,023254
35,950000	0,2	-0,027575
35,953333	0,2	-0,032197
35,956667	0,2	-0,037111
35,960000	0,2	-0,042378
35,963333	0,2	-0,047855
35,966667	0,2	-0,053235
35,970000	0,2	-0,058362
35,973333	0,2	-0,063163
35,976667	0,2	-0,067528
35,980000	0,2	-0,071469
35,983333	0,2	-0,075144
35,986667	0,2	-0,078713
35,990000	0,2	-0,082467
35,993333	0,2	-0,086910
35,996667	0,2	-0,092219
36,000000	0,2	-0,097860
36,003333	0,2	-0,103013
36,006667	0,2	-0,107239
36,010000	0,2	-0,110751
36,013333	0,2	-0,114285
36,016667	0,2	-0,118526
36,020000	0,2	-0,123462
36,023333	0,2	-0,128381
36,026667	0,2	-0,132519
36,030000	0,2	-0,135808
36,033333	0,2	-0,138775
36,036667	0,2	-0,141634
36,040000	0,2	-0,144033
36,043333	0,2	-0,145823
36,046667	0,2	-0,147467
36,050000	0,2	-0,149488
36,053333	0,2	-0,152025
36,056667	0,2	-0,154902
36,060000	0,2	-0,157758
36,063333	0,2	-0,160310
36,066667	0,2	-0,162655
36,070000	0,2	-0,165237
36,073333	0,2	-0,168511
36,076667	0,2	-0,172601
36,080000	0,2	-0,177212
36,083333	0,2	-0,181832
36,086667	0,2	-0,186095
36,090000	0,2	-0,189982
36,093333	0,2	-0,193526
36,096667	0,2	-0,196462
36,100000	0,2	-0,198546
36,103333	0,2	-0,200149
36,106667	0,2	-0,202151
36,110000	0,2	-0,205246
36,113333	0,2	-0,209544
36,116667	0,2	-0,214666
36,120000	0,2	-0,219943
36,123333	0,2	-0,224648
36,126667	0,2	-0,228461
36,130000	0,2	-0,231715
36,133333	0,2	-0,234966
36,136667	0,2	-0,238480
36,140000	0,2	-0,241973
36,143333	0,2	-0,244604
36,146667	0,2	-0,245760
36,150000	0,2	-0,245807
36,153333	0,2	-0,245646
36,156667	0,2	-0,245838
36,160000	0,2	-0,246368
36,163333	0,2	-0,246989
36,166667	0,2	-0,247733
36,170000	0,2	-0,249127
36,173333	0,2	-0,251748
36,176667	0,2	-0,255642
36,180000	0,2	-0,260246
36,183333	0,2	-0,264725
36,186667	0,2	-0,268540
36,190000	0,2	-0,271888
36,193333	0,2	-0,275413
36,196667	0,2	-0,279625
36,200000	0,2	-0,284814
36,203333	0,2	-0,290997
36,206667	0,2	-0,297720
36,210000	0,2	-0,304284
36,213333	0,2	-0,310100
36,216667	0,2	-0,314662
36,220000	0,2	-0,317559
36,223333	0,2	-0,318732
36,226667	0,2	-0,318552
36,230000	0,2	-0,317521
36,233333	0,2	-0,316179
36,236667	0,2	-0,315282
36,240000	0,2	-0,315564
36,243333	0,2	-0,317160
36,246667	0,2	-0,319565
36,250000	0,2	-0,322065
36,253333	0,2	-0,324176
36,256667	0,2	-0,326037
36,260000	0,2	-0,328368
36,263333	0,2	-0,331737
36,266667	0,2	-0,335893
36,270000	0,2	-0,339927
36,273333	0,2	-0,342943
36,276667	0,2	-0,344742
36,280000	0,2	-0,346034
36,283333	0,2	-0,347788
36,286667	0,2	-0,350302
36,290000	0,2	-0,353149
36,293333	0,2	-0,355834
36,296667	0,2	-0,358273
36,300000	0,2	-0,360661
36,303333	0,2	-0,362986
36,306667	0,2	-0,364969
36,310000	0,2	-0,366343
36,313333	0,2	-0,366919
36,316667	0,2	-0,366747
36,320000	0,2	-0,366304
36,323333	0,2	-0,366122
36,326667	0,2	-0,366564
36,330000	0,2	-0,368040
36,333333	0,2	-0,370771
36,336667	0,2	-0,374455
36,340000	0,2	-0,378701
36,343333	0,2	-0,383320
36,346667	0,2	-0,387931
36,350000	0,2	-0,391959
36,353333	0,2	-0,395091
36,356667	0,2	-0,397351
36,360000	0,2	-0,399037
36,363333	0,2	-0,400613
36,366667	0,2	-0,402356
36,370000	0,2	-0,404239
36,373333	0,2	-0,406217
36,376667	0,2	-0,408182
36,380000	0,2	-0,409773
36,383333	0,2	-0,410704
36,386667	0,2	-0,411118
36,390000	0,2	-0,411390
36,393333	0,2	-0,411678
36,396667	0,2	-0,411857
36,400000	0,2	-0,411901
36,403333	0,2	-0,412022
36,406667	0,2	-0,412410
36,410000	0,2	-0,413102
36,413333	0,2	-0,414075
36,416667	0,2	-0,415427
36,420000	0,2	-0,417358
36,423333	0,2	-0,419858
36,426667	0,2	-0,422546
36,430000	0,2	-0,424775
36,433333	0,2	-0,425977
36,436667	0,2	-0,426187
36,440000	0,2	-0,426077
36,443333	0,2	-0,426409
36,446667	0,2	-0,427493
36,450000	0,2	-0,429110
36,453333	0,2	-0,430935
36,456667	0,2	-0,432715
36,460000	0,2	-0,434225
36,463333	0,2	-0,435597
36,466667	0,2	-0,437241
36,470000	0,2	-0,439090
36,473333	0,2	-0,440580
36,476667	0,2	-0,441312
36,480000	0,2	-0,441321
36,483333	0,2	-0,440958
36,486667	0,2	-0,440741
36,490000	0,2	-0,441220
36,493333	0,2	-0,442771
36,496667	0,2	-0,445432
36,500000	0,2	-0,448904
36,503333	0,2	-0,452579
36,506667	0,2	-0,455727
36,510000	0,2	-0,457905
36,513333	0,2	-0,459230
36,516667	0,2	-0,460364
36,520000	0,2	-0,462042
36,523333	0,2	-0,464553
36,526667	0,2	-0,467764
36,530000	0,2	-0,471230
36,533333	0,2	-0,474120
36,536667	0,2	-0,475694
36,540000	0,2	-0,475942
36,543333	0,2	-0,475350
36,546667	0,2	-0,474387
36,550000	0,2	-0,473527
36,553333	0,2	-0,473314
36,556667	0,2	-0,473976
36,560000	0,2	-0,475219
36,563333	0,2	-0,476683
36,566667	0,2	-0,478331
36,570000	0,2	-0,480168
36,573333	0,2	-0,481954
36,576667	0,2	-0,483406
36,580000	0,2	-0,484359
36,583333	0,2	-0,484682
36,586667	0,2	-0,484423
36,590000	0,2	-0,483970
36,593333	0,2	-0,483764
36,596667	0,2	-0,483970
36,600000	0,2	-0,484440
36,603333	0,2	-0,484853
36,606667	0,2	-0,485032
36,610000	0,2	-0,485132
36,613333	0,2	-0,485454
36,616667	0,2	-0,486197
36,620000	0,2	-0,487358
36,623333	0,2	-0,488738
36,626667	0,2	-0,490078
36,630000	0,2	-0,491075
36,633333	0,2	-0,491355
36,636667	0,2	-0,490704
36,640000	0,2	-0,489277
36,643333	0,2	-0,487517
36,646667	0,2	-0,485901
36,650000	0,2	-0,484737
36,653333	0,2	-0,484334
36,656667	0,2	-0,485116
36,660000	0,2	-0,487167
36,663333	0,2	-0,489959
36,666667	0,2	-0,492822
36,670000	0,2	-0,495385
36,673333	0,2	-0,497414
36,676667	0,2	-0,498837
36,680000	0,2	-0,500067
36,683333	0,2	-0,501696
36,686667	0,2	-0,503751
36,690000	0,2	-0,505542
36,693333	0,2	-0,506334
36,696667	0,2	-0,506005
36,700000	0,2	-0,504879
36,703333	0,2	-0,503330
36,706667	0,2	-0,501696
36,710000	0,2	-0,500093
36,713333	0,2	-0,498225
36,716667	0,2	-0,495662
36,720000	0,2	-0,492189
36,723333	0,2	-0,487730
36,726667	0,2	-0,482223
36,730000	0,2	-0,475751
36,733333	0,2	-0,468484
36,736667	0,2	-0,460462
36,740000	0,2	-0,451599
36,743333	0,2	-0,441706
36,746667	0,2	-0,430546
36,750000	0,2	-0,417888
36,753333	0,2	-0,403492
36,756667	0,2	-0,387387
36,760000	0,2	-0,370307
36,763333	0,2	-0,353446
36,766667	0,2	-0,337707
36,770000	0,2	-0,323353
36,773333	0,2	-0,310184
36,776667	0,2	-0,297937
36,780000	0,2	-0,286724
36,783333	0,2	-0,277272
36,786667	0,2	-0,270733
36,790000	0,2	-0,268046
36,793333	0,2	-0,269425
36,796667	0,2	-0,274446
36,800000	0,2	-0,282447
36,803333	0,2	-0,292777
36,806667	0,2	-0,304778
36,810000	0,2	-0,317751
36,813333	0,2	-0,331063
36,816667	0,2	-0,344240
36,820000	0,2	-0,357047
36,823333	0,2	-0,369460
36,826667	0,2	-0,381504
36,830000	0,2	-0,393095
36,833333	0,2	-0,403966
36,836667	0,2	-0,413644
36,840000	0,2	-0,421654
36,843333	0,2	-0,428161
36,846667	0,2	-0,434248
36,850000	0,2	-0,440948
36,853333	0,2	-0,448217
36,856667	0,2	-0,455189
36,860000	0,2	-0,460919
36,863333	0,2	-0,464780
36,866667	0,2	-0,466828
36,870000	0,2	-0,467865
36,873333	0,2	-0,468736
36,876667	0,2	-0,469740
36,880000	0,2	-0,470850
36,883333	0,2	-0,472018
36,886667	0,2	-0,473246
36,890000	0,2	-0,474686
36,893333	0,2	-0,476571
36,896667	0,2	-0,479002
36,900000	0,2	-0,481867
36,903333	0,2	-0,484936
36,906667	0,2	-0,487965
36,910000	0,2	-0,490673
36,913333	0,2	-0,492835
36,916667	0,2	-0,494388
36,920000	0,2	-0,495388
36,923333	0,2	-0,496096
36,926667	0,2	-0,497019
36,930000	0,2	-0,498463
36,933333	0,2	-0,500065
36,936667	0,2	-0,500951
36,940000	0,2	-0,500477
36,943333	0,2	-0,498912
36,946667	0,2	-0,497198
36,950000	0,2	-0,496035
36,953333	0,2	-0,495521
36,956667	0,2	-0,495483
36,960000	0,2	-0,495836
36,963333	0,2	-0,496676
36,966667	0,2	-0,498125
36,970000	0,2	-0,500073
36,973333	0,2	-0,502033
36,976667	0,2	-0,503245
36,980000	0,2	-0,503264
36,983333	0,2	-0,502608
36,986667	0,2	-0,502335
36,990000	0,2	-0,502957
36,993333	0,2	-0,504222
36,996667	0,2	-0,505627
37,000000	0,2	-0,506688
37,003333	0,2	-0,507102
37,006667	0,2	-0,506927
37,010000	0,2	-0,506437
37,013333	0,2	-0,505934
37,016667	0,2	-0,505543
37,020000	0,2	-0,505078
37,023333	0,2	-0,504443
37,026667	0,2	-0,504045
37,030000	0,2	-0,504415
37,033333	0,2	-0,505581
37,036667	0,2	-0,507111
37,040000	0,2	-0,508635
37,043333	0,2	-0,510049
37,046667	0,2	-0,511287
37,050000	0,2	-0,512199
37,053333	0,2	-0,512778
37,056667	0,2	-0,513234
37,060000	0,2	-0,513679
37,063333	0,2	-0,514071
37,066667	0,2	-0,514478
37,070000	0,2	-0,514981
37,073333	0,2	-0,515482
37,076667	0,2	-0,515791
37,080000	0,2	-0,515762
37,083333	0,2	-0,515538
37,086667	0,2	-0,515687
37,090000	0,2	-0,516802
37,093333	0,2	-0,518959
37,096667	0,2	-0,521607
37,100000	0,2	-0,523844
37,103333	0,2	-0,524930
37,106667	0,2	-0,524806
37,110000	0,2	-0,524157
37,113333	0,2	-0,523913
37,116667	0,2	-0,524744
37,120000	0,2	-0,526771
37,123333	0,2	-0,529486
37,126667	0,2	-0,532052
37,130000	0,2	-0,533976
37,133333	0,2	-0,535485
37,136667	0,2	-0,537110
37,140000	0,2	-0,539114
37,143333	0,2	-0,541493
37,146667	0,2	-0,544143
37,150000	0,2	-0,546645
37,153333	0,2	-0,548257
37,156667	0,2	-0,548767
37,160000	0,2	-0,548920
37,163333	0,2	-0,549481
37,166667	0,2	-0,550395
37,170000	0,2	-0,551156
37,173333	0,2	-0,551575
37,176667	0,2	-0,551848
37,180000	0,2	-0,552064
37,183333	0,2	-0,552040
37,186667	0,2	-0,551630
37,190000	0,2	-0,551029
37,193333	0,2	-0,550765
37,196667	0,2	-0,551332
37,200000	0,2	-0,552671
37,203333	0,2	-0,554167
37,206667	0,2	-0,555258
37,210000	0,2	-0,555791
37,213333	0,2	-0,555793
37,216667	0,2	-0,555351
37,220000	0,2	-0,554806
37,223333	0,2	-0,554638
37,226667	0,2	-0,555086
37,230000	0,2	-0,556065
37,233333	0,2	-0,557377
37,236667	0,2	-0,558891
37,240000	0,2	-0,560393
37,243333	0,2	-0,561494
37,246667	0,2	-0,561805
37,250000	0,2	-0,561215
37,253333	0,2	-0,559909
37,256667	0,2	-0,558101
37,260000	0,2	-0,555999
37,263333	0,2	-0,553914
37,266667	0,2	-0,552081
37,270000	0,2	-0,550666
37,273333	0,2	-0,549919
37,276667	0,2	-0,549901
37,280000	0,2	-0,550308
37,283333	0,2	-0,550768
37,286667	0,2	-0,551016
37,290000	0,2	-0,550910
37,293333	0,2	-0,550594
37,296667	0,2	-0,550508
37,300000	0,2	-0,551033
37,303333	0,2	-0,552127
37,306667	0,2	-0,553422
37,310000	0,2	-0,554694
37,313333	0,2	-0,556142
37,316667	0,2	-0,558074
37,320000	0,2	-0,560262
37,323333	0,2	-0,561980
37,326667	0,2	-0,562661
37,330000	0,2	-0,562217
37,333333	0,2	-0,560890
37,336667	0,2	-0,558931
37,340000	0,2	-0,556518
37,343333	0,2	-0,554089
37,346667	0,2	-0,552328
37,350000	0,2	-0,551676
37,353333	0,2	-0,552063
37,356667	0,2	-0,553149
37,360000	0,2	-0,554610
37,363333	0,2	-0,556136
37,366667	0,2	-0,557375
37,370000	0,2	-0,558126
37,373333	0,2	-0,558564
37,376667	0,2	-0,559036
37,380000	0,2	-0,559738
37,383333	0,2	-0,560810
37,386667	0,2	-0,562461
37,390000	0,2	-0,564769
37,393333	0,2	-0,567385
37,396667	0,2	-0,569559
37,400000	0,2	-0,570565
37,403333	0,2	-0,570159
37,406667	0,2	-0,568654
37,410000	0,2	-0,566749
37,413333	0,2	-0,565152
37,416667	0,2	-0,564268
37,420000	0,2	-0,564140
37,423333	0,2	-0,564414
37,426667	0,2	-0,564593
37,430000	0,2	-0,564540
37,433333	0,2	-0,564389
37,436667	0,2	-0,564048
37,440000	0,2	-0,563315
37,443333	0,2	-0,562386
37,446667	0,2	-0,561876
37,450000	0,2	-0,562303
37,453333	0,2	-0,563650
37,456667	0,2	-0,565396
37,460000	0,2	-0,566917
37,463333	0,2	-0,567887
37,466667	0,2	-0,568348
37,470000	0,2	-0,568435
37,473333	0,2	-0,568119
37,476667	0,2	-0,567139
37,480000	0,2	-0,565234
37,483333	0,2	-0,562556
37,486667	0,2	-0,559711
37,490000	0,2	-0,557293
37,493333	0,2	-0,555577
37,496667	0,2	-0,554633
37,500000	0,2	-0,554364
37,503333	0,2	-0,554539
37,506667	0,2	-0,554870
37,510000	0,2	-0,555048
37,513333	0,2	-0,554927
37,516667	0,2	-0,554605
37,520000	0,2	-0,554301
37,523333	0,2	-0,554276
37,526667	0,2	-0,554696
37,530000	0,2	-0,555546
37,533333	0,2	-0,556779
37,536667	0,2	-0,558285
37,540000	0,2	-0,559580
37,543333	0,2	-0,559919
37,546667	0,2	-0,558919
37,550000	0,2	-0,557026
37,553333	0,2	-0,555296
37,556667	0,2	-0,554549
37,560000	0,2	-0,554831
37,563333	0,2	-0,555625
37,566667	0,2	-0,556295
37,570000	0,2	-0,556425
37,573333	0,2	-0,556009
37,576667	0,2	-0,555347
37,580000	0,2	-0,554705
37,583333	0,2	-0,554063
37,586667	0,2	-0,553340
37,590000	0,2	-0,552702
37,593333	0,2	-0,552349
37,596667	0,2	-0,552150
37,600000	0,2	-0,551947
37,603333	0,2	-0,552039
37,606667	0,2	-0,552811
37,610000	0,2	-0,554052
37,613333	0,2	-0,555099
37,616667	0,2	-0,555627
37,620000	0,2	-0,555933
37,623333	0,2	-0,556452
37,626667	0,2	-0,557311
37,630000	0,2	-0,558242
37,633333	0,2	-0,558617
37,636667	0,2	-0,557759
37,640000	0,2	-0,555557
37,643333	0,2	-0,552625
37,646667	0,2	-0,549833
37,650000	0,2	-0,547810
37,653333	0,2	-0,546816
37,656667	0,2	-0,546798
37,660000	0,2	-0,547494
37,663333	0,2	-0,548560
37,666667	0,2	-0,549593
37,670000	0,2	-0,550219
37,673333	0,2	-0,550239
37,676667	0,2	-0,549800
37,680000	0,2	-0,549486
37,683333	0,2	-0,549890
37,686667	0,2	-0,551116
37,690000	0,2	-0,552831
37,693333	0,2	-0,554544
37,696667	0,2	-0,555930
37,700000	0,2	-0,557032
37,703333	0,2	-0,557989
37,706667	0,2	-0,558636
37,710000	0,2	-0,558582
37,713333	0,2	-0,557625
37,716667	0,2	-0,556018
37,720000	0,2	-0,554381
37,723333	0,2	-0,553292
37,726667	0,2	-0,552932
37,730000	0,2	-0,553205
37,733333	0,2	-0,553972
37,736667	0,2	-0,554933
37,740000	0,2	-0,555553
37,743333	0,2	-0,555359
37,746667	0,2	-0,554294
37,750000	0,2	-0,552857
37,753333	0,2	-0,551850
37,756667	0,2	-0,551758
37,760000	0,2	-0,552390
37,763333	0,2	-0,553089
37,766667	0,2	-0,553223
37,770000	0,2	-0,552775
37,773333	0,2	-0,552332
37,776667	0,2	-0,552165
37,780000	0,2	-0,551945
37,783333	0,2	-0,551595
37,786667	0,2	-0,551541
37,790000	0,2	-0,551982
37,793333	0,2	-0,552601
37,796667	0,2	-0,552913
37,800000	0,2	-0,552576
37,803333	0,2	-0,551650
37,806667	0,2	-0,550688
37,810000	0,2	-0,550337
37,813333	0,2	-0,550799
37,816667	0,2	-0,551714
37,820000	0,2	-0,552650
37,823333	0,2	-0,553531
37,826667	0,2	-0,554464
37,830000	0,2	-0,555454
37,833333	0,2	-0,556361
37,836667	0,2	-0,557005
37,840000	0,2	-0,557453
37,843333	0,2	-0,558077
37,846667	0,2	-0,558977
37,850000	0,2	-0,559496
37,853333	0,2	-0,558786
37,856667	0,2	-0,557006
37,860000	0,2	-0,555477
37,863333	0,2	-0,555365
37,866667	0,2	-0,556703
37,870000	0,2	-0,558560
37,873333	0,2	-0,559766
37,876667	0,2	-0,559731
37,880000	0,2	-0,558767
37,883333	0,2	-0,557594
37,886667	0,2	-0,556553
37,890000	0,2	-0,555456
37,893333	0,2	-0,554088
37,896667	0,2	-0,552521
37,900000	0,2	-0,550964
37,903333	0,2	-0,549624
37,906667	0,2	-0,548728
37,910000	0,2	-0,548494
37,913333	0,2	-0,548996
37,916667	0,2	-0,549996
37,920000	0,2	-0,550940
37,923333	0,2	-0,551422
37,926667	0,2	-0,551562
37,930000	0,2	-0,551676
37,933333	0,2	-0,551842
37,936667	0,2	-0,551934
37,940000	0,2	-0,551949
37,943333	0,2	-0,552081
37,946667	0,2	-0,552344
37,950000	0,2	-0,552478
37,953333	0,2	-0,552276
37,956667	0,2	-0,551647
37,960000	0,2	-0,550545
37,963333	0,2	-0,549019
37,966667	0,2	-0,547205
37,970000	0,2	-0,545409
37,973333	0,2	-0,544193
37,976667	0,2	-0,544141
37,980000	0,2	-0,545499
37,983333	0,2	-0,547897
37,986667	0,2	-0,550346
37,990000	0,2	-0,551794
37,993333	0,2	-0,551857
37,996667	0,2	-0,551053
38,000000	0,2	-0,550193
38,003333	0,2	-0,549450
38,006667	0,2	-0,548576
38,010000	0,2	-0,547790
38,013333	0,2	-0,547560
38,016667	0,2	-0,547926
38,020000	0,2	-0,548629
38,023333	0,2	-0,549428
38,026667	0,2	-0,550050
38,030000	0,2	-0,550227
38,033333	0,2	-0,549812
38,036667	0,2	-0,548782
38,040000	0,2	-0,547262
38,043333	0,2	-0,545652
38,046667	0,2	-0,544503
38,050000	0,2	-0,544001
38,053333	0,2	-0,543902
38,056667	0,2	-0,543988
38,060000	0,2	-0,544174
38,063333	0,2	-0,544460
38,066667	0,2	-0,544957
38,070000	0,2	-0,545752
38,073333	0,2	-0,546789
38,076667	0,2	-0,547929
38,080000	0,2	-0,548918
38,083333	0,2	-0,549479
38,086667	0,2	-0,549490
38,090000	0,2	-0,548796
38,093333	0,2	-0,547198
38,096667	0,2	-0,544923
38,100000	0,2	-0,542614
38,103333	0,2	-0,540736
38,106667	0,2	-0,539402
38,110000	0,2	-0,538670
38,113333	0,2	-0,538515
38,116667	0,2	-0,538497
38,120000	0,2	-0,537827
38,123333	0,2	-0,535995
38,126667	0,2	-0,533215
38,130000	0,2	-0,530090
38,133333	0,2	-0,526994
38,136667	0,2	-0,523944
38,140000	0,2	-0,520909
38,143333	0,2	-0,517988
38,146667	0,2	-0,515203
38,150000	0,2	-0,512179
38,153333	0,2	-0,508272
38,156667	0,2	-0,503115
38,160000	0,2	-0,496927
38,163333	0,2	-0,490352
38,166667	0,2	-0,484065
38,170000	0,2	-0,478477
38,173333	0,2	-0,473752
38,176667	0,2	-0,469825
38,180000	0,2	-0,466334
38,183333	0,2	-0,462921
38,186667	0,2	-0,459606
38,190000	0,2	-0,456675
38,193333	0,2	-0,454389
38,196667	0,2	-0,452894
38,200000	0,2	-0,452102
38,203333	0,2	-0,451639
38,206667	0,2	-0,451266
38,210000	0,2	-0,451297
38,213333	0,2	-0,452297
38,216667	0,2	-0,454572
38,220000	0,2	-0,458110
38,223333	0,2	-0,462682
38,226667	0,2	-0,467785
38,230000	0,2	-0,472629
38,233333	0,2	-0,476431
38,236667	0,2	-0,479079
38,240000	0,2	-0,481231
38,243333	0,2	-0,483644
38,246667	0,2	-0,486847
38,250000	0,2	-0,491114
38,253333	0,2	-0,496189
38,256667	0,2	-0,501339
38,260000	0,2	-0,505785
38,263333	0,2	-0,508985
38,266667	0,2	-0,510906
38,270000	0,2	-0,512182
38,273333	0,2	-0,513757
38,276667	0,2	-0,516192
38,280000	0,2	-0,519235
38,283333	0,2	-0,522121
38,286667	0,2	-0,524260
38,290000	0,2	-0,525540
38,293333	0,2	-0,526152
38,296667	0,2	-0,526399
38,300000	0,2	-0,526648
38,303333	0,2	-0,527202
38,306667	0,2	-0,528134
38,310000	0,2	-0,529449
38,313333	0,2	-0,531242
38,316667	0,2	-0,533383
38,320000	0,2	-0,535203
38,323333	0,2	-0,536070
38,326667	0,2	-0,536181
38,330000	0,2	-0,536051
38,333333	0,2	-0,535608
38,336667	0,2	-0,534525
38,340000	0,2	-0,532925
38,343333	0,2	-0,531355
38,346667	0,2	-0,530352
38,350000	0,2	-0,530082
38,353333	0,2	-0,530313
38,356667	0,2	-0,530847
38,360000	0,2	-0,531750
38,363333	0,2	-0,532995
38,366667	0,2	-0,534381
38,370000	0,2	-0,535856
38,373333	0,2	-0,537344
38,376667	0,2	-0,538547
38,380000	0,2	-0,539309
38,383333	0,2	-0,539823
38,386667	0,2	-0,540493
38,390000	0,2	-0,541772
38,393333	0,2	-0,543727
38,396667	0,2	-0,545756
38,400000	0,2	-0,547009
38,403333	0,2	-0,546944
38,406667	0,2	-0,545624
38,410000	0,2	-0,543743
38,413333	0,2	-0,542202
38,416667	0,2	-0,541506
38,420000	0,2	-0,541463
38,423333	0,2	-0,541494
38,426667	0,2	-0,541298
38,430000	0,2	-0,540918
38,433333	0,2	-0,540249
38,436667	0,2	-0,539063
38,440000	0,2	-0,537361
38,443333	0,2	-0,535446
38,446667	0,2	-0,533829
38,450000	0,2	-0,532957
38,453333	0,2	-0,532883
38,456667	0,2	-0,533328
38,460000	0,2	-0,533933
38,463333	0,2	-0,534391
38,466667	0,2	-0,534644
38,470000	0,2	-0,534926
38,473333	0,2	-0,535463
38,476667	0,2	-0,536276
38,480000	0,2	-0,537205
38,483333	0,2	-0,538100
38,486667	0,2	-0,539054
38,490000	0,2	-0,540257
38,493333	0,2	-0,541659
38,496667	0,2	-0,542869
38,500000	0,2	-0,543398
38,503333	0,2	-0,543058
38,506667	0,2	-0,542084
38,510000	0,2	-0,540857
38,513333	0,2	-0,539593
38,516667	0,2	-0,538283
38,520000	0,2	-0,536933
38,523333	0,2	-0,535693
38,526667	0,2	-0,534632
38,530000	0,2	-0,533706
38,533333	0,2	-0,533079
38,536667	0,2	-0,533152
38,540000	0,2	-0,534005
38,543333	0,2	-0,535214
38,546667	0,2	-0,536496
38,550000	0,2	-0,537895
38,553333	0,2	-0,539230
38,556667	0,2	-0,540078
38,560000	0,2	-0,540199
38,563333	0,2	-0,539536
38,566667	0,2	-0,538163
38,570000	0,2	-0,536364
38,573333	0,2	-0,534450
38,576667	0,2	-0,532607
38,580000	0,2	-0,531151
38,583333	0,2	-0,530438
38,586667	0,2	-0,530368
38,590000	0,2	-0,530452
38,593333	0,2	-0,530359
38,596667	0,2	-0,530019
38,600000	0,2	-0,529451
38,603333	0,2	-0,528833
38,606667	0,2	-0,528620
38,610000	0,2	-0,529310
38,613333	0,2	-0,530849
38,616667	0,2	-0,532525
38,620000	0,2	-0,533729
38,623333	0,2	-0,534539
38,626667	0,2	-0,535349
38,630000	0,2	-0,536319
38,633333	0,2	-0,537389
38,636667	0,2	-0,538465
38,640000	0,2	-0,539401
38,643333	0,2	-0,539923
38,646667	0,2	-0,539657
38,650000	0,2	-0,538466
38,653333	0,2	-0,536790
38,656667	0,2	-0,535386
38,660000	0,2	-0,534651
38,663333	0,2	-0,534359
38,666667	0,2	-0,534062
38,670000	0,2	-0,533661
38,673333	0,2	-0,533434
38,676667	0,2	-0,533628
38,680000	0,2	-0,534183
38,683333	0,2	-0,534671
38,686667	0,2	-0,534541
38,690000	0,2	-0,533612
38,693333	0,2	-0,532275
38,696667	0,2	-0,531279
38,700000	0,2	-0,531270
38,703333	0,2	-0,532347
38,706667	0,2	-0,534011
38,710000	0,2	-0,535526
38,713333	0,2	-0,536416
38,716667	0,2	-0,536678
38,720000	0,2	-0,536542
38,723333	0,2	-0,536146
38,726667	0,2	-0,535432
38,730000	0,2	-0,534367
38,733333	0,2	-0,533159
38,736667	0,2	-0,532214
38,740000	0,2	-0,531959
38,743333	0,2	-0,532512
38,746667	0,2	-0,533455
38,750000	0,2	-0,534122
38,753333	0,2	-0,534051
38,756667	0,2	-0,533048
38,760000	0,2	-0,531164
38,763333	0,2	-0,528900
38,766667	0,2	-0,527043
38,770000	0,2	-0,526102
38,773333	0,2	-0,526121
38,776667	0,2	-0,526868
38,780000	0,2	-0,528075
38,783333	0,2	-0,529680
38,786667	0,2	-0,531609
38,790000	0,2	-0,533412
38,793333	0,2	-0,534498
38,796667	0,2	-0,534522
38,800000	0,2	-0,533499
38,803333	0,2	-0,531848
38,806667	0,2	-0,530148
38,810000	0,2	-0,528739
38,813333	0,2	-0,527759
38,816667	0,2	-0,527309
38,820000	0,2	-0,527318
38,823333	0,2	-0,527598
38,826667	0,2	-0,527905
38,830000	0,2	-0,527780
38,833333	0,2	-0,526778
38,836667	0,2	-0,524976
38,840000	0,2	-0,523080
38,843333	0,2	-0,522097
38,846667	0,2	-0,522740
38,850000	0,2	-0,524874
38,853333	0,2	-0,527580
38,856667	0,2	-0,529854
38,860000	0,2	-0,531184
38,863333	0,2	-0,531603
38,866667	0,2	-0,531363
38,870000	0,2	-0,530605
38,873333	0,2	-0,529535
38,876667	0,2	-0,528545
38,880000	0,2	-0,527837
38,883333	0,2	-0,527392
38,886667	0,2	-0,527250
38,890000	0,2	-0,527411
38,893333	0,2	-0,527730
38,896667	0,2	-0,528045
38,900000	0,2	-0,528172
38,903333	0,2	-0,527862
38,906667	0,2	-0,527042
38,910000	0,2	-0,526005
38,913333	0,2	-0,525043
38,916667	0,2	-0,524153
38,920000	0,2	-0,523441
38,923333	0,2	-0,523227
38,926667	0,2	-0,523628
38,930000	0,2	-0,524516
38,933333	0,2	-0,525567
38,936667	0,2	-0,526337
38,940000	0,2	-0,526745
38,943333	0,2	-0,527222
38,946667	0,2	-0,528014
38,950000	0,2	-0,528827
38,953333	0,2	-0,529435
38,956667	0,2	-0,530047
38,960000	0,2	-0,530794
38,963333	0,2	-0,531365
38,966667	0,2	-0,531312
38,970000	0,2	-0,530593
38,973333	0,2	-0,529783
38,976667	0,2	-0,529375
38,980000	0,2	-0,529069
38,983333	0,2	-0,528346
38,986667	0,2	-0,527303
38,990000	0,2	-0,526441
38,993333	0,2	-0,526092
38,996667	0,2	-0,526387
39,000000	0,2	-0,527271
39,003333	0,2	-0,528311
39,006667	0,2	-0,528923
39,010000	0,2	-0,528915
39,013333	0,2	-0,528627
39,016667	0,2	-0,528513
39,020000	0,2	-0,528620
39,023333	0,2	-0,528462
39,026667	0,2	-0,527424
39,030000	0,2	-0,525280
39,033333	0,2	-0,522496
39,036667	0,2	-0,520217
39,040000	0,2	-0,519656
39,043333	0,2	-0,521089
39,046667	0,2	-0,523750
39,050000	0,2	-0,526652
39,053333	0,2	-0,528929
39,056667	0,2	-0,529783
39,060000	0,2	-0,528901
39,063333	0,2	-0,526830
39,066667	0,2	-0,524534
39,070000	0,2	-0,522744
39,073333	0,2	-0,521761
39,076667	0,2	-0,521539
39,080000	0,2	-0,521755
39,083333	0,2	-0,521910
39,086667	0,2	-0,521665
39,090000	0,2	-0,521245
39,093333	0,2	-0,521176
39,096667	0,2	-0,521420
39,100000	0,2	-0,521353
39,103333	0,2	-0,520835
39,106667	0,2	-0,520537
39,110000	0,2	-0,520956
39,113333	0,2	-0,521777
39,116667	0,2	-0,522392
39,120000	0,2	-0,522560
39,123333	0,2	-0,522528
39,126667	0,2	-0,522725
39,130000	0,2	-0,523219
39,133333	0,2	-0,523536
39,136667	0,2	-0,523193
39,140000	0,2	-0,522231
39,143333	0,2	-0,521252
39,146667	0,2	-0,521034
39,150000	0,2	-0,521895
39,153333	0,2	-0,523398
39,156667	0,2	-0,524716
39,160000	0,2	-0,525274
39,163333	0,2	-0,525121
39,166667	0,2	-0,524545
39,170000	0,2	-0,523477
39,173333	0,2	-0,521819
39,176667	0,2	-0,519901
39,180000	0,2	-0,518068
39,183333	0,2	-0,516459
39,186667	0,2	-0,515395
39,190000	0,2	-0,515399
39,193333	0,2	-0,516721
39,196667	0,2	-0,519048
39,200000	0,2	-0,521742
39,203333	0,2	-0,524152
39,206667	0,2	-0,525756
39,210000	0,2	-0,526360
39,213333	0,2	-0,526023
39,216667	0,2	-0,524813
39,220000	0,2	-0,522957
39,223333	0,2	-0,520922
39,226667	0,2	-0,519128
39,230000	0,2	-0,517919
39,233333	0,2	-0,517578
39,236667	0,2	-0,517939
39,240000	0,2	-0,518279
39,243333	0,2	-0,517912
39,246667	0,2	-0,516799
39,250000	0,2	-0,515616
39,253333	0,2	-0,515111
39,256667	0,2	-0,515390
39,260000	0,2	-0,515990
39,263333	0,2	-0,516524
39,266667	0,2	-0,516960
39,270000	0,2	-0,517361
39,273333	0,2	-0,517741
39,276667	0,2	-0,518133
39,280000	0,2	-0,518490
39,283333	0,2	-0,518637
39,286667	0,2	-0,518490
39,290000	0,2	-0,518264
39,293333	0,2	-0,518327
39,296667	0,2	-0,518809
39,300000	0,2	-0,519474
39,303333	0,2	-0,520106
39,306667	0,2	-0,520867
39,310000	0,2	-0,521916
39,313333	0,2	-0,522906
39,316667	0,2	-0,523403
39,320000	0,2	-0,523447
39,323333	0,2	-0,523311
39,326667	0,2	-0,523111
39,330000	0,2	-0,522856
39,333333	0,2	-0,522528
39,336667	0,2	-0,522118
39,340000	0,2	-0,521840
39,343333	0,2	-0,522135
39,346667	0,2	-0,523133
39,350000	0,2	-0,524365
39,353333	0,2	-0,525296
39,356667	0,2	-0,525693
39,360000	0,2	-0,525426
39,363333	0,2	-0,524475
39,366667	0,2	-0,522965
39,370000	0,2	-0,520983
39,373333	0,2	-0,518622
39,376667	0,2	-0,516121
39,380000	0,2	-0,513793
39,383333	0,2	-0,511925
39,386667	0,2	-0,510770
39,390000	0,2	-0,510517
39,393333	0,2	-0,511201
39,396667	0,2	-0,512641
39,400000	0,2	-0,514515
39,403333	0,2	-0,516456
39,406667	0,2	-0,518095
39,410000	0,2	-0,519099
39,413333	0,2	-0,519295
39,416667	0,2	-0,518960
39,420000	0,2	-0,518824
39,423333	0,2	-0,519436
39,426667	0,2	-0,520687
39,430000	0,2	-0,522076
39,433333	0,2	-0,523092
39,436667	0,2	-0,523488
39,440000	0,2	-0,523337
39,443333	0,2	-0,522509
39,446667	0,2	-0,520461
39,450000	0,2	-0,517118
39,453333	0,2	-0,513537
39,456667	0,2	-0,511156
39,460000	0,2	-0,510593
39,463333	0,2	-0,511454
39,466667	0,2	-0,513024
39,470000	0,2	-0,514749
39,473333	0,2	-0,516174
39,476667	0,2	-0,517005
39,480000	0,2	-0,517266
39,483333	0,2	-0,517091
39,486667	0,2	-0,516610
39,490000	0,2	-0,516094
39,493333	0,2	-0,515960
39,496667	0,2	-0,516566
39,500000	0,2	-0,517806
39,503333	0,2	-0,518927
39,506667	0,2	-0,519093
39,510000	0,2	-0,518091
39,513333	0,2	-0,516328
39,516667	0,2	-0,514458
39,520000	0,2	-0,513119
39,523333	0,2	-0,512624
39,526667	0,2	-0,512682
39,530000	0,2	-0,512753
39,533333	0,2	-0,512703
39,536667	0,2	-0,512838
39,540000	0,2	-0,513346
39,543333	0,2	-0,513960
39,546667	0,2	-0,514264
39,550000	0,2	-0,514262
39,553333	0,2	-0,514320
39,556667	0,2	-0,514560
39,560000	0,2	-0,514796
39,563333	0,2	-0,514964
39,566667	0,2	-0,515146
39,570000	0,2	-0,515302
39,573333	0,2	-0,515225
39,576667	0,2	-0,514807
39,580000	0,2	-0,514276
39,583333	0,2	-0,514041
39,586667	0,2	-0,514318
39,590000	0,2	-0,515026
39,593333	0,2	-0,515915
39,596667	0,2	-0,516577
39,600000	0,2	-0,516722
39,603333	0,2	-0,516435
39,606667	0,2	-0,515856
39,610000	0,2	-0,515016
39,613333	0,2	-0,514062
39,616667	0,2	-0,513259
39,620000	0,2	-0,512818
39,623333	0,2	-0,512814
39,626667	0,2	-0,513127
39,630000	0,2	-0,513507
39,633333	0,2	-0,513694
39,636667	0,2	-0,513434
39,640000	0,2	-0,512652
39,643333	0,2	-0,511745
39,646667	0,2	-0,511346
39,650000	0,2	-0,511601
39,653333	0,2	-0,511991
39,656667	0,2	-0,512120
39,660000	0,2	-0,512116
39,663333	0,2	-0,512123
39,666667	0,2	-0,512146
39,670000	0,2	-0,512155
39,673333	0,2	-0,511851
39,676667	0,2	-0,510908
39,680000	0,2	-0,509383
39,683333	0,2	-0,507375
39,686667	0,2	-0,504908
39,690000	0,2	-0,502424
39,693333	0,2	-0,500765
39,696667	0,2	-0,500443
39,700000	0,2	-0,501312
39,703333	0,2	-0,502950
39,706667	0,2	-0,505015
39,710000	0,2	-0,507313
39,713333	0,2	-0,509534
39,716667	0,2	-0,510878
39,720000	0,2	-0,510554
39,723333	0,2	-0,508727
39,726667	0,2	-0,506539
39,730000	0,2	-0,505138
39,733333	0,2	-0,504806
39,736667	0,2	-0,505168
39,740000	0,2	-0,506004
39,743333	0,2	-0,507432
39,746667	0,2	-0,509332
39,750000	0,2	-0,511069
39,753333	0,2	-0,512013
39,756667	0,2	-0,512208
39,760000	0,2	-0,512244
39,763333	0,2	-0,512528
39,766667	0,2	-0,512939
39,770000	0,2	-0,513097
39,773333	0,2	-0,512682
39,776667	0,2	-0,511562
39,780000	0,2	-0,509893
39,783333	0,2	-0,508075
39,786667	0,2	-0,506563
39,790000	0,2	-0,505762
39,793333	0,2	-0,505860
39,796667	0,2	-0,506455
39,800000	0,2	-0,506740
39,803333	0,2	-0,506382
39,806667	0,2	-0,505744
39,810000	0,2	-0,505173
39,813333	0,2	-0,504599
39,816667	0,2	-0,503895
39,820000	0,2	-0,503242
39,823333	0,2	-0,503158
39,826667	0,2	-0,504111
39,830000	0,2	-0,506007
39,833333	0,2	-0,508280
39,836667	0,2	-0,510365
39,840000	0,2	-0,511818
39,843333	0,2	-0,512220
39,846667	0,2	-0,511328
39,850000	0,2	-0,509345
39,853333	0,2	-0,506900
39,856667	0,2	-0,504661
39,860000	0,2	-0,502952
39,863333	0,2	-0,501838
39,866667	0,2	-0,501468
39,870000	0,2	-0,502022
39,873333	0,2	-0,503315
39,876667	0,2	-0,504808
39,880000	0,2	-0,505922
39,883333	0,2	-0,506237
39,886667	0,2	-0,505658
39,890000	0,2	-0,504614
39,893333	0,2	-0,503920
39,896667	0,2	-0,504089
39,900000	0,2	-0,504934
39,903333	0,2	-0,505907
39,906667	0,2	-0,506392
39,910000	0,2	-0,505937
39,913333	0,2	-0,504879
39,916667	0,2	-0,504145
39,920000	0,2	-0,504013
39,923333	0,2	-0,503923
39,926667	0,2	-0,503448
39,930000	0,2	-0,502642
39,933333	0,2	-0,501601
39,936667	0,2	-0,500229
39,940000	0,2	-0,498559
39,943333	0,2	-0,497114
39,946667	0,2	-0,496768
39,950000	0,2	-0,498108
39,953333	0,2	-0,500771
39,956667	0,2	-0,503526
39,960000	0,2	-0,505223
39,963333	0,2	-0,505589
39,966667	0,2	-0,505106
39,970000	0,2	-0,504351
39,973333	0,2	-0,503648
39,976667	0,2	-0,503280
39,980000	0,2	-0,503559
39,983333	0,2	-0,504473
39,986667	0,2	-0,505550
39,990000	0,2	-0,506232
39,993333	0,2	-0,506210
39,996667	0,2	-0,505457
40,000000	0,2	-0,504203
