# Supplementary material for: Dynamics of the compartmentalized Streptomyces chromosome during metabolic differentiation
Source: Nat Commun. 2021 Sep 1;12:5221. doi: 10.1038/s41467-021-25462-1 (PMC8410849; doi:10.1038/s41467-021-25462-1)
Supplement: Supplementary file 9 — Source Data [file 41467_2021_25462_MOESM9_ESM.zip › Source Data/Source_data_Supplementary-Fig_2C/Streptomics_HPLC_scripts.R]

## Importing data

#This script must be runned from the folder containing the txt files to analyze (use the "set as working directory" function).
#No-breaking spaces were removed before analysis thanks to this UNIX command (sed -i "s/\xC2\xA0//g" *.txt) runned from the terminal.
#The script below reads all the files, removes the first lines (metadata) and generates a table with all data organized in rows.

dataset <- data.frame()
file_list<-list.files(pattern="*.txt")
for (i in 1:length(file_list)){
  temp_data <- read.table(file_list[i], header = FALSE, fill = TRUE, dec =",")
  temp_data <-temp_data[-c(1:39),]
  temp_data <-temp_data[,-c(4:7)]
  temp_data$Class <- gsub(".txt", "", file_list[i]) #clean the data as needed, in this case I am creating a new column that indicates which file each row of data came from
  dataset <- rbind(dataset, temp_data) #for each iteration, bind the new data to the building dataset
}
dataset<-dataset[,-c(2)]
dataset<-dataset[-c(1),]
colnames(dataset)=c("Time","Signal","Conditions")

dataset$Signal <-as.numeric(gsub(",", ".", gsub("\\.", "", dataset$Signal))) #replace ',' by '.'
dataset$Time <-as.numeric(gsub(",", ".", gsub("\\.", "", dataset$Time))) #replace ',' by '.'
dataset$Time<-as.numeric(dataset$Time) #indicate that data are numeric
dataset$Signal<-as.numeric(dataset$Signal) #indicate that data are numeric

write.csv2(dataset,"dataset_ROWS.csv", row.names=FALSE)

#To observe more easily data (and file titles) on Excel for instance, it may be useful to generate a table organized in columns
library(tidyr)
dataset2<-spread(dataset, "Conditions", "Signal",fill="NA", convert=FALSE)
write.csv2(dataset2,"dataset_COLUMNS.csv", row.names=FALSE)

#To observe all data on an histogram
library(ggplot2)
df<-dataset
p<-ggplot(df, aes(x = Time, y = Signal)) +
  geom_line(aes(color = Conditions), size = 0.1) +
  xlab("Retention Time (min)") + ylab ("Signal (mAU)") +
  scale_color_manual(values = rainbow(21)) +
  theme_minimal()
p + facet_grid (Conditions ~.) + theme(strip.background = element_rect(colour="black", fill="white", 
                                                                       size=0.3, linetype="solid"))

#The first peaks observed before 5 min correspond to 'injection' peaks (and were therefore excluded from the analysis).
#The peak around 24 min corresponds to the cyclo-Trp-Trp added in all samples as an external standard (to control injection).
#Thereafter we focused on the HPLC signals observed between 6 and 24 min.
df2<-subset(dataset, df$Time>6 & df$Time<24)
p<-ggplot(df2, aes(x = Time, y = Signal)) +
  geom_line(aes(color = Conditions), size = 0.1) +
  xlab("Retention Time (min)") + ylab ("Absorbance at 297 nm (mAU)") +
  scale_color_manual(values = rainbow(21)) +
  theme_minimal()
p + facet_grid (Conditions ~.) + theme(strip.background = element_rect(colour="black", fill="white", 
                                                                       size=0.3, linetype="solid"))


#Therafter we annotated the table to group together the replicates of the same condition
dataset$CONDITION<-"NA"

for (i in 1:nrow(dataset)){
  if (dataset$Conditions[i]=="Congo_1"|dataset$Conditions[i]=="Congo_2")
    dataset$CONDITION[i]<-"Congo_Standard"
}

for (i in 1:nrow(dataset)){
  if (dataset$Conditions[i]=="MP5_medium_1"|dataset$Conditions[i]=="MP5_medium_2"|dataset$Conditions[i]=="MP5_medium_3"|dataset$Conditions[i]=="MP5_medium_4")
    dataset$CONDITION[i]<-"MP5_medium"
}

for (i in 1:nrow(dataset)){
  if (dataset$Conditions[i]=="Strain_deltaCGC_1"|dataset$Conditions[i]=="Strain_deltaCGC_2"|dataset$Conditions[i]=="Strain_deltaCGC_3"|dataset$Conditions[i]=="Strain_deltaCGC_4"|dataset$Conditions[i]=="Strain_deltaCGC_5")
    dataset$CONDITION[i]<-"Delta_CGC_strain"
}

for (i in 1:nrow(dataset)){
  if (dataset$Conditions[i]=="WT_24h_1"|dataset$Conditions[i]=="WT_24h_2"|dataset$Conditions[i]=="WT_24hC_3"|dataset$Conditions[i]=="WT_24h_4"|dataset$Conditions[i]=="WT_24h_5")
    dataset$CONDITION[i]<-"WT_24h"
}

for (i in 1:nrow(dataset)){
  if (dataset$Conditions[i]=="WT_48h_1"|dataset$Conditions[i]=="WT_48h_2"|dataset$Conditions[i]=="WT_48h_3"|dataset$Conditions[i]=="WT_48h_4"|dataset$Conditions[i]=="WT_48h_5")
    dataset$CONDITION[i]<-"WT_48h"
}

table(dataset$CONDITION)

#To generate the final figure presented in Supplementary Figure 2C, we calculated the mean profile in each condition


dataset3<-subset(dataset2, dataset2$Time>13 & dataset2$Time<20)
for (i in 1:22){
  dataset3[,i]<-as.numeric(dataset3[,i])
}

dataset3$Medium<-rowMeans(dataset3[,4:7])
dataset3$WT_24h<-rowMeans(dataset3[,13:17])
dataset3$WT_48h<-rowMeans(dataset3[,18:22])
dataset3$deltaCongo_48h<-rowMeans(dataset3[,8:12])
dataset3$congo_std<-rowMeans(dataset3[,2:3])

dataset4<-dataset3[,23:27]
dataset5<-dataset3[,-c(2:22)]

library(reshape2)
datLong <- melt(data          = dataset5,
                id.vars       = c("Time"),
                measure.vars  = colnames(dataset4),
                variable.name = "Condition",
                value.name    = "Value")
write.csv2(datLong, "Data_HPLC_STREPTOMICS_lines_MEAN.csv", row.names=FALSE)

p<-ggplot(datLong, aes(x = Time, y = Value)) +
  geom_line(aes(color = Condition), size = 0.05) +
  xlab("Retention time (min)") + ylab ("Absorbance at 297 nm (mAU)") +
  scale_color_manual(values = c("grey","darkblue", "darkblue","darkviolet","grey")) +
  theme_minimal()

p + facet_grid (Condition ~.)+ theme(strip.background = element_rect(colour="black", fill="white", 
                                                                     size=0.3, linetype="solid"), strip.text.y = element_text(size=8, color="darkblue",
                                                                                                                              face="bold"))
