# Supplementary material for: Dynamics of the compartmentalized Streptomyces chromosome during metabolic differentiation
Source: Nat Commun. 2021 Sep 1;12:5221. doi: 10.1038/s41467-021-25462-1 (PMC8410849; doi:10.1038/s41467-021-25462-1)
Supplement: Supplementary file 9 — Source Data [file 41467_2021_25462_MOESM9_ESM.zip › Source Data/Source_data_Supplementary-Fig_2C/WT_24h_1.txt]

File Path	chrom://actine-inst-00/ChromeleonLocal/Instrument Data/U3000/utilisateurs/Herve/stephanie congo 30-04-2021/05-05-21-congoSteph-insert-1.seq/578.smp/UV_VIS_2.channel/UV_VIS_2.chm
Channel	UV_VIS_2

Injection Information:
Data Vault	ChromeleonLocal
Injection	9-WT-MP5-24H-NT
Injection Number	9
Position	RB1
Comment	
Processing Method	Basic Quantitative
Instrument Method	Meth Congo40min
Type	Unknown
Status	Finished
Injection Date	10/05/2021
Injection Time	21:58:59
Injection Volume (µl)	80,000
Dilution Factor	1,0000
Weight	1,0000

Chromatogram Data Information:
Time Min. (min)	0,000000
Time Max. (min)	40,000000
Data Points	12001
Detector	UV
Generating Data System	Chromeleon 7.2.9.11323
Exporting Data System	Chromeleon 7.2.9.0
Operator	Instrument Controller
Signal Quantity	Absorbance
Signal Unit	mAU
Signal Min.	-3,117396
Signal Max.	178,888337
Channel	UV_VIS_2
Driver Name	DAD3000.dll
Channel Type	Evaluation
Min. Step (s)	0,2
Max. Step (s)	0,2
Average Step (s)	0,2

Signal Parameter Information:
Signal Info	WVL:297 nm

Chromatogram Data:
Time (min)	Step (s)	Value (mAU)
0,000000	n.a.	0,000000
0,003333	0,2	-0,000441
0,006667	0,2	-0,003451
0,010000	0,2	-0,013116
0,013333	0,2	-0,032813
0,016667	0,2	-0,061662
0,020000	0,2	-0,093882
0,023333	0,2	-0,121794
0,026667	0,2	-0,139836
0,030000	0,2	-0,146559
0,033333	0,2	-0,143998
0,036667	0,2	-0,135890
0,040000	0,2	-0,126175
0,043333	0,2	-0,118110
0,046667	0,2	-0,113749
0,050000	0,2	-0,113648
0,053333	0,2	-0,116925
0,056667	0,2	-0,121798
0,060000	0,2	-0,126309
0,063333	0,2	-0,129115
0,066667	0,2	-0,130170
0,070000	0,2	-0,130583
0,073333	0,2	-0,131438
0,076667	0,2	-0,132979
0,080000	0,2	-0,135075
0,083333	0,2	-0,137625
0,086667	0,2	-0,140239
0,090000	0,2	-0,142419
0,093333	0,2	-0,144191
0,096667	0,2	-0,146117
0,100000	0,2	-0,148664
0,103333	0,2	-0,151744
0,106667	0,2	-0,155066
0,110000	0,2	-0,158510
0,113333	0,2	-0,161810
0,116667	0,2	-0,164539
0,120000	0,2	-0,166611
0,123333	0,2	-0,168268
0,126667	0,2	-0,169654
0,130000	0,2	-0,170699
0,133333	0,2	-0,171512
0,136667	0,2	-0,172657
0,140000	0,2	-0,174835
0,143333	0,2	-0,178412
0,146667	0,2	-0,183284
0,150000	0,2	-0,188940
0,153333	0,2	-0,194693
0,156667	0,2	-0,200095
0,160000	0,2	-0,205082
0,163333	0,2	-0,209796
0,166667	0,2	-0,214631
0,170000	0,2	-0,220162
0,173333	0,2	-0,226502
0,176667	0,2	-0,233033
0,180000	0,2	-0,239185
0,183333	0,2	-0,245101
0,186667	0,2	-0,251018
0,190000	0,2	-0,256488
0,193333	0,2	-0,260883
0,196667	0,2	-0,264264
0,200000	0,2	-0,267372
0,203333	0,2	-0,271051
0,206667	0,2	-0,275718
0,210000	0,2	-0,281146
0,213333	0,2	-0,286579
0,216667	0,2	-0,291275
0,220000	0,2	-0,295183
0,223333	0,2	-0,298891
0,226667	0,2	-0,302937
0,230000	0,2	-0,307571
0,233333	0,2	-0,312962
0,236667	0,2	-0,319038
0,240000	0,2	-0,325190
0,243333	0,2	-0,330682
0,246667	0,2	-0,335439
0,250000	0,2	-0,340152
0,253333	0,2	-0,345579
0,256667	0,2	-0,351847
0,260000	0,2	-0,358411
0,263333	0,2	-0,364465
0,266667	0,2	-0,369508
0,270000	0,2	-0,373751
0,273333	0,2	-0,377856
0,276667	0,2	-0,382294
0,280000	0,2	-0,387188
0,283333	0,2	-0,392470
0,286667	0,2	-0,397961
0,290000	0,2	-0,403500
0,293333	0,2	-0,409058
0,296667	0,2	-0,414743
0,300000	0,2	-0,420686
0,303333	0,2	-0,426736
0,306667	0,2	-0,432363
0,310000	0,2	-0,437132
0,313333	0,2	-0,441263
0,316667	0,2	-0,445612
0,320000	0,2	-0,450958
0,323333	0,2	-0,457406
0,326667	0,2	-0,464500
0,330000	0,2	-0,471616
0,333333	0,2	-0,478092
0,336667	0,2	-0,483365
0,340000	0,2	-0,487488
0,343333	0,2	-0,491304
0,346667	0,2	-0,495668
0,350000	0,2	-0,500811
0,353333	0,2	-0,506673
0,356667	0,2	-0,513189
0,360000	0,2	-0,520060
0,363333	0,2	-0,526761
0,366667	0,2	-0,532885
0,370000	0,2	-0,538328
0,373333	0,2	-0,543324
0,376667	0,2	-0,548397
0,380000	0,2	-0,553964
0,383333	0,2	-0,559900
0,386667	0,2	-0,565762
0,390000	0,2	-0,571381
0,393333	0,2	-0,576980
0,396667	0,2	-0,582910
0,400000	0,2	-0,589333
0,403333	0,2	-0,596135
0,406667	0,2	-0,603208
0,410000	0,2	-0,610580
0,413333	0,2	-0,618197
0,416667	0,2	-0,625887
0,420000	0,2	-0,633545
0,423333	0,2	-0,641089
0,426667	0,2	-0,648352
0,430000	0,2	-0,655368
0,433333	0,2	-0,662481
0,436667	0,2	-0,669841
0,440000	0,2	-0,677033
0,443333	0,2	-0,683328
0,446667	0,2	-0,688283
0,450000	0,2	-0,692140
0,453333	0,2	-0,695735
0,456667	0,2	-0,700114
0,460000	0,2	-0,706011
0,463333	0,2	-0,713517
0,466667	0,2	-0,722197
0,470000	0,2	-0,731398
0,473333	0,2	-0,740629
0,476667	0,2	-0,749789
0,480000	0,2	-0,758929
0,483333	0,2	-0,768020
0,486667	0,2	-0,777085
0,490000	0,2	-0,786214
0,493333	0,2	-0,795482
0,496667	0,2	-0,804895
0,500000	0,2	-0,814205
0,503333	0,2	-0,822858
0,506667	0,2	-0,830414
0,510000	0,2	-0,837088
0,513333	0,2	-0,843594
0,516667	0,2	-0,850267
0,520000	0,2	-0,856839
0,523333	0,2	-0,863151
0,526667	0,2	-0,869567
0,530000	0,2	-0,876632
0,533333	0,2	-0,884666
0,536667	0,2	-0,893726
0,540000	0,2	-0,903696
0,543333	0,2	-0,914477
0,546667	0,2	-0,925947
0,550000	0,2	-0,937478
0,553333	0,2	-0,948015
0,556667	0,2	-0,957119
0,560000	0,2	-0,965429
0,563333	0,2	-0,973927
0,566667	0,2	-0,983239
0,570000	0,2	-0,993514
0,573333	0,2	-1,004464
0,576667	0,2	-1,015644
0,580000	0,2	-1,026758
0,583333	0,2	-1,037486
0,586667	0,2	-1,047346
0,590000	0,2	-1,056054
0,593333	0,2	-1,063800
0,596667	0,2	-1,071101
0,600000	0,2	-1,078518
0,603333	0,2	-1,086473
0,606667	0,2	-1,095235
0,610000	0,2	-1,104936
0,613333	0,2	-1,115723
0,616667	0,2	-1,127981
0,620000	0,2	-1,141995
0,623333	0,2	-1,157384
0,626667	0,2	-1,173166
0,630000	0,2	-1,188115
0,633333	0,2	-1,201190
0,636667	0,2	-1,212191
0,640000	0,2	-1,221949
0,643333	0,2	-1,231595
0,646667	0,2	-1,241776
0,650000	0,2	-1,252638
0,653333	0,2	-1,264130
0,656667	0,2	-1,275901
0,660000	0,2	-1,287372
0,663333	0,2	-1,298097
0,666667	0,2	-1,307810
0,670000	0,2	-1,316567
0,673333	0,2	-1,324944
0,676667	0,2	-1,333673
0,680000	0,2	-1,343281
0,683333	0,2	-1,354094
0,686667	0,2	-1,366166
0,690000	0,2	-1,379222
0,693333	0,2	-1,392904
0,696667	0,2	-1,407035
0,700000	0,2	-1,421633
0,703333	0,2	-1,436749
0,706667	0,2	-1,452383
0,710000	0,2	-1,468389
0,713333	0,2	-1,484409
0,716667	0,2	-1,500176
0,720000	0,2	-1,515750
0,723333	0,2	-1,531315
0,726667	0,2	-1,546935
0,730000	0,2	-1,562503
0,733333	0,2	-1,577725
0,736667	0,2	-1,592249
0,740000	0,2	-1,606157
0,743333	0,2	-1,620004
0,746667	0,2	-1,634096
0,750000	0,2	-1,648158
0,753333	0,2	-1,661738
0,756667	0,2	-1,674648
0,760000	0,2	-1,687147
0,763333	0,2	-1,699789
0,766667	0,2	-1,713180
0,770000	0,2	-1,728077
0,773333	0,2	-1,745407
0,776667	0,2	-1,765475
0,780000	0,2	-1,787196
0,783333	0,2	-1,808620
0,786667	0,2	-1,828321
0,790000	0,2	-1,846092
0,793333	0,2	-1,862375
0,796667	0,2	-1,877579
0,800000	0,2	-1,892251
0,803333	0,2	-1,907304
0,806667	0,2	-1,923378
0,810000	0,2	-1,940272
0,813333	0,2	-1,957272
0,816667	0,2	-1,973681
0,820000	0,2	-1,989040
0,823333	0,2	-2,003332
0,826667	0,2	-2,017131
0,830000	0,2	-2,031322
0,833333	0,2	-2,046530
0,836667	0,2	-2,062961
0,840000	0,2	-2,080513
0,843333	0,2	-2,098717
0,846667	0,2	-2,117122
0,850000	0,2	-2,135789
0,853333	0,2	-2,154891
0,856667	0,2	-2,174349
0,860000	0,2	-2,194255
0,863333	0,2	-2,214847
0,866667	0,2	-2,235777
0,870000	0,2	-2,256102
0,873333	0,2	-2,275347
0,876667	0,2	-2,293922
0,880000	0,2	-2,312422
0,883333	0,2	-2,331436
0,886667	0,2	-2,351552
0,890000	0,2	-2,372586
0,893333	0,2	-2,393485
0,896667	0,2	-2,413394
0,900000	0,2	-2,432175
0,903333	0,2	-2,450045
0,906667	0,2	-2,467134
0,910000	0,2	-2,483177
0,913333	0,2	-2,497737
0,916667	0,2	-2,510912
0,920000	0,2	-2,523675
0,923333	0,2	-2,537455
0,926667	0,2	-2,553389
0,930000	0,2	-2,571657
0,933333	0,2	-2,591297
0,936667	0,2	-2,610993
0,940000	0,2	-2,630156
0,943333	0,2	-2,649087
0,946667	0,2	-2,668348
0,950000	0,2	-2,688098
0,953333	0,2	-2,707810
0,956667	0,2	-2,726642
0,960000	0,2	-2,744072
0,963333	0,2	-2,760040
0,966667	0,2	-2,774756
0,970000	0,2	-2,788487
0,973333	0,2	-2,801380
0,976667	0,2	-2,813531
0,980000	0,2	-2,825001
0,983333	0,2	-2,835744
0,986667	0,2	-2,845850
0,990000	0,2	-2,855726
0,993333	0,2	-2,865649
0,996667	0,2	-2,875465
1,000000	0,2	-2,885154
1,003333	0,2	-2,895368
1,006667	0,2	-2,907148
1,010000	0,2	-2,921052
1,013333	0,2	-2,936420
1,016667	0,2	-2,951718
1,020000	0,2	-2,965748
1,023333	0,2	-2,978140
1,026667	0,2	-2,988913
1,030000	0,2	-2,998300
1,033333	0,2	-3,006943
1,036667	0,2	-3,015764
1,040000	0,2	-3,025362
1,043333	0,2	-3,035332
1,046667	0,2	-3,044394
1,050000	0,2	-3,051411
1,053333	0,2	-3,056196
1,056667	0,2	-3,059560
1,060000	0,2	-3,062639
1,063333	0,2	-3,065802
1,066667	0,2	-3,068575
1,070000	0,2	-3,070673
1,073333	0,2	-3,072406
1,076667	0,2	-3,074172
1,080000	0,2	-3,075903
1,083333	0,2	-3,076997
1,086667	0,2	-3,076913
1,090000	0,2	-3,075905
1,093333	0,2	-3,075193
1,096667	0,2	-3,076479
1,100000	0,2	-3,081061
1,103333	0,2	-3,088954
1,106667	0,2	-3,098565
1,110000	0,2	-3,107340
1,113333	0,2	-3,113252
1,116667	0,2	-3,116013
1,120000	0,2	-3,116842
1,123333	0,2	-3,117162
1,126667	0,2	-3,117396
1,130000	0,2	-3,116840
1,133333	0,2	-3,114678
1,136667	0,2	-3,110845
1,140000	0,2	-3,105850
1,143333	0,2	-3,100232
1,146667	0,2	-3,094271
1,150000	0,2	-3,087939
1,153333	0,2	-3,081224
1,156667	0,2	-3,074700
1,160000	0,2	-3,069502
1,163333	0,2	-3,066357
1,166667	0,2	-3,064754
1,170000	0,2	-3,063418
1,173333	0,2	-3,061373
1,176667	0,2	-3,058331
1,180000	0,2	-3,054524
1,183333	0,2	-3,050283
1,186667	0,2	-3,045670
1,190000	0,2	-3,040697
1,193333	0,2	-3,035550
1,196667	0,2	-3,030180
1,200000	0,2	-3,024127
1,203333	0,2	-3,017060
1,206667	0,2	-3,009187
1,210000	0,2	-3,001033
1,213333	0,2	-2,992738
1,216667	0,2	-2,983637
1,220000	0,2	-2,972970
1,223333	0,2	-2,960934
1,226667	0,2	-2,948699
1,230000	0,2	-2,937448
1,233333	0,2	-2,927569
1,236667	0,2	-2,918665
1,240000	0,2	-2,910125
1,243333	0,2	-2,901656
1,246667	0,2	-2,893435
1,250000	0,2	-2,885865
1,253333	0,2	-2,879313
1,256667	0,2	-2,874049
1,260000	0,2	-2,870030
1,263333	0,2	-2,866518
1,266667	0,2	-2,862302
1,270000	0,2	-2,856654
1,273333	0,2	-2,849817
1,276667	0,2	-2,842449
1,280000	0,2	-2,834851
1,283333	0,2	-2,826776
1,286667	0,2	-2,817904
1,290000	0,2	-2,808358
1,293333	0,2	-2,798412
1,296667	0,2	-2,787924
1,300000	0,2	-2,776562
1,303333	0,2	-2,764370
1,306667	0,2	-2,751733
1,310000	0,2	-2,739102
1,313333	0,2	-2,727107
1,316667	0,2	-2,716566
1,320000	0,2	-2,707880
1,323333	0,2	-2,700569
1,326667	0,2	-2,693620
1,330000	0,2	-2,686353
1,333333	0,2	-2,678924
1,336667	0,2	-2,671929
1,340000	0,2	-2,665677
1,343333	0,2	-2,659898
1,346667	0,2	-2,653928
1,350000	0,2	-2,647090
1,353333	0,2	-2,639131
1,356667	0,2	-2,630580
1,360000	0,2	-2,622394
1,363333	0,2	-2,614902
1,366667	0,2	-2,607427
1,370000	0,2	-2,599180
1,373333	0,2	-2,590083
1,376667	0,2	-2,580486
1,380000	0,2	-2,570671
1,383333	0,2	-2,560923
1,386667	0,2	-2,551541
1,390000	0,2	-2,542646
1,393333	0,2	-2,534427
1,396667	0,2	-2,527399
1,400000	0,2	-2,521923
1,403333	0,2	-2,517503
1,406667	0,2	-2,512980
1,410000	0,2	-2,507571
1,413333	0,2	-2,501361
1,416667	0,2	-2,494707
1,420000	0,2	-2,487779
1,423333	0,2	-2,480642
1,426667	0,2	-2,473394
1,430000	0,2	-2,466219
1,433333	0,2	-2,459160
1,436667	0,2	-2,451865
1,440000	0,2	-2,443934
1,443333	0,2	-2,435407
1,446667	0,2	-2,426692
1,450000	0,2	-2,418057
1,453333	0,2	-2,409384
1,456667	0,2	-2,400453
1,460000	0,2	-2,391252
1,463333	0,2	-2,381896
1,466667	0,2	-2,372494
1,470000	0,2	-2,363402
1,473333	0,2	-2,355377
1,476667	0,2	-2,349001
1,480000	0,2	-2,344079
1,483333	0,2	-2,339912
1,486667	0,2	-2,336044
1,490000	0,2	-2,332681
1,493333	0,2	-2,330257
1,496667	0,2	-2,328647
1,500000	0,2	-2,326961
1,503333	0,2	-2,324020
1,506667	0,2	-2,319074
1,510000	0,2	-2,312380
1,513333	0,2	-2,305107
1,516667	0,2	-2,298512
1,520000	0,2	-2,293190
1,523333	0,2	-2,288927
1,526667	0,2	-2,284938
1,530000	0,2	-2,280328
1,533333	0,2	-2,274697
1,536667	0,2	-2,268401
1,540000	0,2	-2,262082
1,543333	0,2	-2,256065
1,546667	0,2	-2,250334
1,550000	0,2	-2,244884
1,553333	0,2	-2,239891
1,556667	0,2	-2,235564
1,560000	0,2	-2,231876
1,563333	0,2	-2,228394
1,566667	0,2	-2,224523
1,570000	0,2	-2,220009
1,573333	0,2	-2,215055
1,576667	0,2	-2,210048
1,580000	0,2	-2,205322
1,583333	0,2	-2,200989
1,586667	0,2	-2,196865
1,590000	0,2	-2,192696
1,593333	0,2	-2,188489
1,596667	0,2	-2,184314
1,600000	0,2	-2,179869
1,603333	0,2	-2,174563
1,606667	0,2	-2,168165
1,610000	0,2	-2,161240
1,613333	0,2	-2,154658
1,616667	0,2	-2,148810
1,620000	0,2	-2,143536
1,623333	0,2	-2,138383
1,626667	0,2	-2,132813
1,630000	0,2	-2,126654
1,633333	0,2	-2,120435
1,636667	0,2	-2,114939
1,640000	0,2	-2,110514
1,643333	0,2	-2,107006
1,646667	0,2	-2,104160
1,650000	0,2	-2,101801
1,653333	0,2	-2,099688
1,656667	0,2	-2,097451
1,660000	0,2	-2,094871
1,663333	0,2	-2,092031
1,666667	0,2	-2,088911
1,670000	0,2	-2,085001
1,673333	0,2	-2,079765
1,676667	0,2	-2,073342
1,680000	0,2	-2,066545
1,683333	0,2	-2,060360
1,686667	0,2	-2,055465
1,690000	0,2	-2,051960
1,693333	0,2	-2,049423
1,696667	0,2	-2,047117
1,700000	0,2	-2,044406
1,703333	0,2	-2,041112
1,706667	0,2	-2,037323
1,710000	0,2	-2,033259
1,713333	0,2	-2,029421
1,716667	0,2	-2,026247
1,720000	0,2	-2,023628
1,723333	0,2	-2,021108
1,726667	0,2	-2,018406
1,730000	0,2	-2,015522
1,733333	0,2	-2,012608
1,736667	0,2	-2,009842
1,740000	0,2	-2,007152
1,743333	0,2	-2,004200
1,746667	0,2	-2,000849
1,750000	0,2	-1,997343
1,753333	0,2	-1,994050
1,756667	0,2	-1,991234
1,760000	0,2	-1,988894
1,763333	0,2	-1,986721
1,766667	0,2	-1,984262
1,770000	0,2	-1,981085
1,773333	0,2	-1,976849
1,776667	0,2	-1,971661
1,780000	0,2	-1,966330
1,783333	0,2	-1,961807
1,786667	0,2	-1,958428
1,790000	0,2	-1,955906
1,793333	0,2	-1,953825
1,796667	0,2	-1,951935
1,800000	0,2	-1,950059
1,803333	0,2	-1,948007
1,806667	0,2	-1,945703
1,810000	0,2	-1,943287
1,813333	0,2	-1,941037
1,816667	0,2	-1,939115
1,820000	0,2	-1,937435
1,823333	0,2	-1,935765
1,826667	0,2	-1,933755
1,830000	0,2	-1,931059
1,833333	0,2	-1,927782
1,836667	0,2	-1,924540
1,840000	0,2	-1,921743
1,843333	0,2	-1,919251
1,846667	0,2	-1,916945
1,850000	0,2	-1,914866
1,853333	0,2	-1,912782
1,856667	0,2	-1,910320
1,860000	0,2	-1,907399
1,863333	0,2	-1,904331
1,866667	0,2	-1,901655
1,870000	0,2	-1,899725
1,873333	0,2	-1,898424
1,876667	0,2	-1,897525
1,880000	0,2	-1,897095
1,883333	0,2	-1,897160
1,886667	0,2	-1,897388
1,890000	0,2	-1,897316
1,893333	0,2	-1,896561
1,896667	0,2	-1,895028
1,900000	0,2	-1,893124
1,903333	0,2	-1,891524
1,906667	0,2	-1,890626
1,910000	0,2	-1,890133
1,913333	0,2	-1,889338
1,916667	0,2	-1,887930
1,920000	0,2	-1,886252
1,923333	0,2	-1,884804
1,926667	0,2	-1,883786
1,930000	0,2	-1,882957
1,933333	0,2	-1,881868
1,936667	0,2	-1,880392
1,940000	0,2	-1,878834
1,943333	0,2	-1,877553
1,946667	0,2	-1,876790
1,950000	0,2	-1,876520
1,953333	0,2	-1,876242
1,956667	0,2	-1,875139
1,960000	0,2	-1,872688
1,963333	0,2	-1,869466
1,966667	0,2	-1,867115
1,970000	0,2	-1,866824
1,973333	0,2	-1,868194
1,976667	0,2	-1,869852
1,980000	0,2	-1,870627
1,983333	0,2	-1,870180
1,986667	0,2	-1,868963
1,990000	0,2	-1,867507
1,993333	0,2	-1,865924
1,996667	0,2	-1,864190
2,000000	0,2	-1,862351
2,003333	0,2	-1,860388
2,006667	0,2	-1,858372
2,010000	0,2	-1,856595
2,013333	0,2	-1,855271
2,016667	0,2	-1,854256
2,020000	0,2	-1,853188
2,023333	0,2	-1,851936
2,026667	0,2	-1,850793
2,030000	0,2	-1,850211
2,033333	0,2	-1,850484
2,036667	0,2	-1,851441
2,040000	0,2	-1,852441
2,043333	0,2	-1,852968
2,046667	0,2	-1,852953
2,050000	0,2	-1,852498
2,053333	0,2	-1,851752
2,056667	0,2	-1,850851
2,060000	0,2	-1,849801
2,063333	0,2	-1,848695
2,066667	0,2	-1,847748
2,070000	0,2	-1,846814
2,073333	0,2	-1,845359
2,076667	0,2	-1,843021
2,080000	0,2	-1,839849
2,083333	0,2	-1,836304
2,086667	0,2	-1,833231
2,090000	0,2	-1,831270
2,093333	0,2	-1,830248
2,096667	0,2	-1,829551
2,100000	0,2	-1,828800
2,103333	0,2	-1,827982
2,106667	0,2	-1,827262
2,110000	0,2	-1,826645
2,113333	0,2	-1,825933
2,116667	0,2	-1,825166
2,120000	0,2	-1,824812
2,123333	0,2	-1,825304
2,126667	0,2	-1,826524
2,130000	0,2	-1,827780
2,133333	0,2	-1,828307
2,136667	0,2	-1,827841
2,140000	0,2	-1,826511
2,143333	0,2	-1,824486
2,146667	0,2	-1,822173
2,150000	0,2	-1,820205
2,153333	0,2	-1,818907
2,156667	0,2	-1,818115
2,160000	0,2	-1,817391
2,163333	0,2	-1,816235
2,166667	0,2	-1,814332
2,170000	0,2	-1,811707
2,173333	0,2	-1,808690
2,176667	0,2	-1,805954
2,180000	0,2	-1,804371
2,183333	0,2	-1,804353
2,186667	0,2	-1,805510
2,190000	0,2	-1,807033
2,193333	0,2	-1,808193
2,196667	0,2	-1,808632
2,200000	0,2	-1,808278
2,203333	0,2	-1,807103
2,206667	0,2	-1,805285
2,210000	0,2	-1,803430
2,213333	0,2	-1,802075
2,216667	0,2	-1,801141
2,220000	0,2	-1,800430
2,223333	0,2	-1,800068
2,226667	0,2	-1,800018
2,230000	0,2	-1,799827
2,233333	0,2	-1,799133
2,236667	0,2	-1,798099
2,240000	0,2	-1,797311
2,243333	0,2	-1,797146
2,246667	0,2	-1,797194
2,250000	0,2	-1,796683
2,253333	0,2	-1,795451
2,256667	0,2	-1,793994
2,260000	0,2	-1,792699
2,263333	0,2	-1,791595
2,266667	0,2	-1,790593
2,270000	0,2	-1,789565
2,273333	0,2	-1,788466
2,276667	0,2	-1,787439
2,280000	0,2	-1,786648
2,283333	0,2	-1,786040
2,286667	0,2	-1,785400
2,290000	0,2	-1,784677
2,293333	0,2	-1,784057
2,296667	0,2	-1,783615
2,300000	0,2	-1,783205
2,303333	0,2	-1,782769
2,306667	0,2	-1,782524
2,310000	0,2	-1,782691
2,313333	0,2	-1,782941
2,316667	0,2	-1,782443
2,320000	0,2	-1,780718
2,323333	0,2	-1,778205
2,326667	0,2	-1,775862
2,330000	0,2	-1,774439
2,333333	0,2	-1,774119
2,336667	0,2	-1,774644
2,340000	0,2	-1,775675
2,343333	0,2	-1,776980
2,346667	0,2	-1,778330
2,350000	0,2	-1,779457
2,353333	0,2	-1,780129
2,356667	0,2	-1,780125
2,360000	0,2	-1,779311
2,363333	0,2	-1,778022
2,366667	0,2	-1,777026
2,370000	0,2	-1,776857
2,373333	0,2	-1,777524
2,376667	0,2	-1,778850
2,380000	0,2	-1,780616
2,383333	0,2	-1,782315
2,386667	0,2	-1,783203
2,390000	0,2	-1,782773
2,393333	0,2	-1,781032
2,396667	0,2	-1,778435
2,400000	0,2	-1,775692
2,403333	0,2	-1,773451
2,406667	0,2	-1,771975
2,410000	0,2	-1,771153
2,413333	0,2	-1,770668
2,416667	0,2	-1,770085
2,420000	0,2	-1,769033
2,423333	0,2	-1,767440
2,426667	0,2	-1,765596
2,430000	0,2	-1,764025
2,433333	0,2	-1,763126
2,436667	0,2	-1,762847
2,440000	0,2	-1,762779
2,443333	0,2	-1,762609
2,446667	0,2	-1,762305
2,450000	0,2	-1,761900
2,453333	0,2	-1,761354
2,456667	0,2	-1,760666
2,460000	0,2	-1,760002
2,463333	0,2	-1,759487
2,466667	0,2	-1,758844
2,470000	0,2	-1,757544
2,473333	0,2	-1,755473
2,476667	0,2	-1,753173
2,480000	0,2	-1,751363
2,483333	0,2	-1,750382
2,486667	0,2	-1,750106
2,490000	0,2	-1,750375
2,493333	0,2	-1,751098
2,496667	0,2	-1,751690
2,500000	0,2	-1,751414
2,503333	0,2	-1,750482
2,506667	0,2	-1,749815
2,510000	0,2	-1,749841
2,513333	0,2	-1,750287
2,516667	0,2	-1,750755
2,520000	0,2	-1,751066
2,523333	0,2	-1,751375
2,526667	0,2	-1,751847
2,530000	0,2	-1,752092
2,533333	0,2	-1,751451
2,536667	0,2	-1,749871
2,540000	0,2	-1,748021
2,543333	0,2	-1,746614
2,546667	0,2	-1,745782
2,550000	0,2	-1,745008
2,553333	0,2	-1,743798
2,556667	0,2	-1,742456
2,560000	0,2	-1,741923
2,563333	0,2	-1,742764
2,566667	0,2	-1,744563
2,570000	0,2	-1,746430
2,573333	0,2	-1,747808
2,576667	0,2	-1,748661
2,580000	0,2	-1,749318
2,583333	0,2	-1,750280
2,586667	0,2	-1,751805
2,590000	0,2	-1,753621
2,593333	0,2	-1,755138
2,596667	0,2	-1,755848
2,600000	0,2	-1,755553
2,603333	0,2	-1,754470
2,606667	0,2	-1,753180
2,610000	0,2	-1,752211
2,613333	0,2	-1,751588
2,616667	0,2	-1,750956
2,620000	0,2	-1,750124
2,623333	0,2	-1,749406
2,626667	0,2	-1,749359
2,630000	0,2	-1,750172
2,633333	0,2	-1,751343
2,636667	0,2	-1,752263
2,640000	0,2	-1,752939
2,643333	0,2	-1,753788
2,646667	0,2	-1,755046
2,650000	0,2	-1,756543
2,653333	0,2	-1,757757
2,656667	0,2	-1,758242
2,660000	0,2	-1,758197
2,663333	0,2	-1,758318
2,666667	0,2	-1,758889
2,670000	0,2	-1,759448
2,673333	0,2	-1,759523
2,676667	0,2	-1,759188
2,680000	0,2	-1,758857
2,683333	0,2	-1,759027
2,686667	0,2	-1,759987
2,690000	0,2	-1,761468
2,693333	0,2	-1,762918
2,696667	0,2	-1,764210
2,700000	0,2	-1,765624
2,703333	0,2	-1,767164
2,706667	0,2	-1,768325
2,710000	0,2	-1,768690
2,713333	0,2	-1,768396
2,716667	0,2	-1,767740
2,720000	0,2	-1,766779
2,723333	0,2	-1,765583
2,726667	0,2	-1,764382
2,730000	0,2	-1,763416
2,733333	0,2	-1,762904
2,736667	0,2	-1,763000
2,740000	0,2	-1,763629
2,743333	0,2	-1,764495
2,746667	0,2	-1,765146
2,750000	0,2	-1,765069
2,753333	0,2	-1,764097
2,756667	0,2	-1,762595
2,760000	0,2	-1,761062
2,763333	0,2	-1,759882
2,766667	0,2	-1,759349
2,770000	0,2	-1,759506
2,773333	0,2	-1,760000
2,776667	0,2	-1,760318
2,780000	0,2	-1,760134
2,783333	0,2	-1,759262
2,786667	0,2	-1,757462
2,790000	0,2	-1,754768
2,793333	0,2	-1,751862
2,796667	0,2	-1,749507
2,800000	0,2	-1,747849
2,803333	0,2	-1,746598
2,806667	0,2	-1,745368
2,810000	0,2	-1,743745
2,813333	0,2	-1,741383
2,816667	0,2	-1,738284
2,820000	0,2	-1,735010
2,823333	0,2	-1,732110
2,826667	0,2	-1,729305
2,830000	0,2	-1,725631
2,833333	0,2	-1,720302
2,836667	0,2	-1,713222
2,840000	0,2	-1,704506
2,843333	0,2	-1,693635
2,846667	0,2	-1,679431
2,850000	0,2	-1,660733
2,853333	0,2	-1,636910
2,856667	0,2	-1,608198
2,860000	0,2	-1,575862
2,863333	0,2	-1,541689
2,866667	0,2	-1,507098
2,870000	0,2	-1,472635
2,873333	0,2	-1,438077
2,876667	0,2	-1,402825
2,880000	0,2	-1,366144
2,883333	0,2	-1,326984
2,886667	0,2	-1,283663
2,890000	0,2	-1,233695
2,893333	0,2	-1,173466
2,896667	0,2	-1,097449
2,900000	0,2	-0,997745
2,903333	0,2	-0,865022
2,906667	0,2	-0,691176
2,910000	0,2	-0,472889
2,913333	0,2	-0,214372
2,916667	0,2	0,071958
2,920000	0,2	0,366836
2,923333	0,2	0,647424
2,926667	0,2	0,891754
2,930000	0,2	1,082624
2,933333	0,2	1,210214
2,936667	0,2	1,273646
2,940000	0,2	1,280901
2,943333	0,2	1,246723
2,946667	0,2	1,189106
2,950000	0,2	1,125385
2,953333	0,2	1,069209
2,956667	0,2	1,029464
2,960000	0,2	1,010950
2,963333	0,2	1,015610
2,966667	0,2	1,043322
2,970000	0,2	1,092107
2,973333	0,2	1,158076
2,976667	0,2	1,235619
2,980000	0,2	1,318395
2,983333	0,2	1,400602
2,986667	0,2	1,477534
2,990000	0,2	1,545716
2,993333	0,2	1,603214
2,996667	0,2	1,649571
3,000000	0,2	1,684938
3,003333	0,2	1,709122
3,006667	0,2	1,721604
3,010000	0,2	1,722696
3,013333	0,2	1,714310
3,016667	0,2	1,699100
3,020000	0,2	1,679389
3,023333	0,2	1,657093
3,026667	0,2	1,633730
3,030000	0,2	1,610095
3,033333	0,2	1,586443
3,036667	0,2	1,563345
3,040000	0,2	1,542375
3,043333	0,2	1,526222
3,046667	0,2	1,518489
3,050000	0,2	1,523794
3,053333	0,2	1,548477
3,056667	0,2	1,602219
3,060000	0,2	1,701771
3,063333	0,2	1,876911
3,066667	0,2	2,175667
3,070000	0,2	2,664798
3,073333	0,2	3,422388
3,076667	0,2	4,521744
3,080000	0,2	6,012079
3,083333	0,2	7,905446
3,086667	0,2	10,174226
3,090000	0,2	12,754982
3,093333	0,2	15,552053
3,096667	0,2	18,439020
3,100000	0,2	21,262176
3,103333	0,2	23,851420
3,106667	0,2	26,040319
3,110000	0,2	27,690642
3,113333	0,2	28,712637
3,116667	0,2	29,074541
3,120000	0,2	28,800488
3,123333	0,2	27,960915
3,126667	0,2	26,661479
3,130000	0,2	25,035720
3,133333	0,2	23,242688
3,136667	0,2	21,461034
3,140000	0,2	19,863860
3,143333	0,2	18,569007
3,146667	0,2	17,587960
3,150000	0,2	16,814610
3,153333	0,2	16,073389
3,156667	0,2	15,201326
3,160000	0,2	14,115998
3,163333	0,2	12,837002
3,166667	0,2	11,461184
3,170000	0,2	10,115084
3,173333	0,2	8,910868
3,176667	0,2	7,921081
3,180000	0,2	7,174169
3,183333	0,2	6,663358
3,186667	0,2	6,359637
3,190000	0,2	6,223257
3,193333	0,2	6,211824
3,196667	0,2	6,284986
3,200000	0,2	6,406172
3,203333	0,2	6,542466
3,206667	0,2	6,664443
3,210000	0,2	6,747003
3,213333	0,2	6,770805
3,216667	0,2	6,723306
3,220000	0,2	6,599347
3,223333	0,2	6,402051
3,226667	0,2	6,143192
3,230000	0,2	5,840738
3,233333	0,2	5,513972
3,236667	0,2	5,179107
3,240000	0,2	4,847292
3,243333	0,2	4,524971
3,246667	0,2	4,215488
3,250000	0,2	3,920604
3,253333	0,2	3,641253
3,256667	0,2	3,377794
3,260000	0,2	3,130559
3,263333	0,2	2,900651
3,266667	0,2	2,689893
3,270000	0,2	2,500053
3,273333	0,2	2,332361
3,276667	0,2	2,187482
3,280000	0,2	2,065686
3,283333	0,2	1,966735
3,286667	0,2	1,889342
3,290000	0,2	1,830941
3,293333	0,2	1,788247
3,296667	0,2	1,758142
3,300000	0,2	1,738037
3,303333	0,2	1,725456
3,306667	0,2	1,717461
3,310000	0,2	1,710776
3,313333	0,2	1,702676
3,316667	0,2	1,691766
3,320000	0,2	1,678070
3,323333	0,2	1,662863
3,326667	0,2	1,648467
3,330000	0,2	1,637857
3,333333	0,2	1,633881
3,336667	0,2	1,638539
3,340000	0,2	1,653277
3,343333	0,2	1,679425
3,346667	0,2	1,717463
3,350000	0,2	1,766087
3,353333	0,2	1,822322
3,356667	0,2	1,882078
3,360000	0,2	1,940530
3,363333	0,2	1,992643
3,366667	0,2	2,034176
3,370000	0,2	2,062665
3,373333	0,2	2,077731
3,376667	0,2	2,080832
3,380000	0,2	2,074827
3,383333	0,2	2,063609
3,386667	0,2	2,051869
3,390000	0,2	2,044527
3,393333	0,2	2,045865
3,396667	0,2	2,059215
3,400000	0,2	2,087097
3,403333	0,2	2,130779
3,406667	0,2	2,189780
3,410000	0,2	2,262379
3,413333	0,2	2,346514
3,416667	0,2	2,439868
3,420000	0,2	2,539355
3,423333	0,2	2,640912
3,426667	0,2	2,739685
3,430000	0,2	2,830337
3,433333	0,2	2,907750
3,436667	0,2	2,968094
3,440000	0,2	3,009275
3,443333	0,2	3,030317
3,446667	0,2	3,030556
3,450000	0,2	3,009331
3,453333	0,2	2,966082
3,456667	0,2	2,900783
3,460000	0,2	2,814379
3,463333	0,2	2,708847
3,466667	0,2	2,586905
3,470000	0,2	2,451393
3,473333	0,2	2,304635
3,476667	0,2	2,148387
3,480000	0,2	1,984222
3,483333	0,2	1,813870
3,486667	0,2	1,639338
3,490000	0,2	1,462826
3,493333	0,2	1,286642
3,496667	0,2	1,113183
3,500000	0,2	0,944904
3,503333	0,2	0,784184
3,506667	0,2	0,633071
3,510000	0,2	0,493182
3,513333	0,2	0,366113
3,516667	0,2	0,254106
3,520000	0,2	0,160075
3,523333	0,2	0,086712
3,526667	0,2	0,035673
3,530000	0,2	0,007698
3,533333	0,2	0,002878
3,536667	0,2	0,020236
3,540000	0,2	0,057039
3,543333	0,2	0,108849
3,546667	0,2	0,170307
3,550000	0,2	0,235716
3,553333	0,2	0,299162
3,556667	0,2	0,355025
3,560000	0,2	0,399253
3,563333	0,2	0,430663
3,566667	0,2	0,451191
3,570000	0,2	0,464748
3,573333	0,2	0,475541
3,576667	0,2	0,486887
3,580000	0,2	0,501030
3,583333	0,2	0,519969
3,586667	0,2	0,546393
3,590000	0,2	0,584199
3,593333	0,2	0,639604
3,596667	0,2	0,722741
3,600000	0,2	0,847108
3,603333	0,2	1,024586
3,606667	0,2	1,257586
3,610000	0,2	1,533046
3,613333	0,2	1,822634
3,616667	0,2	2,090216
3,620000	0,2	2,303333
3,623333	0,2	2,443361
3,626667	0,2	2,510072
3,630000	0,2	2,518952
3,633333	0,2	2,493317
3,636667	0,2	2,455510
3,640000	0,2	2,421103
3,643333	0,2	2,397472
3,646667	0,2	2,385212
3,650000	0,2	2,380821
3,653333	0,2	2,379997
3,656667	0,2	2,380259
3,660000	0,2	2,381600
3,663333	0,2	2,385629
3,666667	0,2	2,394767
3,670000	0,2	2,411996
3,673333	0,2	2,440368
3,676667	0,2	2,482380
3,680000	0,2	2,539871
3,683333	0,2	2,614037
3,686667	0,2	2,705313
3,690000	0,2	2,813510
3,693333	0,2	2,938344
3,696667	0,2	3,080070
3,700000	0,2	3,239356
3,703333	0,2	3,416462
3,706667	0,2	3,610948
3,710000	0,2	3,821995
3,713333	0,2	4,048666
3,716667	0,2	4,290046
3,720000	0,2	4,545181
3,723333	0,2	4,812783
3,726667	0,2	5,091221
3,730000	0,2	5,378568
3,733333	0,2	5,672182
3,736667	0,2	5,968532
3,740000	0,2	6,263706
3,743333	0,2	6,553699
3,746667	0,2	6,834228
3,750000	0,2	7,100708
3,753333	0,2	7,348402
3,756667	0,2	7,572549
3,760000	0,2	7,768790
3,763333	0,2	7,933551
3,766667	0,2	8,063873
3,770000	0,2	8,157125
3,773333	0,2	8,211066
3,776667	0,2	8,223997
3,780000	0,2	8,194818
3,783333	0,2	8,123156
3,786667	0,2	8,009594
3,790000	0,2	7,855675
3,793333	0,2	7,663687
3,796667	0,2	7,436403
3,800000	0,2	7,177040
3,803333	0,2	6,889345
3,806667	0,2	6,577416
3,810000	0,2	6,245471
3,813333	0,2	5,897972
3,816667	0,2	5,539788
3,820000	0,2	5,175947
3,823333	0,2	4,811109
3,826667	0,2	4,449207
3,830000	0,2	4,093539
3,833333	0,2	3,747003
3,836667	0,2	3,412164
3,840000	0,2	3,091248
3,843333	0,2	2,786111
3,846667	0,2	2,498211
3,850000	0,2	2,228397
3,853333	0,2	1,976460
3,856667	0,2	1,741149
3,860000	0,2	1,520755
3,863333	0,2	1,313426
3,866667	0,2	1,117258
3,870000	0,2	0,930750
3,873333	0,2	0,753124
3,876667	0,2	0,583933
3,880000	0,2	0,422615
3,883333	0,2	0,268662
3,886667	0,2	0,122078
3,890000	0,2	-0,016530
3,893333	0,2	-0,146311
3,896667	0,2	-0,266730
3,900000	0,2	-0,377997
3,903333	0,2	-0,480878
3,906667	0,2	-0,575932
3,910000	0,2	-0,662842
3,913333	0,2	-0,740470
3,916667	0,2	-0,807433
3,920000	0,2	-0,862756
3,923333	0,2	-0,906339
3,926667	0,2	-0,939146
3,930000	0,2	-0,963048
3,933333	0,2	-0,980099
3,936667	0,2	-0,991783
3,940000	0,2	-0,998790
3,943333	0,2	-1,001067
3,946667	0,2	-0,998236
3,950000	0,2	-0,990289
3,953333	0,2	-0,977737
3,956667	0,2	-0,961203
3,960000	0,2	-0,941023
3,963333	0,2	-0,917232
3,966667	0,2	-0,890134
3,970000	0,2	-0,860487
3,973333	0,2	-0,828762
3,976667	0,2	-0,794850
3,980000	0,2	-0,758500
3,983333	0,2	-0,719464
3,986667	0,2	-0,677395
3,990000	0,2	-0,631994
3,993333	0,2	-0,583128
3,996667	0,2	-0,530566
4,000000	0,2	-0,473600
4,003333	0,2	-0,411061
4,006667	0,2	-0,341930
4,010000	0,2	-0,265740
4,013333	0,2	-0,182135
4,016667	0,2	-0,090063
4,020000	0,2	0,012779
4,023333	0,2	0,129791
4,026667	0,2	0,264640
4,030000	0,2	0,420403
4,033333	0,2	0,599351
4,036667	0,2	0,803802
4,040000	0,2	1,037326
4,043333	0,2	1,305033
4,046667	0,2	1,613167
4,050000	0,2	1,968935
4,053333	0,2	2,380482
4,056667	0,2	2,857112
4,060000	0,2	3,409983
4,063333	0,2	4,052483
4,066667	0,2	4,799577
4,070000	0,2	5,666275
4,073333	0,2	6,665610
4,076667	0,2	7,806103
4,080000	0,2	9,088340
4,083333	0,2	10,500980
4,086667	0,2	12,018132
4,090000	0,2	13,601484
4,093333	0,2	15,211531
4,096667	0,2	16,835263
4,100000	0,2	18,543029
4,103333	0,2	20,592439
4,106667	0,2	23,598314
4,110000	0,2	28,752290
4,113333	0,2	37,921816
4,116667	0,2	53,233204
4,120000	0,2	75,863432
4,123333	0,2	104,533473
4,126667	0,2	134,922235
4,130000	0,2	160,820056
4,133333	0,2	176,501364
4,136667	0,2	178,888337
4,140000	0,2	168,378648
4,143333	0,2	148,199395
4,146667	0,2	122,924684
4,150000	0,2	96,966782
4,153333	0,2	73,578204
4,156667	0,2	54,509542
4,160000	0,2	40,180936
4,163333	0,2	30,114277
4,166667	0,2	23,399308
4,170000	0,2	19,056004
4,173333	0,2	16,247776
4,176667	0,2	14,362487
4,180000	0,2	13,005253
4,183333	0,2	11,948478
4,186667	0,2	11,073184
4,190000	0,2	10,320913
4,193333	0,2	9,662397
4,196667	0,2	9,080543
4,200000	0,2	8,562467
4,203333	0,2	8,096905
4,206667	0,2	7,674624
4,210000	0,2	7,289127
4,213333	0,2	6,936335
4,216667	0,2	6,614124
4,220000	0,2	6,322110
4,223333	0,2	6,060982
4,226667	0,2	5,831279
4,230000	0,2	5,632582
4,233333	0,2	5,463766
4,236667	0,2	5,323512
4,240000	0,2	5,210276
4,243333	0,2	5,122273
4,246667	0,2	5,058245
4,250000	0,2	5,017952
4,253333	0,2	5,001148
4,256667	0,2	5,006367
4,260000	0,2	5,031226
4,263333	0,2	5,073664
4,266667	0,2	5,132716
4,270000	0,2	5,208196
4,273333	0,2	5,299886
4,276667	0,2	5,407287
4,280000	0,2	5,529771
4,283333	0,2	5,666615
4,286667	0,2	5,817011
4,290000	0,2	5,980058
4,293333	0,2	6,154350
4,296667	0,2	6,337491
4,300000	0,2	6,526382
4,303333	0,2	6,717905
4,306667	0,2	6,909102
4,310000	0,2	7,097030
4,313333	0,2	7,278864
4,316667	0,2	7,452076
4,320000	0,2	7,614708
4,323333	0,2	7,765899
4,326667	0,2	7,906027
4,330000	0,2	8,035911
4,333333	0,2	8,156019
4,336667	0,2	8,266558
4,340000	0,2	8,367620
4,343333	0,2	8,458689
4,346667	0,2	8,538254
4,350000	0,2	8,604130
4,353333	0,2	8,654279
4,356667	0,2	8,687465
4,360000	0,2	8,703452
4,363333	0,2	8,702882
4,366667	0,2	8,686848
4,370000	0,2	8,656446
4,373333	0,2	8,612703
4,376667	0,2	8,556857
4,380000	0,2	8,490762
4,383333	0,2	8,417093
4,386667	0,2	8,339084
4,390000	0,2	8,260007
4,393333	0,2	8,182821
4,396667	0,2	8,110023
4,400000	0,2	8,043466
4,403333	0,2	7,984228
4,406667	0,2	7,932565
4,410000	0,2	7,887906
4,413333	0,2	7,849143
4,416667	0,2	7,815168
4,420000	0,2	7,785047
4,423333	0,2	7,757707
4,426667	0,2	7,731818
4,430000	0,2	7,706052
4,433333	0,2	7,679397
4,436667	0,2	7,651483
4,440000	0,2	7,622775
4,443333	0,2	7,594125
4,446667	0,2	7,565962
4,450000	0,2	7,538124
4,453333	0,2	7,510294
4,456667	0,2	7,482187
4,460000	0,2	7,453405
4,463333	0,2	7,423251
4,466667	0,2	7,390596
4,470000	0,2	7,354066
4,473333	0,2	7,312299
4,476667	0,2	7,263990
4,480000	0,2	7,208076
4,483333	0,2	7,144114
4,486667	0,2	7,072262
4,490000	0,2	6,993030
4,493333	0,2	6,907420
4,496667	0,2	6,817032
4,500000	0,2	6,723673
4,503333	0,2	6,629275
4,506667	0,2	6,536583
4,510000	0,2	6,449564
4,513333	0,2	6,373101
4,516667	0,2	6,313037
4,520000	0,2	6,276996
4,523333	0,2	6,274925
4,526667	0,2	6,318390
4,530000	0,2	6,419047
4,533333	0,2	6,587215
4,536667	0,2	6,830796
4,540000	0,2	7,153866
4,543333	0,2	7,554766
4,546667	0,2	8,025139
4,550000	0,2	8,550534
4,553333	0,2	9,111750
4,556667	0,2	9,686437
4,560000	0,2	10,250947
4,563333	0,2	10,782321
4,566667	0,2	11,260069
4,570000	0,2	11,667568
4,573333	0,2	11,993141
4,576667	0,2	12,230509
4,580000	0,2	12,378185
4,583333	0,2	12,438403
4,586667	0,2	12,416693
4,590000	0,2	12,322283
4,593333	0,2	12,168699
4,596667	0,2	11,974016
4,600000	0,2	11,760329
4,603333	0,2	11,552536
4,606667	0,2	11,376583
4,610000	0,2	11,257001
4,613333	0,2	11,214147
4,616667	0,2	11,261702
4,620000	0,2	11,404736
4,623333	0,2	11,638807
4,626667	0,2	11,950239
4,630000	0,2	12,317341
4,633333	0,2	12,712326
4,636667	0,2	13,104013
4,640000	0,2	13,461233
4,643333	0,2	13,756140
4,646667	0,2	13,966820
4,650000	0,2	14,078937
4,653333	0,2	14,085780
4,656667	0,2	13,987203
4,660000	0,2	13,788789
4,663333	0,2	13,501276
4,666667	0,2	13,139660
4,670000	0,2	12,721516
4,673333	0,2	12,264674
4,676667	0,2	11,785313
4,680000	0,2	11,297370
4,683333	0,2	10,812887
4,686667	0,2	10,341961
4,690000	0,2	9,892090
4,693333	0,2	9,468078
4,696667	0,2	9,072589
4,700000	0,2	8,706571
4,703333	0,2	8,369604
4,706667	0,2	8,060395
4,710000	0,2	7,777206
4,713333	0,2	7,518040
4,716667	0,2	7,280824
4,720000	0,2	7,063710
4,723333	0,2	6,865151
4,726667	0,2	6,683680
4,730000	0,2	6,517804
4,733333	0,2	6,366130
4,736667	0,2	6,227442
4,740000	0,2	6,100515
4,743333	0,2	5,983985
4,746667	0,2	5,876341
4,750000	0,2	5,775882
4,753333	0,2	5,680835
4,756667	0,2	5,589317
4,760000	0,2	5,499143
4,763333	0,2	5,408501
4,766667	0,2	5,316754
4,770000	0,2	5,223926
4,773333	0,2	5,129843
4,776667	0,2	5,034262
4,780000	0,2	4,937531
4,783333	0,2	4,840696
4,786667	0,2	4,745162
4,790000	0,2	4,652677
4,793333	0,2	4,565293
4,796667	0,2	4,484950
4,800000	0,2	4,413201
4,803333	0,2	4,351238
4,806667	0,2	4,300059
4,810000	0,2	4,260716
4,813333	0,2	4,234244
4,816667	0,2	4,221143
4,820000	0,2	4,221223
4,823333	0,2	4,233909
4,826667	0,2	4,258479
4,830000	0,2	4,294155
4,833333	0,2	4,340123
4,836667	0,2	4,395477
4,840000	0,2	4,458939
4,843333	0,2	4,528770
4,846667	0,2	4,603313
4,850000	0,2	4,681180
4,853333	0,2	4,760745
4,856667	0,2	4,840175
4,860000	0,2	4,918002
4,863333	0,2	4,993366
4,866667	0,2	5,065957
4,870000	0,2	5,135737
4,873333	0,2	5,202571
4,876667	0,2	5,266156
4,880000	0,2	5,326236
4,883333	0,2	5,382577
4,886667	0,2	5,434609
4,890000	0,2	5,481599
4,893333	0,2	5,523430
4,896667	0,2	5,560825
4,900000	0,2	5,594789
4,903333	0,2	5,626169
4,906667	0,2	5,655883
4,910000	0,2	5,685205
4,913333	0,2	5,715415
4,916667	0,2	5,747421
4,920000	0,2	5,782140
4,923333	0,2	5,820984
4,926667	0,2	5,865645
4,930000	0,2	5,917558
4,933333	0,2	5,977774
4,936667	0,2	6,047282
4,940000	0,2	6,127012
4,943333	0,2	6,217239
4,946667	0,2	6,317112
4,950000	0,2	6,424603
4,953333	0,2	6,536805
4,956667	0,2	6,650441
4,960000	0,2	6,762179
4,963333	0,2	6,868729
4,966667	0,2	6,966878
4,970000	0,2	7,053422
4,973333	0,2	7,124965
4,976667	0,2	7,178118
4,980000	0,2	7,210234
4,983333	0,2	7,219714
4,986667	0,2	7,205783
4,990000	0,2	7,168570
4,993333	0,2	7,109303
4,996667	0,2	7,030164
5,000000	0,2	6,933673
5,003333	0,2	6,822220
5,006667	0,2	6,698470
5,010000	0,2	6,565971
5,013333	0,2	6,428877
5,016667	0,2	6,291161
5,020000	0,2	6,156143
5,023333	0,2	6,026492
5,026667	0,2	5,904424
5,030000	0,2	5,791819
5,033333	0,2	5,690295
5,036667	0,2	5,601353
5,040000	0,2	5,526460
5,043333	0,2	5,467089
5,046667	0,2	5,424707
5,050000	0,2	5,400717
5,053333	0,2	5,396405
5,056667	0,2	5,412817
5,060000	0,2	5,450674
5,063333	0,2	5,510694
5,066667	0,2	5,594263
5,070000	0,2	5,703623
5,073333	0,2	5,841216
5,076667	0,2	6,009114
5,080000	0,2	6,209070
5,083333	0,2	6,442366
5,086667	0,2	6,709417
5,090000	0,2	7,009862
5,093333	0,2	7,342993
5,096667	0,2	7,707789
5,100000	0,2	8,102172
5,103333	0,2	8,522087
5,106667	0,2	8,961445
5,110000	0,2	9,412816
5,113333	0,2	9,868201
5,116667	0,2	10,319485
5,120000	0,2	10,758377
5,123333	0,2	11,176261
5,126667	0,2	11,564408
5,130000	0,2	11,914362
5,133333	0,2	12,218477
5,136667	0,2	12,470737
5,140000	0,2	12,667181
5,143333	0,2	12,805667
5,146667	0,2	12,885754
5,150000	0,2	12,908627
5,153333	0,2	12,876515
5,156667	0,2	12,792148
5,160000	0,2	12,658759
5,163333	0,2	12,480161
5,166667	0,2	12,260655
5,170000	0,2	12,004968
5,173333	0,2	11,718353
5,176667	0,2	11,406685
5,180000	0,2	11,076035
5,183333	0,2	10,731901
5,186667	0,2	10,378934
5,190000	0,2	10,021412
5,193333	0,2	9,663713
5,196667	0,2	9,310190
5,200000	0,2	8,964635
5,203333	0,2	8,630054
5,206667	0,2	8,308839
5,210000	0,2	8,002816
5,213333	0,2	7,713057
5,216667	0,2	7,440024
5,220000	0,2	7,184036
5,223333	0,2	6,945604
5,226667	0,2	6,725377
5,230000	0,2	6,523630
5,233333	0,2	6,339729
5,236667	0,2	6,172296
5,240000	0,2	6,019966
5,243333	0,2	5,881708
5,246667	0,2	5,756561
5,250000	0,2	5,643602
5,253333	0,2	5,542092
5,256667	0,2	5,451224
5,260000	0,2	5,369798
5,263333	0,2	5,296550
5,266667	0,2	5,230687
5,270000	0,2	5,171825
5,273333	0,2	5,119810
5,276667	0,2	5,074953
5,280000	0,2	5,037997
5,283333	0,2	5,009758
5,286667	0,2	4,991017
5,290000	0,2	4,982337
5,293333	0,2	4,983766
5,296667	0,2	4,995046
5,300000	0,2	5,016110
5,303333	0,2	5,047282
5,306667	0,2	5,089162
5,310000	0,2	5,142319
5,313333	0,2	5,207166
5,316667	0,2	5,284212
5,320000	0,2	5,374001
5,323333	0,2	5,476601
5,326667	0,2	5,591268
5,330000	0,2	5,716626
5,333333	0,2	5,851222
5,336667	0,2	5,993860
5,340000	0,2	6,143281
5,343333	0,2	6,297770
5,346667	0,2	6,455165
5,350000	0,2	6,613067
5,353333	0,2	6,769035
5,356667	0,2	6,920522
5,360000	0,2	7,064811
5,363333	0,2	7,199438
5,366667	0,2	7,322530
5,370000	0,2	7,432478
5,373333	0,2	7,527510
5,376667	0,2	7,605923
5,380000	0,2	7,666651
5,383333	0,2	7,709125
5,386667	0,2	7,732755
5,390000	0,2	7,737080
5,393333	0,2	7,722027
5,396667	0,2	7,687931
5,400000	0,2	7,635648
5,403333	0,2	7,566399
5,406667	0,2	7,481400
5,410000	0,2	7,382008
5,413333	0,2	7,270409
5,416667	0,2	7,149773
5,420000	0,2	7,023397
5,423333	0,2	6,893964
5,426667	0,2	6,763639
5,430000	0,2	6,634191
5,433333	0,2	6,507013
5,436667	0,2	6,383511
5,440000	0,2	6,265378
5,443333	0,2	6,154352
5,446667	0,2	6,051727
5,450000	0,2	5,957996
5,453333	0,2	5,872890
5,456667	0,2	5,795790
5,460000	0,2	5,726064
5,463333	0,2	5,663173
5,466667	0,2	5,606688
5,470000	0,2	5,556122
5,473333	0,2	5,510677
5,476667	0,2	5,469279
5,480000	0,2	5,430799
5,483333	0,2	5,394154
5,486667	0,2	5,358391
5,490000	0,2	5,322723
5,493333	0,2	5,286387
5,496667	0,2	5,248574
5,500000	0,2	5,208599
5,503333	0,2	5,166052
5,506667	0,2	5,120536
5,510000	0,2	5,071382
5,513333	0,2	5,017945
5,516667	0,2	4,959979
5,520000	0,2	4,897839
5,523333	0,2	4,832550
5,526667	0,2	4,765311
5,530000	0,2	4,696768
5,533333	0,2	4,626947
5,536667	0,2	4,555626
5,540000	0,2	4,482710
5,543333	0,2	4,408558
5,546667	0,2	4,333911
5,550000	0,2	4,259627
5,553333	0,2	4,186611
5,556667	0,2	4,115646
5,560000	0,2	4,047014
5,563333	0,2	3,980605
5,566667	0,2	3,916743
5,570000	0,2	3,856564
5,573333	0,2	3,801334
5,576667	0,2	3,751877
5,580000	0,2	3,708574
5,583333	0,2	3,671617
5,586667	0,2	3,641442
5,590000	0,2	3,618876
5,593333	0,2	3,604856
5,596667	0,2	3,600146
5,600000	0,2	3,605156
5,603333	0,2	3,619989
5,606667	0,2	3,644530
5,610000	0,2	3,678440
5,613333	0,2	3,721210
5,616667	0,2	3,772138
5,620000	0,2	3,830191
5,623333	0,2	3,894102
5,626667	0,2	3,962700
5,630000	0,2	4,034866
5,633333	0,2	4,108955
5,636667	0,2	4,182711
5,640000	0,2	4,254146
5,643333	0,2	4,322066
5,646667	0,2	4,385494
5,650000	0,2	4,443089
5,653333	0,2	4,493107
5,656667	0,2	4,533644
5,660000	0,2	4,563063
5,663333	0,2	4,580278
5,666667	0,2	4,584634
5,670000	0,2	4,575839
5,673333	0,2	4,554174
5,676667	0,2	4,520477
5,680000	0,2	4,475700
5,683333	0,2	4,420500
5,686667	0,2	4,355208
5,690000	0,2	4,280187
5,693333	0,2	4,196306
5,696667	0,2	4,105037
5,700000	0,2	4,008097
5,703333	0,2	3,907068
5,706667	0,2	3,803458
5,710000	0,2	3,699066
5,713333	0,2	3,595837
5,716667	0,2	3,495189
5,720000	0,2	3,397842
5,723333	0,2	3,304230
5,726667	0,2	3,214800
5,730000	0,2	3,130287
5,733333	0,2	3,051824
5,736667	0,2	2,980288
5,740000	0,2	2,915904
5,743333	0,2	2,858997
5,746667	0,2	2,810487
5,750000	0,2	2,771024
5,753333	0,2	2,740117
5,756667	0,2	2,716597
5,760000	0,2	2,699683
5,763333	0,2	2,689420
5,766667	0,2	2,686286
5,770000	0,2	2,690522
5,773333	0,2	2,701766
5,776667	0,2	2,719200
5,780000	0,2	2,741869
5,783333	0,2	2,768852
5,786667	0,2	2,799594
5,790000	0,2	2,834192
5,793333	0,2	2,873029
5,796667	0,2	2,916259
5,800000	0,2	2,963850
5,803333	0,2	3,015706
5,806667	0,2	3,071299
5,810000	0,2	3,129589
5,813333	0,2	3,189912
5,816667	0,2	3,252603
5,820000	0,2	3,318413
5,823333	0,2	3,387757
5,826667	0,2	3,460454
5,830000	0,2	3,535658
5,833333	0,2	3,612179
5,836667	0,2	3,688979
5,840000	0,2	3,765111
5,843333	0,2	3,839691
5,846667	0,2	3,912555
5,850000	0,2	3,984430
5,853333	0,2	4,055915
5,856667	0,2	4,126757
5,860000	0,2	4,196066
5,863333	0,2	4,262454
5,866667	0,2	4,324273
5,870000	0,2	4,380323
5,873333	0,2	4,430040
5,876667	0,2	4,472897
5,880000	0,2	4,507940
5,883333	0,2	4,534141
5,886667	0,2	4,551095
5,890000	0,2	4,558848
5,893333	0,2	4,557127
5,896667	0,2	4,545334
5,900000	0,2	4,523088
5,903333	0,2	4,490439
5,906667	0,2	4,447808
5,910000	0,2	4,395722
5,913333	0,2	4,334512
5,916667	0,2	4,264363
5,920000	0,2	4,185592
5,923333	0,2	4,098792
5,926667	0,2	4,004829
5,930000	0,2	3,904739
5,933333	0,2	3,799443
5,936667	0,2	3,689703
5,940000	0,2	3,576576
5,943333	0,2	3,461526
5,946667	0,2	3,346110
5,950000	0,2	3,231918
5,953333	0,2	3,120339
5,956667	0,2	3,012175
5,960000	0,2	2,907721
5,963333	0,2	2,807197
5,966667	0,2	2,711188
5,970000	0,2	2,620608
5,973333	0,2	2,536110
5,976667	0,2	2,457834
5,980000	0,2	2,385951
5,983333	0,2	2,320949
5,986667	0,2	2,263221
5,990000	0,2	2,212827
5,993333	0,2	2,169521
5,996667	0,2	2,132724
6,000000	0,2	2,102009
6,003333	0,2	2,077579
6,006667	0,2	2,059623
6,010000	0,2	2,047791
6,013333	0,2	2,041638
6,016667	0,2	2,040803
6,020000	0,2	2,044880
6,023333	0,2	2,053623
6,026667	0,2	2,066836
6,030000	0,2	2,084113
6,033333	0,2	2,105059
6,036667	0,2	2,129367
6,040000	0,2	2,156596
6,043333	0,2	2,186306
6,046667	0,2	2,218330
6,050000	0,2	2,252505
6,053333	0,2	2,288250
6,056667	0,2	2,324720
6,060000	0,2	2,361149
6,063333	0,2	2,396860
6,066667	0,2	2,431032
6,070000	0,2	2,462746
6,073333	0,2	2,491430
6,076667	0,2	2,517140
6,080000	0,2	2,540212
6,083333	0,2	2,560629
6,086667	0,2	2,577875
6,090000	0,2	2,591477
6,093333	0,2	2,601209
6,096667	0,2	2,606730
6,100000	0,2	2,607800
6,103333	0,2	2,604727
6,106667	0,2	2,597968
6,110000	0,2	2,587593
6,113333	0,2	2,573360
6,116667	0,2	2,555074
6,120000	0,2	2,532794
6,123333	0,2	2,506806
6,126667	0,2	2,477536
6,130000	0,2	2,445631
6,133333	0,2	2,412221
6,136667	0,2	2,378692
6,140000	0,2	2,345924
6,143333	0,2	2,314027
6,146667	0,2	2,282913
6,150000	0,2	2,252760
6,153333	0,2	2,223940
6,156667	0,2	2,196655
6,160000	0,2	2,170743
6,163333	0,2	2,145982
6,166667	0,2	2,122529
6,170000	0,2	2,100990
6,173333	0,2	2,082247
6,176667	0,2	2,067093
6,180000	0,2	2,055829
6,183333	0,2	2,048314
6,186667	0,2	2,044266
6,190000	0,2	2,043392
6,193333	0,2	2,045248
6,196667	0,2	2,049076
6,200000	0,2	2,054209
6,203333	0,2	2,060607
6,206667	0,2	2,068626
6,210000	0,2	2,078370
6,213333	0,2	2,089654
6,216667	0,2	2,102507
6,220000	0,2	2,117022
6,223333	0,2	2,132691
6,226667	0,2	2,148686
6,230000	0,2	2,164751
6,233333	0,2	2,181238
6,236667	0,2	2,198522
6,240000	0,2	2,216791
6,243333	0,2	2,236101
6,246667	0,2	2,256327
6,250000	0,2	2,277207
6,253333	0,2	2,298517
6,256667	0,2	2,320153
6,260000	0,2	2,342272
6,263333	0,2	2,365363
6,266667	0,2	2,390020
6,270000	0,2	2,416616
6,273333	0,2	2,445117
6,276667	0,2	2,475268
6,280000	0,2	2,507088
6,283333	0,2	2,541114
6,286667	0,2	2,578237
6,290000	0,2	2,619112
6,293333	0,2	2,663584
6,296667	0,2	2,710935
6,300000	0,2	2,760749
6,303333	0,2	2,813381
6,306667	0,2	2,869442
6,310000	0,2	2,929058
6,313333	0,2	2,991790
6,316667	0,2	3,056984
6,320000	0,2	3,124074
6,323333	0,2	3,192567
6,326667	0,2	3,261949
6,330000	0,2	3,331800
6,333333	0,2	3,401837
6,336667	0,2	3,471775
6,340000	0,2	3,541312
6,343333	0,2	3,610188
6,346667	0,2	3,678057
6,350000	0,2	3,744445
6,353333	0,2	3,808926
6,356667	0,2	3,871033
6,360000	0,2	3,929924
6,363333	0,2	3,984388
6,366667	0,2	4,033311
6,370000	0,2	4,076017
6,373333	0,2	4,112219
6,376667	0,2	4,141778
6,380000	0,2	4,164505
6,383333	0,2	4,180056
6,386667	0,2	4,188044
6,390000	0,2	4,188321
6,393333	0,2	4,181138
6,396667	0,2	4,166974
6,400000	0,2	4,146143
6,403333	0,2	4,118730
6,406667	0,2	4,084968
6,410000	0,2	4,045312
6,413333	0,2	4,000133
6,416667	0,2	3,949696
6,420000	0,2	3,894494
6,423333	0,2	3,835483
6,426667	0,2	3,773672
6,430000	0,2	3,709456
6,433333	0,2	3,642747
6,436667	0,2	3,573676
6,440000	0,2	3,502830
6,443333	0,2	3,430902
6,446667	0,2	3,358304
6,450000	0,2	3,285141
6,453333	0,2	3,211505
6,456667	0,2	3,137705
6,460000	0,2	3,064218
6,463333	0,2	2,991452
6,466667	0,2	2,919661
6,470000	0,2	2,849003
6,473333	0,2	2,779544
6,476667	0,2	2,711384
6,480000	0,2	2,644672
6,483333	0,2	2,579398
6,486667	0,2	2,515341
6,490000	0,2	2,452337
6,493333	0,2	2,390705
6,496667	0,2	2,331311
6,500000	0,2	2,274737
6,503333	0,2	2,220565
6,506667	0,2	2,167908
6,510000	0,2	2,116316
6,513333	0,2	2,065923
6,516667	0,2	2,017066
6,520000	0,2	1,969993
6,523333	0,2	1,924746
6,526667	0,2	1,881252
6,530000	0,2	1,839499
6,533333	0,2	1,799436
6,536667	0,2	1,761031
6,540000	0,2	1,724699
6,543333	0,2	1,691118
6,546667	0,2	1,660543
6,550000	0,2	1,632571
6,553333	0,2	1,606476
6,556667	0,2	1,581752
6,560000	0,2	1,558492
6,563333	0,2	1,537154
6,566667	0,2	1,517990
6,570000	0,2	1,500845
6,573333	0,2	1,485360
6,576667	0,2	1,471189
6,580000	0,2	1,458357
6,583333	0,2	1,447641
6,586667	0,2	1,440112
6,590000	0,2	1,436166
6,593333	0,2	1,435230
6,596667	0,2	1,436420
6,600000	0,2	1,439449
6,603333	0,2	1,444541
6,606667	0,2	1,451447
6,610000	0,2	1,459327
6,613333	0,2	1,467718
6,616667	0,2	1,476917
6,620000	0,2	1,487449
6,623333	0,2	1,499555
6,626667	0,2	1,513013
6,630000	0,2	1,527383
6,633333	0,2	1,542489
6,636667	0,2	1,558362
6,640000	0,2	1,574782
6,643333	0,2	1,591395
6,646667	0,2	1,608154
6,650000	0,2	1,625389
6,653333	0,2	1,643565
6,656667	0,2	1,662716
6,660000	0,2	1,681999
6,663333	0,2	1,700114
6,666667	0,2	1,716160
6,670000	0,2	1,729993
6,673333	0,2	1,741970
6,676667	0,2	1,752478
6,680000	0,2	1,761661
6,683333	0,2	1,769586
6,686667	0,2	1,776419
6,690000	0,2	1,782315
6,693333	0,2	1,787169
6,696667	0,2	1,790426
6,700000	0,2	1,791270
6,703333	0,2	1,788984
6,706667	0,2	1,783192
6,710000	0,2	1,774094
6,713333	0,2	1,762667
6,716667	0,2	1,750275
6,720000	0,2	1,737625
6,723333	0,2	1,724302
6,726667	0,2	1,709603
6,730000	0,2	1,693490
6,733333	0,2	1,676487
6,736667	0,2	1,658941
6,740000	0,2	1,640822
6,743333	0,2	1,622063
6,746667	0,2	1,602623
6,750000	0,2	1,582403
6,753333	0,2	1,561369
6,756667	0,2	1,539609
6,760000	0,2	1,517340
6,763333	0,2	1,495026
6,766667	0,2	1,473218
6,770000	0,2	1,452235
6,773333	0,2	1,432319
6,776667	0,2	1,413780
6,780000	0,2	1,396713
6,783333	0,2	1,380932
6,786667	0,2	1,366352
6,790000	0,2	1,353087
6,793333	0,2	1,341010
6,796667	0,2	1,329669
6,800000	0,2	1,318832
6,803333	0,2	1,308685
6,806667	0,2	1,299391
6,810000	0,2	1,290848
6,813333	0,2	1,282722
6,816667	0,2	1,274603
6,820000	0,2	1,266550
6,823333	0,2	1,259184
6,826667	0,2	1,252884
6,830000	0,2	1,247631
6,833333	0,2	1,243683
6,836667	0,2	1,241554
6,840000	0,2	1,241439
6,843333	0,2	1,243067
6,846667	0,2	1,245858
6,850000	0,2	1,249211
6,853333	0,2	1,252621
6,856667	0,2	1,255470
6,860000	0,2	1,257060
6,863333	0,2	1,256986
6,866667	0,2	1,255441
6,870000	0,2	1,253044
6,873333	0,2	1,250260
6,876667	0,2	1,247030
6,880000	0,2	1,242807
6,883333	0,2	1,236776
6,886667	0,2	1,228221
6,890000	0,2	1,216979
6,893333	0,2	1,203620
6,896667	0,2	1,188951
6,900000	0,2	1,173456
6,903333	0,2	1,157460
6,906667	0,2	1,141404
6,910000	0,2	1,125723
6,913333	0,2	1,110817
6,916667	0,2	1,097172
6,920000	0,2	1,085250
6,923333	0,2	1,075113
6,926667	0,2	1,066290
6,930000	0,2	1,058113
6,933333	0,2	1,050013
6,936667	0,2	1,041739
6,940000	0,2	1,033669
6,943333	0,2	1,026529
6,946667	0,2	1,020681
6,950000	0,2	1,015850
6,953333	0,2	1,011326
6,956667	0,2	1,006671
6,960000	0,2	1,002179
6,963333	0,2	0,998287
6,966667	0,2	0,995239
6,970000	0,2	0,993468
6,973333	0,2	0,993297
6,976667	0,2	0,994422
6,980000	0,2	0,996206
6,983333	0,2	0,998296
6,986667	0,2	1,000912
6,990000	0,2	1,004594
6,993333	0,2	1,009595
6,996667	0,2	1,015748
7,000000	0,2	1,022875
7,003333	0,2	1,030787
7,006667	0,2	1,038940
7,010000	0,2	1,046571
7,013333	0,2	1,053150
7,016667	0,2	1,058588
7,020000	0,2	1,063195
7,023333	0,2	1,067402
7,026667	0,2	1,071349
7,030000	0,2	1,074770
7,033333	0,2	1,077307
7,036667	0,2	1,078778
7,040000	0,2	1,079133
7,043333	0,2	1,078403
7,046667	0,2	1,076785
7,050000	0,2	1,074705
7,053333	0,2	1,072847
7,056667	0,2	1,072073
7,060000	0,2	1,072979
7,063333	0,2	1,075429
7,066667	0,2	1,078617
7,070000	0,2	1,081471
7,073333	0,2	1,083159
7,076667	0,2	1,083539
7,080000	0,2	1,083140
7,083333	0,2	1,082656
7,086667	0,2	1,082436
7,090000	0,2	1,082342
7,093333	0,2	1,082105
7,096667	0,2	1,081759
7,100000	0,2	1,081460
7,103333	0,2	1,081092
7,106667	0,2	1,080446
7,110000	0,2	1,079439
7,113333	0,2	1,077927
7,116667	0,2	1,075737
7,120000	0,2	1,072853
7,123333	0,2	1,069307
7,126667	0,2	1,065013
7,130000	0,2	1,059842
7,133333	0,2	1,053877
7,136667	0,2	1,047513
7,140000	0,2	1,041143
7,143333	0,2	1,034841
7,146667	0,2	1,028332
7,150000	0,2	1,021179
7,153333	0,2	1,013264
7,156667	0,2	1,005016
7,160000	0,2	0,996958
7,163333	0,2	0,989260
7,166667	0,2	0,981862
7,170000	0,2	0,974685
7,173333	0,2	0,967575
7,176667	0,2	0,960268
7,180000	0,2	0,952619
7,183333	0,2	0,944753
7,186667	0,2	0,936799
7,190000	0,2	0,928605
7,193333	0,2	0,920027
7,196667	0,2	0,911221
7,200000	0,2	0,902300
7,203333	0,2	0,893023
7,206667	0,2	0,883111
7,210000	0,2	0,872680
7,213333	0,2	0,862111
7,216667	0,2	0,851618
7,220000	0,2	0,841229
7,223333	0,2	0,830899
7,226667	0,2	0,820494
7,230000	0,2	0,809893
7,233333	0,2	0,799120
7,236667	0,2	0,788256
7,240000	0,2	0,777193
7,243333	0,2	0,765724
7,246667	0,2	0,754010
7,250000	0,2	0,742489
7,253333	0,2	0,731262
7,256667	0,2	0,719930
7,260000	0,2	0,708024
7,263333	0,2	0,695645
7,266667	0,2	0,683515
7,270000	0,2	0,672142
7,273333	0,2	0,661168
7,276667	0,2	0,649823
7,280000	0,2	0,637786
7,283333	0,2	0,625402
7,286667	0,2	0,613332
7,290000	0,2	0,602139
7,293333	0,2	0,591957
7,296667	0,2	0,582546
7,300000	0,2	0,573510
7,303333	0,2	0,564243
7,306667	0,2	0,554203
7,310000	0,2	0,543639
7,313333	0,2	0,533511
7,316667	0,2	0,524533
7,320000	0,2	0,516734
7,323333	0,2	0,509898
7,326667	0,2	0,503942
7,330000	0,2	0,498830
7,333333	0,2	0,494463
7,336667	0,2	0,490587
7,340000	0,2	0,486903
7,343333	0,2	0,483421
7,346667	0,2	0,480398
7,350000	0,2	0,477793
7,353333	0,2	0,475331
7,356667	0,2	0,473182
7,360000	0,2	0,471954
7,363333	0,2	0,471948
7,366667	0,2	0,472869
7,370000	0,2	0,474356
7,373333	0,2	0,476527
7,376667	0,2	0,479781
7,380000	0,2	0,484354
7,383333	0,2	0,490294
7,386667	0,2	0,497410
7,390000	0,2	0,505211
7,393333	0,2	0,513268
7,396667	0,2	0,521489
7,400000	0,2	0,530027
7,403333	0,2	0,539182
7,406667	0,2	0,549249
7,410000	0,2	0,560350
7,413333	0,2	0,572432
7,416667	0,2	0,585323
7,420000	0,2	0,598745
7,423333	0,2	0,612325
7,426667	0,2	0,625793
7,430000	0,2	0,639277
7,433333	0,2	0,653073
7,436667	0,2	0,667270
7,440000	0,2	0,682033
7,443333	0,2	0,697786
7,446667	0,2	0,714880
7,450000	0,2	0,733508
7,453333	0,2	0,753629
7,456667	0,2	0,774737
7,460000	0,2	0,796018
7,463333	0,2	0,816733
7,466667	0,2	0,836602
7,470000	0,2	0,855938
7,473333	0,2	0,875236
7,476667	0,2	0,894775
7,480000	0,2	0,914576
7,483333	0,2	0,934594
7,486667	0,2	0,954972
7,490000	0,2	0,975899
7,493333	0,2	0,997260
7,496667	0,2	1,018627
7,500000	0,2	1,039477
7,503333	0,2	1,059239
7,506667	0,2	1,077529
7,510000	0,2	1,094585
7,513333	0,2	1,111078
7,516667	0,2	1,127237
7,520000	0,2	1,142509
7,523333	0,2	1,156298
7,526667	0,2	1,168568
7,530000	0,2	1,179639
7,533333	0,2	1,189775
7,536667	0,2	1,198980
7,540000	0,2	1,207083
7,543333	0,2	1,213934
7,546667	0,2	1,219390
7,550000	0,2	1,223510
7,553333	0,2	1,226848
7,556667	0,2	1,230078
7,560000	0,2	1,233293
7,563333	0,2	1,236004
7,566667	0,2	1,237836
7,570000	0,2	1,238950
7,573333	0,2	1,239719
7,576667	0,2	1,240334
7,580000	0,2	1,240850
7,583333	0,2	1,241386
7,586667	0,2	1,242100
7,590000	0,2	1,242982
7,593333	0,2	1,243927
7,596667	0,2	1,245053
7,600000	0,2	1,246696
7,603333	0,2	1,249097
7,606667	0,2	1,252367
7,610000	0,2	1,256734
7,613333	0,2	1,262518
7,616667	0,2	1,270027
7,620000	0,2	1,279689
7,623333	0,2	1,291921
7,626667	0,2	1,306756
7,630000	0,2	1,323947
7,633333	0,2	1,343404
7,636667	0,2	1,365105
7,640000	0,2	1,388616
7,643333	0,2	1,413303
7,646667	0,2	1,439226
7,650000	0,2	1,467410
7,653333	0,2	1,498934
7,656667	0,2	1,533970
7,660000	0,2	1,572078
7,663333	0,2	1,612989
7,666667	0,2	1,656413
7,670000	0,2	1,701697
7,673333	0,2	1,748334
7,676667	0,2	1,796421
7,680000	0,2	1,846207
7,683333	0,2	1,897531
7,686667	0,2	1,950042
7,690000	0,2	2,003775
7,693333	0,2	2,059117
7,696667	0,2	2,116263
7,700000	0,2	2,174938
7,703333	0,2	2,234530
7,706667	0,2	2,294367
7,710000	0,2	2,354106
7,713333	0,2	2,413694
7,716667	0,2	2,472884
7,720000	0,2	2,531015
7,723333	0,2	2,587279
7,726667	0,2	2,641143
7,730000	0,2	2,692355
7,733333	0,2	2,740664
7,736667	0,2	2,785889
7,740000	0,2	2,828105
7,743333	0,2	2,867532
7,746667	0,2	2,904251
7,750000	0,2	2,938071
7,753333	0,2	2,968491
7,756667	0,2	2,994790
7,760000	0,2	3,016360
7,763333	0,2	3,032996
7,766667	0,2	3,044871
7,770000	0,2	3,052319
7,773333	0,2	3,055582
7,776667	0,2	3,054592
7,780000	0,2	3,049139
7,783333	0,2	3,039127
7,786667	0,2	3,024305
7,790000	0,2	3,004197
7,793333	0,2	2,978900
7,796667	0,2	2,949446
7,800000	0,2	2,916913
7,803333	0,2	2,881589
7,806667	0,2	2,843060
7,810000	0,2	2,800830
7,813333	0,2	2,755045
7,816667	0,2	2,706708
7,820000	0,2	2,657103
7,823333	0,2	2,606994
7,826667	0,2	2,556429
7,830000	0,2	2,505214
7,833333	0,2	2,453252
7,836667	0,2	2,400639
7,840000	0,2	2,347919
7,843333	0,2	2,296016
7,846667	0,2	2,245684
7,850000	0,2	2,197117
7,853333	0,2	2,150043
7,856667	0,2	2,104150
7,860000	0,2	2,059391
7,863333	0,2	2,015864
7,866667	0,2	1,973758
7,870000	0,2	1,933539
7,873333	0,2	1,895723
7,876667	0,2	1,860186
7,880000	0,2	1,826084
7,883333	0,2	1,792724
7,886667	0,2	1,760268
7,890000	0,2	1,729332
7,893333	0,2	1,699951
7,896667	0,2	1,671442
7,900000	0,2	1,643508
7,903333	0,2	1,616697
7,906667	0,2	1,591596
7,910000	0,2	1,568288
7,913333	0,2	1,546511
7,916667	0,2	1,525760
7,920000	0,2	1,505244
7,923333	0,2	1,484196
7,926667	0,2	1,462407
7,930000	0,2	1,440193
7,933333	0,2	1,418024
7,936667	0,2	1,396294
7,940000	0,2	1,374971
7,943333	0,2	1,353421
7,946667	0,2	1,330981
7,950000	0,2	1,307706
7,953333	0,2	1,284391
7,956667	0,2	1,261882
7,960000	0,2	1,240604
7,963333	0,2	1,220729
7,966667	0,2	1,202266
7,970000	0,2	1,184805
7,973333	0,2	1,167375
7,976667	0,2	1,148838
7,980000	0,2	1,128693
7,983333	0,2	1,107487
7,986667	0,2	1,086265
7,990000	0,2	1,065735
7,993333	0,2	1,045961
7,996667	0,2	1,026495
8,000000	0,2	1,006904
8,003333	0,2	0,987289
8,006667	0,2	0,968054
8,010000	0,2	0,949370
8,013333	0,2	0,931236
8,016667	0,2	0,913827
8,020000	0,2	0,897399
8,023333	0,2	0,881915
8,026667	0,2	0,867043
8,030000	0,2	0,852684
8,033333	0,2	0,839313
8,036667	0,2	0,827514
8,040000	0,2	0,817290
8,043333	0,2	0,808007
8,046667	0,2	0,798956
8,050000	0,2	0,789869
8,053333	0,2	0,781003
8,056667	0,2	0,772927
8,060000	0,2	0,766182
8,063333	0,2	0,761160
8,066667	0,2	0,758114
8,070000	0,2	0,756907
8,073333	0,2	0,756981
8,076667	0,2	0,757925
8,080000	0,2	0,759735
8,083333	0,2	0,762327
8,086667	0,2	0,765420
8,090000	0,2	0,768957
8,093333	0,2	0,773033
8,096667	0,2	0,777556
8,100000	0,2	0,782284
8,103333	0,2	0,787091
8,106667	0,2	0,792200
8,110000	0,2	0,798090
8,113333	0,2	0,804878
8,116667	0,2	0,811975
8,120000	0,2	0,818625
8,123333	0,2	0,824397
8,126667	0,2	0,829171
8,130000	0,2	0,833092
8,133333	0,2	0,836326
8,136667	0,2	0,838655
8,140000	0,2	0,839759
8,143333	0,2	0,839846
8,146667	0,2	0,839516
8,150000	0,2	0,839093
8,153333	0,2	0,838269
8,156667	0,2	0,836483
8,160000	0,2	0,833474
8,163333	0,2	0,829166
8,166667	0,2	0,823370
8,170000	0,2	0,815845
8,173333	0,2	0,806556
8,176667	0,2	0,795958
8,180000	0,2	0,784790
8,183333	0,2	0,773521
8,186667	0,2	0,762137
8,190000	0,2	0,750333
8,193333	0,2	0,737829
8,196667	0,2	0,724429
8,200000	0,2	0,709947
8,203333	0,2	0,694412
8,206667	0,2	0,678176
8,210000	0,2	0,661643
8,213333	0,2	0,645028
8,216667	0,2	0,628327
8,220000	0,2	0,611408
8,223333	0,2	0,594242
8,226667	0,2	0,577092
8,230000	0,2	0,560344
8,233333	0,2	0,544027
8,236667	0,2	0,527745
8,240000	0,2	0,511256
8,243333	0,2	0,494710
8,246667	0,2	0,478210
8,250000	0,2	0,461627
8,253333	0,2	0,444964
8,256667	0,2	0,428515
8,260000	0,2	0,412553
8,263333	0,2	0,397113
8,266667	0,2	0,382242
8,270000	0,2	0,368185
8,273333	0,2	0,355017
8,276667	0,2	0,342320
8,280000	0,2	0,329693
8,283333	0,2	0,317451
8,286667	0,2	0,306367
8,290000	0,2	0,296816
8,293333	0,2	0,288387
8,296667	0,2	0,280082
8,300000	0,2	0,270940
8,303333	0,2	0,260962
8,306667	0,2	0,251356
8,310000	0,2	0,243452
8,313333	0,2	0,237526
8,316667	0,2	0,232828
8,320000	0,2	0,228384
8,323333	0,2	0,223458
8,326667	0,2	0,217627
8,330000	0,2	0,210965
8,333333	0,2	0,203944
8,336667	0,2	0,197103
8,340000	0,2	0,191031
8,343333	0,2	0,186353
8,346667	0,2	0,183398
8,350000	0,2	0,182057
8,353333	0,2	0,181910
8,356667	0,2	0,182398
8,360000	0,2	0,183158
8,363333	0,2	0,184092
8,366667	0,2	0,185105
8,370000	0,2	0,186185
8,373333	0,2	0,187464
8,376667	0,2	0,188841
8,380000	0,2	0,189822
8,383333	0,2	0,189924
8,386667	0,2	0,189070
8,390000	0,2	0,187637
8,393333	0,2	0,186230
8,396667	0,2	0,185346
8,400000	0,2	0,185308
8,403333	0,2	0,186331
8,406667	0,2	0,188261
8,410000	0,2	0,190436
8,413333	0,2	0,192230
8,416667	0,2	0,193754
8,420000	0,2	0,195786
8,423333	0,2	0,199003
8,426667	0,2	0,203372
8,430000	0,2	0,208129
8,433333	0,2	0,212327
8,436667	0,2	0,215566
8,440000	0,2	0,218309
8,443333	0,2	0,221484
8,446667	0,2	0,225745
8,450000	0,2	0,231260
8,453333	0,2	0,238027
8,456667	0,2	0,245890
8,460000	0,2	0,254451
8,463333	0,2	0,263326
8,466667	0,2	0,272218
8,470000	0,2	0,280828
8,473333	0,2	0,289288
8,476667	0,2	0,298258
8,480000	0,2	0,308137
8,483333	0,2	0,318760
8,486667	0,2	0,329872
8,490000	0,2	0,341257
8,493333	0,2	0,352545
8,496667	0,2	0,363421
8,500000	0,2	0,373917
8,503333	0,2	0,384295
8,506667	0,2	0,394808
8,510000	0,2	0,405533
8,513333	0,2	0,416126
8,516667	0,2	0,425920
8,520000	0,2	0,434482
8,523333	0,2	0,441744
8,526667	0,2	0,447675
8,530000	0,2	0,452177
8,533333	0,2	0,455196
8,536667	0,2	0,456825
8,540000	0,2	0,457222
8,543333	0,2	0,456347
8,546667	0,2	0,454056
8,550000	0,2	0,450630
8,553333	0,2	0,446779
8,556667	0,2	0,442738
8,560000	0,2	0,437695
8,563333	0,2	0,430509
8,566667	0,2	0,420702
8,570000	0,2	0,408482
8,573333	0,2	0,394290
8,576667	0,2	0,378608
8,580000	0,2	0,361976
8,583333	0,2	0,345168
8,586667	0,2	0,329084
8,590000	0,2	0,314118
8,593333	0,2	0,299863
8,596667	0,2	0,285673
8,600000	0,2	0,271312
8,603333	0,2	0,257034
8,606667	0,2	0,243198
8,610000	0,2	0,229968
8,613333	0,2	0,217467
8,616667	0,2	0,205988
8,620000	0,2	0,195641
8,623333	0,2	0,186077
8,626667	0,2	0,176994
8,630000	0,2	0,168719
8,633333	0,2	0,162064
8,636667	0,2	0,157788
8,640000	0,2	0,156077
8,643333	0,2	0,156341
8,646667	0,2	0,157655
8,650000	0,2	0,159426
8,653333	0,2	0,161476
8,656667	0,2	0,163739
8,660000	0,2	0,166272
8,663333	0,2	0,169483
8,666667	0,2	0,174023
8,670000	0,2	0,180405
8,673333	0,2	0,188669
8,676667	0,2	0,198471
8,680000	0,2	0,209469
8,683333	0,2	0,221354
8,686667	0,2	0,233687
8,690000	0,2	0,246056
8,693333	0,2	0,258295
8,696667	0,2	0,270466
8,700000	0,2	0,282828
8,703333	0,2	0,295682
8,706667	0,2	0,309028
8,710000	0,2	0,322539
8,713333	0,2	0,335977
8,716667	0,2	0,349391
8,720000	0,2	0,362935
8,723333	0,2	0,376684
8,726667	0,2	0,390403
8,730000	0,2	0,403501
8,733333	0,2	0,415331
8,736667	0,2	0,425602
8,740000	0,2	0,434631
8,743333	0,2	0,443055
8,746667	0,2	0,451229
8,750000	0,2	0,458958
8,753333	0,2	0,465769
8,756667	0,2	0,471400
8,760000	0,2	0,475947
8,763333	0,2	0,479680
8,766667	0,2	0,482816
8,770000	0,2	0,485199
8,773333	0,2	0,486418
8,776667	0,2	0,486315
8,780000	0,2	0,484955
8,783333	0,2	0,482169
8,786667	0,2	0,477599
8,790000	0,2	0,471259
8,793333	0,2	0,463647
8,796667	0,2	0,455268
8,800000	0,2	0,446429
8,803333	0,2	0,437388
8,806667	0,2	0,428226
8,810000	0,2	0,418760
8,813333	0,2	0,408845
8,816667	0,2	0,398544
8,820000	0,2	0,388001
8,823333	0,2	0,377371
8,826667	0,2	0,366624
8,830000	0,2	0,355273
8,833333	0,2	0,342824
8,836667	0,2	0,329530
8,840000	0,2	0,316288
8,843333	0,2	0,303829
8,846667	0,2	0,292116
8,850000	0,2	0,280460
8,853333	0,2	0,268297
8,856667	0,2	0,255773
8,860000	0,2	0,243444
8,863333	0,2	0,231726
8,866667	0,2	0,220800
8,870000	0,2	0,210639
8,873333	0,2	0,201090
8,876667	0,2	0,192090
8,880000	0,2	0,183675
8,883333	0,2	0,175990
8,886667	0,2	0,169439
8,890000	0,2	0,164353
8,893333	0,2	0,160478
8,896667	0,2	0,157162
8,900000	0,2	0,153909
8,903333	0,2	0,150616
8,906667	0,2	0,147477
8,910000	0,2	0,144904
8,913333	0,2	0,143264
8,916667	0,2	0,142406
8,920000	0,2	0,141721
8,923333	0,2	0,140835
8,926667	0,2	0,140009
8,930000	0,2	0,139882
8,933333	0,2	0,140932
8,936667	0,2	0,143072
8,940000	0,2	0,145680
8,943333	0,2	0,148129
8,946667	0,2	0,150329
8,950000	0,2	0,152606
8,953333	0,2	0,155221
8,956667	0,2	0,158343
8,960000	0,2	0,162178
8,963333	0,2	0,166862
8,966667	0,2	0,172475
8,970000	0,2	0,179070
8,973333	0,2	0,186522
8,976667	0,2	0,194418
8,980000	0,2	0,202129
8,983333	0,2	0,209304
8,986667	0,2	0,216351
8,990000	0,2	0,223895
8,993333	0,2	0,231901
8,996667	0,2	0,239881
9,000000	0,2	0,247818
9,003333	0,2	0,256339
9,006667	0,2	0,266076
9,010000	0,2	0,277362
9,013333	0,2	0,290291
9,016667	0,2	0,304621
9,020000	0,2	0,319808
9,023333	0,2	0,335290
9,026667	0,2	0,350873
9,030000	0,2	0,366959
9,033333	0,2	0,384262
9,036667	0,2	0,403205
9,040000	0,2	0,423892
9,043333	0,2	0,446530
9,046667	0,2	0,471476
9,050000	0,2	0,498992
9,053333	0,2	0,529087
9,056667	0,2	0,561486
9,060000	0,2	0,595718
9,063333	0,2	0,631287
9,066667	0,2	0,667812
9,070000	0,2	0,705022
9,073333	0,2	0,742778
9,076667	0,2	0,781432
9,080000	0,2	0,821991
9,083333	0,2	0,865385
9,086667	0,2	0,911565
9,090000	0,2	0,959836
9,093333	0,2	1,009888
9,096667	0,2	1,061890
9,100000	0,2	1,115780
9,103333	0,2	1,170865
9,106667	0,2	1,225924
9,110000	0,2	1,279799
9,113333	0,2	1,332154
9,116667	0,2	1,383488
9,120000	0,2	1,434462
9,123333	0,2	1,485367
9,126667	0,2	1,535895
9,130000	0,2	1,585267
9,133333	0,2	1,632699
9,136667	0,2	1,677724
9,140000	0,2	1,720177
9,143333	0,2	1,759914
9,146667	0,2	1,796540
9,150000	0,2	1,829603
9,153333	0,2	1,858837
9,156667	0,2	1,884070
9,160000	0,2	1,905281
9,163333	0,2	1,922651
9,166667	0,2	1,935988
9,170000	0,2	1,944272
9,173333	0,2	1,946352
9,176667	0,2	1,941951
9,180000	0,2	1,931758
9,183333	0,2	1,916926
9,186667	0,2	1,898660
9,190000	0,2	1,877762
9,193333	0,2	1,854216
9,196667	0,2	1,827295
9,200000	0,2	1,796273
9,203333	0,2	1,760912
9,206667	0,2	1,721452
9,210000	0,2	1,678569
9,213333	0,2	1,633162
9,216667	0,2	1,585885
9,220000	0,2	1,536997
9,223333	0,2	1,486489
9,226667	0,2	1,434412
9,230000	0,2	1,381420
9,233333	0,2	1,328628
9,236667	0,2	1,276746
9,240000	0,2	1,225745
9,243333	0,2	1,175383
9,246667	0,2	1,125692
9,250000	0,2	1,076950
9,253333	0,2	1,029466
9,256667	0,2	0,983513
9,260000	0,2	0,939218
9,263333	0,2	0,896497
9,266667	0,2	0,855380
9,270000	0,2	0,816230
9,273333	0,2	0,779335
9,276667	0,2	0,744550
9,280000	0,2	0,711676
9,283333	0,2	0,681026
9,286667	0,2	0,653281
9,290000	0,2	0,628836
9,293333	0,2	0,607281
9,296667	0,2	0,587490
9,300000	0,2	0,568612
9,303333	0,2	0,550874
9,306667	0,2	0,535138
9,310000	0,2	0,522100
9,313333	0,2	0,511956
9,316667	0,2	0,504287
9,320000	0,2	0,498216
9,323333	0,2	0,492900
9,326667	0,2	0,487921
9,330000	0,2	0,483493
9,333333	0,2	0,480499
9,336667	0,2	0,479781
9,340000	0,2	0,481247
9,343333	0,2	0,484122
9,346667	0,2	0,487852
9,350000	0,2	0,492357
9,353333	0,2	0,497545
9,356667	0,2	0,502894
9,360000	0,2	0,507806
9,363333	0,2	0,512341
9,366667	0,2	0,517178
9,370000	0,2	0,522969
9,373333	0,2	0,529998
9,376667	0,2	0,538143
9,380000	0,2	0,547026
9,383333	0,2	0,556453
9,386667	0,2	0,566515
9,390000	0,2	0,577166
9,393333	0,2	0,587882
9,396667	0,2	0,597827
9,400000	0,2	0,606454
9,403333	0,2	0,613970
9,406667	0,2	0,621087
9,410000	0,2	0,628321
9,413333	0,2	0,635625
9,416667	0,2	0,642678
9,420000	0,2	0,649417
9,423333	0,2	0,656221
9,426667	0,2	0,663542
9,430000	0,2	0,671392
9,433333	0,2	0,679381
9,436667	0,2	0,687047
9,440000	0,2	0,693991
9,443333	0,2	0,700134
9,446667	0,2	0,705853
9,450000	0,2	0,711527
9,453333	0,2	0,717122
9,456667	0,2	0,722341
9,460000	0,2	0,726928
9,463333	0,2	0,731045
9,466667	0,2	0,735584
9,470000	0,2	0,741623
9,473333	0,2	0,749293
9,476667	0,2	0,757573
9,480000	0,2	0,765190
9,483333	0,2	0,771565
9,486667	0,2	0,777085
9,490000	0,2	0,782668
9,493333	0,2	0,789056
9,496667	0,2	0,796469
9,500000	0,2	0,804722
9,503333	0,2	0,813278
9,506667	0,2	0,821327
9,510000	0,2	0,828254
9,513333	0,2	0,834042
9,516667	0,2	0,839211
9,520000	0,2	0,844571
9,523333	0,2	0,850898
9,526667	0,2	0,858461
9,530000	0,2	0,866848
9,533333	0,2	0,875293
9,536667	0,2	0,882973
9,540000	0,2	0,889023
9,543333	0,2	0,892698
9,546667	0,2	0,893953
9,550000	0,2	0,893665
9,553333	0,2	0,892968
9,556667	0,2	0,892540
9,560000	0,2	0,892268
9,563333	0,2	0,891244
9,566667	0,2	0,888365
9,570000	0,2	0,882912
9,573333	0,2	0,874535
9,576667	0,2	0,863362
9,580000	0,2	0,850182
9,583333	0,2	0,835845
9,586667	0,2	0,820432
9,590000	0,2	0,803395
9,593333	0,2	0,784335
9,596667	0,2	0,763216
9,600000	0,2	0,740106
9,603333	0,2	0,715240
9,606667	0,2	0,689121
9,610000	0,2	0,662088
9,613333	0,2	0,634013
9,616667	0,2	0,604801
9,620000	0,2	0,574731
9,623333	0,2	0,544166
9,626667	0,2	0,513311
9,630000	0,2	0,482054
9,633333	0,2	0,450040
9,636667	0,2	0,417302
9,640000	0,2	0,384522
9,643333	0,2	0,352386
9,646667	0,2	0,320994
9,650000	0,2	0,290081
9,653333	0,2	0,259548
9,656667	0,2	0,229492
9,660000	0,2	0,199996
9,663333	0,2	0,171188
9,666667	0,2	0,143136
9,670000	0,2	0,115695
9,673333	0,2	0,088701
9,676667	0,2	0,062150
9,680000	0,2	0,036299
9,683333	0,2	0,011784
9,686667	0,2	-0,010678
9,690000	0,2	-0,030989
9,693333	0,2	-0,049912
9,696667	0,2	-0,068395
9,700000	0,2	-0,086865
9,703333	0,2	-0,105364
9,706667	0,2	-0,123687
9,710000	0,2	-0,141265
9,713333	0,2	-0,157525
9,716667	0,2	-0,172236
9,720000	0,2	-0,185356
9,723333	0,2	-0,196904
9,726667	0,2	-0,207056
9,730000	0,2	-0,216095
9,733333	0,2	-0,224376
9,736667	0,2	-0,232480
9,740000	0,2	-0,241027
9,743333	0,2	-0,250088
9,746667	0,2	-0,259237
9,750000	0,2	-0,268274
9,753333	0,2	-0,277277
9,756667	0,2	-0,285996
9,760000	0,2	-0,293761
9,763333	0,2	-0,300038
9,766667	0,2	-0,304878
9,770000	0,2	-0,308760
9,773333	0,2	-0,312220
9,776667	0,2	-0,315878
9,780000	0,2	-0,320445
9,783333	0,2	-0,326232
9,786667	0,2	-0,332737
9,790000	0,2	-0,338927
9,793333	0,2	-0,343926
9,796667	0,2	-0,347489
9,800000	0,2	-0,349986
9,803333	0,2	-0,351955
9,806667	0,2	-0,353784
9,810000	0,2	-0,355730
9,813333	0,2	-0,357911
9,816667	0,2	-0,360377
9,820000	0,2	-0,363164
9,823333	0,2	-0,365980
9,826667	0,2	-0,368200
9,830000	0,2	-0,369565
9,833333	0,2	-0,370420
9,836667	0,2	-0,371161
9,840000	0,2	-0,371972
9,843333	0,2	-0,373056
9,846667	0,2	-0,374646
9,850000	0,2	-0,376679
9,853333	0,2	-0,378735
9,856667	0,2	-0,380446
9,860000	0,2	-0,381646
9,863333	0,2	-0,382193
9,866667	0,2	-0,382090
9,870000	0,2	-0,381607
9,873333	0,2	-0,381001
9,876667	0,2	-0,380407
9,880000	0,2	-0,379964
9,883333	0,2	-0,379815
9,886667	0,2	-0,379984
9,890000	0,2	-0,380341
9,893333	0,2	-0,380712
9,896667	0,2	-0,381175
9,900000	0,2	-0,382092
9,903333	0,2	-0,383656
9,906667	0,2	-0,385576
9,910000	0,2	-0,387317
9,913333	0,2	-0,388587
9,916667	0,2	-0,389541
9,920000	0,2	-0,390431
9,923333	0,2	-0,391337
9,926667	0,2	-0,392235
9,930000	0,2	-0,392900
9,933333	0,2	-0,393004
9,936667	0,2	-0,392633
9,940000	0,2	-0,392393
9,943333	0,2	-0,392960
9,946667	0,2	-0,394511
9,950000	0,2	-0,396548
9,953333	0,2	-0,398558
9,956667	0,2	-0,400798
9,960000	0,2	-0,403891
9,963333	0,2	-0,407743
9,966667	0,2	-0,411591
9,970000	0,2	-0,414834
9,973333	0,2	-0,417061
9,976667	0,2	-0,417929
9,980000	0,2	-0,417783
9,983333	0,2	-0,417770
9,986667	0,2	-0,418954
9,990000	0,2	-0,421607
9,993333	0,2	-0,425202
9,996667	0,2	-0,428962
10,000000	0,2	-0,432423
10,003333	0,2	-0,435470
10,006667	0,2	-0,438049
10,010000	0,2	-0,440160
10,013333	0,2	-0,442195
10,016667	0,2	-0,444816
10,020000	0,2	-0,448253
10,023333	0,2	-0,452168
10,026667	0,2	-0,456247
10,030000	0,2	-0,460424
10,033333	0,2	-0,464437
10,036667	0,2	-0,467646
10,040000	0,2	-0,469801
10,043333	0,2	-0,471515
10,046667	0,2	-0,473435
10,050000	0,2	-0,475678
10,053333	0,2	-0,478203
10,056667	0,2	-0,480955
10,060000	0,2	-0,483710
10,063333	0,2	-0,486163
10,066667	0,2	-0,488213
10,070000	0,2	-0,490029
10,073333	0,2	-0,491900
10,076667	0,2	-0,494126
10,080000	0,2	-0,496815
10,083333	0,2	-0,499642
10,086667	0,2	-0,501878
10,090000	0,2	-0,502811
10,093333	0,2	-0,502387
10,096667	0,2	-0,501375
10,100000	0,2	-0,500722
10,103333	0,2	-0,500983
10,106667	0,2	-0,502369
10,110000	0,2	-0,504837
10,113333	0,2	-0,507898
10,116667	0,2	-0,510671
10,120000	0,2	-0,512366
10,123333	0,2	-0,512684
10,126667	0,2	-0,511851
10,130000	0,2	-0,510221
10,133333	0,2	-0,507786
10,136667	0,2	-0,504181
10,140000	0,2	-0,499165
10,143333	0,2	-0,493188
10,146667	0,2	-0,487209
10,150000	0,2	-0,481661
10,153333	0,2	-0,476131
10,156667	0,2	-0,470233
10,160000	0,2	-0,464149
10,163333	0,2	-0,458244
10,166667	0,2	-0,452514
10,170000	0,2	-0,446566
10,173333	0,2	-0,439980
10,176667	0,2	-0,432409
10,180000	0,2	-0,423497
10,183333	0,2	-0,413150
10,186667	0,2	-0,401729
10,190000	0,2	-0,389631
10,193333	0,2	-0,376908
10,196667	0,2	-0,363463
10,200000	0,2	-0,349192
10,203333	0,2	-0,333812
10,206667	0,2	-0,316938
10,210000	0,2	-0,298507
10,213333	0,2	-0,278897
10,216667	0,2	-0,258400
10,220000	0,2	-0,236722
10,223333	0,2	-0,213342
10,226667	0,2	-0,188117
10,230000	0,2	-0,161149
10,233333	0,2	-0,132437
10,236667	0,2	-0,101999
10,240000	0,2	-0,069993
10,243333	0,2	-0,036561
10,246667	0,2	-0,001622
10,250000	0,2	0,035245
10,253333	0,2	0,074617
10,256667	0,2	0,116885
10,260000	0,2	0,161967
10,263333	0,2	0,209222
10,266667	0,2	0,257832
10,270000	0,2	0,307429
10,273333	0,2	0,358332
10,276667	0,2	0,411175
10,280000	0,2	0,466132
10,283333	0,2	0,522676
10,286667	0,2	0,580197
10,290000	0,2	0,638455
10,293333	0,2	0,697407
10,296667	0,2	0,756963
10,300000	0,2	0,816999
10,303333	0,2	0,877429
10,306667	0,2	0,938219
10,310000	0,2	0,999554
10,313333	0,2	1,061847
10,316667	0,2	1,125004
10,320000	0,2	1,187743
10,323333	0,2	1,248341
10,326667	0,2	1,305840
10,330000	0,2	1,360173
10,333333	0,2	1,411559
10,336667	0,2	1,460050
10,340000	0,2	1,505358
10,343333	0,2	1,546937
10,346667	0,2	1,584305
10,350000	0,2	1,617198
10,353333	0,2	1,645422
10,356667	0,2	1,668929
10,360000	0,2	1,688007
10,363333	0,2	1,702975
10,366667	0,2	1,713869
10,370000	0,2	1,720692
10,373333	0,2	1,723532
10,376667	0,2	1,722257
10,380000	0,2	1,716571
10,383333	0,2	1,706428
10,386667	0,2	1,692016
10,390000	0,2	1,673424
10,393333	0,2	1,650678
10,396667	0,2	1,623877
10,400000	0,2	1,593032
10,403333	0,2	1,558106
10,406667	0,2	1,519376
10,410000	0,2	1,477496
10,413333	0,2	1,433165
10,416667	0,2	1,386882
10,420000	0,2	1,339012
10,423333	0,2	1,289833
10,426667	0,2	1,239354
10,430000	0,2	1,187483
10,433333	0,2	1,134461
10,436667	0,2	1,080762
10,440000	0,2	1,026782
10,443333	0,2	0,973035
10,446667	0,2	0,920267
10,450000	0,2	0,868968
10,453333	0,2	0,818952
10,456667	0,2	0,769745
10,460000	0,2	0,721385
10,463333	0,2	0,674616
10,466667	0,2	0,630388
10,470000	0,2	0,589304
10,473333	0,2	0,551386
10,476667	0,2	0,516285
10,480000	0,2	0,483691
10,483333	0,2	0,453484
10,486667	0,2	0,425719
10,490000	0,2	0,400575
10,493333	0,2	0,378074
10,496667	0,2	0,357879
10,500000	0,2	0,339603
10,503333	0,2	0,323301
10,506667	0,2	0,309379
10,510000	0,2	0,298127
10,513333	0,2	0,289838
10,516667	0,2	0,284889
10,520000	0,2	0,283174
10,523333	0,2	0,283983
10,526667	0,2	0,286690
10,530000	0,2	0,291170
10,533333	0,2	0,297457
10,536667	0,2	0,305306
10,540000	0,2	0,314242
10,543333	0,2	0,324031
10,546667	0,2	0,335072
10,550000	0,2	0,347982
10,553333	0,2	0,362777
10,556667	0,2	0,379034
10,560000	0,2	0,396565
10,563333	0,2	0,415131
10,566667	0,2	0,434005
10,570000	0,2	0,452495
10,573333	0,2	0,470430
10,576667	0,2	0,487905
10,580000	0,2	0,504985
10,583333	0,2	0,521853
10,586667	0,2	0,538885
10,590000	0,2	0,556223
10,593333	0,2	0,573523
10,596667	0,2	0,590249
10,600000	0,2	0,605929
10,603333	0,2	0,620172
10,606667	0,2	0,632828
10,610000	0,2	0,644201
10,613333	0,2	0,654725
10,616667	0,2	0,664346
10,620000	0,2	0,672655
10,623333	0,2	0,679495
10,626667	0,2	0,685039
10,630000	0,2	0,689415
10,633333	0,2	0,692502
10,636667	0,2	0,694037
10,640000	0,2	0,693798
10,643333	0,2	0,691611
10,646667	0,2	0,687317
10,650000	0,2	0,680909
10,653333	0,2	0,672653
10,656667	0,2	0,663039
10,660000	0,2	0,652578
10,663333	0,2	0,641473
10,666667	0,2	0,629457
10,670000	0,2	0,616003
10,673333	0,2	0,600670
10,676667	0,2	0,583268
10,680000	0,2	0,563953
10,683333	0,2	0,543184
10,686667	0,2	0,521384
10,690000	0,2	0,498832
10,693333	0,2	0,475956
10,696667	0,2	0,453327
10,700000	0,2	0,431217
10,703333	0,2	0,409375
10,706667	0,2	0,387286
10,710000	0,2	0,364575
10,713333	0,2	0,341177
10,716667	0,2	0,317275
10,720000	0,2	0,293105
10,723333	0,2	0,268683
10,726667	0,2	0,243765
10,730000	0,2	0,218206
10,733333	0,2	0,192246
10,736667	0,2	0,166220
10,740000	0,2	0,140179
10,743333	0,2	0,114308
10,746667	0,2	0,089352
10,750000	0,2	0,066023
10,753333	0,2	0,044323
10,756667	0,2	0,023796
10,760000	0,2	0,004026
10,763333	0,2	-0,015386
10,766667	0,2	-0,034892
10,770000	0,2	-0,054769
10,773333	0,2	-0,074988
10,776667	0,2	-0,095155
10,780000	0,2	-0,114663
10,783333	0,2	-0,133272
10,786667	0,2	-0,151293
10,790000	0,2	-0,168895
10,793333	0,2	-0,185615
10,796667	0,2	-0,200834
10,800000	0,2	-0,214510
10,803333	0,2	-0,227138
10,806667	0,2	-0,239233
10,810000	0,2	-0,251028
10,813333	0,2	-0,262336
10,816667	0,2	-0,272781
10,820000	0,2	-0,282382
10,823333	0,2	-0,291586
10,826667	0,2	-0,300666
10,830000	0,2	-0,309436
10,833333	0,2	-0,317669
10,836667	0,2	-0,325447
10,840000	0,2	-0,332886
10,843333	0,2	-0,339749
10,846667	0,2	-0,345559
10,850000	0,2	-0,349971
10,853333	0,2	-0,353029
10,856667	0,2	-0,355184
10,860000	0,2	-0,356998
10,863333	0,2	-0,358681
10,866667	0,2	-0,360013
10,870000	0,2	-0,360844
10,873333	0,2	-0,361347
10,876667	0,2	-0,361664
10,880000	0,2	-0,361660
10,883333	0,2	-0,361018
10,886667	0,2	-0,359492
10,890000	0,2	-0,357196
10,893333	0,2	-0,354708
10,896667	0,2	-0,352696
10,900000	0,2	-0,351293
10,903333	0,2	-0,350020
10,906667	0,2	-0,348298
10,910000	0,2	-0,345840
10,913333	0,2	-0,342746
10,916667	0,2	-0,339220
10,920000	0,2	-0,335262
10,923333	0,2	-0,330787
10,926667	0,2	-0,325909
10,930000	0,2	-0,321057
10,933333	0,2	-0,316705
10,936667	0,2	-0,312905
10,940000	0,2	-0,309228
10,943333	0,2	-0,305185
10,946667	0,2	-0,300748
10,950000	0,2	-0,296307
10,953333	0,2	-0,292086
10,956667	0,2	-0,288056
10,960000	0,2	-0,284361
10,963333	0,2	-0,281379
10,966667	0,2	-0,279301
10,970000	0,2	-0,277731
10,973333	0,2	-0,275936
10,976667	0,2	-0,273649
10,980000	0,2	-0,271252
10,983333	0,2	-0,269078
10,986667	0,2	-0,267018
10,990000	0,2	-0,265100
10,993333	0,2	-0,263848
10,996667	0,2	-0,263680
11,000000	0,2	-0,264534
11,003333	0,2	-0,266140
11,006667	0,2	-0,268075
11,010000	0,2	-0,269854
11,013333	0,2	-0,271434
11,016667	0,2	-0,273246
11,020000	0,2	-0,275677
11,023333	0,2	-0,278912
11,026667	0,2	-0,283066
11,030000	0,2	-0,288167
11,033333	0,2	-0,293981
11,036667	0,2	-0,299937
11,040000	0,2	-0,305496
11,043333	0,2	-0,310513
11,046667	0,2	-0,315078
11,050000	0,2	-0,319280
11,053333	0,2	-0,323264
11,056667	0,2	-0,327284
11,060000	0,2	-0,331612
11,063333	0,2	-0,336485
11,066667	0,2	-0,342181
11,070000	0,2	-0,348786
11,073333	0,2	-0,355884
11,076667	0,2	-0,362881
11,080000	0,2	-0,369575
11,083333	0,2	-0,376094
11,086667	0,2	-0,382375
11,090000	0,2	-0,388022
11,093333	0,2	-0,392712
11,096667	0,2	-0,396488
11,100000	0,2	-0,399749
11,103333	0,2	-0,403095
11,106667	0,2	-0,406974
11,110000	0,2	-0,411500
11,113333	0,2	-0,416561
11,116667	0,2	-0,421867
11,120000	0,2	-0,426933
11,123333	0,2	-0,431222
11,126667	0,2	-0,434326
11,130000	0,2	-0,436199
11,133333	0,2	-0,437430
11,136667	0,2	-0,438987
11,140000	0,2	-0,441372
11,143333	0,2	-0,444094
11,146667	0,2	-0,446262
11,150000	0,2	-0,447611
11,153333	0,2	-0,448625
11,156667	0,2	-0,449634
11,160000	0,2	-0,450272
11,163333	0,2	-0,450004
11,166667	0,2	-0,448708
11,170000	0,2	-0,446662
11,173333	0,2	-0,444353
11,176667	0,2	-0,442208
11,180000	0,2	-0,440429
11,183333	0,2	-0,439245
11,186667	0,2	-0,439090
11,190000	0,2	-0,440244
11,193333	0,2	-0,442274
11,196667	0,2	-0,443967
11,200000	0,2	-0,444122
11,203333	0,2	-0,442474
11,206667	0,2	-0,439689
11,210000	0,2	-0,436644
11,213333	0,2	-0,433911
11,216667	0,2	-0,431691
11,220000	0,2	-0,430014
11,223333	0,2	-0,428970
11,226667	0,2	-0,428613
11,230000	0,2	-0,428640
11,233333	0,2	-0,428544
11,236667	0,2	-0,428154
11,240000	0,2	-0,427672
11,243333	0,2	-0,427063
11,246667	0,2	-0,425876
11,250000	0,2	-0,424043
11,253333	0,2	-0,422516
11,256667	0,2	-0,422516
11,260000	0,2	-0,424264
11,263333	0,2	-0,426929
11,266667	0,2	-0,429586
11,270000	0,2	-0,431792
11,273333	0,2	-0,433517
11,276667	0,2	-0,435037
11,280000	0,2	-0,436819
11,283333	0,2	-0,439290
11,286667	0,2	-0,442692
11,290000	0,2	-0,446834
11,293333	0,2	-0,451018
11,296667	0,2	-0,454550
11,300000	0,2	-0,457248
11,303333	0,2	-0,459475
11,306667	0,2	-0,461923
11,310000	0,2	-0,465250
11,313333	0,2	-0,469685
11,316667	0,2	-0,475056
11,320000	0,2	-0,481063
11,323333	0,2	-0,487207
11,326667	0,2	-0,492841
11,330000	0,2	-0,497632
11,333333	0,2	-0,501717
11,336667	0,2	-0,505553
11,340000	0,2	-0,509676
11,343333	0,2	-0,514341
11,346667	0,2	-0,519356
11,350000	0,2	-0,524390
11,353333	0,2	-0,529314
11,356667	0,2	-0,534095
11,360000	0,2	-0,538570
11,363333	0,2	-0,542693
11,366667	0,2	-0,546743
11,370000	0,2	-0,551068
11,373333	0,2	-0,555815
11,376667	0,2	-0,560922
11,380000	0,2	-0,566348
11,383333	0,2	-0,572193
11,386667	0,2	-0,578326
11,390000	0,2	-0,584227
11,393333	0,2	-0,589402
11,396667	0,2	-0,593533
11,400000	0,2	-0,596464
11,403333	0,2	-0,598423
11,406667	0,2	-0,599946
11,410000	0,2	-0,601398
11,413333	0,2	-0,602810
11,416667	0,2	-0,604280
11,420000	0,2	-0,606260
11,423333	0,2	-0,609121
11,426667	0,2	-0,612629
11,430000	0,2	-0,616062
11,433333	0,2	-0,618759
11,436667	0,2	-0,620515
11,440000	0,2	-0,621492
11,443333	0,2	-0,621973
11,446667	0,2	-0,622417
11,450000	0,2	-0,623319
11,453333	0,2	-0,624691
11,456667	0,2	-0,626253
11,460000	0,2	-0,628090
11,463333	0,2	-0,630469
11,466667	0,2	-0,633159
11,470000	0,2	-0,635454
11,473333	0,2	-0,636775
11,476667	0,2	-0,637071
11,480000	0,2	-0,636722
11,483333	0,2	-0,636364
11,486667	0,2	-0,636591
11,490000	0,2	-0,637407
11,493333	0,2	-0,638322
11,496667	0,2	-0,638995
11,500000	0,2	-0,639194
11,503333	0,2	-0,638557
11,506667	0,2	-0,636977
11,510000	0,2	-0,634959
11,513333	0,2	-0,633378
11,516667	0,2	-0,632851
11,520000	0,2	-0,633361
11,523333	0,2	-0,634381
11,526667	0,2	-0,635303
11,530000	0,2	-0,636074
11,533333	0,2	-0,637375
11,536667	0,2	-0,639642
11,540000	0,2	-0,642160
11,543333	0,2	-0,643684
11,546667	0,2	-0,643685
11,550000	0,2	-0,642610
11,553333	0,2	-0,641274
11,556667	0,2	-0,640235
11,560000	0,2	-0,639516
11,563333	0,2	-0,638910
11,566667	0,2	-0,638528
11,570000	0,2	-0,638660
11,573333	0,2	-0,639301
11,576667	0,2	-0,640186
11,580000	0,2	-0,641144
11,583333	0,2	-0,642308
11,586667	0,2	-0,643977
11,590000	0,2	-0,646218
11,593333	0,2	-0,648674
11,596667	0,2	-0,650847
11,600000	0,2	-0,652551
11,603333	0,2	-0,653999
11,606667	0,2	-0,655568
11,610000	0,2	-0,657601
11,613333	0,2	-0,660289
11,616667	0,2	-0,663494
11,620000	0,2	-0,666775
11,623333	0,2	-0,669919
11,626667	0,2	-0,673125
11,630000	0,2	-0,676403
11,633333	0,2	-0,679384
11,636667	0,2	-0,682042
11,640000	0,2	-0,684827
11,643333	0,2	-0,687923
11,646667	0,2	-0,691117
11,650000	0,2	-0,694325
11,653333	0,2	-0,697632
11,656667	0,2	-0,700953
11,660000	0,2	-0,704081
11,663333	0,2	-0,707097
11,666667	0,2	-0,710381
11,670000	0,2	-0,714106
11,673333	0,2	-0,717963
11,676667	0,2	-0,721415
11,680000	0,2	-0,724085
11,683333	0,2	-0,726065
11,686667	0,2	-0,728021
11,690000	0,2	-0,730752
11,693333	0,2	-0,734502
11,696667	0,2	-0,738825
11,700000	0,2	-0,742977
11,703333	0,2	-0,746399
11,706667	0,2	-0,749088
11,710000	0,2	-0,751378
11,713333	0,2	-0,753305
11,716667	0,2	-0,754620
11,720000	0,2	-0,755277
11,723333	0,2	-0,755488
11,726667	0,2	-0,755536
11,730000	0,2	-0,755822
11,733333	0,2	-0,756761
11,736667	0,2	-0,758566
11,740000	0,2	-0,761179
11,743333	0,2	-0,764150
11,746667	0,2	-0,766580
11,750000	0,2	-0,767429
11,753333	0,2	-0,766175
11,756667	0,2	-0,763321
11,760000	0,2	-0,760131
11,763333	0,2	-0,757692
11,766667	0,2	-0,756200
11,770000	0,2	-0,755086
11,773333	0,2	-0,753821
11,776667	0,2	-0,752485
11,780000	0,2	-0,751402
11,783333	0,2	-0,750464
11,786667	0,2	-0,749089
11,790000	0,2	-0,746732
11,793333	0,2	-0,743424
11,796667	0,2	-0,739827
11,800000	0,2	-0,736669
11,803333	0,2	-0,734049
11,806667	0,2	-0,731457
11,810000	0,2	-0,728498
11,813333	0,2	-0,725304
11,816667	0,2	-0,722417
11,820000	0,2	-0,720460
11,823333	0,2	-0,719578
11,826667	0,2	-0,719170
11,830000	0,2	-0,718294
11,833333	0,2	-0,716277
11,836667	0,2	-0,713107
11,840000	0,2	-0,709365
11,843333	0,2	-0,705708
11,846667	0,2	-0,702428
11,850000	0,2	-0,699467
11,853333	0,2	-0,696610
11,856667	0,2	-0,693566
11,860000	0,2	-0,690166
11,863333	0,2	-0,686659
11,866667	0,2	-0,683616
11,870000	0,2	-0,681360
11,873333	0,2	-0,679569
11,876667	0,2	-0,677596
11,880000	0,2	-0,675123
11,883333	0,2	-0,672274
11,886667	0,2	-0,669154
11,890000	0,2	-0,665725
11,893333	0,2	-0,662087
11,896667	0,2	-0,658569
11,900000	0,2	-0,655673
11,903333	0,2	-0,653883
11,906667	0,2	-0,653247
11,910000	0,2	-0,653191
11,913333	0,2	-0,652834
11,916667	0,2	-0,651515
11,920000	0,2	-0,649289
11,923333	0,2	-0,646904
11,926667	0,2	-0,645093
11,930000	0,2	-0,644093
11,933333	0,2	-0,643768
11,936667	0,2	-0,643708
11,940000	0,2	-0,643303
11,943333	0,2	-0,642027
11,946667	0,2	-0,639722
11,950000	0,2	-0,636712
11,953333	0,2	-0,633615
11,956667	0,2	-0,631040
11,960000	0,2	-0,629412
11,963333	0,2	-0,628781
11,966667	0,2	-0,628762
11,970000	0,2	-0,628790
11,973333	0,2	-0,628437
11,976667	0,2	-0,627571
11,980000	0,2	-0,626381
11,983333	0,2	-0,625277
11,986667	0,2	-0,624564
11,990000	0,2	-0,623992
11,993333	0,2	-0,622877
11,996667	0,2	-0,620842
12,000000	0,2	-0,618128
12,003333	0,2	-0,615206
12,006667	0,2	-0,612448
12,010000	0,2	-0,609990
12,013333	0,2	-0,607524
12,016667	0,2	-0,604421
12,020000	0,2	-0,600432
12,023333	0,2	-0,596046
12,026667	0,2	-0,591850
12,030000	0,2	-0,587942
12,033333	0,2	-0,584199
12,036667	0,2	-0,580570
12,040000	0,2	-0,577037
12,043333	0,2	-0,573600
12,046667	0,2	-0,570214
12,050000	0,2	-0,566703
12,053333	0,2	-0,562806
12,056667	0,2	-0,558284
12,060000	0,2	-0,553209
12,063333	0,2	-0,548025
12,066667	0,2	-0,542969
12,070000	0,2	-0,537791
12,073333	0,2	-0,532371
12,076667	0,2	-0,526977
12,080000	0,2	-0,521616
12,083333	0,2	-0,515916
12,086667	0,2	-0,509897
12,090000	0,2	-0,504175
12,093333	0,2	-0,499096
12,096667	0,2	-0,494166
12,100000	0,2	-0,488496
12,103333	0,2	-0,481790
12,106667	0,2	-0,474750
12,110000	0,2	-0,468210
12,113333	0,2	-0,462222
12,116667	0,2	-0,456219
12,120000	0,2	-0,449617
12,123333	0,2	-0,442292
12,126667	0,2	-0,434719
12,130000	0,2	-0,427555
12,133333	0,2	-0,421166
12,136667	0,2	-0,415392
12,140000	0,2	-0,409670
12,143333	0,2	-0,403510
12,146667	0,2	-0,396604
12,150000	0,2	-0,388565
12,153333	0,2	-0,379134
12,156667	0,2	-0,368528
12,160000	0,2	-0,357234
12,163333	0,2	-0,345644
12,166667	0,2	-0,334126
12,170000	0,2	-0,323069
12,173333	0,2	-0,312679
12,176667	0,2	-0,302959
12,180000	0,2	-0,293555
12,183333	0,2	-0,283466
12,186667	0,2	-0,271584
12,190000	0,2	-0,257758
12,193333	0,2	-0,242825
12,196667	0,2	-0,227561
12,200000	0,2	-0,212088
12,203333	0,2	-0,196287
12,206667	0,2	-0,180204
12,210000	0,2	-0,163888
12,213333	0,2	-0,147313
12,216667	0,2	-0,130681
12,220000	0,2	-0,114323
12,223333	0,2	-0,098077
12,226667	0,2	-0,081184
12,230000	0,2	-0,063001
12,233333	0,2	-0,043629
12,236667	0,2	-0,023683
12,240000	0,2	-0,003597
12,243333	0,2	0,016632
12,246667	0,2	0,037144
12,250000	0,2	0,058087
12,253333	0,2	0,079584
12,256667	0,2	0,101333
12,260000	0,2	0,122511
12,263333	0,2	0,142531
12,266667	0,2	0,161682
12,270000	0,2	0,180908
12,273333	0,2	0,200932
12,276667	0,2	0,221593
12,280000	0,2	0,242175
12,283333	0,2	0,262216
12,286667	0,2	0,281655
12,290000	0,2	0,300335
12,293333	0,2	0,317824
12,296667	0,2	0,333855
12,300000	0,2	0,348660
12,303333	0,2	0,362706
12,306667	0,2	0,376230
12,310000	0,2	0,389089
12,313333	0,2	0,400940
12,316667	0,2	0,411611
12,320000	0,2	0,421290
12,323333	0,2	0,430201
12,326667	0,2	0,438157
12,330000	0,2	0,444615
12,333333	0,2	0,449233
12,336667	0,2	0,452267
12,340000	0,2	0,454193
12,343333	0,2	0,455186
12,346667	0,2	0,455265
12,350000	0,2	0,454443
12,353333	0,2	0,452526
12,356667	0,2	0,449134
12,360000	0,2	0,443907
12,363333	0,2	0,436645
12,366667	0,2	0,427539
12,370000	0,2	0,417232
12,373333	0,2	0,406379
12,376667	0,2	0,395207
12,380000	0,2	0,383568
12,383333	0,2	0,371236
12,386667	0,2	0,358258
12,390000	0,2	0,345000
12,393333	0,2	0,331503
12,396667	0,2	0,317154
12,400000	0,2	0,301399
12,403333	0,2	0,284192
12,406667	0,2	0,265649
12,410000	0,2	0,245936
12,413333	0,2	0,225610
12,416667	0,2	0,205523
12,420000	0,2	0,186056
12,423333	0,2	0,166711
12,426667	0,2	0,146757
12,430000	0,2	0,126118
12,433333	0,2	0,105431
12,436667	0,2	0,085437
12,440000	0,2	0,066520
12,443333	0,2	0,048519
12,446667	0,2	0,030718
12,450000	0,2	0,012422
12,453333	0,2	-0,006310
12,456667	0,2	-0,024804
12,460000	0,2	-0,042465
12,463333	0,2	-0,059257
12,466667	0,2	-0,075706
12,470000	0,2	-0,092281
12,473333	0,2	-0,108803
12,476667	0,2	-0,124780
12,480000	0,2	-0,139916
12,483333	0,2	-0,154061
12,486667	0,2	-0,167264
12,490000	0,2	-0,179899
12,493333	0,2	-0,192269
12,496667	0,2	-0,204127
12,500000	0,2	-0,214952
12,503333	0,2	-0,224647
12,506667	0,2	-0,233595
12,510000	0,2	-0,242078
12,513333	0,2	-0,250070
12,516667	0,2	-0,257578
12,520000	0,2	-0,264952
12,523333	0,2	-0,272607
12,526667	0,2	-0,280407
12,530000	0,2	-0,287751
12,533333	0,2	-0,294269
12,536667	0,2	-0,299850
12,540000	0,2	-0,304385
12,543333	0,2	-0,308002
12,546667	0,2	-0,311064
12,550000	0,2	-0,313888
12,553333	0,2	-0,316784
12,556667	0,2	-0,319970
12,560000	0,2	-0,323232
12,563333	0,2	-0,326017
12,566667	0,2	-0,327960
12,570000	0,2	-0,329080
12,573333	0,2	-0,329508
12,576667	0,2	-0,329342
12,580000	0,2	-0,328661
12,583333	0,2	-0,327419
12,586667	0,2	-0,325446
12,590000	0,2	-0,322798
12,593333	0,2	-0,319872
12,596667	0,2	-0,316962
12,600000	0,2	-0,314092
12,603333	0,2	-0,311320
12,606667	0,2	-0,308793
12,610000	0,2	-0,306493
12,613333	0,2	-0,304140
12,616667	0,2	-0,301351
12,620000	0,2	-0,297804
12,623333	0,2	-0,293347
12,626667	0,2	-0,288097
12,630000	0,2	-0,282464
12,633333	0,2	-0,276929
12,636667	0,2	-0,271670
12,640000	0,2	-0,266703
12,643333	0,2	-0,262193
12,646667	0,2	-0,258091
12,650000	0,2	-0,253932
12,653333	0,2	-0,249246
12,656667	0,2	-0,243798
12,660000	0,2	-0,237617
12,663333	0,2	-0,231080
12,666667	0,2	-0,224652
12,670000	0,2	-0,218342
12,673333	0,2	-0,211793
12,676667	0,2	-0,205118
12,680000	0,2	-0,199053
12,683333	0,2	-0,193928
12,686667	0,2	-0,189025
12,690000	0,2	-0,183202
12,693333	0,2	-0,175848
12,696667	0,2	-0,167356
12,700000	0,2	-0,158988
12,703333	0,2	-0,152087
12,706667	0,2	-0,147141
12,710000	0,2	-0,143598
12,713333	0,2	-0,140366
12,716667	0,2	-0,136453
12,720000	0,2	-0,131493
12,723333	0,2	-0,125663
12,726667	0,2	-0,119067
12,730000	0,2	-0,111710
12,733333	0,2	-0,104095
12,736667	0,2	-0,097145
12,740000	0,2	-0,091388
12,743333	0,2	-0,086483
12,746667	0,2	-0,081518
12,750000	0,2	-0,075792
12,753333	0,2	-0,069354
12,756667	0,2	-0,062733
12,760000	0,2	-0,056294
12,763333	0,2	-0,049968
12,766667	0,2	-0,043639
12,770000	0,2	-0,037545
12,773333	0,2	-0,031935
12,776667	0,2	-0,026459
12,780000	0,2	-0,020364
12,783333	0,2	-0,013222
12,786667	0,2	-0,005042
12,790000	0,2	0,004164
12,793333	0,2	0,014398
12,796667	0,2	0,025264
12,800000	0,2	0,036058
12,803333	0,2	0,046376
12,806667	0,2	0,056159
12,810000	0,2	0,065139
12,813333	0,2	0,072880
12,816667	0,2	0,079629
12,820000	0,2	0,086609
12,823333	0,2	0,095080
12,826667	0,2	0,105421
12,830000	0,2	0,117228
12,833333	0,2	0,129836
12,836667	0,2	0,142757
12,840000	0,2	0,155822
12,843333	0,2	0,169053
12,846667	0,2	0,182597
12,850000	0,2	0,196730
12,853333	0,2	0,211607
12,856667	0,2	0,226982
12,860000	0,2	0,242218
12,863333	0,2	0,256853
12,866667	0,2	0,271128
12,870000	0,2	0,285568
12,873333	0,2	0,300312
12,876667	0,2	0,315175
12,880000	0,2	0,330000
12,883333	0,2	0,344767
12,886667	0,2	0,359564
12,890000	0,2	0,374702
12,893333	0,2	0,390783
12,896667	0,2	0,408128
12,900000	0,2	0,426112
12,903333	0,2	0,443516
12,906667	0,2	0,459510
12,910000	0,2	0,474190
12,913333	0,2	0,488360
12,916667	0,2	0,502919
12,920000	0,2	0,518366
12,923333	0,2	0,534656
12,926667	0,2	0,551308
12,930000	0,2	0,567716
12,933333	0,2	0,583506
12,936667	0,2	0,598656
12,940000	0,2	0,613268
12,943333	0,2	0,627158
12,946667	0,2	0,639862
12,950000	0,2	0,651175
12,953333	0,2	0,661410
12,956667	0,2	0,671000
12,960000	0,2	0,680090
12,963333	0,2	0,688682
12,966667	0,2	0,696853
12,970000	0,2	0,704551
12,973333	0,2	0,711640
12,976667	0,2	0,718140
12,980000	0,2	0,723982
12,983333	0,2	0,728875
12,986667	0,2	0,732753
12,990000	0,2	0,735946
12,993333	0,2	0,738699
12,996667	0,2	0,740844
13,000000	0,2	0,742042
13,003333	0,2	0,742121
13,006667	0,2	0,741065
13,010000	0,2	0,738861
13,013333	0,2	0,735502
13,016667	0,2	0,731080
13,020000	0,2	0,725913
13,023333	0,2	0,720584
13,026667	0,2	0,715533
13,030000	0,2	0,710760
13,033333	0,2	0,706136
13,036667	0,2	0,701443
13,040000	0,2	0,696294
13,043333	0,2	0,690670
13,046667	0,2	0,685058
13,050000	0,2	0,679770
13,053333	0,2	0,674815
13,056667	0,2	0,670221
13,060000	0,2	0,665992
13,063333	0,2	0,662244
13,066667	0,2	0,659452
13,070000	0,2	0,658049
13,073333	0,2	0,657904
13,076667	0,2	0,658441
13,080000	0,2	0,659188
13,083333	0,2	0,660106
13,086667	0,2	0,661474
13,090000	0,2	0,663516
13,093333	0,2	0,666220
13,096667	0,2	0,669597
13,100000	0,2	0,673953
13,103333	0,2	0,679724
13,106667	0,2	0,687126
13,110000	0,2	0,696014
13,113333	0,2	0,705905
13,116667	0,2	0,716284
13,120000	0,2	0,727173
13,123333	0,2	0,739197
13,126667	0,2	0,753008
13,130000	0,2	0,768700
13,133333	0,2	0,785807
13,136667	0,2	0,803787
13,140000	0,2	0,822210
13,143333	0,2	0,840629
13,146667	0,2	0,858838
13,150000	0,2	0,877051
13,153333	0,2	0,895502
13,156667	0,2	0,914142
13,160000	0,2	0,932779
13,163333	0,2	0,951337
13,166667	0,2	0,969924
13,170000	0,2	0,988542
13,173333	0,2	1,006818
13,176667	0,2	1,024227
13,180000	0,2	1,040593
13,183333	0,2	1,056145
13,186667	0,2	1,070958
13,190000	0,2	1,084599
13,193333	0,2	1,096544
13,196667	0,2	1,106800
13,200000	0,2	1,115656
13,203333	0,2	1,123004
13,206667	0,2	1,128544
13,210000	0,2	1,132379
13,213333	0,2	1,134902
13,216667	0,2	1,136234
13,220000	0,2	1,136053
13,223333	0,2	1,134114
13,226667	0,2	1,130647
13,230000	0,2	1,126008
13,233333	0,2	1,120359
13,236667	0,2	1,113836
13,240000	0,2	1,106785
13,243333	0,2	1,099673
13,246667	0,2	1,092676
13,250000	0,2	1,085519
13,253333	0,2	1,077947
13,256667	0,2	1,070173
13,260000	0,2	1,062618
13,263333	0,2	1,055410
13,266667	0,2	1,048505
13,270000	0,2	1,042179
13,273333	0,2	1,036755
13,276667	0,2	1,032022
13,280000	0,2	1,027667
13,283333	0,2	1,023930
13,286667	0,2	1,021345
13,290000	0,2	1,020219
13,293333	0,2	1,020404
13,296667	0,2	1,021405
13,300000	0,2	1,022876
13,303333	0,2	1,024959
13,306667	0,2	1,028159
13,310000	0,2	1,032965
13,313333	0,2	1,039390
13,316667	0,2	1,046722
13,320000	0,2	1,053888
13,323333	0,2	1,060344
13,326667	0,2	1,066438
13,330000	0,2	1,072785
13,333333	0,2	1,079517
13,336667	0,2	1,086073
13,340000	0,2	1,091696
13,343333	0,2	1,096282
13,346667	0,2	1,100485
13,350000	0,2	1,104907
13,353333	0,2	1,109549
13,356667	0,2	1,114156
13,360000	0,2	1,118684
13,363333	0,2	1,123272
13,366667	0,2	1,128094
13,370000	0,2	1,133263
13,373333	0,2	1,138627
13,376667	0,2	1,143821
13,380000	0,2	1,148697
13,383333	0,2	1,153564
13,386667	0,2	1,158858
13,390000	0,2	1,164582
13,393333	0,2	1,170244
13,396667	0,2	1,175410
13,400000	0,2	1,179996
13,403333	0,2	1,183996
13,406667	0,2	1,187344
13,410000	0,2	1,189975
13,413333	0,2	1,191927
13,416667	0,2	1,193533
13,420000	0,2	1,195320
13,423333	0,2	1,197514
13,426667	0,2	1,199926
13,430000	0,2	1,202224
13,433333	0,2	1,204090
13,436667	0,2	1,205355
13,440000	0,2	1,206082
13,443333	0,2	1,206437
13,446667	0,2	1,206522
13,450000	0,2	1,206423
13,453333	0,2	1,206351
13,456667	0,2	1,206690
13,460000	0,2	1,207836
13,463333	0,2	1,209918
13,466667	0,2	1,212812
13,470000	0,2	1,216279
13,473333	0,2	1,219979
13,476667	0,2	1,223797
13,480000	0,2	1,228110
13,483333	0,2	1,233348
13,486667	0,2	1,239563
13,490000	0,2	1,246601
13,493333	0,2	1,254271
13,496667	0,2	1,262406
13,500000	0,2	1,271073
13,503333	0,2	1,280743
13,506667	0,2	1,292149
13,510000	0,2	1,305866
13,513333	0,2	1,322063
13,516667	0,2	1,340593
13,520000	0,2	1,361068
13,523333	0,2	1,383079
13,526667	0,2	1,406601
13,530000	0,2	1,431837
13,533333	0,2	1,458772
13,536667	0,2	1,487392
13,540000	0,2	1,518038
13,543333	0,2	1,550956
13,546667	0,2	1,585811
13,550000	0,2	1,622091
13,553333	0,2	1,659735
13,556667	0,2	1,699164
13,560000	0,2	1,740911
13,563333	0,2	1,785237
13,566667	0,2	1,832073
13,570000	0,2	1,881559
13,573333	0,2	1,934296
13,576667	0,2	1,990733
13,580000	0,2	2,050812
13,583333	0,2	2,114458
13,586667	0,2	2,182041
13,590000	0,2	2,254427
13,593333	0,2	2,332840
13,596667	0,2	2,418547
13,600000	0,2	2,512539
13,603333	0,2	2,615528
13,606667	0,2	2,728243
13,610000	0,2	2,851723
13,613333	0,2	2,987355
13,616667	0,2	3,136662
13,620000	0,2	3,301280
13,623333	0,2	3,482904
13,626667	0,2	3,682861
13,630000	0,2	3,901792
13,633333	0,2	4,139795
13,636667	0,2	4,396951
13,640000	0,2	4,673851
13,643333	0,2	4,971582
13,646667	0,2	5,291032
13,650000	0,2	5,632191
13,653333	0,2	5,994095
13,656667	0,2	6,374995
13,660000	0,2	6,772351
13,663333	0,2	7,183020
13,666667	0,2	7,603612
13,670000	0,2	8,030496
13,673333	0,2	8,459543
13,676667	0,2	8,886291
13,680000	0,2	9,306549
13,683333	0,2	9,716526
13,686667	0,2	10,112292
13,690000	0,2	10,489480
13,693333	0,2	10,843766
13,696667	0,2	11,171411
13,700000	0,2	11,469183
13,703333	0,2	11,734427
13,706667	0,2	11,965421
13,710000	0,2	12,161063
13,713333	0,2	12,320382
13,716667	0,2	12,442850
13,720000	0,2	12,528689
13,723333	0,2	12,578598
13,726667	0,2	12,593666
13,730000	0,2	12,575555
13,733333	0,2	12,526209
13,736667	0,2	12,447384
13,740000	0,2	12,340637
13,743333	0,2	12,207591
13,746667	0,2	12,050059
13,750000	0,2	11,870036
13,753333	0,2	11,669531
13,756667	0,2	11,450482
13,760000	0,2	11,215116
13,763333	0,2	10,966155
13,766667	0,2	10,706296
13,770000	0,2	10,437565
13,773333	0,2	10,161233
13,776667	0,2	9,878173
13,780000	0,2	9,589455
13,783333	0,2	9,296988
13,786667	0,2	9,003450
13,790000	0,2	8,711189
13,793333	0,2	8,421386
13,796667	0,2	8,134453
13,800000	0,2	7,850811
13,803333	0,2	7,571076
13,806667	0,2	7,295882
13,810000	0,2	7,025754
13,813333	0,2	6,761253
13,816667	0,2	6,503236
13,820000	0,2	6,252655
13,823333	0,2	6,009982
13,826667	0,2	5,775041
13,830000	0,2	5,547534
13,833333	0,2	5,327615
13,836667	0,2	5,115831
13,840000	0,2	4,912592
13,843333	0,2	4,718000
13,846667	0,2	4,532056
13,850000	0,2	4,354448
13,853333	0,2	4,184313
13,856667	0,2	4,020794
13,860000	0,2	3,863702
13,863333	0,2	3,713285
13,866667	0,2	3,569622
13,870000	0,2	3,432572
13,873333	0,2	3,301901
13,876667	0,2	3,177266
13,880000	0,2	3,058407
13,883333	0,2	2,945270
13,886667	0,2	2,837933
13,890000	0,2	2,736566
13,893333	0,2	2,641251
13,896667	0,2	2,551940
13,900000	0,2	2,468810
13,903333	0,2	2,392370
13,906667	0,2	2,322884
13,910000	0,2	2,259892
13,913333	0,2	2,202607
13,916667	0,2	2,150476
13,920000	0,2	2,103265
13,923333	0,2	2,060998
13,926667	0,2	2,023761
13,930000	0,2	1,991523
13,933333	0,2	1,964267
13,936667	0,2	1,941882
13,940000	0,2	1,923882
13,943333	0,2	1,909632
13,946667	0,2	1,898479
13,950000	0,2	1,889574
13,953333	0,2	1,882208
13,956667	0,2	1,876280
13,960000	0,2	1,872100
13,963333	0,2	1,869875
13,966667	0,2	1,869337
13,970000	0,2	1,869688
13,973333	0,2	1,869948
13,976667	0,2	1,869477
13,980000	0,2	1,868281
13,983333	0,2	1,866784
13,986667	0,2	1,865467
13,990000	0,2	1,864887
13,993333	0,2	1,865526
13,996667	0,2	1,867433
14,000000	0,2	1,870395
14,003333	0,2	1,874294
14,006667	0,2	1,878845
14,010000	0,2	1,883340
14,013333	0,2	1,887106
14,016667	0,2	1,890082
14,020000	0,2	1,892888
14,023333	0,2	1,896243
14,026667	0,2	1,900217
14,030000	0,2	1,904095
14,033333	0,2	1,906813
14,036667	0,2	1,907647
14,040000	0,2	1,906730
14,043333	0,2	1,904924
14,046667	0,2	1,903195
14,050000	0,2	1,902031
14,053333	0,2	1,901311
14,056667	0,2	1,900668
14,060000	0,2	1,899873
14,063333	0,2	1,898845
14,066667	0,2	1,897613
14,070000	0,2	1,896570
14,073333	0,2	1,896541
14,076667	0,2	1,898389
14,080000	0,2	1,902575
14,083333	0,2	1,908925
14,086667	0,2	1,916765
14,090000	0,2	1,925387
14,093333	0,2	1,934095
14,096667	0,2	1,941905
14,100000	0,2	1,947821
14,103333	0,2	1,951447
14,106667	0,2	1,953143
14,110000	0,2	1,953652
14,113333	0,2	1,953609
14,116667	0,2	1,953416
14,120000	0,2	1,953359
14,123333	0,2	1,953547
14,126667	0,2	1,953725
14,130000	0,2	1,953311
14,133333	0,2	1,951917
14,136667	0,2	1,949698
14,140000	0,2	1,946943
14,143333	0,2	1,943700
14,146667	0,2	1,939861
14,150000	0,2	1,935530
14,153333	0,2	1,931419
14,156667	0,2	1,928713
14,160000	0,2	1,928259
14,163333	0,2	1,930014
14,166667	0,2	1,933345
14,170000	0,2	1,937620
14,173333	0,2	1,942516
14,176667	0,2	1,947967
14,180000	0,2	1,953935
14,183333	0,2	1,960408
14,186667	0,2	1,967465
14,190000	0,2	1,975130
14,193333	0,2	1,983333
14,196667	0,2	1,992159
14,200000	0,2	2,001877
14,203333	0,2	2,012551
14,206667	0,2	2,023816
14,210000	0,2	2,035200
14,213333	0,2	2,046599
14,216667	0,2	2,058258
14,220000	0,2	2,070299
14,223333	0,2	2,082310
14,226667	0,2	2,093622
14,230000	0,2	2,103898
14,233333	0,2	2,113064
14,236667	0,2	2,120923
14,240000	0,2	2,127321
14,243333	0,2	2,132302
14,246667	0,2	2,135765
14,250000	0,2	2,137274
14,253333	0,2	2,136215
14,256667	0,2	2,132063
14,260000	0,2	2,124724
14,263333	0,2	2,114619
14,266667	0,2	2,102267
14,270000	0,2	2,087943
14,273333	0,2	2,071889
14,276667	0,2	2,054509
14,280000	0,2	2,036126
14,283333	0,2	2,016939
14,286667	0,2	1,997278
14,290000	0,2	1,977659
14,293333	0,2	1,958486
14,296667	0,2	1,939824
14,300000	0,2	1,921617
14,303333	0,2	1,904096
14,306667	0,2	1,887817
14,310000	0,2	1,873255
14,313333	0,2	1,860485
14,316667	0,2	1,849353
14,320000	0,2	1,839788
14,323333	0,2	1,831812
14,326667	0,2	1,825439
14,330000	0,2	1,820710
14,333333	0,2	1,817528
14,336667	0,2	1,815359
14,340000	0,2	1,813388
14,343333	0,2	1,810896
14,346667	0,2	1,807456
14,350000	0,2	1,803178
14,353333	0,2	1,798743
14,356667	0,2	1,794770
14,360000	0,2	1,791131
14,363333	0,2	1,787057
14,366667	0,2	1,781951
14,370000	0,2	1,775887
14,373333	0,2	1,769300
14,376667	0,2	1,762532
14,380000	0,2	1,755807
14,383333	0,2	1,749370
14,386667	0,2	1,743699
14,390000	0,2	1,739656
14,393333	0,2	1,738132
14,396667	0,2	1,739407
14,400000	0,2	1,743211
14,403333	0,2	1,749345
14,406667	0,2	1,757669
14,410000	0,2	1,767693
14,413333	0,2	1,778958
14,416667	0,2	1,791598
14,420000	0,2	1,805941
14,423333	0,2	1,821905
14,426667	0,2	1,838975
14,430000	0,2	1,856220
14,433333	0,2	1,872254
14,436667	0,2	1,885625
14,440000	0,2	1,895595
14,443333	0,2	1,902637
14,446667	0,2	1,907991
14,450000	0,2	1,912679
14,453333	0,2	1,916937
14,456667	0,2	1,920375
14,460000	0,2	1,922484
14,463333	0,2	1,923053
14,466667	0,2	1,922332
14,470000	0,2	1,920842
14,473333	0,2	1,919023
14,476667	0,2	1,917192
14,480000	0,2	1,915673
14,483333	0,2	1,914639
14,486667	0,2	1,914080
14,490000	0,2	1,914030
14,493333	0,2	1,914576
14,496667	0,2	1,915928
14,500000	0,2	1,918473
14,503333	0,2	1,922289
14,506667	0,2	1,926882
14,510000	0,2	1,931830
14,513333	0,2	1,937435
14,516667	0,2	1,944310
14,520000	0,2	1,952461
14,523333	0,2	1,961243
14,526667	0,2	1,969993
14,530000	0,2	1,978416
14,533333	0,2	1,986556
14,536667	0,2	1,994430
14,540000	0,2	2,001713
14,543333	0,2	2,007916
14,546667	0,2	2,012779
14,550000	0,2	2,016446
14,553333	0,2	2,019334
14,556667	0,2	2,021737
14,560000	0,2	2,023390
14,563333	0,2	2,023691
14,566667	0,2	2,022550
14,570000	0,2	2,020657
14,573333	0,2	2,018859
14,576667	0,2	2,017425
14,580000	0,2	2,015827
14,583333	0,2	2,013408
14,586667	0,2	2,010280
14,590000	0,2	2,007199
14,593333	0,2	2,004774
14,596667	0,2	2,003178
14,600000	0,2	2,002381
14,603333	0,2	2,002533
14,606667	0,2	2,003974
14,610000	0,2	2,006810
14,613333	0,2	2,010714
14,616667	0,2	2,015201
14,620000	0,2	2,019835
14,623333	0,2	2,024150
14,626667	0,2	2,027722
14,630000	0,2	2,030450
14,633333	0,2	2,032382
14,636667	0,2	2,033379
14,640000	0,2	2,033340
14,643333	0,2	2,032396
14,646667	0,2	2,030556
14,650000	0,2	2,027561
14,653333	0,2	2,023125
14,656667	0,2	2,016996
14,660000	0,2	2,009031
14,663333	0,2	1,999351
14,666667	0,2	1,988434
14,670000	0,2	1,977361
14,673333	0,2	1,967665
14,676667	0,2	1,960323
14,680000	0,2	1,954936
14,683333	0,2	1,950243
14,686667	0,2	1,945494
14,690000	0,2	1,941173
14,693333	0,2	1,938373
14,696667	0,2	1,937794
14,700000	0,2	1,939355
14,703333	0,2	1,942454
14,706667	0,2	1,946685
14,710000	0,2	1,952345
14,713333	0,2	1,960007
14,716667	0,2	1,969789
14,720000	0,2	1,981286
14,723333	0,2	1,994056
14,726667	0,2	2,008041
14,730000	0,2	2,023519
14,733333	0,2	2,040623
14,736667	0,2	2,059024
14,740000	0,2	2,078276
14,743333	0,2	2,098400
14,746667	0,2	2,119849
14,750000	0,2	2,142920
14,753333	0,2	2,167313
14,756667	0,2	2,192346
14,760000	0,2	2,217554
14,763333	0,2	2,242908
14,766667	0,2	2,268566
14,770000	0,2	2,294615
14,773333	0,2	2,320772
14,776667	0,2	2,346469
14,780000	0,2	2,371572
14,783333	0,2	2,396598
14,786667	0,2	2,421995
14,790000	0,2	2,447549
14,793333	0,2	2,472511
14,796667	0,2	2,495979
14,800000	0,2	2,517193
14,803333	0,2	2,535751
14,806667	0,2	2,551570
14,810000	0,2	2,564676
14,813333	0,2	2,575035
14,816667	0,2	2,582519
14,820000	0,2	2,586989
14,823333	0,2	2,588393
14,826667	0,2	2,586796
14,830000	0,2	2,582444
14,833333	0,2	2,575919
14,836667	0,2	2,568017
14,840000	0,2	2,559260
14,843333	0,2	2,549622
14,846667	0,2	2,538599
14,850000	0,2	2,525510
14,853333	0,2	2,509983
14,856667	0,2	2,491923
14,860000	0,2	2,471153
14,863333	0,2	2,447769
14,866667	0,2	2,422668
14,870000	0,2	2,396975
14,873333	0,2	2,371050
14,876667	0,2	2,344655
14,880000	0,2	2,317836
14,883333	0,2	2,291064
14,886667	0,2	2,264805
14,890000	0,2	2,239399
14,893333	0,2	2,215091
14,896667	0,2	2,191934
14,900000	0,2	2,169920
14,903333	0,2	2,149258
14,906667	0,2	2,130453
14,910000	0,2	2,114218
14,913333	0,2	2,101026
14,916667	0,2	2,090625
14,920000	0,2	2,082463
14,923333	0,2	2,076417
14,926667	0,2	2,072561
14,930000	0,2	2,070637
14,933333	0,2	2,070062
14,936667	0,2	2,070096
14,940000	0,2	2,070161
14,943333	0,2	2,070294
14,946667	0,2	2,071054
14,950000	0,2	2,072845
14,953333	0,2	2,075585
14,956667	0,2	2,079188
14,960000	0,2	2,083835
14,963333	0,2	2,089524
14,966667	0,2	2,095710
14,970000	0,2	2,101611
14,973333	0,2	2,106863
14,976667	0,2	2,111706
14,980000	0,2	2,116431
14,983333	0,2	2,121048
14,986667	0,2	2,125548
14,990000	0,2	2,129983
14,993333	0,2	2,134297
14,996667	0,2	2,138271
15,000000	0,2	2,141597
15,003333	0,2	2,144261
15,006667	0,2	2,147060
15,010000	0,2	2,151319
15,013333	0,2	2,157817
15,016667	0,2	2,166217
15,020000	0,2	2,175547
15,023333	0,2	2,185084
15,026667	0,2	2,194598
15,030000	0,2	2,203920
15,033333	0,2	2,212768
15,036667	0,2	2,221086
15,040000	0,2	2,229292
15,043333	0,2	2,238032
15,046667	0,2	2,247615
15,050000	0,2	2,257696
15,053333	0,2	2,267345
15,056667	0,2	2,275432
15,060000	0,2	2,281348
15,063333	0,2	2,285403
15,066667	0,2	2,288421
15,070000	0,2	2,291171
15,073333	0,2	2,294079
15,076667	0,2	2,297148
15,080000	0,2	2,300183
15,083333	0,2	2,302846
15,086667	0,2	2,304659
15,090000	0,2	2,305549
15,093333	0,2	2,306256
15,096667	0,2	2,307831
15,100000	0,2	2,310877
15,103333	0,2	2,315253
15,106667	0,2	2,320369
15,110000	0,2	2,325732
15,113333	0,2	2,331264
15,116667	0,2	2,337263
15,120000	0,2	2,344160
15,123333	0,2	2,352120
15,126667	0,2	2,360543
15,130000	0,2	2,368275
15,133333	0,2	2,374674
15,136667	0,2	2,379921
15,140000	0,2	2,384106
15,143333	0,2	2,386878
15,146667	0,2	2,387983
15,150000	0,2	2,387386
15,153333	0,2	2,384916
15,156667	0,2	2,380287
15,160000	0,2	2,373581
15,163333	0,2	2,365420
15,166667	0,2	2,356430
15,170000	0,2	2,346591
15,173333	0,2	2,335223
15,176667	0,2	2,321587
15,180000	0,2	2,305639
15,183333	0,2	2,288198
15,186667	0,2	2,270351
15,190000	0,2	2,252972
15,193333	0,2	2,236719
15,196667	0,2	2,222073
15,200000	0,2	2,209163
15,203333	0,2	2,197655
15,206667	0,2	2,187200
15,210000	0,2	2,178034
15,213333	0,2	2,170772
15,216667	0,2	2,165706
15,220000	0,2	2,162594
15,223333	0,2	2,161062
15,226667	0,2	2,160991
15,230000	0,2	2,162432
15,233333	0,2	2,165309
15,236667	0,2	2,169219
15,240000	0,2	2,173626
15,243333	0,2	2,178359
15,246667	0,2	2,183614
15,250000	0,2	2,189378
15,253333	0,2	2,195201
15,256667	0,2	2,200729
15,260000	0,2	2,206129
15,263333	0,2	2,211739
15,266667	0,2	2,217775
15,270000	0,2	2,224563
15,273333	0,2	2,232451
15,276667	0,2	2,241358
15,280000	0,2	2,250795
15,283333	0,2	2,260391
15,286667	0,2	2,270194
15,290000	0,2	2,280570
15,293333	0,2	2,291784
15,296667	0,2	2,303512
15,300000	0,2	2,314891
15,303333	0,2	2,325185
15,306667	0,2	2,334264
15,310000	0,2	2,342464
15,313333	0,2	2,350222
15,316667	0,2	2,357640
15,320000	0,2	2,364334
15,323333	0,2	2,369844
15,326667	0,2	2,374010
15,330000	0,2	2,376818
15,333333	0,2	2,378170
15,336667	0,2	2,378156
15,340000	0,2	2,377501
15,343333	0,2	2,377186
15,346667	0,2	2,377622
15,350000	0,2	2,378686
15,353333	0,2	2,380418
15,356667	0,2	2,383333
15,360000	0,2	2,388264
15,363333	0,2	2,395970
15,366667	0,2	2,406490
15,370000	0,2	2,418820
15,373333	0,2	2,431673
15,376667	0,2	2,444598
15,380000	0,2	2,458033
15,383333	0,2	2,472513
15,386667	0,2	2,488147
15,390000	0,2	2,504549
15,393333	0,2	2,521074
15,396667	0,2	2,537105
15,400000	0,2	2,551937
15,403333	0,2	2,564772
15,406667	0,2	2,575250
15,410000	0,2	2,583672
15,413333	0,2	2,590637
15,416667	0,2	2,596695
15,420000	0,2	2,602253
15,423333	0,2	2,607672
15,426667	0,2	2,613128
15,430000	0,2	2,618250
15,433333	0,2	2,622485
15,436667	0,2	2,625947
15,440000	0,2	2,629385
15,443333	0,2	2,633313
15,446667	0,2	2,637672
15,450000	0,2	2,642118
15,453333	0,2	2,646229
15,456667	0,2	2,649729
15,460000	0,2	2,652715
15,463333	0,2	2,655450
15,466667	0,2	2,658032
15,470000	0,2	2,660272
15,473333	0,2	2,661751
15,476667	0,2	2,662092
15,480000	0,2	2,661175
15,483333	0,2	2,659067
15,486667	0,2	2,655913
15,490000	0,2	2,651974
15,493333	0,2	2,647708
15,496667	0,2	2,643797
15,500000	0,2	2,640985
15,503333	0,2	2,639568
15,506667	0,2	2,639180
15,510000	0,2	2,639317
15,513333	0,2	2,639842
15,516667	0,2	2,640954
15,520000	0,2	2,642974
15,523333	0,2	2,646158
15,526667	0,2	2,650826
15,530000	0,2	2,657642
15,533333	0,2	2,667245
15,536667	0,2	2,679767
15,540000	0,2	2,695145
15,543333	0,2	2,713669
15,546667	0,2	2,735964
15,550000	0,2	2,762537
15,553333	0,2	2,793591
15,556667	0,2	2,829305
15,560000	0,2	2,870067
15,563333	0,2	2,916393
15,566667	0,2	2,968738
15,570000	0,2	3,027427
15,573333	0,2	3,092646
15,576667	0,2	3,164507
15,580000	0,2	3,243131
15,583333	0,2	3,328568
15,586667	0,2	3,420531
15,590000	0,2	3,518468
15,593333	0,2	3,622209
15,596667	0,2	3,732020
15,600000	0,2	3,847826
15,603333	0,2	3,969018
15,606667	0,2	4,094954
15,610000	0,2	4,225157
15,613333	0,2	4,359145
15,616667	0,2	4,496052
15,620000	0,2	4,634266
15,623333	0,2	4,771885
15,626667	0,2	4,907454
15,630000	0,2	5,039769
15,633333	0,2	5,167289
15,636667	0,2	5,288237
15,640000	0,2	5,400960
15,643333	0,2	5,503941
15,646667	0,2	5,595652
15,650000	0,2	5,674563
15,653333	0,2	5,739405
15,656667	0,2	5,789325
15,660000	0,2	5,823725
15,663333	0,2	5,842134
15,666667	0,2	5,844252
15,670000	0,2	5,830122
15,673333	0,2	5,800335
15,676667	0,2	5,755942
15,680000	0,2	5,698399
15,683333	0,2	5,629592
15,686667	0,2	5,551519
15,690000	0,2	5,466022
15,693333	0,2	5,374769
15,696667	0,2	5,279154
15,700000	0,2	5,180536
15,703333	0,2	5,080907
15,706667	0,2	4,982815
15,710000	0,2	4,888428
15,713333	0,2	4,799172
15,716667	0,2	4,716104
15,720000	0,2	4,639906
15,723333	0,2	4,570641
15,726667	0,2	4,508063
15,730000	0,2	4,452141
15,733333	0,2	4,402900
15,736667	0,2	4,359915
15,740000	0,2	4,322370
15,743333	0,2	4,289464
15,746667	0,2	4,260535
15,750000	0,2	4,235028
15,753333	0,2	4,212499
15,756667	0,2	4,192529
15,760000	0,2	4,174712
15,763333	0,2	4,158765
15,766667	0,2	4,144434
15,770000	0,2	4,131267
15,773333	0,2	4,118752
15,776667	0,2	4,106624
15,780000	0,2	4,094747
15,783333	0,2	4,082945
15,786667	0,2	4,071360
15,790000	0,2	4,060778
15,793333	0,2	4,052261
15,796667	0,2	4,046576
15,800000	0,2	4,044045
15,803333	0,2	4,044773
15,806667	0,2	4,048915
15,810000	0,2	4,056712
15,813333	0,2	4,068405
15,816667	0,2	4,084174
15,820000	0,2	4,103989
15,823333	0,2	4,127517
15,826667	0,2	4,154501
15,830000	0,2	4,185096
15,833333	0,2	4,219408
15,836667	0,2	4,257001
15,840000	0,2	4,297222
15,843333	0,2	4,339569
15,846667	0,2	4,383642
15,850000	0,2	4,429106
15,853333	0,2	4,475555
15,856667	0,2	4,522154
15,860000	0,2	4,567628
15,863333	0,2	4,610675
15,866667	0,2	4,650153
15,870000	0,2	4,685159
15,873333	0,2	4,715288
15,876667	0,2	4,740722
15,880000	0,2	4,761934
15,883333	0,2	4,779007
15,886667	0,2	4,791154
15,890000	0,2	4,797197
15,893333	0,2	4,796414
15,896667	0,2	4,788899
15,900000	0,2	4,775306
15,903333	0,2	4,756037
15,906667	0,2	4,730806
15,910000	0,2	4,699220
15,913333	0,2	4,661349
15,916667	0,2	4,617547
15,920000	0,2	4,568142
15,923333	0,2	4,513418
15,926667	0,2	4,453856
15,930000	0,2	4,390361
15,933333	0,2	4,324015
15,936667	0,2	4,255582
15,940000	0,2	4,185400
15,943333	0,2	4,113741
15,946667	0,2	4,041156
15,950000	0,2	3,968375
15,953333	0,2	3,896065
15,956667	0,2	3,824766
15,960000	0,2	3,754775
15,963333	0,2	3,686073
15,966667	0,2	3,618451
15,970000	0,2	3,551757
15,973333	0,2	3,486112
15,976667	0,2	3,422051
15,980000	0,2	3,360324
15,983333	0,2	3,301462
15,986667	0,2	3,245763
15,990000	0,2	3,193507
15,993333	0,2	3,144918
15,996667	0,2	3,100207
16,000000	0,2	3,059570
16,003333	0,2	3,022771
16,006667	0,2	2,988933
16,010000	0,2	2,957146
16,013333	0,2	2,927068
16,016667	0,2	2,898633
16,020000	0,2	2,871823
16,023333	0,2	2,847007
16,026667	0,2	2,824827
16,030000	0,2	2,805612
16,033333	0,2	2,789071
16,036667	0,2	2,774242
16,040000	0,2	2,759957
16,043333	0,2	2,745741
16,046667	0,2	2,731862
16,050000	0,2	2,718544
16,053333	0,2	2,705711
16,056667	0,2	2,693399
16,060000	0,2	2,682116
16,063333	0,2	2,672651
16,066667	0,2	2,665130
16,070000	0,2	2,658550
16,073333	0,2	2,651825
16,076667	0,2	2,644750
16,080000	0,2	2,637780
16,083333	0,2	2,631652
16,086667	0,2	2,627097
16,090000	0,2	2,624420
16,093333	0,2	2,623436
16,096667	0,2	2,623787
16,100000	0,2	2,625221
16,103333	0,2	2,627521
16,106667	0,2	2,630313
16,110000	0,2	2,633329
16,113333	0,2	2,636845
16,116667	0,2	2,641403
16,120000	0,2	2,647143
16,123333	0,2	2,653826
16,126667	0,2	2,661413
16,130000	0,2	2,670171
16,133333	0,2	2,680114
16,136667	0,2	2,690644
16,140000	0,2	2,701070
16,143333	0,2	2,711394
16,146667	0,2	2,722346
16,150000	0,2	2,734680
16,153333	0,2	2,748550
16,156667	0,2	2,763760
16,160000	0,2	2,780537
16,163333	0,2	2,799368
16,166667	0,2	2,819997
16,170000	0,2	2,841317
16,173333	0,2	2,862393
16,176667	0,2	2,883121
16,180000	0,2	2,903788
16,183333	0,2	2,924464
16,186667	0,2	2,944886
16,190000	0,2	2,964592
16,193333	0,2	2,983180
16,196667	0,2	3,000453
16,200000	0,2	3,016390
16,203333	0,2	3,031259
16,206667	0,2	3,045490
16,210000	0,2	3,059364
16,213333	0,2	3,073318
16,216667	0,2	3,087912
16,220000	0,2	3,102913
16,223333	0,2	3,117282
16,226667	0,2	3,130225
16,230000	0,2	3,141536
16,233333	0,2	3,151290
16,236667	0,2	3,159953
16,240000	0,2	3,168568
16,243333	0,2	3,178556
16,246667	0,2	3,191308
16,250000	0,2	3,207829
16,253333	0,2	3,228656
16,256667	0,2	3,254020
16,260000	0,2	3,284174
16,263333	0,2	3,319616
16,266667	0,2	3,360951
16,270000	0,2	3,408736
16,273333	0,2	3,463594
16,276667	0,2	3,526142
16,280000	0,2	3,596591
16,283333	0,2	3,674581
16,286667	0,2	3,759470
16,290000	0,2	3,850716
16,293333	0,2	3,947891
16,296667	0,2	4,050065
16,300000	0,2	4,155199
16,303333	0,2	4,260525
16,306667	0,2	4,363497
16,310000	0,2	4,462079
16,313333	0,2	4,554312
16,316667	0,2	4,638202
16,320000	0,2	4,712040
16,323333	0,2	4,774295
16,326667	0,2	4,823062
16,330000	0,2	4,856066
16,333333	0,2	4,871435
16,336667	0,2	4,868468
16,340000	0,2	4,847772
16,343333	0,2	4,810825
16,346667	0,2	4,759374
16,350000	0,2	4,694971
16,353333	0,2	4,619060
16,356667	0,2	4,533164
16,360000	0,2	4,438620
16,363333	0,2	4,336686
16,366667	0,2	4,229144
16,370000	0,2	4,118427
16,373333	0,2	4,007269
16,376667	0,2	3,898216
16,380000	0,2	3,793042
16,383333	0,2	3,692487
16,386667	0,2	3,596759
16,390000	0,2	3,506543
16,393333	0,2	3,423379
16,396667	0,2	3,348857
16,400000	0,2	3,283528
16,403333	0,2	3,226708
16,406667	0,2	3,177022
16,410000	0,2	3,133128
16,413333	0,2	3,094509
16,416667	0,2	3,061558
16,420000	0,2	3,034570
16,423333	0,2	3,012960
16,426667	0,2	2,995486
16,430000	0,2	2,981107
16,433333	0,2	2,969640
16,436667	0,2	2,961454
16,440000	0,2	2,956738
16,443333	0,2	2,955237
16,446667	0,2	2,956222
16,450000	0,2	2,958692
16,453333	0,2	2,961803
16,456667	0,2	2,965037
16,460000	0,2	2,968011
16,463333	0,2	2,970345
16,466667	0,2	2,971828
16,470000	0,2	2,972543
16,473333	0,2	2,972638
16,476667	0,2	2,972066
16,480000	0,2	2,970580
16,483333	0,2	2,967911
16,486667	0,2	2,963765
16,490000	0,2	2,957663
16,493333	0,2	2,949211
16,496667	0,2	2,938497
16,500000	0,2	2,926036
16,503333	0,2	2,912498
16,506667	0,2	2,898294
16,510000	0,2	2,883165
16,513333	0,2	2,866319
16,516667	0,2	2,847017
16,520000	0,2	2,825233
16,523333	0,2	2,801841
16,526667	0,2	2,777924
16,530000	0,2	2,754039
16,533333	0,2	2,730074
16,536667	0,2	2,705504
16,540000	0,2	2,680008
16,543333	0,2	2,654051
16,546667	0,2	2,628630
16,550000	0,2	2,604609
16,553333	0,2	2,582534
16,556667	0,2	2,562714
16,560000	0,2	2,545068
16,563333	0,2	2,529212
16,566667	0,2	2,514972
16,570000	0,2	2,502436
16,573333	0,2	2,491680
16,576667	0,2	2,482931
16,580000	0,2	2,476621
16,583333	0,2	2,473003
16,586667	0,2	2,472013
16,590000	0,2	2,473520
16,593333	0,2	2,477493
16,596667	0,2	2,483664
16,600000	0,2	2,491271
16,603333	0,2	2,499613
16,606667	0,2	2,508647
16,610000	0,2	2,518617
16,613333	0,2	2,529355
16,616667	0,2	2,540199
16,620000	0,2	2,550465
16,623333	0,2	2,559975
16,626667	0,2	2,569137
16,630000	0,2	2,578466
16,633333	0,2	2,588046
16,636667	0,2	2,597604
16,640000	0,2	2,606886
16,643333	0,2	2,615684
16,646667	0,2	2,623702
16,650000	0,2	2,630782
16,653333	0,2	2,637175
16,656667	0,2	2,643129
16,660000	0,2	2,648422
16,663333	0,2	2,652780
16,666667	0,2	2,656270
16,670000	0,2	2,658865
16,673333	0,2	2,660129
16,676667	0,2	2,659765
16,680000	0,2	2,658040
16,683333	0,2	2,655348
16,686667	0,2	2,651856
16,690000	0,2	2,647710
16,693333	0,2	2,643042
16,696667	0,2	2,637860
16,700000	0,2	2,632152
16,703333	0,2	2,625952
16,706667	0,2	2,619391
16,710000	0,2	2,612790
16,713333	0,2	2,606472
16,716667	0,2	2,600433
16,720000	0,2	2,594476
16,723333	0,2	2,588768
16,726667	0,2	2,583821
16,730000	0,2	2,579731
16,733333	0,2	2,576095
16,736667	0,2	2,572696
16,740000	0,2	2,569601
16,743333	0,2	2,566862
16,746667	0,2	2,564552
16,750000	0,2	2,562913
16,753333	0,2	2,562334
16,756667	0,2	2,563111
16,760000	0,2	2,565206
16,763333	0,2	2,568324
16,766667	0,2	2,572142
16,770000	0,2	2,576422
16,773333	0,2	2,581140
16,776667	0,2	2,586627
16,780000	0,2	2,593361
16,783333	0,2	2,601296
16,786667	0,2	2,609559
16,790000	0,2	2,617216
16,793333	0,2	2,624225
16,796667	0,2	2,631397
16,800000	0,2	2,639622
16,803333	0,2	2,649318
16,806667	0,2	2,660411
16,810000	0,2	2,672587
16,813333	0,2	2,685673
16,816667	0,2	2,699860
16,820000	0,2	2,715471
16,823333	0,2	2,732659
16,826667	0,2	2,751417
16,830000	0,2	2,771550
16,833333	0,2	2,792678
16,836667	0,2	2,814523
16,840000	0,2	2,837221
16,843333	0,2	2,861123
16,846667	0,2	2,886238
16,850000	0,2	2,911955
16,853333	0,2	2,937288
16,856667	0,2	2,961466
16,860000	0,2	2,984272
16,863333	0,2	3,005660
16,866667	0,2	3,025388
16,870000	0,2	3,043335
16,873333	0,2	3,059734
16,876667	0,2	3,074705
16,880000	0,2	3,087944
16,883333	0,2	3,099059
16,886667	0,2	3,107920
16,890000	0,2	3,114629
16,893333	0,2	3,119225
16,896667	0,2	3,121566
16,900000	0,2	3,121699
16,903333	0,2	3,120173
16,906667	0,2	3,117679
16,910000	0,2	3,114446
16,913333	0,2	3,110233
16,916667	0,2	3,104883
16,920000	0,2	3,098618
16,923333	0,2	3,091799
16,926667	0,2	3,084692
16,930000	0,2	3,077392
16,933333	0,2	3,069677
16,936667	0,2	3,061044
16,940000	0,2	3,051150
16,943333	0,2	3,040094
16,946667	0,2	3,028103
16,950000	0,2	3,015180
16,953333	0,2	3,001400
16,956667	0,2	2,987443
16,960000	0,2	2,974316
16,963333	0,2	2,962413
16,966667	0,2	2,951426
16,970000	0,2	2,941127
16,973333	0,2	2,931654
16,976667	0,2	2,923139
16,980000	0,2	2,915468
16,983333	0,2	2,908391
16,986667	0,2	2,901781
16,990000	0,2	2,895857
16,993333	0,2	2,891131
16,996667	0,2	2,888181
17,000000	0,2	2,887450
17,003333	0,2	2,889014
17,006667	0,2	2,892445
17,010000	0,2	2,897142
17,013333	0,2	2,902564
17,016667	0,2	2,907957
17,020000	0,2	2,912374
17,023333	0,2	2,915302
17,026667	0,2	2,916911
17,030000	0,2	2,917525
17,033333	0,2	2,917209
17,036667	0,2	2,915879
17,040000	0,2	2,913315
17,043333	0,2	2,908949
17,046667	0,2	2,902025
17,050000	0,2	2,892075
17,053333	0,2	2,879007
17,056667	0,2	2,862907
17,060000	0,2	2,844111
17,063333	0,2	2,823242
17,066667	0,2	2,800846
17,070000	0,2	2,777260
17,073333	0,2	2,752867
17,076667	0,2	2,728228
17,080000	0,2	2,703980
17,083333	0,2	2,680583
17,086667	0,2	2,658107
17,090000	0,2	2,636522
17,093333	0,2	2,616136
17,096667	0,2	2,597520
17,100000	0,2	2,581115
17,103333	0,2	2,567062
17,106667	0,2	2,555165
17,110000	0,2	2,545034
17,113333	0,2	2,536532
17,116667	0,2	2,529860
17,120000	0,2	2,525056
17,123333	0,2	2,521673
17,126667	0,2	2,519141
17,130000	0,2	2,517113
17,133333	0,2	2,515193
17,136667	0,2	2,513101
17,140000	0,2	2,511420
17,143333	0,2	2,511300
17,146667	0,2	2,513225
17,150000	0,2	2,516510
17,153333	0,2	2,520091
17,156667	0,2	2,523681
17,160000	0,2	2,527717
17,163333	0,2	2,532220
17,166667	0,2	2,536560
17,170000	0,2	2,540384
17,173333	0,2	2,544126
17,176667	0,2	2,548723
17,180000	0,2	2,555022
17,183333	0,2	2,563231
17,186667	0,2	2,572744
17,190000	0,2	2,582492
17,193333	0,2	2,591515
17,196667	0,2	2,599330
17,200000	0,2	2,605908
17,203333	0,2	2,611407
17,206667	0,2	2,615890
17,210000	0,2	2,619331
17,213333	0,2	2,621879
17,216667	0,2	2,623926
17,220000	0,2	2,625750
17,223333	0,2	2,627044
17,226667	0,2	2,627076
17,230000	0,2	2,625595
17,233333	0,2	2,623242
17,236667	0,2	2,620896
17,240000	0,2	2,619071
17,243333	0,2	2,617867
17,246667	0,2	2,616993
17,250000	0,2	2,615923
17,253333	0,2	2,614304
17,256667	0,2	2,612208
17,260000	0,2	2,610096
17,263333	0,2	2,608656
17,266667	0,2	2,608309
17,270000	0,2	2,608835
17,273333	0,2	2,609818
17,276667	0,2	2,611197
17,280000	0,2	2,613165
17,283333	0,2	2,615881
17,286667	0,2	2,619545
17,290000	0,2	2,624625
17,293333	0,2	2,631618
17,296667	0,2	2,640761
17,300000	0,2	2,652293
17,303333	0,2	2,666654
17,306667	0,2	2,684235
17,310000	0,2	2,705267
17,313333	0,2	2,729982
17,316667	0,2	2,758501
17,320000	0,2	2,790579
17,323333	0,2	2,825896
17,326667	0,2	2,864497
17,330000	0,2	2,906634
17,333333	0,2	2,952295
17,336667	0,2	3,001334
17,340000	0,2	3,053972
17,343333	0,2	3,110689
17,346667	0,2	3,171677
17,350000	0,2	3,236602
17,353333	0,2	3,304582
17,356667	0,2	3,374249
17,360000	0,2	3,444046
17,363333	0,2	3,512532
17,366667	0,2	3,578427
17,370000	0,2	3,640400
17,373333	0,2	3,696822
17,376667	0,2	3,745893
17,380000	0,2	3,786160
17,383333	0,2	3,816740
17,386667	0,2	3,837015
17,390000	0,2	3,846495
17,393333	0,2	3,844943
17,396667	0,2	3,832234
17,400000	0,2	3,808409
17,403333	0,2	3,774089
17,406667	0,2	3,730425
17,410000	0,2	3,678673
17,413333	0,2	3,620044
17,416667	0,2	3,555679
17,420000	0,2	3,486749
17,423333	0,2	3,414524
17,426667	0,2	3,340218
17,430000	0,2	3,264903
17,433333	0,2	3,189582
17,436667	0,2	3,115354
17,440000	0,2	3,043523
17,443333	0,2	2,975502
17,446667	0,2	2,912669
17,450000	0,2	2,855952
17,453333	0,2	2,805242
17,456667	0,2	2,759824
17,460000	0,2	2,719374
17,463333	0,2	2,683887
17,466667	0,2	2,653063
17,470000	0,2	2,626264
17,473333	0,2	2,602790
17,476667	0,2	2,582266
17,480000	0,2	2,564671
17,483333	0,2	2,549953
17,486667	0,2	2,538009
17,490000	0,2	2,528741
17,493333	0,2	2,521835
17,496667	0,2	2,516852
17,500000	0,2	2,513367
17,503333	0,2	2,510841
17,506667	0,2	2,508763
17,510000	0,2	2,506931
17,513333	0,2	2,505218
17,516667	0,2	2,503228
17,520000	0,2	2,500477
17,523333	0,2	2,496735
17,526667	0,2	2,492229
17,530000	0,2	2,487725
17,533333	0,2	2,484209
17,536667	0,2	2,482221
17,540000	0,2	2,481448
17,543333	0,2	2,481024
17,546667	0,2	2,480224
17,550000	0,2	2,478827
17,553333	0,2	2,476845
17,556667	0,2	2,474148
17,560000	0,2	2,470443
17,563333	0,2	2,465519
17,566667	0,2	2,459273
17,570000	0,2	2,451758
17,573333	0,2	2,443576
17,576667	0,2	2,435881
17,580000	0,2	2,429609
17,583333	0,2	2,424790
17,586667	0,2	2,420667
17,590000	0,2	2,416378
17,593333	0,2	2,411478
17,596667	0,2	2,405953
17,600000	0,2	2,400030
17,603333	0,2	2,393915
17,606667	0,2	2,387451
17,610000	0,2	2,380150
17,613333	0,2	2,371932
17,616667	0,2	2,363641
17,620000	0,2	2,356232
17,623333	0,2	2,349756
17,626667	0,2	2,343720
17,630000	0,2	2,338002
17,633333	0,2	2,332921
17,636667	0,2	2,328966
17,640000	0,2	2,326659
17,643333	0,2	2,326151
17,646667	0,2	2,327056
17,650000	0,2	2,328987
17,653333	0,2	2,331919
17,656667	0,2	2,335872
17,660000	0,2	2,340681
17,663333	0,2	2,346143
17,666667	0,2	2,352008
17,670000	0,2	2,358014
17,673333	0,2	2,364372
17,676667	0,2	2,371720
17,680000	0,2	2,380238
17,683333	0,2	2,389250
17,686667	0,2	2,397816
17,690000	0,2	2,405481
17,693333	0,2	2,412512
17,696667	0,2	2,419445
17,700000	0,2	2,426517
17,703333	0,2	2,433635
17,706667	0,2	2,440561
17,710000	0,2	2,447115
17,713333	0,2	2,453359
17,716667	0,2	2,459405
17,720000	0,2	2,465136
17,723333	0,2	2,470370
17,726667	0,2	2,475069
17,730000	0,2	2,479224
17,733333	0,2	2,482557
17,736667	0,2	2,484557
17,740000	0,2	2,485074
17,743333	0,2	2,484696
17,746667	0,2	2,484383
17,750000	0,2	2,484789
17,753333	0,2	2,485771
17,756667	0,2	2,486588
17,760000	0,2	2,486903
17,763333	0,2	2,487201
17,766667	0,2	2,487908
17,770000	0,2	2,488883
17,773333	0,2	2,489952
17,776667	0,2	2,491136
17,780000	0,2	2,492407
17,783333	0,2	2,493567
17,786667	0,2	2,494183
17,790000	0,2	2,493776
17,793333	0,2	2,492419
17,796667	0,2	2,490985
17,800000	0,2	2,490521
17,803333	0,2	2,491517
17,806667	0,2	2,493911
17,810000	0,2	2,497571
17,813333	0,2	2,502428
17,816667	0,2	2,508222
17,820000	0,2	2,514621
17,823333	0,2	2,521491
17,826667	0,2	2,528780
17,830000	0,2	2,536503
17,833333	0,2	2,545056
17,836667	0,2	2,555027
17,840000	0,2	2,566471
17,843333	0,2	2,578736
17,846667	0,2	2,591030
17,850000	0,2	2,603042
17,853333	0,2	2,615001
17,856667	0,2	2,627246
17,860000	0,2	2,639896
17,863333	0,2	2,652564
17,866667	0,2	2,664331
17,870000	0,2	2,674571
17,873333	0,2	2,683468
17,876667	0,2	2,691243
17,880000	0,2	2,697573
17,883333	0,2	2,702135
17,886667	0,2	2,704987
17,890000	0,2	2,706029
17,893333	0,2	2,704706
17,896667	0,2	2,700500
17,900000	0,2	2,693436
17,903333	0,2	2,684018
17,906667	0,2	2,672786
17,910000	0,2	2,660100
17,913333	0,2	2,646095
17,916667	0,2	2,630600
17,920000	0,2	2,613463
17,923333	0,2	2,594893
17,926667	0,2	2,575272
17,930000	0,2	2,555027
17,933333	0,2	2,534742
17,936667	0,2	2,515040
17,940000	0,2	2,496177
17,943333	0,2	2,478112
17,946667	0,2	2,461118
17,950000	0,2	2,445719
17,953333	0,2	2,431955
17,956667	0,2	2,419308
17,960000	0,2	2,407359
17,963333	0,2	2,396111
17,966667	0,2	2,385529
17,970000	0,2	2,375227
17,973333	0,2	2,365010
17,976667	0,2	2,355250
17,980000	0,2	2,346650
17,983333	0,2	2,339946
17,986667	0,2	2,335541
17,990000	0,2	2,333259
17,993333	0,2	2,332722
17,996667	0,2	2,333777
18,000000	0,2	2,336424
18,003333	0,2	2,340503
18,006667	0,2	2,345614
18,010000	0,2	2,351484
18,013333	0,2	2,358408
18,016667	0,2	2,366884
18,020000	0,2	2,376836
18,023333	0,2	2,387752
18,026667	0,2	2,399316
18,030000	0,2	2,411291
18,033333	0,2	2,423235
18,036667	0,2	2,434851
18,040000	0,2	2,446264
18,043333	0,2	2,457735
18,046667	0,2	2,469165
18,050000	0,2	2,479858
18,053333	0,2	2,488969
18,056667	0,2	2,496136
18,060000	0,2	2,501617
18,063333	0,2	2,506057
18,066667	0,2	2,510012
18,070000	0,2	2,513573
18,073333	0,2	2,516659
18,076667	0,2	2,519482
18,080000	0,2	2,522252
18,083333	0,2	2,524714
18,086667	0,2	2,526435
18,090000	0,2	2,527242
18,093333	0,2	2,527124
18,096667	0,2	2,526091
18,100000	0,2	2,524260
18,103333	0,2	2,521724
18,106667	0,2	2,518251
18,110000	0,2	2,513475
18,113333	0,2	2,507443
18,116667	0,2	2,500720
18,120000	0,2	2,493962
18,123333	0,2	2,487548
18,126667	0,2	2,481448
18,130000	0,2	2,475283
18,133333	0,2	2,468582
18,136667	0,2	2,461096
18,140000	0,2	2,453019
18,143333	0,2	2,444930
18,146667	0,2	2,437227
18,150000	0,2	2,429462
18,153333	0,2	2,420670
18,156667	0,2	2,410462
18,160000	0,2	2,399342
18,163333	0,2	2,387963
18,166667	0,2	2,376504
18,170000	0,2	2,364925
18,173333	0,2	2,353491
18,176667	0,2	2,342632
18,180000	0,2	2,332377
18,183333	0,2	2,322202
18,186667	0,2	2,311431
18,190000	0,2	2,299831
18,193333	0,2	2,287772
18,196667	0,2	2,275744
18,200000	0,2	2,264017
18,203333	0,2	2,252995
18,206667	0,2	2,243356
18,210000	0,2	2,235537
18,213333	0,2	2,229329
18,216667	0,2	2,223989
18,220000	0,2	2,218848
18,223333	0,2	2,213965
18,226667	0,2	2,209962
18,230000	0,2	2,207241
18,233333	0,2	2,205614
18,236667	0,2	2,204549
18,240000	0,2	2,203522
18,243333	0,2	2,202304
18,246667	0,2	2,201200
18,250000	0,2	2,200896
18,253333	0,2	2,201776
18,256667	0,2	2,203424
18,260000	0,2	2,205019
18,263333	0,2	2,206113
18,266667	0,2	2,206904
18,270000	0,2	2,207893
18,273333	0,2	2,209448
18,276667	0,2	2,211515
18,280000	0,2	2,213638
18,283333	0,2	2,215604
18,286667	0,2	2,217730
18,290000	0,2	2,220260
18,293333	0,2	2,223036
18,296667	0,2	2,225768
18,300000	0,2	2,228346
18,303333	0,2	2,230817
18,306667	0,2	2,233057
18,310000	0,2	2,234778
18,313333	0,2	2,235852
18,316667	0,2	2,236055
18,320000	0,2	2,234750
18,323333	0,2	2,231421
18,326667	0,2	2,226285
18,330000	0,2	2,220135
18,333333	0,2	2,213855
18,336667	0,2	2,207957
18,340000	0,2	2,202420
18,343333	0,2	2,196918
18,346667	0,2	2,190863
18,350000	0,2	2,183404
18,353333	0,2	2,174165
18,356667	0,2	2,164031
18,360000	0,2	2,154598
18,363333	0,2	2,146754
18,366667	0,2	2,140160
18,370000	0,2	2,134016
18,373333	0,2	2,127983
18,376667	0,2	2,122389
18,380000	0,2	2,117833
18,383333	0,2	2,114909
18,386667	0,2	2,114128
18,390000	0,2	2,115782
18,393333	0,2	2,119892
18,396667	0,2	2,126244
18,400000	0,2	2,134196
18,403333	0,2	2,142751
18,406667	0,2	2,151335
18,410000	0,2	2,160195
18,413333	0,2	2,169750
18,416667	0,2	2,179932
18,420000	0,2	2,190276
18,423333	0,2	2,200287
18,426667	0,2	2,209541
18,430000	0,2	2,217676
18,433333	0,2	2,224477
18,436667	0,2	2,229868
18,440000	0,2	2,233728
18,443333	0,2	2,235889
18,446667	0,2	2,236375
18,450000	0,2	2,235229
18,453333	0,2	2,232255
18,456667	0,2	2,227549
18,460000	0,2	2,221830
18,463333	0,2	2,215756
18,466667	0,2	2,209287
18,470000	0,2	2,201965
18,473333	0,2	2,193659
18,476667	0,2	2,184872
18,480000	0,2	2,176315
18,483333	0,2	2,168380
18,486667	0,2	2,160776
18,490000	0,2	2,152631
18,493333	0,2	2,143525
18,496667	0,2	2,134200
18,500000	0,2	2,125627
18,503333	0,2	2,117856
18,506667	0,2	2,110356
18,510000	0,2	2,103084
18,513333	0,2	2,096715
18,516667	0,2	2,091935
18,520000	0,2	2,088777
18,523333	0,2	2,086629
18,526667	0,2	2,085026
18,530000	0,2	2,084414
18,533333	0,2	2,085775
18,536667	0,2	2,089798
18,540000	0,2	2,096672
18,543333	0,2	2,106417
18,546667	0,2	2,119158
18,550000	0,2	2,134745
18,553333	0,2	2,152356
18,556667	0,2	2,171086
18,560000	0,2	2,190813
18,563333	0,2	2,212112
18,566667	0,2	2,235468
18,570000	0,2	2,260791
18,573333	0,2	2,287473
18,576667	0,2	2,314657
18,580000	0,2	2,341466
18,583333	0,2	2,366989
18,586667	0,2	2,390112
18,590000	0,2	2,409521
18,593333	0,2	2,424042
18,596667	0,2	2,433113
18,600000	0,2	2,436910
18,603333	0,2	2,436170
18,606667	0,2	2,431965
18,610000	0,2	2,425366
18,613333	0,2	2,417062
18,616667	0,2	2,407272
18,620000	0,2	2,395794
18,623333	0,2	2,382289
18,626667	0,2	2,366797
18,630000	0,2	2,349894
18,633333	0,2	2,332414
18,636667	0,2	2,315204
18,640000	0,2	2,299038
18,643333	0,2	2,284301
18,646667	0,2	2,270757
18,650000	0,2	2,257992
18,653333	0,2	2,245789
18,656667	0,2	2,234020
18,660000	0,2	2,222884
18,663333	0,2	2,213164
18,666667	0,2	2,205599
18,670000	0,2	2,200051
18,673333	0,2	2,195782
18,676667	0,2	2,192493
18,680000	0,2	2,190532
18,683333	0,2	2,190373
18,686667	0,2	2,192415
18,690000	0,2	2,197079
18,693333	0,2	2,204704
18,696667	0,2	2,215444
18,700000	0,2	2,229465
18,703333	0,2	2,247221
18,706667	0,2	2,269752
18,710000	0,2	2,298689
18,713333	0,2	2,335664
18,716667	0,2	2,381958
18,720000	0,2	2,438667
18,723333	0,2	2,506733
18,726667	0,2	2,586864
18,730000	0,2	2,679651
18,733333	0,2	2,785657
18,736667	0,2	2,905242
18,740000	0,2	3,038320
18,743333	0,2	3,184158
18,746667	0,2	3,341063
18,750000	0,2	3,506206
18,753333	0,2	3,676020
18,756667	0,2	3,846735
18,760000	0,2	4,014458
18,763333	0,2	4,175186
18,766667	0,2	4,324955
18,770000	0,2	4,459951
18,773333	0,2	4,576833
18,776667	0,2	4,673051
18,780000	0,2	4,746815
18,783333	0,2	4,797109
18,786667	0,2	4,823825
18,790000	0,2	4,827814
18,793333	0,2	4,810652
18,796667	0,2	4,774167
18,800000	0,2	4,720212
18,803333	0,2	4,651022
18,806667	0,2	4,569369
18,810000	0,2	4,478120
18,813333	0,2	4,379914
18,816667	0,2	4,277260
18,820000	0,2	4,172682
18,823333	0,2	4,068695
18,826667	0,2	3,967569
18,830000	0,2	3,871010
18,833333	0,2	3,780068
18,836667	0,2	3,695497
18,840000	0,2	3,617962
18,843333	0,2	3,547750
18,846667	0,2	3,484601
18,850000	0,2	3,427869
18,853333	0,2	3,376762
18,856667	0,2	3,330587
18,860000	0,2	3,288679
18,863333	0,2	3,250196
18,866667	0,2	3,214289
18,870000	0,2	3,180469
18,873333	0,2	3,148467
18,876667	0,2	3,117326
18,880000	0,2	3,085179
18,883333	0,2	3,050496
18,886667	0,2	3,013029
18,890000	0,2	2,973357
18,893333	0,2	2,932055
18,896667	0,2	2,889396
18,900000	0,2	2,845516
18,903333	0,2	2,800641
18,906667	0,2	2,755113
18,910000	0,2	2,709432
18,913333	0,2	2,664415
18,916667	0,2	2,621010
18,920000	0,2	2,579743
18,923333	0,2	2,540620
18,926667	0,2	2,503660
18,930000	0,2	2,469299
18,933333	0,2	2,438130
18,936667	0,2	2,410488
18,940000	0,2	2,386435
18,943333	0,2	2,365727
18,946667	0,2	2,347779
18,950000	0,2	2,332050
18,953333	0,2	2,318427
18,956667	0,2	2,307010
18,960000	0,2	2,297625
18,963333	0,2	2,289749
18,966667	0,2	2,282804
18,970000	0,2	2,276301
18,973333	0,2	2,269836
18,976667	0,2	2,263226
18,980000	0,2	2,256676
18,983333	0,2	2,250526
18,986667	0,2	2,244889
18,990000	0,2	2,239864
18,993333	0,2	2,235663
18,996667	0,2	2,232083
19,000000	0,2	2,228471
19,003333	0,2	2,224437
19,006667	0,2	2,220053
19,010000	0,2	2,215386
19,013333	0,2	2,210357
19,016667	0,2	2,204996
19,020000	0,2	2,199585
19,023333	0,2	2,194518
19,026667	0,2	2,190037
19,030000	0,2	2,186042
19,033333	0,2	2,182076
19,036667	0,2	2,177517
19,040000	0,2	2,171882
19,043333	0,2	2,164976
19,046667	0,2	2,156845
19,050000	0,2	2,147710
19,053333	0,2	2,138098
19,056667	0,2	2,128654
19,060000	0,2	2,119514
19,063333	0,2	2,110178
19,066667	0,2	2,099965
19,070000	0,2	2,088471
19,073333	0,2	2,075793
19,076667	0,2	2,062354
19,080000	0,2	2,048675
19,083333	0,2	2,035298
19,086667	0,2	2,022474
19,090000	0,2	2,010169
19,093333	0,2	1,998326
19,096667	0,2	1,986705
19,100000	0,2	1,974958
19,103333	0,2	1,962992
19,106667	0,2	1,950931
19,110000	0,2	1,939160
19,113333	0,2	1,928485
19,116667	0,2	1,919649
19,120000	0,2	1,912521
19,123333	0,2	1,906108
19,126667	0,2	1,899455
19,130000	0,2	1,892417
19,133333	0,2	1,885594
19,136667	0,2	1,879512
19,140000	0,2	1,874001
19,143333	0,2	1,868675
19,146667	0,2	1,863599
19,150000	0,2	1,859185
19,153333	0,2	1,855840
19,156667	0,2	1,853815
19,160000	0,2	1,852996
19,163333	0,2	1,852851
19,166667	0,2	1,852807
19,170000	0,2	1,852619
19,173333	0,2	1,852382
19,176667	0,2	1,852262
19,180000	0,2	1,852181
19,183333	0,2	1,851809
19,186667	0,2	1,850921
19,190000	0,2	1,849717
19,193333	0,2	1,848747
19,196667	0,2	1,848495
19,200000	0,2	1,849033
19,203333	0,2	1,849974
19,206667	0,2	1,850841
19,210000	0,2	1,851518
19,213333	0,2	1,852083
19,216667	0,2	1,852448
19,220000	0,2	1,852686
19,223333	0,2	1,853293
19,226667	0,2	1,854479
19,230000	0,2	1,855751
19,233333	0,2	1,856651
19,236667	0,2	1,857271
19,240000	0,2	1,857816
19,243333	0,2	1,858322
19,246667	0,2	1,858895
19,250000	0,2	1,859677
19,253333	0,2	1,860522
19,256667	0,2	1,861117
19,260000	0,2	1,861668
19,263333	0,2	1,863065
19,266667	0,2	1,865925
19,270000	0,2	1,869807
19,273333	0,2	1,873766
19,276667	0,2	1,877382
19,280000	0,2	1,881068
19,283333	0,2	1,885719
19,286667	0,2	1,892061
19,290000	0,2	1,899919
19,293333	0,2	1,908481
19,296667	0,2	1,917472
19,300000	0,2	1,927351
19,303333	0,2	1,938338
19,306667	0,2	1,949925
19,310000	0,2	1,961356
19,313333	0,2	1,972222
19,316667	0,2	1,982391
19,320000	0,2	1,991630
19,323333	0,2	1,999560
19,326667	0,2	2,005939
19,330000	0,2	2,010872
19,333333	0,2	2,014603
19,336667	0,2	2,017101
19,340000	0,2	2,018091
19,343333	0,2	2,017518
19,346667	0,2	2,015458
19,350000	0,2	2,011518
19,353333	0,2	2,004943
19,356667	0,2	1,995550
19,360000	0,2	1,984130
19,363333	0,2	1,971658
19,366667	0,2	1,958522
19,370000	0,2	1,944765
19,373333	0,2	1,930494
19,376667	0,2	1,915889
19,380000	0,2	1,900934
19,383333	0,2	1,885341
19,386667	0,2	1,869191
19,390000	0,2	1,853484
19,393333	0,2	1,839617
19,396667	0,2	1,828474
19,400000	0,2	1,819829
19,403333	0,2	1,812557
19,406667	0,2	1,805805
19,410000	0,2	1,799525
19,413333	0,2	1,793819
19,416667	0,2	1,788666
19,420000	0,2	1,784201
19,423333	0,2	1,780694
19,426667	0,2	1,778202
19,430000	0,2	1,776297
19,433333	0,2	1,774293
19,436667	0,2	1,771687
19,440000	0,2	1,768257
19,443333	0,2	1,763968
19,446667	0,2	1,758946
19,450000	0,2	1,753363
19,453333	0,2	1,747407
19,456667	0,2	1,741379
19,460000	0,2	1,735624
19,463333	0,2	1,730299
19,466667	0,2	1,725102
19,470000	0,2	1,719350
19,473333	0,2	1,712737
19,476667	0,2	1,705737
19,480000	0,2	1,698892
19,483333	0,2	1,692339
19,486667	0,2	1,686281
19,490000	0,2	1,681194
19,493333	0,2	1,677231
19,496667	0,2	1,673847
19,500000	0,2	1,670366
19,503333	0,2	1,666645
19,506667	0,2	1,662872
19,510000	0,2	1,658995
19,513333	0,2	1,654636
19,516667	0,2	1,649445
19,520000	0,2	1,643537
19,523333	0,2	1,637483
19,526667	0,2	1,631773
19,530000	0,2	1,626579
19,533333	0,2	1,622026
19,536667	0,2	1,618176
19,540000	0,2	1,614810
19,543333	0,2	1,611623
19,546667	0,2	1,608470
19,550000	0,2	1,605236
19,553333	0,2	1,601721
19,556667	0,2	1,597874
19,560000	0,2	1,594013
19,563333	0,2	1,590615
19,566667	0,2	1,588111
19,570000	0,2	1,586896
19,573333	0,2	1,587256
19,576667	0,2	1,589156
19,580000	0,2	1,592171
19,583333	0,2	1,595937
19,586667	0,2	1,600586
19,590000	0,2	1,606464
19,593333	0,2	1,613823
19,596667	0,2	1,622915
19,600000	0,2	1,633839
19,603333	0,2	1,646175
19,606667	0,2	1,659007
19,610000	0,2	1,671495
19,613333	0,2	1,683450
19,616667	0,2	1,695085
19,620000	0,2	1,706301
19,623333	0,2	1,716663
19,626667	0,2	1,725880
19,630000	0,2	1,733716
19,633333	0,2	1,739719
19,636667	0,2	1,743519
19,640000	0,2	1,745095
19,643333	0,2	1,744730
19,646667	0,2	1,742929
19,650000	0,2	1,740050
19,653333	0,2	1,736102
19,656667	0,2	1,731181
19,660000	0,2	1,725614
19,663333	0,2	1,719634
19,666667	0,2	1,713368
19,670000	0,2	1,707055
19,673333	0,2	1,700928
19,676667	0,2	1,695043
19,680000	0,2	1,689494
19,683333	0,2	1,684466
19,686667	0,2	1,679913
19,690000	0,2	1,675638
19,693333	0,2	1,671985
19,696667	0,2	1,669793
19,700000	0,2	1,669374
19,703333	0,2	1,670235
19,706667	0,2	1,671959
19,710000	0,2	1,674704
19,713333	0,2	1,678679
19,716667	0,2	1,683684
19,720000	0,2	1,689219
19,723333	0,2	1,694789
19,726667	0,2	1,700264
19,730000	0,2	1,705844
19,733333	0,2	1,711592
19,736667	0,2	1,717379
19,740000	0,2	1,722865
19,743333	0,2	1,727068
19,746667	0,2	1,728822
19,750000	0,2	1,728045
19,753333	0,2	1,725677
19,756667	0,2	1,722431
19,760000	0,2	1,718428
19,763333	0,2	1,713715
19,766667	0,2	1,708450
19,770000	0,2	1,702837
19,773333	0,2	1,697116
19,776667	0,2	1,691466
19,780000	0,2	1,685877
19,783333	0,2	1,680073
19,786667	0,2	1,673714
19,790000	0,2	1,666881
19,793333	0,2	1,660136
19,796667	0,2	1,654045
19,800000	0,2	1,648996
19,803333	0,2	1,645303
19,806667	0,2	1,643150
19,810000	0,2	1,642395
19,813333	0,2	1,642505
19,816667	0,2	1,642879
19,820000	0,2	1,643206
19,823333	0,2	1,643477
19,826667	0,2	1,643686
19,830000	0,2	1,643545
19,833333	0,2	1,642459
19,836667	0,2	1,639807
19,840000	0,2	1,635410
19,843333	0,2	1,629901
19,846667	0,2	1,624374
19,850000	0,2	1,619512
19,853333	0,2	1,615285
19,856667	0,2	1,611330
19,860000	0,2	1,607169
19,863333	0,2	1,602438
19,866667	0,2	1,597336
19,870000	0,2	1,592356
19,873333	0,2	1,587540
19,876667	0,2	1,582514
19,880000	0,2	1,577035
19,883333	0,2	1,571207
19,886667	0,2	1,565403
19,890000	0,2	1,560108
19,893333	0,2	1,555687
19,896667	0,2	1,552171
19,900000	0,2	1,549332
19,903333	0,2	1,546872
19,906667	0,2	1,544399
19,910000	0,2	1,541503
19,913333	0,2	1,538075
19,916667	0,2	1,534407
19,920000	0,2	1,530956
19,923333	0,2	1,528020
19,926667	0,2	1,525383
19,930000	0,2	1,522316
19,933333	0,2	1,518349
19,936667	0,2	1,513785
19,940000	0,2	1,509124
19,943333	0,2	1,504379
19,946667	0,2	1,499368
19,950000	0,2	1,494253
19,953333	0,2	1,489272
19,956667	0,2	1,484238
19,960000	0,2	1,478777
19,963333	0,2	1,472788
19,966667	0,2	1,466336
19,970000	0,2	1,459373
19,973333	0,2	1,451821
19,976667	0,2	1,443786
19,980000	0,2	1,435644
19,983333	0,2	1,427971
19,986667	0,2	1,420990
19,990000	0,2	1,414231
19,993333	0,2	1,407125
19,996667	0,2	1,399578
20,000000	0,2	1,391771
20,003333	0,2	1,383895
20,006667	0,2	1,376230
20,010000	0,2	1,369138
20,013333	0,2	1,362688
20,016667	0,2	1,356389
20,020000	0,2	1,349622
20,023333	0,2	1,342276
20,026667	0,2	1,334853
20,030000	0,2	1,328172
20,033333	0,2	1,322863
20,036667	0,2	1,318920
20,040000	0,2	1,315877
20,043333	0,2	1,313384
20,046667	0,2	1,311380
20,050000	0,2	1,309797
20,053333	0,2	1,308521
20,056667	0,2	1,307758
20,060000	0,2	1,307957
20,063333	0,2	1,309280
20,066667	0,2	1,311333
20,070000	0,2	1,313409
20,073333	0,2	1,315087
20,076667	0,2	1,316603
20,080000	0,2	1,318539
20,083333	0,2	1,321394
20,086667	0,2	1,325512
20,090000	0,2	1,331025
20,093333	0,2	1,337561
20,096667	0,2	1,344290
20,100000	0,2	1,350665
20,103333	0,2	1,356832
20,106667	0,2	1,362992
20,110000	0,2	1,368703
20,113333	0,2	1,373235
20,116667	0,2	1,376624
20,120000	0,2	1,379914
20,123333	0,2	1,384149
20,126667	0,2	1,389475
20,130000	0,2	1,395152
20,133333	0,2	1,400158
20,136667	0,2	1,403913
20,140000	0,2	1,406514
20,143333	0,2	1,408371
20,146667	0,2	1,409918
20,150000	0,2	1,411449
20,153333	0,2	1,413038
20,156667	0,2	1,414733
20,160000	0,2	1,416693
20,163333	0,2	1,419042
20,166667	0,2	1,421821
20,170000	0,2	1,425172
20,173333	0,2	1,429388
20,176667	0,2	1,434547
20,180000	0,2	1,440317
20,183333	0,2	1,446395
20,186667	0,2	1,452982
20,190000	0,2	1,460692
20,193333	0,2	1,469998
20,196667	0,2	1,480768
20,200000	0,2	1,492445
20,203333	0,2	1,504555
20,206667	0,2	1,516868
20,210000	0,2	1,529254
20,213333	0,2	1,541602
20,216667	0,2	1,553923
20,220000	0,2	1,566334
20,223333	0,2	1,578810
20,226667	0,2	1,591111
20,230000	0,2	1,603006
20,233333	0,2	1,614396
20,236667	0,2	1,625142
20,240000	0,2	1,634944
20,243333	0,2	1,643465
20,246667	0,2	1,650530
20,250000	0,2	1,656240
20,253333	0,2	1,660917
20,256667	0,2	1,665004
20,260000	0,2	1,668892
20,263333	0,2	1,672611
20,266667	0,2	1,675809
20,270000	0,2	1,678093
20,273333	0,2	1,679245
20,276667	0,2	1,679068
20,280000	0,2	1,677100
20,283333	0,2	1,672908
20,286667	0,2	1,666734
20,290000	0,2	1,659377
20,293333	0,2	1,651545
20,296667	0,2	1,643719
20,300000	0,2	1,636302
20,303333	0,2	1,629523
20,306667	0,2	1,623469
20,310000	0,2	1,618296
20,313333	0,2	1,614230
20,316667	0,2	1,611417
20,320000	0,2	1,609885
20,323333	0,2	1,609565
20,326667	0,2	1,610255
20,330000	0,2	1,611696
20,333333	0,2	1,613854
20,336667	0,2	1,616914
20,340000	0,2	1,620848
20,343333	0,2	1,625282
20,346667	0,2	1,629823
20,350000	0,2	1,634166
20,353333	0,2	1,638010
20,356667	0,2	1,641178
20,360000	0,2	1,643629
20,363333	0,2	1,645242
20,366667	0,2	1,645894
20,370000	0,2	1,645709
20,373333	0,2	1,644728
20,376667	0,2	1,642521
20,380000	0,2	1,638585
20,383333	0,2	1,632848
20,386667	0,2	1,625555
20,390000	0,2	1,616936
20,393333	0,2	1,607146
20,396667	0,2	1,596547
20,400000	0,2	1,585824
20,403333	0,2	1,575381
20,406667	0,2	1,564812
20,410000	0,2	1,553457
20,413333	0,2	1,541220
20,416667	0,2	1,528419
20,420000	0,2	1,515048
20,423333	0,2	1,500775
20,426667	0,2	1,485740
20,430000	0,2	1,470908
20,433333	0,2	1,457322
20,436667	0,2	1,445200
20,440000	0,2	1,434033
20,443333	0,2	1,423465
20,446667	0,2	1,413655
20,450000	0,2	1,404769
20,453333	0,2	1,396500
20,456667	0,2	1,388315
20,460000	0,2	1,379976
20,463333	0,2	1,371661
20,466667	0,2	1,363646
20,470000	0,2	1,355930
20,473333	0,2	1,348287
20,476667	0,2	1,340591
20,480000	0,2	1,332890
20,483333	0,2	1,325205
20,486667	0,2	1,317434
20,490000	0,2	1,309620
20,493333	0,2	1,302128
20,496667	0,2	1,295212
20,500000	0,2	1,288639
20,503333	0,2	1,282036
20,506667	0,2	1,275362
20,510000	0,2	1,268764
20,513333	0,2	1,262174
20,516667	0,2	1,255356
20,520000	0,2	1,248333
20,523333	0,2	1,241423
20,526667	0,2	1,234991
20,530000	0,2	1,229366
20,533333	0,2	1,224799
20,536667	0,2	1,221168
20,540000	0,2	1,217894
20,543333	0,2	1,214646
20,546667	0,2	1,211838
20,550000	0,2	1,209907
20,553333	0,2	1,208493
20,556667	0,2	1,206817
20,560000	0,2	1,204621
20,563333	0,2	1,202251
20,566667	0,2	1,199995
20,570000	0,2	1,197759
20,573333	0,2	1,195347
20,576667	0,2	1,192747
20,580000	0,2	1,190142
20,583333	0,2	1,187574
20,586667	0,2	1,184733
20,590000	0,2	1,181348
20,593333	0,2	1,177658
20,596667	0,2	1,174216
20,600000	0,2	1,171333
20,603333	0,2	1,169039
20,606667	0,2	1,167237
20,610000	0,2	1,165763
20,613333	0,2	1,164496
20,616667	0,2	1,163234
20,620000	0,2	1,161728
20,623333	0,2	1,160089
20,626667	0,2	1,158588
20,630000	0,2	1,157071
20,633333	0,2	1,155231
20,636667	0,2	1,153296
20,640000	0,2	1,151901
20,643333	0,2	1,151299
20,646667	0,2	1,150983
20,650000	0,2	1,150106
20,653333	0,2	1,148133
20,656667	0,2	1,145168
20,660000	0,2	1,141862
20,663333	0,2	1,138993
20,666667	0,2	1,136968
20,670000	0,2	1,135449
20,673333	0,2	1,133551
20,676667	0,2	1,130628
20,680000	0,2	1,126703
20,683333	0,2	1,122102
20,686667	0,2	1,117052
20,690000	0,2	1,111698
20,693333	0,2	1,106159
20,696667	0,2	1,100484
20,700000	0,2	1,094684
20,703333	0,2	1,088726
20,706667	0,2	1,082540
20,710000	0,2	1,076036
20,713333	0,2	1,069200
20,716667	0,2	1,062318
20,720000	0,2	1,055890
20,723333	0,2	1,050204
20,726667	0,2	1,045248
20,730000	0,2	1,040800
20,733333	0,2	1,036319
20,736667	0,2	1,031166
20,740000	0,2	1,025084
20,743333	0,2	1,018242
20,746667	0,2	1,010905
20,750000	0,2	1,003237
20,753333	0,2	0,995390
20,756667	0,2	0,987648
20,760000	0,2	0,980432
20,763333	0,2	0,974141
20,766667	0,2	0,969189
20,770000	0,2	0,966106
20,773333	0,2	0,965146
20,776667	0,2	0,965805
20,780000	0,2	0,966993
20,783333	0,2	0,967698
20,786667	0,2	0,967688
20,790000	0,2	0,967545
20,793333	0,2	0,968062
20,796667	0,2	0,969888
20,800000	0,2	0,973567
20,803333	0,2	0,979402
20,806667	0,2	0,987148
20,810000	0,2	0,996301
20,813333	0,2	1,006821
20,816667	0,2	1,019050
20,820000	0,2	1,032813
20,823333	0,2	1,047128
20,826667	0,2	1,060964
20,830000	0,2	1,073901
20,833333	0,2	1,085973
20,836667	0,2	1,097395
20,840000	0,2	1,108385
20,843333	0,2	1,118958
20,846667	0,2	1,129013
20,850000	0,2	1,138263
20,853333	0,2	1,146054
20,856667	0,2	1,151660
20,860000	0,2	1,154698
20,863333	0,2	1,155276
20,866667	0,2	1,153840
20,870000	0,2	1,150779
20,873333	0,2	1,146164
20,876667	0,2	1,139864
20,880000	0,2	1,131740
20,883333	0,2	1,121800
20,886667	0,2	1,110582
20,890000	0,2	1,099280
20,893333	0,2	1,088960
20,896667	0,2	1,079673
20,900000	0,2	1,070751
20,903333	0,2	1,061831
20,906667	0,2	1,053145
20,910000	0,2	1,044937
20,913333	0,2	1,037063
20,916667	0,2	1,029139
20,920000	0,2	1,020686
20,923333	0,2	1,011295
20,926667	0,2	1,000940
20,930000	0,2	0,990103
20,933333	0,2	0,979424
20,936667	0,2	0,969260
20,940000	0,2	0,959630
20,943333	0,2	0,950441
20,946667	0,2	0,941674
20,950000	0,2	0,933503
20,953333	0,2	0,926385
20,956667	0,2	0,920871
20,960000	0,2	0,917093
20,963333	0,2	0,914455
20,966667	0,2	0,912035
20,970000	0,2	0,909105
20,973333	0,2	0,905286
20,976667	0,2	0,900783
20,980000	0,2	0,896484
20,983333	0,2	0,893342
20,986667	0,2	0,891767
20,990000	0,2	0,891623
20,993333	0,2	0,892413
20,996667	0,2	0,893446
21,000000	0,2	0,894164
21,003333	0,2	0,894344
21,006667	0,2	0,894026
21,010000	0,2	0,893370
21,013333	0,2	0,892669
21,016667	0,2	0,892300
21,020000	0,2	0,892442
21,023333	0,2	0,892939
21,026667	0,2	0,893388
21,030000	0,2	0,893293
21,033333	0,2	0,892354
21,036667	0,2	0,890730
21,040000	0,2	0,888897
21,043333	0,2	0,887310
21,046667	0,2	0,886346
21,050000	0,2	0,886306
21,053333	0,2	0,887139
21,056667	0,2	0,888159
21,060000	0,2	0,888339
21,063333	0,2	0,887112
21,066667	0,2	0,884759
21,070000	0,2	0,881881
21,073333	0,2	0,878825
21,076667	0,2	0,875920
21,080000	0,2	0,873606
21,083333	0,2	0,871880
21,086667	0,2	0,870182
21,090000	0,2	0,867946
21,093333	0,2	0,864929
21,096667	0,2	0,861224
21,100000	0,2	0,857121
21,103333	0,2	0,852808
21,106667	0,2	0,848243
21,110000	0,2	0,843324
21,113333	0,2	0,838050
21,116667	0,2	0,832513
21,120000	0,2	0,826830
21,123333	0,2	0,821110
21,126667	0,2	0,815367
21,130000	0,2	0,809441
21,133333	0,2	0,803210
21,136667	0,2	0,796908
21,140000	0,2	0,790839
21,143333	0,2	0,784906
21,146667	0,2	0,778821
21,150000	0,2	0,772641
21,153333	0,2	0,766886
21,156667	0,2	0,762053
21,160000	0,2	0,758226
21,163333	0,2	0,755306
21,166667	0,2	0,753177
21,170000	0,2	0,751392
21,173333	0,2	0,749039
21,176667	0,2	0,745379
21,180000	0,2	0,740677
21,183333	0,2	0,736039
21,186667	0,2	0,732431
21,190000	0,2	0,730030
21,193333	0,2	0,728160
21,196667	0,2	0,725759
21,200000	0,2	0,722181
21,203333	0,2	0,717713
21,206667	0,2	0,713319
21,210000	0,2	0,709827
21,213333	0,2	0,707429
21,216667	0,2	0,705821
21,220000	0,2	0,704531
21,223333	0,2	0,703242
21,226667	0,2	0,701898
21,230000	0,2	0,700389
21,233333	0,2	0,698564
21,236667	0,2	0,696665
21,240000	0,2	0,695182
21,243333	0,2	0,694254
21,246667	0,2	0,693570
21,250000	0,2	0,692986
21,253333	0,2	0,692902
21,256667	0,2	0,693724
21,260000	0,2	0,695309
21,263333	0,2	0,697301
21,266667	0,2	0,699686
21,270000	0,2	0,702774
21,273333	0,2	0,706783
21,276667	0,2	0,711657
21,280000	0,2	0,717357
21,283333	0,2	0,724043
21,286667	0,2	0,731793
21,290000	0,2	0,740426
21,293333	0,2	0,749562
21,296667	0,2	0,758759
21,300000	0,2	0,767733
21,303333	0,2	0,776556
21,306667	0,2	0,785412
21,310000	0,2	0,794193
21,313333	0,2	0,802490
21,316667	0,2	0,809672
21,320000	0,2	0,814966
21,323333	0,2	0,817895
21,326667	0,2	0,818656
21,330000	0,2	0,817812
21,333333	0,2	0,815841
21,336667	0,2	0,813104
21,340000	0,2	0,809859
21,343333	0,2	0,806061
21,346667	0,2	0,801415
21,350000	0,2	0,795811
21,353333	0,2	0,789462
21,356667	0,2	0,782478
21,360000	0,2	0,774787
21,363333	0,2	0,766549
21,366667	0,2	0,758190
21,370000	0,2	0,750154
21,373333	0,2	0,742836
21,376667	0,2	0,736462
21,380000	0,2	0,730889
21,383333	0,2	0,725741
21,386667	0,2	0,720915
21,390000	0,2	0,716762
21,393333	0,2	0,713531
21,396667	0,2	0,710806
21,400000	0,2	0,707858
21,403333	0,2	0,704650
21,406667	0,2	0,702084
21,410000	0,2	0,701082
21,413333	0,2	0,701953
21,416667	0,2	0,704698
21,420000	0,2	0,709152
21,423333	0,2	0,714873
21,426667	0,2	0,721305
21,430000	0,2	0,727928
21,433333	0,2	0,734384
21,436667	0,2	0,740619
21,440000	0,2	0,746837
21,443333	0,2	0,753287
21,446667	0,2	0,759958
21,450000	0,2	0,766566
21,453333	0,2	0,772915
21,456667	0,2	0,778993
21,460000	0,2	0,784702
21,463333	0,2	0,789722
21,466667	0,2	0,793751
21,470000	0,2	0,796744
21,473333	0,2	0,798755
21,476667	0,2	0,799702
21,480000	0,2	0,799532
21,483333	0,2	0,798520
21,486667	0,2	0,797248
21,490000	0,2	0,796209
21,493333	0,2	0,795269
21,496667	0,2	0,793611
21,500000	0,2	0,790426
21,503333	0,2	0,785593
21,506667	0,2	0,779899
21,510000	0,2	0,774710
21,513333	0,2	0,771097
21,516667	0,2	0,769233
21,520000	0,2	0,768614
21,523333	0,2	0,768519
21,526667	0,2	0,768418
21,530000	0,2	0,768439
21,533333	0,2	0,769460
21,536667	0,2	0,772442
21,540000	0,2	0,777800
21,543333	0,2	0,785388
21,546667	0,2	0,794740
21,550000	0,2	0,805295
21,553333	0,2	0,816636
21,556667	0,2	0,828639
21,560000	0,2	0,841396
21,563333	0,2	0,855014
21,566667	0,2	0,869485
21,570000	0,2	0,884609
21,573333	0,2	0,899880
21,576667	0,2	0,914634
21,580000	0,2	0,928570
21,583333	0,2	0,941893
21,586667	0,2	0,954820
21,590000	0,2	0,967208
21,593333	0,2	0,978406
21,596667	0,2	0,987235
21,600000	0,2	0,992549
21,603333	0,2	0,993995
21,606667	0,2	0,992047
21,610000	0,2	0,987438
21,613333	0,2	0,980704
21,616667	0,2	0,972304
21,620000	0,2	0,962820
21,623333	0,2	0,952566
21,626667	0,2	0,941263
21,630000	0,2	0,928440
21,633333	0,2	0,913882
21,636667	0,2	0,897710
21,640000	0,2	0,880408
21,643333	0,2	0,862778
21,646667	0,2	0,845674
21,650000	0,2	0,829677
21,653333	0,2	0,814987
21,656667	0,2	0,801613
21,660000	0,2	0,789720
21,663333	0,2	0,779595
21,666667	0,2	0,771168
21,670000	0,2	0,764076
21,673333	0,2	0,758223
21,676667	0,2	0,753921
21,680000	0,2	0,751687
21,683333	0,2	0,751895
21,686667	0,2	0,754489
21,690000	0,2	0,759234
21,693333	0,2	0,765893
21,696667	0,2	0,774025
21,700000	0,2	0,783101
21,703333	0,2	0,792844
21,706667	0,2	0,803113
21,710000	0,2	0,813490
21,713333	0,2	0,823263
21,716667	0,2	0,831774
21,720000	0,2	0,838661
21,723333	0,2	0,843888
21,726667	0,2	0,847644
21,730000	0,2	0,850140
21,733333	0,2	0,851394
21,736667	0,2	0,851183
21,740000	0,2	0,849143
21,743333	0,2	0,844999
21,746667	0,2	0,838826
21,750000	0,2	0,830907
21,753333	0,2	0,821320
21,756667	0,2	0,810083
21,760000	0,2	0,797490
21,763333	0,2	0,783947
21,766667	0,2	0,769861
21,770000	0,2	0,755804
21,773333	0,2	0,742352
21,776667	0,2	0,729934
21,780000	0,2	0,719036
21,783333	0,2	0,710227
21,786667	0,2	0,703853
21,790000	0,2	0,699797
21,793333	0,2	0,697592
21,796667	0,2	0,696765
21,800000	0,2	0,697043
21,803333	0,2	0,698272
21,806667	0,2	0,700293
21,810000	0,2	0,703045
21,813333	0,2	0,706588
21,816667	0,2	0,710960
21,820000	0,2	0,716100
21,823333	0,2	0,721757
21,826667	0,2	0,727259
21,830000	0,2	0,731831
21,833333	0,2	0,735387
21,836667	0,2	0,738504
21,840000	0,2	0,741648
21,843333	0,2	0,744908
21,846667	0,2	0,748014
21,850000	0,2	0,750296
21,853333	0,2	0,751185
21,856667	0,2	0,750883
21,860000	0,2	0,750248
21,863333	0,2	0,750137
21,866667	0,2	0,751154
21,870000	0,2	0,753797
21,873333	0,2	0,758216
21,876667	0,2	0,763930
21,880000	0,2	0,770348
21,883333	0,2	0,777310
21,886667	0,2	0,784860
21,890000	0,2	0,793002
21,893333	0,2	0,801889
21,896667	0,2	0,811786
21,900000	0,2	0,822480
21,903333	0,2	0,833151
21,906667	0,2	0,843102
21,910000	0,2	0,852117
21,913333	0,2	0,860166
21,916667	0,2	0,867426
21,920000	0,2	0,874312
21,923333	0,2	0,880995
21,926667	0,2	0,887108
21,930000	0,2	0,891917
21,933333	0,2	0,894722
21,936667	0,2	0,895166
21,940000	0,2	0,893223
21,943333	0,2	0,889096
21,946667	0,2	0,883163
21,950000	0,2	0,875791
21,953333	0,2	0,866992
21,956667	0,2	0,856362
21,960000	0,2	0,843555
21,963333	0,2	0,828699
21,966667	0,2	0,812415
21,970000	0,2	0,795560
21,973333	0,2	0,778751
21,976667	0,2	0,761925
21,980000	0,2	0,744559
21,983333	0,2	0,726549
21,986667	0,2	0,708457
21,990000	0,2	0,690775
21,993333	0,2	0,673608
21,996667	0,2	0,656935
22,000000	0,2	0,640613
22,003333	0,2	0,624409
22,006667	0,2	0,608277
22,010000	0,2	0,592493
22,013333	0,2	0,577544
22,016667	0,2	0,563843
22,020000	0,2	0,551420
22,023333	0,2	0,539910
22,026667	0,2	0,528892
22,030000	0,2	0,518199
22,033333	0,2	0,507974
22,036667	0,2	0,498500
22,040000	0,2	0,489851
22,043333	0,2	0,481865
22,046667	0,2	0,474637
22,050000	0,2	0,468543
22,053333	0,2	0,463520
22,056667	0,2	0,458967
22,060000	0,2	0,454342
22,063333	0,2	0,449396
22,066667	0,2	0,444188
22,070000	0,2	0,439028
22,073333	0,2	0,434108
22,076667	0,2	0,429382
22,080000	0,2	0,424804
22,083333	0,2	0,420370
22,086667	0,2	0,415977
22,090000	0,2	0,411525
22,093333	0,2	0,407000
22,096667	0,2	0,402328
22,100000	0,2	0,397437
22,103333	0,2	0,392620
22,106667	0,2	0,388290
22,110000	0,2	0,384315
22,113333	0,2	0,380274
22,116667	0,2	0,376333
22,120000	0,2	0,373232
22,123333	0,2	0,371595
22,126667	0,2	0,371596
22,130000	0,2	0,372757
22,133333	0,2	0,373979
22,136667	0,2	0,374342
22,140000	0,2	0,373789
22,143333	0,2	0,372930
22,146667	0,2	0,372527
22,150000	0,2	0,372968
22,153333	0,2	0,374010
22,156667	0,2	0,375197
22,160000	0,2	0,376416
22,163333	0,2	0,378010
22,166667	0,2	0,380446
22,170000	0,2	0,383625
22,173333	0,2	0,386664
22,176667	0,2	0,388811
22,180000	0,2	0,390378
22,183333	0,2	0,392315
22,186667	0,2	0,395027
22,190000	0,2	0,397954
22,193333	0,2	0,400289
22,196667	0,2	0,401878
22,200000	0,2	0,403348
22,203333	0,2	0,405533
22,206667	0,2	0,408935
22,210000	0,2	0,413343
22,213333	0,2	0,417818
22,216667	0,2	0,421500
22,220000	0,2	0,424335
22,223333	0,2	0,426639
22,226667	0,2	0,428530
22,230000	0,2	0,430062
22,233333	0,2	0,431431
22,236667	0,2	0,432856
22,240000	0,2	0,434162
22,243333	0,2	0,434679
22,246667	0,2	0,433908
22,250000	0,2	0,431998
22,253333	0,2	0,429415
22,256667	0,2	0,426599
22,260000	0,2	0,423827
22,263333	0,2	0,421101
22,266667	0,2	0,418283
22,270000	0,2	0,415365
22,273333	0,2	0,412604
22,276667	0,2	0,410350
22,280000	0,2	0,408644
22,283333	0,2	0,407049
22,286667	0,2	0,404872
22,290000	0,2	0,401639
22,293333	0,2	0,397478
22,296667	0,2	0,392968
22,300000	0,2	0,388619
22,303333	0,2	0,384676
22,306667	0,2	0,381257
22,310000	0,2	0,378391
22,313333	0,2	0,376044
22,316667	0,2	0,374288
22,320000	0,2	0,373351
22,323333	0,2	0,373347
22,326667	0,2	0,373976
22,330000	0,2	0,374701
22,333333	0,2	0,375257
22,336667	0,2	0,375794
22,340000	0,2	0,376486
22,343333	0,2	0,377306
22,346667	0,2	0,378282
22,350000	0,2	0,379741
22,353333	0,2	0,382086
22,356667	0,2	0,385464
22,360000	0,2	0,389744
22,363333	0,2	0,394658
22,366667	0,2	0,399987
22,370000	0,2	0,405782
22,373333	0,2	0,412209
22,376667	0,2	0,419279
22,380000	0,2	0,427029
22,383333	0,2	0,435508
22,386667	0,2	0,444327
22,390000	0,2	0,452868
22,393333	0,2	0,460986
22,396667	0,2	0,468878
22,400000	0,2	0,476449
22,403333	0,2	0,483339
22,406667	0,2	0,489348
22,410000	0,2	0,494525
22,413333	0,2	0,498863
22,416667	0,2	0,501917
22,420000	0,2	0,502873
22,423333	0,2	0,501339
22,426667	0,2	0,497938
22,430000	0,2	0,493804
22,433333	0,2	0,489503
22,436667	0,2	0,484620
22,440000	0,2	0,478537
22,443333	0,2	0,471323
22,446667	0,2	0,463462
22,450000	0,2	0,455120
22,453333	0,2	0,446145
22,456667	0,2	0,436412
22,460000	0,2	0,425889
22,463333	0,2	0,414489
22,466667	0,2	0,402069
22,470000	0,2	0,388696
22,473333	0,2	0,374951
22,476667	0,2	0,361670
22,480000	0,2	0,349350
22,483333	0,2	0,338014
22,486667	0,2	0,327597
22,490000	0,2	0,318176
22,493333	0,2	0,309869
22,496667	0,2	0,302537
22,500000	0,2	0,295582
22,503333	0,2	0,288469
22,506667	0,2	0,281527
22,510000	0,2	0,275782
22,513333	0,2	0,271991
22,516667	0,2	0,270083
22,520000	0,2	0,269448
22,523333	0,2	0,269414
22,526667	0,2	0,269526
22,530000	0,2	0,269599
22,533333	0,2	0,269631
22,536667	0,2	0,269642
22,540000	0,2	0,269531
22,543333	0,2	0,269162
22,546667	0,2	0,268399
22,550000	0,2	0,267118
22,553333	0,2	0,265362
22,556667	0,2	0,263255
22,560000	0,2	0,260692
22,563333	0,2	0,257478
22,566667	0,2	0,253786
22,570000	0,2	0,250172
22,573333	0,2	0,247152
22,576667	0,2	0,244901
22,580000	0,2	0,243191
22,583333	0,2	0,241673
22,586667	0,2	0,240370
22,590000	0,2	0,239525
22,593333	0,2	0,238839
22,596667	0,2	0,237594
22,600000	0,2	0,235624
22,603333	0,2	0,233404
22,606667	0,2	0,231313
22,610000	0,2	0,229431
22,613333	0,2	0,227859
22,616667	0,2	0,226835
22,620000	0,2	0,226471
22,623333	0,2	0,226453
22,626667	0,2	0,226086
22,630000	0,2	0,224718
22,633333	0,2	0,222175
22,636667	0,2	0,218767
22,640000	0,2	0,214919
22,643333	0,2	0,210882
22,646667	0,2	0,206665
22,650000	0,2	0,202228
22,653333	0,2	0,197761
22,656667	0,2	0,193513
22,660000	0,2	0,189500
22,663333	0,2	0,185744
22,666667	0,2	0,182539
22,670000	0,2	0,180247
22,673333	0,2	0,178959
22,676667	0,2	0,178419
22,680000	0,2	0,178323
22,683333	0,2	0,178622
22,686667	0,2	0,179508
22,690000	0,2	0,181098
22,693333	0,2	0,183159
22,696667	0,2	0,185065
22,700000	0,2	0,185910
22,703333	0,2	0,185286
22,706667	0,2	0,184036
22,710000	0,2	0,183367
22,713333	0,2	0,183617
22,716667	0,2	0,184517
22,720000	0,2	0,185700
22,723333	0,2	0,186783
22,726667	0,2	0,187655
22,730000	0,2	0,188493
22,733333	0,2	0,189368
22,736667	0,2	0,190060
22,740000	0,2	0,190227
22,743333	0,2	0,189709
22,746667	0,2	0,188665
22,750000	0,2	0,187471
22,753333	0,2	0,186613
22,756667	0,2	0,186442
22,760000	0,2	0,186809
22,763333	0,2	0,187115
22,766667	0,2	0,186865
22,770000	0,2	0,186063
22,773333	0,2	0,185012
22,776667	0,2	0,183855
22,780000	0,2	0,182554
22,783333	0,2	0,181258
22,786667	0,2	0,180356
22,790000	0,2	0,180195
22,793333	0,2	0,180922
22,796667	0,2	0,182398
22,800000	0,2	0,184268
22,803333	0,2	0,186371
22,806667	0,2	0,188867
22,810000	0,2	0,191955
22,813333	0,2	0,196037
22,816667	0,2	0,201889
22,820000	0,2	0,210012
22,823333	0,2	0,220113
22,826667	0,2	0,231506
22,830000	0,2	0,243722
22,833333	0,2	0,256674
22,836667	0,2	0,270418
22,840000	0,2	0,284830
22,843333	0,2	0,299552
22,846667	0,2	0,314178
22,850000	0,2	0,328497
22,853333	0,2	0,342758
22,856667	0,2	0,357572
22,860000	0,2	0,373196
22,863333	0,2	0,389227
22,866667	0,2	0,404976
22,870000	0,2	0,419748
22,873333	0,2	0,433113
22,876667	0,2	0,445151
22,880000	0,2	0,456162
22,883333	0,2	0,466239
22,886667	0,2	0,475195
22,890000	0,2	0,482576
22,893333	0,2	0,487954
22,896667	0,2	0,491516
22,900000	0,2	0,493919
22,903333	0,2	0,495491
22,906667	0,2	0,495861
22,910000	0,2	0,494297
22,913333	0,2	0,490294
22,916667	0,2	0,483881
22,920000	0,2	0,475512
22,923333	0,2	0,465614
22,926667	0,2	0,454166
22,930000	0,2	0,440977
22,933333	0,2	0,426244
22,936667	0,2	0,410482
22,940000	0,2	0,394107
22,943333	0,2	0,377204
22,946667	0,2	0,359635
22,950000	0,2	0,341470
22,953333	0,2	0,323362
22,956667	0,2	0,306151
22,960000	0,2	0,290056
22,963333	0,2	0,274617
22,966667	0,2	0,259329
22,970000	0,2	0,244036
22,973333	0,2	0,228803
22,976667	0,2	0,213688
22,980000	0,2	0,198792
22,983333	0,2	0,184526
22,986667	0,2	0,171691
22,990000	0,2	0,161083
22,993333	0,2	0,152912
22,996667	0,2	0,146557
23,000000	0,2	0,141014
23,003333	0,2	0,135724
23,006667	0,2	0,130878
23,010000	0,2	0,126973
23,013333	0,2	0,124375
23,016667	0,2	0,123239
23,020000	0,2	0,123457
23,023333	0,2	0,124518
23,026667	0,2	0,125601
23,030000	0,2	0,126056
23,033333	0,2	0,125748
23,036667	0,2	0,124917
23,040000	0,2	0,123770
23,043333	0,2	0,122316
23,046667	0,2	0,120587
23,050000	0,2	0,118869
23,053333	0,2	0,117609
23,056667	0,2	0,117018
23,060000	0,2	0,116848
23,063333	0,2	0,116703
23,066667	0,2	0,116466
23,070000	0,2	0,116242
23,073333	0,2	0,116178
23,076667	0,2	0,116481
23,080000	0,2	0,117290
23,083333	0,2	0,118477
23,086667	0,2	0,119830
23,090000	0,2	0,121418
23,093333	0,2	0,123505
23,096667	0,2	0,126086
23,100000	0,2	0,128803
23,103333	0,2	0,131309
23,106667	0,2	0,133412
23,110000	0,2	0,134904
23,113333	0,2	0,135560
23,116667	0,2	0,135346
23,120000	0,2	0,134518
23,123333	0,2	0,133363
23,126667	0,2	0,131761
23,130000	0,2	0,129330
23,133333	0,2	0,126067
23,136667	0,2	0,122569
23,140000	0,2	0,119516
23,143333	0,2	0,117067
23,146667	0,2	0,114836
23,150000	0,2	0,112165
23,153333	0,2	0,108541
23,156667	0,2	0,104197
23,160000	0,2	0,099923
23,163333	0,2	0,096193
23,166667	0,2	0,092953
23,170000	0,2	0,090085
23,173333	0,2	0,087737
23,176667	0,2	0,086150
23,180000	0,2	0,085181
23,183333	0,2	0,084332
23,186667	0,2	0,083546
23,190000	0,2	0,083519
23,193333	0,2	0,084676
23,196667	0,2	0,086403
23,200000	0,2	0,087876
23,203333	0,2	0,088996
23,206667	0,2	0,090190
23,210000	0,2	0,091785
23,213333	0,2	0,093730
23,216667	0,2	0,095726
23,220000	0,2	0,097632
23,223333	0,2	0,099851
23,226667	0,2	0,102919
23,230000	0,2	0,106678
23,233333	0,2	0,110352
23,236667	0,2	0,113275
23,240000	0,2	0,115265
23,243333	0,2	0,116555
23,246667	0,2	0,117474
23,250000	0,2	0,118192
23,253333	0,2	0,118819
23,256667	0,2	0,119487
23,260000	0,2	0,120217
23,263333	0,2	0,120880
23,266667	0,2	0,121229
23,270000	0,2	0,120855
23,273333	0,2	0,119376
23,276667	0,2	0,116859
23,280000	0,2	0,113853
23,283333	0,2	0,110928
23,286667	0,2	0,108330
23,290000	0,2	0,106101
23,293333	0,2	0,104233
23,296667	0,2	0,102456
23,300000	0,2	0,100299
23,303333	0,2	0,097721
23,306667	0,2	0,095304
23,310000	0,2	0,093555
23,313333	0,2	0,092338
23,316667	0,2	0,091142
23,320000	0,2	0,089456
23,323333	0,2	0,086981
23,326667	0,2	0,083964
23,330000	0,2	0,081157
23,333333	0,2	0,079299
23,336667	0,2	0,078765
23,340000	0,2	0,079480
23,343333	0,2	0,080810
23,346667	0,2	0,081710
23,350000	0,2	0,081396
23,353333	0,2	0,079929
23,356667	0,2	0,078011
23,360000	0,2	0,076392
23,363333	0,2	0,075557
23,366667	0,2	0,075632
23,370000	0,2	0,076288
23,373333	0,2	0,076959
23,376667	0,2	0,077396
23,380000	0,2	0,077893
23,383333	0,2	0,078867
23,386667	0,2	0,080316
23,390000	0,2	0,081694
23,393333	0,2	0,082298
23,396667	0,2	0,081816
23,400000	0,2	0,080417
23,403333	0,2	0,078635
23,406667	0,2	0,077217
23,410000	0,2	0,076528
23,413333	0,2	0,076084
23,416667	0,2	0,075084
23,420000	0,2	0,073308
23,423333	0,2	0,071220
23,426667	0,2	0,069243
23,430000	0,2	0,067254
23,433333	0,2	0,064915
23,436667	0,2	0,062149
23,440000	0,2	0,059077
23,443333	0,2	0,055839
23,446667	0,2	0,052527
23,450000	0,2	0,049182
23,453333	0,2	0,045876
23,456667	0,2	0,042499
23,460000	0,2	0,038607
23,463333	0,2	0,033959
23,466667	0,2	0,028852
23,470000	0,2	0,023708
23,473333	0,2	0,018669
23,476667	0,2	0,013766
23,480000	0,2	0,009246
23,483333	0,2	0,005450
23,486667	0,2	0,002289
23,490000	0,2	-0,000976
23,493333	0,2	-0,005021
23,496667	0,2	-0,009465
23,500000	0,2	-0,013275
23,503333	0,2	-0,016044
23,506667	0,2	-0,018094
23,510000	0,2	-0,019580
23,513333	0,2	-0,020330
23,516667	0,2	-0,020519
23,520000	0,2	-0,020925
23,523333	0,2	-0,022198
23,526667	0,2	-0,024111
23,530000	0,2	-0,025796
23,533333	0,2	-0,026446
23,536667	0,2	-0,025707
23,540000	0,2	-0,023746
23,543333	0,2	-0,021000
23,546667	0,2	-0,017829
23,550000	0,2	-0,014588
23,553333	0,2	-0,011724
23,556667	0,2	-0,009533
23,560000	0,2	-0,008181
23,563333	0,2	-0,007824
23,566667	0,2	-0,008235
23,570000	0,2	-0,008645
23,573333	0,2	-0,008318
23,576667	0,2	-0,007104
23,580000	0,2	-0,005317
23,583333	0,2	-0,003263
23,586667	0,2	-0,000976
23,590000	0,2	0,001716
23,593333	0,2	0,004996
23,596667	0,2	0,008771
23,600000	0,2	0,012423
23,603333	0,2	0,015165
23,606667	0,2	0,016847
23,610000	0,2	0,018203
23,613333	0,2	0,020245
23,616667	0,2	0,023465
23,620000	0,2	0,027770
23,623333	0,2	0,033032
23,626667	0,2	0,039131
23,630000	0,2	0,045710
23,633333	0,2	0,052375
23,636667	0,2	0,059051
23,640000	0,2	0,066156
23,643333	0,2	0,074315
23,646667	0,2	0,083743
23,650000	0,2	0,094156
23,653333	0,2	0,105246
23,656667	0,2	0,116945
23,660000	0,2	0,129396
23,663333	0,2	0,142748
23,666667	0,2	0,156775
23,670000	0,2	0,170991
23,673333	0,2	0,185242
23,676667	0,2	0,199702
23,680000	0,2	0,214280
23,683333	0,2	0,228459
23,686667	0,2	0,241541
23,690000	0,2	0,252910
23,693333	0,2	0,262191
23,696667	0,2	0,269178
23,700000	0,2	0,273904
23,703333	0,2	0,276800
23,706667	0,2	0,278407
23,710000	0,2	0,278752
23,713333	0,2	0,277271
23,716667	0,2	0,273497
23,720000	0,2	0,267536
23,723333	0,2	0,259805
23,726667	0,2	0,250696
23,730000	0,2	0,240268
23,733333	0,2	0,228020
23,736667	0,2	0,213481
23,740000	0,2	0,197318
23,743333	0,2	0,181236
23,746667	0,2	0,166521
23,750000	0,2	0,153292
23,753333	0,2	0,140980
23,756667	0,2	0,128850
23,760000	0,2	0,116449
23,763333	0,2	0,103837
23,766667	0,2	0,091282
23,770000	0,2	0,079013
23,773333	0,2	0,067155
23,776667	0,2	0,055850
23,780000	0,2	0,045337
23,783333	0,2	0,035492
23,786667	0,2	0,025665
23,790000	0,2	0,015559
23,793333	0,2	0,005752
23,796667	0,2	-0,002981
23,800000	0,2	-0,010404
23,803333	0,2	-0,016762
23,806667	0,2	-0,022339
23,810000	0,2	-0,027281
23,813333	0,2	-0,031777
23,816667	0,2	-0,036039
23,820000	0,2	-0,040086
23,823333	0,2	-0,043812
23,826667	0,2	-0,047309
23,830000	0,2	-0,051042
23,833333	0,2	-0,055439
23,836667	0,2	-0,060219
23,840000	0,2	-0,064495
23,843333	0,2	-0,067701
23,846667	0,2	-0,070212
23,850000	0,2	-0,072936
23,853333	0,2	-0,076512
23,856667	0,2	-0,080889
23,860000	0,2	-0,085353
23,863333	0,2	-0,089021
23,866667	0,2	-0,091580
23,870000	0,2	-0,093427
23,873333	0,2	-0,095000
23,876667	0,2	-0,096322
23,880000	0,2	-0,097335
23,883333	0,2	-0,098072
23,886667	0,2	-0,098348
23,890000	0,2	-0,097764
23,893333	0,2	-0,096287
23,896667	0,2	-0,094539
23,900000	0,2	-0,093242
23,903333	0,2	-0,092558
23,906667	0,2	-0,092168
23,910000	0,2	-0,091776
23,913333	0,2	-0,091230
23,916667	0,2	-0,090285
23,920000	0,2	-0,088649
23,923333	0,2	-0,086074
23,926667	0,2	-0,082319
23,930000	0,2	-0,077513
23,933333	0,2	-0,072419
23,936667	0,2	-0,067930
23,940000	0,2	-0,064358
23,943333	0,2	-0,061234
23,946667	0,2	-0,057752
23,950000	0,2	-0,053459
23,953333	0,2	-0,048632
23,956667	0,2	-0,044052
23,960000	0,2	-0,040515
23,963333	0,2	-0,038389
23,966667	0,2	-0,037220
23,970000	0,2	-0,036012
23,973333	0,2	-0,034259
23,976667	0,2	-0,032300
23,980000	0,2	-0,030616
23,983333	0,2	-0,029551
23,986667	0,2	-0,029599
23,990000	0,2	-0,031200
23,993333	0,2	-0,034258
23,996667	0,2	-0,038077
24,000000	0,2	-0,041809
24,003333	0,2	-0,045069
24,006667	0,2	-0,048104
24,010000	0,2	-0,051441
24,013333	0,2	-0,055470
24,016667	0,2	-0,060036
24,020000	0,2	-0,064436
24,023333	0,2	-0,068300
24,026667	0,2	-0,072118
24,030000	0,2	-0,076497
24,033333	0,2	-0,081615
24,036667	0,2	-0,087393
24,040000	0,2	-0,093539
24,043333	0,2	-0,099611
24,046667	0,2	-0,105268
24,050000	0,2	-0,110359
24,053333	0,2	-0,114743
24,056667	0,2	-0,118195
24,060000	0,2	-0,120704
24,063333	0,2	-0,122756
24,066667	0,2	-0,125093
24,070000	0,2	-0,128285
24,073333	0,2	-0,132410
24,076667	0,2	-0,136923
24,080000	0,2	-0,140863
24,083333	0,2	-0,143390
24,086667	0,2	-0,144428
24,090000	0,2	-0,144771
24,093333	0,2	-0,145270
24,096667	0,2	-0,146185
24,100000	0,2	-0,147437
24,103333	0,2	-0,148827
24,106667	0,2	-0,150035
24,110000	0,2	-0,150989
24,113333	0,2	-0,151955
24,116667	0,2	-0,152990
24,120000	0,2	-0,153939
24,123333	0,2	-0,154993
24,126667	0,2	-0,156573
24,130000	0,2	-0,158657
24,133333	0,2	-0,160675
24,136667	0,2	-0,162008
24,140000	0,2	-0,162370
24,143333	0,2	-0,161943
24,146667	0,2	-0,161310
24,150000	0,2	-0,161234
24,153333	0,2	-0,162191
24,156667	0,2	-0,163879
24,160000	0,2	-0,165430
24,163333	0,2	-0,166156
24,166667	0,2	-0,165779
24,170000	0,2	-0,164298
24,173333	0,2	-0,162019
24,176667	0,2	-0,159263
24,180000	0,2	-0,156027
24,183333	0,2	-0,152312
24,186667	0,2	-0,148454
24,190000	0,2	-0,144872
24,193333	0,2	-0,141781
24,196667	0,2	-0,139155
24,200000	0,2	-0,136696
24,203333	0,2	-0,133983
24,206667	0,2	-0,130883
24,210000	0,2	-0,127615
24,213333	0,2	-0,124424
24,216667	0,2	-0,121234
24,220000	0,2	-0,117583
24,223333	0,2	-0,113115
24,226667	0,2	-0,108001
24,230000	0,2	-0,102501
24,233333	0,2	-0,096551
24,236667	0,2	-0,090272
24,240000	0,2	-0,084445
24,243333	0,2	-0,080021
24,246667	0,2	-0,077307
24,250000	0,2	-0,075871
24,253333	0,2	-0,075085
24,256667	0,2	-0,074526
24,260000	0,2	-0,073946
24,263333	0,2	-0,073140
24,266667	0,2	-0,071990
24,270000	0,2	-0,070569
24,273333	0,2	-0,068977
24,276667	0,2	-0,067173
24,280000	0,2	-0,065272
24,283333	0,2	-0,063822
24,286667	0,2	-0,063446
24,290000	0,2	-0,064429
24,293333	0,2	-0,066853
24,296667	0,2	-0,070780
24,300000	0,2	-0,076074
24,303333	0,2	-0,082164
24,306667	0,2	-0,088293
24,310000	0,2	-0,094013
24,313333	0,2	-0,099162
24,316667	0,2	-0,103672
24,320000	0,2	-0,107692
24,323333	0,2	-0,111542
24,326667	0,2	-0,115535
24,330000	0,2	-0,119996
24,333333	0,2	-0,125248
24,336667	0,2	-0,131342
24,340000	0,2	-0,137743
24,343333	0,2	-0,143573
24,346667	0,2	-0,148294
24,350000	0,2	-0,152037
24,353333	0,2	-0,155399
24,356667	0,2	-0,159112
24,360000	0,2	-0,163721
24,363333	0,2	-0,169276
24,366667	0,2	-0,175189
24,370000	0,2	-0,180541
24,373333	0,2	-0,184582
24,376667	0,2	-0,187048
24,380000	0,2	-0,188179
24,383333	0,2	-0,188547
24,386667	0,2	-0,188823
24,390000	0,2	-0,189405
24,393333	0,2	-0,190233
24,396667	0,2	-0,191194
24,400000	0,2	-0,192287
24,403333	0,2	-0,193263
24,406667	0,2	-0,193582
24,410000	0,2	-0,192840
24,413333	0,2	-0,191022
24,416667	0,2	-0,188393
24,420000	0,2	-0,185145
24,423333	0,2	-0,181229
24,426667	0,2	-0,176556
24,430000	0,2	-0,171100
24,433333	0,2	-0,164814
24,436667	0,2	-0,157731
24,440000	0,2	-0,150186
24,443333	0,2	-0,142739
24,446667	0,2	-0,135654
24,450000	0,2	-0,128391
24,453333	0,2	-0,119988
24,456667	0,2	-0,110122
24,460000	0,2	-0,099257
24,463333	0,2	-0,087683
24,466667	0,2	-0,075298
24,470000	0,2	-0,062355
24,473333	0,2	-0,049548
24,476667	0,2	-0,037348
24,480000	0,2	-0,025748
24,483333	0,2	-0,014536
24,486667	0,2	-0,003518
24,490000	0,2	0,007302
24,493333	0,2	0,017628
24,496667	0,2	0,027087
24,500000	0,2	0,035322
24,503333	0,2	0,041934
24,506667	0,2	0,046820
24,510000	0,2	0,050369
24,513333	0,2	0,053081
24,516667	0,2	0,055194
24,520000	0,2	0,056470
24,523333	0,2	0,056416
24,526667	0,2	0,055192
24,530000	0,2	0,053842
24,533333	0,2	0,053362
24,536667	0,2	0,054164
24,540000	0,2	0,056341
24,543333	0,2	0,060055
24,546667	0,2	0,065665
24,550000	0,2	0,073590
24,553333	0,2	0,084246
24,556667	0,2	0,098075
24,560000	0,2	0,115497
24,563333	0,2	0,136971
24,566667	0,2	0,163033
24,570000	0,2	0,194193
24,573333	0,2	0,231034
24,576667	0,2	0,274611
24,580000	0,2	0,326708
24,583333	0,2	0,389614
24,586667	0,2	0,465609
24,590000	0,2	0,556762
24,593333	0,2	0,665316
24,596667	0,2	0,794218
24,600000	0,2	0,947228
24,603333	0,2	1,128759
24,606667	0,2	1,343729
24,610000	0,2	1,597576
24,613333	0,2	1,896474
24,616667	0,2	2,247165
24,620000	0,2	2,656689
24,623333	0,2	3,132661
24,626667	0,2	3,683093
24,630000	0,2	4,315428
24,633333	0,2	5,036300
24,636667	0,2	5,852020
24,640000	0,2	6,768301
24,643333	0,2	7,789046
24,646667	0,2	8,915230
24,650000	0,2	10,144643
24,653333	0,2	11,472077
24,656667	0,2	12,889125
24,660000	0,2	14,383661
24,663333	0,2	15,939491
24,666667	0,2	17,536582
24,670000	0,2	19,151760
24,673333	0,2	20,759219
24,676667	0,2	22,330765
24,680000	0,2	23,836174
24,683333	0,2	25,244125
24,686667	0,2	26,523891
24,690000	0,2	27,646907
24,693333	0,2	28,587623
24,696667	0,2	29,324133
24,700000	0,2	29,838946
24,703333	0,2	30,119798
24,706667	0,2	30,160377
24,710000	0,2	29,960632
24,713333	0,2	29,526317
24,716667	0,2	28,868385
24,720000	0,2	28,002776
24,723333	0,2	26,950047
24,726667	0,2	25,734464
24,730000	0,2	24,383050
24,733333	0,2	22,924872
24,736667	0,2	21,390106
24,740000	0,2	19,808697
24,743333	0,2	18,209003
24,746667	0,2	16,616980
24,750000	0,2	15,056107
24,753333	0,2	13,547233
24,756667	0,2	12,107750
24,760000	0,2	10,750837
24,763333	0,2	9,485574
24,766667	0,2	8,317723
24,770000	0,2	7,250262
24,773333	0,2	6,283241
24,776667	0,2	5,414088
24,780000	0,2	4,638781
24,783333	0,2	3,952488
24,786667	0,2	3,349419
24,790000	0,2	2,823057
24,793333	0,2	2,366586
24,796667	0,2	1,973158
24,800000	0,2	1,636229
24,803333	0,2	1,349547
24,806667	0,2	1,106772
24,810000	0,2	0,901532
24,813333	0,2	0,727924
24,816667	0,2	0,580861
24,820000	0,2	0,456086
24,823333	0,2	0,349857
24,826667	0,2	0,258863
24,830000	0,2	0,180771
24,833333	0,2	0,114408
24,836667	0,2	0,059062
24,840000	0,2	0,013756
24,843333	0,2	-0,022964
24,846667	0,2	-0,052771
24,850000	0,2	-0,077111
24,853333	0,2	-0,097141
24,856667	0,2	-0,113934
24,860000	0,2	-0,128385
24,863333	0,2	-0,141064
24,866667	0,2	-0,152340
24,870000	0,2	-0,162483
24,873333	0,2	-0,171717
24,876667	0,2	-0,180342
24,880000	0,2	-0,188598
24,883333	0,2	-0,196377
24,886667	0,2	-0,203448
24,890000	0,2	-0,209862
24,893333	0,2	-0,215788
24,896667	0,2	-0,221149
24,900000	0,2	-0,225776
24,903333	0,2	-0,229642
24,906667	0,2	-0,232629
24,910000	0,2	-0,234427
24,913333	0,2	-0,234960
24,916667	0,2	-0,234685
24,920000	0,2	-0,234404
24,923333	0,2	-0,234758
24,926667	0,2	-0,235701
24,930000	0,2	-0,236598
24,933333	0,2	-0,236905
24,936667	0,2	-0,236683
24,940000	0,2	-0,236490
24,943333	0,2	-0,236821
24,946667	0,2	-0,237880
24,950000	0,2	-0,239626
24,953333	0,2	-0,241604
24,956667	0,2	-0,243076
24,960000	0,2	-0,243591
24,963333	0,2	-0,243236
24,966667	0,2	-0,242440
24,970000	0,2	-0,241666
24,973333	0,2	-0,241169
24,976667	0,2	-0,240920
24,980000	0,2	-0,240799
24,983333	0,2	-0,241046
24,986667	0,2	-0,242185
24,990000	0,2	-0,244221
24,993333	0,2	-0,246397
24,996667	0,2	-0,248047
25,000000	0,2	-0,249224
25,003333	0,2	-0,250333
25,006667	0,2	-0,251604
25,010000	0,2	-0,253045
25,013333	0,2	-0,254479
25,016667	0,2	-0,255547
25,020000	0,2	-0,256074
25,023333	0,2	-0,256308
25,026667	0,2	-0,256617
25,030000	0,2	-0,257225
25,033333	0,2	-0,258345
25,036667	0,2	-0,260262
25,040000	0,2	-0,263043
25,043333	0,2	-0,266220
25,046667	0,2	-0,268900
25,050000	0,2	-0,270318
25,053333	0,2	-0,270477
25,056667	0,2	-0,270140
25,060000	0,2	-0,270023
25,063333	0,2	-0,270279
25,066667	0,2	-0,270846
25,070000	0,2	-0,271827
25,073333	0,2	-0,273387
25,076667	0,2	-0,275612
25,080000	0,2	-0,278415
25,083333	0,2	-0,281408
25,086667	0,2	-0,284003
25,090000	0,2	-0,285655
25,093333	0,2	-0,286234
25,096667	0,2	-0,286170
25,100000	0,2	-0,285993
25,103333	0,2	-0,286001
25,106667	0,2	-0,286339
25,110000	0,2	-0,287025
25,113333	0,2	-0,287925
25,116667	0,2	-0,288723
25,120000	0,2	-0,288998
25,123333	0,2	-0,288616
25,126667	0,2	-0,287977
25,130000	0,2	-0,287555
25,133333	0,2	-0,287305
25,136667	0,2	-0,286965
25,140000	0,2	-0,286757
25,143333	0,2	-0,287265
25,146667	0,2	-0,288666
25,150000	0,2	-0,290368
25,153333	0,2	-0,291703
25,156667	0,2	-0,292759
25,160000	0,2	-0,294105
25,163333	0,2	-0,295857
25,166667	0,2	-0,297458
25,170000	0,2	-0,298187
25,173333	0,2	-0,297611
25,176667	0,2	-0,295868
25,180000	0,2	-0,293659
25,183333	0,2	-0,291781
25,186667	0,2	-0,290669
25,190000	0,2	-0,290348
25,193333	0,2	-0,290580
25,196667	0,2	-0,290990
25,200000	0,2	-0,291347
25,203333	0,2	-0,291884
25,206667	0,2	-0,293019
25,210000	0,2	-0,294769
25,213333	0,2	-0,296684
25,216667	0,2	-0,298129
25,220000	0,2	-0,298445
25,223333	0,2	-0,297447
25,226667	0,2	-0,295909
25,230000	0,2	-0,294870
25,233333	0,2	-0,294649
25,236667	0,2	-0,295069
25,240000	0,2	-0,296037
25,243333	0,2	-0,297366
25,246667	0,2	-0,298515
25,250000	0,2	-0,299020
25,253333	0,2	-0,298832
25,256667	0,2	-0,298054
25,260000	0,2	-0,296821
25,263333	0,2	-0,295525
25,266667	0,2	-0,294773
25,270000	0,2	-0,294919
25,273333	0,2	-0,295843
25,276667	0,2	-0,297389
25,280000	0,2	-0,299607
25,283333	0,2	-0,302370
25,286667	0,2	-0,305268
25,290000	0,2	-0,307849
25,293333	0,2	-0,309625
25,296667	0,2	-0,310250
25,300000	0,2	-0,309948
25,303333	0,2	-0,309481
25,306667	0,2	-0,309552
25,310000	0,2	-0,310386
25,313333	0,2	-0,311900
25,316667	0,2	-0,313973
25,320000	0,2	-0,316462
25,323333	0,2	-0,319153
25,326667	0,2	-0,321746
25,330000	0,2	-0,324018
25,333333	0,2	-0,325987
25,336667	0,2	-0,327717
25,340000	0,2	-0,329069
25,343333	0,2	-0,329822
25,346667	0,2	-0,329930
25,350000	0,2	-0,329522
25,353333	0,2	-0,328686
25,356667	0,2	-0,327490
25,360000	0,2	-0,326112
25,363333	0,2	-0,324721
25,366667	0,2	-0,323247
25,370000	0,2	-0,321322
25,373333	0,2	-0,318564
25,376667	0,2	-0,314904
25,380000	0,2	-0,310620
25,383333	0,2	-0,306205
25,386667	0,2	-0,302213
25,390000	0,2	-0,299025
25,393333	0,2	-0,296516
25,396667	0,2	-0,294104
25,400000	0,2	-0,291248
25,403333	0,2	-0,287525
25,406667	0,2	-0,282578
25,410000	0,2	-0,276464
25,413333	0,2	-0,269700
25,416667	0,2	-0,263021
25,420000	0,2	-0,257098
25,423333	0,2	-0,252114
25,426667	0,2	-0,247851
25,430000	0,2	-0,244361
25,433333	0,2	-0,242112
25,436667	0,2	-0,241455
25,440000	0,2	-0,242300
25,443333	0,2	-0,244195
25,446667	0,2	-0,246455
25,450000	0,2	-0,248410
25,453333	0,2	-0,249755
25,456667	0,2	-0,250622
25,460000	0,2	-0,251270
25,463333	0,2	-0,251903
25,466667	0,2	-0,252870
25,470000	0,2	-0,254613
25,473333	0,2	-0,257369
25,476667	0,2	-0,261212
25,480000	0,2	-0,266094
25,483333	0,2	-0,271640
25,486667	0,2	-0,277258
25,490000	0,2	-0,282609
25,493333	0,2	-0,287680
25,496667	0,2	-0,292494
25,500000	0,2	-0,297255
25,503333	0,2	-0,302465
25,506667	0,2	-0,308330
25,510000	0,2	-0,314275
25,513333	0,2	-0,319451
25,516667	0,2	-0,323536
25,520000	0,2	-0,326764
25,523333	0,2	-0,329345
25,526667	0,2	-0,331308
25,530000	0,2	-0,332899
25,533333	0,2	-0,334512
25,536667	0,2	-0,336179
25,540000	0,2	-0,337676
25,543333	0,2	-0,339081
25,546667	0,2	-0,340840
25,550000	0,2	-0,343219
25,553333	0,2	-0,345901
25,556667	0,2	-0,348181
25,560000	0,2	-0,349393
25,563333	0,2	-0,349300
25,566667	0,2	-0,348364
25,570000	0,2	-0,347472
25,573333	0,2	-0,347099
25,576667	0,2	-0,347038
25,580000	0,2	-0,347057
25,583333	0,2	-0,347280
25,586667	0,2	-0,347848
25,590000	0,2	-0,348648
25,593333	0,2	-0,349451
25,596667	0,2	-0,350108
25,600000	0,2	-0,350736
25,603333	0,2	-0,351603
25,606667	0,2	-0,352620
25,610000	0,2	-0,353346
25,613333	0,2	-0,353539
25,616667	0,2	-0,353377
25,620000	0,2	-0,353310
25,623333	0,2	-0,353704
25,626667	0,2	-0,354544
25,630000	0,2	-0,355468
25,633333	0,2	-0,356165
25,636667	0,2	-0,356684
25,640000	0,2	-0,357197
25,643333	0,2	-0,357643
25,646667	0,2	-0,357837
25,650000	0,2	-0,357757
25,653333	0,2	-0,357541
25,656667	0,2	-0,357233
25,660000	0,2	-0,356759
25,663333	0,2	-0,356214
25,666667	0,2	-0,355846
25,670000	0,2	-0,355750
25,673333	0,2	-0,355906
25,676667	0,2	-0,356430
25,680000	0,2	-0,357612
25,683333	0,2	-0,359727
25,686667	0,2	-0,362520
25,690000	0,2	-0,365055
25,693333	0,2	-0,366529
25,696667	0,2	-0,366928
25,700000	0,2	-0,366808
25,703333	0,2	-0,366707
25,706667	0,2	-0,366767
25,710000	0,2	-0,366798
25,713333	0,2	-0,366567
25,716667	0,2	-0,366025
25,720000	0,2	-0,365445
25,723333	0,2	-0,365121
25,726667	0,2	-0,364966
25,730000	0,2	-0,364695
25,733333	0,2	-0,364258
25,736667	0,2	-0,363893
25,740000	0,2	-0,363924
25,743333	0,2	-0,364490
25,746667	0,2	-0,365208
25,750000	0,2	-0,365170
25,753333	0,2	-0,363787
25,756667	0,2	-0,361560
25,760000	0,2	-0,359503
25,763333	0,2	-0,357980
25,766667	0,2	-0,356668
25,770000	0,2	-0,355479
25,773333	0,2	-0,354766
25,776667	0,2	-0,354584
25,780000	0,2	-0,354452
25,783333	0,2	-0,353934
25,786667	0,2	-0,352991
25,790000	0,2	-0,351794
25,793333	0,2	-0,350496
25,796667	0,2	-0,349175
25,800000	0,2	-0,347797
25,803333	0,2	-0,346038
25,806667	0,2	-0,343367
25,810000	0,2	-0,339574
25,813333	0,2	-0,335045
25,816667	0,2	-0,330378
25,820000	0,2	-0,325899
25,823333	0,2	-0,321682
25,826667	0,2	-0,317827
25,830000	0,2	-0,314545
25,833333	0,2	-0,312163
25,836667	0,2	-0,310911
25,840000	0,2	-0,310471
25,843333	0,2	-0,310069
25,846667	0,2	-0,309216
25,850000	0,2	-0,308115
25,853333	0,2	-0,307357
25,856667	0,2	-0,307311
25,860000	0,2	-0,307899
25,863333	0,2	-0,308994
25,866667	0,2	-0,310602
25,870000	0,2	-0,312592
25,873333	0,2	-0,314694
25,876667	0,2	-0,316825
25,880000	0,2	-0,319180
25,883333	0,2	-0,321892
25,886667	0,2	-0,324543
25,890000	0,2	-0,326428
25,893333	0,2	-0,327387
25,896667	0,2	-0,327988
25,900000	0,2	-0,328890
25,903333	0,2	-0,330347
25,906667	0,2	-0,332216
25,910000	0,2	-0,334302
25,913333	0,2	-0,336745
25,916667	0,2	-0,339905
25,920000	0,2	-0,343691
25,923333	0,2	-0,347460
25,926667	0,2	-0,350726
25,930000	0,2	-0,353446
25,933333	0,2	-0,355682
25,936667	0,2	-0,357573
25,940000	0,2	-0,359392
25,943333	0,2	-0,361272
25,946667	0,2	-0,363038
25,950000	0,2	-0,364220
25,953333	0,2	-0,364348
25,956667	0,2	-0,363437
25,960000	0,2	-0,362010
25,963333	0,2	-0,360584
25,966667	0,2	-0,359423
25,970000	0,2	-0,358729
25,973333	0,2	-0,358513
25,976667	0,2	-0,358256
25,980000	0,2	-0,357186
25,983333	0,2	-0,354936
25,986667	0,2	-0,351757
25,990000	0,2	-0,348167
25,993333	0,2	-0,344592
25,996667	0,2	-0,341234
26,000000	0,2	-0,338059
26,003333	0,2	-0,334817
26,006667	0,2	-0,331136
26,010000	0,2	-0,326881
26,013333	0,2	-0,322477
26,016667	0,2	-0,318598
26,020000	0,2	-0,315436
26,023333	0,2	-0,312573
26,026667	0,2	-0,309658
26,030000	0,2	-0,306765
26,033333	0,2	-0,304024
26,036667	0,2	-0,301323
26,040000	0,2	-0,298523
26,043333	0,2	-0,295868
26,046667	0,2	-0,293925
26,050000	0,2	-0,293082
26,053333	0,2	-0,293484
26,056667	0,2	-0,295253
26,060000	0,2	-0,298259
26,063333	0,2	-0,301984
26,066667	0,2	-0,305785
26,070000	0,2	-0,308964
26,073333	0,2	-0,310878
26,076667	0,2	-0,311377
26,080000	0,2	-0,310878
26,083333	0,2	-0,309950
26,086667	0,2	-0,308909
26,090000	0,2	-0,307792
26,093333	0,2	-0,306663
26,096667	0,2	-0,305773
26,100000	0,2	-0,305410
26,103333	0,2	-0,305642
26,106667	0,2	-0,306232
26,110000	0,2	-0,306908
26,113333	0,2	-0,307505
26,116667	0,2	-0,307800
26,120000	0,2	-0,307614
26,123333	0,2	-0,307106
26,126667	0,2	-0,306701
26,130000	0,2	-0,306739
26,133333	0,2	-0,307206
26,136667	0,2	-0,307834
26,140000	0,2	-0,308540
26,143333	0,2	-0,309561
26,146667	0,2	-0,311026
26,150000	0,2	-0,312732
26,153333	0,2	-0,314504
26,156667	0,2	-0,316467
26,160000	0,2	-0,318776
26,163333	0,2	-0,321374
26,166667	0,2	-0,324174
26,170000	0,2	-0,327126
26,173333	0,2	-0,330172
26,176667	0,2	-0,333447
26,180000	0,2	-0,337182
26,183333	0,2	-0,341317
26,186667	0,2	-0,345538
26,190000	0,2	-0,349438
26,193333	0,2	-0,352558
26,196667	0,2	-0,354806
26,200000	0,2	-0,356715
26,203333	0,2	-0,359038
26,206667	0,2	-0,362370
26,210000	0,2	-0,366894
26,213333	0,2	-0,372132
26,216667	0,2	-0,377261
26,220000	0,2	-0,381724
26,223333	0,2	-0,385383
26,226667	0,2	-0,388285
26,230000	0,2	-0,390582
26,233333	0,2	-0,392519
26,236667	0,2	-0,394246
26,240000	0,2	-0,395841
26,243333	0,2	-0,397484
26,246667	0,2	-0,399374
26,250000	0,2	-0,401609
26,253333	0,2	-0,404138
26,256667	0,2	-0,406714
26,260000	0,2	-0,409073
26,263333	0,2	-0,411011
26,266667	0,2	-0,412160
26,270000	0,2	-0,412221
26,273333	0,2	-0,411335
26,276667	0,2	-0,409727
26,280000	0,2	-0,407450
26,283333	0,2	-0,404820
26,286667	0,2	-0,402573
26,290000	0,2	-0,401464
26,293333	0,2	-0,401866
26,296667	0,2	-0,403614
26,300000	0,2	-0,406139
26,303333	0,2	-0,408685
26,306667	0,2	-0,410438
26,310000	0,2	-0,410898
26,313333	0,2	-0,410244
26,316667	0,2	-0,409036
26,320000	0,2	-0,407692
26,323333	0,2	-0,406543
26,326667	0,2	-0,406035
26,330000	0,2	-0,406532
26,333333	0,2	-0,408091
26,336667	0,2	-0,410452
26,340000	0,2	-0,412922
26,343333	0,2	-0,414447
26,346667	0,2	-0,414348
26,350000	0,2	-0,412983
26,353333	0,2	-0,411371
26,356667	0,2	-0,410226
26,360000	0,2	-0,409610
26,363333	0,2	-0,409356
26,366667	0,2	-0,409376
26,370000	0,2	-0,409637
26,373333	0,2	-0,410166
26,376667	0,2	-0,410924
26,380000	0,2	-0,411623
26,383333	0,2	-0,411898
26,386667	0,2	-0,411574
26,390000	0,2	-0,410631
26,393333	0,2	-0,409127
26,396667	0,2	-0,407480
26,400000	0,2	-0,406608
26,403333	0,2	-0,407219
26,406667	0,2	-0,408979
26,410000	0,2	-0,410803
26,413333	0,2	-0,411829
26,416667	0,2	-0,411940
26,420000	0,2	-0,411513
26,423333	0,2	-0,410903
26,426667	0,2	-0,410194
26,430000	0,2	-0,409388
26,433333	0,2	-0,408634
26,436667	0,2	-0,408072
26,440000	0,2	-0,407676
26,443333	0,2	-0,407303
26,446667	0,2	-0,406615
26,450000	0,2	-0,405262
26,453333	0,2	-0,403458
26,456667	0,2	-0,401913
26,460000	0,2	-0,401093
26,463333	0,2	-0,400866
26,466667	0,2	-0,400761
26,470000	0,2	-0,400452
26,473333	0,2	-0,399993
26,476667	0,2	-0,399472
26,480000	0,2	-0,398822
26,483333	0,2	-0,398062
26,486667	0,2	-0,397239
26,490000	0,2	-0,396331
26,493333	0,2	-0,395399
26,496667	0,2	-0,394463
26,500000	0,2	-0,393323
26,503333	0,2	-0,391886
26,506667	0,2	-0,390685
26,510000	0,2	-0,390746
26,513333	0,2	-0,392697
26,516667	0,2	-0,396078
26,520000	0,2	-0,399619
26,523333	0,2	-0,402149
26,526667	0,2	-0,403329
26,530000	0,2	-0,403560
26,533333	0,2	-0,403344
26,536667	0,2	-0,402923
26,540000	0,2	-0,402434
26,543333	0,2	-0,402089
26,546667	0,2	-0,402212
26,550000	0,2	-0,403210
26,553333	0,2	-0,405232
26,556667	0,2	-0,407808
26,560000	0,2	-0,410147
26,563333	0,2	-0,411835
26,566667	0,2	-0,413010
26,570000	0,2	-0,413932
26,573333	0,2	-0,414719
26,576667	0,2	-0,415401
26,580000	0,2	-0,415870
26,583333	0,2	-0,416012
26,586667	0,2	-0,416159
26,590000	0,2	-0,416906
26,593333	0,2	-0,418297
26,596667	0,2	-0,419741
26,600000	0,2	-0,420679
26,603333	0,2	-0,420942
26,606667	0,2	-0,420702
26,610000	0,2	-0,420313
26,613333	0,2	-0,419973
26,616667	0,2	-0,419553
26,620000	0,2	-0,418856
26,623333	0,2	-0,417872
26,626667	0,2	-0,416604
26,630000	0,2	-0,414795
26,633333	0,2	-0,412195
26,636667	0,2	-0,408997
26,640000	0,2	-0,405967
26,643333	0,2	-0,404138
26,646667	0,2	-0,404034
26,650000	0,2	-0,405322
26,653333	0,2	-0,407438
26,656667	0,2	-0,410131
26,660000	0,2	-0,413143
26,663333	0,2	-0,415879
26,666667	0,2	-0,417810
26,670000	0,2	-0,418908
26,673333	0,2	-0,419319
26,676667	0,2	-0,419064
26,680000	0,2	-0,418385
26,683333	0,2	-0,417790
26,686667	0,2	-0,417432
26,690000	0,2	-0,416837
26,693333	0,2	-0,415468
26,696667	0,2	-0,413312
26,700000	0,2	-0,410991
26,703333	0,2	-0,409476
26,706667	0,2	-0,409333
26,710000	0,2	-0,410146
26,713333	0,2	-0,410984
26,716667	0,2	-0,411232
26,720000	0,2	-0,410791
26,723333	0,2	-0,409747
26,726667	0,2	-0,408149
26,730000	0,2	-0,406180
26,733333	0,2	-0,404242
26,736667	0,2	-0,402751
26,740000	0,2	-0,401965
26,743333	0,2	-0,401826
26,746667	0,2	-0,402005
26,750000	0,2	-0,402270
26,753333	0,2	-0,402646
26,756667	0,2	-0,403217
26,760000	0,2	-0,403781
26,763333	0,2	-0,403774
26,766667	0,2	-0,402647
26,770000	0,2	-0,400242
26,773333	0,2	-0,396848
26,776667	0,2	-0,393203
26,780000	0,2	-0,390295
26,783333	0,2	-0,388741
26,786667	0,2	-0,388438
26,790000	0,2	-0,388914
26,793333	0,2	-0,389742
26,796667	0,2	-0,390591
26,800000	0,2	-0,391098
26,803333	0,2	-0,391008
26,806667	0,2	-0,390471
26,810000	0,2	-0,389990
26,813333	0,2	-0,389841
26,816667	0,2	-0,389697
26,820000	0,2	-0,389102
26,823333	0,2	-0,387984
26,826667	0,2	-0,386409
26,830000	0,2	-0,384343
26,833333	0,2	-0,381909
26,836667	0,2	-0,379506
26,840000	0,2	-0,377544
26,843333	0,2	-0,376292
26,846667	0,2	-0,375860
26,850000	0,2	-0,376155
26,853333	0,2	-0,377063
26,856667	0,2	-0,378609
26,860000	0,2	-0,380668
26,863333	0,2	-0,382645
26,866667	0,2	-0,383779
26,870000	0,2	-0,383750
26,873333	0,2	-0,382851
26,876667	0,2	-0,381780
26,880000	0,2	-0,381331
26,883333	0,2	-0,381948
26,886667	0,2	-0,383382
26,890000	0,2	-0,384838
26,893333	0,2	-0,385514
26,896667	0,2	-0,385303
26,900000	0,2	-0,384998
26,903333	0,2	-0,385623
26,906667	0,2	-0,387564
26,910000	0,2	-0,390301
26,913333	0,2	-0,392902
26,916667	0,2	-0,394878
26,920000	0,2	-0,396492
26,923333	0,2	-0,398269
26,926667	0,2	-0,400436
26,930000	0,2	-0,402876
26,933333	0,2	-0,405559
26,936667	0,2	-0,408730
26,940000	0,2	-0,412355
26,943333	0,2	-0,415701
26,946667	0,2	-0,418003
26,950000	0,2	-0,419345
26,953333	0,2	-0,420483
26,956667	0,2	-0,421970
26,960000	0,2	-0,423785
26,963333	0,2	-0,425616
26,966667	0,2	-0,427095
26,970000	0,2	-0,427937
26,973333	0,2	-0,428212
26,976667	0,2	-0,428233
26,980000	0,2	-0,428158
26,983333	0,2	-0,428029
26,986667	0,2	-0,428016
26,990000	0,2	-0,428309
26,993333	0,2	-0,428912
26,996667	0,2	-0,429601
27,000000	0,2	-0,430109
27,003333	0,2	-0,430450
27,006667	0,2	-0,430981
27,010000	0,2	-0,432045
27,013333	0,2	-0,433559
27,016667	0,2	-0,435048
27,020000	0,2	-0,436086
27,023333	0,2	-0,436622
27,026667	0,2	-0,436955
27,030000	0,2	-0,437516
27,033333	0,2	-0,438589
27,036667	0,2	-0,440097
27,040000	0,2	-0,441726
27,043333	0,2	-0,443207
27,046667	0,2	-0,444484
27,050000	0,2	-0,445676
27,053333	0,2	-0,446934
27,056667	0,2	-0,448260
27,060000	0,2	-0,449262
27,063333	0,2	-0,449314
27,066667	0,2	-0,448315
27,070000	0,2	-0,446977
27,073333	0,2	-0,446224
27,076667	0,2	-0,446576
27,080000	0,2	-0,447918
27,083333	0,2	-0,449648
27,086667	0,2	-0,451110
27,090000	0,2	-0,451951
27,093333	0,2	-0,452286
27,096667	0,2	-0,452552
27,100000	0,2	-0,452957
27,103333	0,2	-0,453278
27,106667	0,2	-0,453297
27,110000	0,2	-0,452962
27,113333	0,2	-0,452229
27,116667	0,2	-0,451232
27,120000	0,2	-0,450477
27,123333	0,2	-0,450546
27,126667	0,2	-0,451606
27,130000	0,2	-0,453314
27,133333	0,2	-0,455209
27,136667	0,2	-0,456921
27,140000	0,2	-0,458122
27,143333	0,2	-0,458560
27,146667	0,2	-0,458194
27,150000	0,2	-0,457283
27,153333	0,2	-0,456236
27,156667	0,2	-0,455273
27,160000	0,2	-0,454373
27,163333	0,2	-0,453566
27,166667	0,2	-0,453019
27,170000	0,2	-0,452823
27,173333	0,2	-0,452951
27,176667	0,2	-0,453376
27,180000	0,2	-0,453965
27,183333	0,2	-0,454422
27,186667	0,2	-0,454641
27,190000	0,2	-0,454942
27,193333	0,2	-0,455706
27,196667	0,2	-0,456865
27,200000	0,2	-0,457911
27,203333	0,2	-0,458394
27,206667	0,2	-0,458341
27,210000	0,2	-0,458140
27,213333	0,2	-0,458067
27,216667	0,2	-0,458171
27,220000	0,2	-0,458491
27,223333	0,2	-0,458989
27,226667	0,2	-0,459320
27,230000	0,2	-0,458911
27,233333	0,2	-0,457450
27,236667	0,2	-0,455319
27,240000	0,2	-0,453318
27,243333	0,2	-0,451826
27,246667	0,2	-0,450435
27,250000	0,2	-0,448651
27,253333	0,2	-0,446793
27,256667	0,2	-0,445850
27,260000	0,2	-0,446337
27,263333	0,2	-0,447655
27,266667	0,2	-0,448701
27,270000	0,2	-0,448783
27,273333	0,2	-0,447956
27,276667	0,2	-0,446643
27,280000	0,2	-0,445127
27,283333	0,2	-0,443514
27,286667	0,2	-0,442050
27,290000	0,2	-0,441186
27,293333	0,2	-0,441091
27,296667	0,2	-0,441399
27,300000	0,2	-0,441627
27,303333	0,2	-0,441195
27,306667	0,2	-0,439196
27,310000	0,2	-0,435126
27,313333	0,2	-0,429589
27,316667	0,2	-0,423815
27,320000	0,2	-0,418864
27,323333	0,2	-0,415266
27,326667	0,2	-0,412954
27,330000	0,2	-0,411331
27,333333	0,2	-0,409583
27,336667	0,2	-0,407231
27,340000	0,2	-0,404346
27,343333	0,2	-0,401208
27,346667	0,2	-0,397989
27,350000	0,2	-0,394618
27,353333	0,2	-0,390995
27,356667	0,2	-0,387371
27,360000	0,2	-0,384207
27,363333	0,2	-0,381578
27,366667	0,2	-0,378984
27,370000	0,2	-0,376034
27,373333	0,2	-0,373056
27,376667	0,2	-0,370631
27,380000	0,2	-0,368751
27,383333	0,2	-0,366855
27,386667	0,2	-0,364521
27,390000	0,2	-0,361831
27,393333	0,2	-0,359272
27,396667	0,2	-0,357458
27,400000	0,2	-0,356825
27,403333	0,2	-0,357325
27,406667	0,2	-0,358369
27,410000	0,2	-0,359308
27,413333	0,2	-0,359924
27,416667	0,2	-0,360192
27,420000	0,2	-0,360026
27,423333	0,2	-0,359616
27,426667	0,2	-0,359447
27,430000	0,2	-0,359958
27,433333	0,2	-0,361416
27,436667	0,2	-0,363642
27,440000	0,2	-0,365827
27,443333	0,2	-0,367180
27,446667	0,2	-0,367776
27,450000	0,2	-0,368429
27,453333	0,2	-0,369687
27,456667	0,2	-0,371376
27,460000	0,2	-0,373147
27,463333	0,2	-0,374931
27,466667	0,2	-0,376665
27,470000	0,2	-0,378121
27,473333	0,2	-0,379471
27,476667	0,2	-0,381424
27,480000	0,2	-0,384498
27,483333	0,2	-0,388725
27,486667	0,2	-0,393816
27,490000	0,2	-0,399137
27,493333	0,2	-0,403887
27,496667	0,2	-0,407480
27,500000	0,2	-0,409675
27,503333	0,2	-0,410787
27,506667	0,2	-0,411771
27,510000	0,2	-0,413643
27,513333	0,2	-0,416843
27,516667	0,2	-0,421107
27,520000	0,2	-0,425731
27,523333	0,2	-0,430119
27,526667	0,2	-0,434138
27,530000	0,2	-0,437782
27,533333	0,2	-0,440692
27,536667	0,2	-0,442381
27,540000	0,2	-0,442747
27,543333	0,2	-0,442150
27,546667	0,2	-0,441205
27,550000	0,2	-0,440480
27,553333	0,2	-0,440197
27,556667	0,2	-0,440321
27,560000	0,2	-0,440835
27,563333	0,2	-0,441656
27,566667	0,2	-0,442394
27,570000	0,2	-0,442547
27,573333	0,2	-0,441986
27,576667	0,2	-0,441040
27,580000	0,2	-0,440193
27,583333	0,2	-0,439678
27,586667	0,2	-0,439244
27,590000	0,2	-0,438386
27,593333	0,2	-0,436832
27,596667	0,2	-0,434693
27,600000	0,2	-0,432274
27,603333	0,2	-0,429876
27,606667	0,2	-0,427674
27,610000	0,2	-0,425702
27,613333	0,2	-0,423889
27,616667	0,2	-0,422121
27,620000	0,2	-0,420298
27,623333	0,2	-0,418383
27,626667	0,2	-0,416610
27,630000	0,2	-0,415574
27,633333	0,2	-0,415802
27,636667	0,2	-0,417211
27,640000	0,2	-0,419134
27,643333	0,2	-0,420856
27,646667	0,2	-0,422159
27,650000	0,2	-0,423266
27,653333	0,2	-0,424368
27,656667	0,2	-0,425481
27,660000	0,2	-0,426697
27,663333	0,2	-0,428319
27,666667	0,2	-0,430577
27,670000	0,2	-0,433339
27,673333	0,2	-0,436291
27,676667	0,2	-0,439195
27,680000	0,2	-0,441759
27,683333	0,2	-0,443503
27,686667	0,2	-0,444113
27,690000	0,2	-0,443908
27,693333	0,2	-0,443655
27,696667	0,2	-0,443865
27,700000	0,2	-0,444510
27,703333	0,2	-0,445211
27,706667	0,2	-0,445535
27,710000	0,2	-0,445338
27,713333	0,2	-0,444888
27,716667	0,2	-0,444517
27,720000	0,2	-0,444384
27,723333	0,2	-0,444588
27,726667	0,2	-0,445178
27,730000	0,2	-0,446023
27,733333	0,2	-0,446928
27,736667	0,2	-0,447825
27,740000	0,2	-0,448679
27,743333	0,2	-0,449336
27,746667	0,2	-0,449542
27,750000	0,2	-0,449136
27,753333	0,2	-0,448255
27,756667	0,2	-0,447246
27,760000	0,2	-0,446472
27,763333	0,2	-0,446275
27,766667	0,2	-0,446833
27,770000	0,2	-0,447971
27,773333	0,2	-0,449275
27,776667	0,2	-0,450297
27,780000	0,2	-0,450697
27,783333	0,2	-0,450503
27,786667	0,2	-0,450346
27,790000	0,2	-0,451139
27,793333	0,2	-0,453270
27,796667	0,2	-0,456243
27,800000	0,2	-0,459108
27,803333	0,2	-0,461049
27,806667	0,2	-0,461712
27,810000	0,2	-0,461309
27,813333	0,2	-0,460514
27,816667	0,2	-0,460147
27,820000	0,2	-0,460714
27,823333	0,2	-0,462066
27,826667	0,2	-0,463611
27,830000	0,2	-0,464950
27,833333	0,2	-0,466067
27,836667	0,2	-0,466909
27,840000	0,2	-0,467142
27,843333	0,2	-0,466536
27,846667	0,2	-0,465371
27,850000	0,2	-0,464184
27,853333	0,2	-0,463234
27,856667	0,2	-0,462466
27,860000	0,2	-0,461764
27,863333	0,2	-0,461062
27,866667	0,2	-0,460488
27,870000	0,2	-0,460439
27,873333	0,2	-0,461333
27,876667	0,2	-0,463132
27,880000	0,2	-0,465094
27,883333	0,2	-0,466215
27,886667	0,2	-0,466059
27,890000	0,2	-0,465127
27,893333	0,2	-0,464483
27,896667	0,2	-0,464901
27,900000	0,2	-0,466276
27,903333	0,2	-0,467980
27,906667	0,2	-0,469522
27,910000	0,2	-0,470660
27,913333	0,2	-0,471359
27,916667	0,2	-0,471755
27,920000	0,2	-0,471956
27,923333	0,2	-0,471980
27,926667	0,2	-0,471798
27,930000	0,2	-0,471325
27,933333	0,2	-0,470543
27,936667	0,2	-0,469664
27,940000	0,2	-0,469055
27,943333	0,2	-0,468988
27,946667	0,2	-0,469420
27,950000	0,2	-0,469938
27,953333	0,2	-0,470010
27,956667	0,2	-0,469436
27,960000	0,2	-0,468483
27,963333	0,2	-0,467549
27,966667	0,2	-0,466909
27,970000	0,2	-0,466760
27,973333	0,2	-0,467118
27,976667	0,2	-0,467686
27,980000	0,2	-0,468142
27,983333	0,2	-0,468389
27,986667	0,2	-0,468411
27,990000	0,2	-0,468231
27,993333	0,2	-0,468062
27,996667	0,2	-0,468146
28,000000	0,2	-0,468508
28,003333	0,2	-0,468954
28,006667	0,2	-0,469217
28,010000	0,2	-0,469241
28,013333	0,2	-0,469224
28,016667	0,2	-0,469263
28,020000	0,2	-0,469169
28,023333	0,2	-0,468684
28,026667	0,2	-0,467755
28,030000	0,2	-0,466584
28,033333	0,2	-0,465503
28,036667	0,2	-0,464771
28,040000	0,2	-0,464327
28,043333	0,2	-0,463826
28,046667	0,2	-0,463003
28,050000	0,2	-0,461915
28,053333	0,2	-0,460934
28,056667	0,2	-0,460642
28,060000	0,2	-0,461415
28,063333	0,2	-0,462906
28,066667	0,2	-0,464201
28,070000	0,2	-0,464589
28,073333	0,2	-0,464025
28,076667	0,2	-0,462970
28,080000	0,2	-0,461998
28,083333	0,2	-0,461477
28,086667	0,2	-0,461389
28,090000	0,2	-0,461380
28,093333	0,2	-0,461200
28,096667	0,2	-0,460979
28,100000	0,2	-0,460880
28,103333	0,2	-0,460937
28,106667	0,2	-0,461275
28,110000	0,2	-0,461963
28,113333	0,2	-0,462658
28,116667	0,2	-0,462819
28,120000	0,2	-0,462205
28,123333	0,2	-0,460945
28,126667	0,2	-0,459359
28,130000	0,2	-0,457742
28,133333	0,2	-0,455954
28,136667	0,2	-0,453471
28,140000	0,2	-0,450116
28,143333	0,2	-0,446480
28,146667	0,2	-0,443506
28,150000	0,2	-0,441717
28,153333	0,2	-0,440795
28,156667	0,2	-0,439965
28,160000	0,2	-0,438578
28,163333	0,2	-0,436156
28,166667	0,2	-0,432268
28,170000	0,2	-0,426578
28,173333	0,2	-0,418950
28,176667	0,2	-0,409838
28,180000	0,2	-0,400461
28,183333	0,2	-0,391949
28,186667	0,2	-0,384198
28,190000	0,2	-0,376004
28,193333	0,2	-0,366323
28,196667	0,2	-0,355023
28,200000	0,2	-0,342626
28,203333	0,2	-0,329729
28,206667	0,2	-0,316591
28,210000	0,2	-0,303160
28,213333	0,2	-0,289349
28,216667	0,2	-0,275176
28,220000	0,2	-0,260741
28,223333	0,2	-0,246040
28,226667	0,2	-0,230983
28,230000	0,2	-0,215701
28,233333	0,2	-0,200698
28,236667	0,2	-0,186611
28,240000	0,2	-0,173824
28,243333	0,2	-0,162410
28,246667	0,2	-0,152276
28,250000	0,2	-0,143331
28,253333	0,2	-0,135820
28,256667	0,2	-0,130301
28,260000	0,2	-0,127082
28,263333	0,2	-0,125996
28,266667	0,2	-0,126783
28,270000	0,2	-0,129479
28,273333	0,2	-0,134276
28,276667	0,2	-0,141256
28,280000	0,2	-0,150324
28,283333	0,2	-0,161038
28,286667	0,2	-0,172588
28,290000	0,2	-0,184342
28,293333	0,2	-0,196401
28,296667	0,2	-0,209383
28,300000	0,2	-0,223589
28,303333	0,2	-0,238624
28,306667	0,2	-0,253871
28,310000	0,2	-0,269002
28,313333	0,2	-0,284012
28,316667	0,2	-0,299065
28,320000	0,2	-0,314224
28,323333	0,2	-0,329182
28,326667	0,2	-0,343243
28,330000	0,2	-0,355693
28,333333	0,2	-0,366378
28,336667	0,2	-0,375787
28,340000	0,2	-0,384451
28,343333	0,2	-0,392548
28,346667	0,2	-0,400055
28,350000	0,2	-0,406961
28,353333	0,2	-0,413319
28,356667	0,2	-0,419221
28,360000	0,2	-0,424694
28,363333	0,2	-0,429647
28,366667	0,2	-0,434014
28,370000	0,2	-0,437873
28,373333	0,2	-0,441362
28,376667	0,2	-0,444627
28,380000	0,2	-0,447797
28,383333	0,2	-0,450922
28,386667	0,2	-0,453844
28,390000	0,2	-0,456148
28,393333	0,2	-0,457620
28,396667	0,2	-0,458639
28,400000	0,2	-0,459694
28,403333	0,2	-0,460736
28,406667	0,2	-0,461321
28,410000	0,2	-0,461168
28,413333	0,2	-0,460342
28,416667	0,2	-0,459078
28,420000	0,2	-0,457728
28,423333	0,2	-0,456796
28,426667	0,2	-0,456645
28,430000	0,2	-0,457051
28,433333	0,2	-0,457468
28,436667	0,2	-0,457789
28,440000	0,2	-0,458383
28,443333	0,2	-0,459449
28,446667	0,2	-0,460747
28,450000	0,2	-0,461906
28,453333	0,2	-0,462660
28,456667	0,2	-0,462880
28,460000	0,2	-0,462561
28,463333	0,2	-0,461782
28,466667	0,2	-0,460609
28,470000	0,2	-0,459045
28,473333	0,2	-0,457211
28,476667	0,2	-0,455599
28,480000	0,2	-0,454865
28,483333	0,2	-0,455278
28,486667	0,2	-0,456532
28,490000	0,2	-0,458137
28,493333	0,2	-0,459784
28,496667	0,2	-0,461273
28,500000	0,2	-0,462293
28,503333	0,2	-0,462619
28,506667	0,2	-0,462579
28,510000	0,2	-0,462907
28,513333	0,2	-0,463917
28,516667	0,2	-0,465363
28,520000	0,2	-0,467126
28,523333	0,2	-0,469482
28,526667	0,2	-0,472479
28,530000	0,2	-0,475466
28,533333	0,2	-0,477641
28,536667	0,2	-0,478852
28,540000	0,2	-0,479504
28,543333	0,2	-0,479912
28,546667	0,2	-0,480025
28,550000	0,2	-0,479671
28,553333	0,2	-0,478936
28,556667	0,2	-0,478228
28,560000	0,2	-0,477922
28,563333	0,2	-0,478133
28,566667	0,2	-0,478859
28,570000	0,2	-0,479996
28,573333	0,2	-0,481231
28,576667	0,2	-0,482207
28,580000	0,2	-0,482816
28,583333	0,2	-0,483197
28,586667	0,2	-0,483501
28,590000	0,2	-0,483882
28,593333	0,2	-0,484604
28,596667	0,2	-0,485846
28,600000	0,2	-0,487406
28,603333	0,2	-0,488778
28,606667	0,2	-0,489460
28,610000	0,2	-0,489130
28,613333	0,2	-0,487873
28,616667	0,2	-0,486455
28,620000	0,2	-0,485748
28,623333	0,2	-0,485726
28,626667	0,2	-0,485662
28,630000	0,2	-0,485232
28,633333	0,2	-0,484817
28,636667	0,2	-0,484797
28,640000	0,2	-0,485117
28,643333	0,2	-0,485517
28,646667	0,2	-0,485842
28,650000	0,2	-0,486109
28,653333	0,2	-0,486316
28,656667	0,2	-0,486255
28,660000	0,2	-0,485587
28,663333	0,2	-0,483893
28,666667	0,2	-0,480908
28,670000	0,2	-0,476988
28,673333	0,2	-0,472982
28,676667	0,2	-0,469801
28,680000	0,2	-0,468265
28,683333	0,2	-0,468622
28,686667	0,2	-0,470064
28,690000	0,2	-0,471179
28,693333	0,2	-0,470950
28,696667	0,2	-0,469274
28,700000	0,2	-0,466672
28,703333	0,2	-0,463675
28,706667	0,2	-0,460556
28,710000	0,2	-0,457478
28,713333	0,2	-0,454587
28,716667	0,2	-0,451934
28,720000	0,2	-0,449620
28,723333	0,2	-0,447944
28,726667	0,2	-0,447027
28,730000	0,2	-0,446525
28,733333	0,2	-0,446076
28,736667	0,2	-0,445627
28,740000	0,2	-0,445322
28,743333	0,2	-0,445377
28,746667	0,2	-0,445616
28,750000	0,2	-0,445326
28,753333	0,2	-0,444129
28,756667	0,2	-0,442403
28,760000	0,2	-0,440770
28,763333	0,2	-0,439878
28,766667	0,2	-0,440427
28,770000	0,2	-0,442750
28,773333	0,2	-0,446391
28,776667	0,2	-0,450334
28,780000	0,2	-0,453431
28,783333	0,2	-0,454866
28,786667	0,2	-0,454686
28,790000	0,2	-0,453752
28,793333	0,2	-0,453106
28,796667	0,2	-0,453444
28,800000	0,2	-0,454956
28,803333	0,2	-0,457411
28,806667	0,2	-0,460342
28,810000	0,2	-0,463305
28,813333	0,2	-0,466069
28,816667	0,2	-0,468500
28,820000	0,2	-0,470227
28,823333	0,2	-0,470762
28,826667	0,2	-0,470242
28,830000	0,2	-0,469598
28,833333	0,2	-0,469711
28,836667	0,2	-0,470727
28,840000	0,2	-0,472199
28,843333	0,2	-0,473592
28,846667	0,2	-0,474590
28,850000	0,2	-0,474966
28,853333	0,2	-0,474430
28,856667	0,2	-0,472795
28,860000	0,2	-0,470112
28,863333	0,2	-0,466652
28,866667	0,2	-0,462981
28,870000	0,2	-0,460017
28,873333	0,2	-0,458548
28,876667	0,2	-0,458556
28,880000	0,2	-0,459333
28,883333	0,2	-0,460217
28,886667	0,2	-0,460958
28,890000	0,2	-0,461633
28,893333	0,2	-0,462353
28,896667	0,2	-0,462977
28,900000	0,2	-0,463213
28,903333	0,2	-0,462971
28,906667	0,2	-0,462458
28,910000	0,2	-0,461963
28,913333	0,2	-0,461717
28,916667	0,2	-0,461800
28,920000	0,2	-0,461984
28,923333	0,2	-0,461913
28,926667	0,2	-0,461560
28,930000	0,2	-0,461241
28,933333	0,2	-0,461108
28,936667	0,2	-0,460934
28,940000	0,2	-0,460449
28,943333	0,2	-0,459528
28,946667	0,2	-0,458140
28,950000	0,2	-0,456577
28,953333	0,2	-0,455490
28,956667	0,2	-0,455426
28,960000	0,2	-0,456430
28,963333	0,2	-0,458101
28,966667	0,2	-0,459932
28,970000	0,2	-0,461649
28,973333	0,2	-0,463341
28,976667	0,2	-0,465115
28,980000	0,2	-0,466635
28,983333	0,2	-0,467427
28,986667	0,2	-0,467537
28,990000	0,2	-0,467436
28,993333	0,2	-0,467366
28,996667	0,2	-0,467097
29,000000	0,2	-0,466197
29,003333	0,2	-0,464442
29,006667	0,2	-0,462211
29,010000	0,2	-0,460258
29,013333	0,2	-0,458777
29,016667	0,2	-0,457229
29,020000	0,2	-0,455183
29,023333	0,2	-0,452531
29,026667	0,2	-0,449237
29,030000	0,2	-0,445542
29,033333	0,2	-0,441870
29,036667	0,2	-0,438220
29,040000	0,2	-0,434223
29,043333	0,2	-0,429838
29,046667	0,2	-0,425429
29,050000	0,2	-0,421302
29,053333	0,2	-0,417565
29,056667	0,2	-0,414061
29,060000	0,2	-0,410241
29,063333	0,2	-0,405597
29,066667	0,2	-0,400353
29,070000	0,2	-0,395381
29,073333	0,2	-0,391346
29,076667	0,2	-0,388180
29,080000	0,2	-0,385442
29,083333	0,2	-0,382943
29,086667	0,2	-0,380889
29,090000	0,2	-0,379454
29,093333	0,2	-0,378463
29,096667	0,2	-0,377504
29,100000	0,2	-0,376132
29,103333	0,2	-0,373992
29,106667	0,2	-0,371151
29,110000	0,2	-0,368432
29,113333	0,2	-0,367074
29,116667	0,2	-0,367900
29,120000	0,2	-0,370846
29,123333	0,2	-0,375061
29,126667	0,2	-0,379374
29,130000	0,2	-0,382872
29,133333	0,2	-0,385100
29,136667	0,2	-0,386022
29,140000	0,2	-0,386218
29,143333	0,2	-0,386859
29,146667	0,2	-0,388986
29,150000	0,2	-0,392765
29,153333	0,2	-0,397544
29,156667	0,2	-0,402533
29,160000	0,2	-0,407168
29,163333	0,2	-0,411034
29,166667	0,2	-0,414085
29,170000	0,2	-0,416735
29,173333	0,2	-0,419346
29,176667	0,2	-0,421946
29,180000	0,2	-0,424622
29,183333	0,2	-0,427742
29,186667	0,2	-0,431597
29,190000	0,2	-0,436134
29,193333	0,2	-0,441121
29,196667	0,2	-0,446218
29,200000	0,2	-0,450926
29,203333	0,2	-0,454895
29,206667	0,2	-0,458132
29,210000	0,2	-0,460748
29,213333	0,2	-0,462848
29,216667	0,2	-0,464583
29,220000	0,2	-0,466039
29,223333	0,2	-0,467213
29,226667	0,2	-0,468066
29,230000	0,2	-0,468626
29,233333	0,2	-0,469112
29,236667	0,2	-0,469701
29,240000	0,2	-0,470224
29,243333	0,2	-0,470417
29,246667	0,2	-0,470203
29,250000	0,2	-0,469522
29,253333	0,2	-0,468254
29,256667	0,2	-0,466423
29,260000	0,2	-0,464187
29,263333	0,2	-0,461560
29,266667	0,2	-0,458464
29,270000	0,2	-0,455247
29,273333	0,2	-0,452712
29,276667	0,2	-0,451456
29,280000	0,2	-0,451528
29,283333	0,2	-0,452642
29,286667	0,2	-0,454309
29,290000	0,2	-0,455829
29,293333	0,2	-0,456634
29,296667	0,2	-0,456767
29,300000	0,2	-0,456741
29,303333	0,2	-0,456960
29,306667	0,2	-0,457438
29,310000	0,2	-0,458122
29,313333	0,2	-0,459258
29,316667	0,2	-0,461135
29,320000	0,2	-0,463620
29,323333	0,2	-0,466190
29,326667	0,2	-0,468290
29,330000	0,2	-0,469592
29,333333	0,2	-0,470126
29,336667	0,2	-0,470219
29,340000	0,2	-0,470237
29,343333	0,2	-0,470460
29,346667	0,2	-0,470992
29,350000	0,2	-0,471734
29,353333	0,2	-0,472567
29,356667	0,2	-0,473439
29,360000	0,2	-0,474368
29,363333	0,2	-0,475560
29,366667	0,2	-0,477270
29,370000	0,2	-0,479386
29,373333	0,2	-0,481518
29,376667	0,2	-0,483434
29,380000	0,2	-0,484962
29,383333	0,2	-0,485710
29,386667	0,2	-0,485324
29,390000	0,2	-0,483922
29,393333	0,2	-0,482132
29,396667	0,2	-0,480689
29,400000	0,2	-0,480054
29,403333	0,2	-0,480353
29,406667	0,2	-0,481315
29,410000	0,2	-0,482295
29,413333	0,2	-0,482696
29,416667	0,2	-0,482250
29,420000	0,2	-0,480962
29,423333	0,2	-0,479112
29,426667	0,2	-0,477163
29,430000	0,2	-0,475567
29,433333	0,2	-0,474730
29,436667	0,2	-0,474807
29,440000	0,2	-0,475602
29,443333	0,2	-0,476835
29,446667	0,2	-0,478259
29,450000	0,2	-0,479661
29,453333	0,2	-0,481047
29,456667	0,2	-0,482617
29,460000	0,2	-0,484224
29,463333	0,2	-0,485220
29,466667	0,2	-0,485164
29,470000	0,2	-0,484231
29,473333	0,2	-0,482889
29,476667	0,2	-0,481613
29,480000	0,2	-0,480737
29,483333	0,2	-0,480316
29,486667	0,2	-0,480121
29,490000	0,2	-0,479832
29,493333	0,2	-0,479267
29,496667	0,2	-0,478429
29,500000	0,2	-0,477385
29,503333	0,2	-0,476306
29,506667	0,2	-0,475621
29,510000	0,2	-0,475859
29,513333	0,2	-0,477317
29,516667	0,2	-0,479804
29,520000	0,2	-0,482572
29,523333	0,2	-0,484633
29,526667	0,2	-0,485206
29,530000	0,2	-0,484200
29,533333	0,2	-0,482458
29,536667	0,2	-0,481047
29,540000	0,2	-0,480399
29,543333	0,2	-0,480398
29,546667	0,2	-0,480772
29,550000	0,2	-0,481200
29,553333	0,2	-0,481481
29,556667	0,2	-0,481622
29,560000	0,2	-0,481572
29,563333	0,2	-0,481148
29,566667	0,2	-0,480334
29,570000	0,2	-0,479387
29,573333	0,2	-0,478601
29,576667	0,2	-0,478003
29,580000	0,2	-0,477314
29,583333	0,2	-0,476370
29,586667	0,2	-0,475329
29,590000	0,2	-0,474302
29,593333	0,2	-0,473420
29,596667	0,2	-0,473215
29,600000	0,2	-0,474161
29,603333	0,2	-0,475998
29,606667	0,2	-0,477890
29,610000	0,2	-0,478915
29,613333	0,2	-0,478265
29,616667	0,2	-0,475571
29,620000	0,2	-0,471470
29,623333	0,2	-0,467577
29,626667	0,2	-0,465318
29,630000	0,2	-0,464829
29,633333	0,2	-0,465286
29,636667	0,2	-0,466001
29,640000	0,2	-0,466877
29,643333	0,2	-0,468095
29,646667	0,2	-0,469544
29,650000	0,2	-0,470691
29,653333	0,2	-0,471149
29,656667	0,2	-0,470980
29,660000	0,2	-0,470257
29,663333	0,2	-0,468923
29,666667	0,2	-0,467453
29,670000	0,2	-0,466863
29,673333	0,2	-0,467545
29,676667	0,2	-0,468858
29,680000	0,2	-0,470065
29,683333	0,2	-0,471016
29,686667	0,2	-0,471941
29,690000	0,2	-0,472888
29,693333	0,2	-0,473615
29,696667	0,2	-0,474055
29,700000	0,2	-0,474599
29,703333	0,2	-0,475833
29,706667	0,2	-0,477970
29,710000	0,2	-0,480375
29,713333	0,2	-0,481908
29,716667	0,2	-0,481994
29,720000	0,2	-0,481120
29,723333	0,2	-0,480268
29,726667	0,2	-0,480228
29,730000	0,2	-0,481178
29,733333	0,2	-0,482520
29,736667	0,2	-0,483444
29,740000	0,2	-0,483697
29,743333	0,2	-0,483593
29,746667	0,2	-0,483691
29,750000	0,2	-0,484648
29,753333	0,2	-0,486782
29,756667	0,2	-0,489592
29,760000	0,2	-0,492082
29,763333	0,2	-0,493632
29,766667	0,2	-0,494318
29,770000	0,2	-0,494434
29,773333	0,2	-0,494013
29,776667	0,2	-0,493104
29,780000	0,2	-0,492304
29,783333	0,2	-0,492481
29,786667	0,2	-0,494081
29,790000	0,2	-0,496840
29,793333	0,2	-0,499789
29,796667	0,2	-0,501751
29,800000	0,2	-0,502240
29,803333	0,2	-0,501611
29,806667	0,2	-0,500292
29,810000	0,2	-0,498380
29,813333	0,2	-0,495991
29,816667	0,2	-0,493493
29,820000	0,2	-0,491305
29,823333	0,2	-0,489660
29,826667	0,2	-0,488724
29,830000	0,2	-0,488704
29,833333	0,2	-0,489508
29,836667	0,2	-0,490549
29,840000	0,2	-0,491225
29,843333	0,2	-0,491423
29,846667	0,2	-0,491579
29,850000	0,2	-0,492303
29,853333	0,2	-0,493727
29,856667	0,2	-0,495247
29,860000	0,2	-0,496156
29,863333	0,2	-0,496292
29,866667	0,2	-0,495968
29,870000	0,2	-0,495464
29,873333	0,2	-0,494654
29,876667	0,2	-0,493158
29,880000	0,2	-0,490857
29,883333	0,2	-0,488111
29,886667	0,2	-0,485514
29,890000	0,2	-0,483541
29,893333	0,2	-0,482547
29,896667	0,2	-0,482861
29,900000	0,2	-0,484555
29,903333	0,2	-0,487201
29,906667	0,2	-0,489903
29,910000	0,2	-0,491716
29,913333	0,2	-0,492245
29,916667	0,2	-0,491797
29,920000	0,2	-0,491043
29,923333	0,2	-0,490674
29,926667	0,2	-0,491298
29,930000	0,2	-0,493216
29,933333	0,2	-0,496012
29,936667	0,2	-0,498686
29,940000	0,2	-0,500366
29,943333	0,2	-0,500674
29,946667	0,2	-0,499707
29,950000	0,2	-0,498062
29,953333	0,2	-0,496529
29,956667	0,2	-0,495512
29,960000	0,2	-0,494861
29,963333	0,2	-0,494235
29,966667	0,2	-0,493491
29,970000	0,2	-0,492632
29,973333	0,2	-0,491622
29,976667	0,2	-0,490647
29,980000	0,2	-0,490249
29,983333	0,2	-0,490742
29,986667	0,2	-0,491864
29,990000	0,2	-0,493144
29,993333	0,2	-0,494226
29,996667	0,2	-0,494981
30,000000	0,2	-0,495450
30,003333	0,2	-0,495557
30,006667	0,2	-0,495172
30,010000	0,2	-0,494462
30,013333	0,2	-0,493772
30,016667	0,2	-0,493310
30,020000	0,2	-0,493091
30,023333	0,2	-0,492873
30,026667	0,2	-0,492269
30,030000	0,2	-0,491233
30,033333	0,2	-0,489989
30,036667	0,2	-0,488441
30,040000	0,2	-0,486248
30,043333	0,2	-0,483327
30,046667	0,2	-0,480147
30,050000	0,2	-0,477479
30,053333	0,2	-0,475746
30,056667	0,2	-0,474922
30,060000	0,2	-0,474914
30,063333	0,2	-0,475565
30,066667	0,2	-0,476493
30,070000	0,2	-0,477254
30,073333	0,2	-0,477572
30,076667	0,2	-0,477446
30,080000	0,2	-0,477353
30,083333	0,2	-0,477943
30,086667	0,2	-0,479213
30,090000	0,2	-0,480517
30,093333	0,2	-0,481266
30,096667	0,2	-0,481197
30,100000	0,2	-0,480484
30,103333	0,2	-0,479758
30,106667	0,2	-0,479428
30,110000	0,2	-0,479074
30,113333	0,2	-0,477948
30,116667	0,2	-0,475979
30,120000	0,2	-0,473899
30,123333	0,2	-0,472398
30,126667	0,2	-0,471628
30,130000	0,2	-0,471562
30,133333	0,2	-0,472342
30,136667	0,2	-0,474144
30,140000	0,2	-0,476776
30,143333	0,2	-0,479466
30,146667	0,2	-0,481301
30,150000	0,2	-0,481839
30,153333	0,2	-0,481224
30,156667	0,2	-0,480062
30,160000	0,2	-0,479192
30,163333	0,2	-0,479237
30,166667	0,2	-0,480374
30,170000	0,2	-0,482387
30,173333	0,2	-0,484694
30,176667	0,2	-0,486587
30,180000	0,2	-0,487577
30,183333	0,2	-0,487556
30,186667	0,2	-0,486869
30,190000	0,2	-0,486121
30,193333	0,2	-0,485764
30,196667	0,2	-0,485820
30,200000	0,2	-0,485769
30,203333	0,2	-0,485042
30,206667	0,2	-0,483717
30,210000	0,2	-0,482268
30,213333	0,2	-0,481048
30,216667	0,2	-0,480349
30,220000	0,2	-0,480366
30,223333	0,2	-0,480986
30,226667	0,2	-0,481942
30,230000	0,2	-0,483014
30,233333	0,2	-0,483965
30,236667	0,2	-0,484578
30,240000	0,2	-0,484844
30,243333	0,2	-0,484900
30,246667	0,2	-0,484863
30,250000	0,2	-0,484787
30,253333	0,2	-0,484659
30,256667	0,2	-0,484483
30,260000	0,2	-0,484393
30,263333	0,2	-0,484491
30,266667	0,2	-0,484697
30,270000	0,2	-0,484962
30,273333	0,2	-0,485318
30,276667	0,2	-0,485608
30,280000	0,2	-0,485470
30,283333	0,2	-0,484592
30,286667	0,2	-0,482866
30,290000	0,2	-0,480536
30,293333	0,2	-0,478284
30,296667	0,2	-0,476876
30,300000	0,2	-0,476629
30,303333	0,2	-0,477294
30,306667	0,2	-0,478306
30,310000	0,2	-0,479102
30,313333	0,2	-0,479428
30,316667	0,2	-0,479404
30,320000	0,2	-0,479338
30,323333	0,2	-0,479478
30,326667	0,2	-0,479887
30,330000	0,2	-0,480574
30,333333	0,2	-0,481603
30,336667	0,2	-0,482880
30,340000	0,2	-0,483949
30,343333	0,2	-0,484141
30,346667	0,2	-0,483060
30,350000	0,2	-0,480936
30,353333	0,2	-0,478420
30,356667	0,2	-0,476238
30,360000	0,2	-0,474922
30,363333	0,2	-0,474468
30,366667	0,2	-0,474389
30,370000	0,2	-0,474391
30,373333	0,2	-0,474757
30,376667	0,2	-0,475914
30,380000	0,2	-0,477702
30,383333	0,2	-0,479263
30,386667	0,2	-0,479928
30,390000	0,2	-0,479917
30,393333	0,2	-0,479789
30,396667	0,2	-0,479708
30,400000	0,2	-0,479638
30,403333	0,2	-0,479614
30,406667	0,2	-0,479479
30,410000	0,2	-0,478698
30,413333	0,2	-0,476756
30,416667	0,2	-0,473874
30,420000	0,2	-0,471074
30,423333	0,2	-0,469293
30,426667	0,2	-0,468718
30,430000	0,2	-0,469054
30,433333	0,2	-0,469993
30,436667	0,2	-0,471155
30,440000	0,2	-0,471934
30,443333	0,2	-0,471889
30,446667	0,2	-0,471166
30,450000	0,2	-0,470279
30,453333	0,2	-0,469675
30,456667	0,2	-0,469433
30,460000	0,2	-0,469287
30,463333	0,2	-0,469113
30,466667	0,2	-0,469138
30,470000	0,2	-0,469541
30,473333	0,2	-0,470203
30,476667	0,2	-0,470931
30,480000	0,2	-0,471640
30,483333	0,2	-0,472234
30,486667	0,2	-0,472626
30,490000	0,2	-0,472903
30,493333	0,2	-0,473323
30,496667	0,2	-0,474114
30,500000	0,2	-0,475158
30,503333	0,2	-0,476025
30,506667	0,2	-0,476432
30,510000	0,2	-0,476334
30,513333	0,2	-0,475679
30,516667	0,2	-0,474496
30,520000	0,2	-0,473177
30,523333	0,2	-0,472364
30,526667	0,2	-0,472524
30,530000	0,2	-0,473653
30,533333	0,2	-0,475347
30,536667	0,2	-0,477037
30,540000	0,2	-0,478214
30,543333	0,2	-0,478725
30,546667	0,2	-0,478828
30,550000	0,2	-0,478909
30,553333	0,2	-0,479273
30,556667	0,2	-0,480079
30,560000	0,2	-0,481224
30,563333	0,2	-0,482266
30,566667	0,2	-0,482717
30,570000	0,2	-0,482462
30,573333	0,2	-0,481808
30,576667	0,2	-0,481164
30,580000	0,2	-0,480721
30,583333	0,2	-0,480220
30,586667	0,2	-0,479134
30,590000	0,2	-0,477340
30,593333	0,2	-0,475327
30,596667	0,2	-0,473674
30,600000	0,2	-0,472616
30,603333	0,2	-0,472015
30,606667	0,2	-0,471554
30,610000	0,2	-0,471024
30,613333	0,2	-0,470526
30,616667	0,2	-0,470285
30,620000	0,2	-0,470269
30,623333	0,2	-0,470288
30,626667	0,2	-0,470363
30,630000	0,2	-0,470765
30,633333	0,2	-0,471612
30,636667	0,2	-0,472513
30,640000	0,2	-0,472872
30,643333	0,2	-0,472520
30,646667	0,2	-0,471691
30,650000	0,2	-0,470631
30,653333	0,2	-0,469679
30,656667	0,2	-0,469260
30,660000	0,2	-0,469488
30,663333	0,2	-0,470120
30,666667	0,2	-0,470889
30,670000	0,2	-0,471620
30,673333	0,2	-0,472184
30,676667	0,2	-0,472479
30,680000	0,2	-0,472393
30,683333	0,2	-0,471966
30,686667	0,2	-0,471586
30,690000	0,2	-0,471854
30,693333	0,2	-0,473107
30,696667	0,2	-0,475008
30,700000	0,2	-0,476829
30,703333	0,2	-0,478166
30,706667	0,2	-0,479077
30,710000	0,2	-0,479819
30,713333	0,2	-0,480713
30,716667	0,2	-0,481939
30,720000	0,2	-0,483325
30,723333	0,2	-0,484508
30,726667	0,2	-0,485213
30,730000	0,2	-0,485280
30,733333	0,2	-0,484694
30,736667	0,2	-0,483752
30,740000	0,2	-0,482826
30,743333	0,2	-0,481957
30,746667	0,2	-0,481099
30,750000	0,2	-0,480533
30,753333	0,2	-0,480702
30,756667	0,2	-0,481744
30,760000	0,2	-0,483326
30,763333	0,2	-0,484989
30,766667	0,2	-0,486616
30,770000	0,2	-0,488298
30,773333	0,2	-0,489823
30,776667	0,2	-0,490678
30,780000	0,2	-0,490671
30,783333	0,2	-0,490176
30,786667	0,2	-0,489664
30,790000	0,2	-0,489399
30,793333	0,2	-0,489441
30,796667	0,2	-0,489578
30,800000	0,2	-0,489482
30,803333	0,2	-0,489011
30,806667	0,2	-0,488204
30,810000	0,2	-0,487188
30,813333	0,2	-0,486222
30,816667	0,2	-0,485651
30,820000	0,2	-0,485653
30,823333	0,2	-0,486003
30,826667	0,2	-0,486315
30,830000	0,2	-0,486552
30,833333	0,2	-0,487063
30,836667	0,2	-0,488186
30,840000	0,2	-0,489889
30,843333	0,2	-0,491635
30,846667	0,2	-0,492555
30,850000	0,2	-0,492109
30,853333	0,2	-0,490676
30,856667	0,2	-0,489170
30,860000	0,2	-0,488187
30,863333	0,2	-0,487778
30,866667	0,2	-0,487669
30,870000	0,2	-0,487557
30,873333	0,2	-0,487329
30,876667	0,2	-0,486966
30,880000	0,2	-0,486550
30,883333	0,2	-0,486341
30,886667	0,2	-0,486472
30,890000	0,2	-0,486598
30,893333	0,2	-0,486216
30,896667	0,2	-0,485314
30,900000	0,2	-0,484423
30,903333	0,2	-0,484108
30,906667	0,2	-0,484404
30,910000	0,2	-0,484664
30,913333	0,2	-0,484259
30,916667	0,2	-0,483200
30,920000	0,2	-0,481781
30,923333	0,2	-0,480181
30,926667	0,2	-0,478591
30,930000	0,2	-0,477264
30,933333	0,2	-0,476457
30,936667	0,2	-0,476264
30,940000	0,2	-0,476487
30,943333	0,2	-0,476936
30,946667	0,2	-0,477618
30,950000	0,2	-0,478504
30,953333	0,2	-0,479506
30,956667	0,2	-0,480513
30,960000	0,2	-0,481290
30,963333	0,2	-0,481616
30,966667	0,2	-0,481533
30,970000	0,2	-0,481347
30,973333	0,2	-0,481281
30,976667	0,2	-0,481168
30,980000	0,2	-0,480538
30,983333	0,2	-0,479046
30,986667	0,2	-0,476879
30,990000	0,2	-0,474653
30,993333	0,2	-0,473022
30,996667	0,2	-0,472344
31,000000	0,2	-0,472447
31,003333	0,2	-0,472805
31,006667	0,2	-0,473008
31,010000	0,2	-0,472970
31,013333	0,2	-0,472782
31,016667	0,2	-0,472429
31,020000	0,2	-0,471816
31,023333	0,2	-0,471026
31,026667	0,2	-0,470281
31,030000	0,2	-0,469756
31,033333	0,2	-0,469604
31,036667	0,2	-0,469786
31,040000	0,2	-0,469732
31,043333	0,2	-0,468410
31,046667	0,2	-0,464965
31,050000	0,2	-0,459629
31,053333	0,2	-0,453925
31,056667	0,2	-0,449555
31,060000	0,2	-0,447156
31,063333	0,2	-0,446134
31,066667	0,2	-0,445199
31,070000	0,2	-0,443340
31,073333	0,2	-0,440890
31,076667	0,2	-0,439308
31,080000	0,2	-0,439578
31,083333	0,2	-0,441335
31,086667	0,2	-0,443677
31,090000	0,2	-0,446093
31,093333	0,2	-0,448410
31,096667	0,2	-0,450567
31,100000	0,2	-0,452759
31,103333	0,2	-0,455355
31,106667	0,2	-0,458412
31,110000	0,2	-0,461534
31,113333	0,2	-0,464338
31,116667	0,2	-0,466765
31,120000	0,2	-0,468736
31,123333	0,2	-0,469887
31,126667	0,2	-0,470091
31,130000	0,2	-0,469931
31,133333	0,2	-0,470177
31,136667	0,2	-0,470995
31,140000	0,2	-0,472159
31,143333	0,2	-0,473799
31,146667	0,2	-0,476283
31,150000	0,2	-0,479479
31,153333	0,2	-0,482652
31,156667	0,2	-0,485085
31,160000	0,2	-0,486588
31,163333	0,2	-0,487362
31,166667	0,2	-0,487596
31,170000	0,2	-0,487401
31,173333	0,2	-0,486896
31,176667	0,2	-0,486130
31,180000	0,2	-0,485103
31,183333	0,2	-0,484002
31,186667	0,2	-0,483338
31,190000	0,2	-0,483580
31,193333	0,2	-0,484646
31,196667	0,2	-0,485960
31,200000	0,2	-0,486971
31,203333	0,2	-0,487540
31,206667	0,2	-0,487980
31,210000	0,2	-0,488741
31,213333	0,2	-0,489876
31,216667	0,2	-0,490898
31,220000	0,2	-0,491243
31,223333	0,2	-0,490751
31,226667	0,2	-0,489744
31,230000	0,2	-0,488797
31,233333	0,2	-0,488400
31,236667	0,2	-0,488564
31,240000	0,2	-0,488714
31,243333	0,2	-0,488324
31,246667	0,2	-0,487560
31,250000	0,2	-0,487003
31,253333	0,2	-0,487140
31,256667	0,2	-0,488289
31,260000	0,2	-0,490463
31,263333	0,2	-0,493145
31,266667	0,2	-0,495622
31,270000	0,2	-0,497648
31,273333	0,2	-0,499355
31,276667	0,2	-0,500615
31,280000	0,2	-0,501053
31,283333	0,2	-0,500441
31,286667	0,2	-0,498834
31,290000	0,2	-0,496711
31,293333	0,2	-0,494803
31,296667	0,2	-0,493632
31,300000	0,2	-0,493283
31,303333	0,2	-0,493444
31,306667	0,2	-0,493627
31,310000	0,2	-0,493567
31,313333	0,2	-0,493581
31,316667	0,2	-0,494433
31,320000	0,2	-0,496550
31,323333	0,2	-0,499364
31,326667	0,2	-0,501654
31,330000	0,2	-0,502578
31,333333	0,2	-0,502348
31,336667	0,2	-0,501801
31,340000	0,2	-0,501420
31,343333	0,2	-0,501084
31,346667	0,2	-0,500660
31,350000	0,2	-0,500326
31,353333	0,2	-0,500264
31,356667	0,2	-0,500366
31,360000	0,2	-0,500312
31,363333	0,2	-0,499814
31,366667	0,2	-0,498751
31,370000	0,2	-0,497231
31,373333	0,2	-0,495584
31,376667	0,2	-0,494200
31,380000	0,2	-0,493272
31,383333	0,2	-0,492714
31,386667	0,2	-0,492405
31,390000	0,2	-0,492366
31,393333	0,2	-0,492607
31,396667	0,2	-0,493227
31,400000	0,2	-0,494629
31,403333	0,2	-0,496946
31,406667	0,2	-0,499498
31,410000	0,2	-0,501411
31,413333	0,2	-0,502327
31,416667	0,2	-0,502185
31,420000	0,2	-0,501015
31,423333	0,2	-0,499247
31,426667	0,2	-0,497693
31,430000	0,2	-0,496950
31,433333	0,2	-0,496894
31,436667	0,2	-0,496769
31,440000	0,2	-0,495820
31,443333	0,2	-0,493978
31,446667	0,2	-0,491885
31,450000	0,2	-0,490150
31,453333	0,2	-0,488626
31,456667	0,2	-0,486604
31,460000	0,2	-0,483682
31,463333	0,2	-0,480016
31,466667	0,2	-0,476067
31,470000	0,2	-0,472620
31,473333	0,2	-0,470498
31,476667	0,2	-0,469850
31,480000	0,2	-0,469968
31,483333	0,2	-0,469808
31,486667	0,2	-0,468715
31,490000	0,2	-0,466696
31,493333	0,2	-0,464051
31,496667	0,2	-0,461067
31,500000	0,2	-0,457986
31,503333	0,2	-0,454872
31,506667	0,2	-0,451640
31,510000	0,2	-0,448292
31,513333	0,2	-0,444870
31,516667	0,2	-0,441296
31,520000	0,2	-0,437391
31,523333	0,2	-0,433106
31,526667	0,2	-0,428650
31,530000	0,2	-0,424297
31,533333	0,2	-0,420151
31,536667	0,2	-0,416194
31,540000	0,2	-0,412378
31,543333	0,2	-0,408598
31,546667	0,2	-0,404836
31,550000	0,2	-0,401508
31,553333	0,2	-0,399449
31,556667	0,2	-0,399392
31,560000	0,2	-0,401477
31,563333	0,2	-0,405151
31,566667	0,2	-0,409271
31,570000	0,2	-0,412457
31,573333	0,2	-0,413841
31,576667	0,2	-0,413753
31,580000	0,2	-0,413515
31,583333	0,2	-0,414474
31,586667	0,2	-0,417115
31,590000	0,2	-0,420855
31,593333	0,2	-0,424666
31,596667	0,2	-0,427933
31,600000	0,2	-0,430474
31,603333	0,2	-0,432147
31,606667	0,2	-0,433184
31,610000	0,2	-0,434495
31,613333	0,2	-0,436914
31,616667	0,2	-0,440388
31,620000	0,2	-0,444246
31,623333	0,2	-0,447975
31,626667	0,2	-0,451461
31,630000	0,2	-0,454772
31,633333	0,2	-0,458012
31,636667	0,2	-0,461324
31,640000	0,2	-0,464646
31,643333	0,2	-0,467402
31,646667	0,2	-0,468925
31,650000	0,2	-0,469226
31,653333	0,2	-0,469032
31,656667	0,2	-0,469123
31,660000	0,2	-0,469813
31,663333	0,2	-0,470996
31,666667	0,2	-0,472370
31,670000	0,2	-0,473536
31,673333	0,2	-0,474100
31,676667	0,2	-0,473838
31,680000	0,2	-0,472660
31,683333	0,2	-0,470686
31,686667	0,2	-0,468562
31,690000	0,2	-0,467257
31,693333	0,2	-0,467221
31,696667	0,2	-0,468057
31,700000	0,2	-0,469028
31,703333	0,2	-0,469526
31,706667	0,2	-0,469308
31,710000	0,2	-0,468523
31,713333	0,2	-0,467532
31,716667	0,2	-0,466867
31,720000	0,2	-0,467072
31,723333	0,2	-0,468248
31,726667	0,2	-0,469882
31,730000	0,2	-0,471219
31,733333	0,2	-0,471948
31,736667	0,2	-0,472468
31,740000	0,2	-0,473180
31,743333	0,2	-0,473788
31,746667	0,2	-0,473745
31,750000	0,2	-0,473006
31,753333	0,2	-0,472035
31,756667	0,2	-0,471314
31,760000	0,2	-0,470885
31,763333	0,2	-0,470310
31,766667	0,2	-0,469170
31,770000	0,2	-0,467491
31,773333	0,2	-0,465678
31,776667	0,2	-0,464232
31,780000	0,2	-0,463521
31,783333	0,2	-0,463683
31,786667	0,2	-0,464601
31,790000	0,2	-0,466061
31,793333	0,2	-0,467811
31,796667	0,2	-0,469392
31,800000	0,2	-0,470354
31,803333	0,2	-0,470795
31,806667	0,2	-0,471254
31,810000	0,2	-0,472020
31,813333	0,2	-0,472943
31,816667	0,2	-0,473926
31,820000	0,2	-0,475107
31,823333	0,2	-0,476514
31,826667	0,2	-0,477926
31,830000	0,2	-0,478994
31,833333	0,2	-0,479334
31,836667	0,2	-0,478677
31,840000	0,2	-0,477123
31,843333	0,2	-0,475086
31,846667	0,2	-0,472881
31,850000	0,2	-0,470563
31,853333	0,2	-0,468278
31,856667	0,2	-0,466514
31,860000	0,2	-0,465770
31,863333	0,2	-0,465977
31,866667	0,2	-0,466640
31,870000	0,2	-0,467677
31,873333	0,2	-0,469520
31,876667	0,2	-0,472325
31,880000	0,2	-0,475622
31,883333	0,2	-0,478580
31,886667	0,2	-0,480493
31,890000	0,2	-0,481201
31,893333	0,2	-0,481181
31,896667	0,2	-0,481258
31,900000	0,2	-0,481949
31,903333	0,2	-0,482966
31,906667	0,2	-0,483558
31,910000	0,2	-0,483213
31,913333	0,2	-0,481975
31,916667	0,2	-0,480358
31,920000	0,2	-0,478946
31,923333	0,2	-0,477931
31,926667	0,2	-0,477099
31,930000	0,2	-0,476188
31,933333	0,2	-0,475095
31,936667	0,2	-0,473912
31,940000	0,2	-0,473021
31,943333	0,2	-0,472987
31,946667	0,2	-0,474121
31,950000	0,2	-0,476215
31,953333	0,2	-0,478718
31,956667	0,2	-0,480989
31,960000	0,2	-0,482418
31,963333	0,2	-0,482543
31,966667	0,2	-0,481369
31,970000	0,2	-0,479748
31,973333	0,2	-0,479001
31,976667	0,2	-0,479782
31,980000	0,2	-0,481419
31,983333	0,2	-0,482517
31,986667	0,2	-0,482235
31,990000	0,2	-0,480859
31,993333	0,2	-0,479103
31,996667	0,2	-0,477272
32,000000	0,2	-0,475389
32,003333	0,2	-0,473723
32,006667	0,2	-0,472729
32,010000	0,2	-0,472417
32,013333	0,2	-0,472034
32,016667	0,2	-0,470886
32,020000	0,2	-0,469364
32,023333	0,2	-0,468492
32,026667	0,2	-0,468645
32,030000	0,2	-0,469284
32,033333	0,2	-0,469925
32,036667	0,2	-0,470787
32,040000	0,2	-0,472236
32,043333	0,2	-0,474081
32,046667	0,2	-0,475747
32,050000	0,2	-0,476861
32,053333	0,2	-0,477558
32,056667	0,2	-0,478211
32,060000	0,2	-0,478818
32,063333	0,2	-0,479082
32,066667	0,2	-0,478971
32,070000	0,2	-0,478568
32,073333	0,2	-0,477700
32,076667	0,2	-0,476259
32,080000	0,2	-0,474578
32,083333	0,2	-0,473169
32,086667	0,2	-0,472111
32,090000	0,2	-0,470969
32,093333	0,2	-0,469528
32,096667	0,2	-0,468295
32,100000	0,2	-0,468145
32,103333	0,2	-0,469668
32,106667	0,2	-0,472643
32,110000	0,2	-0,476019
32,113333	0,2	-0,478630
32,116667	0,2	-0,479918
32,120000	0,2	-0,480007
32,123333	0,2	-0,479380
32,126667	0,2	-0,478518
32,130000	0,2	-0,477639
32,133333	0,2	-0,476615
32,136667	0,2	-0,475262
32,140000	0,2	-0,473700
32,143333	0,2	-0,472321
32,146667	0,2	-0,471514
32,150000	0,2	-0,471477
32,153333	0,2	-0,472121
32,156667	0,2	-0,473060
32,160000	0,2	-0,473718
32,163333	0,2	-0,473586
32,166667	0,2	-0,472572
32,170000	0,2	-0,471039
32,173333	0,2	-0,469415
32,176667	0,2	-0,468043
32,180000	0,2	-0,467299
32,183333	0,2	-0,467387
32,186667	0,2	-0,468145
32,190000	0,2	-0,469231
32,193333	0,2	-0,470135
32,196667	0,2	-0,470227
32,200000	0,2	-0,469359
32,203333	0,2	-0,468162
32,206667	0,2	-0,467523
32,210000	0,2	-0,467994
32,213333	0,2	-0,469534
32,216667	0,2	-0,471461
32,220000	0,2	-0,472823
32,223333	0,2	-0,473023
32,226667	0,2	-0,472078
32,230000	0,2	-0,470299
32,233333	0,2	-0,468036
32,236667	0,2	-0,465671
32,240000	0,2	-0,463495
32,243333	0,2	-0,461780
32,246667	0,2	-0,460953
32,250000	0,2	-0,461187
32,253333	0,2	-0,462084
32,256667	0,2	-0,463125
32,260000	0,2	-0,464033
32,263333	0,2	-0,464628
32,266667	0,2	-0,464837
32,270000	0,2	-0,464878
32,273333	0,2	-0,465164
32,276667	0,2	-0,466028
32,280000	0,2	-0,467592
32,283333	0,2	-0,469739
32,286667	0,2	-0,472082
32,290000	0,2	-0,474114
32,293333	0,2	-0,475445
32,296667	0,2	-0,475870
32,300000	0,2	-0,475282
32,303333	0,2	-0,473567
32,306667	0,2	-0,470606
32,310000	0,2	-0,466554
32,313333	0,2	-0,462206
32,316667	0,2	-0,458818
32,320000	0,2	-0,457289
32,323333	0,2	-0,457589
32,326667	0,2	-0,458892
32,330000	0,2	-0,460116
32,333333	0,2	-0,460585
32,336667	0,2	-0,460422
32,340000	0,2	-0,460216
32,343333	0,2	-0,460479
32,346667	0,2	-0,461470
32,350000	0,2	-0,463044
32,353333	0,2	-0,464507
32,356667	0,2	-0,464997
32,360000	0,2	-0,464230
32,363333	0,2	-0,462776
32,366667	0,2	-0,461494
32,370000	0,2	-0,460831
32,373333	0,2	-0,460703
32,376667	0,2	-0,460781
32,380000	0,2	-0,460685
32,383333	0,2	-0,460176
32,386667	0,2	-0,459408
32,390000	0,2	-0,458879
32,393333	0,2	-0,458959
32,396667	0,2	-0,459430
32,400000	0,2	-0,459629
32,403333	0,2	-0,459073
32,406667	0,2	-0,457818
32,410000	0,2	-0,456298
32,413333	0,2	-0,454954
32,416667	0,2	-0,454144
32,420000	0,2	-0,454374
32,423333	0,2	-0,455926
32,426667	0,2	-0,458211
32,430000	0,2	-0,460133
32,433333	0,2	-0,460952
32,436667	0,2	-0,460697
32,440000	0,2	-0,460139
32,443333	0,2	-0,460050
32,446667	0,2	-0,460401
32,450000	0,2	-0,460670
32,453333	0,2	-0,460615
32,456667	0,2	-0,460360
32,460000	0,2	-0,459977
32,463333	0,2	-0,459178
32,466667	0,2	-0,457696
32,470000	0,2	-0,456065
32,473333	0,2	-0,455339
32,476667	0,2	-0,455891
32,480000	0,2	-0,457073
32,483333	0,2	-0,457978
32,486667	0,2	-0,458277
32,490000	0,2	-0,458433
32,493333	0,2	-0,459204
32,496667	0,2	-0,460980
32,500000	0,2	-0,463582
32,503333	0,2	-0,466441
32,506667	0,2	-0,468782
32,510000	0,2	-0,469843
32,513333	0,2	-0,469385
32,516667	0,2	-0,468091
32,520000	0,2	-0,467078
32,523333	0,2	-0,466886
32,526667	0,2	-0,467216
32,530000	0,2	-0,467435
32,533333	0,2	-0,467049
32,536667	0,2	-0,465923
32,540000	0,2	-0,464267
32,543333	0,2	-0,462438
32,546667	0,2	-0,460763
32,550000	0,2	-0,459453
32,553333	0,2	-0,458557
32,556667	0,2	-0,458012
32,560000	0,2	-0,457821
32,563333	0,2	-0,458007
32,566667	0,2	-0,458384
32,570000	0,2	-0,458656
32,573333	0,2	-0,458704
32,576667	0,2	-0,458601
32,580000	0,2	-0,458484
32,583333	0,2	-0,458574
32,586667	0,2	-0,459159
32,590000	0,2	-0,460225
32,593333	0,2	-0,461212
32,596667	0,2	-0,461452
32,600000	0,2	-0,460875
32,603333	0,2	-0,460126
32,606667	0,2	-0,460011
32,610000	0,2	-0,460872
32,613333	0,2	-0,462430
32,616667	0,2	-0,464047
32,620000	0,2	-0,465207
32,623333	0,2	-0,465799
32,626667	0,2	-0,465895
32,630000	0,2	-0,465449
32,633333	0,2	-0,464408
32,636667	0,2	-0,462994
32,640000	0,2	-0,461566
32,643333	0,2	-0,460174
32,646667	0,2	-0,458644
32,650000	0,2	-0,457143
32,653333	0,2	-0,456114
32,656667	0,2	-0,455779
32,660000	0,2	-0,456148
32,663333	0,2	-0,457245
32,666667	0,2	-0,459010
32,670000	0,2	-0,461149
32,673333	0,2	-0,463247
32,676667	0,2	-0,465145
32,680000	0,2	-0,466882
32,683333	0,2	-0,468176
32,686667	0,2	-0,468466
32,690000	0,2	-0,467579
32,693333	0,2	-0,465991
32,696667	0,2	-0,464333
32,700000	0,2	-0,462925
32,703333	0,2	-0,461995
32,706667	0,2	-0,461861
32,710000	0,2	-0,462508
32,713333	0,2	-0,463375
32,716667	0,2	-0,463825
32,720000	0,2	-0,463628
32,723333	0,2	-0,462947
32,726667	0,2	-0,461961
32,730000	0,2	-0,460591
32,733333	0,2	-0,458797
32,736667	0,2	-0,456903
32,740000	0,2	-0,455502
32,743333	0,2	-0,455199
32,746667	0,2	-0,456306
32,750000	0,2	-0,458626
32,753333	0,2	-0,461591
32,756667	0,2	-0,464397
32,760000	0,2	-0,466065
32,763333	0,2	-0,465904
32,766667	0,2	-0,464098
32,770000	0,2	-0,461679
32,773333	0,2	-0,459795
32,776667	0,2	-0,458817
32,780000	0,2	-0,458199
32,783333	0,2	-0,457354
32,786667	0,2	-0,456397
32,790000	0,2	-0,455746
32,793333	0,2	-0,455437
32,796667	0,2	-0,455289
32,800000	0,2	-0,455383
32,803333	0,2	-0,455915
32,806667	0,2	-0,456734
32,810000	0,2	-0,457398
32,813333	0,2	-0,457731
32,816667	0,2	-0,458064
32,820000	0,2	-0,458830
32,823333	0,2	-0,460104
32,826667	0,2	-0,461499
32,830000	0,2	-0,462339
32,833333	0,2	-0,462100
32,836667	0,2	-0,460892
32,840000	0,2	-0,459524
32,843333	0,2	-0,458915
32,846667	0,2	-0,459225
32,850000	0,2	-0,459802
32,853333	0,2	-0,460115
32,856667	0,2	-0,460264
32,860000	0,2	-0,460573
32,863333	0,2	-0,461249
32,866667	0,2	-0,462205
32,870000	0,2	-0,462761
32,873333	0,2	-0,461960
32,876667	0,2	-0,459574
32,880000	0,2	-0,456469
32,883333	0,2	-0,453849
32,886667	0,2	-0,452347
32,890000	0,2	-0,451904
32,893333	0,2	-0,452207
32,896667	0,2	-0,452932
32,900000	0,2	-0,453731
32,903333	0,2	-0,454331
32,906667	0,2	-0,454603
32,910000	0,2	-0,454644
32,913333	0,2	-0,454868
32,916667	0,2	-0,455601
32,920000	0,2	-0,456621
32,923333	0,2	-0,457356
32,926667	0,2	-0,457421
32,930000	0,2	-0,456973
32,933333	0,2	-0,456536
32,936667	0,2	-0,456431
32,940000	0,2	-0,456467
32,943333	0,2	-0,456164
32,946667	0,2	-0,455210
32,950000	0,2	-0,453736
32,953333	0,2	-0,452052
32,956667	0,2	-0,450340
32,960000	0,2	-0,448918
32,963333	0,2	-0,448300
32,966667	0,2	-0,448723
32,970000	0,2	-0,449905
32,973333	0,2	-0,451254
32,976667	0,2	-0,452236
32,980000	0,2	-0,452624
32,983333	0,2	-0,452532
32,986667	0,2	-0,452400
32,990000	0,2	-0,452634
32,993333	0,2	-0,453096
32,996667	0,2	-0,453468
33,000000	0,2	-0,453876
33,003333	0,2	-0,454448
33,006667	0,2	-0,454680
33,010000	0,2	-0,453923
33,013333	0,2	-0,452249
33,016667	0,2	-0,450292
33,020000	0,2	-0,448515
33,023333	0,2	-0,447092
33,026667	0,2	-0,446226
33,030000	0,2	-0,446200
33,033333	0,2	-0,447136
33,036667	0,2	-0,448761
33,040000	0,2	-0,450432
33,043333	0,2	-0,451420
33,046667	0,2	-0,451287
33,050000	0,2	-0,450068
33,053333	0,2	-0,448289
33,056667	0,2	-0,446849
33,060000	0,2	-0,446389
33,063333	0,2	-0,446760
33,066667	0,2	-0,447591
33,070000	0,2	-0,448862
33,073333	0,2	-0,450439
33,076667	0,2	-0,451706
33,080000	0,2	-0,452015
33,083333	0,2	-0,451224
33,086667	0,2	-0,449738
33,090000	0,2	-0,448104
33,093333	0,2	-0,446622
33,096667	0,2	-0,445334
33,100000	0,2	-0,444333
33,103333	0,2	-0,443908
33,106667	0,2	-0,444249
33,110000	0,2	-0,445120
33,113333	0,2	-0,445970
33,116667	0,2	-0,446333
33,120000	0,2	-0,446037
33,123333	0,2	-0,445257
33,126667	0,2	-0,444577
33,130000	0,2	-0,444668
33,133333	0,2	-0,445696
33,136667	0,2	-0,447086
33,140000	0,2	-0,447920
33,143333	0,2	-0,447793
33,146667	0,2	-0,447224
33,150000	0,2	-0,446986
33,153333	0,2	-0,447394
33,156667	0,2	-0,448344
33,160000	0,2	-0,449419
33,163333	0,2	-0,449824
33,166667	0,2	-0,448839
33,170000	0,2	-0,446522
33,173333	0,2	-0,443741
33,176667	0,2	-0,441573
33,180000	0,2	-0,440642
33,183333	0,2	-0,440710
33,186667	0,2	-0,440870
33,190000	0,2	-0,440181
33,193333	0,2	-0,438275
33,196667	0,2	-0,435718
33,200000	0,2	-0,433741
33,203333	0,2	-0,433284
33,206667	0,2	-0,434201
33,210000	0,2	-0,435575
33,213333	0,2	-0,436824
33,216667	0,2	-0,438120
33,220000	0,2	-0,439851
33,223333	0,2	-0,442073
33,226667	0,2	-0,444393
33,230000	0,2	-0,446212
33,233333	0,2	-0,447014
33,236667	0,2	-0,446490
33,240000	0,2	-0,444735
33,243333	0,2	-0,442307
33,246667	0,2	-0,439877
33,250000	0,2	-0,437838
33,253333	0,2	-0,436245
33,256667	0,2	-0,434927
33,260000	0,2	-0,433705
33,263333	0,2	-0,432797
33,266667	0,2	-0,432660
33,270000	0,2	-0,433242
33,273333	0,2	-0,434028
33,276667	0,2	-0,434807
33,280000	0,2	-0,435685
33,283333	0,2	-0,436553
33,286667	0,2	-0,437094
33,290000	0,2	-0,437214
33,293333	0,2	-0,437239
33,296667	0,2	-0,437583
33,300000	0,2	-0,438221
33,303333	0,2	-0,438834
33,306667	0,2	-0,439349
33,310000	0,2	-0,439967
33,313333	0,2	-0,440868
33,316667	0,2	-0,441998
33,320000	0,2	-0,443042
33,323333	0,2	-0,443548
33,326667	0,2	-0,443108
33,330000	0,2	-0,441683
33,333333	0,2	-0,439863
33,336667	0,2	-0,438523
33,340000	0,2	-0,437968
33,343333	0,2	-0,437700
33,346667	0,2	-0,437146
33,350000	0,2	-0,436164
33,353333	0,2	-0,434888
33,356667	0,2	-0,433693
33,360000	0,2	-0,433198
33,363333	0,2	-0,433894
33,366667	0,2	-0,435749
33,370000	0,2	-0,438163
33,373333	0,2	-0,440307
33,376667	0,2	-0,441671
33,380000	0,2	-0,442383
33,383333	0,2	-0,442958
33,386667	0,2	-0,443742
33,390000	0,2	-0,444634
33,393333	0,2	-0,445398
33,396667	0,2	-0,446002
33,400000	0,2	-0,446373
33,403333	0,2	-0,446129
33,406667	0,2	-0,444872
33,410000	0,2	-0,442531
33,413333	0,2	-0,439291
33,416667	0,2	-0,435671
33,420000	0,2	-0,432495
33,423333	0,2	-0,430302
33,426667	0,2	-0,429119
33,430000	0,2	-0,428910
33,433333	0,2	-0,429802
33,436667	0,2	-0,431801
33,440000	0,2	-0,434523
33,443333	0,2	-0,437288
33,446667	0,2	-0,439546
33,450000	0,2	-0,441112
33,453333	0,2	-0,441865
33,456667	0,2	-0,441522
33,460000	0,2	-0,440012
33,463333	0,2	-0,437916
33,466667	0,2	-0,436138
33,470000	0,2	-0,435133
33,473333	0,2	-0,434911
33,476667	0,2	-0,435482
33,480000	0,2	-0,436724
33,483333	0,2	-0,438134
33,486667	0,2	-0,439012
33,490000	0,2	-0,438849
33,493333	0,2	-0,437627
33,496667	0,2	-0,435727
33,500000	0,2	-0,433618
33,503333	0,2	-0,431789
33,506667	0,2	-0,430668
33,510000	0,2	-0,430362
33,513333	0,2	-0,430673
33,516667	0,2	-0,431392
33,520000	0,2	-0,432330
33,523333	0,2	-0,433130
33,526667	0,2	-0,433328
33,530000	0,2	-0,432763
33,533333	0,2	-0,431920
33,536667	0,2	-0,431716
33,540000	0,2	-0,432672
33,543333	0,2	-0,434348
33,546667	0,2	-0,435833
33,550000	0,2	-0,436624
33,553333	0,2	-0,436699
33,556667	0,2	-0,436167
33,560000	0,2	-0,435152
33,563333	0,2	-0,433779
33,566667	0,2	-0,432200
33,570000	0,2	-0,430552
33,573333	0,2	-0,428908
33,576667	0,2	-0,427505
33,580000	0,2	-0,426806
33,583333	0,2	-0,427083
33,586667	0,2	-0,428104
33,590000	0,2	-0,429387
33,593333	0,2	-0,430588
33,596667	0,2	-0,431572
33,600000	0,2	-0,432409
33,603333	0,2	-0,433234
33,606667	0,2	-0,434005
33,610000	0,2	-0,434729
33,613333	0,2	-0,435707
33,616667	0,2	-0,437070
33,620000	0,2	-0,438351
33,623333	0,2	-0,438861
33,626667	0,2	-0,438381
33,630000	0,2	-0,437359
33,633333	0,2	-0,436599
33,636667	0,2	-0,436728
33,640000	0,2	-0,437657
33,643333	0,2	-0,438641
33,646667	0,2	-0,438989
33,650000	0,2	-0,438542
33,653333	0,2	-0,437454
33,656667	0,2	-0,435844
33,660000	0,2	-0,433906
33,663333	0,2	-0,432071
33,666667	0,2	-0,430718
33,670000	0,2	-0,430051
33,673333	0,2	-0,430236
33,676667	0,2	-0,431208
33,680000	0,2	-0,432641
33,683333	0,2	-0,434319
33,686667	0,2	-0,436170
33,690000	0,2	-0,438120
33,693333	0,2	-0,440011
33,696667	0,2	-0,441542
33,700000	0,2	-0,442477
33,703333	0,2	-0,442822
33,706667	0,2	-0,442750
33,710000	0,2	-0,442442
33,713333	0,2	-0,441891
33,716667	0,2	-0,440943
33,720000	0,2	-0,439542
33,723333	0,2	-0,437853
33,726667	0,2	-0,436200
33,730000	0,2	-0,434793
33,733333	0,2	-0,433508
33,736667	0,2	-0,432049
33,740000	0,2	-0,430223
33,743333	0,2	-0,428172
33,746667	0,2	-0,426520
33,750000	0,2	-0,426128
33,753333	0,2	-0,427517
33,756667	0,2	-0,430460
33,760000	0,2	-0,434006
33,763333	0,2	-0,437051
33,766667	0,2	-0,439043
33,770000	0,2	-0,440061
33,773333	0,2	-0,440277
33,776667	0,2	-0,439714
33,780000	0,2	-0,438479
33,783333	0,2	-0,436802
33,786667	0,2	-0,434919
33,790000	0,2	-0,433203
33,793333	0,2	-0,432211
33,796667	0,2	-0,432336
33,800000	0,2	-0,433466
33,803333	0,2	-0,435106
33,806667	0,2	-0,436731
33,810000	0,2	-0,437963
33,813333	0,2	-0,438559
33,816667	0,2	-0,438449
33,820000	0,2	-0,437916
33,823333	0,2	-0,437531
33,826667	0,2	-0,437771
33,830000	0,2	-0,438751
33,833333	0,2	-0,440299
33,836667	0,2	-0,442110
33,840000	0,2	-0,443859
33,843333	0,2	-0,445451
33,846667	0,2	-0,447278
33,850000	0,2	-0,449947
33,853333	0,2	-0,453663
33,856667	0,2	-0,457882
33,860000	0,2	-0,461547
33,863333	0,2	-0,463881
33,866667	0,2	-0,464874
33,870000	0,2	-0,464975
33,873333	0,2	-0,464643
33,876667	0,2	-0,464117
33,880000	0,2	-0,463447
33,883333	0,2	-0,462803
33,886667	0,2	-0,462444
33,890000	0,2	-0,462372
33,893333	0,2	-0,462385
33,896667	0,2	-0,462375
33,900000	0,2	-0,462444
33,903333	0,2	-0,462829
33,906667	0,2	-0,463655
33,910000	0,2	-0,464972
33,913333	0,2	-0,467035
33,916667	0,2	-0,470095
33,920000	0,2	-0,473926
33,923333	0,2	-0,477946
33,926667	0,2	-0,481675
33,930000	0,2	-0,484841
33,933333	0,2	-0,487236
33,936667	0,2	-0,488730
33,940000	0,2	-0,489383
33,943333	0,2	-0,489395
33,946667	0,2	-0,489049
33,950000	0,2	-0,488769
33,953333	0,2	-0,488948
33,956667	0,2	-0,489597
33,960000	0,2	-0,490367
33,963333	0,2	-0,490836
33,966667	0,2	-0,490616
33,970000	0,2	-0,489439
33,973333	0,2	-0,487516
33,976667	0,2	-0,485679
33,980000	0,2	-0,484864
33,983333	0,2	-0,485540
33,986667	0,2	-0,487603
33,990000	0,2	-0,490601
33,993333	0,2	-0,494102
33,996667	0,2	-0,497814
34,000000	0,2	-0,501295
34,003333	0,2	-0,503986
34,006667	0,2	-0,505835
34,010000	0,2	-0,507427
34,013333	0,2	-0,509363
34,016667	0,2	-0,511755
34,020000	0,2	-0,514175
34,023333	0,2	-0,516027
34,026667	0,2	-0,516942
34,030000	0,2	-0,516838
34,033333	0,2	-0,515941
34,036667	0,2	-0,514696
34,040000	0,2	-0,513466
34,043333	0,2	-0,512380
34,046667	0,2	-0,511329
34,050000	0,2	-0,509991
34,053333	0,2	-0,508146
34,056667	0,2	-0,506328
34,060000	0,2	-0,505902
34,063333	0,2	-0,508002
34,066667	0,2	-0,512510
34,070000	0,2	-0,518189
34,073333	0,2	-0,523514
34,076667	0,2	-0,527477
34,080000	0,2	-0,529926
34,083333	0,2	-0,531397
34,086667	0,2	-0,532666
34,090000	0,2	-0,534131
34,093333	0,2	-0,535443
34,096667	0,2	-0,535895
34,100000	0,2	-0,535082
34,103333	0,2	-0,533213
34,106667	0,2	-0,530812
34,110000	0,2	-0,528106
34,113333	0,2	-0,525043
34,116667	0,2	-0,521908
34,120000	0,2	-0,519399
34,123333	0,2	-0,518002
34,126667	0,2	-0,517666
34,130000	0,2	-0,517961
34,133333	0,2	-0,518323
34,136667	0,2	-0,518471
34,140000	0,2	-0,518735
34,143333	0,2	-0,519647
34,146667	0,2	-0,521189
34,150000	0,2	-0,522798
34,153333	0,2	-0,523935
34,156667	0,2	-0,524233
34,160000	0,2	-0,523412
34,163333	0,2	-0,521593
34,166667	0,2	-0,519540
34,170000	0,2	-0,518183
34,173333	0,2	-0,517885
34,176667	0,2	-0,518236
34,180000	0,2	-0,518305
34,183333	0,2	-0,517201
34,186667	0,2	-0,514741
34,190000	0,2	-0,511375
34,193333	0,2	-0,507569
34,196667	0,2	-0,503500
34,200000	0,2	-0,499045
34,203333	0,2	-0,494077
34,206667	0,2	-0,488887
34,210000	0,2	-0,484055
34,213333	0,2	-0,480058
34,216667	0,2	-0,477167
34,220000	0,2	-0,475297
34,223333	0,2	-0,473959
34,226667	0,2	-0,472882
34,230000	0,2	-0,472331
34,233333	0,2	-0,472204
34,236667	0,2	-0,471501
34,240000	0,2	-0,469456
34,243333	0,2	-0,466487
34,246667	0,2	-0,463574
34,250000	0,2	-0,461208
34,253333	0,2	-0,459060
34,256667	0,2	-0,456288
34,260000	0,2	-0,452126
34,263333	0,2	-0,446339
34,266667	0,2	-0,439217
34,270000	0,2	-0,431353
34,273333	0,2	-0,423484
34,276667	0,2	-0,416226
34,280000	0,2	-0,409697
34,283333	0,2	-0,403581
34,286667	0,2	-0,397620
34,290000	0,2	-0,392051
34,293333	0,2	-0,387719
34,296667	0,2	-0,385554
34,300000	0,2	-0,385734
34,303333	0,2	-0,387471
34,306667	0,2	-0,389484
34,310000	0,2	-0,390489
34,313333	0,2	-0,389590
34,316667	0,2	-0,386614
34,320000	0,2	-0,382172
34,323333	0,2	-0,377260
34,326667	0,2	-0,372642
34,330000	0,2	-0,368573
34,333333	0,2	-0,364860
34,336667	0,2	-0,360946
34,340000	0,2	-0,356288
34,343333	0,2	-0,350829
34,346667	0,2	-0,344971
34,350000	0,2	-0,339187
34,353333	0,2	-0,333698
34,356667	0,2	-0,328404
34,360000	0,2	-0,323040
34,363333	0,2	-0,317403
34,366667	0,2	-0,311533
34,370000	0,2	-0,305694
34,373333	0,2	-0,300288
34,376667	0,2	-0,295896
34,380000	0,2	-0,293165
34,383333	0,2	-0,292422
34,386667	0,2	-0,293418
34,390000	0,2	-0,295404
34,393333	0,2	-0,297400
34,396667	0,2	-0,298452
34,400000	0,2	-0,297907
34,403333	0,2	-0,295843
34,406667	0,2	-0,293075
34,410000	0,2	-0,290272
34,413333	0,2	-0,287238
34,416667	0,2	-0,283273
34,420000	0,2	-0,277866
34,423333	0,2	-0,270953
34,426667	0,2	-0,262925
34,430000	0,2	-0,254543
34,433333	0,2	-0,246572
34,436667	0,2	-0,239398
34,440000	0,2	-0,232916
34,443333	0,2	-0,226840
34,446667	0,2	-0,221323
34,450000	0,2	-0,217026
34,453333	0,2	-0,214310
34,456667	0,2	-0,212832
34,460000	0,2	-0,212104
34,463333	0,2	-0,211815
34,466667	0,2	-0,211631
34,470000	0,2	-0,211107
34,473333	0,2	-0,209889
34,476667	0,2	-0,208040
34,480000	0,2	-0,206035
34,483333	0,2	-0,204363
34,486667	0,2	-0,203129
34,490000	0,2	-0,201936
34,493333	0,2	-0,200047
34,496667	0,2	-0,196768
34,500000	0,2	-0,191789
34,503333	0,2	-0,185165
34,506667	0,2	-0,177255
34,510000	0,2	-0,168959
34,513333	0,2	-0,161567
34,516667	0,2	-0,155770
34,520000	0,2	-0,151066
34,523333	0,2	-0,146576
34,526667	0,2	-0,142306
34,530000	0,2	-0,139237
34,533333	0,2	-0,138064
34,536667	0,2	-0,138407
34,540000	0,2	-0,139598
34,543333	0,2	-0,141304
34,546667	0,2	-0,142908
34,550000	0,2	-0,143250
34,553333	0,2	-0,141488
34,556667	0,2	-0,137624
34,560000	0,2	-0,132216
34,563333	0,2	-0,126170
34,566667	0,2	-0,120559
34,570000	0,2	-0,115869
34,573333	0,2	-0,111538
34,576667	0,2	-0,106637
34,580000	0,2	-0,100641
34,583333	0,2	-0,093558
34,586667	0,2	-0,085795
34,590000	0,2	-0,077925
34,593333	0,2	-0,070574
34,596667	0,2	-0,064308
34,600000	0,2	-0,059213
34,603333	0,2	-0,054872
34,606667	0,2	-0,051084
34,610000	0,2	-0,048314
34,613333	0,2	-0,047335
34,616667	0,2	-0,048441
34,620000	0,2	-0,051099
34,623333	0,2	-0,054531
34,626667	0,2	-0,058268
34,630000	0,2	-0,061931
34,633333	0,2	-0,064907
34,636667	0,2	-0,066584
34,640000	0,2	-0,066940
34,643333	0,2	-0,066496
34,646667	0,2	-0,065547
34,650000	0,2	-0,063866
34,653333	0,2	-0,061185
34,656667	0,2	-0,057515
34,660000	0,2	-0,053137
34,663333	0,2	-0,048543
34,666667	0,2	-0,044183
34,670000	0,2	-0,040092
34,673333	0,2	-0,035785
34,676667	0,2	-0,030791
34,680000	0,2	-0,025460
34,683333	0,2	-0,021017
34,686667	0,2	-0,018720
34,690000	0,2	-0,018923
34,693333	0,2	-0,020764
34,696667	0,2	-0,022699
34,700000	0,2	-0,023491
34,703333	0,2	-0,022815
34,706667	0,2	-0,021063
34,710000	0,2	-0,018769
34,713333	0,2	-0,016356
34,716667	0,2	-0,014248
34,720000	0,2	-0,012547
34,723333	0,2	-0,010561
34,726667	0,2	-0,007385
34,730000	0,2	-0,002764
34,733333	0,2	0,003104
34,736667	0,2	0,010038
34,740000	0,2	0,017782
34,743333	0,2	0,025819
34,746667	0,2	0,033530
34,750000	0,2	0,040384
34,753333	0,2	0,046110
34,756667	0,2	0,050994
34,760000	0,2	0,055827
34,763333	0,2	0,061097
34,766667	0,2	0,066414
34,770000	0,2	0,071108
34,773333	0,2	0,074749
34,776667	0,2	0,076730
34,780000	0,2	0,076405
34,783333	0,2	0,074051
34,786667	0,2	0,070928
34,790000	0,2	0,068324
34,793333	0,2	0,066861
34,796667	0,2	0,066542
34,800000	0,2	0,067152
34,803333	0,2	0,068622
34,806667	0,2	0,071190
34,810000	0,2	0,075373
34,813333	0,2	0,081595
34,816667	0,2	0,089555
34,820000	0,2	0,098212
34,823333	0,2	0,106548
34,826667	0,2	0,113921
34,830000	0,2	0,119936
34,833333	0,2	0,124643
34,836667	0,2	0,128582
34,840000	0,2	0,132119
34,843333	0,2	0,134958
34,846667	0,2	0,136656
34,850000	0,2	0,137336
34,853333	0,2	0,137619
34,856667	0,2	0,138199
34,860000	0,2	0,139611
34,863333	0,2	0,142089
34,866667	0,2	0,145195
34,870000	0,2	0,147807
34,873333	0,2	0,149074
34,876667	0,2	0,149196
34,880000	0,2	0,149196
34,883333	0,2	0,150432
34,886667	0,2	0,153992
34,890000	0,2	0,159971
34,893333	0,2	0,167531
34,896667	0,2	0,175572
34,900000	0,2	0,183120
34,903333	0,2	0,189677
34,906667	0,2	0,195433
34,910000	0,2	0,200814
34,913333	0,2	0,206002
34,916667	0,2	0,210999
34,920000	0,2	0,215622
34,923333	0,2	0,219300
34,926667	0,2	0,221464
34,930000	0,2	0,222176
34,933333	0,2	0,222026
34,936667	0,2	0,221599
34,940000	0,2	0,221275
34,943333	0,2	0,221295
34,946667	0,2	0,221918
34,950000	0,2	0,223318
34,953333	0,2	0,225204
34,956667	0,2	0,227125
34,960000	0,2	0,229251
34,963333	0,2	0,232223
34,966667	0,2	0,236287
34,970000	0,2	0,241079
34,973333	0,2	0,246041
34,976667	0,2	0,250729
34,980000	0,2	0,254874
34,983333	0,2	0,258572
34,986667	0,2	0,262611
34,990000	0,2	0,268265
34,993333	0,2	0,276348
34,996667	0,2	0,286402
35,000000	0,2	0,297011
35,003333	0,2	0,306871
35,006667	0,2	0,315269
35,010000	0,2	0,321819
35,013333	0,2	0,326305
35,016667	0,2	0,328774
35,020000	0,2	0,329567
35,023333	0,2	0,329393
35,026667	0,2	0,329196
35,030000	0,2	0,329661
35,033333	0,2	0,330875
35,036667	0,2	0,332634
35,040000	0,2	0,334923
35,043333	0,2	0,337996
35,046667	0,2	0,342209
35,050000	0,2	0,347848
35,053333	0,2	0,354873
35,056667	0,2	0,362871
35,060000	0,2	0,371227
35,063333	0,2	0,379368
35,066667	0,2	0,387020
35,070000	0,2	0,393989
35,073333	0,2	0,399801
35,076667	0,2	0,403767
35,080000	0,2	0,405239
35,083333	0,2	0,404121
35,086667	0,2	0,401292
35,090000	0,2	0,398195
35,093333	0,2	0,396060
35,096667	0,2	0,395535
35,100000	0,2	0,396675
35,103333	0,2	0,398970
35,106667	0,2	0,401460
35,110000	0,2	0,403374
35,113333	0,2	0,404973
35,116667	0,2	0,407303
35,120000	0,2	0,411189
35,123333	0,2	0,416964
35,126667	0,2	0,424665
35,130000	0,2	0,433837
35,133333	0,2	0,443527
35,136667	0,2	0,452925
35,140000	0,2	0,461786
35,143333	0,2	0,469941
35,146667	0,2	0,476740
35,150000	0,2	0,481450
35,153333	0,2	0,484057
35,156667	0,2	0,485147
35,160000	0,2	0,485151
35,163333	0,2	0,484160
35,166667	0,2	0,482181
35,170000	0,2	0,479262
35,173333	0,2	0,475615
35,176667	0,2	0,471721
35,180000	0,2	0,468316
35,183333	0,2	0,466234
35,186667	0,2	0,465836
35,190000	0,2	0,466692
35,193333	0,2	0,468264
35,196667	0,2	0,470521
35,200000	0,2	0,473838
35,203333	0,2	0,478626
35,206667	0,2	0,484880
35,210000	0,2	0,492137
35,213333	0,2	0,500079
35,216667	0,2	0,508992
35,220000	0,2	0,519554
35,223333	0,2	0,532288
35,226667	0,2	0,547062
35,230000	0,2	0,562893
35,233333	0,2	0,578236
35,236667	0,2	0,591558
35,240000	0,2	0,601925
35,243333	0,2	0,609474
35,246667	0,2	0,615050
35,250000	0,2	0,619214
35,253333	0,2	0,621993
35,256667	0,2	0,623256
35,260000	0,2	0,622702
35,263333	0,2	0,619795
35,266667	0,2	0,614238
35,270000	0,2	0,606544
35,273333	0,2	0,597896
35,276667	0,2	0,589318
35,280000	0,2	0,581143
35,283333	0,2	0,573403
35,286667	0,2	0,566397
35,290000	0,2	0,560587
35,293333	0,2	0,556262
35,296667	0,2	0,553522
35,300000	0,2	0,552334
35,303333	0,2	0,552451
35,306667	0,2	0,553163
35,310000	0,2	0,553311
35,313333	0,2	0,551943
35,316667	0,2	0,548943
35,320000	0,2	0,544820
35,323333	0,2	0,539903
35,326667	0,2	0,534009
35,330000	0,2	0,527069
35,333333	0,2	0,519641
35,336667	0,2	0,512553
35,340000	0,2	0,506318
35,343333	0,2	0,500919
35,346667	0,2	0,495975
35,350000	0,2	0,491160
35,353333	0,2	0,486741
35,356667	0,2	0,483711
35,360000	0,2	0,482904
35,363333	0,2	0,484056
35,366667	0,2	0,486083
35,370000	0,2	0,487970
35,373333	0,2	0,489243
35,376667	0,2	0,489875
35,380000	0,2	0,490058
35,383333	0,2	0,490030
35,386667	0,2	0,489742
35,390000	0,2	0,488668
35,393333	0,2	0,486294
35,396667	0,2	0,482776
35,400000	0,2	0,478874
35,403333	0,2	0,475489
35,406667	0,2	0,473333
35,410000	0,2	0,472313
35,413333	0,2	0,471309
35,416667	0,2	0,469071
35,420000	0,2	0,465252
35,423333	0,2	0,460650
35,426667	0,2	0,456635
35,430000	0,2	0,454147
35,433333	0,2	0,453131
35,436667	0,2	0,452995
35,440000	0,2	0,453507
35,443333	0,2	0,454775
35,446667	0,2	0,456357
35,450000	0,2	0,457298
35,453333	0,2	0,457310
35,456667	0,2	0,457048
35,460000	0,2	0,457178
35,463333	0,2	0,457965
35,466667	0,2	0,459436
35,470000	0,2	0,461193
35,473333	0,2	0,462528
35,476667	0,2	0,463038
35,480000	0,2	0,462793
35,483333	0,2	0,461927
35,486667	0,2	0,460331
35,490000	0,2	0,458097
35,493333	0,2	0,456177
35,496667	0,2	0,455912
35,500000	0,2	0,457894
35,503333	0,2	0,461642
35,506667	0,2	0,466156
35,510000	0,2	0,470620
35,513333	0,2	0,474857
35,516667	0,2	0,479082
35,520000	0,2	0,483291
35,523333	0,2	0,487129
35,526667	0,2	0,490182
35,530000	0,2	0,492060
35,533333	0,2	0,492350
35,536667	0,2	0,490750
35,540000	0,2	0,487198
35,543333	0,2	0,481940
35,546667	0,2	0,475403
35,550000	0,2	0,467932
35,553333	0,2	0,459713
35,556667	0,2	0,450903
35,560000	0,2	0,441814
35,563333	0,2	0,432811
35,566667	0,2	0,423900
35,570000	0,2	0,414822
35,573333	0,2	0,405700
35,576667	0,2	0,397014
35,580000	0,2	0,388954
35,583333	0,2	0,381384
35,586667	0,2	0,374248
35,590000	0,2	0,367855
35,593333	0,2	0,362898
35,596667	0,2	0,359996
35,600000	0,2	0,359246
35,603333	0,2	0,360212
35,606667	0,2	0,362116
35,610000	0,2	0,364293
35,613333	0,2	0,366444
35,616667	0,2	0,368162
35,620000	0,2	0,368671
35,623333	0,2	0,367340
35,626667	0,2	0,364000
35,630000	0,2	0,358831
35,633333	0,2	0,352369
35,636667	0,2	0,345480
35,640000	0,2	0,338966
35,643333	0,2	0,333305
35,646667	0,2	0,328699
35,650000	0,2	0,325003
35,653333	0,2	0,321660
35,656667	0,2	0,318068
35,660000	0,2	0,313965
35,663333	0,2	0,309391
35,666667	0,2	0,304576
35,670000	0,2	0,299862
35,673333	0,2	0,295477
35,676667	0,2	0,291342
35,680000	0,2	0,287228
35,683333	0,2	0,283117
35,686667	0,2	0,279176
35,690000	0,2	0,275460
35,693333	0,2	0,271878
35,696667	0,2	0,268380
35,700000	0,2	0,265237
35,703333	0,2	0,263020
35,706667	0,2	0,261906
35,710000	0,2	0,261057
35,713333	0,2	0,258940
35,716667	0,2	0,254287
35,720000	0,2	0,246806
35,723333	0,2	0,237328
35,726667	0,2	0,227494
35,730000	0,2	0,218908
35,733333	0,2	0,212170
35,736667	0,2	0,206781
35,740000	0,2	0,201805
35,743333	0,2	0,196491
35,746667	0,2	0,190686
35,750000	0,2	0,184936
35,753333	0,2	0,179976
35,756667	0,2	0,176075
35,760000	0,2	0,172958
35,763333	0,2	0,170248
35,766667	0,2	0,167750
35,770000	0,2	0,165287
35,773333	0,2	0,162660
35,776667	0,2	0,159876
35,780000	0,2	0,157102
35,783333	0,2	0,154194
35,786667	0,2	0,150475
35,790000	0,2	0,145216
35,793333	0,2	0,138265
35,796667	0,2	0,130226
35,800000	0,2	0,121935
35,803333	0,2	0,113812
35,806667	0,2	0,105928
35,810000	0,2	0,098499
35,813333	0,2	0,091908
35,816667	0,2	0,086149
35,820000	0,2	0,080803
35,823333	0,2	0,075638
35,826667	0,2	0,070624
35,830000	0,2	0,065770
35,833333	0,2	0,061499
35,836667	0,2	0,058295
35,840000	0,2	0,055702
35,843333	0,2	0,052688
35,846667	0,2	0,049092
35,850000	0,2	0,045633
35,853333	0,2	0,042641
35,856667	0,2	0,039789
35,860000	0,2	0,036745
35,863333	0,2	0,033213
35,866667	0,2	0,028574
35,870000	0,2	0,022071
35,873333	0,2	0,013541
35,876667	0,2	0,003728
35,880000	0,2	-0,006253
35,883333	0,2	-0,015364
35,886667	0,2	-0,022650
35,890000	0,2	-0,027436
35,893333	0,2	-0,029961
35,896667	0,2	-0,031470
35,900000	0,2	-0,033126
35,903333	0,2	-0,035120
35,906667	0,2	-0,037117
35,910000	0,2	-0,039189
35,913333	0,2	-0,041846
35,916667	0,2	-0,045179
35,920000	0,2	-0,048566
35,923333	0,2	-0,051188
35,926667	0,2	-0,052450
35,930000	0,2	-0,052123
35,933333	0,2	-0,050454
35,936667	0,2	-0,048178
35,940000	0,2	-0,046170
35,943333	0,2	-0,045010
35,946667	0,2	-0,044993
35,950000	0,2	-0,046194
35,953333	0,2	-0,048488
35,956667	0,2	-0,051825
35,960000	0,2	-0,056295
35,963333	0,2	-0,061729
35,966667	0,2	-0,067554
35,970000	0,2	-0,073291
35,973333	0,2	-0,079016
35,976667	0,2	-0,085181
35,980000	0,2	-0,092147
35,983333	0,2	-0,099823
35,986667	0,2	-0,107523
35,990000	0,2	-0,114242
35,993333	0,2	-0,119339
35,996667	0,2	-0,123119
36,000000	0,2	-0,126573
36,003333	0,2	-0,130612
36,006667	0,2	-0,135666
36,010000	0,2	-0,141423
36,013333	0,2	-0,146954
36,016667	0,2	-0,151680
36,020000	0,2	-0,155993
36,023333	0,2	-0,160699
36,026667	0,2	-0,166237
36,030000	0,2	-0,172536
36,033333	0,2	-0,179325
36,036667	0,2	-0,186300
36,040000	0,2	-0,192936
36,043333	0,2	-0,198437
36,046667	0,2	-0,202204
36,050000	0,2	-0,204240
36,053333	0,2	-0,204970
36,056667	0,2	-0,204851
36,060000	0,2	-0,204284
36,063333	0,2	-0,203630
36,066667	0,2	-0,203097
36,070000	0,2	-0,202905
36,073333	0,2	-0,203446
36,076667	0,2	-0,204952
36,080000	0,2	-0,207293
36,083333	0,2	-0,210329
36,086667	0,2	-0,214241
36,090000	0,2	-0,219409
36,093333	0,2	-0,225956
36,096667	0,2	-0,233439
36,100000	0,2	-0,241228
36,103333	0,2	-0,249076
36,106667	0,2	-0,256979
36,110000	0,2	-0,264746
36,113333	0,2	-0,271939
36,116667	0,2	-0,278093
36,120000	0,2	-0,282991
36,123333	0,2	-0,286742
36,126667	0,2	-0,289716
36,130000	0,2	-0,292454
36,133333	0,2	-0,295397
36,136667	0,2	-0,298659
36,140000	0,2	-0,302077
36,143333	0,2	-0,305283
36,146667	0,2	-0,307910
36,150000	0,2	-0,309879
36,153333	0,2	-0,311435
36,156667	0,2	-0,312897
36,160000	0,2	-0,314405
36,163333	0,2	-0,315940
36,166667	0,2	-0,317513
36,170000	0,2	-0,319201
36,173333	0,2	-0,321016
36,176667	0,2	-0,322686
36,180000	0,2	-0,323700
36,183333	0,2	-0,323986
36,186667	0,2	-0,324240
36,190000	0,2	-0,325153
36,193333	0,2	-0,326716
36,196667	0,2	-0,328629
36,200000	0,2	-0,330946
36,203333	0,2	-0,334029
36,206667	0,2	-0,338047
36,210000	0,2	-0,342641
36,213333	0,2	-0,347209
36,216667	0,2	-0,351520
36,220000	0,2	-0,355759
36,223333	0,2	-0,359980
36,226667	0,2	-0,363884
36,230000	0,2	-0,367194
36,233333	0,2	-0,370053
36,236667	0,2	-0,372877
36,240000	0,2	-0,375981
36,243333	0,2	-0,379494
36,246667	0,2	-0,383386
36,250000	0,2	-0,387333
36,253333	0,2	-0,390924
36,256667	0,2	-0,394296
36,260000	0,2	-0,398211
36,263333	0,2	-0,403292
36,266667	0,2	-0,409353
36,270000	0,2	-0,415526
36,273333	0,2	-0,420961
36,276667	0,2	-0,425298
36,280000	0,2	-0,428645
36,283333	0,2	-0,431430
36,286667	0,2	-0,434234
36,290000	0,2	-0,437495
36,293333	0,2	-0,441314
36,296667	0,2	-0,445424
36,300000	0,2	-0,449094
36,303333	0,2	-0,451484
36,306667	0,2	-0,452460
36,310000	0,2	-0,452578
36,313333	0,2	-0,452189
36,316667	0,2	-0,451235
36,320000	0,2	-0,449902
36,323333	0,2	-0,448791
36,326667	0,2	-0,448302
36,330000	0,2	-0,448302
36,333333	0,2	-0,448478
36,336667	0,2	-0,448736
36,340000	0,2	-0,449235
36,343333	0,2	-0,450094
36,346667	0,2	-0,451278
36,350000	0,2	-0,452894
36,353333	0,2	-0,455103
36,356667	0,2	-0,457832
36,360000	0,2	-0,460933
36,363333	0,2	-0,464318
36,366667	0,2	-0,467918
36,370000	0,2	-0,471669
36,373333	0,2	-0,475316
36,376667	0,2	-0,478439
36,380000	0,2	-0,480832
36,383333	0,2	-0,482451
36,386667	0,2	-0,483137
36,390000	0,2	-0,482984
36,393333	0,2	-0,482584
36,396667	0,2	-0,482460
36,400000	0,2	-0,482748
36,403333	0,2	-0,483609
36,406667	0,2	-0,485331
36,410000	0,2	-0,487872
36,413333	0,2	-0,490831
36,416667	0,2	-0,493931
36,420000	0,2	-0,497130
36,423333	0,2	-0,500425
36,426667	0,2	-0,503775
36,430000	0,2	-0,507031
36,433333	0,2	-0,509977
36,436667	0,2	-0,512453
36,440000	0,2	-0,514276
36,443333	0,2	-0,515373
36,446667	0,2	-0,516050
36,450000	0,2	-0,516763
36,453333	0,2	-0,517736
36,456667	0,2	-0,518922
36,460000	0,2	-0,520150
36,463333	0,2	-0,521232
36,466667	0,2	-0,522037
36,470000	0,2	-0,522737
36,473333	0,2	-0,523923
36,476667	0,2	-0,526049
36,480000	0,2	-0,528809
36,483333	0,2	-0,531441
36,486667	0,2	-0,533380
36,490000	0,2	-0,534370
36,493333	0,2	-0,534442
36,496667	0,2	-0,534059
36,500000	0,2	-0,533970
36,503333	0,2	-0,534850
36,506667	0,2	-0,537109
36,510000	0,2	-0,540696
36,513333	0,2	-0,544916
36,516667	0,2	-0,548852
36,520000	0,2	-0,552094
36,523333	0,2	-0,554800
36,526667	0,2	-0,557240
36,530000	0,2	-0,559637
36,533333	0,2	-0,562117
36,536667	0,2	-0,564419
36,540000	0,2	-0,565909
36,543333	0,2	-0,566158
36,546667	0,2	-0,565391
36,550000	0,2	-0,564196
36,553333	0,2	-0,563064
36,556667	0,2	-0,562427
36,560000	0,2	-0,562527
36,563333	0,2	-0,563089
36,566667	0,2	-0,563480
36,570000	0,2	-0,563178
36,573333	0,2	-0,562178
36,576667	0,2	-0,561094
36,580000	0,2	-0,560491
36,583333	0,2	-0,560092
36,586667	0,2	-0,559111
36,590000	0,2	-0,557407
36,593333	0,2	-0,555813
36,596667	0,2	-0,555211
36,600000	0,2	-0,555814
36,603333	0,2	-0,557264
36,606667	0,2	-0,559051
36,610000	0,2	-0,560954
36,613333	0,2	-0,563069
36,616667	0,2	-0,565401
36,620000	0,2	-0,567564
36,623333	0,2	-0,568902
36,626667	0,2	-0,569066
36,630000	0,2	-0,568331
36,633333	0,2	-0,567162
36,636667	0,2	-0,565826
36,640000	0,2	-0,564428
36,643333	0,2	-0,562986
36,646667	0,2	-0,561669
36,650000	0,2	-0,560950
36,653333	0,2	-0,561206
36,656667	0,2	-0,562339
36,660000	0,2	-0,563967
36,663333	0,2	-0,565667
36,666667	0,2	-0,567099
36,670000	0,2	-0,568220
36,673333	0,2	-0,569224
36,676667	0,2	-0,570308
36,680000	0,2	-0,571627
36,683333	0,2	-0,573283
36,686667	0,2	-0,575254
36,690000	0,2	-0,577349
36,693333	0,2	-0,579206
36,696667	0,2	-0,580450
36,700000	0,2	-0,580818
36,703333	0,2	-0,580270
36,706667	0,2	-0,579232
36,710000	0,2	-0,578429
36,713333	0,2	-0,578337
36,716667	0,2	-0,579001
36,720000	0,2	-0,580178
36,723333	0,2	-0,581388
36,726667	0,2	-0,581946
36,730000	0,2	-0,581182
36,733333	0,2	-0,578898
36,736667	0,2	-0,575734
36,740000	0,2	-0,572925
36,743333	0,2	-0,571416
36,746667	0,2	-0,571068
36,750000	0,2	-0,570685
36,753333	0,2	-0,568829
36,756667	0,2	-0,564728
36,760000	0,2	-0,558576
36,763333	0,2	-0,551124
36,766667	0,2	-0,543009
36,770000	0,2	-0,534336
36,773333	0,2	-0,524760
36,776667	0,2	-0,513986
36,780000	0,2	-0,502312
36,783333	0,2	-0,490424
36,786667	0,2	-0,478729
36,790000	0,2	-0,467438
36,793333	0,2	-0,457080
36,796667	0,2	-0,448353
36,800000	0,2	-0,441823
36,803333	0,2	-0,437913
36,806667	0,2	-0,436732
36,810000	0,2	-0,437932
36,813333	0,2	-0,441012
36,816667	0,2	-0,445643
36,820000	0,2	-0,451616
36,823333	0,2	-0,458678
36,826667	0,2	-0,466646
36,830000	0,2	-0,475506
36,833333	0,2	-0,485276
36,836667	0,2	-0,495875
36,840000	0,2	-0,507080
36,843333	0,2	-0,518385
36,846667	0,2	-0,529034
36,850000	0,2	-0,538431
36,853333	0,2	-0,546454
36,856667	0,2	-0,553347
36,860000	0,2	-0,559268
36,863333	0,2	-0,563945
36,866667	0,2	-0,566950
36,870000	0,2	-0,568275
36,873333	0,2	-0,568500
36,876667	0,2	-0,568345
36,880000	0,2	-0,568279
36,883333	0,2	-0,568670
36,886667	0,2	-0,569838
36,890000	0,2	-0,571556
36,893333	0,2	-0,573115
36,896667	0,2	-0,574264
36,900000	0,2	-0,575568
36,903333	0,2	-0,577720
36,906667	0,2	-0,580850
36,910000	0,2	-0,584443
36,913333	0,2	-0,587638
36,916667	0,2	-0,589620
36,920000	0,2	-0,590037
36,923333	0,2	-0,589370
36,926667	0,2	-0,588706
36,930000	0,2	-0,588769
36,933333	0,2	-0,589294
36,936667	0,2	-0,589659
36,940000	0,2	-0,589705
36,943333	0,2	-0,589513
36,946667	0,2	-0,588993
36,950000	0,2	-0,588065
36,953333	0,2	-0,586909
36,956667	0,2	-0,586022
36,960000	0,2	-0,585926
36,963333	0,2	-0,586525
36,966667	0,2	-0,586972
36,970000	0,2	-0,586378
36,973333	0,2	-0,584548
36,976667	0,2	-0,582085
36,980000	0,2	-0,579945
36,983333	0,2	-0,578910
36,986667	0,2	-0,579372
36,990000	0,2	-0,581179
36,993333	0,2	-0,583664
36,996667	0,2	-0,586091
37,000000	0,2	-0,587942
37,003333	0,2	-0,588917
37,006667	0,2	-0,589093
37,010000	0,2	-0,588935
37,013333	0,2	-0,588800
37,016667	0,2	-0,588658
37,020000	0,2	-0,588399
37,023333	0,2	-0,588189
37,026667	0,2	-0,588319
37,030000	0,2	-0,588727
37,033333	0,2	-0,588992
37,036667	0,2	-0,588872
37,040000	0,2	-0,588567
37,043333	0,2	-0,588499
37,046667	0,2	-0,588957
37,050000	0,2	-0,589867
37,053333	0,2	-0,591021
37,056667	0,2	-0,592454
37,060000	0,2	-0,594254
37,063333	0,2	-0,596255
37,066667	0,2	-0,598121
37,070000	0,2	-0,599597
37,073333	0,2	-0,600685
37,076667	0,2	-0,601614
37,080000	0,2	-0,602708
37,083333	0,2	-0,604125
37,086667	0,2	-0,605651
37,090000	0,2	-0,606926
37,093333	0,2	-0,607786
37,096667	0,2	-0,608182
37,100000	0,2	-0,607993
37,103333	0,2	-0,607114
37,106667	0,2	-0,605717
37,110000	0,2	-0,604206
37,113333	0,2	-0,603014
37,116667	0,2	-0,602550
37,120000	0,2	-0,603078
37,123333	0,2	-0,604439
37,126667	0,2	-0,606038
37,130000	0,2	-0,607237
37,133333	0,2	-0,607855
37,136667	0,2	-0,608288
37,140000	0,2	-0,609046
37,143333	0,2	-0,610325
37,146667	0,2	-0,612185
37,150000	0,2	-0,614678
37,153333	0,2	-0,617522
37,156667	0,2	-0,619991
37,160000	0,2	-0,621402
37,163333	0,2	-0,621632
37,166667	0,2	-0,621022
37,170000	0,2	-0,620106
37,173333	0,2	-0,619641
37,176667	0,2	-0,620214
37,180000	0,2	-0,621554
37,183333	0,2	-0,622914
37,186667	0,2	-0,623922
37,190000	0,2	-0,624612
37,193333	0,2	-0,625064
37,196667	0,2	-0,625409
37,200000	0,2	-0,625864
37,203333	0,2	-0,626487
37,206667	0,2	-0,626949
37,210000	0,2	-0,626720
37,213333	0,2	-0,625657
37,216667	0,2	-0,624181
37,220000	0,2	-0,622713
37,223333	0,2	-0,621355
37,226667	0,2	-0,620369
37,230000	0,2	-0,620292
37,233333	0,2	-0,621302
37,236667	0,2	-0,622968
37,240000	0,2	-0,624723
37,243333	0,2	-0,626350
37,246667	0,2	-0,628021
37,250000	0,2	-0,629667
37,253333	0,2	-0,630512
37,256667	0,2	-0,629849
37,260000	0,2	-0,627971
37,263333	0,2	-0,625762
37,266667	0,2	-0,623782
37,270000	0,2	-0,622151
37,273333	0,2	-0,620933
37,276667	0,2	-0,620272
37,280000	0,2	-0,620162
37,283333	0,2	-0,620326
37,286667	0,2	-0,620501
37,290000	0,2	-0,620707
37,293333	0,2	-0,621119
37,296667	0,2	-0,621867
37,300000	0,2	-0,622921
37,303333	0,2	-0,624035
37,306667	0,2	-0,624838
37,310000	0,2	-0,625198
37,313333	0,2	-0,625422
37,316667	0,2	-0,625788
37,320000	0,2	-0,626061
37,323333	0,2	-0,625827
37,326667	0,2	-0,625007
37,330000	0,2	-0,623817
37,333333	0,2	-0,622509
37,336667	0,2	-0,621203
37,340000	0,2	-0,619820
37,343333	0,2	-0,618288
37,346667	0,2	-0,616843
37,350000	0,2	-0,616008
37,353333	0,2	-0,616082
37,356667	0,2	-0,616853
37,360000	0,2	-0,617961
37,363333	0,2	-0,619105
37,366667	0,2	-0,619902
37,370000	0,2	-0,620202
37,373333	0,2	-0,620320
37,376667	0,2	-0,620547
37,380000	0,2	-0,620778
37,383333	0,2	-0,620856
37,386667	0,2	-0,621028
37,390000	0,2	-0,621780
37,393333	0,2	-0,623313
37,396667	0,2	-0,625274
37,400000	0,2	-0,626890
37,403333	0,2	-0,627426
37,406667	0,2	-0,626653
37,410000	0,2	-0,624755
37,413333	0,2	-0,621875
37,416667	0,2	-0,618226
37,420000	0,2	-0,614734
37,423333	0,2	-0,612814
37,426667	0,2	-0,613055
37,430000	0,2	-0,614708
37,433333	0,2	-0,616531
37,436667	0,2	-0,617628
37,440000	0,2	-0,617909
37,443333	0,2	-0,617950
37,446667	0,2	-0,618118
37,450000	0,2	-0,618222
37,453333	0,2	-0,618047
37,456667	0,2	-0,617554
37,460000	0,2	-0,616555
37,463333	0,2	-0,614795
37,466667	0,2	-0,612554
37,470000	0,2	-0,610800
37,473333	0,2	-0,610327
37,476667	0,2	-0,610994
37,480000	0,2	-0,612072
37,483333	0,2	-0,612896
37,486667	0,2	-0,613167
37,490000	0,2	-0,613005
37,493333	0,2	-0,612699
37,496667	0,2	-0,612302
37,500000	0,2	-0,611555
37,503333	0,2	-0,610292
37,506667	0,2	-0,608873
37,510000	0,2	-0,607900
37,513333	0,2	-0,607472
37,516667	0,2	-0,607071
37,520000	0,2	-0,606220
37,523333	0,2	-0,604999
37,526667	0,2	-0,604054
37,530000	0,2	-0,604207
37,533333	0,2	-0,605717
37,536667	0,2	-0,607929
37,540000	0,2	-0,609959
37,543333	0,2	-0,611467
37,546667	0,2	-0,612400
37,550000	0,2	-0,612583
37,553333	0,2	-0,611930
37,556667	0,2	-0,610673
37,560000	0,2	-0,609380
37,563333	0,2	-0,608757
37,566667	0,2	-0,609105
37,570000	0,2	-0,610026
37,573333	0,2	-0,610823
37,576667	0,2	-0,610984
37,580000	0,2	-0,610227
37,583333	0,2	-0,608434
37,586667	0,2	-0,605900
37,590000	0,2	-0,603517
37,593333	0,2	-0,602338
37,596667	0,2	-0,602921
37,600000	0,2	-0,605043
37,603333	0,2	-0,607895
37,606667	0,2	-0,610513
37,610000	0,2	-0,612220
37,613333	0,2	-0,612847
37,616667	0,2	-0,612595
37,620000	0,2	-0,611784
37,623333	0,2	-0,610728
37,626667	0,2	-0,609753
37,630000	0,2	-0,609166
37,633333	0,2	-0,608941
37,636667	0,2	-0,608675
37,640000	0,2	-0,608098
37,643333	0,2	-0,607364
37,646667	0,2	-0,606867
37,650000	0,2	-0,606970
37,653333	0,2	-0,607580
37,656667	0,2	-0,608013
37,660000	0,2	-0,607570
37,663333	0,2	-0,606156
37,666667	0,2	-0,604336
37,670000	0,2	-0,602829
37,673333	0,2	-0,602027
37,676667	0,2	-0,601924
37,680000	0,2	-0,602192
37,683333	0,2	-0,602428
37,686667	0,2	-0,602592
37,690000	0,2	-0,603089
37,693333	0,2	-0,604224
37,696667	0,2	-0,605691
37,700000	0,2	-0,606863
37,703333	0,2	-0,607386
37,706667	0,2	-0,607330
37,710000	0,2	-0,607068
37,713333	0,2	-0,606967
37,716667	0,2	-0,607060
37,720000	0,2	-0,607191
37,723333	0,2	-0,607401
37,726667	0,2	-0,607993
37,730000	0,2	-0,609136
37,733333	0,2	-0,610330
37,736667	0,2	-0,610735
37,740000	0,2	-0,610107
37,743333	0,2	-0,608954
37,746667	0,2	-0,607869
37,750000	0,2	-0,607128
37,753333	0,2	-0,606896
37,756667	0,2	-0,607398
37,760000	0,2	-0,608671
37,763333	0,2	-0,610312
37,766667	0,2	-0,611670
37,770000	0,2	-0,612243
37,773333	0,2	-0,611850
37,776667	0,2	-0,610626
37,780000	0,2	-0,608917
37,783333	0,2	-0,607065
37,786667	0,2	-0,605383
37,790000	0,2	-0,604107
37,793333	0,2	-0,603275
37,796667	0,2	-0,602975
37,800000	0,2	-0,603420
37,803333	0,2	-0,604472
37,806667	0,2	-0,605532
37,810000	0,2	-0,606100
37,813333	0,2	-0,606037
37,816667	0,2	-0,605349
37,820000	0,2	-0,604173
37,823333	0,2	-0,602886
37,826667	0,2	-0,601902
37,830000	0,2	-0,601392
37,833333	0,2	-0,601432
37,836667	0,2	-0,602215
37,840000	0,2	-0,603827
37,843333	0,2	-0,605893
37,846667	0,2	-0,607652
37,850000	0,2	-0,608497
37,853333	0,2	-0,608457
37,856667	0,2	-0,608078
37,860000	0,2	-0,607831
37,863333	0,2	-0,607729
37,866667	0,2	-0,607532
37,870000	0,2	-0,607106
37,873333	0,2	-0,606304
37,876667	0,2	-0,604855
37,880000	0,2	-0,602658
37,883333	0,2	-0,599856
37,886667	0,2	-0,596759
37,890000	0,2	-0,593916
37,893333	0,2	-0,592089
37,896667	0,2	-0,591872
37,900000	0,2	-0,593089
37,903333	0,2	-0,594739
37,906667	0,2	-0,595804
37,910000	0,2	-0,595957
37,913333	0,2	-0,595483
37,916667	0,2	-0,594757
37,920000	0,2	-0,593851
37,923333	0,2	-0,592830
37,926667	0,2	-0,592209
37,930000	0,2	-0,592508
37,933333	0,2	-0,593494
37,936667	0,2	-0,594350
37,940000	0,2	-0,594478
37,943333	0,2	-0,593950
37,946667	0,2	-0,593262
37,950000	0,2	-0,592701
37,953333	0,2	-0,591993
37,956667	0,2	-0,590747
37,960000	0,2	-0,589154
37,963333	0,2	-0,587953
37,966667	0,2	-0,587811
37,970000	0,2	-0,588838
37,973333	0,2	-0,590412
37,976667	0,2	-0,591464
37,980000	0,2	-0,591313
37,983333	0,2	-0,590354
37,986667	0,2	-0,589857
37,990000	0,2	-0,590891
37,993333	0,2	-0,593223
37,996667	0,2	-0,595553
38,000000	0,2	-0,596810
38,003333	0,2	-0,596698
38,006667	0,2	-0,595598
38,010000	0,2	-0,594446
38,013333	0,2	-0,594005
38,016667	0,2	-0,594286
38,020000	0,2	-0,594896
38,023333	0,2	-0,595441
38,026667	0,2	-0,595789
38,030000	0,2	-0,596166
38,033333	0,2	-0,596668
38,036667	0,2	-0,597021
38,040000	0,2	-0,597129
38,043333	0,2	-0,597315
38,046667	0,2	-0,597709
38,050000	0,2	-0,597938
38,053333	0,2	-0,597586
38,056667	0,2	-0,596484
38,060000	0,2	-0,594772
38,063333	0,2	-0,593148
38,066667	0,2	-0,592572
38,070000	0,2	-0,593419
38,073333	0,2	-0,595110
38,076667	0,2	-0,596503
38,080000	0,2	-0,596633
38,083333	0,2	-0,595466
38,086667	0,2	-0,593897
38,090000	0,2	-0,592702
38,093333	0,2	-0,591873
38,096667	0,2	-0,591182
38,100000	0,2	-0,590674
38,103333	0,2	-0,590417
38,106667	0,2	-0,590378
38,110000	0,2	-0,590434
38,113333	0,2	-0,590131
38,116667	0,2	-0,588881
38,120000	0,2	-0,586543
38,123333	0,2	-0,583521
38,126667	0,2	-0,580486
38,130000	0,2	-0,578051
38,133333	0,2	-0,576456
38,136667	0,2	-0,575545
38,140000	0,2	-0,574912
38,143333	0,2	-0,574051
38,146667	0,2	-0,572570
38,150000	0,2	-0,570352
38,153333	0,2	-0,567526
38,156667	0,2	-0,564355
38,160000	0,2	-0,561041
38,163333	0,2	-0,557696
38,166667	0,2	-0,554518
38,170000	0,2	-0,551725
38,173333	0,2	-0,549297
38,176667	0,2	-0,546879
38,180000	0,2	-0,543886
38,183333	0,2	-0,539923
38,186667	0,2	-0,535231
38,190000	0,2	-0,530571
38,193333	0,2	-0,526695
38,196667	0,2	-0,523811
38,200000	0,2	-0,521588
38,203333	0,2	-0,519825
38,206667	0,2	-0,518719
38,210000	0,2	-0,518190
38,213333	0,2	-0,517651
38,216667	0,2	-0,516767
38,220000	0,2	-0,515807
38,223333	0,2	-0,515183
38,226667	0,2	-0,515247
38,230000	0,2	-0,516479
38,233333	0,2	-0,519215
38,236667	0,2	-0,523072
38,240000	0,2	-0,527267
38,243333	0,2	-0,531385
38,246667	0,2	-0,535300
38,250000	0,2	-0,538674
38,253333	0,2	-0,541119
38,256667	0,2	-0,542695
38,260000	0,2	-0,543991
38,263333	0,2	-0,545736
38,266667	0,2	-0,548273
38,270000	0,2	-0,551350
38,273333	0,2	-0,554417
38,276667	0,2	-0,556886
38,280000	0,2	-0,558170
38,283333	0,2	-0,558071
38,286667	0,2	-0,557122
38,290000	0,2	-0,556234
38,293333	0,2	-0,556074
38,296667	0,2	-0,556903
38,300000	0,2	-0,558610
38,303333	0,2	-0,560722
38,306667	0,2	-0,562655
38,310000	0,2	-0,564020
38,313333	0,2	-0,564716
38,316667	0,2	-0,564985
38,320000	0,2	-0,565235
38,323333	0,2	-0,565701
38,326667	0,2	-0,566313
38,330000	0,2	-0,566889
38,333333	0,2	-0,567336
38,336667	0,2	-0,567578
38,340000	0,2	-0,567657
38,343333	0,2	-0,567841
38,346667	0,2	-0,568154
38,350000	0,2	-0,568223
38,353333	0,2	-0,567776
38,356667	0,2	-0,566934
38,360000	0,2	-0,566176
38,363333	0,2	-0,566055
38,366667	0,2	-0,566734
38,370000	0,2	-0,567864
38,373333	0,2	-0,569018
38,376667	0,2	-0,570078
38,380000	0,2	-0,571078
38,383333	0,2	-0,572048
38,386667	0,2	-0,573149
38,390000	0,2	-0,574532
38,393333	0,2	-0,575907
38,396667	0,2	-0,576672
38,400000	0,2	-0,576545
38,403333	0,2	-0,575772
38,406667	0,2	-0,574855
38,410000	0,2	-0,574274
38,413333	0,2	-0,574138
38,416667	0,2	-0,573953
38,420000	0,2	-0,573213
38,423333	0,2	-0,572087
38,426667	0,2	-0,571109
38,430000	0,2	-0,570522
38,433333	0,2	-0,570165
38,436667	0,2	-0,569788
38,440000	0,2	-0,569209
38,443333	0,2	-0,568208
38,446667	0,2	-0,566738
38,450000	0,2	-0,565100
38,453333	0,2	-0,563488
38,456667	0,2	-0,561886
38,460000	0,2	-0,560747
38,463333	0,2	-0,560904
38,466667	0,2	-0,562438
38,470000	0,2	-0,564268
38,473333	0,2	-0,565206
38,476667	0,2	-0,565095
38,480000	0,2	-0,564609
38,483333	0,2	-0,564303
38,486667	0,2	-0,564260
38,490000	0,2	-0,564412
38,493333	0,2	-0,564809
38,496667	0,2	-0,565537
38,500000	0,2	-0,566669
38,503333	0,2	-0,568253
38,506667	0,2	-0,570157
38,510000	0,2	-0,572109
38,513333	0,2	-0,573810
38,516667	0,2	-0,574765
38,520000	0,2	-0,574401
38,523333	0,2	-0,572678
38,526667	0,2	-0,570249
38,530000	0,2	-0,567985
38,533333	0,2	-0,566577
38,536667	0,2	-0,566184
38,540000	0,2	-0,566282
38,543333	0,2	-0,566287
38,546667	0,2	-0,566160
38,550000	0,2	-0,566036
38,553333	0,2	-0,565700
38,556667	0,2	-0,564796
38,560000	0,2	-0,563331
38,563333	0,2	-0,561944
38,566667	0,2	-0,561535
38,570000	0,2	-0,562363
38,573333	0,2	-0,563813
38,576667	0,2	-0,565328
38,580000	0,2	-0,566984
38,583333	0,2	-0,568710
38,586667	0,2	-0,569723
38,590000	0,2	-0,569328
38,593333	0,2	-0,567856
38,596667	0,2	-0,566520
38,600000	0,2	-0,566273
38,603333	0,2	-0,566883
38,606667	0,2	-0,567321
38,610000	0,2	-0,566842
38,613333	0,2	-0,565572
38,616667	0,2	-0,564409
38,620000	0,2	-0,564376
38,623333	0,2	-0,565746
38,626667	0,2	-0,567753
38,630000	0,2	-0,569289
38,633333	0,2	-0,569797
38,636667	0,2	-0,569551
38,640000	0,2	-0,569348
38,643333	0,2	-0,569793
38,646667	0,2	-0,570742
38,650000	0,2	-0,571523
38,653333	0,2	-0,571646
38,656667	0,2	-0,571161
38,660000	0,2	-0,570382
38,663333	0,2	-0,569584
38,666667	0,2	-0,568988
38,670000	0,2	-0,568630
38,673333	0,2	-0,568327
38,676667	0,2	-0,568047
38,680000	0,2	-0,567860
38,683333	0,2	-0,567560
38,686667	0,2	-0,566932
38,690000	0,2	-0,566101
38,693333	0,2	-0,565294
38,696667	0,2	-0,564560
38,700000	0,2	-0,563725
38,703333	0,2	-0,562622
38,706667	0,2	-0,561456
38,710000	0,2	-0,560660
38,713333	0,2	-0,560437
38,716667	0,2	-0,560670
38,720000	0,2	-0,561108
38,723333	0,2	-0,561617
38,726667	0,2	-0,562436
38,730000	0,2	-0,563927
38,733333	0,2	-0,565950
38,736667	0,2	-0,567855
38,740000	0,2	-0,569010
38,743333	0,2	-0,569059
38,746667	0,2	-0,568016
38,750000	0,2	-0,566283
38,753333	0,2	-0,564408
38,756667	0,2	-0,562914
38,760000	0,2	-0,562246
38,763333	0,2	-0,562454
38,766667	0,2	-0,563110
38,770000	0,2	-0,563914
38,773333	0,2	-0,564986
38,776667	0,2	-0,566334
38,780000	0,2	-0,567504
38,783333	0,2	-0,567883
38,786667	0,2	-0,567251
38,790000	0,2	-0,566046
38,793333	0,2	-0,564814
38,796667	0,2	-0,563621
38,800000	0,2	-0,562381
38,803333	0,2	-0,561280
38,806667	0,2	-0,560646
38,810000	0,2	-0,560630
38,813333	0,2	-0,560912
38,816667	0,2	-0,560903
38,820000	0,2	-0,560349
38,823333	0,2	-0,559371
38,826667	0,2	-0,558095
38,830000	0,2	-0,556714
38,833333	0,2	-0,555555
38,836667	0,2	-0,554706
38,840000	0,2	-0,553921
38,843333	0,2	-0,552949
38,846667	0,2	-0,551834
38,850000	0,2	-0,551136
38,853333	0,2	-0,551607
38,856667	0,2	-0,553381
38,860000	0,2	-0,555777
38,863333	0,2	-0,558024
38,866667	0,2	-0,559822
38,870000	0,2	-0,561007
38,873333	0,2	-0,561271
38,876667	0,2	-0,560596
38,880000	0,2	-0,559498
38,883333	0,2	-0,558597
38,886667	0,2	-0,558350
38,890000	0,2	-0,558928
38,893333	0,2	-0,559843
38,896667	0,2	-0,560146
38,900000	0,2	-0,559335
38,903333	0,2	-0,557834
38,906667	0,2	-0,556561
38,910000	0,2	-0,556023
38,913333	0,2	-0,555888
38,916667	0,2	-0,555477
38,920000	0,2	-0,554397
38,923333	0,2	-0,552824
38,926667	0,2	-0,551516
38,930000	0,2	-0,551324
38,933333	0,2	-0,552439
38,936667	0,2	-0,554272
38,940000	0,2	-0,556061
38,943333	0,2	-0,557319
38,946667	0,2	-0,557840
38,950000	0,2	-0,557582
38,953333	0,2	-0,556672
38,956667	0,2	-0,555523
38,960000	0,2	-0,554650
38,963333	0,2	-0,554212
38,966667	0,2	-0,554014
38,970000	0,2	-0,553882
38,973333	0,2	-0,553771
38,976667	0,2	-0,553717
38,980000	0,2	-0,553715
38,983333	0,2	-0,553571
38,986667	0,2	-0,553079
38,990000	0,2	-0,552464
38,993333	0,2	-0,552337
38,996667	0,2	-0,553004
39,000000	0,2	-0,554078
39,003333	0,2	-0,554869
39,006667	0,2	-0,554880
39,010000	0,2	-0,554028
39,013333	0,2	-0,552744
39,016667	0,2	-0,551729
39,020000	0,2	-0,551525
39,023333	0,2	-0,552412
39,026667	0,2	-0,554350
39,030000	0,2	-0,556791
39,033333	0,2	-0,558739
39,036667	0,2	-0,559387
39,040000	0,2	-0,558859
39,043333	0,2	-0,558102
39,046667	0,2	-0,558041
39,050000	0,2	-0,558838
39,053333	0,2	-0,559823
39,056667	0,2	-0,560197
39,060000	0,2	-0,559676
39,063333	0,2	-0,558412
39,066667	0,2	-0,556713
39,070000	0,2	-0,554923
39,073333	0,2	-0,553234
39,076667	0,2	-0,551618
39,080000	0,2	-0,550063
39,083333	0,2	-0,548669
39,086667	0,2	-0,547444
39,090000	0,2	-0,546214
39,093333	0,2	-0,544931
39,096667	0,2	-0,543907
39,100000	0,2	-0,543509
39,103333	0,2	-0,543784
39,106667	0,2	-0,544567
39,110000	0,2	-0,545750
39,113333	0,2	-0,547285
39,116667	0,2	-0,549068
39,120000	0,2	-0,550863
39,123333	0,2	-0,552293
39,126667	0,2	-0,552993
39,130000	0,2	-0,552696
39,133333	0,2	-0,551327
39,136667	0,2	-0,549185
39,140000	0,2	-0,546927
39,143333	0,2	-0,545332
39,146667	0,2	-0,544851
39,150000	0,2	-0,545136
39,153333	0,2	-0,545332
39,156667	0,2	-0,544936
39,160000	0,2	-0,544134
39,163333	0,2	-0,543357
39,166667	0,2	-0,542770
39,170000	0,2	-0,542258
39,173333	0,2	-0,541648
39,176667	0,2	-0,540940
39,180000	0,2	-0,540579
39,183333	0,2	-0,541294
39,186667	0,2	-0,543406
39,190000	0,2	-0,546412
39,193333	0,2	-0,549204
39,196667	0,2	-0,550749
39,200000	0,2	-0,550753
39,203333	0,2	-0,549730
39,206667	0,2	-0,548409
39,210000	0,2	-0,547105
39,213333	0,2	-0,545744
39,216667	0,2	-0,544407
39,220000	0,2	-0,543486
39,223333	0,2	-0,543221
39,226667	0,2	-0,543483
39,230000	0,2	-0,544135
39,233333	0,2	-0,545150
39,236667	0,2	-0,546357
39,240000	0,2	-0,547550
39,243333	0,2	-0,548666
39,246667	0,2	-0,549533
39,250000	0,2	-0,549881
39,253333	0,2	-0,549786
39,256667	0,2	-0,549678
39,260000	0,2	-0,549810
39,263333	0,2	-0,549975
39,266667	0,2	-0,549808
39,270000	0,2	-0,549108
39,273333	0,2	-0,547991
39,276667	0,2	-0,547027
39,280000	0,2	-0,546943
39,283333	0,2	-0,548046
39,286667	0,2	-0,549956
39,290000	0,2	-0,551725
39,293333	0,2	-0,552290
39,296667	0,2	-0,551195
39,300000	0,2	-0,548860
39,303333	0,2	-0,546122
39,306667	0,2	-0,543672
39,310000	0,2	-0,541964
39,313333	0,2	-0,541314
39,316667	0,2	-0,541678
39,320000	0,2	-0,542499
39,323333	0,2	-0,543231
39,326667	0,2	-0,543847
39,330000	0,2	-0,544578
39,333333	0,2	-0,545310
39,336667	0,2	-0,545545
39,340000	0,2	-0,545026
39,343333	0,2	-0,544159
39,346667	0,2	-0,543701
39,350000	0,2	-0,544212
39,353333	0,2	-0,545691
39,356667	0,2	-0,547533
39,360000	0,2	-0,548982
39,363333	0,2	-0,549617
39,366667	0,2	-0,549475
39,370000	0,2	-0,548898
39,373333	0,2	-0,548129
39,376667	0,2	-0,547103
39,380000	0,2	-0,545808
39,383333	0,2	-0,544519
39,386667	0,2	-0,543484
39,390000	0,2	-0,542746
39,393333	0,2	-0,542248
39,396667	0,2	-0,541890
39,400000	0,2	-0,541727
39,403333	0,2	-0,542041
39,406667	0,2	-0,543021
39,410000	0,2	-0,544548
39,413333	0,2	-0,546169
39,416667	0,2	-0,547129
39,420000	0,2	-0,546896
39,423333	0,2	-0,545660
39,426667	0,2	-0,543971
39,430000	0,2	-0,542283
39,433333	0,2	-0,541049
39,436667	0,2	-0,540622
39,440000	0,2	-0,540933
39,443333	0,2	-0,541684
39,446667	0,2	-0,542598
39,450000	0,2	-0,543363
39,453333	0,2	-0,543741
39,456667	0,2	-0,543588
39,460000	0,2	-0,542606
39,463333	0,2	-0,540697
39,466667	0,2	-0,538499
39,470000	0,2	-0,536892
39,473333	0,2	-0,536090
39,476667	0,2	-0,535689
39,480000	0,2	-0,535349
39,483333	0,2	-0,535062
39,486667	0,2	-0,535024
39,490000	0,2	-0,535402
39,493333	0,2	-0,536071
39,496667	0,2	-0,536741
39,500000	0,2	-0,537238
39,503333	0,2	-0,537382
39,506667	0,2	-0,536903
39,510000	0,2	-0,535938
39,513333	0,2	-0,535274
39,516667	0,2	-0,535637
39,520000	0,2	-0,536898
39,523333	0,2	-0,538315
39,526667	0,2	-0,539404
39,530000	0,2	-0,540321
39,533333	0,2	-0,541302
39,536667	0,2	-0,541957
39,540000	0,2	-0,541478
39,543333	0,2	-0,539572
39,546667	0,2	-0,536827
39,550000	0,2	-0,534051
39,553333	0,2	-0,531793
39,556667	0,2	-0,530559
39,560000	0,2	-0,530927
39,563333	0,2	-0,533134
39,566667	0,2	-0,536493
39,570000	0,2	-0,539529
39,573333	0,2	-0,541005
39,576667	0,2	-0,540691
39,580000	0,2	-0,539309
39,583333	0,2	-0,537749
39,586667	0,2	-0,536380
39,590000	0,2	-0,535297
39,593333	0,2	-0,534622
39,596667	0,2	-0,534161
39,600000	0,2	-0,533420
39,603333	0,2	-0,532308
39,606667	0,2	-0,531513
39,610000	0,2	-0,531898
39,613333	0,2	-0,533563
39,616667	0,2	-0,535672
39,620000	0,2	-0,537160
39,623333	0,2	-0,537463
39,626667	0,2	-0,536496
39,630000	0,2	-0,534401
39,633333	0,2	-0,531670
39,636667	0,2	-0,529197
39,640000	0,2	-0,527798
39,643333	0,2	-0,527800
39,646667	0,2	-0,529068
39,650000	0,2	-0,531067
39,653333	0,2	-0,533137
39,656667	0,2	-0,535002
39,660000	0,2	-0,536721
39,663333	0,2	-0,538149
39,666667	0,2	-0,538839
39,670000	0,2	-0,538430
39,673333	0,2	-0,536990
39,676667	0,2	-0,535075
39,680000	0,2	-0,533469
39,683333	0,2	-0,532802
39,686667	0,2	-0,533165
39,690000	0,2	-0,534039
39,693333	0,2	-0,534856
39,696667	0,2	-0,535372
39,700000	0,2	-0,535385
39,703333	0,2	-0,534680
39,706667	0,2	-0,533383
39,710000	0,2	-0,532016
39,713333	0,2	-0,531175
39,716667	0,2	-0,531185
39,720000	0,2	-0,531937
39,723333	0,2	-0,532985
39,726667	0,2	-0,533844
39,730000	0,2	-0,534376
39,733333	0,2	-0,534727
39,736667	0,2	-0,534902
39,740000	0,2	-0,534795
39,743333	0,2	-0,534454
39,746667	0,2	-0,533876
39,750000	0,2	-0,532957
39,753333	0,2	-0,531934
39,756667	0,2	-0,531377
39,760000	0,2	-0,531508
39,763333	0,2	-0,531853
39,766667	0,2	-0,531715
39,770000	0,2	-0,530750
39,773333	0,2	-0,528969
39,776667	0,2	-0,526598
39,780000	0,2	-0,524300
39,783333	0,2	-0,523030
39,786667	0,2	-0,523115
39,790000	0,2	-0,523869
39,793333	0,2	-0,524603
39,796667	0,2	-0,525477
39,800000	0,2	-0,526917
39,803333	0,2	-0,528803
39,806667	0,2	-0,530433
39,810000	0,2	-0,530930
39,813333	0,2	-0,529998
39,816667	0,2	-0,528395
39,820000	0,2	-0,527175
39,823333	0,2	-0,526665
39,826667	0,2	-0,526628
39,830000	0,2	-0,526871
39,833333	0,2	-0,527262
39,836667	0,2	-0,527422
39,840000	0,2	-0,526839
39,843333	0,2	-0,525431
39,846667	0,2	-0,523726
39,850000	0,2	-0,522495
39,853333	0,2	-0,522355
39,856667	0,2	-0,523247
39,860000	0,2	-0,524245
39,863333	0,2	-0,524405
39,866667	0,2	-0,523573
39,870000	0,2	-0,522201
39,873333	0,2	-0,520928
39,876667	0,2	-0,520265
39,880000	0,2	-0,520466
39,883333	0,2	-0,521768
39,886667	0,2	-0,524336
39,890000	0,2	-0,527596
39,893333	0,2	-0,530177
39,896667	0,2	-0,531001
39,900000	0,2	-0,530172
39,903333	0,2	-0,528741
39,906667	0,2	-0,527914
39,910000	0,2	-0,528297
39,913333	0,2	-0,529510
39,916667	0,2	-0,530406
39,920000	0,2	-0,529952
39,923333	0,2	-0,528228
39,926667	0,2	-0,526263
39,930000	0,2	-0,524772
39,933333	0,2	-0,523654
39,936667	0,2	-0,522599
39,940000	0,2	-0,521555
39,943333	0,2	-0,520654
39,946667	0,2	-0,520004
39,950000	0,2	-0,519601
39,953333	0,2	-0,519449
39,956667	0,2	-0,519625
39,960000	0,2	-0,520130
39,963333	0,2	-0,520843
39,966667	0,2	-0,521663
39,970000	0,2	-0,522528
39,973333	0,2	-0,523313
39,976667	0,2	-0,523819
39,980000	0,2	-0,523795
39,983333	0,2	-0,523174
39,986667	0,2	-0,522339
39,990000	0,2	-0,521905
39,993333	0,2	-0,522200
39,996667	0,2	-0,523007
40,000000	0,2	-0,523781
