# Supplementary material for: Dynamics of the compartmentalized Streptomyces chromosome during metabolic differentiation
Source: Nat Commun. 2021 Sep 1;12:5221. doi: 10.1038/s41467-021-25462-1 (PMC8410849; doi:10.1038/s41467-021-25462-1)
Supplement: Supplementary file 9 — Source Data [file 41467_2021_25462_MOESM9_ESM.zip › Source Data/Source_data_Supplementary-Fig_2C/WT_24h_2.txt]

File Path	chrom://actine-inst-00/ChromeleonLocal/Instrument Data/U3000/utilisateurs/Herve/stephanie congo 30-04-2021/05-05-21-congoSteph-insert-1.seq/612.smp/UV_VIS_2.channel/UV_VIS_2.chm
Channel	UV_VIS_2

Injection Information:
Data Vault	ChromeleonLocal
Injection	33-WT-MP5-24H-NT
Injection Number	33
Position	RE1
Comment	
Processing Method	Basic Quantitative
Instrument Method	Meth Congo40min
Type	Unknown
Status	Finished
Injection Date	11/05/2021
Injection Time	14:25:05
Injection Volume (µl)	80,000
Dilution Factor	1,0000
Weight	1,0000

Chromatogram Data Information:
Time Min. (min)	0,000000
Time Max. (min)	40,000000
Data Points	12001
Detector	UV
Generating Data System	Chromeleon 7.2.9.11323
Exporting Data System	Chromeleon 7.2.9.0
Operator	Instrument Controller
Signal Quantity	Absorbance
Signal Unit	mAU
Signal Min.	-3,084888
Signal Max.	175,682913
Channel	UV_VIS_2
Driver Name	DAD3000.dll
Channel Type	Evaluation
Min. Step (s)	0,2
Max. Step (s)	0,2
Average Step (s)	0,2

Signal Parameter Information:
Signal Info	WVL:297 nm

Chromatogram Data:
Time (min)	Step (s)	Value (mAU)
0,000000	n.a.	0,000000
0,003333	0,2	-0,000474
0,006667	0,2	-0,003761
0,010000	0,2	-0,014480
0,013333	0,2	-0,036578
0,016667	0,2	-0,069130
0,020000	0,2	-0,105456
0,023333	0,2	-0,136617
0,026667	0,2	-0,156056
0,030000	0,2	-0,161912
0,033333	0,2	-0,156422
0,036667	0,2	-0,143981
0,040000	0,2	-0,129364
0,043333	0,2	-0,116428
0,046667	0,2	-0,107244
0,050000	0,2	-0,101999
0,053333	0,2	-0,099668
0,056667	0,2	-0,098811
0,060000	0,2	-0,098120
0,063333	0,2	-0,096668
0,066667	0,2	-0,094025
0,070000	0,2	-0,089730
0,073333	0,2	-0,080889
0,076667	0,2	-0,060186
0,080000	0,2	-0,020045
0,083333	0,2	0,038668
0,086667	0,2	0,103673
0,090000	0,2	0,157701
0,093333	0,2	0,187580
0,096667	0,2	0,189151
0,100000	0,2	0,166372
0,103333	0,2	0,127453
0,106667	0,2	0,081395
0,110000	0,2	0,035759
0,113333	0,2	-0,004725
0,116667	0,2	-0,038448
0,120000	0,2	-0,066260
0,123333	0,2	-0,090451
0,126667	0,2	-0,113380
0,130000	0,2	-0,136294
0,133333	0,2	-0,159312
0,136667	0,2	-0,182147
0,140000	0,2	-0,204419
0,143333	0,2	-0,225645
0,146667	0,2	-0,245478
0,150000	0,2	-0,263947
0,153333	0,2	-0,281455
0,156667	0,2	-0,298674
0,160000	0,2	-0,316060
0,163333	0,2	-0,333239
0,166667	0,2	-0,349254
0,170000	0,2	-0,363296
0,173333	0,2	-0,374685
0,176667	0,2	-0,382496
0,180000	0,2	-0,385967
0,183333	0,2	-0,385290
0,186667	0,2	-0,381630
0,190000	0,2	-0,376354
0,193333	0,2	-0,370407
0,196667	0,2	-0,364436
0,200000	0,2	-0,359007
0,203333	0,2	-0,354450
0,206667	0,2	-0,350788
0,210000	0,2	-0,348052
0,213333	0,2	-0,346490
0,216667	0,2	-0,346174
0,220000	0,2	-0,346654
0,223333	0,2	-0,347256
0,226667	0,2	-0,347649
0,230000	0,2	-0,348194
0,233333	0,2	-0,349673
0,236667	0,2	-0,352513
0,240000	0,2	-0,356422
0,243333	0,2	-0,360697
0,246667	0,2	-0,364715
0,250000	0,2	-0,368216
0,253333	0,2	-0,371230
0,256667	0,2	-0,373807
0,260000	0,2	-0,375941
0,263333	0,2	-0,377818
0,266667	0,2	-0,380006
0,270000	0,2	-0,383180
0,273333	0,2	-0,387508
0,276667	0,2	-0,392519
0,280000	0,2	-0,397581
0,283333	0,2	-0,402250
0,286667	0,2	-0,406498
0,290000	0,2	-0,410771
0,293333	0,2	-0,415485
0,296667	0,2	-0,420706
0,300000	0,2	-0,426371
0,303333	0,2	-0,432274
0,306667	0,2	-0,438053
0,310000	0,2	-0,443707
0,313333	0,2	-0,449658
0,316667	0,2	-0,456078
0,320000	0,2	-0,462641
0,323333	0,2	-0,468791
0,326667	0,2	-0,474024
0,330000	0,2	-0,478391
0,333333	0,2	-0,482667
0,336667	0,2	-0,487632
0,340000	0,2	-0,493452
0,343333	0,2	-0,499850
0,346667	0,2	-0,506537
0,350000	0,2	-0,513412
0,353333	0,2	-0,520376
0,356667	0,2	-0,527158
0,360000	0,2	-0,533590
0,363333	0,2	-0,539834
0,366667	0,2	-0,546084
0,370000	0,2	-0,552218
0,373333	0,2	-0,557998
0,376667	0,2	-0,563435
0,380000	0,2	-0,568695
0,383333	0,2	-0,573961
0,386667	0,2	-0,579592
0,390000	0,2	-0,585988
0,393333	0,2	-0,593088
0,396667	0,2	-0,600238
0,400000	0,2	-0,606852
0,403333	0,2	-0,613026
0,406667	0,2	-0,619338
0,410000	0,2	-0,626361
0,413333	0,2	-0,634299
0,416667	0,2	-0,642730
0,420000	0,2	-0,650898
0,423333	0,2	-0,658328
0,426667	0,2	-0,664919
0,430000	0,2	-0,670771
0,433333	0,2	-0,676235
0,436667	0,2	-0,681933
0,440000	0,2	-0,688494
0,443333	0,2	-0,696088
0,446667	0,2	-0,704276
0,450000	0,2	-0,712390
0,453333	0,2	-0,719933
0,456667	0,2	-0,726758
0,460000	0,2	-0,733035
0,463333	0,2	-0,739078
0,466667	0,2	-0,745396
0,470000	0,2	-0,752660
0,473333	0,2	-0,761089
0,476667	0,2	-0,770254
0,480000	0,2	-0,779895
0,483333	0,2	-0,790178
0,486667	0,2	-0,800806
0,490000	0,2	-0,810668
0,493333	0,2	-0,818774
0,496667	0,2	-0,825259
0,500000	0,2	-0,831328
0,503333	0,2	-0,838331
0,506667	0,2	-0,846864
0,510000	0,2	-0,856575
0,513333	0,2	-0,866644
0,516667	0,2	-0,876436
0,520000	0,2	-0,885737
0,523333	0,2	-0,894518
0,526667	0,2	-0,902846
0,530000	0,2	-0,911008
0,533333	0,2	-0,919390
0,536667	0,2	-0,928226
0,540000	0,2	-0,937417
0,543333	0,2	-0,946601
0,546667	0,2	-0,955729
0,550000	0,2	-0,965300
0,553333	0,2	-0,975630
0,556667	0,2	-0,986379
0,560000	0,2	-0,997220
0,563333	0,2	-1,008299
0,566667	0,2	-1,019662
0,570000	0,2	-1,030979
0,573333	0,2	-1,041980
0,576667	0,2	-1,052580
0,580000	0,2	-1,062686
0,583333	0,2	-1,072158
0,586667	0,2	-1,080971
0,590000	0,2	-1,089459
0,593333	0,2	-1,098279
0,596667	0,2	-1,107950
0,600000	0,2	-1,118379
0,603333	0,2	-1,128881
0,606667	0,2	-1,138782
0,610000	0,2	-1,147906
0,613333	0,2	-1,156353
0,616667	0,2	-1,164264
0,620000	0,2	-1,172177
0,623333	0,2	-1,181159
0,626667	0,2	-1,192134
0,630000	0,2	-1,205163
0,633333	0,2	-1,219529
0,636667	0,2	-1,234418
0,640000	0,2	-1,249139
0,643333	0,2	-1,262914
0,646667	0,2	-1,275391
0,650000	0,2	-1,287194
0,653333	0,2	-1,299426
0,656667	0,2	-1,312857
0,660000	0,2	-1,327461
0,663333	0,2	-1,342429
0,666667	0,2	-1,356713
0,670000	0,2	-1,369645
0,673333	0,2	-1,381183
0,676667	0,2	-1,391868
0,680000	0,2	-1,402469
0,683333	0,2	-1,413601
0,686667	0,2	-1,425715
0,690000	0,2	-1,439142
0,693333	0,2	-1,453867
0,696667	0,2	-1,469256
0,700000	0,2	-1,484146
0,703333	0,2	-1,497484
0,706667	0,2	-1,509005
0,710000	0,2	-1,519487
0,713333	0,2	-1,530449
0,716667	0,2	-1,543404
0,720000	0,2	-1,559218
0,723333	0,2	-1,577780
0,726667	0,2	-1,598025
0,730000	0,2	-1,618478
0,733333	0,2	-1,637911
0,736667	0,2	-1,655863
0,740000	0,2	-1,672813
0,743333	0,2	-1,689581
0,746667	0,2	-1,706414
0,750000	0,2	-1,722870
0,753333	0,2	-1,738444
0,756667	0,2	-1,753024
0,760000	0,2	-1,766766
0,763333	0,2	-1,779805
0,766667	0,2	-1,792394
0,770000	0,2	-1,805063
0,773333	0,2	-1,818314
0,776667	0,2	-1,832478
0,780000	0,2	-1,848037
0,783333	0,2	-1,865553
0,786667	0,2	-1,884992
0,790000	0,2	-1,905551
0,793333	0,2	-1,926417
0,796667	0,2	-1,947160
0,800000	0,2	-1,967240
0,803333	0,2	-1,986020
0,806667	0,2	-2,003615
0,810000	0,2	-2,020948
0,813333	0,2	-2,038764
0,816667	0,2	-2,057083
0,820000	0,2	-2,075402
0,823333	0,2	-2,093224
0,826667	0,2	-2,110588
0,830000	0,2	-2,127997
0,833333	0,2	-2,145768
0,836667	0,2	-2,163640
0,840000	0,2	-2,180900
0,843333	0,2	-2,196949
0,846667	0,2	-2,211914
0,850000	0,2	-2,226736
0,853333	0,2	-2,242611
0,856667	0,2	-2,260291
0,860000	0,2	-2,279818
0,863333	0,2	-2,300832
0,866667	0,2	-2,323014
0,870000	0,2	-2,346010
0,873333	0,2	-2,369173
0,876667	0,2	-2,391786
0,880000	0,2	-2,413289
0,883333	0,2	-2,432992
0,886667	0,2	-2,450368
0,890000	0,2	-2,466053
0,893333	0,2	-2,481732
0,896667	0,2	-2,498674
0,900000	0,2	-2,516741
0,903333	0,2	-2,534802
0,906667	0,2	-2,551803
0,910000	0,2	-2,567440
0,913333	0,2	-2,582081
0,916667	0,2	-2,596275
0,920000	0,2	-2,610337
0,923333	0,2	-2,624192
0,926667	0,2	-2,637644
0,930000	0,2	-2,650831
0,933333	0,2	-2,664309
0,936667	0,2	-2,678695
0,940000	0,2	-2,694386
0,943333	0,2	-2,711427
0,946667	0,2	-2,729305
0,950000	0,2	-2,747041
0,953333	0,2	-2,763913
0,956667	0,2	-2,779996
0,960000	0,2	-2,795849
0,963333	0,2	-2,811840
0,966667	0,2	-2,827905
0,970000	0,2	-2,843849
0,973333	0,2	-2,859444
0,976667	0,2	-2,874255
0,980000	0,2	-2,887824
0,983333	0,2	-2,900042
0,986667	0,2	-2,911092
0,990000	0,2	-2,921261
0,993333	0,2	-2,931070
0,996667	0,2	-2,941190
1,000000	0,2	-2,951835
1,003333	0,2	-2,962299
1,006667	0,2	-2,971362
1,010000	0,2	-2,978383
1,013333	0,2	-2,984261
1,016667	0,2	-2,991187
1,020000	0,2	-3,000959
1,023333	0,2	-3,013584
1,026667	0,2	-3,027636
1,030000	0,2	-3,041325
1,033333	0,2	-3,053049
1,036667	0,2	-3,061568
1,040000	0,2	-3,066476
1,043333	0,2	-3,068813
1,046667	0,2	-3,070663
1,050000	0,2	-3,073621
1,053333	0,2	-3,077639
1,056667	0,2	-3,081377
1,060000	0,2	-3,083658
1,063333	0,2	-3,084500
1,066667	0,2	-3,084737
1,070000	0,2	-3,084888
1,073333	0,2	-3,084636
1,076667	0,2	-3,083243
1,080000	0,2	-3,080352
1,083333	0,2	-3,076571
1,086667	0,2	-3,073180
1,090000	0,2	-3,071053
1,093333	0,2	-3,069968
1,096667	0,2	-3,069071
1,100000	0,2	-3,067868
1,103333	0,2	-3,066671
1,106667	0,2	-3,066241
1,110000	0,2	-3,067130
1,113333	0,2	-3,069133
1,116667	0,2	-3,071277
1,120000	0,2	-3,072424
1,123333	0,2	-3,071964
1,126667	0,2	-3,070048
1,130000	0,2	-3,067298
1,133333	0,2	-3,064299
1,136667	0,2	-3,061121
1,140000	0,2	-3,057265
1,143333	0,2	-3,052318
1,146667	0,2	-3,046651
1,150000	0,2	-3,041146
1,153333	0,2	-3,036005
1,156667	0,2	-3,030235
1,160000	0,2	-3,022629
1,163333	0,2	-3,012947
1,166667	0,2	-3,002162
1,170000	0,2	-2,992060
1,173333	0,2	-2,984397
1,176667	0,2	-2,979974
1,180000	0,2	-2,978367
1,183333	0,2	-2,978327
1,186667	0,2	-2,978330
1,190000	0,2	-2,977042
1,193333	0,2	-2,973672
1,196667	0,2	-2,968091
1,200000	0,2	-2,960719
1,203333	0,2	-2,952352
1,206667	0,2	-2,943762
1,210000	0,2	-2,935120
1,213333	0,2	-2,926065
1,216667	0,2	-2,916374
1,220000	0,2	-2,906234
1,223333	0,2	-2,895962
1,226667	0,2	-2,885622
1,230000	0,2	-2,874844
1,233333	0,2	-2,863227
1,236667	0,2	-2,851071
1,240000	0,2	-2,839344
1,243333	0,2	-2,828682
1,246667	0,2	-2,818830
1,250000	0,2	-2,809329
1,253333	0,2	-2,800296
1,256667	0,2	-2,792287
1,260000	0,2	-2,785727
1,263333	0,2	-2,780692
1,266667	0,2	-2,776905
1,270000	0,2	-2,773677
1,273333	0,2	-2,770035
1,276667	0,2	-2,765088
1,280000	0,2	-2,758388
1,283333	0,2	-2,750156
1,286667	0,2	-2,741148
1,290000	0,2	-2,732102
1,293333	0,2	-2,723096
1,296667	0,2	-2,713527
1,300000	0,2	-2,702901
1,303333	0,2	-2,691494
1,306667	0,2	-2,680036
1,310000	0,2	-2,668930
1,313333	0,2	-2,658066
1,316667	0,2	-2,647304
1,320000	0,2	-2,636873
1,323333	0,2	-2,627291
1,326667	0,2	-2,619199
1,330000	0,2	-2,613037
1,333333	0,2	-2,608459
1,336667	0,2	-2,604267
1,340000	0,2	-2,599240
1,343333	0,2	-2,592935
1,346667	0,2	-2,585726
1,350000	0,2	-2,578262
1,353333	0,2	-2,571050
1,356667	0,2	-2,564350
1,360000	0,2	-2,558135
1,363333	0,2	-2,552019
1,366667	0,2	-2,545463
1,370000	0,2	-2,538267
1,373333	0,2	-2,530722
1,376667	0,2	-2,523152
1,380000	0,2	-2,515461
1,383333	0,2	-2,507242
1,386667	0,2	-2,498184
1,390000	0,2	-2,488340
1,393333	0,2	-2,478203
1,396667	0,2	-2,468374
1,400000	0,2	-2,459279
1,403333	0,2	-2,451377
1,406667	0,2	-2,444989
1,410000	0,2	-2,439839
1,413333	0,2	-2,435314
1,416667	0,2	-2,430849
1,420000	0,2	-2,425986
1,423333	0,2	-2,420574
1,426667	0,2	-2,414866
1,430000	0,2	-2,409200
1,433333	0,2	-2,403549
1,436667	0,2	-2,397650
1,440000	0,2	-2,391606
1,443333	0,2	-2,385828
1,446667	0,2	-2,380500
1,450000	0,2	-2,375597
1,453333	0,2	-2,371102
1,456667	0,2	-2,366798
1,460000	0,2	-2,362124
1,463333	0,2	-2,356362
1,466667	0,2	-2,348979
1,470000	0,2	-2,340108
1,473333	0,2	-2,330630
1,476667	0,2	-2,321415
1,480000	0,2	-2,312702
1,483333	0,2	-2,304452
1,486667	0,2	-2,296900
1,490000	0,2	-2,290509
1,493333	0,2	-2,285570
1,496667	0,2	-2,281993
1,500000	0,2	-2,279378
1,503333	0,2	-2,277200
1,506667	0,2	-2,274971
1,510000	0,2	-2,272165
1,513333	0,2	-2,268244
1,516667	0,2	-2,263228
1,520000	0,2	-2,257799
1,523333	0,2	-2,252492
1,526667	0,2	-2,247348
1,530000	0,2	-2,242343
1,533333	0,2	-2,237596
1,536667	0,2	-2,233135
1,540000	0,2	-2,228673
1,543333	0,2	-2,223720
1,546667	0,2	-2,217986
1,550000	0,2	-2,211620
1,553333	0,2	-2,204938
1,556667	0,2	-2,198160
1,560000	0,2	-2,191654
1,563333	0,2	-2,185952
1,566667	0,2	-2,181220
1,570000	0,2	-2,177312
1,573333	0,2	-2,174161
1,576667	0,2	-2,171528
1,580000	0,2	-2,168845
1,583333	0,2	-2,165699
1,586667	0,2	-2,162152
1,590000	0,2	-2,158535
1,593333	0,2	-2,155127
1,596667	0,2	-2,151932
1,600000	0,2	-2,148603
1,603333	0,2	-2,144590
1,606667	0,2	-2,139496
1,610000	0,2	-2,133423
1,613333	0,2	-2,126779
1,616667	0,2	-2,119839
1,620000	0,2	-2,112724
1,623333	0,2	-2,105618
1,626667	0,2	-2,098840
1,630000	0,2	-2,092790
1,633333	0,2	-2,087842
1,636667	0,2	-2,084166
1,640000	0,2	-2,081462
1,643333	0,2	-2,078993
1,646667	0,2	-2,076184
1,650000	0,2	-2,072909
1,653333	0,2	-2,069134
1,656667	0,2	-2,064897
1,660000	0,2	-2,060459
1,663333	0,2	-2,055963
1,666667	0,2	-2,051429
1,670000	0,2	-2,047117
1,673333	0,2	-2,043305
1,676667	0,2	-2,039986
1,680000	0,2	-2,036936
1,683333	0,2	-2,033774
1,686667	0,2	-2,030088
1,690000	0,2	-2,025740
1,693333	0,2	-2,020992
1,696667	0,2	-2,016301
1,700000	0,2	-2,012056
1,703333	0,2	-2,008429
1,706667	0,2	-2,005331
1,710000	0,2	-2,002605
1,713333	0,2	-2,000145
1,716667	0,2	-1,997741
1,720000	0,2	-1,995010
1,723333	0,2	-1,991540
1,726667	0,2	-1,987243
1,730000	0,2	-1,982707
1,733333	0,2	-1,978858
1,736667	0,2	-1,976170
1,740000	0,2	-1,974322
1,743333	0,2	-1,972525
1,746667	0,2	-1,970255
1,750000	0,2	-1,967749
1,753333	0,2	-1,965691
1,756667	0,2	-1,964392
1,760000	0,2	-1,963369
1,763333	0,2	-1,961806
1,766667	0,2	-1,959269
1,770000	0,2	-1,955792
1,773333	0,2	-1,951573
1,776667	0,2	-1,947016
1,780000	0,2	-1,942845
1,783333	0,2	-1,939629
1,786667	0,2	-1,937207
1,790000	0,2	-1,934901
1,793333	0,2	-1,932302
1,796667	0,2	-1,929575
1,800000	0,2	-1,927043
1,803333	0,2	-1,924766
1,806667	0,2	-1,922690
1,810000	0,2	-1,920948
1,813333	0,2	-1,919612
1,816667	0,2	-1,918322
1,820000	0,2	-1,916597
1,823333	0,2	-1,914532
1,826667	0,2	-1,912762
1,830000	0,2	-1,911705
1,833333	0,2	-1,911214
1,836667	0,2	-1,910742
1,840000	0,2	-1,909544
1,843333	0,2	-1,907121
1,846667	0,2	-1,903690
1,850000	0,2	-1,900060
1,853333	0,2	-1,896943
1,856667	0,2	-1,894373
1,860000	0,2	-1,891883
1,863333	0,2	-1,889338
1,866667	0,2	-1,887208
1,870000	0,2	-1,885818
1,873333	0,2	-1,884861
1,876667	0,2	-1,883848
1,880000	0,2	-1,882697
1,883333	0,2	-1,881618
1,886667	0,2	-1,880520
1,890000	0,2	-1,879009
1,893333	0,2	-1,877081
1,896667	0,2	-1,875262
1,900000	0,2	-1,873939
1,903333	0,2	-1,873044
1,906667	0,2	-1,872489
1,910000	0,2	-1,872218
1,913333	0,2	-1,871833
1,916667	0,2	-1,870883
1,920000	0,2	-1,869317
1,923333	0,2	-1,867343
1,926667	0,2	-1,865216
1,930000	0,2	-1,863152
1,933333	0,2	-1,861117
1,936667	0,2	-1,858829
1,940000	0,2	-1,856233
1,943333	0,2	-1,853874
1,946667	0,2	-1,852445
1,950000	0,2	-1,852053
1,953333	0,2	-1,852161
1,956667	0,2	-1,852235
1,960000	0,2	-1,852177
1,963333	0,2	-1,851987
1,966667	0,2	-1,851369
1,970000	0,2	-1,849950
1,973333	0,2	-1,847813
1,976667	0,2	-1,845650
1,980000	0,2	-1,844182
1,983333	0,2	-1,843491
1,986667	0,2	-1,843129
1,990000	0,2	-1,842590
1,993333	0,2	-1,841517
1,996667	0,2	-1,839934
2,000000	0,2	-1,838325
2,003333	0,2	-1,837246
2,006667	0,2	-1,836963
2,010000	0,2	-1,837214
2,013333	0,2	-1,837230
2,016667	0,2	-1,836296
2,020000	0,2	-1,834291
2,023333	0,2	-1,831607
2,026667	0,2	-1,828837
2,030000	0,2	-1,826531
2,033333	0,2	-1,824903
2,036667	0,2	-1,823713
2,040000	0,2	-1,822530
2,043333	0,2	-1,821035
2,046667	0,2	-1,819246
2,050000	0,2	-1,817581
2,053333	0,2	-1,816472
2,056667	0,2	-1,815922
2,060000	0,2	-1,815687
2,063333	0,2	-1,815820
2,066667	0,2	-1,816713
2,070000	0,2	-1,818432
2,073333	0,2	-1,820282
2,076667	0,2	-1,821294
2,080000	0,2	-1,820944
2,083333	0,2	-1,819378
2,086667	0,2	-1,817278
2,090000	0,2	-1,815459
2,093333	0,2	-1,814313
2,096667	0,2	-1,813649
2,100000	0,2	-1,813056
2,103333	0,2	-1,812255
2,106667	0,2	-1,811214
2,110000	0,2	-1,810143
2,113333	0,2	-1,809347
2,116667	0,2	-1,808983
2,120000	0,2	-1,809017
2,123333	0,2	-1,809237
2,126667	0,2	-1,809281
2,130000	0,2	-1,808848
2,133333	0,2	-1,807979
2,136667	0,2	-1,807009
2,140000	0,2	-1,806216
2,143333	0,2	-1,805532
2,146667	0,2	-1,804663
2,150000	0,2	-1,803587
2,153333	0,2	-1,802748
2,156667	0,2	-1,802507
2,160000	0,2	-1,802659
2,163333	0,2	-1,802745
2,166667	0,2	-1,802601
2,170000	0,2	-1,802393
2,173333	0,2	-1,802232
2,176667	0,2	-1,802033
2,180000	0,2	-1,801765
2,183333	0,2	-1,801405
2,186667	0,2	-1,800674
2,190000	0,2	-1,799343
2,193333	0,2	-1,797694
2,196667	0,2	-1,796221
2,200000	0,2	-1,795143
2,203333	0,2	-1,794513
2,206667	0,2	-1,794477
2,210000	0,2	-1,795017
2,213333	0,2	-1,795645
2,216667	0,2	-1,795829
2,220000	0,2	-1,795501
2,223333	0,2	-1,794787
2,226667	0,2	-1,793779
2,230000	0,2	-1,792715
2,233333	0,2	-1,791822
2,236667	0,2	-1,791050
2,240000	0,2	-1,790225
2,243333	0,2	-1,789255
2,246667	0,2	-1,788140
2,250000	0,2	-1,786906
2,253333	0,2	-1,785534
2,256667	0,2	-1,784023
2,260000	0,2	-1,782413
2,263333	0,2	-1,780727
2,266667	0,2	-1,779065
2,270000	0,2	-1,777658
2,273333	0,2	-1,776653
2,276667	0,2	-1,776022
2,280000	0,2	-1,775561
2,283333	0,2	-1,774832
2,286667	0,2	-1,773483
2,290000	0,2	-1,771734
2,293333	0,2	-1,770257
2,296667	0,2	-1,769663
2,300000	0,2	-1,770324
2,303333	0,2	-1,772132
2,306667	0,2	-1,774134
2,310000	0,2	-1,774942
2,313333	0,2	-1,773807
2,316667	0,2	-1,771107
2,320000	0,2	-1,768012
2,323333	0,2	-1,765798
2,326667	0,2	-1,765071
2,330000	0,2	-1,765613
2,333333	0,2	-1,766850
2,336667	0,2	-1,768174
2,340000	0,2	-1,769127
2,343333	0,2	-1,769490
2,346667	0,2	-1,769191
2,350000	0,2	-1,768334
2,353333	0,2	-1,767367
2,356667	0,2	-1,766934
2,360000	0,2	-1,767340
2,363333	0,2	-1,768155
2,366667	0,2	-1,768557
2,370000	0,2	-1,768203
2,373333	0,2	-1,767547
2,376667	0,2	-1,767101
2,380000	0,2	-1,766900
2,383333	0,2	-1,766818
2,386667	0,2	-1,766645
2,390000	0,2	-1,766083
2,393333	0,2	-1,765168
2,396667	0,2	-1,764390
2,400000	0,2	-1,764273
2,403333	0,2	-1,764899
2,406667	0,2	-1,765775
2,410000	0,2	-1,766123
2,413333	0,2	-1,765526
2,416667	0,2	-1,764342
2,420000	0,2	-1,763219
2,423333	0,2	-1,762400
2,426667	0,2	-1,761761
2,430000	0,2	-1,761183
2,433333	0,2	-1,760811
2,436667	0,2	-1,761055
2,440000	0,2	-1,762081
2,443333	0,2	-1,763250
2,446667	0,2	-1,763506
2,450000	0,2	-1,762456
2,453333	0,2	-1,760641
2,456667	0,2	-1,758890
2,460000	0,2	-1,757594
2,463333	0,2	-1,756505
2,466667	0,2	-1,755276
2,470000	0,2	-1,753943
2,473333	0,2	-1,752772
2,476667	0,2	-1,751872
2,480000	0,2	-1,751050
2,483333	0,2	-1,750193
2,486667	0,2	-1,749537
2,490000	0,2	-1,749253
2,493333	0,2	-1,749273
2,496667	0,2	-1,749556
2,500000	0,2	-1,750005
2,503333	0,2	-1,750420
2,506667	0,2	-1,750708
2,510000	0,2	-1,750791
2,513333	0,2	-1,750559
2,516667	0,2	-1,750108
2,520000	0,2	-1,749734
2,523333	0,2	-1,749712
2,526667	0,2	-1,750122
2,530000	0,2	-1,750774
2,533333	0,2	-1,751274
2,536667	0,2	-1,751218
2,540000	0,2	-1,750594
2,543333	0,2	-1,749945
2,546667	0,2	-1,749687
2,550000	0,2	-1,749537
2,553333	0,2	-1,749046
2,556667	0,2	-1,748174
2,560000	0,2	-1,747087
2,563333	0,2	-1,745996
2,566667	0,2	-1,745276
2,570000	0,2	-1,745184
2,573333	0,2	-1,745527
2,576667	0,2	-1,745895
2,580000	0,2	-1,746090
2,583333	0,2	-1,746173
2,586667	0,2	-1,746239
2,590000	0,2	-1,746290
2,593333	0,2	-1,746385
2,596667	0,2	-1,746684
2,600000	0,2	-1,747171
2,603333	0,2	-1,747572
2,606667	0,2	-1,747757
2,610000	0,2	-1,748015
2,613333	0,2	-1,748707
2,616667	0,2	-1,749737
2,620000	0,2	-1,750576
2,623333	0,2	-1,750753
2,626667	0,2	-1,750203
2,630000	0,2	-1,749316
2,633333	0,2	-1,748617
2,636667	0,2	-1,748241
2,640000	0,2	-1,747949
2,643333	0,2	-1,747579
2,646667	0,2	-1,747060
2,650000	0,2	-1,746182
2,653333	0,2	-1,744765
2,656667	0,2	-1,743006
2,660000	0,2	-1,741415
2,663333	0,2	-1,740445
2,666667	0,2	-1,740296
2,670000	0,2	-1,740968
2,673333	0,2	-1,742379
2,676667	0,2	-1,744389
2,680000	0,2	-1,746819
2,683333	0,2	-1,749486
2,686667	0,2	-1,752015
2,690000	0,2	-1,753843
2,693333	0,2	-1,754752
2,696667	0,2	-1,755091
2,700000	0,2	-1,755275
2,703333	0,2	-1,755334
2,706667	0,2	-1,755063
2,710000	0,2	-1,754421
2,713333	0,2	-1,753810
2,716667	0,2	-1,753929
2,720000	0,2	-1,754972
2,723333	0,2	-1,756084
2,726667	0,2	-1,756267
2,730000	0,2	-1,755573
2,733333	0,2	-1,754798
2,736667	0,2	-1,754434
2,740000	0,2	-1,754421
2,743333	0,2	-1,754537
2,746667	0,2	-1,754531
2,750000	0,2	-1,754144
2,753333	0,2	-1,753223
2,756667	0,2	-1,751673
2,760000	0,2	-1,749554
2,763333	0,2	-1,747459
2,766667	0,2	-1,746395
2,770000	0,2	-1,746974
2,773333	0,2	-1,748763
2,776667	0,2	-1,750554
2,780000	0,2	-1,751215
2,783333	0,2	-1,750441
2,786667	0,2	-1,748738
2,790000	0,2	-1,746715
2,793333	0,2	-1,744641
2,796667	0,2	-1,742576
2,800000	0,2	-1,740700
2,803333	0,2	-1,739459
2,806667	0,2	-1,739090
2,810000	0,2	-1,739062
2,813333	0,2	-1,738455
2,816667	0,2	-1,736731
2,820000	0,2	-1,733859
2,823333	0,2	-1,730006
2,826667	0,2	-1,725281
2,830000	0,2	-1,719470
2,833333	0,2	-1,711963
2,836667	0,2	-1,702009
2,840000	0,2	-1,688966
2,843333	0,2	-1,672316
2,846667	0,2	-1,651565
2,850000	0,2	-1,626135
2,853333	0,2	-1,595717
2,856667	0,2	-1,561051
2,860000	0,2	-1,523898
2,863333	0,2	-1,485863
2,866667	0,2	-1,447447
2,870000	0,2	-1,408153
2,873333	0,2	-1,366892
2,876667	0,2	-1,322106
2,880000	0,2	-1,271826
2,883333	0,2	-1,213534
2,886667	0,2	-1,143535
2,890000	0,2	-1,056094
2,893333	0,2	-0,943077
2,896667	0,2	-0,794868
2,900000	0,2	-0,602861
2,903333	0,2	-0,362992
2,906667	0,2	-0,078939
2,910000	0,2	0,236916
2,913333	0,2	0,565529
2,916667	0,2	0,884930
2,920000	0,2	1,173791
2,923333	0,2	1,413994
2,926667	0,2	1,592642
2,930000	0,2	1,704139
2,933333	0,2	1,751663
2,936667	0,2	1,746452
2,940000	0,2	1,704519
2,943333	0,2	1,642587
2,946667	0,2	1,575443
2,950000	0,2	1,514845
2,953333	0,2	1,468838
2,956667	0,2	1,441721
2,960000	0,2	1,434979
2,963333	0,2	1,448033
2,966667	0,2	1,478526
2,970000	0,2	1,522957
2,973333	0,2	1,577193
2,976667	0,2	1,636811
2,980000	0,2	1,697714
2,983333	0,2	1,756287
2,986667	0,2	1,809128
2,990000	0,2	1,853175
2,993333	0,2	1,886019
2,996667	0,2	1,905877
3,000000	0,2	1,911598
3,003333	0,2	1,903186
3,006667	0,2	1,882302
3,010000	0,2	1,851716
3,013333	0,2	1,814151
3,016667	0,2	1,771887
3,020000	0,2	1,726933
3,023333	0,2	1,680893
3,026667	0,2	1,634844
3,030000	0,2	1,589690
3,033333	0,2	1,546578
3,036667	0,2	1,507246
3,040000	0,2	1,474317
3,043333	0,2	1,451330
3,046667	0,2	1,442781
3,050000	0,2	1,454686
3,053333	0,2	1,496296
3,056667	0,2	1,583551
3,060000	0,2	1,743827
3,063333	0,2	2,020278
3,066667	0,2	2,473346
3,070000	0,2	3,176235
3,073333	0,2	4,202255
3,076667	0,2	5,607178
3,080000	0,2	7,414893
3,083333	0,2	9,612120
3,086667	0,2	12,150171
3,090000	0,2	14,947473
3,093333	0,2	17,889551
3,096667	0,2	20,829763
3,100000	0,2	23,597243
3,103333	0,2	26,014922
3,106667	0,2	27,924503
3,110000	0,2	29,210924
3,113333	0,2	29,817809
3,116667	0,2	29,750248
3,120000	0,2	29,068428
3,123333	0,2	27,877769
3,126667	0,2	26,319728
3,130000	0,2	24,564402
3,133333	0,2	22,798214
3,136667	0,2	21,194113
3,140000	0,2	19,862737
3,143333	0,2	18,808484
3,146667	0,2	17,926075
3,150000	0,2	17,050665
3,153333	0,2	16,035980
3,156667	0,2	14,816177
3,160000	0,2	13,422287
3,163333	0,2	11,955630
3,166667	0,2	10,541586
3,170000	0,2	9,288342
3,173333	0,2	8,263962
3,176667	0,2	7,492459
3,180000	0,2	6,962699
3,183333	0,2	6,642104
3,186667	0,2	6,488740
3,190000	0,2	6,459483
3,193333	0,2	6,514188
3,196667	0,2	6,616526
3,200000	0,2	6,733243
3,203333	0,2	6,834111
3,206667	0,2	6,893805
3,210000	0,2	6,894292
3,213333	0,2	6,825569
3,216667	0,2	6,685293
3,220000	0,2	6,478341
3,223333	0,2	6,215552
3,226667	0,2	5,911624
3,230000	0,2	5,582750
3,233333	0,2	5,244077
3,236667	0,2	4,907595
3,240000	0,2	4,581172
3,243333	0,2	4,269084
3,246667	0,2	3,973436
3,250000	0,2	3,695148
3,253333	0,2	3,434323
3,256667	0,2	3,190543
3,260000	0,2	2,963413
3,263333	0,2	2,753485
3,266667	0,2	2,562516
3,270000	0,2	2,392531
3,273333	0,2	2,244909
3,276667	0,2	2,120036
3,280000	0,2	2,017111
3,283333	0,2	1,934267
3,286667	0,2	1,869122
3,290000	0,2	1,819169
3,293333	0,2	1,781617
3,296667	0,2	1,753181
3,300000	0,2	1,730257
3,303333	0,2	1,709325
3,306667	0,2	1,687584
3,310000	0,2	1,663658
3,313333	0,2	1,637725
3,316667	0,2	1,611089
3,320000	0,2	1,585958
3,323333	0,2	1,565278
3,326667	0,2	1,552004
3,330000	0,2	1,548406
3,333333	0,2	1,556178
3,336667	0,2	1,576651
3,340000	0,2	1,610368
3,343333	0,2	1,656504
3,346667	0,2	1,712760
3,350000	0,2	1,775672
3,353333	0,2	1,840885
3,356667	0,2	1,903466
3,360000	0,2	1,958475
3,363333	0,2	2,001673
3,366667	0,2	2,030355
3,370000	0,2	2,044149
3,373333	0,2	2,044958
3,376667	0,2	2,036254
3,380000	0,2	2,022578
3,383333	0,2	2,008870
3,386667	0,2	1,999654
3,390000	0,2	1,998651
3,393333	0,2	2,008844
3,396667	0,2	2,032588
3,400000	0,2	2,071620
3,403333	0,2	2,127031
3,406667	0,2	2,198845
3,410000	0,2	2,285263
3,413333	0,2	2,382687
3,416667	0,2	2,486787
3,420000	0,2	2,593240
3,423333	0,2	2,697297
3,426667	0,2	2,793577
3,430000	0,2	2,876978
3,433333	0,2	2,943403
3,436667	0,2	2,989768
3,440000	0,2	3,014036
3,443333	0,2	3,015316
3,446667	0,2	2,993732
3,450000	0,2	2,950077
3,453333	0,2	2,885577
3,456667	0,2	2,801759
3,460000	0,2	2,700272
3,463333	0,2	2,582900
3,466667	0,2	2,451561
3,470000	0,2	2,308099
3,473333	0,2	2,154381
3,476667	0,2	1,992659
3,480000	0,2	1,825514
3,483333	0,2	1,655546
3,486667	0,2	1,485162
3,490000	0,2	1,316311
3,493333	0,2	1,150443
3,496667	0,2	0,989217
3,500000	0,2	0,835201
3,503333	0,2	0,691296
3,506667	0,2	0,559494
3,510000	0,2	0,440765
3,513333	0,2	0,335798
3,516667	0,2	0,245263
3,520000	0,2	0,169830
3,523333	0,2	0,110634
3,526667	0,2	0,069696
3,530000	0,2	0,049635
3,533333	0,2	0,052643
3,536667	0,2	0,079100
3,540000	0,2	0,126675
3,543333	0,2	0,190370
3,546667	0,2	0,263030
3,550000	0,2	0,336214
3,553333	0,2	0,401850
3,556667	0,2	0,454381
3,560000	0,2	0,492140
3,563333	0,2	0,516872
3,566667	0,2	0,532047
3,570000	0,2	0,541716
3,573333	0,2	0,550080
3,576667	0,2	0,560927
3,580000	0,2	0,577176
3,583333	0,2	0,601397
3,586667	0,2	0,637559
3,590000	0,2	0,693118
3,593333	0,2	0,779818
3,596667	0,2	0,911612
3,600000	0,2	1,098776
3,603333	0,2	1,340377
3,606667	0,2	1,619764
3,610000	0,2	1,906332
3,613333	0,2	2,163735
3,616667	0,2	2,361361
3,620000	0,2	2,483821
3,623333	0,2	2,534081
3,626667	0,2	2,529217
3,630000	0,2	2,492031
3,633333	0,2	2,443402
3,636667	0,2	2,397897
3,640000	0,2	2,362463
3,643333	0,2	2,337541
3,646667	0,2	2,319789
3,650000	0,2	2,305030
3,653333	0,2	2,290582
3,656667	0,2	2,276531
3,660000	0,2	2,265321
3,663333	0,2	2,260256
3,666667	0,2	2,264223
3,670000	0,2	2,279226
3,673333	0,2	2,306707
3,676667	0,2	2,348023
3,680000	0,2	2,404280
3,683333	0,2	2,476087
3,686667	0,2	2,563859
3,690000	0,2	2,668019
3,693333	0,2	2,788708
3,696667	0,2	2,925469
3,700000	0,2	3,077467
3,703333	0,2	3,244114
3,706667	0,2	3,425343
3,710000	0,2	3,621401
3,713333	0,2	3,832503
3,716667	0,2	4,058283
3,720000	0,2	4,297237
3,723333	0,2	4,546912
3,726667	0,2	4,804796
3,730000	0,2	5,068651
3,733333	0,2	5,335949
3,736667	0,2	5,603478
3,740000	0,2	5,867510
3,743333	0,2	6,124163
3,746667	0,2	6,369691
3,750000	0,2	6,600508
3,753333	0,2	6,812928
3,756667	0,2	7,003060
3,760000	0,2	7,166973
3,763333	0,2	7,300993
3,766667	0,2	7,402169
3,770000	0,2	7,468610
3,773333	0,2	7,499465
3,776667	0,2	7,494545
3,780000	0,2	7,453609
3,783333	0,2	7,376074
3,786667	0,2	7,261673
3,790000	0,2	7,111123
3,793333	0,2	6,926289
3,796667	0,2	6,710293
3,800000	0,2	6,467193
3,803333	0,2	6,201083
3,806667	0,2	5,915656
3,810000	0,2	5,614471
3,813333	0,2	5,301243
3,816667	0,2	4,980063
3,820000	0,2	4,655294
3,823333	0,2	4,330815
3,826667	0,2	4,009555
3,830000	0,2	3,694048
3,833333	0,2	3,386855
3,836667	0,2	3,090236
3,840000	0,2	2,805774
3,843333	0,2	2,534336
3,846667	0,2	2,276311
3,850000	0,2	2,031820
3,853333	0,2	1,800830
3,856667	0,2	1,583195
3,860000	0,2	1,378250
3,863333	0,2	1,184370
3,866667	0,2	0,999440
3,870000	0,2	0,821926
3,873333	0,2	0,651347
3,876667	0,2	0,487882
3,880000	0,2	0,331819
3,883333	0,2	0,183345
3,886667	0,2	0,042508
3,890000	0,2	-0,090535
3,893333	0,2	-0,215182
3,896667	0,2	-0,330509
3,900000	0,2	-0,435603
3,903333	0,2	-0,529893
3,906667	0,2	-0,613590
3,910000	0,2	-0,687688
3,913333	0,2	-0,753518
3,916667	0,2	-0,812118
3,920000	0,2	-0,863337
3,923333	0,2	-0,905670
3,926667	0,2	-0,937663
3,930000	0,2	-0,959503
3,933333	0,2	-0,972956
3,936667	0,2	-0,980041
3,940000	0,2	-0,982242
3,943333	0,2	-0,980645
3,946667	0,2	-0,975764
3,950000	0,2	-0,967078
3,953333	0,2	-0,953484
3,956667	0,2	-0,934549
3,960000	0,2	-0,911043
3,963333	0,2	-0,884142
3,966667	0,2	-0,854644
3,970000	0,2	-0,822893
3,973333	0,2	-0,788758
3,976667	0,2	-0,751712
3,980000	0,2	-0,711351
3,983333	0,2	-0,667834
3,986667	0,2	-0,621714
3,990000	0,2	-0,573408
3,993333	0,2	-0,522974
3,996667	0,2	-0,470278
4,000000	0,2	-0,415030
4,003333	0,2	-0,356433
4,006667	0,2	-0,292870
4,010000	0,2	-0,222062
4,013333	0,2	-0,141594
4,016667	0,2	-0,049414
4,020000	0,2	0,056117
4,023333	0,2	0,176456
4,026667	0,2	0,312810
4,030000	0,2	0,466627
4,033333	0,2	0,640786
4,036667	0,2	0,839798
4,040000	0,2	1,068939
4,043333	0,2	1,333762
4,046667	0,2	1,640100
4,050000	0,2	1,994154
4,053333	0,2	2,402747
4,056667	0,2	2,873826
4,060000	0,2	3,417121
4,063333	0,2	4,044436
4,066667	0,2	4,768781
4,070000	0,2	5,602639
4,073333	0,2	6,556031
4,076667	0,2	7,634411
4,080000	0,2	8,836323
4,083333	0,2	10,151026
4,086667	0,2	11,558120
4,090000	0,2	13,034179
4,093333	0,2	14,574126
4,096667	0,2	16,238737
4,100000	0,2	18,245094
4,103333	0,2	21,120697
4,106667	0,2	25,917811
4,110000	0,2	34,353672
4,113333	0,2	48,511765
4,116667	0,2	69,772262
4,120000	0,2	97,314542
4,123333	0,2	127,331327
4,126667	0,2	153,896409
4,130000	0,2	171,180405
4,133333	0,2	175,682913
4,136667	0,2	167,275061
4,140000	0,2	148,765430
4,143333	0,2	124,527018
4,146667	0,2	98,983178
4,150000	0,2	75,534466
4,153333	0,2	56,126182
4,156667	0,2	41,351986
4,160000	0,2	30,852900
4,163333	0,2	23,779791
4,166667	0,2	19,169727
4,170000	0,2	16,177778
4,173333	0,2	14,172770
4,176667	0,2	12,739447
4,180000	0,2	11,633978
4,183333	0,2	10,727184
4,186667	0,2	9,955080
4,190000	0,2	9,285179
4,193333	0,2	8,698126
4,196667	0,2	8,179489
4,200000	0,2	7,717050
4,203333	0,2	7,300580
4,206667	0,2	6,922319
4,210000	0,2	6,577134
4,213333	0,2	6,262121
4,216667	0,2	5,975949
4,220000	0,2	5,718212
4,223333	0,2	5,489027
4,226667	0,2	5,288572
4,230000	0,2	5,116279
4,233333	0,2	4,970735
4,236667	0,2	4,850391
4,240000	0,2	4,753975
4,243333	0,2	4,680603
4,246667	0,2	4,629746
4,250000	0,2	4,600752
4,253333	0,2	4,592554
4,256667	0,2	4,604019
4,260000	0,2	4,634194
4,263333	0,2	4,682007
4,266667	0,2	4,746048
4,270000	0,2	4,825029
4,273333	0,2	4,918381
4,276667	0,2	5,026064
4,280000	0,2	5,147785
4,283333	0,2	5,282576
4,286667	0,2	5,429235
4,290000	0,2	5,587017
4,293333	0,2	5,755259
4,296667	0,2	5,932394
4,300000	0,2	6,116026
4,303333	0,2	6,303407
4,306667	0,2	6,491108
4,310000	0,2	6,675203
4,313333	0,2	6,852417
4,316667	0,2	7,020679
4,320000	0,2	7,178736
4,323333	0,2	7,325590
4,326667	0,2	7,460185
4,330000	0,2	7,581435
4,333333	0,2	7,688531
4,336667	0,2	7,781164
4,340000	0,2	7,859432
4,343333	0,2	7,923658
4,346667	0,2	7,974008
4,350000	0,2	8,010063
4,353333	0,2	8,031109
4,356667	0,2	8,036727
4,360000	0,2	8,026972
4,363333	0,2	8,002309
4,366667	0,2	7,963378
4,370000	0,2	7,910846
4,373333	0,2	7,845727
4,376667	0,2	7,769689
4,380000	0,2	7,684989
4,383333	0,2	7,594593
4,386667	0,2	7,502296
4,390000	0,2	7,412167
4,393333	0,2	7,327667
4,396667	0,2	7,251259
4,400000	0,2	7,184558
4,403333	0,2	7,128471
4,406667	0,2	7,083093
4,410000	0,2	7,047610
4,413333	0,2	7,020501
4,416667	0,2	6,999830
4,420000	0,2	6,983471
4,423333	0,2	6,969520
4,426667	0,2	6,956654
4,430000	0,2	6,943998
4,433333	0,2	6,930814
4,436667	0,2	6,916513
4,440000	0,2	6,901000
4,443333	0,2	6,884787
4,446667	0,2	6,868506
4,450000	0,2	6,852355
4,453333	0,2	6,836037
4,456667	0,2	6,819019
4,460000	0,2	6,801040
4,463333	0,2	6,782308
4,466667	0,2	6,762830
4,470000	0,2	6,741760
4,473333	0,2	6,717552
4,476667	0,2	6,688404
4,480000	0,2	6,652712
4,483333	0,2	6,609661
4,486667	0,2	6,559488
4,490000	0,2	6,503046
4,493333	0,2	6,441183
4,496667	0,2	6,374688
4,500000	0,2	6,304897
4,503333	0,2	6,234333
4,506667	0,2	6,166773
4,510000	0,2	6,107046
4,513333	0,2	6,061387
4,516667	0,2	6,038200
4,520000	0,2	6,048256
4,523333	0,2	6,104146
4,526667	0,2	6,219096
4,530000	0,2	6,405334
4,533333	0,2	6,672315
4,536667	0,2	7,024625
4,540000	0,2	7,459969
4,543333	0,2	7,968160
4,546667	0,2	8,531548
4,550000	0,2	9,126916
4,553333	0,2	9,728098
4,556667	0,2	10,308403
4,560000	0,2	10,842741
4,563333	0,2	11,309614
4,566667	0,2	11,692763
4,570000	0,2	11,982126
4,573333	0,2	12,174065
4,576667	0,2	12,270857
4,580000	0,2	12,279441
4,583333	0,2	12,210064
4,586667	0,2	12,075610
4,590000	0,2	11,891853
4,593333	0,2	11,678246
4,596667	0,2	11,457917
4,600000	0,2	11,256022
4,603333	0,2	11,097364
4,606667	0,2	11,004247
4,610000	0,2	10,994356
4,613333	0,2	11,078247
4,616667	0,2	11,257079
4,620000	0,2	11,521816
4,623333	0,2	11,854031
4,626667	0,2	12,227629
4,630000	0,2	12,611476
4,633333	0,2	12,972948
4,636667	0,2	13,281674
4,640000	0,2	13,512655
4,643333	0,2	13,647951
4,646667	0,2	13,676848
4,650000	0,2	13,595609
4,653333	0,2	13,407315
4,656667	0,2	13,121192
4,660000	0,2	12,751102
4,663333	0,2	12,313733
4,666667	0,2	11,826854
4,670000	0,2	11,307798
4,673333	0,2	10,772353
4,676667	0,2	10,234306
4,680000	0,2	9,705656
4,683333	0,2	9,196601
4,686667	0,2	8,714653
4,690000	0,2	8,264095
4,693333	0,2	7,846554
4,696667	0,2	7,462114
4,700000	0,2	7,110328
4,703333	0,2	6,790604
4,706667	0,2	6,501955
4,710000	0,2	6,242914
4,713333	0,2	6,011824
4,716667	0,2	5,806922
4,720000	0,2	5,626007
4,723333	0,2	5,466529
4,726667	0,2	5,326385
4,730000	0,2	5,204246
4,733333	0,2	5,098885
4,736667	0,2	5,008526
4,740000	0,2	4,930885
4,743333	0,2	4,863512
4,746667	0,2	4,804200
4,750000	0,2	4,751035
4,753333	0,2	4,702143
4,756667	0,2	4,655856
4,760000	0,2	4,610966
4,763333	0,2	4,566434
4,766667	0,2	4,521101
4,770000	0,2	4,473918
4,773333	0,2	4,424392
4,776667	0,2	4,372657
4,780000	0,2	4,319302
4,783333	0,2	4,265365
4,786667	0,2	4,212257
4,790000	0,2	4,161517
4,793333	0,2	4,114794
4,796667	0,2	4,073910
4,800000	0,2	4,040622
4,803333	0,2	4,016371
4,806667	0,2	4,002241
4,810000	0,2	3,998728
4,813333	0,2	4,005759
4,816667	0,2	4,023350
4,820000	0,2	4,051825
4,823333	0,2	4,091310
4,826667	0,2	4,141403
4,830000	0,2	4,201191
4,833333	0,2	4,269209
4,836667	0,2	4,343324
4,840000	0,2	4,421187
4,843333	0,2	4,501014
4,846667	0,2	4,581532
4,850000	0,2	4,661304
4,853333	0,2	4,738639
4,856667	0,2	4,811971
4,860000	0,2	4,879818
4,863333	0,2	4,940625
4,866667	0,2	4,993467
4,870000	0,2	5,038756
4,873333	0,2	5,077642
4,876667	0,2	5,110836
4,880000	0,2	5,138140
4,883333	0,2	5,158690
4,886667	0,2	5,171558
4,890000	0,2	5,176475
4,893333	0,2	5,174169
4,896667	0,2	5,165940
4,900000	0,2	5,152966
4,903333	0,2	5,135984
4,906667	0,2	5,115151
4,910000	0,2	5,090140
4,913333	0,2	5,060894
4,916667	0,2	5,028548
4,920000	0,2	4,995395
4,923333	0,2	4,963856
4,926667	0,2	4,935637
4,930000	0,2	4,911797
4,933333	0,2	4,893342
4,936667	0,2	4,881532
4,940000	0,2	4,877605
4,943333	0,2	4,882301
4,946667	0,2	4,895536
4,950000	0,2	4,916509
4,953333	0,2	4,944237
4,956667	0,2	4,977867
4,960000	0,2	5,016480
4,963333	0,2	5,058811
4,966667	0,2	5,102852
4,970000	0,2	5,145912
4,973333	0,2	5,185721
4,976667	0,2	5,221054
4,980000	0,2	5,250791
4,983333	0,2	5,273169
4,986667	0,2	5,286335
4,990000	0,2	5,289126
4,993333	0,2	5,281385
4,996667	0,2	5,263776
5,000000	0,2	5,237347
5,003333	0,2	5,203376
5,006667	0,2	5,163313
5,010000	0,2	5,118444
5,013333	0,2	5,069755
5,016667	0,2	5,018161
5,020000	0,2	4,964793
5,023333	0,2	4,911206
5,026667	0,2	4,859444
5,030000	0,2	4,811816
5,033333	0,2	4,770221
5,036667	0,2	4,735542
5,040000	0,2	4,708064
5,043333	0,2	4,688518
5,046667	0,2	4,678266
5,050000	0,2	4,678763
5,053333	0,2	4,691361
5,056667	0,2	4,717188
5,060000	0,2	4,757050
5,063333	0,2	4,811693
5,066667	0,2	4,881779
5,070000	0,2	4,967606
5,073333	0,2	5,069390
5,076667	0,2	5,187839
5,080000	0,2	5,324181
5,083333	0,2	5,479627
5,086667	0,2	5,655194
5,090000	0,2	5,852019
5,093333	0,2	6,071077
5,096667	0,2	6,312430
5,100000	0,2	6,575142
5,103333	0,2	6,857475
5,106667	0,2	7,156956
5,110000	0,2	7,470689
5,113333	0,2	7,795379
5,116667	0,2	8,126950
5,120000	0,2	8,460611
5,123333	0,2	8,791159
5,126667	0,2	9,113147
5,130000	0,2	9,421194
5,133333	0,2	9,710121
5,136667	0,2	9,974670
5,140000	0,2	10,209446
5,143333	0,2	10,409556
5,146667	0,2	10,571522
5,150000	0,2	10,693465
5,153333	0,2	10,774517
5,156667	0,2	10,814492
5,160000	0,2	10,813830
5,163333	0,2	10,773213
5,166667	0,2	10,693624
5,170000	0,2	10,577155
5,173333	0,2	10,427151
5,176667	0,2	10,247221
5,180000	0,2	10,040716
5,183333	0,2	9,811125
5,186667	0,2	9,562274
5,190000	0,2	9,298328
5,193333	0,2	9,023807
5,196667	0,2	8,743063
5,200000	0,2	8,459695
5,203333	0,2	8,176645
5,206667	0,2	7,896401
5,210000	0,2	7,621024
5,213333	0,2	7,352486
5,216667	0,2	7,092926
5,220000	0,2	6,844320
5,223333	0,2	6,608140
5,226667	0,2	6,385393
5,230000	0,2	6,176703
5,233333	0,2	5,982399
5,236667	0,2	5,802678
5,240000	0,2	5,637554
5,243333	0,2	5,486643
5,246667	0,2	5,349102
5,250000	0,2	5,223885
5,253333	0,2	5,110234
5,256667	0,2	5,007861
5,260000	0,2	4,916695
5,263333	0,2	4,836574
5,266667	0,2	4,767142
5,270000	0,2	4,707953
5,273333	0,2	4,658543
5,276667	0,2	4,618464
5,280000	0,2	4,587349
5,283333	0,2	4,564946
5,286667	0,2	4,551124
5,290000	0,2	4,545887
5,293333	0,2	4,549381
5,296667	0,2	4,561953
5,300000	0,2	4,584246
5,303333	0,2	4,617090
5,306667	0,2	4,661324
5,310000	0,2	4,717722
5,313333	0,2	4,786718
5,316667	0,2	4,868249
5,320000	0,2	4,962250
5,323333	0,2	5,069146
5,326667	0,2	5,189508
5,330000	0,2	5,323154
5,333333	0,2	5,468873
5,336667	0,2	5,625117
5,340000	0,2	5,790559
5,343333	0,2	5,963948
5,346667	0,2	6,143642
5,350000	0,2	6,327454
5,353333	0,2	6,513144
5,356667	0,2	6,698682
5,360000	0,2	6,881746
5,363333	0,2	7,059387
5,366667	0,2	7,228385
5,370000	0,2	7,385701
5,373333	0,2	7,528683
5,376667	0,2	7,655242
5,380000	0,2	7,763850
5,383333	0,2	7,853082
5,386667	0,2	7,921419
5,390000	0,2	7,967621
5,393333	0,2	7,990786
5,396667	0,2	7,990037
5,400000	0,2	7,964591
5,403333	0,2	7,914490
5,406667	0,2	7,841157
5,410000	0,2	7,746800
5,413333	0,2	7,633514
5,416667	0,2	7,503348
5,420000	0,2	7,358717
5,423333	0,2	7,202611
5,426667	0,2	7,038457
5,430000	0,2	6,869447
5,433333	0,2	6,698136
5,436667	0,2	6,526782
5,440000	0,2	6,357650
5,443333	0,2	6,193119
5,446667	0,2	6,035906
5,450000	0,2	5,888952
5,453333	0,2	5,754723
5,456667	0,2	5,634627
5,460000	0,2	5,529007
5,463333	0,2	5,437444
5,466667	0,2	5,359130
5,470000	0,2	5,293184
5,473333	0,2	5,238694
5,476667	0,2	5,194593
5,480000	0,2	5,159682
5,483333	0,2	5,132682
5,486667	0,2	5,112064
5,490000	0,2	5,096039
5,493333	0,2	5,082976
5,496667	0,2	5,071695
5,500000	0,2	5,061255
5,503333	0,2	5,050467
5,506667	0,2	5,037811
5,510000	0,2	5,021921
5,513333	0,2	5,001900
5,516667	0,2	4,977083
5,520000	0,2	4,946862
5,523333	0,2	4,910878
5,526667	0,2	4,869149
5,530000	0,2	4,821959
5,533333	0,2	4,769693
5,536667	0,2	4,712743
5,540000	0,2	4,651609
5,543333	0,2	4,587019
5,546667	0,2	4,519812
5,550000	0,2	4,450703
5,553333	0,2	4,380063
5,556667	0,2	4,307919
5,560000	0,2	4,234348
5,563333	0,2	4,160128
5,566667	0,2	4,086879
5,570000	0,2	4,016225
5,573333	0,2	3,948967
5,576667	0,2	3,885274
5,580000	0,2	3,825149
5,583333	0,2	3,768506
5,586667	0,2	3,715349
5,590000	0,2	3,666252
5,593333	0,2	3,622514
5,596667	0,2	3,585747
5,600000	0,2	3,557399
5,603333	0,2	3,538410
5,606667	0,2	3,528889
5,610000	0,2	3,528352
5,613333	0,2	3,536588
5,616667	0,2	3,553950
5,620000	0,2	3,580748
5,623333	0,2	3,616874
5,626667	0,2	3,661992
5,630000	0,2	3,715631
5,633333	0,2	3,776971
5,636667	0,2	3,844627
5,640000	0,2	3,917048
5,643333	0,2	3,993061
5,646667	0,2	4,071495
5,650000	0,2	4,150558
5,653333	0,2	4,227988
5,656667	0,2	4,301516
5,660000	0,2	4,369167
5,663333	0,2	4,429345
5,666667	0,2	4,480725
5,670000	0,2	4,522152
5,673333	0,2	4,552674
5,676667	0,2	4,571614
5,680000	0,2	4,578406
5,683333	0,2	4,572388
5,686667	0,2	4,553150
5,690000	0,2	4,521058
5,693333	0,2	4,477023
5,696667	0,2	4,421879
5,700000	0,2	4,356253
5,703333	0,2	4,280987
5,706667	0,2	4,197510
5,710000	0,2	4,107591
5,713333	0,2	4,012663
5,716667	0,2	3,913650
5,720000	0,2	3,811596
5,723333	0,2	3,708145
5,726667	0,2	3,605170
5,730000	0,2	3,504307
5,733333	0,2	3,406722
5,736667	0,2	3,312942
5,740000	0,2	3,223276
5,743333	0,2	3,138368
5,746667	0,2	3,059016
5,750000	0,2	2,985911
5,753333	0,2	2,919747
5,756667	0,2	2,861340
5,760000	0,2	2,811541
5,763333	0,2	2,770756
5,766667	0,2	2,738625
5,770000	0,2	2,714265
5,773333	0,2	2,696654
5,776667	0,2	2,684942
5,780000	0,2	2,678568
5,783333	0,2	2,677163
5,786667	0,2	2,680492
5,790000	0,2	2,688558
5,793333	0,2	2,701596
5,796667	0,2	2,719703
5,800000	0,2	2,742499
5,803333	0,2	2,769390
5,806667	0,2	2,800071
5,810000	0,2	2,834447
5,813333	0,2	2,872181
5,816667	0,2	2,912723
5,820000	0,2	2,955686
5,823333	0,2	3,001160
5,826667	0,2	3,049809
5,830000	0,2	3,102430
5,833333	0,2	3,159365
5,836667	0,2	3,220559
5,840000	0,2	3,285908
5,843333	0,2	3,355446
5,846667	0,2	3,429496
5,850000	0,2	3,508541
5,853333	0,2	3,592853
5,856667	0,2	3,682192
5,860000	0,2	3,775638
5,863333	0,2	3,871900
5,866667	0,2	3,969901
5,870000	0,2	4,068785
5,873333	0,2	4,167610
5,876667	0,2	4,265468
5,880000	0,2	4,361667
5,883333	0,2	4,455573
5,886667	0,2	4,546386
5,890000	0,2	4,633013
5,893333	0,2	4,713915
5,896667	0,2	4,787203
5,900000	0,2	4,850979
5,903333	0,2	4,903638
5,906667	0,2	4,944030
5,910000	0,2	4,971346
5,913333	0,2	4,984876
5,916667	0,2	4,984124
5,920000	0,2	4,968989
5,923333	0,2	4,939516
5,926667	0,2	4,895644
5,930000	0,2	4,837308
5,933333	0,2	4,764650
5,936667	0,2	4,678341
5,940000	0,2	4,579746
5,943333	0,2	4,470582
5,946667	0,2	4,352593
5,950000	0,2	4,227544
5,953333	0,2	4,097116
5,956667	0,2	3,962764
5,960000	0,2	3,825933
5,963333	0,2	3,688149
5,966667	0,2	3,550803
5,970000	0,2	3,415229
5,973333	0,2	3,282768
5,976667	0,2	3,154394
5,980000	0,2	3,030848
5,983333	0,2	2,913150
5,986667	0,2	2,802183
5,990000	0,2	2,698264
5,993333	0,2	2,601884
5,996667	0,2	2,514158
6,000000	0,2	2,436088
6,003333	0,2	2,367900
6,006667	0,2	2,309064
6,010000	0,2	2,258663
6,013333	0,2	2,215988
6,016667	0,2	2,180812
6,020000	0,2	2,153141
6,023333	0,2	2,132935
6,026667	0,2	2,119970
6,030000	0,2	2,113874
6,033333	0,2	2,114285
6,036667	0,2	2,120705
6,040000	0,2	2,132412
6,043333	0,2	2,148795
6,046667	0,2	2,169390
6,050000	0,2	2,193497
6,053333	0,2	2,220346
6,056667	0,2	2,249539
6,060000	0,2	2,280827
6,063333	0,2	2,313709
6,066667	0,2	2,347605
6,070000	0,2	2,382277
6,073333	0,2	2,417803
6,076667	0,2	2,453973
6,080000	0,2	2,489850
6,083333	0,2	2,524085
6,086667	0,2	2,555529
6,090000	0,2	2,583472
6,093333	0,2	2,607661
6,096667	0,2	2,628328
6,100000	0,2	2,645911
6,103333	0,2	2,660362
6,106667	0,2	2,670722
6,110000	0,2	2,675623
6,113333	0,2	2,674472
6,116667	0,2	2,667958
6,120000	0,2	2,657279
6,123333	0,2	2,643295
6,126667	0,2	2,626311
6,130000	0,2	2,606160
6,133333	0,2	2,582663
6,136667	0,2	2,556026
6,140000	0,2	2,526689
6,143333	0,2	2,495121
6,146667	0,2	2,461767
6,150000	0,2	2,427003
6,153333	0,2	2,391250
6,156667	0,2	2,355175
6,160000	0,2	2,319604
6,163333	0,2	2,285064
6,166667	0,2	2,251656
6,170000	0,2	2,219586
6,173333	0,2	2,189549
6,176667	0,2	2,162351
6,180000	0,2	2,138279
6,183333	0,2	2,117138
6,186667	0,2	2,098742
6,190000	0,2	2,082924
6,193333	0,2	2,069370
6,196667	0,2	2,057765
6,200000	0,2	2,047910
6,203333	0,2	2,039796
6,206667	0,2	2,033712
6,210000	0,2	2,030009
6,213333	0,2	2,028832
6,216667	0,2	2,030101
6,220000	0,2	2,033480
6,223333	0,2	2,038478
6,226667	0,2	2,044657
6,230000	0,2	2,051557
6,233333	0,2	2,058689
6,236667	0,2	2,065748
6,240000	0,2	2,072575
6,243333	0,2	2,079032
6,246667	0,2	2,085166
6,250000	0,2	2,091354
6,253333	0,2	2,098102
6,256667	0,2	2,105569
6,260000	0,2	2,113221
6,263333	0,2	2,120041
6,266667	0,2	2,125246
6,270000	0,2	2,128871
6,273333	0,2	2,131533
6,276667	0,2	2,133790
6,280000	0,2	2,135965
6,283333	0,2	2,138468
6,286667	0,2	2,142011
6,290000	0,2	2,147286
6,293333	0,2	2,154549
6,296667	0,2	2,163819
6,300000	0,2	2,175222
6,303333	0,2	2,188821
6,306667	0,2	2,204346
6,310000	0,2	2,221383
6,313333	0,2	2,240089
6,316667	0,2	2,261514
6,320000	0,2	2,286909
6,323333	0,2	2,316924
6,326667	0,2	2,351556
6,330000	0,2	2,390487
6,333333	0,2	2,433277
6,336667	0,2	2,479509
6,340000	0,2	2,528907
6,343333	0,2	2,581208
6,346667	0,2	2,636172
6,350000	0,2	2,693792
6,353333	0,2	2,753937
6,356667	0,2	2,816003
6,360000	0,2	2,879371
6,363333	0,2	2,943811
6,366667	0,2	3,009095
6,370000	0,2	3,074594
6,373333	0,2	3,139585
6,376667	0,2	3,203674
6,380000	0,2	3,266549
6,383333	0,2	3,327684
6,386667	0,2	3,386531
6,390000	0,2	3,442642
6,393333	0,2	3,495471
6,396667	0,2	3,544245
6,400000	0,2	3,587989
6,403333	0,2	3,625683
6,406667	0,2	3,656628
6,410000	0,2	3,680866
6,413333	0,2	3,699104
6,416667	0,2	3,711988
6,420000	0,2	3,719622
6,423333	0,2	3,721822
6,426667	0,2	3,718472
6,430000	0,2	3,709587
6,433333	0,2	3,695206
6,436667	0,2	3,675195
6,440000	0,2	3,649225
6,443333	0,2	3,617062
6,446667	0,2	3,578890
6,450000	0,2	3,535435
6,453333	0,2	3,487621
6,456667	0,2	3,436200
6,460000	0,2	3,381778
6,463333	0,2	3,324679
6,466667	0,2	3,264968
6,470000	0,2	3,203116
6,473333	0,2	3,140147
6,476667	0,2	3,076934
6,480000	0,2	3,013723
6,483333	0,2	2,950292
6,486667	0,2	2,886437
6,490000	0,2	2,822333
6,493333	0,2	2,758239
6,496667	0,2	2,694136
6,500000	0,2	2,630157
6,503333	0,2	2,566822
6,506667	0,2	2,504402
6,510000	0,2	2,442800
6,513333	0,2	2,382209
6,516667	0,2	2,323247
6,520000	0,2	2,266359
6,523333	0,2	2,211420
6,526667	0,2	2,158095
6,530000	0,2	2,106389
6,533333	0,2	2,056589
6,536667	0,2	2,008886
6,540000	0,2	1,963133
6,543333	0,2	1,918937
6,546667	0,2	1,875945
6,550000	0,2	1,834028
6,553333	0,2	1,793326
6,556667	0,2	1,754155
6,560000	0,2	1,716852
6,563333	0,2	1,681663
6,566667	0,2	1,648598
6,570000	0,2	1,617561
6,573333	0,2	1,588588
6,576667	0,2	1,561877
6,580000	0,2	1,537591
6,583333	0,2	1,515448
6,586667	0,2	1,494611
6,590000	0,2	1,474267
6,593333	0,2	1,454307
6,596667	0,2	1,435324
6,600000	0,2	1,417910
6,603333	0,2	1,402133
6,606667	0,2	1,387750
6,610000	0,2	1,374691
6,613333	0,2	1,363136
6,616667	0,2	1,353178
6,620000	0,2	1,344544
6,623333	0,2	1,336836
6,626667	0,2	1,330006
6,630000	0,2	1,324422
6,633333	0,2	1,320451
6,636667	0,2	1,318075
6,640000	0,2	1,316900
6,643333	0,2	1,316465
6,646667	0,2	1,316534
6,650000	0,2	1,317299
6,653333	0,2	1,319418
6,656667	0,2	1,323611
6,660000	0,2	1,330106
6,663333	0,2	1,338441
6,666667	0,2	1,347878
6,670000	0,2	1,357968
6,673333	0,2	1,368638
6,676667	0,2	1,380053
6,680000	0,2	1,392469
6,683333	0,2	1,405984
6,686667	0,2	1,420363
6,690000	0,2	1,435066
6,693333	0,2	1,449691
6,696667	0,2	1,464361
6,700000	0,2	1,479420
6,703333	0,2	1,495045
6,706667	0,2	1,511247
6,710000	0,2	1,527886
6,713333	0,2	1,544712
6,716667	0,2	1,561495
6,720000	0,2	1,577997
6,723333	0,2	1,593857
6,726667	0,2	1,608767
6,730000	0,2	1,622682
6,733333	0,2	1,635670
6,736667	0,2	1,647606
6,740000	0,2	1,658045
6,743333	0,2	1,666368
6,746667	0,2	1,672226
6,750000	0,2	1,675870
6,753333	0,2	1,677870
6,756667	0,2	1,678675
6,760000	0,2	1,678576
6,763333	0,2	1,677590
6,766667	0,2	1,675309
6,770000	0,2	1,671225
6,773333	0,2	1,665137
6,776667	0,2	1,657237
6,780000	0,2	1,647723
6,783333	0,2	1,636376
6,786667	0,2	1,623075
6,790000	0,2	1,608477
6,793333	0,2	1,593474
6,796667	0,2	1,578365
6,800000	0,2	1,562848
6,803333	0,2	1,546407
6,806667	0,2	1,528652
6,810000	0,2	1,509624
6,813333	0,2	1,489884
6,816667	0,2	1,470224
6,820000	0,2	1,451150
6,823333	0,2	1,432709
6,826667	0,2	1,414797
6,830000	0,2	1,397410
6,833333	0,2	1,380541
6,836667	0,2	1,363904
6,840000	0,2	1,347020
6,843333	0,2	1,329854
6,846667	0,2	1,313247
6,850000	0,2	1,298559
6,853333	0,2	1,286822
6,856667	0,2	1,278039
6,860000	0,2	1,271165
6,863333	0,2	1,264868
6,866667	0,2	1,258454
6,870000	0,2	1,251952
6,873333	0,2	1,245438
6,876667	0,2	1,238801
6,880000	0,2	1,232047
6,883333	0,2	1,225223
6,886667	0,2	1,218163
6,890000	0,2	1,210454
6,893333	0,2	1,201572
6,896667	0,2	1,191135
6,900000	0,2	1,179041
6,903333	0,2	1,165460
6,906667	0,2	1,150744
6,910000	0,2	1,135266
6,913333	0,2	1,119414
6,916667	0,2	1,103801
6,920000	0,2	1,089281
6,923333	0,2	1,076609
6,926667	0,2	1,066337
6,930000	0,2	1,059015
6,933333	0,2	1,054806
6,936667	0,2	1,052971
6,940000	0,2	1,052418
6,943333	0,2	1,052793
6,946667	0,2	1,054448
6,950000	0,2	1,057380
6,953333	0,2	1,060878
6,956667	0,2	1,064197
6,960000	0,2	1,067063
6,963333	0,2	1,069681
6,966667	0,2	1,072412
6,970000	0,2	1,075477
6,973333	0,2	1,079021
6,976667	0,2	1,083135
6,980000	0,2	1,087741
6,983333	0,2	1,092780
6,986667	0,2	1,098402
6,990000	0,2	1,104939
6,993333	0,2	1,112738
6,996667	0,2	1,121832
7,000000	0,2	1,131787
7,003333	0,2	1,141916
7,006667	0,2	1,151581
7,010000	0,2	1,160158
7,013333	0,2	1,167087
7,016667	0,2	1,172529
7,020000	0,2	1,177447
7,023333	0,2	1,182590
7,026667	0,2	1,187754
7,030000	0,2	1,192227
7,033333	0,2	1,195616
7,036667	0,2	1,197926
7,040000	0,2	1,198998
7,043333	0,2	1,198410
7,046667	0,2	1,196105
7,050000	0,2	1,192904
7,053333	0,2	1,189940
7,056667	0,2	1,187376
7,060000	0,2	1,184322
7,063333	0,2	1,180287
7,066667	0,2	1,175999
7,070000	0,2	1,172749
7,073333	0,2	1,171410
7,076667	0,2	1,171979
7,080000	0,2	1,173939
7,083333	0,2	1,176971
7,086667	0,2	1,180984
7,090000	0,2	1,185620
7,093333	0,2	1,190335
7,096667	0,2	1,194978
7,100000	0,2	1,199840
7,103333	0,2	1,205143
7,106667	0,2	1,210726
7,110000	0,2	1,215988
7,113333	0,2	1,220038
7,116667	0,2	1,222127
7,120000	0,2	1,221958
7,123333	0,2	1,219710
7,126667	0,2	1,216054
7,130000	0,2	1,211774
7,133333	0,2	1,207130
7,136667	0,2	1,201885
7,140000	0,2	1,195872
7,143333	0,2	1,189313
7,146667	0,2	1,182489
7,150000	0,2	1,175196
7,153333	0,2	1,166816
7,156667	0,2	1,156766
7,160000	0,2	1,144681
7,163333	0,2	1,130711
7,166667	0,2	1,115646
7,170000	0,2	1,100509
7,173333	0,2	1,086094
7,176667	0,2	1,072556
7,180000	0,2	1,059309
7,183333	0,2	1,045661
7,186667	0,2	1,031507
7,190000	0,2	1,017184
7,193333	0,2	1,002725
7,196667	0,2	0,987749
7,200000	0,2	0,972201
7,203333	0,2	0,956635
7,206667	0,2	0,941723
7,210000	0,2	0,927777
7,213333	0,2	0,914539
7,216667	0,2	0,901476
7,220000	0,2	0,888379
7,223333	0,2	0,875447
7,226667	0,2	0,863001
7,230000	0,2	0,851241
7,233333	0,2	0,840051
7,236667	0,2	0,829178
7,240000	0,2	0,818487
7,243333	0,2	0,807745
7,246667	0,2	0,796656
7,250000	0,2	0,785404
7,253333	0,2	0,774554
7,256667	0,2	0,764333
7,260000	0,2	0,754537
7,263333	0,2	0,744924
7,266667	0,2	0,735223
7,270000	0,2	0,725147
7,273333	0,2	0,714692
7,276667	0,2	0,704087
7,280000	0,2	0,693551
7,283333	0,2	0,683333
7,286667	0,2	0,673836
7,290000	0,2	0,665407
7,293333	0,2	0,657949
7,296667	0,2	0,650986
7,300000	0,2	0,644078
7,303333	0,2	0,636966
7,306667	0,2	0,629499
7,310000	0,2	0,621598
7,313333	0,2	0,613222
7,316667	0,2	0,604413
7,320000	0,2	0,595414
7,323333	0,2	0,586616
7,326667	0,2	0,578380
7,330000	0,2	0,570914
7,333333	0,2	0,564189
7,336667	0,2	0,557831
7,340000	0,2	0,551239
7,343333	0,2	0,544007
7,346667	0,2	0,536241
7,350000	0,2	0,528488
7,353333	0,2	0,521350
7,356667	0,2	0,515074
7,360000	0,2	0,509506
7,363333	0,2	0,504317
7,366667	0,2	0,499252
7,370000	0,2	0,494400
7,373333	0,2	0,490068
7,376667	0,2	0,486225
7,380000	0,2	0,482643
7,383333	0,2	0,479543
7,386667	0,2	0,477315
7,390000	0,2	0,475899
7,393333	0,2	0,474988
7,396667	0,2	0,474425
7,400000	0,2	0,474221
7,403333	0,2	0,474454
7,406667	0,2	0,475262
7,410000	0,2	0,476785
7,413333	0,2	0,478843
7,416667	0,2	0,480911
7,420000	0,2	0,482728
7,423333	0,2	0,484710
7,426667	0,2	0,487558
7,430000	0,2	0,491547
7,433333	0,2	0,496346
7,436667	0,2	0,501558
7,440000	0,2	0,507304
7,443333	0,2	0,514122
7,446667	0,2	0,522220
7,450000	0,2	0,531066
7,453333	0,2	0,539918
7,456667	0,2	0,548586
7,460000	0,2	0,557383
7,463333	0,2	0,566573
7,466667	0,2	0,576293
7,470000	0,2	0,586608
7,473333	0,2	0,597234
7,476667	0,2	0,607609
7,480000	0,2	0,617429
7,483333	0,2	0,627005
7,486667	0,2	0,637115
7,490000	0,2	0,648346
7,493333	0,2	0,660652
7,496667	0,2	0,673637
7,500000	0,2	0,686983
7,503333	0,2	0,700559
7,506667	0,2	0,714418
7,510000	0,2	0,728756
7,513333	0,2	0,743609
7,516667	0,2	0,758681
7,520000	0,2	0,773753
7,523333	0,2	0,789006
7,526667	0,2	0,804733
7,530000	0,2	0,820943
7,533333	0,2	0,837379
7,536667	0,2	0,853808
7,540000	0,2	0,870015
7,543333	0,2	0,885613
7,546667	0,2	0,900230
7,550000	0,2	0,914034
7,553333	0,2	0,927866
7,556667	0,2	0,942436
7,560000	0,2	0,957555
7,563333	0,2	0,972536
7,566667	0,2	0,986892
7,570000	0,2	1,000439
7,573333	0,2	1,013184
7,576667	0,2	1,025199
7,580000	0,2	1,036515
7,583333	0,2	1,047186
7,586667	0,2	1,057396
7,590000	0,2	1,067341
7,593333	0,2	1,076926
7,596667	0,2	1,085719
7,600000	0,2	1,093284
7,603333	0,2	1,099356
7,606667	0,2	1,103842
7,610000	0,2	1,106978
7,613333	0,2	1,109367
7,616667	0,2	1,111516
7,620000	0,2	1,113468
7,623333	0,2	1,114972
7,626667	0,2	1,115798
7,630000	0,2	1,115717
7,633333	0,2	1,114626
7,636667	0,2	1,112863
7,640000	0,2	1,110854
7,643333	0,2	1,108621
7,646667	0,2	1,106162
7,650000	0,2	1,103786
7,653333	0,2	1,101917
7,656667	0,2	1,100877
7,660000	0,2	1,100859
7,663333	0,2	1,102162
7,666667	0,2	1,105076
7,670000	0,2	1,109271
7,673333	0,2	1,113940
7,676667	0,2	1,118728
7,680000	0,2	1,124121
7,683333	0,2	1,130886
7,686667	0,2	1,139234
7,690000	0,2	1,148683
7,693333	0,2	1,158817
7,696667	0,2	1,169717
7,700000	0,2	1,181723
7,703333	0,2	1,195272
7,706667	0,2	1,210724
7,710000	0,2	1,227973
7,713333	0,2	1,246432
7,716667	0,2	1,265864
7,720000	0,2	1,286916
7,723333	0,2	1,310332
7,726667	0,2	1,336094
7,730000	0,2	1,363752
7,733333	0,2	1,393060
7,736667	0,2	1,423922
7,740000	0,2	1,456127
7,743333	0,2	1,489541
7,746667	0,2	1,524359
7,750000	0,2	1,560949
7,753333	0,2	1,599727
7,756667	0,2	1,641078
7,760000	0,2	1,685077
7,763333	0,2	1,731349
7,766667	0,2	1,779229
7,770000	0,2	1,827883
7,773333	0,2	1,876532
7,776667	0,2	1,924884
7,780000	0,2	1,973260
7,783333	0,2	2,022188
7,786667	0,2	2,072053
7,790000	0,2	2,122847
7,793333	0,2	2,173816
7,796667	0,2	2,223740
7,800000	0,2	2,271961
7,803333	0,2	2,318870
7,806667	0,2	2,365243
7,810000	0,2	2,411238
7,813333	0,2	2,456094
7,816667	0,2	2,498658
7,820000	0,2	2,538042
7,823333	0,2	2,573958
7,826667	0,2	2,606502
7,830000	0,2	2,635715
7,833333	0,2	2,661400
7,836667	0,2	2,683187
7,840000	0,2	2,700768
7,843333	0,2	2,714086
7,846667	0,2	2,723234
7,850000	0,2	2,728488
7,853333	0,2	2,730331
7,856667	0,2	2,728966
7,860000	0,2	2,724005
7,863333	0,2	2,714869
7,866667	0,2	2,701297
7,870000	0,2	2,683418
7,873333	0,2	2,661567
7,876667	0,2	2,636150
7,880000	0,2	2,607665
7,883333	0,2	2,576757
7,886667	0,2	2,544084
7,890000	0,2	2,510049
7,893333	0,2	2,474631
7,896667	0,2	2,437515
7,900000	0,2	2,398369
7,903333	0,2	2,356988
7,906667	0,2	2,313453
7,910000	0,2	2,268238
7,913333	0,2	2,222063
7,916667	0,2	2,175549
7,920000	0,2	2,129049
7,923333	0,2	2,082846
7,926667	0,2	2,037226
7,930000	0,2	1,992098
7,933333	0,2	1,946936
7,936667	0,2	1,901264
7,940000	0,2	1,854987
7,943333	0,2	1,808448
7,946667	0,2	1,762370
7,950000	0,2	1,717539
7,953333	0,2	1,674299
7,956667	0,2	1,632404
7,960000	0,2	1,591578
7,963333	0,2	1,551985
7,966667	0,2	1,513892
7,970000	0,2	1,477316
7,973333	0,2	1,442093
7,976667	0,2	1,407939
7,980000	0,2	1,374595
7,983333	0,2	1,342003
7,986667	0,2	1,310231
7,990000	0,2	1,279395
7,993333	0,2	1,249656
7,996667	0,2	1,221358
8,000000	0,2	1,195234
8,003333	0,2	1,171999
8,006667	0,2	1,151609
8,010000	0,2	1,133240
8,013333	0,2	1,115967
8,016667	0,2	1,099290
8,020000	0,2	1,083051
8,023333	0,2	1,067180
8,026667	0,2	1,051744
8,030000	0,2	1,037024
8,033333	0,2	1,023275
8,036667	0,2	1,010468
8,040000	0,2	0,998215
8,043333	0,2	0,986164
8,046667	0,2	0,974641
8,050000	0,2	0,964248
8,053333	0,2	0,955029
8,056667	0,2	0,946648
8,060000	0,2	0,938778
8,063333	0,2	0,931148
8,066667	0,2	0,923869
8,070000	0,2	0,917573
8,073333	0,2	0,912767
8,076667	0,2	0,909366
8,080000	0,2	0,906914
8,083333	0,2	0,904741
8,086667	0,2	0,901979
8,090000	0,2	0,898053
8,093333	0,2	0,893220
8,096667	0,2	0,888351
8,100000	0,2	0,884223
8,103333	0,2	0,881248
8,106667	0,2	0,879741
8,110000	0,2	0,879830
8,113333	0,2	0,881055
8,116667	0,2	0,882624
8,120000	0,2	0,883985
8,123333	0,2	0,885064
8,126667	0,2	0,886177
8,130000	0,2	0,887464
8,133333	0,2	0,888546
8,136667	0,2	0,889052
8,140000	0,2	0,889157
8,143333	0,2	0,889346
8,146667	0,2	0,889871
8,150000	0,2	0,890624
8,153333	0,2	0,891444
8,156667	0,2	0,892303
8,160000	0,2	0,893156
8,163333	0,2	0,893742
8,166667	0,2	0,893621
8,170000	0,2	0,892510
8,173333	0,2	0,890414
8,176667	0,2	0,887597
8,180000	0,2	0,884565
8,183333	0,2	0,881660
8,186667	0,2	0,878578
8,190000	0,2	0,874658
8,193333	0,2	0,869601
8,196667	0,2	0,863447
8,200000	0,2	0,856145
8,203333	0,2	0,847867
8,206667	0,2	0,839366
8,210000	0,2	0,831342
8,213333	0,2	0,823676
8,216667	0,2	0,815492
8,220000	0,2	0,806009
8,223333	0,2	0,795184
8,226667	0,2	0,783324
8,230000	0,2	0,770600
8,233333	0,2	0,757377
8,236667	0,2	0,744278
8,240000	0,2	0,731442
8,243333	0,2	0,718331
8,246667	0,2	0,704665
8,250000	0,2	0,690963
8,253333	0,2	0,677621
8,256667	0,2	0,664171
8,260000	0,2	0,650090
8,263333	0,2	0,635586
8,266667	0,2	0,621250
8,270000	0,2	0,607322
8,273333	0,2	0,593414
8,276667	0,2	0,578975
8,280000	0,2	0,564041
8,283333	0,2	0,549105
8,286667	0,2	0,534259
8,290000	0,2	0,519142
8,293333	0,2	0,503724
8,296667	0,2	0,488450
8,300000	0,2	0,473634
8,303333	0,2	0,459219
8,306667	0,2	0,445093
8,310000	0,2	0,431395
8,313333	0,2	0,418387
8,316667	0,2	0,405878
8,320000	0,2	0,392956
8,323333	0,2	0,378830
8,326667	0,2	0,363864
8,330000	0,2	0,349173
8,333333	0,2	0,335418
8,336667	0,2	0,322527
8,340000	0,2	0,310258
8,343333	0,2	0,298462
8,346667	0,2	0,287095
8,350000	0,2	0,276219
8,353333	0,2	0,265797
8,356667	0,2	0,255721
8,360000	0,2	0,246120
8,363333	0,2	0,237127
8,366667	0,2	0,228439
8,370000	0,2	0,219727
8,373333	0,2	0,211206
8,376667	0,2	0,203349
8,380000	0,2	0,196336
8,383333	0,2	0,190007
8,386667	0,2	0,184107
8,390000	0,2	0,178587
8,393333	0,2	0,173587
8,396667	0,2	0,169158
8,400000	0,2	0,165312
8,403333	0,2	0,162101
8,406667	0,2	0,159500
8,410000	0,2	0,157499
8,413333	0,2	0,156159
8,416667	0,2	0,155480
8,420000	0,2	0,155396
8,423333	0,2	0,155837
8,426667	0,2	0,156645
8,430000	0,2	0,157584
8,433333	0,2	0,158513
8,436667	0,2	0,159459
8,440000	0,2	0,160678
8,443333	0,2	0,162781
8,446667	0,2	0,166442
8,450000	0,2	0,171897
8,453333	0,2	0,178737
8,456667	0,2	0,186038
8,460000	0,2	0,192902
8,463333	0,2	0,199050
8,466667	0,2	0,204843
8,470000	0,2	0,210903
8,473333	0,2	0,217792
8,476667	0,2	0,225862
8,480000	0,2	0,235114
8,483333	0,2	0,245107
8,486667	0,2	0,255228
8,490000	0,2	0,265135
8,493333	0,2	0,275070
8,496667	0,2	0,285748
8,500000	0,2	0,297776
8,503333	0,2	0,311270
8,506667	0,2	0,325880
8,510000	0,2	0,341103
8,513333	0,2	0,356719
8,516667	0,2	0,372706
8,520000	0,2	0,388686
8,523333	0,2	0,404032
8,526667	0,2	0,418580
8,530000	0,2	0,432802
8,533333	0,2	0,447223
8,536667	0,2	0,461792
8,540000	0,2	0,475748
8,543333	0,2	0,488222
8,546667	0,2	0,498972
8,550000	0,2	0,508273
8,553333	0,2	0,516415
8,556667	0,2	0,523594
8,560000	0,2	0,529960
8,563333	0,2	0,535531
8,566667	0,2	0,540151
8,570000	0,2	0,543546
8,573333	0,2	0,545516
8,576667	0,2	0,546098
8,580000	0,2	0,545524
8,583333	0,2	0,543936
8,586667	0,2	0,540998
8,590000	0,2	0,535878
8,593333	0,2	0,527938
8,596667	0,2	0,517413
8,600000	0,2	0,505147
8,603333	0,2	0,491807
8,606667	0,2	0,477655
8,610000	0,2	0,462781
8,613333	0,2	0,447017
8,616667	0,2	0,429816
8,620000	0,2	0,410679
8,623333	0,2	0,389889
8,626667	0,2	0,368755
8,630000	0,2	0,348779
8,633333	0,2	0,330466
8,636667	0,2	0,313117
8,640000	0,2	0,295614
8,643333	0,2	0,277264
8,646667	0,2	0,258173
8,650000	0,2	0,239041
8,653333	0,2	0,220730
8,656667	0,2	0,203928
8,660000	0,2	0,188907
8,663333	0,2	0,175411
8,666667	0,2	0,162933
8,670000	0,2	0,151377
8,673333	0,2	0,141282
8,676667	0,2	0,133109
8,680000	0,2	0,126670
8,683333	0,2	0,121450
8,686667	0,2	0,117241
8,690000	0,2	0,114222
8,693333	0,2	0,112413
8,696667	0,2	0,111463
8,700000	0,2	0,111046
8,703333	0,2	0,110901
8,706667	0,2	0,110669
8,710000	0,2	0,110400
8,713333	0,2	0,111037
8,716667	0,2	0,113747
8,720000	0,2	0,118784
8,723333	0,2	0,125327
8,726667	0,2	0,132472
8,730000	0,2	0,140102
8,733333	0,2	0,148653
8,736667	0,2	0,158417
8,740000	0,2	0,169224
8,743333	0,2	0,180539
8,746667	0,2	0,191919
8,750000	0,2	0,203389
8,753333	0,2	0,215273
8,756667	0,2	0,227767
8,760000	0,2	0,240780
8,763333	0,2	0,254160
8,766667	0,2	0,267873
8,770000	0,2	0,281825
8,773333	0,2	0,295666
8,776667	0,2	0,308957
8,780000	0,2	0,321604
8,783333	0,2	0,334124
8,786667	0,2	0,347264
8,790000	0,2	0,360992
8,793333	0,2	0,374118
8,796667	0,2	0,385355
8,800000	0,2	0,394455
8,803333	0,2	0,402240
8,806667	0,2	0,409894
8,810000	0,2	0,418066
8,813333	0,2	0,426464
8,816667	0,2	0,434362
8,820000	0,2	0,441288
8,823333	0,2	0,447051
8,826667	0,2	0,451448
8,830000	0,2	0,454345
8,833333	0,2	0,455875
8,836667	0,2	0,456326
8,840000	0,2	0,455946
8,843333	0,2	0,454798
8,846667	0,2	0,452665
8,850000	0,2	0,449303
8,853333	0,2	0,444782
8,856667	0,2	0,439267
8,860000	0,2	0,432699
8,863333	0,2	0,425197
8,866667	0,2	0,417409
8,870000	0,2	0,409952
8,873333	0,2	0,402883
8,876667	0,2	0,395884
8,880000	0,2	0,388572
8,883333	0,2	0,380548
8,886667	0,2	0,371440
8,890000	0,2	0,361163
8,893333	0,2	0,349973
8,896667	0,2	0,338198
8,900000	0,2	0,325978
8,903333	0,2	0,313338
8,906667	0,2	0,300492
8,910000	0,2	0,287937
8,913333	0,2	0,276114
8,916667	0,2	0,265003
8,920000	0,2	0,253978
8,923333	0,2	0,242239
8,926667	0,2	0,229604
8,930000	0,2	0,216686
8,933333	0,2	0,204113
8,936667	0,2	0,191931
8,940000	0,2	0,179845
8,943333	0,2	0,167680
8,946667	0,2	0,155704
8,950000	0,2	0,144491
8,953333	0,2	0,134305
8,956667	0,2	0,124873
8,960000	0,2	0,115686
8,963333	0,2	0,106361
8,966667	0,2	0,096962
8,970000	0,2	0,088010
8,973333	0,2	0,080004
8,976667	0,2	0,072989
8,980000	0,2	0,066588
8,983333	0,2	0,060331
8,986667	0,2	0,053862
8,990000	0,2	0,047099
8,993333	0,2	0,040414
8,996667	0,2	0,034378
9,000000	0,2	0,029197
9,003333	0,2	0,024857
9,006667	0,2	0,021753
9,010000	0,2	0,020463
9,013333	0,2	0,020881
9,016667	0,2	0,021997
9,020000	0,2	0,022600
9,023333	0,2	0,022222
9,026667	0,2	0,021430
9,030000	0,2	0,021249
9,033333	0,2	0,022371
9,036667	0,2	0,024872
9,040000	0,2	0,028479
9,043333	0,2	0,033101
9,046667	0,2	0,039093
9,050000	0,2	0,046845
9,053333	0,2	0,056297
9,056667	0,2	0,067047
9,060000	0,2	0,078769
9,063333	0,2	0,091272
9,066667	0,2	0,104336
9,070000	0,2	0,118089
9,073333	0,2	0,133435
9,076667	0,2	0,151454
9,080000	0,2	0,172411
9,083333	0,2	0,195551
9,086667	0,2	0,219613
9,090000	0,2	0,243755
9,093333	0,2	0,268271
9,096667	0,2	0,294256
9,100000	0,2	0,322602
9,103333	0,2	0,353527
9,106667	0,2	0,386737
9,110000	0,2	0,421797
9,113333	0,2	0,458585
9,116667	0,2	0,497307
9,120000	0,2	0,538112
9,123333	0,2	0,581259
9,126667	0,2	0,627315
9,130000	0,2	0,676450
9,133333	0,2	0,727868
9,136667	0,2	0,780369
9,140000	0,2	0,833125
9,143333	0,2	0,885883
9,146667	0,2	0,938792
9,150000	0,2	0,992149
9,153333	0,2	1,046140
9,156667	0,2	1,100664
9,160000	0,2	1,155372
9,163333	0,2	1,209865
9,166667	0,2	1,263769
9,170000	0,2	1,316728
9,173333	0,2	1,368442
9,176667	0,2	1,418518
9,180000	0,2	1,466463
9,183333	0,2	1,511990
9,186667	0,2	1,555024
9,190000	0,2	1,595320
9,193333	0,2	1,632434
9,196667	0,2	1,665946
9,200000	0,2	1,695430
9,203333	0,2	1,720516
9,206667	0,2	1,741054
9,210000	0,2	1,756969
9,213333	0,2	1,768166
9,216667	0,2	1,774799
9,220000	0,2	1,777114
9,223333	0,2	1,774871
9,226667	0,2	1,767584
9,230000	0,2	1,755291
9,233333	0,2	1,738538
9,236667	0,2	1,717706
9,240000	0,2	1,692744
9,243333	0,2	1,663390
9,246667	0,2	1,629475
9,250000	0,2	1,591315
9,253333	0,2	1,549696
9,256667	0,2	1,505246
9,260000	0,2	1,458207
9,263333	0,2	1,408884
9,266667	0,2	1,357879
9,270000	0,2	1,305797
9,273333	0,2	1,252839
9,276667	0,2	1,198849
9,280000	0,2	1,143807
9,283333	0,2	1,088112
9,286667	0,2	1,032249
9,290000	0,2	0,976367
9,293333	0,2	0,920370
9,296667	0,2	0,864413
9,300000	0,2	0,809180
9,303333	0,2	0,755431
9,306667	0,2	0,703409
9,310000	0,2	0,652936
9,313333	0,2	0,603809
9,316667	0,2	0,556029
9,320000	0,2	0,509901
9,323333	0,2	0,465800
9,326667	0,2	0,423853
9,330000	0,2	0,383987
9,333333	0,2	0,346126
9,336667	0,2	0,310384
9,340000	0,2	0,277140
9,343333	0,2	0,246723
9,346667	0,2	0,219067
9,350000	0,2	0,193795
9,353333	0,2	0,170589
9,356667	0,2	0,149356
9,360000	0,2	0,129891
9,363333	0,2	0,111749
9,366667	0,2	0,094846
9,370000	0,2	0,079758
9,373333	0,2	0,067143
9,376667	0,2	0,057308
9,380000	0,2	0,050246
9,383333	0,2	0,045702
9,386667	0,2	0,043262
9,390000	0,2	0,042369
9,393333	0,2	0,042297
9,396667	0,2	0,042636
9,400000	0,2	0,043749
9,403333	0,2	0,046269
9,406667	0,2	0,050409
9,410000	0,2	0,055967
9,413333	0,2	0,062525
9,416667	0,2	0,069681
9,420000	0,2	0,077483
9,423333	0,2	0,086444
9,426667	0,2	0,097067
9,430000	0,2	0,109601
9,433333	0,2	0,123939
9,436667	0,2	0,139570
9,440000	0,2	0,155849
9,443333	0,2	0,172307
9,446667	0,2	0,188770
9,450000	0,2	0,205300
9,453333	0,2	0,222064
9,456667	0,2	0,239304
9,460000	0,2	0,257193
9,463333	0,2	0,275730
9,466667	0,2	0,294844
9,470000	0,2	0,314483
9,473333	0,2	0,334597
9,476667	0,2	0,355021
9,480000	0,2	0,375554
9,483333	0,2	0,396218
9,486667	0,2	0,417132
9,490000	0,2	0,438182
9,493333	0,2	0,459206
9,496667	0,2	0,480238
9,500000	0,2	0,501225
9,503333	0,2	0,521898
9,506667	0,2	0,542058
9,510000	0,2	0,561844
9,513333	0,2	0,581766
9,516667	0,2	0,602252
9,520000	0,2	0,623166
9,523333	0,2	0,644129
9,526667	0,2	0,665056
9,530000	0,2	0,685952
9,533333	0,2	0,706596
9,536667	0,2	0,726654
9,540000	0,2	0,745952
9,543333	0,2	0,764760
9,546667	0,2	0,783700
9,550000	0,2	0,803298
9,553333	0,2	0,823606
9,556667	0,2	0,843992
9,560000	0,2	0,863502
9,563333	0,2	0,881703
9,566667	0,2	0,898958
9,570000	0,2	0,915747
9,573333	0,2	0,931919
9,576667	0,2	0,946889
9,580000	0,2	0,960478
9,583333	0,2	0,972989
9,586667	0,2	0,984490
9,590000	0,2	0,994687
9,593333	0,2	1,003376
9,596667	0,2	1,010506
9,600000	0,2	1,015950
9,603333	0,2	1,019516
9,606667	0,2	1,021105
9,610000	0,2	1,020789
9,613333	0,2	1,018657
9,616667	0,2	1,014511
9,620000	0,2	1,007975
9,623333	0,2	0,998942
9,626667	0,2	0,987601
9,630000	0,2	0,974280
9,633333	0,2	0,959351
9,636667	0,2	0,942864
9,640000	0,2	0,924338
9,643333	0,2	0,903226
9,646667	0,2	0,879454
9,650000	0,2	0,853502
9,653333	0,2	0,826181
9,656667	0,2	0,798223
9,660000	0,2	0,769864
9,663333	0,2	0,740844
9,666667	0,2	0,710759
9,670000	0,2	0,679273
9,673333	0,2	0,646179
9,676667	0,2	0,611608
9,680000	0,2	0,576203
9,683333	0,2	0,540854
9,686667	0,2	0,506167
9,690000	0,2	0,472275
9,693333	0,2	0,439043
9,696667	0,2	0,406276
9,700000	0,2	0,373926
9,703333	0,2	0,342174
9,706667	0,2	0,310998
9,710000	0,2	0,280054
9,713333	0,2	0,249416
9,716667	0,2	0,219790
9,720000	0,2	0,191761
9,723333	0,2	0,165293
9,726667	0,2	0,139909
9,730000	0,2	0,115130
9,733333	0,2	0,090830
9,736667	0,2	0,067227
9,740000	0,2	0,044621
9,743333	0,2	0,023213
9,746667	0,2	0,003110
9,750000	0,2	-0,015631
9,753333	0,2	-0,033115
9,756667	0,2	-0,049761
9,760000	0,2	-0,066109
9,763333	0,2	-0,082407
9,766667	0,2	-0,098485
9,770000	0,2	-0,113892
9,773333	0,2	-0,128201
9,776667	0,2	-0,141370
9,780000	0,2	-0,153666
9,783333	0,2	-0,165227
9,786667	0,2	-0,176037
9,790000	0,2	-0,186178
9,793333	0,2	-0,195818
9,796667	0,2	-0,205059
9,800000	0,2	-0,213835
9,803333	0,2	-0,221950
9,806667	0,2	-0,229411
9,810000	0,2	-0,236642
9,813333	0,2	-0,244102
9,816667	0,2	-0,251841
9,820000	0,2	-0,259570
9,823333	0,2	-0,266982
9,826667	0,2	-0,273960
9,830000	0,2	-0,280524
9,833333	0,2	-0,286761
9,836667	0,2	-0,292919
9,840000	0,2	-0,299235
9,843333	0,2	-0,305564
9,846667	0,2	-0,311570
9,850000	0,2	-0,317204
9,853333	0,2	-0,322738
9,856667	0,2	-0,328379
9,860000	0,2	-0,333997
9,863333	0,2	-0,339373
9,866667	0,2	-0,344523
9,870000	0,2	-0,349614
9,873333	0,2	-0,354859
9,876667	0,2	-0,360336
9,880000	0,2	-0,365664
9,883333	0,2	-0,370236
9,886667	0,2	-0,373826
9,890000	0,2	-0,376779
9,893333	0,2	-0,379622
9,896667	0,2	-0,382663
9,900000	0,2	-0,386034
9,903333	0,2	-0,389762
9,906667	0,2	-0,393694
9,910000	0,2	-0,397571
9,913333	0,2	-0,401153
9,916667	0,2	-0,404342
9,920000	0,2	-0,407215
9,923333	0,2	-0,409877
9,926667	0,2	-0,412455
9,930000	0,2	-0,415171
9,933333	0,2	-0,418151
9,936667	0,2	-0,421254
9,940000	0,2	-0,424210
9,943333	0,2	-0,426797
9,946667	0,2	-0,429007
9,950000	0,2	-0,431052
9,953333	0,2	-0,433062
9,956667	0,2	-0,435013
9,960000	0,2	-0,437039
9,963333	0,2	-0,439479
9,966667	0,2	-0,442363
9,970000	0,2	-0,445189
9,973333	0,2	-0,447446
9,976667	0,2	-0,449078
9,980000	0,2	-0,450393
9,983333	0,2	-0,451641
9,986667	0,2	-0,452576
9,990000	0,2	-0,452612
9,993333	0,2	-0,451474
9,996667	0,2	-0,449422
10,000000	0,2	-0,446985
10,003333	0,2	-0,444821
10,006667	0,2	-0,443687
10,010000	0,2	-0,444166
10,013333	0,2	-0,446194
10,016667	0,2	-0,448831
10,020000	0,2	-0,450763
10,023333	0,2	-0,451155
10,026667	0,2	-0,449841
10,030000	0,2	-0,447098
10,033333	0,2	-0,443693
10,036667	0,2	-0,440728
10,040000	0,2	-0,438952
10,043333	0,2	-0,438485
10,046667	0,2	-0,439197
10,050000	0,2	-0,440853
10,053333	0,2	-0,442862
10,056667	0,2	-0,444510
10,060000	0,2	-0,445581
10,063333	0,2	-0,446366
10,066667	0,2	-0,446998
10,070000	0,2	-0,447237
10,073333	0,2	-0,446916
10,076667	0,2	-0,446123
10,080000	0,2	-0,444948
10,083333	0,2	-0,443438
10,086667	0,2	-0,441849
10,090000	0,2	-0,440720
10,093333	0,2	-0,440442
10,096667	0,2	-0,440832
10,100000	0,2	-0,441443
10,103333	0,2	-0,442022
10,106667	0,2	-0,442521
10,110000	0,2	-0,442925
10,113333	0,2	-0,443193
10,116667	0,2	-0,443263
10,120000	0,2	-0,443085
10,123333	0,2	-0,442748
10,126667	0,2	-0,442450
10,130000	0,2	-0,442272
10,133333	0,2	-0,442185
10,136667	0,2	-0,442354
10,140000	0,2	-0,443217
10,143333	0,2	-0,445224
10,146667	0,2	-0,448481
10,150000	0,2	-0,452568
10,153333	0,2	-0,456590
10,156667	0,2	-0,459617
10,160000	0,2	-0,461429
10,163333	0,2	-0,462604
10,166667	0,2	-0,463549
10,170000	0,2	-0,463769
10,173333	0,2	-0,462538
10,176667	0,2	-0,460093
10,180000	0,2	-0,457671
10,183333	0,2	-0,456230
10,186667	0,2	-0,455777
10,190000	0,2	-0,456038
10,193333	0,2	-0,456886
10,196667	0,2	-0,457798
10,200000	0,2	-0,457699
10,203333	0,2	-0,456015
10,206667	0,2	-0,453242
10,210000	0,2	-0,450180
10,213333	0,2	-0,447284
10,216667	0,2	-0,444597
10,220000	0,2	-0,441870
10,223333	0,2	-0,438879
10,226667	0,2	-0,435542
10,230000	0,2	-0,431795
10,233333	0,2	-0,427544
10,236667	0,2	-0,422619
10,240000	0,2	-0,416682
10,243333	0,2	-0,409301
10,246667	0,2	-0,400063
10,250000	0,2	-0,388695
10,253333	0,2	-0,375316
10,256667	0,2	-0,360573
10,260000	0,2	-0,345256
10,263333	0,2	-0,329613
10,266667	0,2	-0,313197
10,270000	0,2	-0,295541
10,273333	0,2	-0,276711
10,276667	0,2	-0,256959
10,280000	0,2	-0,236197
10,283333	0,2	-0,214186
10,286667	0,2	-0,190877
10,290000	0,2	-0,166106
10,293333	0,2	-0,139240
10,296667	0,2	-0,109480
10,300000	0,2	-0,076426
10,303333	0,2	-0,040349
10,306667	0,2	-0,002044
10,310000	0,2	0,037684
10,313333	0,2	0,078563
10,316667	0,2	0,120692
10,320000	0,2	0,163998
10,323333	0,2	0,208447
10,326667	0,2	0,254592
10,330000	0,2	0,303201
10,333333	0,2	0,354298
10,336667	0,2	0,407060
10,340000	0,2	0,460822
10,343333	0,2	0,515780
10,346667	0,2	0,572436
10,350000	0,2	0,630763
10,353333	0,2	0,690209
10,356667	0,2	0,750021
10,360000	0,2	0,809278
10,363333	0,2	0,867139
10,366667	0,2	0,923424
10,370000	0,2	0,978746
10,373333	0,2	1,033860
10,376667	0,2	1,088870
10,380000	0,2	1,142976
10,383333	0,2	1,194948
10,386667	0,2	1,244097
10,390000	0,2	1,290674
10,393333	0,2	1,335049
10,396667	0,2	1,376719
10,400000	0,2	1,414577
10,403333	0,2	1,447889
10,406667	0,2	1,476485
10,410000	0,2	1,500482
10,413333	0,2	1,520325
10,416667	0,2	1,536441
10,420000	0,2	1,548680
10,423333	0,2	1,556489
10,426667	0,2	1,559543
10,430000	0,2	1,558010
10,433333	0,2	1,552283
10,436667	0,2	1,542591
10,440000	0,2	1,528770
10,443333	0,2	1,510328
10,446667	0,2	1,487057
10,450000	0,2	1,459291
10,453333	0,2	1,427315
10,456667	0,2	1,391319
10,460000	0,2	1,351952
10,463333	0,2	1,310073
10,466667	0,2	1,266153
10,470000	0,2	1,220345
10,473333	0,2	1,172746
10,476667	0,2	1,123532
10,480000	0,2	1,073006
10,483333	0,2	1,021346
10,486667	0,2	0,968621
10,490000	0,2	0,915329
10,493333	0,2	0,862380
10,496667	0,2	0,810298
10,500000	0,2	0,758974
10,503333	0,2	0,708264
10,506667	0,2	0,658182
10,510000	0,2	0,608679
10,513333	0,2	0,559753
10,516667	0,2	0,511535
10,520000	0,2	0,464144
10,523333	0,2	0,417837
10,526667	0,2	0,373247
10,530000	0,2	0,331103
10,533333	0,2	0,291654
10,536667	0,2	0,254582
10,540000	0,2	0,219559
10,543333	0,2	0,186650
10,546667	0,2	0,156013
10,550000	0,2	0,127713
10,553333	0,2	0,101851
10,556667	0,2	0,078370
10,560000	0,2	0,056851
10,563333	0,2	0,036839
10,566667	0,2	0,018227
10,570000	0,2	0,001315
10,573333	0,2	-0,013421
10,576667	0,2	-0,025742
10,580000	0,2	-0,035938
10,583333	0,2	-0,044667
10,586667	0,2	-0,052339
10,590000	0,2	-0,058620
10,593333	0,2	-0,062794
10,596667	0,2	-0,064619
10,600000	0,2	-0,064627
10,603333	0,2	-0,063775
10,606667	0,2	-0,062872
10,610000	0,2	-0,062064
10,613333	0,2	-0,060871
10,616667	0,2	-0,058819
10,620000	0,2	-0,055699
10,623333	0,2	-0,051419
10,626667	0,2	-0,046014
10,630000	0,2	-0,039716
10,633333	0,2	-0,032867
10,636667	0,2	-0,025788
10,640000	0,2	-0,018596
10,643333	0,2	-0,011207
10,646667	0,2	-0,003635
10,650000	0,2	0,003780
10,653333	0,2	0,010544
10,656667	0,2	0,016450
10,660000	0,2	0,021751
10,663333	0,2	0,026783
10,666667	0,2	0,031639
10,670000	0,2	0,036484
10,673333	0,2	0,041827
10,676667	0,2	0,048033
10,680000	0,2	0,054884
10,683333	0,2	0,061777
10,686667	0,2	0,068187
10,690000	0,2	0,074061
10,693333	0,2	0,079758
10,696667	0,2	0,085619
10,700000	0,2	0,091687
10,703333	0,2	0,097621
10,706667	0,2	0,102939
10,710000	0,2	0,107641
10,713333	0,2	0,112357
10,716667	0,2	0,117744
10,720000	0,2	0,123905
10,723333	0,2	0,130448
10,726667	0,2	0,136768
10,730000	0,2	0,142316
10,733333	0,2	0,147044
10,736667	0,2	0,151536
10,740000	0,2	0,156489
10,743333	0,2	0,162106
10,746667	0,2	0,167982
10,750000	0,2	0,173526
10,753333	0,2	0,178563
10,756667	0,2	0,183517
10,760000	0,2	0,188841
10,763333	0,2	0,194385
10,766667	0,2	0,199665
10,770000	0,2	0,204494
10,773333	0,2	0,209143
10,776667	0,2	0,214054
10,780000	0,2	0,219305
10,783333	0,2	0,224564
10,786667	0,2	0,229540
10,790000	0,2	0,234075
10,793333	0,2	0,238002
10,796667	0,2	0,241181
10,800000	0,2	0,243486
10,803333	0,2	0,244983
10,806667	0,2	0,246163
10,810000	0,2	0,247473
10,813333	0,2	0,248721
10,816667	0,2	0,249292
10,820000	0,2	0,248693
10,823333	0,2	0,246907
10,826667	0,2	0,244486
10,830000	0,2	0,242053
10,833333	0,2	0,239487
10,836667	0,2	0,235984
10,840000	0,2	0,230972
10,843333	0,2	0,224465
10,846667	0,2	0,216628
10,850000	0,2	0,207549
10,853333	0,2	0,197401
10,856667	0,2	0,186659
10,860000	0,2	0,175963
10,863333	0,2	0,165538
10,866667	0,2	0,154942
10,870000	0,2	0,143535
10,873333	0,2	0,131041
10,876667	0,2	0,117671
10,880000	0,2	0,103852
10,883333	0,2	0,089968
10,886667	0,2	0,076229
10,890000	0,2	0,062475
10,893333	0,2	0,048181
10,896667	0,2	0,032929
10,900000	0,2	0,016731
10,903333	0,2	-0,000233
10,906667	0,2	-0,017713
10,910000	0,2	-0,035342
10,913333	0,2	-0,052966
10,916667	0,2	-0,070730
10,920000	0,2	-0,088708
10,923333	0,2	-0,106787
10,926667	0,2	-0,124843
10,930000	0,2	-0,142722
10,933333	0,2	-0,160151
10,936667	0,2	-0,176881
10,940000	0,2	-0,192913
10,943333	0,2	-0,208498
10,946667	0,2	-0,224089
10,950000	0,2	-0,240119
10,953333	0,2	-0,256559
10,956667	0,2	-0,273002
10,960000	0,2	-0,289188
10,963333	0,2	-0,305147
10,966667	0,2	-0,320914
10,970000	0,2	-0,336230
10,973333	0,2	-0,350547
10,976667	0,2	-0,363386
10,980000	0,2	-0,374532
10,983333	0,2	-0,384009
10,986667	0,2	-0,392241
10,990000	0,2	-0,400036
10,993333	0,2	-0,408203
10,996667	0,2	-0,417295
11,000000	0,2	-0,427407
11,003333	0,2	-0,437908
11,006667	0,2	-0,447582
11,010000	0,2	-0,455445
11,013333	0,2	-0,461602
11,016667	0,2	-0,466978
11,020000	0,2	-0,472188
11,023333	0,2	-0,477175
11,026667	0,2	-0,481688
11,030000	0,2	-0,485538
11,033333	0,2	-0,488781
11,036667	0,2	-0,491814
11,040000	0,2	-0,494949
11,043333	0,2	-0,498104
11,046667	0,2	-0,501023
11,050000	0,2	-0,503538
11,053333	0,2	-0,505620
11,056667	0,2	-0,507094
11,060000	0,2	-0,507709
11,063333	0,2	-0,507621
11,066667	0,2	-0,507311
11,070000	0,2	-0,507242
11,073333	0,2	-0,507772
11,076667	0,2	-0,508804
11,080000	0,2	-0,509542
11,083333	0,2	-0,509086
11,086667	0,2	-0,507127
11,090000	0,2	-0,503910
11,093333	0,2	-0,499944
11,096667	0,2	-0,495804
11,100000	0,2	-0,491657
11,103333	0,2	-0,487153
11,106667	0,2	-0,482142
11,110000	0,2	-0,476878
11,113333	0,2	-0,471547
11,116667	0,2	-0,466317
11,120000	0,2	-0,461589
11,123333	0,2	-0,457692
11,126667	0,2	-0,454561
11,130000	0,2	-0,451886
11,133333	0,2	-0,449287
11,136667	0,2	-0,446251
11,140000	0,2	-0,442235
11,143333	0,2	-0,437072
11,146667	0,2	-0,431178
11,150000	0,2	-0,425265
11,153333	0,2	-0,419835
11,156667	0,2	-0,414960
11,160000	0,2	-0,410584
11,163333	0,2	-0,406720
11,166667	0,2	-0,403205
11,170000	0,2	-0,399789
11,173333	0,2	-0,396375
11,176667	0,2	-0,392774
11,180000	0,2	-0,388609
11,183333	0,2	-0,383631
11,186667	0,2	-0,377891
11,190000	0,2	-0,371780
11,193333	0,2	-0,365906
11,196667	0,2	-0,360761
11,200000	0,2	-0,356619
11,203333	0,2	-0,353593
11,206667	0,2	-0,351359
11,210000	0,2	-0,349052
11,213333	0,2	-0,345951
11,216667	0,2	-0,342106
11,220000	0,2	-0,337996
11,223333	0,2	-0,333831
11,226667	0,2	-0,329512
11,230000	0,2	-0,325107
11,233333	0,2	-0,321026
11,236667	0,2	-0,317646
11,240000	0,2	-0,314946
11,243333	0,2	-0,312713
11,246667	0,2	-0,310952
11,250000	0,2	-0,309631
11,253333	0,2	-0,308250
11,256667	0,2	-0,306361
11,260000	0,2	-0,304293
11,263333	0,2	-0,302775
11,266667	0,2	-0,302118
11,270000	0,2	-0,301974
11,273333	0,2	-0,301647
11,276667	0,2	-0,300623
11,280000	0,2	-0,298945
11,283333	0,2	-0,297225
11,286667	0,2	-0,296192
11,290000	0,2	-0,296232
11,293333	0,2	-0,297341
11,296667	0,2	-0,299173
11,300000	0,2	-0,301191
11,303333	0,2	-0,303032
11,306667	0,2	-0,304658
11,310000	0,2	-0,306312
11,313333	0,2	-0,308440
11,316667	0,2	-0,311333
11,320000	0,2	-0,314827
11,323333	0,2	-0,318557
11,326667	0,2	-0,322404
11,330000	0,2	-0,326399
11,333333	0,2	-0,330385
11,336667	0,2	-0,334196
11,340000	0,2	-0,337899
11,343333	0,2	-0,341645
11,346667	0,2	-0,345402
11,350000	0,2	-0,349003
11,353333	0,2	-0,352442
11,356667	0,2	-0,355975
11,360000	0,2	-0,359871
11,363333	0,2	-0,364076
11,366667	0,2	-0,368391
11,370000	0,2	-0,373052
11,373333	0,2	-0,378618
11,376667	0,2	-0,385199
11,380000	0,2	-0,392346
11,383333	0,2	-0,399546
11,386667	0,2	-0,406499
11,390000	0,2	-0,413194
11,393333	0,2	-0,419780
11,396667	0,2	-0,426160
11,400000	0,2	-0,431896
11,403333	0,2	-0,436648
11,406667	0,2	-0,440578
11,410000	0,2	-0,444182
11,413333	0,2	-0,447863
11,416667	0,2	-0,451681
11,420000	0,2	-0,455543
11,423333	0,2	-0,459631
11,426667	0,2	-0,464354
11,430000	0,2	-0,469826
11,433333	0,2	-0,475726
11,436667	0,2	-0,481676
11,440000	0,2	-0,487514
11,443333	0,2	-0,493195
11,446667	0,2	-0,498446
11,450000	0,2	-0,502725
11,453333	0,2	-0,505764
11,456667	0,2	-0,507957
11,460000	0,2	-0,509921
11,463333	0,2	-0,512025
11,466667	0,2	-0,514526
11,470000	0,2	-0,517687
11,473333	0,2	-0,521493
11,476667	0,2	-0,525492
11,480000	0,2	-0,529037
11,483333	0,2	-0,531708
11,486667	0,2	-0,533397
11,490000	0,2	-0,534224
11,493333	0,2	-0,534698
11,496667	0,2	-0,535766
11,500000	0,2	-0,538263
11,503333	0,2	-0,542227
11,506667	0,2	-0,546775
11,510000	0,2	-0,550754
11,513333	0,2	-0,553612
11,516667	0,2	-0,555657
11,520000	0,2	-0,557601
11,523333	0,2	-0,559953
11,526667	0,2	-0,562669
11,530000	0,2	-0,565245
11,533333	0,2	-0,567218
11,536667	0,2	-0,568553
11,540000	0,2	-0,569668
11,543333	0,2	-0,571122
11,546667	0,2	-0,573126
11,550000	0,2	-0,575483
11,553333	0,2	-0,577882
11,556667	0,2	-0,579952
11,560000	0,2	-0,581269
11,563333	0,2	-0,581606
11,566667	0,2	-0,581229
11,570000	0,2	-0,580910
11,573333	0,2	-0,581361
11,576667	0,2	-0,582562
11,580000	0,2	-0,583798
11,583333	0,2	-0,584418
11,586667	0,2	-0,584404
11,590000	0,2	-0,584121
11,593333	0,2	-0,583778
11,596667	0,2	-0,583359
11,600000	0,2	-0,582949
11,603333	0,2	-0,582788
11,606667	0,2	-0,583013
11,610000	0,2	-0,583536
11,613333	0,2	-0,584134
11,616667	0,2	-0,584658
11,620000	0,2	-0,585091
11,623333	0,2	-0,585367
11,626667	0,2	-0,585373
11,630000	0,2	-0,585084
11,633333	0,2	-0,584525
11,636667	0,2	-0,583926
11,640000	0,2	-0,583778
11,643333	0,2	-0,584286
11,646667	0,2	-0,585037
11,650000	0,2	-0,585576
11,653333	0,2	-0,585904
11,656667	0,2	-0,586319
11,660000	0,2	-0,587198
11,663333	0,2	-0,588781
11,666667	0,2	-0,590852
11,670000	0,2	-0,592839
11,673333	0,2	-0,594312
11,676667	0,2	-0,595351
11,680000	0,2	-0,596474
11,683333	0,2	-0,598145
11,686667	0,2	-0,600388
11,690000	0,2	-0,602909
11,693333	0,2	-0,605578
11,696667	0,2	-0,608690
11,700000	0,2	-0,612618
11,703333	0,2	-0,617321
11,706667	0,2	-0,622319
11,710000	0,2	-0,626996
11,713333	0,2	-0,630881
11,716667	0,2	-0,633837
11,720000	0,2	-0,636050
11,723333	0,2	-0,637970
11,726667	0,2	-0,640237
11,730000	0,2	-0,643257
11,733333	0,2	-0,646888
11,736667	0,2	-0,650769
11,740000	0,2	-0,654744
11,743333	0,2	-0,658919
11,746667	0,2	-0,663469
11,750000	0,2	-0,668202
11,753333	0,2	-0,672460
11,756667	0,2	-0,675989
11,760000	0,2	-0,679483
11,763333	0,2	-0,683679
11,766667	0,2	-0,688509
11,770000	0,2	-0,693441
11,773333	0,2	-0,698001
11,776667	0,2	-0,702048
11,780000	0,2	-0,705920
11,783333	0,2	-0,710034
11,786667	0,2	-0,714388
11,790000	0,2	-0,718649
11,793333	0,2	-0,722424
11,796667	0,2	-0,725550
11,800000	0,2	-0,728395
11,803333	0,2	-0,731558
11,806667	0,2	-0,735309
11,810000	0,2	-0,739518
11,813333	0,2	-0,743838
11,816667	0,2	-0,747945
11,820000	0,2	-0,751827
11,823333	0,2	-0,755697
11,826667	0,2	-0,759575
11,830000	0,2	-0,763215
11,833333	0,2	-0,766470
11,836667	0,2	-0,769400
11,840000	0,2	-0,772101
11,843333	0,2	-0,774703
11,846667	0,2	-0,777214
11,850000	0,2	-0,779360
11,853333	0,2	-0,780901
11,856667	0,2	-0,781906
11,860000	0,2	-0,782621
11,863333	0,2	-0,783328
11,866667	0,2	-0,784232
11,870000	0,2	-0,785184
11,873333	0,2	-0,785670
11,876667	0,2	-0,785375
11,880000	0,2	-0,784682
11,883333	0,2	-0,784317
11,886667	0,2	-0,784566
11,890000	0,2	-0,785181
11,893333	0,2	-0,785870
11,896667	0,2	-0,786535
11,900000	0,2	-0,787056
11,903333	0,2	-0,786967
11,906667	0,2	-0,785731
11,910000	0,2	-0,783392
11,913333	0,2	-0,780531
11,916667	0,2	-0,777599
11,920000	0,2	-0,774676
11,923333	0,2	-0,771718
11,926667	0,2	-0,768755
11,930000	0,2	-0,765940
11,933333	0,2	-0,763432
11,936667	0,2	-0,761174
11,940000	0,2	-0,758962
11,943333	0,2	-0,756642
11,946667	0,2	-0,754133
11,950000	0,2	-0,751528
11,953333	0,2	-0,749031
11,956667	0,2	-0,746551
11,960000	0,2	-0,743786
11,963333	0,2	-0,740766
11,966667	0,2	-0,737740
11,970000	0,2	-0,734651
11,973333	0,2	-0,731350
11,976667	0,2	-0,727903
11,980000	0,2	-0,724344
11,983333	0,2	-0,720687
11,986667	0,2	-0,717243
11,990000	0,2	-0,714538
11,993333	0,2	-0,712826
11,996667	0,2	-0,711643
12,000000	0,2	-0,710106
12,003333	0,2	-0,707787
12,006667	0,2	-0,704847
12,010000	0,2	-0,701624
12,013333	0,2	-0,698661
12,016667	0,2	-0,696581
12,020000	0,2	-0,695535
12,023333	0,2	-0,695040
12,026667	0,2	-0,694333
12,030000	0,2	-0,692804
12,033333	0,2	-0,690251
12,036667	0,2	-0,687080
12,040000	0,2	-0,684230
12,043333	0,2	-0,682420
12,046667	0,2	-0,681572
12,050000	0,2	-0,681169
12,053333	0,2	-0,680712
12,056667	0,2	-0,679884
12,060000	0,2	-0,678733
12,063333	0,2	-0,677608
12,066667	0,2	-0,676799
12,070000	0,2	-0,676376
12,073333	0,2	-0,676236
12,076667	0,2	-0,676134
12,080000	0,2	-0,675831
12,083333	0,2	-0,675253
12,086667	0,2	-0,674411
12,090000	0,2	-0,673161
12,093333	0,2	-0,671293
12,096667	0,2	-0,669032
12,100000	0,2	-0,667021
12,103333	0,2	-0,665647
12,106667	0,2	-0,664715
12,110000	0,2	-0,663797
12,113333	0,2	-0,662661
12,116667	0,2	-0,661267
12,120000	0,2	-0,659625
12,123333	0,2	-0,657858
12,126667	0,2	-0,656172
12,130000	0,2	-0,654747
12,133333	0,2	-0,653741
12,136667	0,2	-0,653233
12,140000	0,2	-0,653093
12,143333	0,2	-0,652943
12,146667	0,2	-0,652166
12,150000	0,2	-0,650231
12,153333	0,2	-0,647056
12,156667	0,2	-0,642728
12,160000	0,2	-0,637151
12,163333	0,2	-0,630518
12,166667	0,2	-0,623690
12,170000	0,2	-0,617559
12,173333	0,2	-0,612278
12,176667	0,2	-0,607306
12,180000	0,2	-0,602202
12,183333	0,2	-0,597214
12,186667	0,2	-0,592706
12,190000	0,2	-0,588478
12,193333	0,2	-0,584051
12,196667	0,2	-0,579122
12,200000	0,2	-0,573596
12,203333	0,2	-0,567428
12,206667	0,2	-0,560564
12,210000	0,2	-0,553167
12,213333	0,2	-0,545657
12,216667	0,2	-0,538262
12,220000	0,2	-0,530826
12,223333	0,2	-0,523275
12,226667	0,2	-0,515915
12,230000	0,2	-0,509056
12,233333	0,2	-0,502572
12,236667	0,2	-0,495873
12,240000	0,2	-0,488305
12,243333	0,2	-0,479783
12,246667	0,2	-0,470839
12,250000	0,2	-0,461845
12,253333	0,2	-0,452514
12,256667	0,2	-0,442310
12,260000	0,2	-0,431127
12,263333	0,2	-0,419586
12,266667	0,2	-0,408524
12,270000	0,2	-0,398032
12,273333	0,2	-0,387204
12,276667	0,2	-0,374913
12,280000	0,2	-0,360722
12,283333	0,2	-0,345202
12,286667	0,2	-0,329581
12,290000	0,2	-0,314937
12,293333	0,2	-0,301385
12,296667	0,2	-0,288024
12,300000	0,2	-0,273779
12,303333	0,2	-0,258136
12,306667	0,2	-0,241362
12,310000	0,2	-0,224331
12,313333	0,2	-0,207858
12,316667	0,2	-0,191960
12,320000	0,2	-0,175789
12,323333	0,2	-0,158424
12,326667	0,2	-0,139724
12,330000	0,2	-0,120362
12,333333	0,2	-0,101141
12,336667	0,2	-0,082261
12,340000	0,2	-0,063029
12,343333	0,2	-0,042426
12,346667	0,2	-0,020145
12,350000	0,2	0,003139
12,353333	0,2	0,026603
12,356667	0,2	0,049947
12,360000	0,2	0,073094
12,363333	0,2	0,095827
12,366667	0,2	0,118094
12,370000	0,2	0,140274
12,373333	0,2	0,162861
12,376667	0,2	0,185871
12,380000	0,2	0,208744
12,383333	0,2	0,231061
12,386667	0,2	0,252994
12,390000	0,2	0,274834
12,393333	0,2	0,296508
12,396667	0,2	0,317615
12,400000	0,2	0,337746
12,403333	0,2	0,356828
12,406667	0,2	0,375219
12,410000	0,2	0,393316
12,413333	0,2	0,410872
12,416667	0,2	0,427080
12,420000	0,2	0,441611
12,423333	0,2	0,455012
12,426667	0,2	0,468010
12,430000	0,2	0,480998
12,433333	0,2	0,494007
12,436667	0,2	0,506583
12,440000	0,2	0,517792
12,443333	0,2	0,526678
12,446667	0,2	0,532855
12,450000	0,2	0,536822
12,453333	0,2	0,539726
12,456667	0,2	0,542466
12,460000	0,2	0,544812
12,463333	0,2	0,545715
12,466667	0,2	0,544420
12,470000	0,2	0,540869
12,473333	0,2	0,535497
12,476667	0,2	0,528993
12,480000	0,2	0,521811
12,483333	0,2	0,513937
12,486667	0,2	0,505305
12,490000	0,2	0,496061
12,493333	0,2	0,486288
12,496667	0,2	0,475777
12,500000	0,2	0,464129
12,503333	0,2	0,451122
12,506667	0,2	0,437006
12,510000	0,2	0,422279
12,513333	0,2	0,407252
12,516667	0,2	0,391896
12,520000	0,2	0,375942
12,523333	0,2	0,359087
12,526667	0,2	0,341181
12,530000	0,2	0,322382
12,533333	0,2	0,303264
12,536667	0,2	0,284517
12,540000	0,2	0,266410
12,543333	0,2	0,248707
12,546667	0,2	0,230973
12,550000	0,2	0,212913
12,553333	0,2	0,194556
12,556667	0,2	0,176034
12,560000	0,2	0,157389
12,563333	0,2	0,138737
12,566667	0,2	0,120437
12,570000	0,2	0,103130
12,573333	0,2	0,087545
12,576667	0,2	0,073809
12,580000	0,2	0,061123
12,583333	0,2	0,048554
12,586667	0,2	0,035820
12,590000	0,2	0,022960
12,593333	0,2	0,009931
12,596667	0,2	-0,002992
12,600000	0,2	-0,015166
12,603333	0,2	-0,026232
12,606667	0,2	-0,036213
12,610000	0,2	-0,045235
12,613333	0,2	-0,053607
12,616667	0,2	-0,061727
12,620000	0,2	-0,069730
12,623333	0,2	-0,077355
12,626667	0,2	-0,084116
12,630000	0,2	-0,089575
12,633333	0,2	-0,093613
12,636667	0,2	-0,096553
12,640000	0,2	-0,099018
12,643333	0,2	-0,101574
12,646667	0,2	-0,104400
12,650000	0,2	-0,107350
12,653333	0,2	-0,110311
12,656667	0,2	-0,113303
12,660000	0,2	-0,116338
12,663333	0,2	-0,119382
12,666667	0,2	-0,122251
12,670000	0,2	-0,124445
12,673333	0,2	-0,125578
12,676667	0,2	-0,126056
12,680000	0,2	-0,126792
12,683333	0,2	-0,128207
12,686667	0,2	-0,129819
12,690000	0,2	-0,130868
12,693333	0,2	-0,131116
12,696667	0,2	-0,130760
12,700000	0,2	-0,129780
12,703333	0,2	-0,127895
12,706667	0,2	-0,125157
12,710000	0,2	-0,122070
12,713333	0,2	-0,119078
12,716667	0,2	-0,116284
12,720000	0,2	-0,113520
12,723333	0,2	-0,110490
12,726667	0,2	-0,106997
12,730000	0,2	-0,103191
12,733333	0,2	-0,099706
12,736667	0,2	-0,097353
12,740000	0,2	-0,096441
12,743333	0,2	-0,096488
12,746667	0,2	-0,096429
12,750000	0,2	-0,095056
12,753333	0,2	-0,091630
12,756667	0,2	-0,086300
12,760000	0,2	-0,079956
12,763333	0,2	-0,073714
12,766667	0,2	-0,068231
12,770000	0,2	-0,063230
12,773333	0,2	-0,057767
12,776667	0,2	-0,051187
12,780000	0,2	-0,043745
12,783333	0,2	-0,036196
12,786667	0,2	-0,029026
12,790000	0,2	-0,022301
12,793333	0,2	-0,015964
12,796667	0,2	-0,009837
12,800000	0,2	-0,003440
12,803333	0,2	0,003798
12,806667	0,2	0,012111
12,810000	0,2	0,021218
12,813333	0,2	0,030587
12,816667	0,2	0,039977
12,820000	0,2	0,049650
12,823333	0,2	0,059869
12,826667	0,2	0,070488
12,830000	0,2	0,081329
12,833333	0,2	0,092480
12,836667	0,2	0,103997
12,840000	0,2	0,115654
12,843333	0,2	0,127201
12,846667	0,2	0,138780
12,850000	0,2	0,150920
12,853333	0,2	0,164071
12,856667	0,2	0,178191
12,860000	0,2	0,192820
12,863333	0,2	0,207402
12,866667	0,2	0,221393
12,870000	0,2	0,234322
12,873333	0,2	0,246018
12,876667	0,2	0,256813
12,880000	0,2	0,267591
12,883333	0,2	0,279414
12,886667	0,2	0,292628
12,890000	0,2	0,306472
12,893333	0,2	0,319803
12,896667	0,2	0,332042
12,900000	0,2	0,343391
12,903333	0,2	0,354564
12,906667	0,2	0,366459
12,910000	0,2	0,379693
12,913333	0,2	0,394153
12,916667	0,2	0,409076
12,920000	0,2	0,423590
12,923333	0,2	0,437118
12,926667	0,2	0,449437
12,930000	0,2	0,460838
12,933333	0,2	0,472317
12,936667	0,2	0,485094
12,940000	0,2	0,499853
12,943333	0,2	0,516542
12,946667	0,2	0,534331
12,950000	0,2	0,551934
12,953333	0,2	0,568608
12,956667	0,2	0,584563
12,960000	0,2	0,600334
12,963333	0,2	0,616166
12,966667	0,2	0,631932
12,970000	0,2	0,647440
12,973333	0,2	0,662630
12,976667	0,2	0,677682
12,980000	0,2	0,693111
12,983333	0,2	0,709369
12,986667	0,2	0,726286
12,990000	0,2	0,743299
12,993333	0,2	0,759959
12,996667	0,2	0,776084
13,000000	0,2	0,791766
13,003333	0,2	0,807300
13,006667	0,2	0,822993
13,010000	0,2	0,838908
13,013333	0,2	0,854882
13,016667	0,2	0,870965
13,020000	0,2	0,887455
13,023333	0,2	0,904373
13,026667	0,2	0,921286
13,030000	0,2	0,937723
13,033333	0,2	0,953496
13,036667	0,2	0,968545
13,040000	0,2	0,982682
13,043333	0,2	0,995873
13,046667	0,2	1,008640
13,050000	0,2	1,021628
13,053333	0,2	1,034831
13,056667	0,2	1,047628
13,060000	0,2	1,059545
13,063333	0,2	1,070884
13,066667	0,2	1,082349
13,070000	0,2	1,094001
13,073333	0,2	1,105064
13,076667	0,2	1,114749
13,080000	0,2	1,122879
13,083333	0,2	1,129853
13,086667	0,2	1,136281
13,090000	0,2	1,142422
13,093333	0,2	1,147852
13,096667	0,2	1,151864
13,100000	0,2	1,154115
13,103333	0,2	1,154726
13,106667	0,2	1,154071
13,110000	0,2	1,152577
13,113333	0,2	1,150424
13,116667	0,2	1,147473
13,120000	0,2	1,143496
13,123333	0,2	1,138345
13,126667	0,2	1,132063
13,130000	0,2	1,124951
13,133333	0,2	1,117524
13,136667	0,2	1,110331
13,140000	0,2	1,103703
13,143333	0,2	1,097587
13,146667	0,2	1,091579
13,150000	0,2	1,085260
13,153333	0,2	1,078696
13,156667	0,2	1,072473
13,160000	0,2	1,067265
13,163333	0,2	1,063479
13,166667	0,2	1,061277
13,170000	0,2	1,060896
13,173333	0,2	1,062696
13,176667	0,2	1,066879
13,180000	0,2	1,073372
13,183333	0,2	1,081947
13,186667	0,2	1,092398
13,190000	0,2	1,104674
13,193333	0,2	1,119031
13,196667	0,2	1,135981
13,200000	0,2	1,155741
13,203333	0,2	1,177869
13,206667	0,2	1,201654
13,210000	0,2	1,226650
13,213333	0,2	1,252671
13,216667	0,2	1,279538
13,220000	0,2	1,306991
13,223333	0,2	1,334746
13,226667	0,2	1,362619
13,230000	0,2	1,390539
13,233333	0,2	1,418619
13,236667	0,2	1,447109
13,240000	0,2	1,475841
13,243333	0,2	1,503846
13,246667	0,2	1,529821
13,250000	0,2	1,552758
13,253333	0,2	1,572206
13,256667	0,2	1,588110
13,260000	0,2	1,600415
13,263333	0,2	1,609046
13,266667	0,2	1,614170
13,270000	0,2	1,615946
13,273333	0,2	1,613977
13,276667	0,2	1,607502
13,280000	0,2	1,596317
13,283333	0,2	1,581103
13,286667	0,2	1,562653
13,290000	0,2	1,541424
13,293333	0,2	1,518097
13,296667	0,2	1,493681
13,300000	0,2	1,468871
13,303333	0,2	1,443960
13,306667	0,2	1,419139
13,310000	0,2	1,394623
13,313333	0,2	1,370818
13,316667	0,2	1,348262
13,320000	0,2	1,327396
13,323333	0,2	1,308398
13,326667	0,2	1,291033
13,330000	0,2	1,274984
13,333333	0,2	1,260430
13,336667	0,2	1,247895
13,340000	0,2	1,237626
13,343333	0,2	1,229436
13,346667	0,2	1,222968
13,350000	0,2	1,217871
13,353333	0,2	1,214069
13,356667	0,2	1,212107
13,360000	0,2	1,212730
13,363333	0,2	1,215932
13,366667	0,2	1,220836
13,370000	0,2	1,226418
13,373333	0,2	1,232195
13,376667	0,2	1,238280
13,380000	0,2	1,244891
13,383333	0,2	1,252048
13,386667	0,2	1,259674
13,390000	0,2	1,267694
13,393333	0,2	1,275954
13,396667	0,2	1,284003
13,400000	0,2	1,290978
13,403333	0,2	1,296078
13,406667	0,2	1,299362
13,410000	0,2	1,301786
13,413333	0,2	1,304320
13,416667	0,2	1,307225
13,420000	0,2	1,310155
13,423333	0,2	1,312785
13,426667	0,2	1,315197
13,430000	0,2	1,317642
13,433333	0,2	1,320195
13,436667	0,2	1,322637
13,440000	0,2	1,324690
13,443333	0,2	1,326423
13,446667	0,2	1,328281
13,450000	0,2	1,330741
13,453333	0,2	1,334075
13,456667	0,2	1,338302
13,460000	0,2	1,343178
13,463333	0,2	1,348341
13,466667	0,2	1,353531
13,470000	0,2	1,358607
13,473333	0,2	1,363537
13,476667	0,2	1,368383
13,480000	0,2	1,373214
13,483333	0,2	1,378042
13,486667	0,2	1,382651
13,490000	0,2	1,386612
13,493333	0,2	1,389659
13,496667	0,2	1,391795
13,500000	0,2	1,393175
13,503333	0,2	1,394108
13,506667	0,2	1,394895
13,510000	0,2	1,395509
13,513333	0,2	1,395843
13,516667	0,2	1,396255
13,520000	0,2	1,397300
13,523333	0,2	1,399183
13,526667	0,2	1,401941
13,530000	0,2	1,405846
13,533333	0,2	1,411420
13,536667	0,2	1,419154
13,540000	0,2	1,429209
13,543333	0,2	1,441350
13,546667	0,2	1,455264
13,550000	0,2	1,471094
13,553333	0,2	1,489520
13,556667	0,2	1,511164
13,560000	0,2	1,536060
13,563333	0,2	1,563759
13,566667	0,2	1,593645
13,570000	0,2	1,625016
13,573333	0,2	1,657089
13,576667	0,2	1,689212
13,580000	0,2	1,721213
13,583333	0,2	1,753343
13,586667	0,2	1,785876
13,590000	0,2	1,818846
13,593333	0,2	1,851953
13,596667	0,2	1,884712
13,600000	0,2	1,916877
13,603333	0,2	1,948544
13,606667	0,2	1,979893
13,610000	0,2	2,011206
13,613333	0,2	2,042908
13,616667	0,2	2,075190
13,620000	0,2	2,107931
13,623333	0,2	2,141305
13,626667	0,2	2,176173
13,630000	0,2	2,213576
13,633333	0,2	2,253970
13,636667	0,2	2,297233
13,640000	0,2	2,343474
13,643333	0,2	2,393668
13,646667	0,2	2,449293
13,650000	0,2	2,511185
13,653333	0,2	2,578963
13,656667	0,2	2,651928
13,660000	0,2	2,730307
13,663333	0,2	2,815417
13,666667	0,2	2,909115
13,670000	0,2	3,013248
13,673333	0,2	3,129157
13,676667	0,2	3,257638
13,680000	0,2	3,399370
13,683333	0,2	3,555266
13,686667	0,2	3,726669
13,690000	0,2	3,915341
13,693333	0,2	4,123117
13,696667	0,2	4,351467
13,700000	0,2	4,601171
13,703333	0,2	4,872152
13,706667	0,2	5,163752
13,710000	0,2	5,475255
13,713333	0,2	5,806018
13,716667	0,2	6,155187
13,720000	0,2	6,521369
13,723333	0,2	6,902554
13,726667	0,2	7,296131
13,730000	0,2	7,698778
13,733333	0,2	8,106592
13,736667	0,2	8,515500
13,740000	0,2	8,921431
13,743333	0,2	9,320233
13,746667	0,2	9,707553
13,750000	0,2	10,078652
13,753333	0,2	10,428437
13,756667	0,2	10,752269
13,760000	0,2	11,046875
13,763333	0,2	11,310146
13,766667	0,2	11,540532
13,770000	0,2	11,736999
13,773333	0,2	11,898996
13,776667	0,2	12,026014
13,780000	0,2	12,117397
13,783333	0,2	12,172958
13,786667	0,2	12,193571
13,790000	0,2	12,180783
13,793333	0,2	12,136334
13,796667	0,2	12,062233
13,800000	0,2	11,960559
13,803333	0,2	11,833016
13,806667	0,2	11,680998
13,810000	0,2	11,506040
13,813333	0,2	11,310178
13,816667	0,2	11,095738
13,820000	0,2	10,864803
13,823333	0,2	10,619193
13,826667	0,2	10,360904
13,830000	0,2	10,092213
13,833333	0,2	9,815434
13,836667	0,2	9,532740
13,840000	0,2	9,246171
13,843333	0,2	8,957574
13,846667	0,2	8,668337
13,850000	0,2	8,379193
13,853333	0,2	8,090365
13,856667	0,2	7,802151
13,860000	0,2	7,515368
13,863333	0,2	7,231217
13,866667	0,2	6,951137
13,870000	0,2	6,676751
13,873333	0,2	6,409391
13,876667	0,2	6,149661
13,880000	0,2	5,897621
13,883333	0,2	5,653281
13,886667	0,2	5,416718
13,890000	0,2	5,187976
13,893333	0,2	4,967369
13,896667	0,2	4,755715
13,900000	0,2	4,553810
13,903333	0,2	4,362021
13,906667	0,2	4,180426
13,910000	0,2	4,008654
13,913333	0,2	3,845750
13,916667	0,2	3,690862
13,920000	0,2	3,543868
13,923333	0,2	3,405051
13,926667	0,2	3,274606
13,930000	0,2	3,152686
13,933333	0,2	3,039371
13,936667	0,2	2,934411
13,940000	0,2	2,837366
13,943333	0,2	2,747831
13,946667	0,2	2,665435
13,950000	0,2	2,590003
13,953333	0,2	2,521654
13,956667	0,2	2,460159
13,960000	0,2	2,404309
13,963333	0,2	2,352589
13,966667	0,2	2,304422
13,970000	0,2	2,260137
13,973333	0,2	2,220002
13,976667	0,2	2,184082
13,980000	0,2	2,152513
13,983333	0,2	2,125242
13,986667	0,2	2,101837
13,990000	0,2	2,081738
13,993333	0,2	2,064478
13,996667	0,2	2,049678
14,000000	0,2	2,037039
14,003333	0,2	2,026578
14,006667	0,2	2,018792
14,010000	0,2	2,014176
14,013333	0,2	2,012677
14,016667	0,2	2,013702
14,020000	0,2	2,016316
14,023333	0,2	2,019415
14,026667	0,2	2,022106
14,030000	0,2	2,024100
14,033333	0,2	2,025710
14,036667	0,2	2,027347
14,040000	0,2	2,028973
14,043333	0,2	2,030058
14,046667	0,2	2,029859
14,050000	0,2	2,027886
14,053333	0,2	2,024399
14,056667	0,2	2,020126
14,060000	0,2	2,015552
14,063333	0,2	2,010947
14,066667	0,2	2,006674
14,070000	0,2	2,003021
14,073333	0,2	1,999904
14,076667	0,2	1,996899
14,080000	0,2	1,993677
14,083333	0,2	1,990564
14,086667	0,2	1,988553
14,090000	0,2	1,988618
14,093333	0,2	1,991119
14,096667	0,2	1,995761
14,100000	0,2	2,001866
14,103333	0,2	2,008675
14,106667	0,2	2,015583
14,110000	0,2	2,022340
14,113333	0,2	2,029058
14,116667	0,2	2,035914
14,120000	0,2	2,042946
14,123333	0,2	2,050166
14,126667	0,2	2,057543
14,130000	0,2	2,064623
14,133333	0,2	2,070634
14,136667	0,2	2,075172
14,140000	0,2	2,078326
14,143333	0,2	2,080301
14,146667	0,2	2,081377
14,150000	0,2	2,081798
14,153333	0,2	2,081348
14,156667	0,2	2,079436
14,160000	0,2	2,075788
14,163333	0,2	2,070766
14,166667	0,2	2,064914
14,170000	0,2	2,058526
14,173333	0,2	2,051815
14,176667	0,2	2,045247
14,180000	0,2	2,039478
14,183333	0,2	2,034922
14,186667	0,2	2,031592
14,190000	0,2	2,029449
14,193333	0,2	2,028726
14,196667	0,2	2,029681
14,200000	0,2	2,032214
14,203333	0,2	2,036088
14,206667	0,2	2,041312
14,210000	0,2	2,047959
14,213333	0,2	2,056026
14,216667	0,2	2,065633
14,220000	0,2	2,076903
14,223333	0,2	2,089602
14,226667	0,2	2,103145
14,230000	0,2	2,116682
14,233333	0,2	2,129295
14,236667	0,2	2,140541
14,240000	0,2	2,150558
14,243333	0,2	2,159485
14,246667	0,2	2,167123
14,250000	0,2	2,173283
14,253333	0,2	2,178177
14,256667	0,2	2,182357
14,260000	0,2	2,186281
14,263333	0,2	2,189716
14,266667	0,2	2,191801
14,270000	0,2	2,192172
14,273333	0,2	2,191518
14,276667	0,2	2,190680
14,280000	0,2	2,189768
14,283333	0,2	2,188375
14,286667	0,2	2,186110
14,290000	0,2	2,182659
14,293333	0,2	2,177647
14,296667	0,2	2,170775
14,300000	0,2	2,162090
14,303333	0,2	2,151887
14,306667	0,2	2,140455
14,310000	0,2	2,128044
14,313333	0,2	2,114842
14,316667	0,2	2,101033
14,320000	0,2	2,087193
14,323333	0,2	2,074221
14,326667	0,2	2,062656
14,330000	0,2	2,052467
14,333333	0,2	2,043495
14,336667	0,2	2,035795
14,340000	0,2	2,029510
14,343333	0,2	2,024465
14,346667	0,2	2,020168
14,350000	0,2	2,016327
14,353333	0,2	2,012979
14,356667	0,2	2,010041
14,360000	0,2	2,007194
14,363333	0,2	2,004163
14,366667	0,2	2,000926
14,370000	0,2	1,997777
14,373333	0,2	1,995054
14,376667	0,2	1,992709
14,380000	0,2	1,990310
14,383333	0,2	1,987403
14,386667	0,2	1,983893
14,390000	0,2	1,980118
14,393333	0,2	1,976462
14,396667	0,2	1,973136
14,400000	0,2	1,970385
14,403333	0,2	1,968478
14,406667	0,2	1,967487
14,410000	0,2	1,967407
14,413333	0,2	1,968383
14,416667	0,2	1,970771
14,420000	0,2	1,975117
14,423333	0,2	1,981838
14,426667	0,2	1,990771
14,430000	0,2	2,001259
14,433333	0,2	2,012557
14,436667	0,2	2,023994
14,440000	0,2	2,035062
14,443333	0,2	2,045526
14,446667	0,2	2,055355
14,450000	0,2	2,064508
14,453333	0,2	2,072939
14,456667	0,2	2,080738
14,460000	0,2	2,087902
14,463333	0,2	2,093968
14,466667	0,2	2,098262
14,470000	0,2	2,100510
14,473333	0,2	2,100964
14,476667	0,2	2,100121
14,480000	0,2	2,098631
14,483333	0,2	2,097190
14,486667	0,2	2,096240
14,490000	0,2	2,095699
14,493333	0,2	2,095089
14,496667	0,2	2,094194
14,500000	0,2	2,093484
14,503333	0,2	2,093611
14,506667	0,2	2,094856
14,510000	0,2	2,097352
14,513333	0,2	2,101224
14,516667	0,2	2,106226
14,520000	0,2	2,111880
14,523333	0,2	2,118028
14,526667	0,2	2,124774
14,530000	0,2	2,132056
14,533333	0,2	2,139627
14,536667	0,2	2,147277
14,540000	0,2	2,154853
14,543333	0,2	2,162303
14,546667	0,2	2,169812
14,550000	0,2	2,177600
14,553333	0,2	2,185490
14,556667	0,2	2,192880
14,560000	0,2	2,199109
14,563333	0,2	2,203761
14,566667	0,2	2,206771
14,570000	0,2	2,208361
14,573333	0,2	2,208880
14,576667	0,2	2,208609
14,580000	0,2	2,207653
14,583333	0,2	2,205948
14,586667	0,2	2,203360
14,590000	0,2	2,199786
14,593333	0,2	2,195286
14,596667	0,2	2,190321
14,600000	0,2	2,185641
14,603333	0,2	2,181909
14,606667	0,2	2,179516
14,610000	0,2	2,178515
14,613333	0,2	2,178627
14,616667	0,2	2,179503
14,620000	0,2	2,181012
14,623333	0,2	2,183233
14,626667	0,2	2,186277
14,630000	0,2	2,190193
14,633333	0,2	2,194933
14,636667	0,2	2,200231
14,640000	0,2	2,205659
14,643333	0,2	2,210912
14,646667	0,2	2,215930
14,650000	0,2	2,220628
14,653333	0,2	2,224580
14,656667	0,2	2,227149
14,660000	0,2	2,227856
14,663333	0,2	2,226528
14,666667	0,2	2,223183
14,670000	0,2	2,217964
14,673333	0,2	2,211233
14,676667	0,2	2,203475
14,680000	0,2	2,195055
14,683333	0,2	2,186105
14,686667	0,2	2,176596
14,690000	0,2	2,166610
14,693333	0,2	2,156596
14,696667	0,2	2,147050
14,700000	0,2	2,138053
14,703333	0,2	2,129476
14,706667	0,2	2,121469
14,710000	0,2	2,114486
14,713333	0,2	2,109076
14,716667	0,2	2,105587
14,720000	0,2	2,103976
14,723333	0,2	2,104079
14,726667	0,2	2,105790
14,730000	0,2	2,108885
14,733333	0,2	2,113179
14,736667	0,2	2,118859
14,740000	0,2	2,126428
14,743333	0,2	2,136416
14,746667	0,2	2,148986
14,750000	0,2	2,163641
14,753333	0,2	2,179539
14,756667	0,2	2,196097
14,760000	0,2	2,213194
14,763333	0,2	2,230841
14,766667	0,2	2,249054
14,770000	0,2	2,268441
14,773333	0,2	2,290306
14,776667	0,2	2,315451
14,780000	0,2	2,343099
14,783333	0,2	2,371527
14,786667	0,2	2,399732
14,790000	0,2	2,427934
14,793333	0,2	2,456602
14,796667	0,2	2,485839
14,800000	0,2	2,515601
14,803333	0,2	2,545663
14,806667	0,2	2,575385
14,810000	0,2	2,604007
14,813333	0,2	2,630948
14,816667	0,2	2,655552
14,820000	0,2	2,677169
14,823333	0,2	2,695708
14,826667	0,2	2,711762
14,830000	0,2	2,726291
14,833333	0,2	2,740024
14,836667	0,2	2,752850
14,840000	0,2	2,764083
14,843333	0,2	2,773126
14,846667	0,2	2,779572
14,850000	0,2	2,783110
14,853333	0,2	2,783546
14,856667	0,2	2,781004
14,860000	0,2	2,776034
14,863333	0,2	2,769207
14,866667	0,2	2,760653
14,870000	0,2	2,750095
14,873333	0,2	2,737222
14,876667	0,2	2,721902
14,880000	0,2	2,704201
14,883333	0,2	2,684478
14,886667	0,2	2,663511
14,890000	0,2	2,642273
14,893333	0,2	2,621282
14,896667	0,2	2,600388
14,900000	0,2	2,579184
14,903333	0,2	2,557489
14,906667	0,2	2,535566
14,910000	0,2	2,513866
14,913333	0,2	2,492843
14,916667	0,2	2,473192
14,920000	0,2	2,455677
14,923333	0,2	2,440565
14,926667	0,2	2,427702
14,930000	0,2	2,416971
14,933333	0,2	2,408125
14,936667	0,2	2,400380
14,940000	0,2	2,392759
14,943333	0,2	2,384955
14,946667	0,2	2,377440
14,950000	0,2	2,370630
14,953333	0,2	2,364531
14,956667	0,2	2,359223
14,960000	0,2	2,355018
14,963333	0,2	2,352136
14,966667	0,2	2,350431
14,970000	0,2	2,349386
14,973333	0,2	2,348475
14,976667	0,2	2,347685
14,980000	0,2	2,347546
14,983333	0,2	2,348502
14,986667	0,2	2,350545
14,990000	0,2	2,353503
14,993333	0,2	2,357240
14,996667	0,2	2,361540
15,000000	0,2	2,366042
15,003333	0,2	2,370502
15,006667	0,2	2,375099
15,010000	0,2	2,380267
15,013333	0,2	2,386267
15,016667	0,2	2,393070
15,020000	0,2	2,400674
15,023333	0,2	2,409296
15,026667	0,2	2,418973
15,030000	0,2	2,429275
15,033333	0,2	2,439815
15,036667	0,2	2,450552
15,040000	0,2	2,461313
15,043333	0,2	2,471633
15,046667	0,2	2,481090
15,050000	0,2	2,489230
15,053333	0,2	2,495450
15,056667	0,2	2,499423
15,060000	0,2	2,501504
15,063333	0,2	2,502517
15,066667	0,2	2,503146
15,070000	0,2	2,503465
15,073333	0,2	2,503206
15,076667	0,2	2,502241
15,080000	0,2	2,500434
15,083333	0,2	2,497540
15,086667	0,2	2,493660
15,090000	0,2	2,489310
15,093333	0,2	2,485130
15,096667	0,2	2,481704
15,100000	0,2	2,479233
15,103333	0,2	2,477416
15,106667	0,2	2,475833
15,110000	0,2	2,474318
15,113333	0,2	2,473009
15,116667	0,2	2,472371
15,120000	0,2	2,473235
15,123333	0,2	2,476467
15,126667	0,2	2,482389
15,130000	0,2	2,490602
15,133333	0,2	2,500412
15,136667	0,2	2,511359
15,140000	0,2	2,523215
15,143333	0,2	2,535703
15,146667	0,2	2,548249
15,150000	0,2	2,559922
15,153333	0,2	2,570016
15,156667	0,2	2,578529
15,160000	0,2	2,585671
15,163333	0,2	2,591265
15,166667	0,2	2,594752
15,170000	0,2	2,595453
15,173333	0,2	2,593006
15,176667	0,2	2,587768
15,180000	0,2	2,580388
15,183333	0,2	2,570993
15,186667	0,2	2,559409
15,190000	0,2	2,545889
15,193333	0,2	2,531046
15,196667	0,2	2,515512
15,200000	0,2	2,499999
15,203333	0,2	2,485191
15,206667	0,2	2,471298
15,210000	0,2	2,458089
15,213333	0,2	2,445418
15,216667	0,2	2,433429
15,220000	0,2	2,422297
15,223333	0,2	2,412202
15,226667	0,2	2,403318
15,230000	0,2	2,395512
15,233333	0,2	2,388562
15,236667	0,2	2,382748
15,240000	0,2	2,378611
15,243333	0,2	2,376112
15,246667	0,2	2,374511
15,250000	0,2	2,373157
15,253333	0,2	2,372056
15,256667	0,2	2,371501
15,260000	0,2	2,371488
15,263333	0,2	2,371734
15,266667	0,2	2,372167
15,270000	0,2	2,373229
15,273333	0,2	2,375675
15,276667	0,2	2,380247
15,280000	0,2	2,387437
15,283333	0,2	2,397309
15,286667	0,2	2,409580
15,290000	0,2	2,423831
15,293333	0,2	2,439570
15,296667	0,2	2,456269
15,300000	0,2	2,473363
15,303333	0,2	2,490139
15,306667	0,2	2,505725
15,310000	0,2	2,519282
15,313333	0,2	2,530247
15,316667	0,2	2,538458
15,320000	0,2	2,544063
15,323333	0,2	2,547294
15,326667	0,2	2,548594
15,330000	0,2	2,548814
15,333333	0,2	2,548723
15,336667	0,2	2,548243
15,340000	0,2	2,546486
15,343333	0,2	2,542836
15,346667	0,2	2,537955
15,350000	0,2	2,533442
15,353333	0,2	2,530823
15,356667	0,2	2,531039
15,360000	0,2	2,534302
15,363333	0,2	2,540210
15,366667	0,2	2,548163
15,370000	0,2	2,557590
15,373333	0,2	2,568036
15,376667	0,2	2,579373
15,380000	0,2	2,591606
15,383333	0,2	2,604382
15,386667	0,2	2,617092
15,390000	0,2	2,629480
15,393333	0,2	2,641856
15,396667	0,2	2,654513
15,400000	0,2	2,667103
15,403333	0,2	2,678778
15,406667	0,2	2,688690
15,410000	0,2	2,696435
15,413333	0,2	2,702290
15,416667	0,2	2,707022
15,420000	0,2	2,711431
15,423333	0,2	2,715952
15,426667	0,2	2,720566
15,430000	0,2	2,725189
15,433333	0,2	2,730133
15,436667	0,2	2,735887
15,440000	0,2	2,742656
15,443333	0,2	2,750377
15,446667	0,2	2,758856
15,450000	0,2	2,767748
15,453333	0,2	2,776578
15,456667	0,2	2,785055
15,460000	0,2	2,793327
15,463333	0,2	2,801632
15,466667	0,2	2,809688
15,470000	0,2	2,816666
15,473333	0,2	2,821773
15,476667	0,2	2,824706
15,480000	0,2	2,825607
15,483333	0,2	2,824803
15,486667	0,2	2,822520
15,490000	0,2	2,818733
15,493333	0,2	2,813250
15,496667	0,2	2,805978
15,500000	0,2	2,797173
15,503333	0,2	2,787309
15,506667	0,2	2,776691
15,510000	0,2	2,765626
15,513333	0,2	2,754768
15,516667	0,2	2,744701
15,520000	0,2	2,735477
15,523333	0,2	2,727048
15,526667	0,2	2,719729
15,530000	0,2	2,713928
15,533333	0,2	2,709822
15,536667	0,2	2,707479
15,540000	0,2	2,707154
15,543333	0,2	2,709393
15,546667	0,2	2,714728
15,550000	0,2	2,723412
15,553333	0,2	2,735540
15,556667	0,2	2,751029
15,560000	0,2	2,769539
15,563333	0,2	2,790554
15,566667	0,2	2,813579
15,570000	0,2	2,838610
15,573333	0,2	2,866292
15,576667	0,2	2,897403
15,580000	0,2	2,932417
15,583333	0,2	2,971669
15,586667	0,2	3,015563
15,590000	0,2	3,064378
15,593333	0,2	3,118106
15,596667	0,2	3,176751
15,600000	0,2	3,240645
15,603333	0,2	3,310209
15,606667	0,2	3,385601
15,610000	0,2	3,466870
15,613333	0,2	3,554157
15,616667	0,2	3,647770
15,620000	0,2	3,748405
15,623333	0,2	3,856771
15,626667	0,2	3,972719
15,630000	0,2	4,095301
15,633333	0,2	4,223403
15,636667	0,2	4,355953
15,640000	0,2	4,491990
15,643333	0,2	4,630580
15,646667	0,2	4,770521
15,650000	0,2	4,910296
15,653333	0,2	5,048433
15,656667	0,2	5,183758
15,660000	0,2	5,315248
15,663333	0,2	5,441713
15,666667	0,2	5,561648
15,670000	0,2	5,673193
15,673333	0,2	5,774056
15,676667	0,2	5,861855
15,680000	0,2	5,934913
15,683333	0,2	5,992476
15,686667	0,2	6,034450
15,690000	0,2	6,061131
15,693333	0,2	6,072867
15,696667	0,2	6,070099
15,700000	0,2	6,053615
15,703333	0,2	6,024190
15,706667	0,2	5,982386
15,710000	0,2	5,929147
15,713333	0,2	5,866090
15,716667	0,2	5,795048
15,720000	0,2	5,717668
15,723333	0,2	5,635316
15,726667	0,2	5,549107
15,730000	0,2	5,460059
15,733333	0,2	5,369094
15,736667	0,2	5,277059
15,740000	0,2	5,184911
15,743333	0,2	5,093730
15,746667	0,2	5,004682
15,750000	0,2	4,919009
15,753333	0,2	4,837808
15,756667	0,2	4,761861
15,760000	0,2	4,691488
15,763333	0,2	4,626318
15,766667	0,2	4,565626
15,770000	0,2	4,509261
15,773333	0,2	4,457846
15,776667	0,2	4,411883
15,780000	0,2	4,371211
15,783333	0,2	4,335285
15,786667	0,2	4,303319
15,790000	0,2	4,274279
15,793333	0,2	4,247428
15,796667	0,2	4,222876
15,800000	0,2	4,201269
15,803333	0,2	4,183210
15,806667	0,2	4,169019
15,810000	0,2	4,158702
15,813333	0,2	4,152077
15,816667	0,2	4,148923
15,820000	0,2	4,149111
15,823333	0,2	4,152664
15,826667	0,2	4,159547
15,830000	0,2	4,169681
15,833333	0,2	4,183308
15,836667	0,2	4,200959
15,840000	0,2	4,223014
15,843333	0,2	4,249514
15,846667	0,2	4,280300
15,850000	0,2	4,314967
15,853333	0,2	4,352793
15,856667	0,2	4,393012
15,860000	0,2	4,434997
15,863333	0,2	4,478157
15,866667	0,2	4,521983
15,870000	0,2	4,566128
15,873333	0,2	4,610162
15,876667	0,2	4,653408
15,880000	0,2	4,695096
15,883333	0,2	4,734683
15,886667	0,2	4,771987
15,890000	0,2	4,806788
15,893333	0,2	4,838543
15,896667	0,2	4,866585
15,900000	0,2	4,890274
15,903333	0,2	4,909020
15,906667	0,2	4,922283
15,910000	0,2	4,929518
15,913333	0,2	4,930216
15,916667	0,2	4,923964
15,920000	0,2	4,910444
15,923333	0,2	4,889475
15,926667	0,2	4,861217
15,930000	0,2	4,826306
15,933333	0,2	4,785555
15,936667	0,2	4,739531
15,940000	0,2	4,688631
15,943333	0,2	4,633373
15,946667	0,2	4,574283
15,950000	0,2	4,511452
15,953333	0,2	4,444613
15,956667	0,2	4,373946
15,960000	0,2	4,300365
15,963333	0,2	4,225013
15,966667	0,2	4,148961
15,970000	0,2	4,073161
15,973333	0,2	3,998336
15,976667	0,2	3,924888
15,980000	0,2	3,852914
15,983333	0,2	3,782465
15,986667	0,2	3,713681
15,990000	0,2	3,646595
15,993333	0,2	3,581397
15,996667	0,2	3,518931
16,000000	0,2	3,460190
16,003333	0,2	3,405311
16,006667	0,2	3,353622
16,010000	0,2	3,304498
16,013333	0,2	3,257778
16,016667	0,2	3,213757
16,020000	0,2	3,173081
16,023333	0,2	3,136167
16,026667	0,2	3,102637
16,030000	0,2	3,071744
16,033333	0,2	3,043149
16,036667	0,2	3,016956
16,040000	0,2	2,993201
16,043333	0,2	2,971686
16,046667	0,2	2,952261
16,050000	0,2	2,934831
16,053333	0,2	2,919186
16,056667	0,2	2,905090
16,060000	0,2	2,892287
16,063333	0,2	2,880455
16,066667	0,2	2,869462
16,070000	0,2	2,859480
16,073333	0,2	2,850729
16,076667	0,2	2,843100
16,080000	0,2	2,836006
16,083333	0,2	2,828906
16,086667	0,2	2,821892
16,090000	0,2	2,815433
16,093333	0,2	2,810005
16,096667	0,2	2,806061
16,100000	0,2	2,803843
16,103333	0,2	2,803342
16,106667	0,2	2,804521
16,110000	0,2	2,807284
16,113333	0,2	2,811354
16,116667	0,2	2,816295
16,120000	0,2	2,821741
16,123333	0,2	2,827708
16,126667	0,2	2,834623
16,130000	0,2	2,842929
16,133333	0,2	2,852668
16,136667	0,2	2,863491
16,140000	0,2	2,874953
16,143333	0,2	2,886723
16,146667	0,2	2,898659
16,150000	0,2	2,910880
16,153333	0,2	2,923751
16,156667	0,2	2,937618
16,160000	0,2	2,952491
16,163333	0,2	2,968070
16,166667	0,2	2,983976
16,170000	0,2	2,999830
16,173333	0,2	3,015323
16,176667	0,2	3,030335
16,180000	0,2	3,044783
16,183333	0,2	3,058476
16,186667	0,2	3,071278
16,190000	0,2	3,083104
16,193333	0,2	3,093918
16,196667	0,2	3,103963
16,200000	0,2	3,113438
16,203333	0,2	3,122064
16,206667	0,2	3,129551
16,210000	0,2	3,136122
16,213333	0,2	3,142226
16,216667	0,2	3,148062
16,220000	0,2	3,153539
16,223333	0,2	3,158561
16,226667	0,2	3,163307
16,230000	0,2	3,168146
16,233333	0,2	3,173346
16,236667	0,2	3,178994
16,240000	0,2	3,185224
16,243333	0,2	3,192303
16,246667	0,2	3,200508
16,250000	0,2	3,210148
16,253333	0,2	3,221548
16,256667	0,2	3,235109
16,260000	0,2	3,251504
16,263333	0,2	3,271687
16,266667	0,2	3,296702
16,270000	0,2	3,327373
16,273333	0,2	3,364063
16,276667	0,2	3,407071
16,280000	0,2	3,457285
16,283333	0,2	3,515871
16,286667	0,2	3,583482
16,290000	0,2	3,660272
16,293333	0,2	3,746181
16,296667	0,2	3,840685
16,300000	0,2	3,942713
16,303333	0,2	4,050961
16,306667	0,2	4,163950
16,310000	0,2	4,280034
16,313333	0,2	4,397519
16,316667	0,2	4,514456
16,320000	0,2	4,628314
16,323333	0,2	4,736316
16,326667	0,2	4,836114
16,330000	0,2	4,926004
16,333333	0,2	5,004527
16,336667	0,2	5,069887
16,340000	0,2	5,119777
16,343333	0,2	5,151998
16,346667	0,2	5,165473
16,350000	0,2	5,160469
16,353333	0,2	5,137690
16,356667	0,2	5,097549
16,360000	0,2	5,040446
16,363333	0,2	4,967385
16,366667	0,2	4,880231
16,370000	0,2	4,781585
16,373333	0,2	4,674455
16,376667	0,2	4,561906
16,380000	0,2	4,446676
16,383333	0,2	4,330940
16,386667	0,2	4,216270
16,390000	0,2	4,103621
16,393333	0,2	3,993674
16,396667	0,2	3,887597
16,400000	0,2	3,787193
16,403333	0,2	3,694199
16,406667	0,2	3,609635
16,410000	0,2	3,533665
16,413333	0,2	3,465893
16,416667	0,2	3,405717
16,420000	0,2	3,352555
16,423333	0,2	3,306053
16,426667	0,2	3,266120
16,430000	0,2	3,232682
16,433333	0,2	3,205150
16,436667	0,2	3,182259
16,440000	0,2	3,162661
16,443333	0,2	3,145506
16,446667	0,2	3,130514
16,450000	0,2	3,117906
16,453333	0,2	3,108219
16,456667	0,2	3,101762
16,460000	0,2	3,097987
16,463333	0,2	3,095389
16,466667	0,2	3,092298
16,470000	0,2	3,088198
16,473333	0,2	3,084020
16,476667	0,2	3,080944
16,480000	0,2	3,079400
16,483333	0,2	3,079218
16,486667	0,2	3,080035
16,490000	0,2	3,081452
16,493333	0,2	3,083131
16,496667	0,2	3,084744
16,500000	0,2	3,085852
16,503333	0,2	3,086113
16,506667	0,2	3,085503
16,510000	0,2	3,083961
16,513333	0,2	3,080955
16,516667	0,2	3,075674
16,520000	0,2	3,067595
16,523333	0,2	3,056793
16,526667	0,2	3,043691
16,530000	0,2	3,028530
16,533333	0,2	3,011189
16,536667	0,2	2,991424
16,540000	0,2	2,969188
16,543333	0,2	2,944942
16,546667	0,2	2,919696
16,550000	0,2	2,894499
16,553333	0,2	2,869863
16,556667	0,2	2,845723
16,560000	0,2	2,821822
16,563333	0,2	2,798158
16,566667	0,2	2,775051
16,570000	0,2	2,752900
16,573333	0,2	2,732193
16,576667	0,2	2,713430
16,580000	0,2	2,696708
16,583333	0,2	2,681717
16,586667	0,2	2,668270
16,590000	0,2	2,656552
16,593333	0,2	2,646920
16,596667	0,2	2,639820
16,600000	0,2	2,635782
16,603333	0,2	2,635190
16,606667	0,2	2,638081
16,610000	0,2	2,644015
16,613333	0,2	2,652021
16,616667	0,2	2,660853
16,620000	0,2	2,669620
16,623333	0,2	2,678293
16,626667	0,2	2,687464
16,630000	0,2	2,697447
16,633333	0,2	2,707764
16,636667	0,2	2,717577
16,640000	0,2	2,726443
16,643333	0,2	2,734705
16,646667	0,2	2,743267
16,650000	0,2	2,752762
16,653333	0,2	2,762827
16,656667	0,2	2,772265
16,660000	0,2	2,779954
16,663333	0,2	2,785638
16,666667	0,2	2,789740
16,670000	0,2	2,792519
16,673333	0,2	2,793694
16,676667	0,2	2,792904
16,680000	0,2	2,790273
16,683333	0,2	2,786283
16,686667	0,2	2,781367
16,690000	0,2	2,776013
16,693333	0,2	2,770955
16,696667	0,2	2,766712
16,700000	0,2	2,763045
16,703333	0,2	2,759279
16,706667	0,2	2,754919
16,710000	0,2	2,749812
16,713333	0,2	2,744115
16,716667	0,2	2,738143
16,720000	0,2	2,732058
16,723333	0,2	2,725781
16,726667	0,2	2,719220
16,730000	0,2	2,712464
16,733333	0,2	2,705796
16,736667	0,2	2,699599
16,740000	0,2	2,694323
16,743333	0,2	2,690445
16,746667	0,2	2,688208
16,750000	0,2	2,687303
16,753333	0,2	2,686911
16,756667	0,2	2,686263
16,760000	0,2	2,685176
16,763333	0,2	2,684029
16,766667	0,2	2,683428
16,770000	0,2	2,684046
16,773333	0,2	2,686316
16,776667	0,2	2,690004
16,780000	0,2	2,694538
16,783333	0,2	2,699709
16,786667	0,2	2,705555
16,790000	0,2	2,711928
16,793333	0,2	2,718590
16,796667	0,2	2,725456
16,800000	0,2	2,732696
16,803333	0,2	2,740851
16,806667	0,2	2,750529
16,810000	0,2	2,761740
16,813333	0,2	2,773873
16,816667	0,2	2,786336
16,820000	0,2	2,799116
16,823333	0,2	2,812796
16,826667	0,2	2,828129
16,830000	0,2	2,845564
16,833333	0,2	2,865091
16,836667	0,2	2,886489
16,840000	0,2	2,909388
16,843333	0,2	2,933099
16,846667	0,2	2,956987
16,850000	0,2	2,981034
16,853333	0,2	3,005560
16,856667	0,2	3,030571
16,860000	0,2	3,055639
16,863333	0,2	3,080249
16,866667	0,2	3,104090
16,870000	0,2	3,126871
16,873333	0,2	3,148021
16,876667	0,2	3,166925
16,880000	0,2	3,183357
16,883333	0,2	3,197385
16,886667	0,2	3,209049
16,890000	0,2	3,218364
16,893333	0,2	3,225458
16,896667	0,2	3,230519
16,900000	0,2	3,234057
16,903333	0,2	3,237065
16,906667	0,2	3,240193
16,910000	0,2	3,243022
16,913333	0,2	3,244624
16,916667	0,2	3,244482
16,920000	0,2	3,242638
16,923333	0,2	3,239316
16,926667	0,2	3,234531
16,930000	0,2	3,228082
16,933333	0,2	3,220103
16,936667	0,2	3,211428
16,940000	0,2	3,203035
16,943333	0,2	3,195160
16,946667	0,2	3,187242
16,950000	0,2	3,178567
16,953333	0,2	3,168682
16,956667	0,2	3,157438
16,960000	0,2	3,144899
16,963333	0,2	3,131336
16,966667	0,2	3,117258
16,970000	0,2	3,103148
16,973333	0,2	3,089152
16,976667	0,2	3,075203
16,980000	0,2	3,061341
16,983333	0,2	3,047884
16,986667	0,2	3,035286
16,990000	0,2	3,023787
16,993333	0,2	3,013297
16,996667	0,2	3,003546
17,000000	0,2	2,994353
17,003333	0,2	2,985863
17,006667	0,2	2,978380
17,010000	0,2	2,971986
17,013333	0,2	2,966588
17,016667	0,2	2,962369
17,020000	0,2	2,959812
17,023333	0,2	2,959141
17,026667	0,2	2,959955
17,030000	0,2	2,961335
17,033333	0,2	2,962288
17,036667	0,2	2,962220
17,040000	0,2	2,960918
17,043333	0,2	2,958307
17,046667	0,2	2,954422
17,050000	0,2	2,949341
17,053333	0,2	2,943179
17,056667	0,2	2,936150
17,060000	0,2	2,928368
17,063333	0,2	2,919578
17,066667	0,2	2,909160
17,070000	0,2	2,896656
17,073333	0,2	2,882308
17,076667	0,2	2,866696
17,080000	0,2	2,850186
17,083333	0,2	2,833073
17,086667	0,2	2,815850
17,090000	0,2	2,799057
17,093333	0,2	2,782934
17,096667	0,2	2,767558
17,100000	0,2	2,753342
17,103333	0,2	2,740831
17,106667	0,2	2,730183
17,110000	0,2	2,721312
17,113333	0,2	2,714174
17,116667	0,2	2,708629
17,120000	0,2	2,704307
17,123333	0,2	2,700911
17,126667	0,2	2,698573
17,130000	0,2	2,697663
17,133333	0,2	2,698158
17,136667	0,2	2,699280
17,140000	0,2	2,699968
17,143333	0,2	2,699846
17,146667	0,2	2,699535
17,150000	0,2	2,699936
17,153333	0,2	2,701334
17,156667	0,2	2,703326
17,160000	0,2	2,705552
17,163333	0,2	2,708124
17,166667	0,2	2,711387
17,170000	0,2	2,715477
17,173333	0,2	2,720166
17,176667	0,2	2,725173
17,180000	0,2	2,730415
17,183333	0,2	2,735961
17,186667	0,2	2,741973
17,190000	0,2	2,748641
17,193333	0,2	2,755979
17,196667	0,2	2,763511
17,200000	0,2	2,770339
17,203333	0,2	2,775799
17,206667	0,2	2,779938
17,210000	0,2	2,783381
17,213333	0,2	2,786755
17,216667	0,2	2,790115
17,220000	0,2	2,792990
17,223333	0,2	2,794842
17,226667	0,2	2,795308
17,230000	0,2	2,794485
17,233333	0,2	2,793187
17,236667	0,2	2,792366
17,240000	0,2	2,792191
17,243333	0,2	2,792009
17,246667	0,2	2,791056
17,250000	0,2	2,789015
17,253333	0,2	2,786090
17,256667	0,2	2,782809
17,260000	0,2	2,779857
17,263333	0,2	2,777842
17,266667	0,2	2,776961
17,270000	0,2	2,776921
17,273333	0,2	2,777277
17,276667	0,2	2,777693
17,280000	0,2	2,777870
17,283333	0,2	2,777712
17,286667	0,2	2,777739
17,290000	0,2	2,778861
17,293333	0,2	2,781766
17,296667	0,2	2,786718
17,300000	0,2	2,793594
17,303333	0,2	2,801998
17,306667	0,2	2,811617
17,310000	0,2	2,822601
17,313333	0,2	2,835545
17,316667	0,2	2,851137
17,320000	0,2	2,869886
17,323333	0,2	2,892113
17,326667	0,2	2,917966
17,330000	0,2	2,947367
17,333333	0,2	2,980316
17,336667	0,2	3,017372
17,340000	0,2	3,059382
17,343333	0,2	3,106702
17,346667	0,2	3,159084
17,350000	0,2	3,216301
17,353333	0,2	3,278313
17,356667	0,2	3,344779
17,360000	0,2	3,414989
17,363333	0,2	3,488298
17,366667	0,2	3,564236
17,370000	0,2	3,642143
17,373333	0,2	3,720585
17,376667	0,2	3,797354
17,380000	0,2	3,870450
17,383333	0,2	3,938762
17,386667	0,2	4,001692
17,390000	0,2	4,058652
17,393333	0,2	4,108916
17,396667	0,2	4,151730
17,400000	0,2	4,186279
17,403333	0,2	4,211530
17,406667	0,2	4,226609
17,410000	0,2	4,231321
17,413333	0,2	4,226172
17,416667	0,2	4,212153
17,420000	0,2	4,190505
17,423333	0,2	4,162413
17,426667	0,2	4,128958
17,430000	0,2	4,091448
17,433333	0,2	4,051286
17,436667	0,2	4,009385
17,440000	0,2	3,966379
17,443333	0,2	3,923254
17,446667	0,2	3,881155
17,450000	0,2	3,840701
17,453333	0,2	3,801768
17,456667	0,2	3,763994
17,460000	0,2	3,727284
17,463333	0,2	3,691679
17,466667	0,2	3,657101
17,470000	0,2	3,623499
17,473333	0,2	3,590864
17,476667	0,2	3,558889
17,480000	0,2	3,526970
17,483333	0,2	3,494617
17,486667	0,2	3,461601
17,490000	0,2	3,427843
17,493333	0,2	3,393359
17,496667	0,2	3,358175
17,500000	0,2	3,322119
17,503333	0,2	3,284811
17,506667	0,2	3,246095
17,510000	0,2	3,206415
17,513333	0,2	3,166729
17,516667	0,2	3,128059
17,520000	0,2	3,091012
17,523333	0,2	3,055618
17,526667	0,2	3,021354
17,530000	0,2	2,987284
17,533333	0,2	2,952779
17,536667	0,2	2,918335
17,540000	0,2	2,885288
17,543333	0,2	2,854656
17,546667	0,2	2,826415
17,550000	0,2	2,799901
17,553333	0,2	2,774730
17,556667	0,2	2,751109
17,560000	0,2	2,729349
17,563333	0,2	2,709258
17,566667	0,2	2,690126
17,570000	0,2	2,671455
17,573333	0,2	2,653488
17,576667	0,2	2,636791
17,580000	0,2	2,621519
17,583333	0,2	2,607361
17,586667	0,2	2,593939
17,590000	0,2	2,580994
17,593333	0,2	2,568437
17,596667	0,2	2,556443
17,600000	0,2	2,545337
17,603333	0,2	2,535150
17,606667	0,2	2,525330
17,610000	0,2	2,515092
17,613333	0,2	2,504164
17,616667	0,2	2,493114
17,620000	0,2	2,482869
17,623333	0,2	2,474096
17,626667	0,2	2,467111
17,630000	0,2	2,461911
17,633333	0,2	2,458220
17,636667	0,2	2,455612
17,640000	0,2	2,453713
17,643333	0,2	2,452622
17,646667	0,2	2,452721
17,650000	0,2	2,453920
17,653333	0,2	2,455758
17,656667	0,2	2,458031
17,660000	0,2	2,460944
17,663333	0,2	2,464946
17,666667	0,2	2,470361
17,670000	0,2	2,477145
17,673333	0,2	2,485091
17,676667	0,2	2,494110
17,680000	0,2	2,504073
17,683333	0,2	2,514379
17,686667	0,2	2,524119
17,690000	0,2	2,532905
17,693333	0,2	2,541151
17,696667	0,2	2,549404
17,700000	0,2	2,557699
17,703333	0,2	2,565536
17,706667	0,2	2,572402
17,710000	0,2	2,578306
17,713333	0,2	2,583702
17,716667	0,2	2,588952
17,720000	0,2	2,594187
17,723333	0,2	2,599590
17,726667	0,2	2,605308
17,730000	0,2	2,611069
17,733333	0,2	2,616345
17,736667	0,2	2,620818
17,740000	0,2	2,624279
17,743333	0,2	2,626461
17,746667	0,2	2,627309
17,750000	0,2	2,627019
17,753333	0,2	2,626141
17,756667	0,2	2,625999
17,760000	0,2	2,627793
17,763333	0,2	2,630686
17,766667	0,2	2,632102
17,770000	0,2	2,630235
17,773333	0,2	2,625466
17,776667	0,2	2,619583
17,780000	0,2	2,614319
17,783333	0,2	2,610709
17,786667	0,2	2,609143
17,790000	0,2	2,609125
17,793333	0,2	2,609396
17,796667	0,2	2,609141
17,800000	0,2	2,608876
17,803333	0,2	2,609845
17,806667	0,2	2,612784
17,810000	0,2	2,617656
17,813333	0,2	2,624279
17,816667	0,2	2,632589
17,820000	0,2	2,642447
17,823333	0,2	2,653509
17,826667	0,2	2,665260
17,830000	0,2	2,677172
17,833333	0,2	2,688970
17,836667	0,2	2,700899
17,840000	0,2	2,713632
17,843333	0,2	2,727769
17,846667	0,2	2,743411
17,850000	0,2	2,760123
17,853333	0,2	2,777223
17,856667	0,2	2,794166
17,860000	0,2	2,810795
17,863333	0,2	2,827195
17,866667	0,2	2,843138
17,870000	0,2	2,857833
17,873333	0,2	2,870459
17,876667	0,2	2,880756
17,880000	0,2	2,888949
17,883333	0,2	2,895298
17,886667	0,2	2,899889
17,890000	0,2	2,902659
17,893333	0,2	2,903398
17,896667	0,2	2,901787
17,900000	0,2	2,897665
17,903333	0,2	2,891260
17,906667	0,2	2,882988
17,910000	0,2	2,872958
17,913333	0,2	2,860726
17,916667	0,2	2,845625
17,920000	0,2	2,827309
17,923333	0,2	2,806158
17,926667	0,2	2,783255
17,930000	0,2	2,759859
17,933333	0,2	2,736974
17,936667	0,2	2,715202
17,940000	0,2	2,694555
17,943333	0,2	2,674423
17,946667	0,2	2,654039
17,950000	0,2	2,633246
17,953333	0,2	2,612803
17,956667	0,2	2,593783
17,960000	0,2	2,576835
17,963333	0,2	2,562002
17,966667	0,2	2,548997
17,970000	0,2	2,537550
17,973333	0,2	2,527447
17,976667	0,2	2,518558
17,980000	0,2	2,510967
17,983333	0,2	2,504745
17,986667	0,2	2,499662
17,990000	0,2	2,495345
17,993333	0,2	2,491553
17,996667	0,2	2,488323
18,000000	0,2	2,486093
18,003333	0,2	2,485537
18,006667	0,2	2,487215
18,010000	0,2	2,491274
18,013333	0,2	2,497146
18,016667	0,2	2,503771
18,020000	0,2	2,510585
18,023333	0,2	2,517888
18,026667	0,2	2,526026
18,030000	0,2	2,534864
18,033333	0,2	2,544179
18,036667	0,2	2,554007
18,040000	0,2	2,564591
18,043333	0,2	2,576057
18,046667	0,2	2,587865
18,050000	0,2	2,598791
18,053333	0,2	2,607944
18,056667	0,2	2,615682
18,060000	0,2	2,623185
18,063333	0,2	2,631320
18,066667	0,2	2,640097
18,070000	0,2	2,648780
18,073333	0,2	2,656351
18,076667	0,2	2,662204
18,080000	0,2	2,666497
18,083333	0,2	2,669615
18,086667	0,2	2,671490
18,090000	0,2	2,672008
18,093333	0,2	2,671621
18,096667	0,2	2,670913
18,100000	0,2	2,670083
18,103333	0,2	2,669176
18,106667	0,2	2,668258
18,110000	0,2	2,667134
18,113333	0,2	2,665295
18,116667	0,2	2,662205
18,120000	0,2	2,657612
18,123333	0,2	2,651796
18,126667	0,2	2,645399
18,130000	0,2	2,638867
18,133333	0,2	2,632042
18,136667	0,2	2,624325
18,140000	0,2	2,615655
18,143333	0,2	2,607074
18,146667	0,2	2,599618
18,150000	0,2	2,592913
18,153333	0,2	2,585502
18,156667	0,2	2,576356
18,160000	0,2	2,565550
18,163333	0,2	2,553706
18,166667	0,2	2,541406
18,170000	0,2	2,529060
18,173333	0,2	2,516680
18,176667	0,2	2,503777
18,180000	0,2	2,489946
18,183333	0,2	2,475315
18,186667	0,2	2,460170
18,190000	0,2	2,444666
18,193333	0,2	2,429161
18,196667	0,2	2,414446
18,200000	0,2	2,401271
18,203333	0,2	2,389683
18,206667	0,2	2,379060
18,210000	0,2	2,368819
18,213333	0,2	2,358811
18,216667	0,2	2,349139
18,220000	0,2	2,340032
18,223333	0,2	2,331822
18,226667	0,2	2,324836
18,230000	0,2	2,319296
18,233333	0,2	2,315188
18,236667	0,2	2,312193
18,240000	0,2	2,309857
18,243333	0,2	2,307826
18,246667	0,2	2,306054
18,250000	0,2	2,304805
18,253333	0,2	2,304281
18,256667	0,2	2,304366
18,260000	0,2	2,304900
18,263333	0,2	2,305970
18,266667	0,2	2,307856
18,270000	0,2	2,310587
18,273333	0,2	2,313661
18,276667	0,2	2,316655
18,280000	0,2	2,319873
18,283333	0,2	2,323870
18,286667	0,2	2,328683
18,290000	0,2	2,333935
18,293333	0,2	2,339230
18,296667	0,2	2,344205
18,300000	0,2	2,348674
18,303333	0,2	2,352778
18,306667	0,2	2,356602
18,310000	0,2	2,359816
18,313333	0,2	2,362014
18,316667	0,2	2,363102
18,320000	0,2	2,363293
18,323333	0,2	2,363035
18,326667	0,2	2,362734
18,330000	0,2	2,362206
18,333333	0,2	2,360729
18,336667	0,2	2,357798
18,340000	0,2	2,353571
18,343333	0,2	2,348521
18,346667	0,2	2,342756
18,350000	0,2	2,335890
18,353333	0,2	2,327783
18,356667	0,2	2,318876
18,360000	0,2	2,309556
18,363333	0,2	2,299786
18,366667	0,2	2,289548
18,370000	0,2	2,279334
18,373333	0,2	2,270047
18,376667	0,2	2,262499
18,380000	0,2	2,257075
18,383333	0,2	2,253616
18,386667	0,2	2,251590
18,390000	0,2	2,250652
18,393333	0,2	2,250954
18,396667	0,2	2,252741
18,400000	0,2	2,255982
18,403333	0,2	2,260589
18,406667	0,2	2,266576
18,410000	0,2	2,273929
18,413333	0,2	2,282508
18,416667	0,2	2,291897
18,420000	0,2	2,301403
18,423333	0,2	2,310381
18,426667	0,2	2,318446
18,430000	0,2	2,325443
18,433333	0,2	2,331424
18,436667	0,2	2,336489
18,440000	0,2	2,340484
18,443333	0,2	2,343058
18,446667	0,2	2,343873
18,450000	0,2	2,342716
18,453333	0,2	2,339604
18,456667	0,2	2,334778
18,460000	0,2	2,328634
18,463333	0,2	2,321835
18,466667	0,2	2,315263
18,470000	0,2	2,309505
18,473333	0,2	2,304306
18,476667	0,2	2,298685
18,480000	0,2	2,291806
18,483333	0,2	2,283882
18,486667	0,2	2,276023
18,490000	0,2	2,269121
18,493333	0,2	2,263180
18,496667	0,2	2,257849
18,500000	0,2	2,253011
18,503333	0,2	2,248596
18,506667	0,2	2,244449
18,510000	0,2	2,240686
18,513333	0,2	2,237729
18,516667	0,2	2,235594
18,520000	0,2	2,233644
18,523333	0,2	2,231539
18,526667	0,2	2,229786
18,530000	0,2	2,229143
18,533333	0,2	2,230155
18,536667	0,2	2,233060
18,540000	0,2	2,237818
18,543333	0,2	2,244556
18,546667	0,2	2,253826
18,550000	0,2	2,266092
18,553333	0,2	2,281256
18,556667	0,2	2,298959
18,560000	0,2	2,318947
18,563333	0,2	2,340916
18,566667	0,2	2,364285
18,570000	0,2	2,388279
18,573333	0,2	2,412045
18,576667	0,2	2,434749
18,580000	0,2	2,455793
18,583333	0,2	2,474882
18,586667	0,2	2,491935
18,590000	0,2	2,507036
18,593333	0,2	2,520041
18,596667	0,2	2,530235
18,600000	0,2	2,536619
18,603333	0,2	2,538389
18,606667	0,2	2,535288
18,610000	0,2	2,527793
18,613333	0,2	2,517068
18,616667	0,2	2,504538
18,620000	0,2	2,491362
18,623333	0,2	2,478333
18,626667	0,2	2,466058
18,630000	0,2	2,454878
18,633333	0,2	2,444746
18,636667	0,2	2,435486
18,640000	0,2	2,427108
18,643333	0,2	2,419785
18,646667	0,2	2,413659
18,650000	0,2	2,408813
18,653333	0,2	2,405205
18,656667	0,2	2,402470
18,660000	0,2	2,399981
18,663333	0,2	2,397078
18,666667	0,2	2,393354
18,670000	0,2	2,388984
18,673333	0,2	2,384636
18,676667	0,2	2,380955
18,680000	0,2	2,378284
18,683333	0,2	2,376811
18,686667	0,2	2,376670
18,690000	0,2	2,377975
18,693333	0,2	2,381112
18,696667	0,2	2,386862
18,700000	0,2	2,396021
18,703333	0,2	2,408972
18,706667	0,2	2,425782
18,710000	0,2	2,446932
18,713333	0,2	2,473479
18,716667	0,2	2,506257
18,720000	0,2	2,545917
18,723333	0,2	2,594048
18,726667	0,2	2,653237
18,730000	0,2	2,725968
18,733333	0,2	2,813863
18,736667	0,2	2,917645
18,740000	0,2	3,037537
18,743333	0,2	3,173487
18,746667	0,2	3,324807
18,750000	0,2	3,490161
18,753333	0,2	3,668054
18,756667	0,2	3,856787
18,760000	0,2	4,053597
18,763333	0,2	4,253968
18,766667	0,2	4,452229
18,770000	0,2	4,643098
18,773333	0,2	4,822413
18,776667	0,2	4,986449
18,780000	0,2	5,131341
18,783333	0,2	5,253616
18,786667	0,2	5,350767
18,790000	0,2	5,421196
18,793333	0,2	5,464178
18,796667	0,2	5,480031
18,800000	0,2	5,469992
18,803333	0,2	5,435962
18,806667	0,2	5,380401
18,810000	0,2	5,306216
18,813333	0,2	5,216603
18,816667	0,2	5,114839
18,820000	0,2	5,004154
18,823333	0,2	4,887899
18,826667	0,2	4,769485
18,830000	0,2	4,651815
18,833333	0,2	4,536983
18,836667	0,2	4,426534
18,840000	0,2	4,321727
18,843333	0,2	4,223431
18,846667	0,2	4,131908
18,850000	0,2	4,046750
18,853333	0,2	3,967198
18,856667	0,2	3,892771
18,860000	0,2	3,823601
18,863333	0,2	3,760089
18,866667	0,2	3,702116
18,870000	0,2	3,648363
18,873333	0,2	3,596552
18,876667	0,2	3,544611
18,880000	0,2	3,491600
18,883333	0,2	3,437826
18,886667	0,2	3,384262
18,890000	0,2	3,331550
18,893333	0,2	3,279361
18,896667	0,2	3,226702
18,900000	0,2	3,172807
18,903333	0,2	3,117736
18,906667	0,2	3,062343
18,910000	0,2	3,007873
18,913333	0,2	2,955393
18,916667	0,2	2,905377
18,920000	0,2	2,857898
18,923333	0,2	2,813062
18,926667	0,2	2,770990
18,930000	0,2	2,731702
18,933333	0,2	2,695415
18,936667	0,2	2,662665
18,940000	0,2	2,633862
18,943333	0,2	2,608947
18,946667	0,2	2,587614
18,950000	0,2	2,569548
18,953333	0,2	2,554240
18,956667	0,2	2,541000
18,960000	0,2	2,529314
18,963333	0,2	2,518848
18,966667	0,2	2,509202
18,970000	0,2	2,499850
18,973333	0,2	2,490362
18,976667	0,2	2,480627
18,980000	0,2	2,470797
18,983333	0,2	2,461158
18,986667	0,2	2,452107
18,990000	0,2	2,444026
18,993333	0,2	2,436998
18,996667	0,2	2,430806
19,000000	0,2	2,425244
19,003333	0,2	2,420138
19,006667	0,2	2,415240
19,010000	0,2	2,410506
19,013333	0,2	2,406035
19,016667	0,2	2,401626
19,020000	0,2	2,397028
19,023333	0,2	2,392499
19,026667	0,2	2,388506
19,030000	0,2	2,385068
19,033333	0,2	2,381723
19,036667	0,2	2,377894
19,040000	0,2	2,373226
19,043333	0,2	2,367656
19,046667	0,2	2,361279
19,050000	0,2	2,354352
19,053333	0,2	2,347175
19,056667	0,2	2,339777
19,060000	0,2	2,331990
19,063333	0,2	2,323599
19,066667	0,2	2,313987
19,070000	0,2	2,302318
19,073333	0,2	2,288603
19,076667	0,2	2,273886
19,080000	0,2	2,259289
19,083333	0,2	2,245465
19,086667	0,2	2,232476
19,090000	0,2	2,219831
19,093333	0,2	2,206870
19,096667	0,2	2,193234
19,100000	0,2	2,179114
19,103333	0,2	2,165146
19,106667	0,2	2,151921
19,110000	0,2	2,139586
19,113333	0,2	2,128140
19,116667	0,2	2,117775
19,120000	0,2	2,108539
19,123333	0,2	2,100036
19,126667	0,2	2,091831
19,130000	0,2	2,083854
19,133333	0,2	2,076282
19,136667	0,2	2,069259
19,140000	0,2	2,062790
19,143333	0,2	2,056741
19,146667	0,2	2,050886
19,150000	0,2	2,045046
19,153333	0,2	2,039399
19,156667	0,2	2,034438
19,160000	0,2	2,030451
19,163333	0,2	2,027305
19,166667	0,2	2,024739
19,170000	0,2	2,022456
19,173333	0,2	2,019913
19,176667	0,2	2,016617
19,180000	0,2	2,012743
19,183333	0,2	2,009136
19,186667	0,2	2,006517
19,190000	0,2	2,004770
19,193333	0,2	2,003332
19,196667	0,2	2,002265
19,200000	0,2	2,002198
19,203333	0,2	2,003317
19,206667	0,2	2,005200
19,210000	0,2	2,007385
19,213333	0,2	2,009528
19,216667	0,2	2,011371
19,220000	0,2	2,012830
19,223333	0,2	2,013836
19,226667	0,2	2,014206
19,230000	0,2	2,013852
19,233333	0,2	2,012829
19,236667	0,2	2,011189
19,240000	0,2	2,009036
19,243333	0,2	2,006544
19,246667	0,2	2,003803
19,250000	0,2	2,000905
19,253333	0,2	1,998285
19,256667	0,2	1,996417
19,260000	0,2	1,995147
19,263333	0,2	1,994105
19,266667	0,2	1,993404
19,270000	0,2	1,993398
19,273333	0,2	1,994309
19,276667	0,2	1,996104
19,280000	0,2	1,998639
19,283333	0,2	2,002116
19,286667	0,2	2,007132
19,290000	0,2	2,014250
19,293333	0,2	2,023582
19,296667	0,2	2,034538
19,300000	0,2	2,045994
19,303333	0,2	2,056944
19,306667	0,2	2,067041
19,310000	0,2	2,076398
19,313333	0,2	2,084966
19,316667	0,2	2,092476
19,320000	0,2	2,098905
19,323333	0,2	2,104588
19,326667	0,2	2,109722
19,330000	0,2	2,114013
19,333333	0,2	2,117139
19,336667	0,2	2,119152
19,340000	0,2	2,120000
19,343333	0,2	2,119166
19,346667	0,2	2,116106
19,350000	0,2	2,110798
19,353333	0,2	2,103755
19,356667	0,2	2,095481
19,360000	0,2	2,085796
19,363333	0,2	2,074048
19,366667	0,2	2,060115
19,370000	0,2	2,044716
19,373333	0,2	2,028690
19,376667	0,2	2,012515
19,380000	0,2	1,996642
19,383333	0,2	1,981828
19,386667	0,2	1,968697
19,390000	0,2	1,957087
19,393333	0,2	1,946211
19,396667	0,2	1,935392
19,400000	0,2	1,924405
19,403333	0,2	1,913410
19,406667	0,2	1,902821
19,410000	0,2	1,893151
19,413333	0,2	1,884962
19,416667	0,2	1,878691
19,420000	0,2	1,874196
19,423333	0,2	1,870562
19,426667	0,2	1,866707
19,430000	0,2	1,862201
19,433333	0,2	1,857476
19,436667	0,2	1,853233
19,440000	0,2	1,849633
19,443333	0,2	1,846166
19,446667	0,2	1,842295
19,450000	0,2	1,837855
19,453333	0,2	1,832801
19,456667	0,2	1,827044
19,460000	0,2	1,820602
19,463333	0,2	1,813545
19,466667	0,2	1,805955
19,470000	0,2	1,798105
19,473333	0,2	1,790367
19,476667	0,2	1,782950
19,480000	0,2	1,775942
19,483333	0,2	1,769450
19,486667	0,2	1,763558
19,490000	0,2	1,758240
19,493333	0,2	1,753404
19,496667	0,2	1,748908
19,500000	0,2	1,744392
19,503333	0,2	1,739381
19,506667	0,2	1,733763
19,510000	0,2	1,727946
19,513333	0,2	1,722630
19,516667	0,2	1,718484
19,520000	0,2	1,715681
19,523333	0,2	1,713645
19,526667	0,2	1,711642
19,530000	0,2	1,709445
19,533333	0,2	1,707094
19,536667	0,2	1,704360
19,540000	0,2	1,700836
19,543333	0,2	1,696479
19,546667	0,2	1,691789
19,550000	0,2	1,687300
19,553333	0,2	1,683223
19,556667	0,2	1,679825
19,560000	0,2	1,677578
19,563333	0,2	1,676730
19,566667	0,2	1,677191
19,570000	0,2	1,678728
19,573333	0,2	1,681118
19,576667	0,2	1,684353
19,580000	0,2	1,688548
19,583333	0,2	1,693642
19,586667	0,2	1,699602
19,590000	0,2	1,706824
19,593333	0,2	1,716014
19,596667	0,2	1,727438
19,600000	0,2	1,740335
19,603333	0,2	1,753366
19,606667	0,2	1,765590
19,610000	0,2	1,776812
19,613333	0,2	1,787218
19,616667	0,2	1,797072
19,620000	0,2	1,806678
19,623333	0,2	1,816205
19,626667	0,2	1,825418
19,630000	0,2	1,833650
19,633333	0,2	1,840034
19,636667	0,2	1,843951
19,640000	0,2	1,845295
19,643333	0,2	1,844358
19,646667	0,2	1,841700
19,650000	0,2	1,838012
19,653333	0,2	1,833839
19,656667	0,2	1,829482
19,660000	0,2	1,825114
19,663333	0,2	1,820916
19,666667	0,2	1,817080
19,670000	0,2	1,813620
19,673333	0,2	1,810348
19,676667	0,2	1,807137
19,680000	0,2	1,804008
19,683333	0,2	1,801026
19,686667	0,2	1,798229
19,690000	0,2	1,795638
19,693333	0,2	1,793457
19,696667	0,2	1,792284
19,700000	0,2	1,792869
19,703333	0,2	1,795647
19,706667	0,2	1,800529
19,710000	0,2	1,806804
19,713333	0,2	1,813380
19,716667	0,2	1,819471
19,720000	0,2	1,825019
19,723333	0,2	1,830292
19,726667	0,2	1,835174
19,730000	0,2	1,839274
19,733333	0,2	1,842437
19,736667	0,2	1,844605
19,740000	0,2	1,845745
19,743333	0,2	1,846096
19,746667	0,2	1,846014
19,750000	0,2	1,845578
19,753333	0,2	1,844513
19,756667	0,2	1,842395
19,760000	0,2	1,838657
19,763333	0,2	1,832806
19,766667	0,2	1,825148
19,770000	0,2	1,816855
19,773333	0,2	1,808948
19,776667	0,2	1,801572
19,780000	0,2	1,794300
19,783333	0,2	1,786770
19,786667	0,2	1,778931
19,790000	0,2	1,771024
19,793333	0,2	1,763485
19,796667	0,2	1,756728
19,800000	0,2	1,751059
19,803333	0,2	1,746796
19,806667	0,2	1,744134
19,810000	0,2	1,742796
19,813333	0,2	1,742202
19,816667	0,2	1,742027
19,820000	0,2	1,742149
19,823333	0,2	1,742250
19,826667	0,2	1,741852
19,830000	0,2	1,740560
19,833333	0,2	1,738266
19,836667	0,2	1,735141
19,840000	0,2	1,731256
19,843333	0,2	1,726479
19,846667	0,2	1,720888
19,850000	0,2	1,714951
19,853333	0,2	1,709214
19,856667	0,2	1,703976
19,860000	0,2	1,699268
19,863333	0,2	1,695006
19,866667	0,2	1,690918
19,870000	0,2	1,686460
19,873333	0,2	1,681140
19,876667	0,2	1,674783
19,880000	0,2	1,667435
19,883333	0,2	1,659410
19,886667	0,2	1,651290
19,890000	0,2	1,643721
19,893333	0,2	1,637133
19,896667	0,2	1,631524
19,900000	0,2	1,626641
19,903333	0,2	1,622403
19,906667	0,2	1,618739
19,910000	0,2	1,615222
19,913333	0,2	1,611402
19,916667	0,2	1,607248
19,920000	0,2	1,602887
19,923333	0,2	1,598379
19,926667	0,2	1,593984
19,930000	0,2	1,590137
19,933333	0,2	1,586959
19,936667	0,2	1,583871
19,940000	0,2	1,579967
19,943333	0,2	1,574942
19,946667	0,2	1,569252
19,950000	0,2	1,563460
19,953333	0,2	1,557866
19,956667	0,2	1,552256
19,960000	0,2	1,545950
19,963333	0,2	1,538615
19,966667	0,2	1,530589
19,970000	0,2	1,522330
19,973333	0,2	1,514137
19,976667	0,2	1,506126
19,980000	0,2	1,498198
19,983333	0,2	1,490152
19,986667	0,2	1,481690
19,990000	0,2	1,472656
19,993333	0,2	1,463455
19,996667	0,2	1,454755
20,000000	0,2	1,446920
20,003333	0,2	1,440049
20,006667	0,2	1,434046
20,010000	0,2	1,428388
20,013333	0,2	1,422380
20,016667	0,2	1,415880
20,020000	0,2	1,409404
20,023333	0,2	1,403500
20,026667	0,2	1,398398
20,030000	0,2	1,394138
20,033333	0,2	1,390719
20,036667	0,2	1,388112
20,040000	0,2	1,386225
20,043333	0,2	1,384877
20,046667	0,2	1,383822
20,050000	0,2	1,382856
20,053333	0,2	1,382158
20,056667	0,2	1,382376
20,060000	0,2	1,384014
20,063333	0,2	1,386964
20,066667	0,2	1,390829
20,070000	0,2	1,395357
20,073333	0,2	1,400426
20,076667	0,2	1,405919
20,080000	0,2	1,411845
20,083333	0,2	1,418398
20,086667	0,2	1,425827
20,090000	0,2	1,434189
20,093333	0,2	1,443205
20,096667	0,2	1,452474
20,100000	0,2	1,461622
20,103333	0,2	1,470186
20,106667	0,2	1,477746
20,110000	0,2	1,484213
20,113333	0,2	1,489696
20,116667	0,2	1,494336
20,120000	0,2	1,498115
20,123333	0,2	1,500625
20,126667	0,2	1,501487
20,130000	0,2	1,500871
20,133333	0,2	1,499500
20,136667	0,2	1,498318
20,140000	0,2	1,497811
20,143333	0,2	1,497756
20,146667	0,2	1,497706
20,150000	0,2	1,497210
20,153333	0,2	1,495892
20,156667	0,2	1,493807
20,160000	0,2	1,491508
20,163333	0,2	1,489651
20,166667	0,2	1,488651
20,170000	0,2	1,488740
20,173333	0,2	1,490205
20,176667	0,2	1,493273
20,180000	0,2	1,497911
20,183333	0,2	1,504005
20,186667	0,2	1,511672
20,190000	0,2	1,521089
20,193333	0,2	1,532156
20,196667	0,2	1,544633
20,200000	0,2	1,558221
20,203333	0,2	1,572337
20,206667	0,2	1,586249
20,210000	0,2	1,599473
20,213333	0,2	1,611927
20,216667	0,2	1,623755
20,220000	0,2	1,635072
20,223333	0,2	1,645931
20,226667	0,2	1,656412
20,230000	0,2	1,666621
20,233333	0,2	1,676654
20,236667	0,2	1,686373
20,240000	0,2	1,695279
20,243333	0,2	1,702987
20,246667	0,2	1,709563
20,250000	0,2	1,715199
20,253333	0,2	1,719903
20,256667	0,2	1,723551
20,260000	0,2	1,726017
20,263333	0,2	1,727312
20,266667	0,2	1,727623
20,270000	0,2	1,727090
20,273333	0,2	1,725601
20,276667	0,2	1,722966
20,280000	0,2	1,719077
20,283333	0,2	1,713634
20,286667	0,2	1,706303
20,290000	0,2	1,697343
20,293333	0,2	1,687531
20,296667	0,2	1,677628
20,300000	0,2	1,668216
20,303333	0,2	1,659610
20,306667	0,2	1,651620
20,310000	0,2	1,643850
20,313333	0,2	1,636573
20,316667	0,2	1,630892
20,320000	0,2	1,627651
20,323333	0,2	1,626638
20,326667	0,2	1,627335
20,330000	0,2	1,629710
20,333333	0,2	1,633884
20,336667	0,2	1,639639
20,340000	0,2	1,646313
20,343333	0,2	1,652990
20,346667	0,2	1,658983
20,350000	0,2	1,664150
20,353333	0,2	1,668742
20,356667	0,2	1,672833
20,360000	0,2	1,676024
20,363333	0,2	1,677989
20,366667	0,2	1,678870
20,370000	0,2	1,678971
20,373333	0,2	1,678455
20,376667	0,2	1,677147
20,380000	0,2	1,674436
20,383333	0,2	1,669785
20,386667	0,2	1,663331
20,390000	0,2	1,655535
20,393333	0,2	1,646526
20,396667	0,2	1,636184
20,400000	0,2	1,624453
20,403333	0,2	1,611456
20,406667	0,2	1,597670
20,410000	0,2	1,583875
20,413333	0,2	1,570723
20,416667	0,2	1,558431
20,420000	0,2	1,546882
20,423333	0,2	1,535891
20,426667	0,2	1,525269
20,430000	0,2	1,514724
20,433333	0,2	1,504036
20,436667	0,2	1,493273
20,440000	0,2	1,482629
20,443333	0,2	1,472340
20,446667	0,2	1,462769
20,450000	0,2	1,454284
20,453333	0,2	1,446919
20,456667	0,2	1,440051
20,460000	0,2	1,432785
20,463333	0,2	1,424744
20,466667	0,2	1,416205
20,470000	0,2	1,407611
20,473333	0,2	1,398976
20,476667	0,2	1,389744
20,480000	0,2	1,379532
20,483333	0,2	1,368942
20,486667	0,2	1,359158
20,490000	0,2	1,350812
20,493333	0,2	1,343695
20,496667	0,2	1,337264
20,500000	0,2	1,330986
20,503333	0,2	1,324532
20,506667	0,2	1,317929
20,510000	0,2	1,311370
20,513333	0,2	1,304808
20,516667	0,2	1,298020
20,520000	0,2	1,291177
20,523333	0,2	1,284868
20,526667	0,2	1,279428
20,530000	0,2	1,274837
20,533333	0,2	1,271161
20,536667	0,2	1,268380
20,540000	0,2	1,265938
20,543333	0,2	1,263095
20,546667	0,2	1,259706
20,550000	0,2	1,256324
20,553333	0,2	1,253647
20,556667	0,2	1,251942
20,560000	0,2	1,250830
20,563333	0,2	1,249641
20,566667	0,2	1,248055
20,570000	0,2	1,246329
20,573333	0,2	1,244902
20,576667	0,2	1,243868
20,580000	0,2	1,243019
20,583333	0,2	1,242361
20,586667	0,2	1,242094
20,590000	0,2	1,242055
20,593333	0,2	1,241656
20,596667	0,2	1,240375
20,600000	0,2	1,238139
20,603333	0,2	1,235324
20,606667	0,2	1,232361
20,610000	0,2	1,229507
20,613333	0,2	1,227031
20,616667	0,2	1,225289
20,620000	0,2	1,224505
20,623333	0,2	1,224521
20,626667	0,2	1,224831
20,630000	0,2	1,224922
20,633333	0,2	1,224526
20,636667	0,2	1,223537
20,640000	0,2	1,221817
20,643333	0,2	1,219368
20,646667	0,2	1,216636
20,650000	0,2	1,214098
20,653333	0,2	1,211715
20,656667	0,2	1,209289
20,660000	0,2	1,206971
20,663333	0,2	1,205122
20,666667	0,2	1,203939
20,670000	0,2	1,203139
20,673333	0,2	1,202111
20,676667	0,2	1,200460
20,680000	0,2	1,198022
20,683333	0,2	1,194556
20,686667	0,2	1,189947
20,690000	0,2	1,184609
20,693333	0,2	1,179196
20,696667	0,2	1,173967
20,700000	0,2	1,168743
20,703333	0,2	1,163271
20,706667	0,2	1,157313
20,710000	0,2	1,150708
20,713333	0,2	1,143524
20,716667	0,2	1,135975
20,720000	0,2	1,128287
20,723333	0,2	1,120615
20,726667	0,2	1,113001
20,730000	0,2	1,105574
20,733333	0,2	1,098644
20,736667	0,2	1,092409
20,740000	0,2	1,086828
20,743333	0,2	1,081813
20,746667	0,2	1,077212
20,750000	0,2	1,072752
20,753333	0,2	1,068251
20,756667	0,2	1,063750
20,760000	0,2	1,059312
20,763333	0,2	1,055006
20,766667	0,2	1,051064
20,770000	0,2	1,047702
20,773333	0,2	1,044930
20,776667	0,2	1,042797
20,780000	0,2	1,041673
20,783333	0,2	1,042147
20,786667	0,2	1,044682
20,790000	0,2	1,049352
20,793333	0,2	1,055856
20,796667	0,2	1,063762
20,800000	0,2	1,072718
20,803333	0,2	1,082436
20,806667	0,2	1,092583
20,810000	0,2	1,102839
20,813333	0,2	1,113167
20,816667	0,2	1,123851
20,820000	0,2	1,135184
20,823333	0,2	1,147188
20,826667	0,2	1,159494
20,830000	0,2	1,171398
20,833333	0,2	1,182086
20,836667	0,2	1,190929
20,840000	0,2	1,197731
20,843333	0,2	1,202634
20,846667	0,2	1,205724
20,850000	0,2	1,206853
20,853333	0,2	1,205774
20,856667	0,2	1,202285
20,860000	0,2	1,196317
20,863333	0,2	1,188032
20,866667	0,2	1,177987
20,870000	0,2	1,166989
20,873333	0,2	1,155356
20,876667	0,2	1,142647
20,880000	0,2	1,128559
20,883333	0,2	1,113488
20,886667	0,2	1,098084
20,890000	0,2	1,083065
20,893333	0,2	1,069191
20,896667	0,2	1,056707
20,900000	0,2	1,045228
20,903333	0,2	1,034316
20,906667	0,2	1,023708
20,910000	0,2	1,013156
20,913333	0,2	1,002371
20,916667	0,2	0,991304
20,920000	0,2	0,980515
20,923333	0,2	0,970889
20,926667	0,2	0,962887
20,930000	0,2	0,956318
20,933333	0,2	0,950666
20,936667	0,2	0,945335
20,940000	0,2	0,939674
20,943333	0,2	0,933299
20,946667	0,2	0,926682
20,950000	0,2	0,921065
20,953333	0,2	0,917466
20,956667	0,2	0,915808
20,960000	0,2	0,914940
20,963333	0,2	0,913634
20,966667	0,2	0,911765
20,970000	0,2	0,910266
20,973333	0,2	0,910127
20,976667	0,2	0,911933
20,980000	0,2	0,915790
20,983333	0,2	0,920959
20,986667	0,2	0,925937
20,990000	0,2	0,929275
20,993333	0,2	0,930235
20,996667	0,2	0,929079
21,000000	0,2	0,926949
21,003333	0,2	0,925059
21,006667	0,2	0,923993
21,010000	0,2	0,923803
21,013333	0,2	0,924232
21,016667	0,2	0,924763
21,020000	0,2	0,924965
21,023333	0,2	0,924783
21,026667	0,2	0,924475
21,030000	0,2	0,924426
21,033333	0,2	0,924690
21,036667	0,2	0,924665
21,040000	0,2	0,923548
21,043333	0,2	0,921082
21,046667	0,2	0,917719
21,050000	0,2	0,914108
21,053333	0,2	0,910560
21,056667	0,2	0,907184
21,060000	0,2	0,904296
21,063333	0,2	0,902166
21,066667	0,2	0,900447
21,070000	0,2	0,898307
21,073333	0,2	0,895226
21,076667	0,2	0,891458
21,080000	0,2	0,887571
21,083333	0,2	0,883853
21,086667	0,2	0,880449
21,090000	0,2	0,877524
21,093333	0,2	0,874864
21,096667	0,2	0,871725
21,100000	0,2	0,867313
21,103333	0,2	0,861301
21,106667	0,2	0,854101
21,110000	0,2	0,846749
21,113333	0,2	0,840209
21,116667	0,2	0,834816
21,120000	0,2	0,830357
21,123333	0,2	0,826302
21,126667	0,2	0,822021
21,130000	0,2	0,817202
21,133333	0,2	0,812046
21,136667	0,2	0,807040
21,140000	0,2	0,802582
21,143333	0,2	0,798862
21,146667	0,2	0,796119
21,150000	0,2	0,794605
21,153333	0,2	0,793973
21,156667	0,2	0,793153
21,160000	0,2	0,791199
21,163333	0,2	0,788002
21,166667	0,2	0,784182
21,170000	0,2	0,780416
21,173333	0,2	0,776824
21,176667	0,2	0,773090
21,180000	0,2	0,769226
21,183333	0,2	0,765894
21,186667	0,2	0,763806
21,190000	0,2	0,763028
21,193333	0,2	0,762972
21,196667	0,2	0,762962
21,200000	0,2	0,762661
21,203333	0,2	0,761829
21,206667	0,2	0,760106
21,210000	0,2	0,757374
21,213333	0,2	0,754041
21,216667	0,2	0,750811
21,220000	0,2	0,748327
21,223333	0,2	0,746890
21,226667	0,2	0,746309
21,230000	0,2	0,746170
21,233333	0,2	0,746308
21,236667	0,2	0,746762
21,240000	0,2	0,747415
21,243333	0,2	0,748034
21,246667	0,2	0,748636
21,250000	0,2	0,749526
21,253333	0,2	0,750899
21,256667	0,2	0,752741
21,260000	0,2	0,755202
21,263333	0,2	0,758708
21,266667	0,2	0,763548
21,270000	0,2	0,769585
21,273333	0,2	0,776598
21,276667	0,2	0,784770
21,280000	0,2	0,794355
21,283333	0,2	0,804995
21,286667	0,2	0,815788
21,290000	0,2	0,825795
21,293333	0,2	0,834552
21,296667	0,2	0,842394
21,300000	0,2	0,849959
21,303333	0,2	0,857345
21,306667	0,2	0,864289
21,310000	0,2	0,870803
21,313333	0,2	0,876954
21,316667	0,2	0,882446
21,320000	0,2	0,886760
21,323333	0,2	0,889381
21,326667	0,2	0,890026
21,330000	0,2	0,888838
21,333333	0,2	0,886165
21,336667	0,2	0,882189
21,340000	0,2	0,876794
21,343333	0,2	0,869784
21,346667	0,2	0,861425
21,350000	0,2	0,852510
21,353333	0,2	0,843644
21,356667	0,2	0,834846
21,360000	0,2	0,826021
21,363333	0,2	0,817376
21,366667	0,2	0,809264
21,370000	0,2	0,802027
21,373333	0,2	0,795956
21,376667	0,2	0,791055
21,380000	0,2	0,786901
21,383333	0,2	0,782849
21,386667	0,2	0,778284
21,390000	0,2	0,772983
21,393333	0,2	0,767483
21,396667	0,2	0,762931
21,400000	0,2	0,760433
21,403333	0,2	0,760279
21,406667	0,2	0,761654
21,410000	0,2	0,763334
21,413333	0,2	0,764757
21,416667	0,2	0,766233
21,420000	0,2	0,768222
21,423333	0,2	0,770785
21,426667	0,2	0,773825
21,430000	0,2	0,777358
21,433333	0,2	0,781375
21,436667	0,2	0,785701
21,440000	0,2	0,790080
21,443333	0,2	0,794313
21,446667	0,2	0,798369
21,450000	0,2	0,802223
21,453333	0,2	0,805467
21,456667	0,2	0,807387
21,460000	0,2	0,807591
21,463333	0,2	0,806351
21,466667	0,2	0,804300
21,470000	0,2	0,801746
21,473333	0,2	0,798413
21,476667	0,2	0,794141
21,480000	0,2	0,789363
21,483333	0,2	0,784642
21,486667	0,2	0,780130
21,490000	0,2	0,775652
21,493333	0,2	0,771105
21,496667	0,2	0,766431
21,500000	0,2	0,761319
21,503333	0,2	0,755545
21,506667	0,2	0,749534
21,510000	0,2	0,744166
21,513333	0,2	0,740136
21,516667	0,2	0,737541
21,520000	0,2	0,735938
21,523333	0,2	0,734773
21,526667	0,2	0,733755
21,530000	0,2	0,732925
21,533333	0,2	0,732584
21,536667	0,2	0,733301
21,540000	0,2	0,735649
21,543333	0,2	0,739646
21,546667	0,2	0,744912
21,550000	0,2	0,751369
21,553333	0,2	0,759176
21,556667	0,2	0,768217
21,560000	0,2	0,778103
21,563333	0,2	0,788336
21,566667	0,2	0,798217
21,570000	0,2	0,806945
21,573333	0,2	0,814124
21,576667	0,2	0,820108
21,580000	0,2	0,825685
21,583333	0,2	0,831507
21,586667	0,2	0,837785
21,590000	0,2	0,844232
21,593333	0,2	0,850263
21,596667	0,2	0,855378
21,600000	0,2	0,859144
21,603333	0,2	0,860837
21,606667	0,2	0,859819
21,610000	0,2	0,856427
21,613333	0,2	0,851896
21,616667	0,2	0,847197
21,620000	0,2	0,842333
21,623333	0,2	0,836999
21,626667	0,2	0,831336
21,630000	0,2	0,825462
21,633333	0,2	0,819011
21,636667	0,2	0,811617
21,640000	0,2	0,803258
21,643333	0,2	0,794181
21,646667	0,2	0,784982
21,650000	0,2	0,776585
21,653333	0,2	0,769844
21,656667	0,2	0,765213
21,660000	0,2	0,762716
21,663333	0,2	0,762040
21,666667	0,2	0,762779
21,670000	0,2	0,764762
21,673333	0,2	0,768025
21,676667	0,2	0,772486
21,680000	0,2	0,777995
21,683333	0,2	0,784639
21,686667	0,2	0,792576
21,690000	0,2	0,801744
21,693333	0,2	0,812126
21,696667	0,2	0,823730
21,700000	0,2	0,836057
21,703333	0,2	0,848279
21,706667	0,2	0,859912
21,710000	0,2	0,870840
21,713333	0,2	0,880874
21,716667	0,2	0,889686
21,720000	0,2	0,897013
21,723333	0,2	0,902674
21,726667	0,2	0,906475
21,730000	0,2	0,908200
21,733333	0,2	0,907721
21,736667	0,2	0,905133
21,740000	0,2	0,900664
21,743333	0,2	0,894380
21,746667	0,2	0,886236
21,750000	0,2	0,876507
21,753333	0,2	0,865764
21,756667	0,2	0,854258
21,760000	0,2	0,841818
21,763333	0,2	0,828533
21,766667	0,2	0,815003
21,770000	0,2	0,801963
21,773333	0,2	0,789929
21,776667	0,2	0,779066
21,780000	0,2	0,769380
21,783333	0,2	0,761001
21,786667	0,2	0,754226
21,790000	0,2	0,749399
21,793333	0,2	0,746631
21,796667	0,2	0,745677
21,800000	0,2	0,746210
21,803333	0,2	0,748063
21,806667	0,2	0,751194
21,810000	0,2	0,755538
21,813333	0,2	0,760887
21,816667	0,2	0,767077
21,820000	0,2	0,774212
21,823333	0,2	0,782459
21,826667	0,2	0,791640
21,830000	0,2	0,801149
21,833333	0,2	0,810346
21,836667	0,2	0,819239
21,840000	0,2	0,828608
21,843333	0,2	0,839175
21,846667	0,2	0,851039
21,850000	0,2	0,864277
21,853333	0,2	0,879431
21,856667	0,2	0,897029
21,860000	0,2	0,917149
21,863333	0,2	0,939546
21,866667	0,2	0,963931
21,870000	0,2	0,990233
21,873333	0,2	1,018681
21,876667	0,2	1,049677
21,880000	0,2	1,083511
21,883333	0,2	1,120252
21,886667	0,2	1,160044
21,890000	0,2	1,203023
21,893333	0,2	1,248558
21,896667	0,2	1,295071
21,900000	0,2	1,340886
21,903333	0,2	1,385081
21,906667	0,2	1,427512
21,910000	0,2	1,468113
21,913333	0,2	1,506219
21,916667	0,2	1,540799
21,920000	0,2	1,571129
21,923333	0,2	1,596695
21,926667	0,2	1,616801
21,930000	0,2	1,630808
21,933333	0,2	1,638277
21,936667	0,2	1,638935
21,940000	0,2	1,633045
21,943333	0,2	1,621183
21,946667	0,2	1,603365
21,950000	0,2	1,579177
21,953333	0,2	1,548708
21,956667	0,2	1,512762
21,960000	0,2	1,472391
21,963333	0,2	1,428521
21,966667	0,2	1,381768
21,970000	0,2	1,332487
21,973333	0,2	1,280955
21,976667	0,2	1,227531
21,980000	0,2	1,172909
21,983333	0,2	1,118353
21,986667	0,2	1,065237
21,990000	0,2	1,014276
21,993333	0,2	0,965621
21,996667	0,2	0,919510
22,000000	0,2	0,876284
22,003333	0,2	0,835863
22,006667	0,2	0,797640
22,010000	0,2	0,761181
22,013333	0,2	0,726927
22,016667	0,2	0,695842
22,020000	0,2	0,668409
22,023333	0,2	0,644392
22,026667	0,2	0,623350
22,030000	0,2	0,604697
22,033333	0,2	0,587509
22,036667	0,2	0,570918
22,040000	0,2	0,554698
22,043333	0,2	0,539308
22,046667	0,2	0,525384
22,050000	0,2	0,513223
22,053333	0,2	0,502679
22,056667	0,2	0,493385
22,060000	0,2	0,485124
22,063333	0,2	0,478039
22,066667	0,2	0,472414
22,070000	0,2	0,468148
22,073333	0,2	0,464440
22,076667	0,2	0,460292
22,080000	0,2	0,455183
22,083333	0,2	0,449021
22,086667	0,2	0,441986
22,090000	0,2	0,434705
22,093333	0,2	0,428036
22,096667	0,2	0,422469
22,100000	0,2	0,417896
22,103333	0,2	0,413838
22,106667	0,2	0,409823
22,110000	0,2	0,405663
22,113333	0,2	0,401546
22,116667	0,2	0,397996
22,120000	0,2	0,395634
22,123333	0,2	0,394858
22,126667	0,2	0,395648
22,130000	0,2	0,397524
22,133333	0,2	0,399725
22,136667	0,2	0,401618
22,140000	0,2	0,403003
22,143333	0,2	0,404075
22,146667	0,2	0,405184
22,150000	0,2	0,406469
22,153333	0,2	0,407740
22,156667	0,2	0,408843
22,160000	0,2	0,409991
22,163333	0,2	0,411632
22,166667	0,2	0,414056
22,170000	0,2	0,417273
22,173333	0,2	0,421192
22,176667	0,2	0,425590
22,180000	0,2	0,429953
22,183333	0,2	0,433766
22,186667	0,2	0,436884
22,190000	0,2	0,439269
22,193333	0,2	0,440806
22,196667	0,2	0,441720
22,200000	0,2	0,442628
22,203333	0,2	0,444023
22,206667	0,2	0,445988
22,210000	0,2	0,448424
22,213333	0,2	0,451181
22,216667	0,2	0,453973
22,220000	0,2	0,456481
22,223333	0,2	0,458594
22,226667	0,2	0,460366
22,230000	0,2	0,461817
22,233333	0,2	0,462901
22,236667	0,2	0,463557
22,240000	0,2	0,463823
22,243333	0,2	0,463845
22,246667	0,2	0,463590
22,250000	0,2	0,462638
22,253333	0,2	0,460469
22,256667	0,2	0,457176
22,260000	0,2	0,453748
22,263333	0,2	0,451125
22,266667	0,2	0,449226
22,270000	0,2	0,447281
22,273333	0,2	0,444734
22,276667	0,2	0,441618
22,280000	0,2	0,438276
22,283333	0,2	0,434859
22,286667	0,2	0,431253
22,290000	0,2	0,427444
22,293333	0,2	0,423635
22,296667	0,2	0,419979
22,300000	0,2	0,416528
22,303333	0,2	0,413485
22,306667	0,2	0,411114
22,310000	0,2	0,409398
22,313333	0,2	0,408096
22,316667	0,2	0,406890
22,320000	0,2	0,405518
22,323333	0,2	0,404123
22,326667	0,2	0,403200
22,330000	0,2	0,403038
22,333333	0,2	0,403457
22,336667	0,2	0,404045
22,340000	0,2	0,404541
22,343333	0,2	0,405111
22,346667	0,2	0,406314
22,350000	0,2	0,408730
22,353333	0,2	0,412643
22,356667	0,2	0,417979
22,360000	0,2	0,424372
22,363333	0,2	0,431369
22,366667	0,2	0,438758
22,370000	0,2	0,446639
22,373333	0,2	0,455121
22,376667	0,2	0,463885
22,380000	0,2	0,472278
22,383333	0,2	0,480093
22,386667	0,2	0,487730
22,390000	0,2	0,495339
22,393333	0,2	0,502430
22,396667	0,2	0,508380
22,400000	0,2	0,513008
22,403333	0,2	0,516641
22,406667	0,2	0,519729
22,410000	0,2	0,522429
22,413333	0,2	0,524538
22,416667	0,2	0,525764
22,420000	0,2	0,525876
22,423333	0,2	0,524574
22,426667	0,2	0,521484
22,430000	0,2	0,516371
22,433333	0,2	0,509311
22,436667	0,2	0,500560
22,440000	0,2	0,490267
22,443333	0,2	0,478537
22,446667	0,2	0,465672
22,450000	0,2	0,452021
22,453333	0,2	0,437835
22,456667	0,2	0,423526
22,460000	0,2	0,409710
22,463333	0,2	0,396865
22,466667	0,2	0,385053
22,470000	0,2	0,373862
22,473333	0,2	0,362716
22,476667	0,2	0,351427
22,480000	0,2	0,340362
22,483333	0,2	0,330139
22,486667	0,2	0,321361
22,490000	0,2	0,314262
22,493333	0,2	0,308404
22,496667	0,2	0,303079
22,500000	0,2	0,298034
22,503333	0,2	0,293586
22,506667	0,2	0,290324
22,510000	0,2	0,288762
22,513333	0,2	0,288795
22,516667	0,2	0,289459
22,520000	0,2	0,289595
22,523333	0,2	0,288614
22,526667	0,2	0,286680
22,530000	0,2	0,284409
22,533333	0,2	0,282425
22,536667	0,2	0,281245
22,540000	0,2	0,281218
22,543333	0,2	0,282244
22,546667	0,2	0,283647
22,550000	0,2	0,284356
22,553333	0,2	0,283429
22,556667	0,2	0,280685
22,560000	0,2	0,276796
22,563333	0,2	0,272670
22,566667	0,2	0,268839
22,570000	0,2	0,265402
22,573333	0,2	0,262231
22,576667	0,2	0,259080
22,580000	0,2	0,255738
22,583333	0,2	0,252256
22,586667	0,2	0,248841
22,590000	0,2	0,245632
22,593333	0,2	0,242774
22,596667	0,2	0,240366
22,600000	0,2	0,238137
22,603333	0,2	0,235544
22,606667	0,2	0,232321
22,610000	0,2	0,228809
22,613333	0,2	0,225751
22,616667	0,2	0,223712
22,620000	0,2	0,222611
22,623333	0,2	0,221836
22,626667	0,2	0,220778
22,630000	0,2	0,219222
22,633333	0,2	0,217348
22,636667	0,2	0,215524
22,640000	0,2	0,214083
22,643333	0,2	0,213015
22,646667	0,2	0,211922
22,650000	0,2	0,210503
22,653333	0,2	0,208858
22,656667	0,2	0,207261
22,660000	0,2	0,205824
22,663333	0,2	0,204443
22,666667	0,2	0,203171
22,670000	0,2	0,202370
22,673333	0,2	0,202240
22,676667	0,2	0,202691
22,680000	0,2	0,203691
22,683333	0,2	0,205301
22,686667	0,2	0,207608
22,690000	0,2	0,210615
22,693333	0,2	0,213959
22,696667	0,2	0,217006
22,700000	0,2	0,219232
22,703333	0,2	0,220433
22,706667	0,2	0,220676
22,710000	0,2	0,220136
22,713333	0,2	0,219086
22,716667	0,2	0,217969
22,720000	0,2	0,217278
22,723333	0,2	0,217321
22,726667	0,2	0,218131
22,730000	0,2	0,219520
22,733333	0,2	0,221092
22,736667	0,2	0,222362
22,740000	0,2	0,222969
22,743333	0,2	0,222604
22,746667	0,2	0,220948
22,750000	0,2	0,217851
22,753333	0,2	0,213590
22,756667	0,2	0,208989
22,760000	0,2	0,205103
22,763333	0,2	0,202640
22,766667	0,2	0,201683
22,770000	0,2	0,201871
22,773333	0,2	0,202763
22,776667	0,2	0,204004
22,780000	0,2	0,205299
22,783333	0,2	0,206345
22,786667	0,2	0,206826
22,790000	0,2	0,206801
22,793333	0,2	0,207095
22,796667	0,2	0,208825
22,800000	0,2	0,212552
22,803333	0,2	0,218118
22,806667	0,2	0,225035
22,810000	0,2	0,232882
22,813333	0,2	0,241539
22,816667	0,2	0,251076
22,820000	0,2	0,261556
22,823333	0,2	0,273071
22,826667	0,2	0,285872
22,830000	0,2	0,300189
22,833333	0,2	0,315912
22,836667	0,2	0,332658
22,840000	0,2	0,350160
22,843333	0,2	0,368397
22,846667	0,2	0,387271
22,850000	0,2	0,406415
22,853333	0,2	0,425538
22,856667	0,2	0,444658
22,860000	0,2	0,463654
22,863333	0,2	0,481884
22,866667	0,2	0,498477
22,870000	0,2	0,512954
22,873333	0,2	0,525479
22,876667	0,2	0,536507
22,880000	0,2	0,546342
22,883333	0,2	0,554933
22,886667	0,2	0,561917
22,890000	0,2	0,566786
22,893333	0,2	0,568952
22,896667	0,2	0,567953
22,900000	0,2	0,563874
22,903333	0,2	0,557378
22,906667	0,2	0,549349
22,910000	0,2	0,540556
22,913333	0,2	0,531257
22,916667	0,2	0,521071
22,920000	0,2	0,509418
22,923333	0,2	0,495928
22,926667	0,2	0,480525
22,930000	0,2	0,463477
22,933333	0,2	0,445254
22,936667	0,2	0,426159
22,940000	0,2	0,406227
22,943333	0,2	0,385522
22,946667	0,2	0,364495
22,950000	0,2	0,343864
22,953333	0,2	0,324124
22,956667	0,2	0,305415
22,960000	0,2	0,287597
22,963333	0,2	0,270215
22,966667	0,2	0,252926
22,970000	0,2	0,235953
22,973333	0,2	0,219725
22,976667	0,2	0,204608
22,980000	0,2	0,191133
22,983333	0,2	0,179757
22,986667	0,2	0,170467
22,990000	0,2	0,163100
22,993333	0,2	0,157635
22,996667	0,2	0,153835
23,000000	0,2	0,150961
23,003333	0,2	0,148141
23,006667	0,2	0,144981
23,010000	0,2	0,141708
23,013333	0,2	0,138702
23,016667	0,2	0,136096
23,020000	0,2	0,133881
23,023333	0,2	0,131934
23,026667	0,2	0,129987
23,030000	0,2	0,127812
23,033333	0,2	0,125361
23,036667	0,2	0,122917
23,040000	0,2	0,121079
23,043333	0,2	0,120262
23,046667	0,2	0,120471
23,050000	0,2	0,121381
23,053333	0,2	0,122419
23,056667	0,2	0,123119
23,060000	0,2	0,123390
23,063333	0,2	0,123312
23,066667	0,2	0,123003
23,070000	0,2	0,122765
23,073333	0,2	0,123188
23,076667	0,2	0,124987
23,080000	0,2	0,128429
23,083333	0,2	0,132845
23,086667	0,2	0,137071
23,090000	0,2	0,140314
23,093333	0,2	0,142409
23,096667	0,2	0,143548
23,100000	0,2	0,144144
23,103333	0,2	0,144731
23,106667	0,2	0,145566
23,110000	0,2	0,146349
23,113333	0,2	0,146613
23,116667	0,2	0,146243
23,120000	0,2	0,145142
23,123333	0,2	0,142964
23,126667	0,2	0,139744
23,130000	0,2	0,136070
23,133333	0,2	0,132409
23,136667	0,2	0,128837
23,140000	0,2	0,125284
23,143333	0,2	0,121731
23,146667	0,2	0,118304
23,150000	0,2	0,115208
23,153333	0,2	0,112525
23,156667	0,2	0,110137
23,160000	0,2	0,107774
23,163333	0,2	0,105065
23,166667	0,2	0,101873
23,170000	0,2	0,098653
23,173333	0,2	0,096027
23,176667	0,2	0,094113
23,180000	0,2	0,092603
23,183333	0,2	0,091186
23,186667	0,2	0,089787
23,190000	0,2	0,088608
23,193333	0,2	0,087850
23,196667	0,2	0,087511
23,200000	0,2	0,087698
23,203333	0,2	0,088787
23,206667	0,2	0,091075
23,210000	0,2	0,094529
23,213333	0,2	0,098736
23,216667	0,2	0,103024
23,220000	0,2	0,106854
23,223333	0,2	0,110013
23,226667	0,2	0,112326
23,230000	0,2	0,113697
23,233333	0,2	0,114602
23,236667	0,2	0,115874
23,240000	0,2	0,117761
23,243333	0,2	0,119758
23,246667	0,2	0,121361
23,250000	0,2	0,122468
23,253333	0,2	0,123076
23,256667	0,2	0,123108
23,260000	0,2	0,122691
23,263333	0,2	0,122317
23,266667	0,2	0,122416
23,270000	0,2	0,122888
23,273333	0,2	0,123145
23,276667	0,2	0,122512
23,280000	0,2	0,120720
23,283333	0,2	0,118141
23,286667	0,2	0,115585
23,290000	0,2	0,113745
23,293333	0,2	0,112541
23,296667	0,2	0,111154
23,300000	0,2	0,109066
23,303333	0,2	0,106575
23,306667	0,2	0,104057
23,310000	0,2	0,101489
23,313333	0,2	0,098772
23,316667	0,2	0,095986
23,320000	0,2	0,093402
23,323333	0,2	0,091348
23,326667	0,2	0,090024
23,330000	0,2	0,089508
23,333333	0,2	0,089639
23,336667	0,2	0,089830
23,340000	0,2	0,089348
23,343333	0,2	0,087872
23,346667	0,2	0,085825
23,350000	0,2	0,084195
23,353333	0,2	0,083914
23,356667	0,2	0,085289
23,360000	0,2	0,087880
23,363333	0,2	0,090843
23,366667	0,2	0,093440
23,370000	0,2	0,095182
23,373333	0,2	0,095700
23,376667	0,2	0,094792
23,380000	0,2	0,092556
23,383333	0,2	0,089510
23,386667	0,2	0,086546
23,390000	0,2	0,084412
23,393333	0,2	0,083191
23,396667	0,2	0,082472
23,400000	0,2	0,081871
23,403333	0,2	0,081095
23,406667	0,2	0,079880
23,410000	0,2	0,078231
23,413333	0,2	0,076408
23,416667	0,2	0,074588
23,420000	0,2	0,072641
23,423333	0,2	0,070156
23,426667	0,2	0,066713
23,430000	0,2	0,062273
23,433333	0,2	0,057333
23,436667	0,2	0,052502
23,440000	0,2	0,047933
23,443333	0,2	0,043521
23,446667	0,2	0,039246
23,450000	0,2	0,034973
23,453333	0,2	0,030595
23,456667	0,2	0,026387
23,460000	0,2	0,022665
23,463333	0,2	0,019257
23,466667	0,2	0,015779
23,470000	0,2	0,012216
23,473333	0,2	0,008871
23,476667	0,2	0,005712
23,480000	0,2	0,001965
23,483333	0,2	-0,003134
23,486667	0,2	-0,009258
23,490000	0,2	-0,015246
23,493333	0,2	-0,020113
23,496667	0,2	-0,023478
23,500000	0,2	-0,025575
23,503333	0,2	-0,026985
23,506667	0,2	-0,028165
23,510000	0,2	-0,029313
23,513333	0,2	-0,030372
23,516667	0,2	-0,030990
23,520000	0,2	-0,030874
23,523333	0,2	-0,030103
23,526667	0,2	-0,028962
23,530000	0,2	-0,027763
23,533333	0,2	-0,026727
23,536667	0,2	-0,025777
23,540000	0,2	-0,024551
23,543333	0,2	-0,022789
23,546667	0,2	-0,020537
23,550000	0,2	-0,017862
23,553333	0,2	-0,014908
23,556667	0,2	-0,012134
23,560000	0,2	-0,009948
23,563333	0,2	-0,008320
23,566667	0,2	-0,006772
23,570000	0,2	-0,004639
23,573333	0,2	-0,001587
23,576667	0,2	0,002166
23,580000	0,2	0,006177
23,583333	0,2	0,010012
23,586667	0,2	0,013224
23,590000	0,2	0,015621
23,593333	0,2	0,017523
23,596667	0,2	0,019428
23,600000	0,2	0,021560
23,603333	0,2	0,024063
23,606667	0,2	0,027360
23,610000	0,2	0,031843
23,613333	0,2	0,037388
23,616667	0,2	0,043540
23,620000	0,2	0,050064
23,623333	0,2	0,057082
23,626667	0,2	0,064766
23,630000	0,2	0,072958
23,633333	0,2	0,081123
23,636667	0,2	0,088968
23,640000	0,2	0,097247
23,643333	0,2	0,107529
23,646667	0,2	0,120914
23,650000	0,2	0,137031
23,653333	0,2	0,154292
23,656667	0,2	0,171114
23,660000	0,2	0,186986
23,663333	0,2	0,202321
23,666667	0,2	0,217487
23,670000	0,2	0,232369
23,673333	0,2	0,246647
23,676667	0,2	0,259942
23,680000	0,2	0,271740
23,683333	0,2	0,281579
23,686667	0,2	0,289210
23,690000	0,2	0,294494
23,693333	0,2	0,297473
23,696667	0,2	0,298500
23,700000	0,2	0,298160
23,703333	0,2	0,297020
23,706667	0,2	0,295102
23,710000	0,2	0,291639
23,713333	0,2	0,285833
23,716667	0,2	0,277522
23,720000	0,2	0,266785
23,723333	0,2	0,253577
23,726667	0,2	0,238094
23,730000	0,2	0,220992
23,733333	0,2	0,203213
23,736667	0,2	0,186007
23,740000	0,2	0,170490
23,743333	0,2	0,156611
23,746667	0,2	0,143380
23,750000	0,2	0,130267
23,753333	0,2	0,117565
23,756667	0,2	0,105596
23,760000	0,2	0,094256
23,763333	0,2	0,083230
23,766667	0,2	0,072309
23,770000	0,2	0,061494
23,773333	0,2	0,050940
23,776667	0,2	0,040853
23,780000	0,2	0,031563
23,783333	0,2	0,023561
23,786667	0,2	0,017046
23,790000	0,2	0,011428
23,793333	0,2	0,005652
23,796667	0,2	-0,000967
23,800000	0,2	-0,008234
23,803333	0,2	-0,015174
23,806667	0,2	-0,020860
23,810000	0,2	-0,025182
23,813333	0,2	-0,028649
23,816667	0,2	-0,031885
23,820000	0,2	-0,035529
23,823333	0,2	-0,040144
23,826667	0,2	-0,045729
23,830000	0,2	-0,051363
23,833333	0,2	-0,055851
23,836667	0,2	-0,058890
23,840000	0,2	-0,061269
23,843333	0,2	-0,063921
23,846667	0,2	-0,067201
23,850000	0,2	-0,070953
23,853333	0,2	-0,074715
23,856667	0,2	-0,078009
23,860000	0,2	-0,080725
23,863333	0,2	-0,083055
23,866667	0,2	-0,085041
23,870000	0,2	-0,086491
23,873333	0,2	-0,087293
23,876667	0,2	-0,087463
23,880000	0,2	-0,086949
23,883333	0,2	-0,085777
23,886667	0,2	-0,084273
23,890000	0,2	-0,082759
23,893333	0,2	-0,081237
23,896667	0,2	-0,079633
23,900000	0,2	-0,078099
23,903333	0,2	-0,076862
23,906667	0,2	-0,076001
23,910000	0,2	-0,075304
23,913333	0,2	-0,074217
23,916667	0,2	-0,072144
23,920000	0,2	-0,068942
23,923333	0,2	-0,065066
23,926667	0,2	-0,061225
23,930000	0,2	-0,057882
23,933333	0,2	-0,055147
23,936667	0,2	-0,052925
23,940000	0,2	-0,050794
23,943333	0,2	-0,048050
23,946667	0,2	-0,044265
23,950000	0,2	-0,039697
23,953333	0,2	-0,035055
23,956667	0,2	-0,030905
23,960000	0,2	-0,027340
23,963333	0,2	-0,024226
23,966667	0,2	-0,021663
23,970000	0,2	-0,019944
23,973333	0,2	-0,019141
23,976667	0,2	-0,019065
23,980000	0,2	-0,019538
23,983333	0,2	-0,020532
23,986667	0,2	-0,022206
23,990000	0,2	-0,024745
23,993333	0,2	-0,028202
23,996667	0,2	-0,032522
24,000000	0,2	-0,037423
24,003333	0,2	-0,042341
24,006667	0,2	-0,046964
24,010000	0,2	-0,051670
24,013333	0,2	-0,057062
24,016667	0,2	-0,063212
24,020000	0,2	-0,069533
24,023333	0,2	-0,075468
24,026667	0,2	-0,081149
24,030000	0,2	-0,087108
24,033333	0,2	-0,093454
24,036667	0,2	-0,099587
24,040000	0,2	-0,104752
24,043333	0,2	-0,108909
24,046667	0,2	-0,112905
24,050000	0,2	-0,117490
24,053333	0,2	-0,122511
24,056667	0,2	-0,127240
24,060000	0,2	-0,131173
24,063333	0,2	-0,134648
24,066667	0,2	-0,138533
24,070000	0,2	-0,143104
24,073333	0,2	-0,147681
24,076667	0,2	-0,151339
24,080000	0,2	-0,153697
24,083333	0,2	-0,155016
24,086667	0,2	-0,155661
24,090000	0,2	-0,155738
24,093333	0,2	-0,155429
24,096667	0,2	-0,155247
24,100000	0,2	-0,155669
24,103333	0,2	-0,156757
24,106667	0,2	-0,158200
24,110000	0,2	-0,159646
24,113333	0,2	-0,161022
24,116667	0,2	-0,162429
24,120000	0,2	-0,163816
24,123333	0,2	-0,164845
24,126667	0,2	-0,165137
24,130000	0,2	-0,164770
24,133333	0,2	-0,164219
24,136667	0,2	-0,163792
24,140000	0,2	-0,163491
24,143333	0,2	-0,163275
24,146667	0,2	-0,162996
24,150000	0,2	-0,162370
24,153333	0,2	-0,161447
24,156667	0,2	-0,160794
24,160000	0,2	-0,160917
24,163333	0,2	-0,161704
24,166667	0,2	-0,162408
24,170000	0,2	-0,162068
24,173333	0,2	-0,160070
24,176667	0,2	-0,156519
24,180000	0,2	-0,152131
24,183333	0,2	-0,147665
24,186667	0,2	-0,143537
24,190000	0,2	-0,139943
24,193333	0,2	-0,136745
24,196667	0,2	-0,133210
24,200000	0,2	-0,128683
24,203333	0,2	-0,123437
24,206667	0,2	-0,118312
24,210000	0,2	-0,113906
24,213333	0,2	-0,110247
24,216667	0,2	-0,106912
24,220000	0,2	-0,103478
24,223333	0,2	-0,099956
24,226667	0,2	-0,096817
24,230000	0,2	-0,094534
24,233333	0,2	-0,093089
24,236667	0,2	-0,092060
24,240000	0,2	-0,090963
24,243333	0,2	-0,089297
24,246667	0,2	-0,086760
24,250000	0,2	-0,083632
24,253333	0,2	-0,080443
24,256667	0,2	-0,077336
24,260000	0,2	-0,074268
24,263333	0,2	-0,071585
24,266667	0,2	-0,070071
24,270000	0,2	-0,070416
24,273333	0,2	-0,072594
24,276667	0,2	-0,075964
24,280000	0,2	-0,079836
24,283333	0,2	-0,083551
24,286667	0,2	-0,086555
24,290000	0,2	-0,088815
24,293333	0,2	-0,090905
24,296667	0,2	-0,093654
24,300000	0,2	-0,097683
24,303333	0,2	-0,103074
24,306667	0,2	-0,109373
24,310000	0,2	-0,115987
24,313333	0,2	-0,122605
24,316667	0,2	-0,129058
24,320000	0,2	-0,135067
24,323333	0,2	-0,140530
24,326667	0,2	-0,145669
24,330000	0,2	-0,150670
24,333333	0,2	-0,155448
24,336667	0,2	-0,159896
24,340000	0,2	-0,164145
24,343333	0,2	-0,168454
24,346667	0,2	-0,172875
24,350000	0,2	-0,177190
24,353333	0,2	-0,181196
24,356667	0,2	-0,184853
24,360000	0,2	-0,188182
24,363333	0,2	-0,191121
24,366667	0,2	-0,193392
24,370000	0,2	-0,194668
24,373333	0,2	-0,194945
24,376667	0,2	-0,194607
24,380000	0,2	-0,194295
24,383333	0,2	-0,194713
24,386667	0,2	-0,196239
24,390000	0,2	-0,198506
24,393333	0,2	-0,200437
24,396667	0,2	-0,200936
24,400000	0,2	-0,199753
24,403333	0,2	-0,197477
24,406667	0,2	-0,194608
24,410000	0,2	-0,191116
24,413333	0,2	-0,186998
24,416667	0,2	-0,182662
24,420000	0,2	-0,178392
24,423333	0,2	-0,173902
24,426667	0,2	-0,168734
24,430000	0,2	-0,162677
24,433333	0,2	-0,155730
24,436667	0,2	-0,148034
24,440000	0,2	-0,139624
24,443333	0,2	-0,130292
24,446667	0,2	-0,119959
24,450000	0,2	-0,109010
24,453333	0,2	-0,098043
24,456667	0,2	-0,087328
24,460000	0,2	-0,076531
24,463333	0,2	-0,064919
24,466667	0,2	-0,051893
24,470000	0,2	-0,037538
24,473333	0,2	-0,022830
24,476667	0,2	-0,009137
24,480000	0,2	0,002748
24,483333	0,2	0,013080
24,486667	0,2	0,022712
24,490000	0,2	0,032136
24,493333	0,2	0,040823
24,496667	0,2	0,047835
24,500000	0,2	0,053031
24,503333	0,2	0,057049
24,506667	0,2	0,060384
24,510000	0,2	0,062948
24,513333	0,2	0,064390
24,516667	0,2	0,064816
24,520000	0,2	0,064949
24,523333	0,2	0,065345
24,526667	0,2	0,066112
24,530000	0,2	0,067442
24,533333	0,2	0,069705
24,536667	0,2	0,073329
24,540000	0,2	0,078955
24,543333	0,2	0,087206
24,546667	0,2	0,098334
24,550000	0,2	0,112574
24,553333	0,2	0,130584
24,556667	0,2	0,153171
24,560000	0,2	0,180999
24,563333	0,2	0,214787
24,566667	0,2	0,255396
24,570000	0,2	0,303822
24,573333	0,2	0,361453
24,576667	0,2	0,430290
24,580000	0,2	0,512794
24,583333	0,2	0,611535
24,586667	0,2	0,729099
24,590000	0,2	0,868446
24,593333	0,2	1,033169
24,596667	0,2	1,227290
24,600000	0,2	1,455271
24,603333	0,2	1,722693
24,606667	0,2	2,036561
24,610000	0,2	2,404540
24,613333	0,2	2,834121
24,616667	0,2	3,332418
24,620000	0,2	3,906279
24,623333	0,2	4,562428
24,626667	0,2	5,307559
24,630000	0,2	6,147992
24,633333	0,2	7,088886
24,636667	0,2	8,133534
24,640000	0,2	9,282849
24,643333	0,2	10,534793
24,646667	0,2	11,883779
24,650000	0,2	13,320358
24,653333	0,2	14,831440
24,656667	0,2	16,400454
24,660000	0,2	18,007122
24,663333	0,2	19,627584
24,666667	0,2	21,235121
24,670000	0,2	22,800814
24,673333	0,2	24,294114
24,676667	0,2	25,683848
24,680000	0,2	26,939656
24,683333	0,2	28,033222
24,686667	0,2	28,939087
24,690000	0,2	29,635505
24,693333	0,2	30,105446
24,696667	0,2	30,337665
24,700000	0,2	30,327419
24,703333	0,2	30,076110
24,706667	0,2	29,590550
24,710000	0,2	28,882847
24,713333	0,2	27,970280
24,716667	0,2	26,874414
24,720000	0,2	25,619937
24,723333	0,2	24,233969
24,726667	0,2	22,745652
24,730000	0,2	21,185059
24,733333	0,2	19,581701
24,736667	0,2	17,963726
24,740000	0,2	16,357340
24,743333	0,2	14,786053
24,746667	0,2	13,270181
24,750000	0,2	11,826503
24,753333	0,2	10,467972
24,756667	0,2	9,203782
24,760000	0,2	8,039750
24,763333	0,2	6,978757
24,766667	0,2	6,020959
24,770000	0,2	5,163877
24,773333	0,2	4,402879
24,776667	0,2	3,732183
24,780000	0,2	3,145474
24,783333	0,2	2,635837
24,786667	0,2	2,195834
24,790000	0,2	1,817975
24,793333	0,2	1,495041
24,796667	0,2	1,220157
24,800000	0,2	0,987053
24,803333	0,2	0,790382
24,806667	0,2	0,625492
24,810000	0,2	0,487972
24,813333	0,2	0,373575
24,816667	0,2	0,278254
24,820000	0,2	0,198311
24,823333	0,2	0,130819
24,826667	0,2	0,073869
24,830000	0,2	0,026211
24,833333	0,2	-0,013424
24,836667	0,2	-0,046535
24,840000	0,2	-0,074435
24,843333	0,2	-0,098130
24,846667	0,2	-0,118685
24,850000	0,2	-0,137035
24,853333	0,2	-0,153418
24,856667	0,2	-0,167615
24,860000	0,2	-0,179611
24,863333	0,2	-0,189719
24,866667	0,2	-0,198376
24,870000	0,2	-0,205980
24,873333	0,2	-0,212777
24,876667	0,2	-0,218729
24,880000	0,2	-0,223694
24,883333	0,2	-0,227943
24,886667	0,2	-0,232147
24,890000	0,2	-0,236658
24,893333	0,2	-0,241150
24,896667	0,2	-0,245030
24,900000	0,2	-0,247986
24,903333	0,2	-0,250116
24,906667	0,2	-0,251643
24,910000	0,2	-0,252793
24,913333	0,2	-0,253747
24,916667	0,2	-0,254506
24,920000	0,2	-0,255017
24,923333	0,2	-0,255388
24,926667	0,2	-0,255874
24,930000	0,2	-0,256597
24,933333	0,2	-0,257186
24,936667	0,2	-0,256935
24,940000	0,2	-0,255683
24,943333	0,2	-0,254191
24,946667	0,2	-0,253322
24,950000	0,2	-0,253258
24,953333	0,2	-0,253466
24,956667	0,2	-0,253115
24,960000	0,2	-0,251909
24,963333	0,2	-0,250503
24,966667	0,2	-0,249721
24,970000	0,2	-0,249700
24,973333	0,2	-0,250109
24,976667	0,2	-0,250671
24,980000	0,2	-0,251142
24,983333	0,2	-0,251311
24,986667	0,2	-0,251236
24,990000	0,2	-0,251206
24,993333	0,2	-0,251540
24,996667	0,2	-0,252521
25,000000	0,2	-0,254155
25,003333	0,2	-0,255957
25,006667	0,2	-0,257446
25,010000	0,2	-0,258718
25,013333	0,2	-0,260087
25,016667	0,2	-0,261470
25,020000	0,2	-0,262630
25,023333	0,2	-0,263667
25,026667	0,2	-0,264900
25,030000	0,2	-0,266581
25,033333	0,2	-0,268683
25,036667	0,2	-0,270724
25,040000	0,2	-0,271987
25,043333	0,2	-0,272073
25,046667	0,2	-0,271272
25,050000	0,2	-0,270376
25,053333	0,2	-0,270086
25,056667	0,2	-0,270541
25,060000	0,2	-0,271563
25,063333	0,2	-0,273123
25,066667	0,2	-0,275125
25,070000	0,2	-0,277120
25,073333	0,2	-0,278746
25,076667	0,2	-0,280089
25,080000	0,2	-0,281394
25,083333	0,2	-0,282687
25,086667	0,2	-0,283825
25,090000	0,2	-0,284728
25,093333	0,2	-0,285480
25,096667	0,2	-0,286260
25,100000	0,2	-0,287143
25,103333	0,2	-0,288107
25,106667	0,2	-0,289199
25,110000	0,2	-0,290449
25,113333	0,2	-0,291850
25,116667	0,2	-0,293434
25,120000	0,2	-0,295097
25,123333	0,2	-0,296403
25,126667	0,2	-0,296815
25,130000	0,2	-0,296136
25,133333	0,2	-0,294613
25,136667	0,2	-0,292742
25,140000	0,2	-0,290985
25,143333	0,2	-0,289617
25,146667	0,2	-0,288835
25,150000	0,2	-0,288747
25,153333	0,2	-0,289205
25,156667	0,2	-0,289937
25,160000	0,2	-0,290640
25,163333	0,2	-0,290864
25,166667	0,2	-0,290238
25,170000	0,2	-0,289008
25,173333	0,2	-0,287957
25,176667	0,2	-0,287698
25,180000	0,2	-0,288316
25,183333	0,2	-0,289581
25,186667	0,2	-0,291152
25,190000	0,2	-0,292698
25,193333	0,2	-0,293976
25,196667	0,2	-0,294756
25,200000	0,2	-0,294841
25,203333	0,2	-0,294130
25,206667	0,2	-0,292656
25,210000	0,2	-0,290744
25,213333	0,2	-0,289002
25,216667	0,2	-0,288111
25,220000	0,2	-0,288424
25,223333	0,2	-0,289504
25,226667	0,2	-0,290530
25,230000	0,2	-0,291393
25,233333	0,2	-0,292634
25,236667	0,2	-0,294352
25,240000	0,2	-0,295942
25,243333	0,2	-0,296839
25,246667	0,2	-0,297083
25,250000	0,2	-0,297154
25,253333	0,2	-0,297311
25,256667	0,2	-0,297388
25,260000	0,2	-0,297303
25,263333	0,2	-0,297340
25,266667	0,2	-0,297982
25,270000	0,2	-0,299687
25,273333	0,2	-0,302499
25,276667	0,2	-0,305672
25,280000	0,2	-0,308024
25,283333	0,2	-0,308913
25,286667	0,2	-0,308731
25,290000	0,2	-0,308454
25,293333	0,2	-0,308907
25,296667	0,2	-0,310212
25,300000	0,2	-0,311785
25,303333	0,2	-0,313017
25,306667	0,2	-0,313957
25,310000	0,2	-0,315172
25,313333	0,2	-0,317024
25,316667	0,2	-0,319214
25,320000	0,2	-0,321081
25,323333	0,2	-0,322316
25,326667	0,2	-0,323259
25,330000	0,2	-0,324470
25,333333	0,2	-0,326292
25,336667	0,2	-0,328775
25,340000	0,2	-0,331658
25,343333	0,2	-0,334328
25,346667	0,2	-0,335989
25,350000	0,2	-0,336112
25,353333	0,2	-0,334757
25,356667	0,2	-0,332426
25,360000	0,2	-0,329660
25,363333	0,2	-0,326712
25,366667	0,2	-0,323601
25,370000	0,2	-0,320428
25,373333	0,2	-0,317320
25,376667	0,2	-0,314259
25,380000	0,2	-0,311118
25,383333	0,2	-0,307710
25,386667	0,2	-0,303894
25,390000	0,2	-0,299645
25,393333	0,2	-0,294914
25,396667	0,2	-0,289610
25,400000	0,2	-0,283743
25,403333	0,2	-0,277678
25,406667	0,2	-0,272169
25,410000	0,2	-0,267832
25,413333	0,2	-0,264538
25,416667	0,2	-0,261493
25,420000	0,2	-0,258074
25,423333	0,2	-0,254525
25,426667	0,2	-0,251553
25,430000	0,2	-0,249431
25,433333	0,2	-0,247838
25,436667	0,2	-0,246460
25,440000	0,2	-0,245547
25,443333	0,2	-0,245823
25,446667	0,2	-0,247795
25,450000	0,2	-0,251335
25,453333	0,2	-0,256011
25,456667	0,2	-0,261256
25,460000	0,2	-0,266317
25,463333	0,2	-0,270874
25,466667	0,2	-0,275420
25,470000	0,2	-0,280315
25,473333	0,2	-0,285097
25,476667	0,2	-0,289195
25,480000	0,2	-0,292757
25,483333	0,2	-0,296452
25,486667	0,2	-0,300778
25,490000	0,2	-0,305836
25,493333	0,2	-0,311408
25,496667	0,2	-0,317002
25,500000	0,2	-0,322206
25,503333	0,2	-0,327016
25,506667	0,2	-0,331588
25,510000	0,2	-0,335864
25,513333	0,2	-0,339553
25,516667	0,2	-0,342414
25,520000	0,2	-0,344423
25,523333	0,2	-0,345705
25,526667	0,2	-0,346415
25,530000	0,2	-0,346668
25,533333	0,2	-0,346636
25,536667	0,2	-0,346571
25,540000	0,2	-0,346606
25,543333	0,2	-0,346708
25,546667	0,2	-0,346826
25,550000	0,2	-0,346965
25,553333	0,2	-0,347253
25,556667	0,2	-0,347956
25,560000	0,2	-0,349266
25,563333	0,2	-0,351208
25,566667	0,2	-0,353713
25,570000	0,2	-0,356488
25,573333	0,2	-0,358962
25,576667	0,2	-0,360605
25,580000	0,2	-0,361213
25,583333	0,2	-0,360978
25,586667	0,2	-0,360410
25,590000	0,2	-0,360163
25,593333	0,2	-0,360636
25,596667	0,2	-0,361748
25,600000	0,2	-0,363200
25,603333	0,2	-0,364607
25,606667	0,2	-0,365549
25,610000	0,2	-0,365856
25,613333	0,2	-0,365534
25,616667	0,2	-0,364490
25,620000	0,2	-0,362893
25,623333	0,2	-0,361490
25,626667	0,2	-0,360991
25,630000	0,2	-0,361384
25,633333	0,2	-0,362225
25,636667	0,2	-0,363311
25,640000	0,2	-0,364662
25,643333	0,2	-0,365963
25,646667	0,2	-0,366629
25,650000	0,2	-0,366585
25,653333	0,2	-0,366389
25,656667	0,2	-0,366506
25,660000	0,2	-0,367012
25,663333	0,2	-0,367814
25,666667	0,2	-0,368619
25,670000	0,2	-0,369052
25,673333	0,2	-0,369313
25,676667	0,2	-0,370238
25,680000	0,2	-0,372214
25,683333	0,2	-0,374537
25,686667	0,2	-0,376108
25,690000	0,2	-0,376292
25,693333	0,2	-0,375243
25,696667	0,2	-0,373733
25,700000	0,2	-0,372577
25,703333	0,2	-0,372176
25,706667	0,2	-0,372524
25,710000	0,2	-0,373575
25,713333	0,2	-0,375365
25,716667	0,2	-0,377687
25,720000	0,2	-0,380060
25,723333	0,2	-0,382082
25,726667	0,2	-0,383472
25,730000	0,2	-0,383943
25,733333	0,2	-0,383337
25,736667	0,2	-0,381786
25,740000	0,2	-0,379734
25,743333	0,2	-0,377799
25,746667	0,2	-0,376280
25,750000	0,2	-0,374904
25,753333	0,2	-0,373287
25,756667	0,2	-0,371329
25,760000	0,2	-0,369140
25,763333	0,2	-0,366906
25,766667	0,2	-0,364721
25,770000	0,2	-0,362554
25,773333	0,2	-0,360435
25,776667	0,2	-0,358365
25,780000	0,2	-0,356178
25,783333	0,2	-0,353847
25,786667	0,2	-0,351675
25,790000	0,2	-0,349932
25,793333	0,2	-0,348669
25,796667	0,2	-0,347813
25,800000	0,2	-0,347120
25,803333	0,2	-0,346219
25,806667	0,2	-0,344685
25,810000	0,2	-0,342095
25,813333	0,2	-0,338512
25,816667	0,2	-0,334848
25,820000	0,2	-0,332168
25,823333	0,2	-0,330625
25,826667	0,2	-0,329392
25,830000	0,2	-0,327666
25,833333	0,2	-0,325510
25,836667	0,2	-0,323654
25,840000	0,2	-0,322828
25,843333	0,2	-0,323414
25,846667	0,2	-0,325332
25,850000	0,2	-0,328186
25,853333	0,2	-0,331543
25,856667	0,2	-0,334851
25,860000	0,2	-0,337532
25,863333	0,2	-0,339463
25,866667	0,2	-0,341014
25,870000	0,2	-0,342635
25,873333	0,2	-0,344548
25,876667	0,2	-0,346713
25,880000	0,2	-0,348969
25,883333	0,2	-0,351070
25,886667	0,2	-0,352772
25,890000	0,2	-0,354085
25,893333	0,2	-0,355230
25,896667	0,2	-0,356302
25,900000	0,2	-0,357246
25,903333	0,2	-0,358057
25,906667	0,2	-0,358817
25,910000	0,2	-0,359750
25,913333	0,2	-0,361150
25,916667	0,2	-0,363105
25,920000	0,2	-0,365348
25,923333	0,2	-0,367495
25,926667	0,2	-0,369366
25,930000	0,2	-0,371058
25,933333	0,2	-0,372792
25,936667	0,2	-0,374632
25,940000	0,2	-0,376253
25,943333	0,2	-0,377130
25,946667	0,2	-0,376964
25,950000	0,2	-0,375936
25,953333	0,2	-0,374635
25,956667	0,2	-0,373528
25,960000	0,2	-0,372399
25,963333	0,2	-0,370773
25,966667	0,2	-0,368800
25,970000	0,2	-0,367063
25,973333	0,2	-0,365772
25,976667	0,2	-0,364577
25,980000	0,2	-0,362866
25,983333	0,2	-0,360236
25,986667	0,2	-0,356739
25,990000	0,2	-0,352624
25,993333	0,2	-0,348054
25,996667	0,2	-0,343098
26,000000	0,2	-0,337718
26,003333	0,2	-0,331851
26,006667	0,2	-0,325761
26,010000	0,2	-0,320240
26,013333	0,2	-0,316219
26,016667	0,2	-0,314037
26,020000	0,2	-0,313248
26,023333	0,2	-0,313194
26,026667	0,2	-0,313385
26,030000	0,2	-0,313424
26,033333	0,2	-0,313064
26,036667	0,2	-0,312321
26,040000	0,2	-0,311412
26,043333	0,2	-0,310651
26,046667	0,2	-0,310441
26,050000	0,2	-0,311202
26,053333	0,2	-0,313065
26,056667	0,2	-0,315614
26,060000	0,2	-0,318021
26,063333	0,2	-0,319566
26,066667	0,2	-0,320134
26,070000	0,2	-0,320114
26,073333	0,2	-0,319884
26,076667	0,2	-0,319655
26,080000	0,2	-0,319709
26,083333	0,2	-0,320439
26,086667	0,2	-0,322132
26,090000	0,2	-0,324655
26,093333	0,2	-0,327215
26,096667	0,2	-0,328727
26,100000	0,2	-0,328502
26,103333	0,2	-0,326622
26,106667	0,2	-0,323990
26,110000	0,2	-0,321829
26,113333	0,2	-0,320728
26,116667	0,2	-0,320373
26,120000	0,2	-0,320164
26,123333	0,2	-0,319767
26,126667	0,2	-0,319335
26,130000	0,2	-0,319346
26,133333	0,2	-0,320172
26,136667	0,2	-0,321782
26,140000	0,2	-0,323879
26,143333	0,2	-0,326327
26,146667	0,2	-0,329139
26,150000	0,2	-0,332050
26,153333	0,2	-0,334563
26,156667	0,2	-0,336603
26,160000	0,2	-0,338738
26,163333	0,2	-0,341571
26,166667	0,2	-0,345153
26,170000	0,2	-0,349135
26,173333	0,2	-0,353238
26,176667	0,2	-0,357375
26,180000	0,2	-0,361320
26,183333	0,2	-0,364694
26,186667	0,2	-0,367639
26,190000	0,2	-0,371016
26,193333	0,2	-0,375385
26,196667	0,2	-0,380375
26,200000	0,2	-0,385341
26,203333	0,2	-0,390008
26,206667	0,2	-0,394279
26,210000	0,2	-0,397877
26,213333	0,2	-0,400371
26,216667	0,2	-0,401537
26,220000	0,2	-0,401746
26,223333	0,2	-0,401884
26,226667	0,2	-0,402814
26,230000	0,2	-0,404984
26,233333	0,2	-0,408234
26,236667	0,2	-0,411861
26,240000	0,2	-0,415228
26,243333	0,2	-0,418134
26,246667	0,2	-0,420345
26,250000	0,2	-0,421459
26,253333	0,2	-0,421598
26,256667	0,2	-0,421411
26,260000	0,2	-0,421243
26,263333	0,2	-0,420923
26,266667	0,2	-0,420283
26,270000	0,2	-0,419332
26,273333	0,2	-0,418144
26,276667	0,2	-0,417065
26,280000	0,2	-0,416823
26,283333	0,2	-0,417923
26,286667	0,2	-0,420051
26,290000	0,2	-0,422408
26,293333	0,2	-0,424364
26,296667	0,2	-0,425570
26,300000	0,2	-0,425843
26,303333	0,2	-0,425265
26,306667	0,2	-0,424272
26,310000	0,2	-0,423492
26,313333	0,2	-0,423261
26,316667	0,2	-0,423427
26,320000	0,2	-0,423780
26,323333	0,2	-0,424199
26,326667	0,2	-0,424535
26,330000	0,2	-0,424816
26,333333	0,2	-0,425116
26,336667	0,2	-0,425234
26,340000	0,2	-0,425039
26,343333	0,2	-0,424801
26,346667	0,2	-0,424729
26,350000	0,2	-0,424626
26,353333	0,2	-0,424233
26,356667	0,2	-0,423477
26,360000	0,2	-0,422363
26,363333	0,2	-0,420927
26,366667	0,2	-0,419248
26,370000	0,2	-0,417446
26,373333	0,2	-0,415676
26,376667	0,2	-0,414078
26,380000	0,2	-0,412772
26,383333	0,2	-0,411836
26,386667	0,2	-0,411273
26,390000	0,2	-0,411118
26,393333	0,2	-0,411505
26,396667	0,2	-0,412515
26,400000	0,2	-0,414123
26,403333	0,2	-0,416250
26,406667	0,2	-0,418420
26,410000	0,2	-0,419642
26,413333	0,2	-0,419239
26,416667	0,2	-0,417485
26,420000	0,2	-0,415310
26,423333	0,2	-0,413726
26,426667	0,2	-0,413268
26,430000	0,2	-0,413787
26,433333	0,2	-0,414746
26,436667	0,2	-0,415611
26,440000	0,2	-0,416153
26,443333	0,2	-0,416312
26,446667	0,2	-0,415967
26,450000	0,2	-0,415350
26,453333	0,2	-0,415295
26,456667	0,2	-0,416430
26,460000	0,2	-0,418257
26,463333	0,2	-0,419593
26,466667	0,2	-0,419783
26,470000	0,2	-0,418972
26,473333	0,2	-0,417510
26,476667	0,2	-0,415724
26,480000	0,2	-0,414067
26,483333	0,2	-0,413020
26,486667	0,2	-0,412851
26,490000	0,2	-0,413536
26,493333	0,2	-0,414630
26,496667	0,2	-0,415406
26,500000	0,2	-0,415371
26,503333	0,2	-0,414636
26,506667	0,2	-0,413975
26,510000	0,2	-0,414259
26,513333	0,2	-0,415550
26,516667	0,2	-0,417195
26,520000	0,2	-0,418731
26,523333	0,2	-0,420027
26,526667	0,2	-0,420752
26,530000	0,2	-0,420507
26,533333	0,2	-0,419455
26,536667	0,2	-0,418412
26,540000	0,2	-0,418333
26,543333	0,2	-0,419750
26,546667	0,2	-0,422523
26,550000	0,2	-0,425865
26,553333	0,2	-0,428709
26,556667	0,2	-0,430338
26,560000	0,2	-0,430803
26,563333	0,2	-0,430778
26,566667	0,2	-0,431063
26,570000	0,2	-0,432212
26,573333	0,2	-0,434287
26,576667	0,2	-0,436702
26,580000	0,2	-0,438625
26,583333	0,2	-0,439677
26,586667	0,2	-0,440053
26,590000	0,2	-0,439991
26,593333	0,2	-0,439473
26,596667	0,2	-0,438494
26,600000	0,2	-0,437235
26,603333	0,2	-0,435848
26,606667	0,2	-0,434421
26,610000	0,2	-0,433025
26,613333	0,2	-0,431664
26,616667	0,2	-0,430479
26,620000	0,2	-0,429954
26,623333	0,2	-0,430519
26,626667	0,2	-0,431862
26,630000	0,2	-0,432994
26,633333	0,2	-0,433212
26,636667	0,2	-0,432651
26,640000	0,2	-0,431749
26,643333	0,2	-0,430657
26,646667	0,2	-0,429371
26,650000	0,2	-0,428133
26,653333	0,2	-0,427438
26,656667	0,2	-0,427655
26,660000	0,2	-0,428697
26,663333	0,2	-0,429948
26,666667	0,2	-0,430773
26,670000	0,2	-0,431124
26,673333	0,2	-0,431280
26,676667	0,2	-0,431164
26,680000	0,2	-0,430403
26,683333	0,2	-0,429004
26,686667	0,2	-0,427530
26,690000	0,2	-0,426483
26,693333	0,2	-0,425922
26,696667	0,2	-0,425600
26,700000	0,2	-0,425078
26,703333	0,2	-0,424077
26,706667	0,2	-0,422742
26,710000	0,2	-0,421359
26,713333	0,2	-0,420206
26,716667	0,2	-0,419603
26,720000	0,2	-0,419722
26,723333	0,2	-0,420495
26,726667	0,2	-0,421620
26,730000	0,2	-0,422590
26,733333	0,2	-0,423006
26,736667	0,2	-0,422769
26,740000	0,2	-0,422005
26,743333	0,2	-0,421065
26,746667	0,2	-0,420294
26,750000	0,2	-0,419590
26,753333	0,2	-0,418528
26,756667	0,2	-0,416959
26,760000	0,2	-0,415067
26,763333	0,2	-0,412980
26,766667	0,2	-0,410798
26,770000	0,2	-0,408870
26,773333	0,2	-0,407704
26,776667	0,2	-0,407671
26,780000	0,2	-0,408778
26,783333	0,2	-0,410456
26,786667	0,2	-0,411634
26,790000	0,2	-0,411478
26,793333	0,2	-0,410038
26,796667	0,2	-0,407899
26,800000	0,2	-0,405521
26,803333	0,2	-0,403251
26,806667	0,2	-0,401566
26,810000	0,2	-0,400889
26,813333	0,2	-0,401299
26,816667	0,2	-0,402521
26,820000	0,2	-0,404110
26,823333	0,2	-0,405665
26,826667	0,2	-0,406818
26,830000	0,2	-0,407097
26,833333	0,2	-0,406157
26,836667	0,2	-0,404065
26,840000	0,2	-0,401169
26,843333	0,2	-0,397944
26,846667	0,2	-0,394958
26,850000	0,2	-0,392568
26,853333	0,2	-0,390659
26,856667	0,2	-0,389013
26,860000	0,2	-0,387822
26,863333	0,2	-0,387443
26,866667	0,2	-0,387899
26,870000	0,2	-0,389015
26,873333	0,2	-0,390590
26,876667	0,2	-0,392287
26,880000	0,2	-0,393701
26,883333	0,2	-0,394731
26,886667	0,2	-0,395964
26,890000	0,2	-0,398238
26,893333	0,2	-0,401688
26,896667	0,2	-0,405792
26,900000	0,2	-0,410005
26,903333	0,2	-0,413925
26,906667	0,2	-0,417186
26,910000	0,2	-0,419421
26,913333	0,2	-0,420487
26,916667	0,2	-0,420796
26,920000	0,2	-0,421146
26,923333	0,2	-0,422241
26,926667	0,2	-0,424327
26,930000	0,2	-0,426941
26,933333	0,2	-0,429121
26,936667	0,2	-0,430188
26,940000	0,2	-0,430218
26,943333	0,2	-0,429857
26,946667	0,2	-0,429933
26,950000	0,2	-0,431017
26,953333	0,2	-0,433107
26,956667	0,2	-0,435766
26,960000	0,2	-0,438469
26,963333	0,2	-0,440803
26,966667	0,2	-0,442505
26,970000	0,2	-0,443493
26,973333	0,2	-0,443831
26,976667	0,2	-0,443731
26,980000	0,2	-0,443663
26,983333	0,2	-0,444173
26,986667	0,2	-0,445381
26,990000	0,2	-0,446816
26,993333	0,2	-0,447837
26,996667	0,2	-0,448213
27,000000	0,2	-0,448312
27,003333	0,2	-0,448776
27,006667	0,2	-0,450082
27,010000	0,2	-0,452183
27,013333	0,2	-0,454484
27,016667	0,2	-0,456410
27,020000	0,2	-0,457893
27,023333	0,2	-0,459099
27,026667	0,2	-0,459969
27,030000	0,2	-0,460423
27,033333	0,2	-0,460781
27,036667	0,2	-0,461539
27,040000	0,2	-0,462820
27,043333	0,2	-0,464475
27,046667	0,2	-0,466517
27,050000	0,2	-0,468819
27,053333	0,2	-0,470627
27,056667	0,2	-0,471155
27,060000	0,2	-0,470499
27,063333	0,2	-0,469325
27,066667	0,2	-0,468038
27,070000	0,2	-0,466686
27,073333	0,2	-0,465312
27,076667	0,2	-0,464122
27,080000	0,2	-0,463353
27,083333	0,2	-0,463086
27,086667	0,2	-0,463221
27,090000	0,2	-0,463692
27,093333	0,2	-0,464627
27,096667	0,2	-0,466190
27,100000	0,2	-0,468460
27,103333	0,2	-0,471384
27,106667	0,2	-0,474517
27,110000	0,2	-0,476999
27,113333	0,2	-0,478134
27,116667	0,2	-0,478006
27,120000	0,2	-0,477241
27,123333	0,2	-0,476367
27,126667	0,2	-0,475601
27,130000	0,2	-0,474917
27,133333	0,2	-0,474245
27,136667	0,2	-0,473652
27,140000	0,2	-0,473114
27,143333	0,2	-0,472417
27,146667	0,2	-0,471591
27,150000	0,2	-0,471049
27,153333	0,2	-0,471076
27,156667	0,2	-0,471419
27,160000	0,2	-0,471609
27,163333	0,2	-0,471541
27,166667	0,2	-0,471410
27,170000	0,2	-0,471289
27,173333	0,2	-0,471119
27,176667	0,2	-0,470936
27,180000	0,2	-0,470897
27,183333	0,2	-0,471068
27,186667	0,2	-0,471342
27,190000	0,2	-0,471599
27,193333	0,2	-0,471783
27,196667	0,2	-0,471844
27,200000	0,2	-0,471792
27,203333	0,2	-0,471701
27,206667	0,2	-0,471418
27,210000	0,2	-0,470655
27,213333	0,2	-0,469493
27,216667	0,2	-0,468241
27,220000	0,2	-0,466897
27,223333	0,2	-0,465327
27,226667	0,2	-0,463749
27,230000	0,2	-0,462621
27,233333	0,2	-0,462182
27,236667	0,2	-0,462309
27,240000	0,2	-0,462571
27,243333	0,2	-0,462525
27,246667	0,2	-0,462183
27,250000	0,2	-0,461895
27,253333	0,2	-0,461785
27,256667	0,2	-0,461657
27,260000	0,2	-0,461320
27,263333	0,2	-0,460588
27,266667	0,2	-0,459126
27,270000	0,2	-0,456779
27,273333	0,2	-0,453961
27,276667	0,2	-0,451446
27,280000	0,2	-0,449875
27,283333	0,2	-0,449448
27,286667	0,2	-0,449939
27,290000	0,2	-0,450835
27,293333	0,2	-0,451362
27,296667	0,2	-0,450720
27,300000	0,2	-0,448578
27,303333	0,2	-0,445144
27,306667	0,2	-0,440821
27,310000	0,2	-0,435941
27,313333	0,2	-0,430777
27,316667	0,2	-0,425787
27,320000	0,2	-0,421506
27,323333	0,2	-0,418012
27,326667	0,2	-0,414944
27,330000	0,2	-0,412169
27,333333	0,2	-0,409923
27,336667	0,2	-0,408123
27,340000	0,2	-0,406058
27,343333	0,2	-0,403036
27,346667	0,2	-0,398948
27,350000	0,2	-0,394178
27,353333	0,2	-0,389291
27,356667	0,2	-0,384786
27,360000	0,2	-0,380910
27,363333	0,2	-0,377474
27,366667	0,2	-0,374033
27,370000	0,2	-0,370565
27,373333	0,2	-0,367521
27,376667	0,2	-0,365150
27,380000	0,2	-0,363455
27,383333	0,2	-0,362520
27,386667	0,2	-0,362216
27,390000	0,2	-0,361913
27,393333	0,2	-0,360912
27,396667	0,2	-0,359104
27,400000	0,2	-0,357104
27,403333	0,2	-0,355667
27,406667	0,2	-0,355045
27,410000	0,2	-0,355127
27,413333	0,2	-0,355996
27,416667	0,2	-0,357923
27,420000	0,2	-0,360978
27,423333	0,2	-0,364737
27,426667	0,2	-0,368337
27,430000	0,2	-0,371196
27,433333	0,2	-0,373492
27,436667	0,2	-0,375495
27,440000	0,2	-0,377018
27,443333	0,2	-0,377859
27,446667	0,2	-0,378336
27,450000	0,2	-0,379079
27,453333	0,2	-0,380510
27,456667	0,2	-0,382796
27,460000	0,2	-0,385921
27,463333	0,2	-0,389530
27,466667	0,2	-0,392935
27,470000	0,2	-0,395548
27,473333	0,2	-0,397430
27,476667	0,2	-0,399178
27,480000	0,2	-0,401282
27,483333	0,2	-0,404022
27,486667	0,2	-0,407729
27,490000	0,2	-0,412585
27,493333	0,2	-0,418150
27,496667	0,2	-0,423508
27,500000	0,2	-0,428148
27,503333	0,2	-0,432363
27,506667	0,2	-0,436515
27,510000	0,2	-0,440365
27,513333	0,2	-0,443445
27,516667	0,2	-0,445661
27,520000	0,2	-0,447164
27,523333	0,2	-0,447933
27,526667	0,2	-0,447892
27,530000	0,2	-0,447376
27,533333	0,2	-0,447039
27,536667	0,2	-0,447380
27,540000	0,2	-0,448501
27,543333	0,2	-0,449979
27,546667	0,2	-0,451106
27,550000	0,2	-0,451529
27,553333	0,2	-0,451459
27,556667	0,2	-0,451240
27,560000	0,2	-0,450945
27,563333	0,2	-0,450321
27,566667	0,2	-0,448953
27,570000	0,2	-0,446615
27,573333	0,2	-0,443692
27,576667	0,2	-0,440929
27,580000	0,2	-0,438695
27,583333	0,2	-0,437005
27,586667	0,2	-0,436018
27,590000	0,2	-0,435892
27,593333	0,2	-0,436506
27,596667	0,2	-0,437453
27,600000	0,2	-0,438153
27,603333	0,2	-0,438081
27,606667	0,2	-0,436962
27,610000	0,2	-0,434993
27,613333	0,2	-0,432889
27,616667	0,2	-0,431398
27,620000	0,2	-0,430803
27,623333	0,2	-0,430976
27,626667	0,2	-0,431558
27,630000	0,2	-0,432041
27,633333	0,2	-0,432146
27,636667	0,2	-0,432084
27,640000	0,2	-0,432307
27,643333	0,2	-0,433223
27,646667	0,2	-0,434915
27,650000	0,2	-0,436907
27,653333	0,2	-0,438586
27,656667	0,2	-0,439925
27,660000	0,2	-0,441562
27,663333	0,2	-0,443947
27,666667	0,2	-0,446561
27,670000	0,2	-0,448538
27,673333	0,2	-0,449787
27,676667	0,2	-0,450877
27,680000	0,2	-0,452231
27,683333	0,2	-0,453940
27,686667	0,2	-0,455988
27,690000	0,2	-0,458160
27,693333	0,2	-0,459953
27,696667	0,2	-0,461022
27,700000	0,2	-0,461498
27,703333	0,2	-0,461814
27,706667	0,2	-0,462361
27,710000	0,2	-0,463152
27,713333	0,2	-0,463848
27,716667	0,2	-0,464059
27,720000	0,2	-0,463584
27,723333	0,2	-0,462545
27,726667	0,2	-0,461393
27,730000	0,2	-0,460631
27,733333	0,2	-0,460411
27,736667	0,2	-0,460558
27,740000	0,2	-0,460892
27,743333	0,2	-0,461455
27,746667	0,2	-0,462505
27,750000	0,2	-0,464108
27,753333	0,2	-0,465900
27,756667	0,2	-0,467400
27,760000	0,2	-0,468360
27,763333	0,2	-0,468867
27,766667	0,2	-0,469100
27,770000	0,2	-0,469048
27,773333	0,2	-0,468733
27,776667	0,2	-0,468384
27,780000	0,2	-0,468141
27,783333	0,2	-0,468031
27,786667	0,2	-0,468302
27,790000	0,2	-0,469325
27,793333	0,2	-0,471153
27,796667	0,2	-0,473585
27,800000	0,2	-0,476427
27,803333	0,2	-0,479315
27,806667	0,2	-0,481626
27,810000	0,2	-0,482848
27,813333	0,2	-0,482981
27,816667	0,2	-0,482629
27,820000	0,2	-0,482707
27,823333	0,2	-0,483737
27,826667	0,2	-0,485296
27,830000	0,2	-0,486420
27,833333	0,2	-0,486494
27,836667	0,2	-0,485714
27,840000	0,2	-0,484793
27,843333	0,2	-0,484306
27,846667	0,2	-0,484415
27,850000	0,2	-0,484934
27,853333	0,2	-0,485456
27,856667	0,2	-0,485784
27,860000	0,2	-0,486074
27,863333	0,2	-0,486347
27,866667	0,2	-0,486249
27,870000	0,2	-0,485508
27,873333	0,2	-0,484482
27,876667	0,2	-0,483856
27,880000	0,2	-0,483835
27,883333	0,2	-0,484018
27,886667	0,2	-0,483873
27,890000	0,2	-0,483178
27,893333	0,2	-0,482226
27,896667	0,2	-0,481586
27,900000	0,2	-0,481740
27,903333	0,2	-0,482904
27,906667	0,2	-0,484824
27,910000	0,2	-0,486712
27,913333	0,2	-0,487775
27,916667	0,2	-0,487796
27,920000	0,2	-0,487044
27,923333	0,2	-0,485854
27,926667	0,2	-0,484632
27,930000	0,2	-0,483898
27,933333	0,2	-0,484005
27,936667	0,2	-0,484956
27,940000	0,2	-0,486315
27,943333	0,2	-0,487336
27,946667	0,2	-0,487395
27,950000	0,2	-0,486290
27,953333	0,2	-0,484394
27,956667	0,2	-0,482522
27,960000	0,2	-0,481312
27,963333	0,2	-0,480875
27,966667	0,2	-0,481139
27,970000	0,2	-0,482049
27,973333	0,2	-0,483295
27,976667	0,2	-0,484365
27,980000	0,2	-0,485097
27,983333	0,2	-0,485782
27,986667	0,2	-0,486634
27,990000	0,2	-0,487500
27,993333	0,2	-0,487930
27,996667	0,2	-0,487367
28,000000	0,2	-0,485686
28,003333	0,2	-0,483636
28,006667	0,2	-0,482228
28,010000	0,2	-0,481811
28,013333	0,2	-0,482127
28,016667	0,2	-0,482977
28,020000	0,2	-0,484268
28,023333	0,2	-0,485535
28,026667	0,2	-0,486044
28,030000	0,2	-0,485499
28,033333	0,2	-0,484244
28,036667	0,2	-0,482823
28,040000	0,2	-0,481676
28,043333	0,2	-0,481106
28,046667	0,2	-0,481314
28,050000	0,2	-0,482374
28,053333	0,2	-0,483981
28,056667	0,2	-0,485430
28,060000	0,2	-0,486274
28,063333	0,2	-0,486668
28,066667	0,2	-0,486789
28,070000	0,2	-0,486568
28,073333	0,2	-0,486062
28,076667	0,2	-0,485336
28,080000	0,2	-0,484166
28,083333	0,2	-0,482477
28,086667	0,2	-0,480768
28,090000	0,2	-0,479624
28,093333	0,2	-0,478989
28,096667	0,2	-0,478255
28,100000	0,2	-0,477051
28,103333	0,2	-0,475660
28,106667	0,2	-0,474642
28,110000	0,2	-0,474123
28,113333	0,2	-0,473582
28,116667	0,2	-0,472397
28,120000	0,2	-0,470186
28,123333	0,2	-0,466778
28,126667	0,2	-0,462449
28,130000	0,2	-0,458060
28,133333	0,2	-0,454556
28,136667	0,2	-0,452238
28,140000	0,2	-0,450714
28,143333	0,2	-0,449556
28,146667	0,2	-0,448536
28,150000	0,2	-0,447237
28,153333	0,2	-0,444892
28,156667	0,2	-0,440798
28,160000	0,2	-0,434955
28,163333	0,2	-0,428172
28,166667	0,2	-0,421337
28,170000	0,2	-0,414536
28,173333	0,2	-0,406961
28,176667	0,2	-0,397881
28,180000	0,2	-0,387453
28,183333	0,2	-0,376222
28,186667	0,2	-0,364349
28,190000	0,2	-0,351686
28,193333	0,2	-0,338142
28,196667	0,2	-0,323816
28,200000	0,2	-0,308961
28,203333	0,2	-0,293948
28,206667	0,2	-0,279232
28,210000	0,2	-0,265079
28,213333	0,2	-0,251281
28,216667	0,2	-0,237420
28,220000	0,2	-0,223234
28,223333	0,2	-0,208766
28,226667	0,2	-0,194611
28,230000	0,2	-0,181857
28,233333	0,2	-0,171339
28,236667	0,2	-0,163160
28,240000	0,2	-0,156950
28,243333	0,2	-0,152262
28,246667	0,2	-0,148677
28,250000	0,2	-0,145984
28,253333	0,2	-0,144415
28,256667	0,2	-0,144528
28,260000	0,2	-0,146838
28,263333	0,2	-0,151558
28,266667	0,2	-0,158409
28,270000	0,2	-0,166732
28,273333	0,2	-0,176059
28,276667	0,2	-0,186529
28,280000	0,2	-0,198650
28,283333	0,2	-0,212716
28,286667	0,2	-0,228545
28,290000	0,2	-0,245645
28,293333	0,2	-0,263441
28,296667	0,2	-0,281385
28,300000	0,2	-0,298936
28,303333	0,2	-0,315584
28,306667	0,2	-0,331056
28,310000	0,2	-0,345421
28,313333	0,2	-0,358883
28,316667	0,2	-0,371675
28,320000	0,2	-0,384142
28,323333	0,2	-0,396555
28,326667	0,2	-0,408663
28,330000	0,2	-0,419596
28,333333	0,2	-0,428278
28,336667	0,2	-0,434112
28,340000	0,2	-0,437621
28,343333	0,2	-0,440387
28,346667	0,2	-0,444075
28,350000	0,2	-0,449325
28,353333	0,2	-0,455470
28,356667	0,2	-0,461284
28,360000	0,2	-0,465892
28,363333	0,2	-0,469071
28,366667	0,2	-0,471176
28,370000	0,2	-0,472898
28,373333	0,2	-0,474748
28,376667	0,2	-0,476859
28,380000	0,2	-0,479191
28,383333	0,2	-0,481407
28,386667	0,2	-0,482876
28,390000	0,2	-0,483201
28,393333	0,2	-0,482451
28,396667	0,2	-0,481043
28,400000	0,2	-0,479695
28,403333	0,2	-0,479183
28,406667	0,2	-0,479870
28,410000	0,2	-0,481339
28,413333	0,2	-0,482596
28,416667	0,2	-0,482822
28,420000	0,2	-0,482083
28,423333	0,2	-0,481121
28,426667	0,2	-0,480412
28,430000	0,2	-0,479892
28,433333	0,2	-0,479434
28,436667	0,2	-0,479015
28,440000	0,2	-0,478551
28,443333	0,2	-0,477904
28,446667	0,2	-0,477111
28,450000	0,2	-0,476517
28,453333	0,2	-0,476526
28,456667	0,2	-0,477187
28,460000	0,2	-0,478124
28,463333	0,2	-0,478796
28,466667	0,2	-0,478793
28,470000	0,2	-0,478219
28,473333	0,2	-0,477741
28,476667	0,2	-0,478013
28,480000	0,2	-0,479219
28,483333	0,2	-0,481100
28,486667	0,2	-0,483157
28,490000	0,2	-0,484996
28,493333	0,2	-0,486458
28,496667	0,2	-0,487349
28,500000	0,2	-0,487512
28,503333	0,2	-0,487225
28,506667	0,2	-0,487136
28,510000	0,2	-0,487846
28,513333	0,2	-0,489558
28,516667	0,2	-0,491906
28,520000	0,2	-0,494323
28,523333	0,2	-0,496636
28,526667	0,2	-0,498972
28,530000	0,2	-0,501046
28,533333	0,2	-0,502055
28,536667	0,2	-0,501618
28,540000	0,2	-0,500474
28,543333	0,2	-0,499777
28,546667	0,2	-0,499929
28,550000	0,2	-0,500394
28,553333	0,2	-0,500530
28,556667	0,2	-0,500360
28,560000	0,2	-0,500397
28,563333	0,2	-0,500981
28,566667	0,2	-0,501958
28,570000	0,2	-0,502794
28,573333	0,2	-0,502983
28,576667	0,2	-0,502442
28,580000	0,2	-0,501557
28,583333	0,2	-0,500939
28,586667	0,2	-0,501064
28,590000	0,2	-0,502069
28,593333	0,2	-0,503767
28,596667	0,2	-0,505759
28,600000	0,2	-0,507531
28,603333	0,2	-0,508520
28,606667	0,2	-0,508306
28,610000	0,2	-0,506949
28,613333	0,2	-0,505006
28,616667	0,2	-0,503070
28,620000	0,2	-0,501473
28,623333	0,2	-0,500489
28,626667	0,2	-0,500365
28,630000	0,2	-0,500829
28,633333	0,2	-0,501027
28,636667	0,2	-0,500307
28,640000	0,2	-0,498855
28,643333	0,2	-0,497489
28,646667	0,2	-0,496817
28,650000	0,2	-0,496686
28,653333	0,2	-0,496590
28,656667	0,2	-0,496254
28,660000	0,2	-0,495597
28,663333	0,2	-0,494580
28,666667	0,2	-0,493195
28,670000	0,2	-0,491413
28,673333	0,2	-0,489271
28,676667	0,2	-0,487043
28,680000	0,2	-0,485181
28,683333	0,2	-0,484032
28,686667	0,2	-0,483632
28,690000	0,2	-0,483852
28,693333	0,2	-0,484523
28,696667	0,2	-0,485184
28,700000	0,2	-0,485104
28,703333	0,2	-0,483835
28,706667	0,2	-0,481498
28,710000	0,2	-0,478602
28,713333	0,2	-0,475774
28,716667	0,2	-0,473482
28,720000	0,2	-0,471883
28,723333	0,2	-0,470686
28,726667	0,2	-0,469148
28,730000	0,2	-0,466684
28,733333	0,2	-0,463660
28,736667	0,2	-0,461295
28,740000	0,2	-0,460615
28,743333	0,2	-0,461820
28,746667	0,2	-0,464546
28,750000	0,2	-0,468144
28,753333	0,2	-0,471854
28,756667	0,2	-0,475130
28,760000	0,2	-0,477668
28,763333	0,2	-0,479285
28,766667	0,2	-0,480043
28,770000	0,2	-0,480283
28,773333	0,2	-0,480451
28,776667	0,2	-0,480906
28,780000	0,2	-0,481709
28,783333	0,2	-0,482604
28,786667	0,2	-0,483117
28,790000	0,2	-0,482831
28,793333	0,2	-0,481864
28,796667	0,2	-0,480791
28,800000	0,2	-0,480093
28,803333	0,2	-0,480121
28,806667	0,2	-0,481193
28,810000	0,2	-0,483186
28,813333	0,2	-0,485432
28,816667	0,2	-0,487292
28,820000	0,2	-0,488700
28,823333	0,2	-0,490132
28,826667	0,2	-0,491964
28,830000	0,2	-0,493892
28,833333	0,2	-0,495408
28,836667	0,2	-0,496540
28,840000	0,2	-0,497579
28,843333	0,2	-0,498541
28,846667	0,2	-0,499217
28,850000	0,2	-0,499520
28,853333	0,2	-0,499615
28,856667	0,2	-0,499438
28,860000	0,2	-0,498523
28,863333	0,2	-0,496772
28,866667	0,2	-0,494747
28,870000	0,2	-0,492870
28,873333	0,2	-0,491103
28,876667	0,2	-0,489522
28,880000	0,2	-0,488512
28,883333	0,2	-0,488232
28,886667	0,2	-0,488254
28,890000	0,2	-0,488015
28,893333	0,2	-0,487514
28,896667	0,2	-0,487147
28,900000	0,2	-0,487103
28,903333	0,2	-0,487542
28,906667	0,2	-0,488826
28,910000	0,2	-0,491033
28,913333	0,2	-0,493634
28,916667	0,2	-0,495843
28,920000	0,2	-0,497114
28,923333	0,2	-0,497448
28,926667	0,2	-0,497249
28,930000	0,2	-0,496890
28,933333	0,2	-0,496534
28,936667	0,2	-0,496248
28,940000	0,2	-0,496079
28,943333	0,2	-0,496065
28,946667	0,2	-0,496196
28,950000	0,2	-0,496290
28,953333	0,2	-0,496026
28,956667	0,2	-0,495143
28,960000	0,2	-0,493548
28,963333	0,2	-0,491478
28,966667	0,2	-0,489504
28,970000	0,2	-0,488140
28,973333	0,2	-0,487544
28,976667	0,2	-0,487628
28,980000	0,2	-0,488049
28,983333	0,2	-0,488104
28,986667	0,2	-0,487176
28,990000	0,2	-0,485334
28,993333	0,2	-0,483150
28,996667	0,2	-0,481036
29,000000	0,2	-0,478988
29,003333	0,2	-0,476838
29,006667	0,2	-0,474570
29,010000	0,2	-0,472340
29,013333	0,2	-0,470177
29,016667	0,2	-0,467743
29,020000	0,2	-0,464612
29,023333	0,2	-0,460668
29,026667	0,2	-0,456128
29,030000	0,2	-0,451321
29,033333	0,2	-0,446394
29,036667	0,2	-0,441280
29,040000	0,2	-0,436050
29,043333	0,2	-0,430943
29,046667	0,2	-0,425984
29,050000	0,2	-0,421051
29,053333	0,2	-0,416319
29,056667	0,2	-0,412197
29,060000	0,2	-0,408847
29,063333	0,2	-0,406166
29,066667	0,2	-0,404121
29,070000	0,2	-0,402545
29,073333	0,2	-0,400847
29,076667	0,2	-0,398647
29,080000	0,2	-0,396356
29,083333	0,2	-0,394685
29,086667	0,2	-0,393955
29,090000	0,2	-0,394038
29,093333	0,2	-0,394548
29,096667	0,2	-0,395063
29,100000	0,2	-0,395501
29,103333	0,2	-0,396098
29,106667	0,2	-0,396968
29,110000	0,2	-0,398075
29,113333	0,2	-0,399479
29,116667	0,2	-0,401237
29,120000	0,2	-0,403294
29,123333	0,2	-0,405630
29,126667	0,2	-0,408280
29,130000	0,2	-0,411161
29,133333	0,2	-0,414109
29,136667	0,2	-0,416910
29,140000	0,2	-0,419416
29,143333	0,2	-0,421838
29,146667	0,2	-0,424734
29,150000	0,2	-0,428748
29,153333	0,2	-0,434217
29,156667	0,2	-0,440594
29,160000	0,2	-0,446555
29,163333	0,2	-0,451000
29,166667	0,2	-0,453942
29,170000	0,2	-0,456339
29,173333	0,2	-0,459172
29,176667	0,2	-0,462803
29,180000	0,2	-0,466830
29,183333	0,2	-0,470228
29,186667	0,2	-0,472128
29,190000	0,2	-0,472861
29,193333	0,2	-0,473830
29,196667	0,2	-0,476037
29,200000	0,2	-0,479205
29,203333	0,2	-0,482494
29,206667	0,2	-0,485407
29,210000	0,2	-0,487820
29,213333	0,2	-0,489656
29,216667	0,2	-0,490727
29,220000	0,2	-0,490780
29,223333	0,2	-0,489829
29,226667	0,2	-0,488350
29,230000	0,2	-0,486853
29,233333	0,2	-0,485358
29,236667	0,2	-0,483744
29,240000	0,2	-0,482378
29,243333	0,2	-0,481759
29,246667	0,2	-0,481810
29,250000	0,2	-0,482066
29,253333	0,2	-0,482202
29,256667	0,2	-0,482117
29,260000	0,2	-0,481860
29,263333	0,2	-0,481655
29,266667	0,2	-0,481744
29,270000	0,2	-0,481983
29,273333	0,2	-0,481999
29,276667	0,2	-0,481753
29,280000	0,2	-0,481416
29,283333	0,2	-0,481029
29,286667	0,2	-0,480666
29,290000	0,2	-0,480605
29,293333	0,2	-0,481188
29,296667	0,2	-0,482572
29,300000	0,2	-0,484564
29,303333	0,2	-0,486614
29,306667	0,2	-0,488133
29,310000	0,2	-0,488848
29,313333	0,2	-0,488810
29,316667	0,2	-0,488304
29,320000	0,2	-0,487777
29,323333	0,2	-0,487589
29,326667	0,2	-0,487884
29,330000	0,2	-0,488686
29,333333	0,2	-0,489908
29,336667	0,2	-0,491388
29,340000	0,2	-0,493093
29,343333	0,2	-0,495008
29,346667	0,2	-0,496783
29,350000	0,2	-0,497886
29,353333	0,2	-0,498081
29,356667	0,2	-0,497516
29,360000	0,2	-0,496594
29,363333	0,2	-0,495874
29,366667	0,2	-0,495829
29,370000	0,2	-0,496626
29,373333	0,2	-0,498041
29,376667	0,2	-0,499539
29,380000	0,2	-0,500706
29,383333	0,2	-0,501477
29,386667	0,2	-0,501844
29,390000	0,2	-0,501674
29,393333	0,2	-0,500958
29,396667	0,2	-0,500018
29,400000	0,2	-0,499223
29,403333	0,2	-0,498637
29,406667	0,2	-0,498046
29,410000	0,2	-0,497138
29,413333	0,2	-0,495801
29,416667	0,2	-0,494326
29,420000	0,2	-0,493144
29,423333	0,2	-0,492321
29,426667	0,2	-0,491578
29,430000	0,2	-0,490925
29,433333	0,2	-0,490755
29,436667	0,2	-0,491066
29,440000	0,2	-0,491325
29,443333	0,2	-0,491250
29,446667	0,2	-0,491140
29,450000	0,2	-0,491483
29,453333	0,2	-0,492485
29,456667	0,2	-0,493988
29,460000	0,2	-0,495686
29,463333	0,2	-0,497093
29,466667	0,2	-0,497632
29,470000	0,2	-0,497245
29,473333	0,2	-0,496578
29,476667	0,2	-0,496393
29,480000	0,2	-0,496977
29,483333	0,2	-0,498003
29,486667	0,2	-0,498845
29,490000	0,2	-0,498970
29,493333	0,2	-0,498240
29,496667	0,2	-0,496986
29,500000	0,2	-0,495655
29,503333	0,2	-0,494482
29,506667	0,2	-0,493534
29,510000	0,2	-0,492868
29,513333	0,2	-0,492531
29,516667	0,2	-0,492380
29,520000	0,2	-0,492141
29,523333	0,2	-0,491853
29,526667	0,2	-0,491986
29,530000	0,2	-0,492954
29,533333	0,2	-0,494608
29,536667	0,2	-0,496346
29,540000	0,2	-0,497744
29,543333	0,2	-0,498916
29,546667	0,2	-0,500158
29,550000	0,2	-0,501360
29,553333	0,2	-0,501997
29,556667	0,2	-0,501701
29,560000	0,2	-0,500743
29,563333	0,2	-0,499870
29,566667	0,2	-0,499713
29,570000	0,2	-0,500448
29,573333	0,2	-0,501758
29,576667	0,2	-0,502832
29,580000	0,2	-0,502838
29,583333	0,2	-0,501578
29,586667	0,2	-0,499489
29,590000	0,2	-0,497291
29,593333	0,2	-0,495750
29,596667	0,2	-0,495257
29,600000	0,2	-0,495743
29,603333	0,2	-0,497062
29,606667	0,2	-0,498915
29,610000	0,2	-0,500543
29,613333	0,2	-0,501109
29,616667	0,2	-0,500366
29,620000	0,2	-0,498633
29,623333	0,2	-0,496422
29,626667	0,2	-0,494302
29,630000	0,2	-0,492735
29,633333	0,2	-0,491862
29,636667	0,2	-0,491465
29,640000	0,2	-0,491096
29,643333	0,2	-0,490464
29,646667	0,2	-0,489741
29,650000	0,2	-0,489336
29,653333	0,2	-0,489485
29,656667	0,2	-0,490134
29,660000	0,2	-0,491118
29,663333	0,2	-0,492204
29,666667	0,2	-0,492919
29,670000	0,2	-0,492775
29,673333	0,2	-0,491842
29,676667	0,2	-0,490795
29,680000	0,2	-0,490288
29,683333	0,2	-0,490390
29,686667	0,2	-0,490771
29,690000	0,2	-0,491202
29,693333	0,2	-0,491626
29,696667	0,2	-0,492099
29,700000	0,2	-0,493010
29,703333	0,2	-0,494955
29,706667	0,2	-0,498069
29,710000	0,2	-0,501619
29,713333	0,2	-0,504377
29,716667	0,2	-0,505536
29,720000	0,2	-0,505392
29,723333	0,2	-0,505157
29,726667	0,2	-0,505938
29,730000	0,2	-0,507693
29,733333	0,2	-0,509298
29,736667	0,2	-0,509684
29,740000	0,2	-0,508721
29,743333	0,2	-0,507128
29,746667	0,2	-0,505807
29,750000	0,2	-0,505187
29,753333	0,2	-0,505154
29,756667	0,2	-0,505556
29,760000	0,2	-0,506439
29,763333	0,2	-0,507711
29,766667	0,2	-0,509056
29,770000	0,2	-0,510244
29,773333	0,2	-0,511182
29,776667	0,2	-0,511750
29,780000	0,2	-0,511743
29,783333	0,2	-0,510940
29,786667	0,2	-0,509449
29,790000	0,2	-0,507829
29,793333	0,2	-0,506537
29,796667	0,2	-0,505563
29,800000	0,2	-0,504822
29,803333	0,2	-0,504464
29,806667	0,2	-0,504488
29,810000	0,2	-0,504560
29,813333	0,2	-0,504392
29,816667	0,2	-0,503974
29,820000	0,2	-0,503464
29,823333	0,2	-0,502921
29,826667	0,2	-0,502358
29,830000	0,2	-0,502005
29,833333	0,2	-0,501977
29,836667	0,2	-0,501980
29,840000	0,2	-0,501835
29,843333	0,2	-0,501848
29,846667	0,2	-0,502411
29,850000	0,2	-0,503599
29,853333	0,2	-0,505258
29,856667	0,2	-0,507067
29,860000	0,2	-0,508383
29,863333	0,2	-0,508493
29,866667	0,2	-0,507396
29,870000	0,2	-0,506166
29,873333	0,2	-0,506123
29,876667	0,2	-0,507479
29,880000	0,2	-0,509224
29,883333	0,2	-0,510473
29,886667	0,2	-0,511299
29,890000	0,2	-0,512052
29,893333	0,2	-0,512640
29,896667	0,2	-0,512689
29,900000	0,2	-0,512029
29,903333	0,2	-0,510827
29,906667	0,2	-0,509497
29,910000	0,2	-0,508637
29,913333	0,2	-0,508753
29,916667	0,2	-0,509709
29,920000	0,2	-0,510693
29,923333	0,2	-0,510894
29,926667	0,2	-0,509988
29,930000	0,2	-0,508300
29,933333	0,2	-0,506712
29,936667	0,2	-0,505977
29,940000	0,2	-0,506146
29,943333	0,2	-0,506938
29,946667	0,2	-0,508134
29,950000	0,2	-0,509486
29,953333	0,2	-0,510809
29,956667	0,2	-0,512207
29,960000	0,2	-0,513854
29,963333	0,2	-0,515521
29,966667	0,2	-0,516493
29,970000	0,2	-0,516135
29,973333	0,2	-0,514337
29,976667	0,2	-0,511297
29,980000	0,2	-0,507473
29,983333	0,2	-0,503829
29,986667	0,2	-0,501495
29,990000	0,2	-0,500906
29,993333	0,2	-0,501344
29,996667	0,2	-0,501668
30,000000	0,2	-0,501554
30,003333	0,2	-0,501573
30,006667	0,2	-0,502253
30,010000	0,2	-0,503461
30,013333	0,2	-0,504580
30,016667	0,2	-0,505101
30,020000	0,2	-0,504938
30,023333	0,2	-0,504276
30,026667	0,2	-0,503318
30,030000	0,2	-0,502248
30,033333	0,2	-0,501387
30,036667	0,2	-0,500945
30,040000	0,2	-0,500724
30,043333	0,2	-0,500434
30,046667	0,2	-0,499932
30,050000	0,2	-0,499103
30,053333	0,2	-0,497940
30,056667	0,2	-0,496605
30,060000	0,2	-0,495296
30,063333	0,2	-0,494130
30,066667	0,2	-0,493014
30,070000	0,2	-0,491558
30,073333	0,2	-0,489319
30,076667	0,2	-0,486378
30,080000	0,2	-0,483582
30,083333	0,2	-0,482033
30,086667	0,2	-0,482210
30,090000	0,2	-0,483721
30,093333	0,2	-0,485895
30,096667	0,2	-0,488276
30,100000	0,2	-0,490512
30,103333	0,2	-0,492266
30,106667	0,2	-0,493437
30,110000	0,2	-0,494122
30,113333	0,2	-0,494397
30,116667	0,2	-0,494375
30,120000	0,2	-0,494188
30,123333	0,2	-0,493910
30,126667	0,2	-0,493705
30,130000	0,2	-0,493823
30,133333	0,2	-0,494317
30,136667	0,2	-0,494943
30,140000	0,2	-0,495289
30,143333	0,2	-0,495042
30,146667	0,2	-0,494245
30,150000	0,2	-0,493412
30,153333	0,2	-0,493456
30,156667	0,2	-0,495091
30,160000	0,2	-0,498054
30,163333	0,2	-0,501063
30,166667	0,2	-0,502729
30,170000	0,2	-0,502602
30,173333	0,2	-0,501302
30,176667	0,2	-0,499922
30,180000	0,2	-0,499510
30,183333	0,2	-0,500522
30,186667	0,2	-0,502333
30,190000	0,2	-0,503717
30,193333	0,2	-0,503988
30,196667	0,2	-0,503240
30,200000	0,2	-0,501919
30,203333	0,2	-0,500647
30,206667	0,2	-0,499971
30,210000	0,2	-0,499925
30,213333	0,2	-0,500137
30,216667	0,2	-0,500316
30,220000	0,2	-0,500253
30,223333	0,2	-0,499663
30,226667	0,2	-0,498591
30,230000	0,2	-0,497627
30,233333	0,2	-0,497273
30,236667	0,2	-0,497411
30,240000	0,2	-0,497629
30,243333	0,2	-0,497832
30,246667	0,2	-0,498298
30,250000	0,2	-0,499220
30,253333	0,2	-0,500278
30,256667	0,2	-0,500763
30,260000	0,2	-0,500308
30,263333	0,2	-0,499238
30,266667	0,2	-0,497952
30,270000	0,2	-0,496477
30,273333	0,2	-0,494838
30,276667	0,2	-0,493371
30,280000	0,2	-0,492470
30,283333	0,2	-0,492243
30,286667	0,2	-0,492514
30,290000	0,2	-0,492873
30,293333	0,2	-0,492706
30,296667	0,2	-0,491648
30,300000	0,2	-0,489899
30,303333	0,2	-0,488063
30,306667	0,2	-0,487017
30,310000	0,2	-0,487565
30,313333	0,2	-0,489726
30,316667	0,2	-0,492678
30,320000	0,2	-0,495512
30,323333	0,2	-0,497690
30,326667	0,2	-0,498939
30,330000	0,2	-0,499029
30,333333	0,2	-0,497720
30,336667	0,2	-0,495222
30,340000	0,2	-0,492606
30,343333	0,2	-0,491204
30,346667	0,2	-0,491563
30,350000	0,2	-0,493113
30,353333	0,2	-0,494760
30,356667	0,2	-0,495612
30,360000	0,2	-0,495359
30,363333	0,2	-0,494484
30,366667	0,2	-0,493875
30,370000	0,2	-0,493753
30,373333	0,2	-0,493488
30,376667	0,2	-0,492600
30,380000	0,2	-0,491284
30,383333	0,2	-0,490107
30,386667	0,2	-0,489703
30,390000	0,2	-0,490482
30,393333	0,2	-0,492149
30,396667	0,2	-0,493701
30,400000	0,2	-0,494214
30,403333	0,2	-0,493587
30,406667	0,2	-0,492403
30,410000	0,2	-0,491277
30,413333	0,2	-0,490523
30,416667	0,2	-0,490226
30,420000	0,2	-0,490294
30,423333	0,2	-0,490456
30,426667	0,2	-0,490497
30,430000	0,2	-0,490436
30,433333	0,2	-0,490268
30,436667	0,2	-0,489819
30,440000	0,2	-0,489043
30,443333	0,2	-0,488179
30,446667	0,2	-0,487494
30,450000	0,2	-0,486976
30,453333	0,2	-0,486504
30,456667	0,2	-0,486324
30,460000	0,2	-0,486849
30,463333	0,2	-0,487956
30,466667	0,2	-0,488989
30,470000	0,2	-0,489483
30,473333	0,2	-0,489494
30,476667	0,2	-0,489285
30,480000	0,2	-0,489059
30,483333	0,2	-0,489000
30,486667	0,2	-0,489304
30,490000	0,2	-0,490056
30,493333	0,2	-0,491148
30,496667	0,2	-0,492259
30,500000	0,2	-0,492849
30,503333	0,2	-0,492453
30,506667	0,2	-0,491234
30,510000	0,2	-0,490000
30,513333	0,2	-0,489480
30,516667	0,2	-0,489707
30,520000	0,2	-0,490025
30,523333	0,2	-0,489620
30,526667	0,2	-0,488224
30,530000	0,2	-0,486357
30,533333	0,2	-0,484938
30,536667	0,2	-0,484856
30,540000	0,2	-0,486738
30,543333	0,2	-0,490540
30,546667	0,2	-0,495250
30,550000	0,2	-0,499364
30,553333	0,2	-0,501921
30,556667	0,2	-0,502927
30,560000	0,2	-0,502770
30,563333	0,2	-0,501679
30,566667	0,2	-0,499912
30,570000	0,2	-0,497931
30,573333	0,2	-0,496058
30,576667	0,2	-0,494279
30,580000	0,2	-0,492458
30,583333	0,2	-0,490554
30,586667	0,2	-0,488790
30,590000	0,2	-0,487487
30,593333	0,2	-0,486676
30,596667	0,2	-0,486047
30,600000	0,2	-0,485265
30,603333	0,2	-0,484303
30,606667	0,2	-0,483365
30,610000	0,2	-0,482534
30,613333	0,2	-0,481755
30,616667	0,2	-0,481108
30,620000	0,2	-0,480797
30,623333	0,2	-0,480931
30,626667	0,2	-0,481484
30,630000	0,2	-0,482390
30,633333	0,2	-0,483630
30,636667	0,2	-0,485207
30,640000	0,2	-0,486915
30,643333	0,2	-0,488340
30,646667	0,2	-0,489300
30,650000	0,2	-0,490073
30,653333	0,2	-0,490970
30,656667	0,2	-0,492034
30,660000	0,2	-0,493195
30,663333	0,2	-0,494265
30,666667	0,2	-0,494882
30,670000	0,2	-0,494927
30,673333	0,2	-0,494772
30,676667	0,2	-0,494803
30,680000	0,2	-0,494882
30,683333	0,2	-0,494564
30,686667	0,2	-0,493769
30,690000	0,2	-0,492912
30,693333	0,2	-0,492421
30,696667	0,2	-0,492359
30,700000	0,2	-0,492597
30,703333	0,2	-0,493030
30,706667	0,2	-0,493438
30,710000	0,2	-0,493504
30,713333	0,2	-0,493184
30,716667	0,2	-0,492752
30,720000	0,2	-0,492596
30,723333	0,2	-0,493036
30,726667	0,2	-0,494075
30,730000	0,2	-0,495427
30,733333	0,2	-0,496848
30,736667	0,2	-0,498192
30,740000	0,2	-0,499239
30,743333	0,2	-0,499715
30,746667	0,2	-0,499613
30,750000	0,2	-0,499319
30,753333	0,2	-0,499127
30,756667	0,2	-0,498849
30,760000	0,2	-0,498145
30,763333	0,2	-0,497128
30,766667	0,2	-0,496454
30,770000	0,2	-0,496752
30,773333	0,2	-0,498199
30,776667	0,2	-0,500447
30,780000	0,2	-0,502588
30,783333	0,2	-0,503600
30,786667	0,2	-0,503070
30,790000	0,2	-0,501452
30,793333	0,2	-0,499722
30,796667	0,2	-0,498664
30,800000	0,2	-0,498434
30,803333	0,2	-0,498864
30,806667	0,2	-0,499798
30,810000	0,2	-0,500989
30,813333	0,2	-0,502137
30,816667	0,2	-0,503055
30,820000	0,2	-0,503477
30,823333	0,2	-0,503024
30,826667	0,2	-0,501759
30,830000	0,2	-0,500442
30,833333	0,2	-0,499790
30,836667	0,2	-0,499802
30,840000	0,2	-0,500006
30,843333	0,2	-0,499959
30,846667	0,2	-0,499515
30,850000	0,2	-0,498854
30,853333	0,2	-0,498302
30,856667	0,2	-0,498106
30,860000	0,2	-0,498239
30,863333	0,2	-0,498330
30,866667	0,2	-0,498028
30,870000	0,2	-0,497547
30,873333	0,2	-0,497482
30,876667	0,2	-0,498016
30,880000	0,2	-0,498708
30,883333	0,2	-0,498996
30,886667	0,2	-0,498634
30,890000	0,2	-0,497746
30,893333	0,2	-0,496676
30,896667	0,2	-0,495810
30,900000	0,2	-0,495391
30,903333	0,2	-0,495284
30,906667	0,2	-0,494913
30,910000	0,2	-0,493623
30,913333	0,2	-0,491247
30,916667	0,2	-0,488370
30,920000	0,2	-0,486034
30,923333	0,2	-0,484955
30,926667	0,2	-0,484954
30,930000	0,2	-0,485424
30,933333	0,2	-0,486162
30,936667	0,2	-0,487271
30,940000	0,2	-0,488559
30,943333	0,2	-0,489675
30,946667	0,2	-0,490671
30,950000	0,2	-0,491896
30,953333	0,2	-0,493438
30,956667	0,2	-0,494843
30,960000	0,2	-0,495340
30,963333	0,2	-0,494694
30,966667	0,2	-0,493800
30,970000	0,2	-0,493768
30,973333	0,2	-0,494545
30,976667	0,2	-0,495046
30,980000	0,2	-0,494430
30,983333	0,2	-0,492771
30,986667	0,2	-0,490526
30,990000	0,2	-0,487792
30,993333	0,2	-0,484375
30,996667	0,2	-0,480304
31,000000	0,2	-0,476092
31,003333	0,2	-0,472778
31,006667	0,2	-0,471336
31,010000	0,2	-0,471671
31,013333	0,2	-0,472551
31,016667	0,2	-0,472594
31,020000	0,2	-0,471255
31,023333	0,2	-0,468964
31,026667	0,2	-0,466421
31,030000	0,2	-0,463976
31,033333	0,2	-0,461566
31,036667	0,2	-0,458849
31,040000	0,2	-0,455685
31,043333	0,2	-0,452675
31,046667	0,2	-0,450605
31,050000	0,2	-0,449503
31,053333	0,2	-0,448793
31,056667	0,2	-0,447955
31,060000	0,2	-0,446808
31,063333	0,2	-0,445499
31,066667	0,2	-0,444396
31,070000	0,2	-0,443910
31,073333	0,2	-0,444198
31,076667	0,2	-0,444965
31,080000	0,2	-0,445708
31,083333	0,2	-0,446282
31,086667	0,2	-0,447215
31,090000	0,2	-0,449288
31,093333	0,2	-0,452715
31,096667	0,2	-0,457028
31,100000	0,2	-0,461714
31,103333	0,2	-0,466359
31,106667	0,2	-0,470410
31,110000	0,2	-0,473523
31,113333	0,2	-0,475915
31,116667	0,2	-0,478107
31,120000	0,2	-0,480564
31,123333	0,2	-0,483456
31,126667	0,2	-0,486476
31,130000	0,2	-0,489094
31,133333	0,2	-0,491115
31,136667	0,2	-0,492723
31,140000	0,2	-0,494025
31,143333	0,2	-0,494879
31,146667	0,2	-0,495191
31,150000	0,2	-0,495137
31,153333	0,2	-0,494931
31,156667	0,2	-0,494454
31,160000	0,2	-0,493486
31,163333	0,2	-0,492262
31,166667	0,2	-0,491409
31,170000	0,2	-0,491456
31,173333	0,2	-0,492648
31,176667	0,2	-0,494856
31,180000	0,2	-0,497357
31,183333	0,2	-0,499055
31,186667	0,2	-0,499317
31,190000	0,2	-0,498436
31,193333	0,2	-0,497179
31,196667	0,2	-0,496088
31,200000	0,2	-0,495263
31,203333	0,2	-0,494821
31,206667	0,2	-0,495145
31,210000	0,2	-0,496280
31,213333	0,2	-0,497655
31,216667	0,2	-0,498686
31,220000	0,2	-0,499196
31,223333	0,2	-0,499286
31,226667	0,2	-0,499189
31,230000	0,2	-0,499093
31,233333	0,2	-0,498977
31,236667	0,2	-0,498798
31,240000	0,2	-0,498612
31,243333	0,2	-0,498446
31,246667	0,2	-0,498371
31,250000	0,2	-0,498497
31,253333	0,2	-0,498815
31,256667	0,2	-0,499457
31,260000	0,2	-0,500787
31,263333	0,2	-0,502914
31,266667	0,2	-0,505629
31,270000	0,2	-0,508743
31,273333	0,2	-0,511864
31,276667	0,2	-0,514107
31,280000	0,2	-0,514657
31,283333	0,2	-0,513498
31,286667	0,2	-0,511257
31,290000	0,2	-0,508546
31,293333	0,2	-0,505805
31,296667	0,2	-0,503586
31,300000	0,2	-0,502329
31,303333	0,2	-0,501807
31,306667	0,2	-0,501346
31,310000	0,2	-0,500639
31,313333	0,2	-0,499774
31,316667	0,2	-0,498720
31,320000	0,2	-0,497568
31,323333	0,2	-0,496874
31,326667	0,2	-0,497114
31,330000	0,2	-0,498158
31,333333	0,2	-0,499500
31,336667	0,2	-0,500764
31,340000	0,2	-0,501840
31,343333	0,2	-0,502806
31,346667	0,2	-0,503925
31,350000	0,2	-0,505405
31,353333	0,2	-0,507164
31,356667	0,2	-0,509071
31,360000	0,2	-0,511117
31,363333	0,2	-0,513171
31,366667	0,2	-0,514742
31,370000	0,2	-0,515181
31,373333	0,2	-0,514159
31,376667	0,2	-0,511929
31,380000	0,2	-0,509216
31,383333	0,2	-0,506875
31,386667	0,2	-0,505441
31,390000	0,2	-0,504774
31,393333	0,2	-0,504228
31,396667	0,2	-0,503304
31,400000	0,2	-0,502186
31,403333	0,2	-0,501552
31,406667	0,2	-0,501801
31,410000	0,2	-0,502792
31,413333	0,2	-0,504246
31,416667	0,2	-0,505736
31,420000	0,2	-0,506511
31,423333	0,2	-0,505940
31,426667	0,2	-0,503941
31,430000	0,2	-0,500967
31,433333	0,2	-0,497821
31,436667	0,2	-0,495244
31,440000	0,2	-0,493620
31,443333	0,2	-0,492956
31,446667	0,2	-0,492743
31,450000	0,2	-0,492128
31,453333	0,2	-0,490596
31,456667	0,2	-0,488288
31,460000	0,2	-0,485640
31,463333	0,2	-0,482841
31,466667	0,2	-0,479746
31,470000	0,2	-0,476131
31,473333	0,2	-0,471855
31,476667	0,2	-0,466916
31,480000	0,2	-0,461414
31,483333	0,2	-0,455610
31,486667	0,2	-0,449953
31,490000	0,2	-0,444861
31,493333	0,2	-0,440449
31,496667	0,2	-0,436322
31,500000	0,2	-0,431959
31,503333	0,2	-0,427433
31,506667	0,2	-0,423139
31,510000	0,2	-0,419062
31,513333	0,2	-0,414923
31,516667	0,2	-0,410535
31,520000	0,2	-0,405684
31,523333	0,2	-0,400225
31,526667	0,2	-0,394429
31,530000	0,2	-0,388899
31,533333	0,2	-0,384255
31,536667	0,2	-0,380892
31,540000	0,2	-0,378885
31,543333	0,2	-0,378108
31,546667	0,2	-0,378331
31,550000	0,2	-0,379071
31,553333	0,2	-0,379742
31,556667	0,2	-0,380287
31,560000	0,2	-0,381302
31,563333	0,2	-0,383484
31,566667	0,2	-0,387157
31,570000	0,2	-0,392133
31,573333	0,2	-0,397962
31,576667	0,2	-0,404183
31,580000	0,2	-0,410382
31,583333	0,2	-0,416390
31,586667	0,2	-0,422406
31,590000	0,2	-0,428731
31,593333	0,2	-0,435266
31,596667	0,2	-0,441345
31,600000	0,2	-0,446278
31,603333	0,2	-0,450055
31,606667	0,2	-0,453401
31,610000	0,2	-0,456965
31,613333	0,2	-0,460572
31,616667	0,2	-0,463754
31,620000	0,2	-0,466562
31,623333	0,2	-0,469243
31,626667	0,2	-0,471603
31,630000	0,2	-0,473237
31,633333	0,2	-0,474135
31,636667	0,2	-0,474816
31,640000	0,2	-0,475919
31,643333	0,2	-0,477746
31,646667	0,2	-0,480172
31,650000	0,2	-0,482842
31,653333	0,2	-0,485415
31,656667	0,2	-0,487643
31,660000	0,2	-0,489271
31,663333	0,2	-0,489985
31,666667	0,2	-0,489495
31,670000	0,2	-0,487908
31,673333	0,2	-0,486019
31,676667	0,2	-0,484662
31,680000	0,2	-0,483649
31,683333	0,2	-0,481997
31,686667	0,2	-0,479278
31,690000	0,2	-0,476008
31,693333	0,2	-0,472734
31,696667	0,2	-0,469702
31,700000	0,2	-0,467439
31,703333	0,2	-0,466823
31,706667	0,2	-0,468253
31,710000	0,2	-0,471006
31,713333	0,2	-0,473824
31,716667	0,2	-0,476070
31,720000	0,2	-0,477737
31,723333	0,2	-0,478754
31,726667	0,2	-0,479046
31,730000	0,2	-0,478944
31,733333	0,2	-0,478991
31,736667	0,2	-0,479424
31,740000	0,2	-0,480212
31,743333	0,2	-0,481444
31,746667	0,2	-0,483168
31,750000	0,2	-0,484954
31,753333	0,2	-0,486116
31,756667	0,2	-0,486174
31,760000	0,2	-0,484909
31,763333	0,2	-0,482401
31,766667	0,2	-0,479182
31,770000	0,2	-0,476039
31,773333	0,2	-0,473637
31,776667	0,2	-0,472285
31,780000	0,2	-0,471884
31,783333	0,2	-0,472135
31,786667	0,2	-0,472863
31,790000	0,2	-0,474051
31,793333	0,2	-0,475713
31,796667	0,2	-0,477804
31,800000	0,2	-0,480147
31,803333	0,2	-0,482536
31,806667	0,2	-0,484863
31,810000	0,2	-0,486989
31,813333	0,2	-0,488603
31,816667	0,2	-0,489393
31,820000	0,2	-0,489445
31,823333	0,2	-0,489253
31,826667	0,2	-0,489200
31,830000	0,2	-0,489140
31,833333	0,2	-0,488704
31,836667	0,2	-0,487938
31,840000	0,2	-0,487256
31,843333	0,2	-0,486790
31,846667	0,2	-0,486227
31,850000	0,2	-0,485293
31,853333	0,2	-0,484164
31,856667	0,2	-0,483183
31,860000	0,2	-0,482367
31,863333	0,2	-0,481524
31,866667	0,2	-0,480604
31,870000	0,2	-0,479900
31,873333	0,2	-0,479904
31,876667	0,2	-0,480712
31,880000	0,2	-0,481938
31,883333	0,2	-0,483292
31,886667	0,2	-0,484908
31,890000	0,2	-0,487055
31,893333	0,2	-0,489574
31,896667	0,2	-0,491774
31,900000	0,2	-0,492800
31,903333	0,2	-0,492112
31,906667	0,2	-0,490107
31,910000	0,2	-0,488200
31,913333	0,2	-0,487721
31,916667	0,2	-0,488692
31,920000	0,2	-0,489921
31,923333	0,2	-0,490175
31,926667	0,2	-0,489137
31,930000	0,2	-0,487401
31,933333	0,2	-0,485810
31,936667	0,2	-0,484837
31,940000	0,2	-0,484397
31,943333	0,2	-0,484115
31,946667	0,2	-0,483856
31,950000	0,2	-0,483871
31,953333	0,2	-0,484299
31,956667	0,2	-0,484980
31,960000	0,2	-0,485824
31,963333	0,2	-0,486867
31,966667	0,2	-0,487994
31,970000	0,2	-0,488948
31,973333	0,2	-0,489525
31,976667	0,2	-0,489684
31,980000	0,2	-0,489647
31,983333	0,2	-0,489749
31,986667	0,2	-0,489927
31,990000	0,2	-0,489545
31,993333	0,2	-0,488016
31,996667	0,2	-0,485428
32,000000	0,2	-0,482397
32,003333	0,2	-0,479602
32,006667	0,2	-0,477562
32,010000	0,2	-0,476512
32,013333	0,2	-0,476432
32,016667	0,2	-0,477242
32,020000	0,2	-0,478663
32,023333	0,2	-0,479992
32,026667	0,2	-0,480384
32,030000	0,2	-0,479441
32,033333	0,2	-0,477648
32,036667	0,2	-0,476067
32,040000	0,2	-0,475457
32,043333	0,2	-0,475982
32,046667	0,2	-0,477520
32,050000	0,2	-0,479737
32,053333	0,2	-0,482044
32,056667	0,2	-0,483965
32,060000	0,2	-0,485411
32,063333	0,2	-0,486453
32,066667	0,2	-0,487215
32,070000	0,2	-0,487857
32,073333	0,2	-0,488254
32,076667	0,2	-0,488007
32,080000	0,2	-0,487035
32,083333	0,2	-0,485790
32,086667	0,2	-0,484813
32,090000	0,2	-0,484254
32,093333	0,2	-0,483711
32,096667	0,2	-0,482573
32,100000	0,2	-0,480673
32,103333	0,2	-0,478546
32,106667	0,2	-0,476979
32,110000	0,2	-0,476331
32,113333	0,2	-0,476385
32,116667	0,2	-0,476726
32,120000	0,2	-0,477134
32,123333	0,2	-0,477708
32,126667	0,2	-0,478594
32,130000	0,2	-0,479742
32,133333	0,2	-0,480990
32,136667	0,2	-0,482205
32,140000	0,2	-0,483315
32,143333	0,2	-0,484151
32,146667	0,2	-0,484370
32,150000	0,2	-0,483767
32,153333	0,2	-0,482475
32,156667	0,2	-0,480961
32,160000	0,2	-0,479821
32,163333	0,2	-0,479305
32,166667	0,2	-0,479240
32,170000	0,2	-0,479498
32,173333	0,2	-0,480058
32,176667	0,2	-0,480595
32,180000	0,2	-0,480560
32,183333	0,2	-0,479799
32,186667	0,2	-0,478785
32,190000	0,2	-0,478184
32,193333	0,2	-0,478276
32,196667	0,2	-0,478685
32,200000	0,2	-0,478564
32,203333	0,2	-0,477371
32,206667	0,2	-0,475553
32,210000	0,2	-0,474186
32,213333	0,2	-0,474031
32,216667	0,2	-0,475125
32,220000	0,2	-0,477025
32,223333	0,2	-0,479150
32,226667	0,2	-0,480883
32,230000	0,2	-0,481736
32,233333	0,2	-0,481603
32,236667	0,2	-0,480695
32,240000	0,2	-0,479222
32,243333	0,2	-0,477290
32,246667	0,2	-0,475109
32,250000	0,2	-0,473152
32,253333	0,2	-0,471866
32,256667	0,2	-0,471306
32,260000	0,2	-0,471076
32,263333	0,2	-0,470549
32,266667	0,2	-0,469564
32,270000	0,2	-0,468948
32,273333	0,2	-0,469588
32,276667	0,2	-0,471314
32,280000	0,2	-0,473459
32,283333	0,2	-0,475798
32,286667	0,2	-0,478266
32,290000	0,2	-0,480375
32,293333	0,2	-0,481486
32,296667	0,2	-0,481516
32,300000	0,2	-0,480910
32,303333	0,2	-0,480067
32,306667	0,2	-0,479204
32,310000	0,2	-0,478639
32,313333	0,2	-0,478758
32,316667	0,2	-0,479464
32,320000	0,2	-0,480034
32,323333	0,2	-0,479826
32,326667	0,2	-0,478708
32,330000	0,2	-0,476844
32,333333	0,2	-0,474577
32,336667	0,2	-0,472406
32,340000	0,2	-0,470795
32,343333	0,2	-0,469932
32,346667	0,2	-0,469706
32,350000	0,2	-0,469858
32,353333	0,2	-0,470199
32,356667	0,2	-0,470889
32,360000	0,2	-0,472030
32,363333	0,2	-0,472993
32,366667	0,2	-0,472828
32,370000	0,2	-0,471114
32,373333	0,2	-0,468303
32,376667	0,2	-0,465408
32,380000	0,2	-0,463060
32,383333	0,2	-0,461220
32,386667	0,2	-0,459903
32,390000	0,2	-0,459271
32,393333	0,2	-0,459248
32,396667	0,2	-0,459612
32,400000	0,2	-0,460160
32,403333	0,2	-0,460753
32,406667	0,2	-0,461288
32,410000	0,2	-0,461502
32,413333	0,2	-0,461109
32,416667	0,2	-0,460320
32,420000	0,2	-0,459803
32,423333	0,2	-0,460046
32,426667	0,2	-0,460911
32,430000	0,2	-0,461824
32,433333	0,2	-0,462475
32,436667	0,2	-0,463193
32,440000	0,2	-0,464449
32,443333	0,2	-0,466195
32,446667	0,2	-0,467790
32,450000	0,2	-0,468494
32,453333	0,2	-0,467995
32,456667	0,2	-0,466493
32,460000	0,2	-0,464669
32,463333	0,2	-0,463412
32,466667	0,2	-0,463140
32,470000	0,2	-0,463587
32,473333	0,2	-0,464401
32,476667	0,2	-0,465416
32,480000	0,2	-0,466339
32,483333	0,2	-0,466832
32,486667	0,2	-0,467065
32,490000	0,2	-0,467715
32,493333	0,2	-0,469227
32,496667	0,2	-0,471177
32,500000	0,2	-0,472599
32,503333	0,2	-0,472945
32,506667	0,2	-0,472582
32,510000	0,2	-0,472373
32,513333	0,2	-0,472731
32,516667	0,2	-0,473237
32,520000	0,2	-0,473360
32,523333	0,2	-0,473095
32,526667	0,2	-0,472949
32,530000	0,2	-0,473522
32,533333	0,2	-0,474769
32,536667	0,2	-0,475898
32,540000	0,2	-0,476263
32,543333	0,2	-0,475747
32,546667	0,2	-0,474337
32,550000	0,2	-0,472090
32,553333	0,2	-0,469254
32,556667	0,2	-0,466055
32,560000	0,2	-0,462799
32,563333	0,2	-0,460021
32,566667	0,2	-0,458174
32,570000	0,2	-0,457505
32,573333	0,2	-0,458215
32,576667	0,2	-0,460316
32,580000	0,2	-0,463353
32,583333	0,2	-0,466549
32,586667	0,2	-0,469336
32,590000	0,2	-0,471615
32,593333	0,2	-0,473380
32,596667	0,2	-0,474382
32,600000	0,2	-0,474365
32,603333	0,2	-0,473481
32,606667	0,2	-0,472314
32,610000	0,2	-0,471362
32,613333	0,2	-0,470595
32,616667	0,2	-0,469713
32,620000	0,2	-0,468705
32,623333	0,2	-0,467836
32,626667	0,2	-0,467282
32,630000	0,2	-0,467105
32,633333	0,2	-0,467228
32,636667	0,2	-0,467302
32,640000	0,2	-0,466873
32,643333	0,2	-0,465759
32,646667	0,2	-0,464230
32,650000	0,2	-0,462847
32,653333	0,2	-0,462078
32,656667	0,2	-0,462063
32,660000	0,2	-0,462725
32,663333	0,2	-0,463816
32,666667	0,2	-0,464887
32,670000	0,2	-0,465602
32,673333	0,2	-0,466023
32,676667	0,2	-0,466386
32,680000	0,2	-0,466780
32,683333	0,2	-0,467193
32,686667	0,2	-0,467695
32,690000	0,2	-0,468363
32,693333	0,2	-0,469035
32,696667	0,2	-0,469369
32,700000	0,2	-0,469150
32,703333	0,2	-0,468435
32,706667	0,2	-0,467508
32,710000	0,2	-0,466699
32,713333	0,2	-0,466100
32,716667	0,2	-0,465552
32,720000	0,2	-0,464976
32,723333	0,2	-0,464620
32,726667	0,2	-0,464836
32,730000	0,2	-0,465588
32,733333	0,2	-0,466292
32,736667	0,2	-0,466323
32,740000	0,2	-0,465602
32,743333	0,2	-0,464606
32,746667	0,2	-0,463887
32,750000	0,2	-0,463608
32,753333	0,2	-0,463552
32,756667	0,2	-0,463508
32,760000	0,2	-0,463550
32,763333	0,2	-0,463991
32,766667	0,2	-0,465035
32,770000	0,2	-0,466461
32,773333	0,2	-0,467633
32,776667	0,2	-0,467793
32,780000	0,2	-0,466552
32,783333	0,2	-0,464232
32,786667	0,2	-0,461625
32,790000	0,2	-0,459497
32,793333	0,2	-0,458253
32,796667	0,2	-0,457821
32,800000	0,2	-0,457886
32,803333	0,2	-0,458191
32,806667	0,2	-0,458553
32,810000	0,2	-0,458704
32,813333	0,2	-0,458240
32,816667	0,2	-0,456998
32,820000	0,2	-0,455574
32,823333	0,2	-0,454872
32,826667	0,2	-0,455064
32,830000	0,2	-0,455609
32,833333	0,2	-0,456157
32,836667	0,2	-0,456832
32,840000	0,2	-0,457709
32,843333	0,2	-0,458525
32,846667	0,2	-0,459072
32,850000	0,2	-0,459415
32,853333	0,2	-0,459579
32,856667	0,2	-0,459534
32,860000	0,2	-0,459448
32,863333	0,2	-0,459507
32,866667	0,2	-0,459608
32,870000	0,2	-0,459554
32,873333	0,2	-0,459351
32,876667	0,2	-0,459051
32,880000	0,2	-0,458582
32,883333	0,2	-0,457982
32,886667	0,2	-0,457403
32,890000	0,2	-0,456852
32,893333	0,2	-0,456248
32,896667	0,2	-0,455525
32,900000	0,2	-0,454709
32,903333	0,2	-0,454245
32,906667	0,2	-0,454781
32,910000	0,2	-0,456339
32,913333	0,2	-0,458342
32,916667	0,2	-0,460325
32,920000	0,2	-0,462080
32,923333	0,2	-0,463478
32,926667	0,2	-0,464373
32,930000	0,2	-0,464520
32,933333	0,2	-0,463787
32,936667	0,2	-0,462466
32,940000	0,2	-0,461254
32,943333	0,2	-0,460872
32,946667	0,2	-0,461363
32,950000	0,2	-0,461808
32,953333	0,2	-0,461101
32,956667	0,2	-0,458820
32,960000	0,2	-0,455483
32,963333	0,2	-0,452296
32,966667	0,2	-0,450503
32,970000	0,2	-0,450596
32,973333	0,2	-0,452102
32,976667	0,2	-0,454213
32,980000	0,2	-0,456363
32,983333	0,2	-0,458173
32,986667	0,2	-0,459413
32,990000	0,2	-0,460115
32,993333	0,2	-0,460444
32,996667	0,2	-0,460649
33,000000	0,2	-0,461040
33,003333	0,2	-0,461674
33,006667	0,2	-0,462253
33,010000	0,2	-0,462366
33,013333	0,2	-0,461736
33,016667	0,2	-0,460532
33,020000	0,2	-0,459338
33,023333	0,2	-0,458517
33,026667	0,2	-0,457914
33,030000	0,2	-0,457290
33,033333	0,2	-0,456657
33,036667	0,2	-0,456171
33,040000	0,2	-0,455943
33,043333	0,2	-0,455878
33,046667	0,2	-0,455661
33,050000	0,2	-0,455080
33,053333	0,2	-0,454318
33,056667	0,2	-0,453695
33,060000	0,2	-0,453156
33,063333	0,2	-0,452374
33,066667	0,2	-0,451442
33,070000	0,2	-0,450894
33,073333	0,2	-0,450956
33,076667	0,2	-0,451364
33,080000	0,2	-0,451880
33,083333	0,2	-0,452542
33,086667	0,2	-0,453404
33,090000	0,2	-0,454299
33,093333	0,2	-0,455038
33,096667	0,2	-0,455501
33,100000	0,2	-0,455504
33,103333	0,2	-0,454972
33,106667	0,2	-0,454085
33,110000	0,2	-0,453004
33,113333	0,2	-0,451812
33,116667	0,2	-0,450693
33,120000	0,2	-0,449847
33,123333	0,2	-0,449287
33,126667	0,2	-0,448920
33,130000	0,2	-0,448896
33,133333	0,2	-0,449611
33,136667	0,2	-0,451155
33,140000	0,2	-0,453073
33,143333	0,2	-0,454815
33,146667	0,2	-0,456084
33,150000	0,2	-0,456678
33,153333	0,2	-0,456405
33,156667	0,2	-0,455348
33,160000	0,2	-0,453929
33,163333	0,2	-0,452578
33,166667	0,2	-0,451391
33,170000	0,2	-0,450169
33,173333	0,2	-0,448874
33,176667	0,2	-0,447870
33,180000	0,2	-0,447421
33,183333	0,2	-0,447292
33,186667	0,2	-0,447214
33,190000	0,2	-0,447117
33,193333	0,2	-0,446914
33,196667	0,2	-0,446628
33,200000	0,2	-0,446383
33,203333	0,2	-0,446080
33,206667	0,2	-0,445493
33,210000	0,2	-0,444446
33,213333	0,2	-0,442929
33,216667	0,2	-0,441395
33,220000	0,2	-0,440653
33,223333	0,2	-0,441161
33,226667	0,2	-0,442699
33,230000	0,2	-0,444636
33,233333	0,2	-0,446347
33,236667	0,2	-0,447602
33,240000	0,2	-0,448586
33,243333	0,2	-0,449518
33,246667	0,2	-0,450454
33,250000	0,2	-0,451265
33,253333	0,2	-0,451623
33,256667	0,2	-0,451189
33,260000	0,2	-0,449854
33,263333	0,2	-0,447833
33,266667	0,2	-0,445629
33,270000	0,2	-0,443798
33,273333	0,2	-0,442638
33,276667	0,2	-0,442188
33,280000	0,2	-0,442325
33,283333	0,2	-0,442732
33,286667	0,2	-0,443088
33,290000	0,2	-0,443440
33,293333	0,2	-0,444195
33,296667	0,2	-0,445593
33,300000	0,2	-0,447310
33,303333	0,2	-0,448839
33,306667	0,2	-0,450046
33,310000	0,2	-0,451055
33,313333	0,2	-0,451924
33,316667	0,2	-0,452597
33,320000	0,2	-0,453071
33,323333	0,2	-0,453522
33,326667	0,2	-0,454005
33,330000	0,2	-0,454173
33,333333	0,2	-0,453688
33,336667	0,2	-0,452620
33,340000	0,2	-0,451032
33,343333	0,2	-0,448728
33,346667	0,2	-0,445867
33,350000	0,2	-0,443299
33,353333	0,2	-0,441901
33,356667	0,2	-0,441847
33,360000	0,2	-0,442560
33,363333	0,2	-0,443264
33,366667	0,2	-0,443645
33,370000	0,2	-0,443937
33,373333	0,2	-0,444388
33,376667	0,2	-0,444883
33,380000	0,2	-0,445237
33,383333	0,2	-0,445374
33,386667	0,2	-0,445099
33,390000	0,2	-0,444472
33,393333	0,2	-0,444093
33,396667	0,2	-0,444352
33,400000	0,2	-0,444857
33,403333	0,2	-0,444854
33,406667	0,2	-0,443873
33,410000	0,2	-0,441960
33,413333	0,2	-0,439633
33,416667	0,2	-0,437682
33,420000	0,2	-0,436532
33,423333	0,2	-0,435882
33,426667	0,2	-0,435326
33,430000	0,2	-0,434871
33,433333	0,2	-0,434675
33,436667	0,2	-0,434730
33,440000	0,2	-0,434903
33,443333	0,2	-0,435170
33,446667	0,2	-0,435736
33,450000	0,2	-0,436680
33,453333	0,2	-0,437588
33,456667	0,2	-0,438052
33,460000	0,2	-0,438328
33,463333	0,2	-0,438884
33,466667	0,2	-0,439682
33,470000	0,2	-0,440439
33,473333	0,2	-0,441155
33,476667	0,2	-0,441922
33,480000	0,2	-0,442528
33,483333	0,2	-0,442593
33,486667	0,2	-0,442015
33,490000	0,2	-0,441033
33,493333	0,2	-0,439955
33,496667	0,2	-0,439078
33,500000	0,2	-0,438697
33,503333	0,2	-0,438937
33,506667	0,2	-0,439627
33,510000	0,2	-0,440366
33,513333	0,2	-0,440742
33,516667	0,2	-0,440601
33,520000	0,2	-0,440008
33,523333	0,2	-0,439039
33,526667	0,2	-0,438011
33,530000	0,2	-0,437642
33,533333	0,2	-0,438432
33,536667	0,2	-0,440133
33,540000	0,2	-0,442024
33,543333	0,2	-0,443494
33,546667	0,2	-0,444289
33,550000	0,2	-0,444450
33,553333	0,2	-0,444289
33,556667	0,2	-0,444262
33,560000	0,2	-0,444687
33,563333	0,2	-0,445525
33,566667	0,2	-0,446299
33,570000	0,2	-0,446292
33,573333	0,2	-0,445005
33,576667	0,2	-0,442461
33,580000	0,2	-0,439244
33,583333	0,2	-0,436299
33,586667	0,2	-0,434310
33,590000	0,2	-0,433200
33,593333	0,2	-0,432531
33,596667	0,2	-0,432206
33,600000	0,2	-0,432460
33,603333	0,2	-0,433420
33,606667	0,2	-0,434925
33,610000	0,2	-0,436596
33,613333	0,2	-0,437929
33,616667	0,2	-0,438511
33,620000	0,2	-0,438484
33,623333	0,2	-0,438638
33,626667	0,2	-0,439612
33,630000	0,2	-0,441252
33,633333	0,2	-0,442807
33,636667	0,2	-0,443420
33,640000	0,2	-0,442616
33,643333	0,2	-0,440749
33,646667	0,2	-0,438797
33,650000	0,2	-0,437558
33,653333	0,2	-0,437184
33,656667	0,2	-0,437411
33,660000	0,2	-0,437974
33,663333	0,2	-0,438668
33,666667	0,2	-0,439261
33,670000	0,2	-0,439616
33,673333	0,2	-0,439732
33,676667	0,2	-0,439721
33,680000	0,2	-0,439936
33,683333	0,2	-0,440888
33,686667	0,2	-0,442844
33,690000	0,2	-0,445448
33,693333	0,2	-0,447852
33,696667	0,2	-0,449461
33,700000	0,2	-0,450285
33,703333	0,2	-0,450457
33,706667	0,2	-0,449892
33,710000	0,2	-0,448481
33,713333	0,2	-0,446539
33,716667	0,2	-0,444825
33,720000	0,2	-0,443736
33,723333	0,2	-0,442925
33,726667	0,2	-0,441979
33,730000	0,2	-0,440783
33,733333	0,2	-0,439346
33,736667	0,2	-0,437929
33,740000	0,2	-0,437031
33,743333	0,2	-0,436825
33,746667	0,2	-0,436967
33,750000	0,2	-0,437165
33,753333	0,2	-0,437510
33,756667	0,2	-0,438109
33,760000	0,2	-0,438756
33,763333	0,2	-0,439245
33,766667	0,2	-0,439807
33,770000	0,2	-0,440900
33,773333	0,2	-0,442514
33,776667	0,2	-0,444011
33,780000	0,2	-0,444838
33,783333	0,2	-0,445038
33,786667	0,2	-0,444881
33,790000	0,2	-0,444585
33,793333	0,2	-0,444443
33,796667	0,2	-0,444650
33,800000	0,2	-0,445068
33,803333	0,2	-0,445416
33,806667	0,2	-0,445685
33,810000	0,2	-0,446300
33,813333	0,2	-0,447507
33,816667	0,2	-0,448815
33,820000	0,2	-0,449529
33,823333	0,2	-0,449283
33,826667	0,2	-0,447949
33,830000	0,2	-0,445802
33,833333	0,2	-0,443710
33,836667	0,2	-0,442612
33,840000	0,2	-0,442946
33,843333	0,2	-0,444540
33,846667	0,2	-0,446888
33,850000	0,2	-0,449564
33,853333	0,2	-0,452390
33,856667	0,2	-0,455383
33,860000	0,2	-0,458610
33,863333	0,2	-0,461991
33,866667	0,2	-0,465194
33,870000	0,2	-0,467795
33,873333	0,2	-0,469534
33,876667	0,2	-0,470352
33,880000	0,2	-0,470344
33,883333	0,2	-0,469756
33,886667	0,2	-0,468874
33,890000	0,2	-0,468012
33,893333	0,2	-0,467557
33,896667	0,2	-0,467808
33,900000	0,2	-0,468871
33,903333	0,2	-0,470720
33,906667	0,2	-0,473192
33,910000	0,2	-0,475970
33,913333	0,2	-0,478649
33,916667	0,2	-0,480844
33,920000	0,2	-0,482460
33,923333	0,2	-0,483766
33,926667	0,2	-0,485082
33,930000	0,2	-0,486590
33,933333	0,2	-0,488311
33,936667	0,2	-0,490160
33,940000	0,2	-0,492161
33,943333	0,2	-0,494443
33,946667	0,2	-0,496888
33,950000	0,2	-0,498990
33,953333	0,2	-0,500161
33,956667	0,2	-0,500127
33,960000	0,2	-0,498977
33,963333	0,2	-0,497005
33,966667	0,2	-0,494600
33,970000	0,2	-0,492176
33,973333	0,2	-0,490228
33,976667	0,2	-0,489279
33,980000	0,2	-0,489481
33,983333	0,2	-0,490447
33,986667	0,2	-0,491517
33,990000	0,2	-0,492090
33,993333	0,2	-0,491990
33,996667	0,2	-0,491629
34,000000	0,2	-0,491809
34,003333	0,2	-0,493250
34,006667	0,2	-0,495997
34,010000	0,2	-0,499286
34,013333	0,2	-0,502281
34,016667	0,2	-0,504832
34,020000	0,2	-0,507223
34,023333	0,2	-0,509591
34,026667	0,2	-0,512057
34,030000	0,2	-0,514912
34,033333	0,2	-0,518233
34,036667	0,2	-0,521633
34,040000	0,2	-0,524608
34,043333	0,2	-0,526934
34,046667	0,2	-0,528486
34,050000	0,2	-0,528808
34,053333	0,2	-0,527406
34,056667	0,2	-0,524452
34,060000	0,2	-0,520976
34,063333	0,2	-0,518436
34,066667	0,2	-0,517869
34,070000	0,2	-0,519267
34,073333	0,2	-0,521794
34,076667	0,2	-0,524428
34,080000	0,2	-0,526438
34,083333	0,2	-0,527617
34,086667	0,2	-0,528358
34,090000	0,2	-0,529401
34,093333	0,2	-0,531041
34,096667	0,2	-0,532708
34,100000	0,2	-0,533755
34,103333	0,2	-0,534194
34,106667	0,2	-0,534318
34,110000	0,2	-0,534349
34,113333	0,2	-0,534411
34,116667	0,2	-0,534183
34,120000	0,2	-0,533020
34,123333	0,2	-0,530784
34,126667	0,2	-0,528030
34,130000	0,2	-0,525305
34,133333	0,2	-0,522659
34,136667	0,2	-0,519708
34,140000	0,2	-0,516086
34,143333	0,2	-0,511955
34,146667	0,2	-0,507943
34,150000	0,2	-0,504700
34,153333	0,2	-0,502724
34,156667	0,2	-0,502496
34,160000	0,2	-0,504488
34,163333	0,2	-0,508662
34,166667	0,2	-0,513972
34,170000	0,2	-0,518864
34,173333	0,2	-0,522294
34,176667	0,2	-0,523977
34,180000	0,2	-0,523927
34,183333	0,2	-0,522085
34,186667	0,2	-0,518442
34,190000	0,2	-0,513316
34,193333	0,2	-0,507298
34,196667	0,2	-0,501038
34,200000	0,2	-0,495050
34,203333	0,2	-0,489450
34,206667	0,2	-0,483969
34,210000	0,2	-0,478402
34,213333	0,2	-0,472980
34,216667	0,2	-0,468064
34,220000	0,2	-0,463635
34,223333	0,2	-0,459496
34,226667	0,2	-0,455701
34,230000	0,2	-0,452498
34,233333	0,2	-0,450149
34,236667	0,2	-0,448888
34,240000	0,2	-0,448681
34,243333	0,2	-0,449025
34,246667	0,2	-0,449244
34,250000	0,2	-0,448885
34,253333	0,2	-0,447766
34,256667	0,2	-0,445845
34,260000	0,2	-0,443226
34,263333	0,2	-0,440192
34,266667	0,2	-0,436936
34,270000	0,2	-0,433148
34,273333	0,2	-0,428157
34,276667	0,2	-0,421781
34,280000	0,2	-0,414754
34,283333	0,2	-0,408008
34,286667	0,2	-0,401831
34,290000	0,2	-0,396043
34,293333	0,2	-0,390533
34,296667	0,2	-0,385281
34,300000	0,2	-0,380454
34,303333	0,2	-0,376714
34,306667	0,2	-0,374899
34,310000	0,2	-0,375297
34,313333	0,2	-0,377324
34,316667	0,2	-0,379779
34,320000	0,2	-0,381320
34,323333	0,2	-0,380816
34,326667	0,2	-0,377946
34,330000	0,2	-0,373630
34,333333	0,2	-0,369144
34,336667	0,2	-0,364992
34,340000	0,2	-0,361019
34,343333	0,2	-0,357047
34,346667	0,2	-0,352999
34,350000	0,2	-0,348767
34,353333	0,2	-0,344013
34,356667	0,2	-0,338118
34,360000	0,2	-0,330689
34,363333	0,2	-0,322057
34,366667	0,2	-0,313104
34,370000	0,2	-0,304801
34,373333	0,2	-0,297917
34,376667	0,2	-0,292744
34,380000	0,2	-0,289047
34,383333	0,2	-0,286555
34,386667	0,2	-0,285254
34,390000	0,2	-0,285061
34,393333	0,2	-0,285677
34,396667	0,2	-0,286702
34,400000	0,2	-0,287540
34,403333	0,2	-0,287480
34,406667	0,2	-0,285984
34,410000	0,2	-0,282837
34,413333	0,2	-0,278232
34,416667	0,2	-0,272685
34,420000	0,2	-0,266689
34,423333	0,2	-0,260434
34,426667	0,2	-0,253831
34,430000	0,2	-0,246875
34,433333	0,2	-0,239858
34,436667	0,2	-0,233163
34,440000	0,2	-0,227135
34,443333	0,2	-0,222006
34,446667	0,2	-0,217695
34,450000	0,2	-0,213886
34,453333	0,2	-0,210536
34,456667	0,2	-0,208217
34,460000	0,2	-0,207591
34,463333	0,2	-0,208464
34,466667	0,2	-0,209670
34,470000	0,2	-0,209893
34,473333	0,2	-0,208451
34,476667	0,2	-0,205584
34,480000	0,2	-0,202277
34,483333	0,2	-0,199661
34,486667	0,2	-0,198335
34,490000	0,2	-0,198004
34,493333	0,2	-0,197426
34,496667	0,2	-0,194975
34,500000	0,2	-0,189863
34,503333	0,2	-0,182804
34,506667	0,2	-0,175315
34,510000	0,2	-0,168561
34,513333	0,2	-0,162860
34,516667	0,2	-0,157930
34,520000	0,2	-0,153258
34,523333	0,2	-0,148304
34,526667	0,2	-0,142896
34,530000	0,2	-0,137386
34,533333	0,2	-0,132210
34,536667	0,2	-0,127531
34,540000	0,2	-0,123283
34,543333	0,2	-0,119444
34,546667	0,2	-0,116359
34,550000	0,2	-0,114665
34,553333	0,2	-0,114713
34,556667	0,2	-0,116069
34,560000	0,2	-0,117533
34,563333	0,2	-0,117655
34,566667	0,2	-0,115723
34,570000	0,2	-0,112270
34,573333	0,2	-0,108197
34,576667	0,2	-0,103813
34,580000	0,2	-0,099092
34,583333	0,2	-0,094272
34,586667	0,2	-0,089805
34,590000	0,2	-0,085801
34,593333	0,2	-0,081837
34,596667	0,2	-0,077546
34,600000	0,2	-0,073224
34,603333	0,2	-0,069584
34,606667	0,2	-0,067026
34,610000	0,2	-0,065466
34,613333	0,2	-0,064648
34,616667	0,2	-0,064303
34,620000	0,2	-0,064160
34,623333	0,2	-0,063976
34,626667	0,2	-0,063596
34,630000	0,2	-0,063258
34,633333	0,2	-0,063542
34,636667	0,2	-0,064682
34,640000	0,2	-0,066275
34,643333	0,2	-0,067703
34,646667	0,2	-0,068469
34,650000	0,2	-0,068490
34,653333	0,2	-0,068181
34,656667	0,2	-0,067863
34,660000	0,2	-0,067187
34,663333	0,2	-0,065324
34,666667	0,2	-0,061686
34,670000	0,2	-0,056580
34,673333	0,2	-0,051011
34,676667	0,2	-0,045729
34,680000	0,2	-0,040715
34,683333	0,2	-0,035572
34,686667	0,2	-0,030104
34,690000	0,2	-0,024493
34,693333	0,2	-0,019269
34,696667	0,2	-0,015240
34,700000	0,2	-0,013010
34,703333	0,2	-0,012438
34,706667	0,2	-0,012984
34,710000	0,2	-0,014407
34,713333	0,2	-0,016595
34,716667	0,2	-0,018947
34,720000	0,2	-0,020613
34,723333	0,2	-0,021298
34,726667	0,2	-0,021218
34,730000	0,2	-0,020227
34,733333	0,2	-0,017483
34,736667	0,2	-0,012210
34,740000	0,2	-0,004540
34,743333	0,2	0,004514
34,746667	0,2	0,013708
34,750000	0,2	0,022144
34,753333	0,2	0,029439
34,756667	0,2	0,035674
34,760000	0,2	0,041294
34,763333	0,2	0,046756
34,766667	0,2	0,052024
34,770000	0,2	0,056818
34,773333	0,2	0,061282
34,776667	0,2	0,065817
34,780000	0,2	0,070373
34,783333	0,2	0,074132
34,786667	0,2	0,075930
34,790000	0,2	0,075200
34,793333	0,2	0,072536
34,796667	0,2	0,069350
34,800000	0,2	0,066947
34,803333	0,2	0,066010
34,806667	0,2	0,066773
34,810000	0,2	0,069164
34,813333	0,2	0,072931
34,816667	0,2	0,077953
34,820000	0,2	0,084189
34,823333	0,2	0,091327
34,826667	0,2	0,098607
34,830000	0,2	0,105183
34,833333	0,2	0,111022
34,836667	0,2	0,117071
34,840000	0,2	0,124070
34,843333	0,2	0,131497
34,846667	0,2	0,137823
34,850000	0,2	0,141606
34,853333	0,2	0,142360
34,856667	0,2	0,140674
34,860000	0,2	0,137705
34,863333	0,2	0,134724
34,866667	0,2	0,132858
34,870000	0,2	0,132742
34,873333	0,2	0,134260
34,876667	0,2	0,136701
34,880000	0,2	0,139358
34,883333	0,2	0,142187
34,886667	0,2	0,145618
34,890000	0,2	0,149823
34,893333	0,2	0,154730
34,896667	0,2	0,160331
34,900000	0,2	0,166375
34,903333	0,2	0,172338
34,906667	0,2	0,178053
34,910000	0,2	0,183869
34,913333	0,2	0,190178
34,916667	0,2	0,197014
34,920000	0,2	0,203921
34,923333	0,2	0,210128
34,926667	0,2	0,214972
34,930000	0,2	0,218140
34,933333	0,2	0,219538
34,936667	0,2	0,219285
34,940000	0,2	0,217927
34,943333	0,2	0,216252
34,946667	0,2	0,214793
34,950000	0,2	0,213768
34,953333	0,2	0,213404
34,956667	0,2	0,213932
34,960000	0,2	0,215164
34,963333	0,2	0,216388
34,966667	0,2	0,217044
34,970000	0,2	0,217587
34,973333	0,2	0,219310
34,976667	0,2	0,223186
34,980000	0,2	0,229110
34,983333	0,2	0,236232
34,986667	0,2	0,243708
34,990000	0,2	0,251046
34,993333	0,2	0,258065
34,996667	0,2	0,264820
35,000000	0,2	0,271368
35,003333	0,2	0,277555
35,006667	0,2	0,283552
35,010000	0,2	0,290438
35,013333	0,2	0,299123
35,016667	0,2	0,308859
35,020000	0,2	0,317674
35,023333	0,2	0,323891
35,026667	0,2	0,327051
35,030000	0,2	0,327853
35,033333	0,2	0,327597
35,036667	0,2	0,327508
35,040000	0,2	0,328162
35,043333	0,2	0,329625
35,046667	0,2	0,332074
35,050000	0,2	0,335791
35,053333	0,2	0,340628
35,056667	0,2	0,345952
35,060000	0,2	0,351270
35,063333	0,2	0,356621
35,066667	0,2	0,362109
35,070000	0,2	0,367493
35,073333	0,2	0,372619
35,076667	0,2	0,377662
35,080000	0,2	0,382575
35,083333	0,2	0,386818
35,086667	0,2	0,389826
35,090000	0,2	0,391462
35,093333	0,2	0,392030
35,096667	0,2	0,391973
35,100000	0,2	0,391526
35,103333	0,2	0,390902
35,106667	0,2	0,390905
35,110000	0,2	0,392539
35,113333	0,2	0,395875
35,116667	0,2	0,400148
35,120000	0,2	0,404742
35,123333	0,2	0,409577
35,126667	0,2	0,414845
35,130000	0,2	0,420711
35,133333	0,2	0,427258
35,136667	0,2	0,434240
35,140000	0,2	0,440939
35,143333	0,2	0,446648
35,146667	0,2	0,451031
35,150000	0,2	0,454161
35,153333	0,2	0,456561
35,156667	0,2	0,458864
35,160000	0,2	0,461380
35,163333	0,2	0,464126
35,166667	0,2	0,466810
35,170000	0,2	0,468738
35,173333	0,2	0,469374
35,176667	0,2	0,468753
35,180000	0,2	0,467185
35,183333	0,2	0,465218
35,186667	0,2	0,463679
35,190000	0,2	0,463288
35,193333	0,2	0,464415
35,196667	0,2	0,467081
35,200000	0,2	0,471119
35,203333	0,2	0,476614
35,206667	0,2	0,483989
35,210000	0,2	0,493686
35,213333	0,2	0,505960
35,216667	0,2	0,520736
35,220000	0,2	0,537489
35,223333	0,2	0,555328
35,226667	0,2	0,573192
35,230000	0,2	0,590152
35,233333	0,2	0,605519
35,236667	0,2	0,618589
35,240000	0,2	0,628471
35,243333	0,2	0,634310
35,246667	0,2	0,635630
35,250000	0,2	0,632571
35,253333	0,2	0,625787
35,256667	0,2	0,616033
35,260000	0,2	0,604094
35,263333	0,2	0,591053
35,266667	0,2	0,578066
35,270000	0,2	0,565850
35,273333	0,2	0,554690
35,276667	0,2	0,544782
35,280000	0,2	0,536415
35,283333	0,2	0,529824
35,286667	0,2	0,524996
35,290000	0,2	0,521777
35,293333	0,2	0,519968
35,296667	0,2	0,519330
35,300000	0,2	0,519634
35,303333	0,2	0,520496
35,306667	0,2	0,521230
35,310000	0,2	0,521174
35,313333	0,2	0,520073
35,316667	0,2	0,518048
35,320000	0,2	0,515323
35,323333	0,2	0,512018
35,326667	0,2	0,508035
35,330000	0,2	0,503211
35,333333	0,2	0,497543
35,336667	0,2	0,491084
35,340000	0,2	0,484012
35,343333	0,2	0,477021
35,346667	0,2	0,471052
35,350000	0,2	0,466447
35,353333	0,2	0,462834
35,356667	0,2	0,459758
35,360000	0,2	0,457131
35,363333	0,2	0,455254
35,366667	0,2	0,454465
35,370000	0,2	0,454644
35,373333	0,2	0,455145
35,376667	0,2	0,455386
35,380000	0,2	0,455377
35,383333	0,2	0,455623
35,386667	0,2	0,456634
35,390000	0,2	0,458498
35,393333	0,2	0,460667
35,396667	0,2	0,462119
35,400000	0,2	0,462048
35,403333	0,2	0,460472
35,406667	0,2	0,457994
35,410000	0,2	0,455163
35,413333	0,2	0,452105
35,416667	0,2	0,448503
35,420000	0,2	0,444043
35,423333	0,2	0,439079
35,426667	0,2	0,434539
35,430000	0,2	0,431049
35,433333	0,2	0,428607
35,436667	0,2	0,427083
35,440000	0,2	0,426409
35,443333	0,2	0,426437
35,446667	0,2	0,427059
35,450000	0,2	0,428202
35,453333	0,2	0,429519
35,456667	0,2	0,430405
35,460000	0,2	0,430638
35,463333	0,2	0,430715
35,466667	0,2	0,431357
35,470000	0,2	0,432980
35,473333	0,2	0,435539
35,476667	0,2	0,438572
35,480000	0,2	0,441361
35,483333	0,2	0,443147
35,486667	0,2	0,443496
35,490000	0,2	0,442805
35,493333	0,2	0,442236
35,496667	0,2	0,442970
35,500000	0,2	0,445702
35,503333	0,2	0,450369
35,506667	0,2	0,455882
35,510000	0,2	0,460757
35,513333	0,2	0,464269
35,516667	0,2	0,466620
35,520000	0,2	0,468113
35,523333	0,2	0,468607
35,526667	0,2	0,467790
35,530000	0,2	0,465524
35,533333	0,2	0,461800
35,536667	0,2	0,456805
35,540000	0,2	0,451063
35,543333	0,2	0,445096
35,546667	0,2	0,439038
35,550000	0,2	0,432681
35,553333	0,2	0,425815
35,556667	0,2	0,418632
35,560000	0,2	0,411711
35,563333	0,2	0,405344
35,566667	0,2	0,399177
35,570000	0,2	0,392600
35,573333	0,2	0,385325
35,576667	0,2	0,377561
35,580000	0,2	0,369774
35,583333	0,2	0,362405
35,586667	0,2	0,355828
35,590000	0,2	0,350454
35,593333	0,2	0,346397
35,596667	0,2	0,342986
35,600000	0,2	0,339401
35,603333	0,2	0,335746
35,606667	0,2	0,332821
35,610000	0,2	0,331262
35,613333	0,2	0,331189
35,616667	0,2	0,332413
35,620000	0,2	0,334612
35,623333	0,2	0,337253
35,626667	0,2	0,339683
35,630000	0,2	0,341303
35,633333	0,2	0,341394
35,636667	0,2	0,339218
35,640000	0,2	0,334723
35,643333	0,2	0,328773
35,646667	0,2	0,322483
35,650000	0,2	0,316517
35,653333	0,2	0,310763
35,656667	0,2	0,304482
35,660000	0,2	0,297038
35,663333	0,2	0,288597
35,666667	0,2	0,280043
35,670000	0,2	0,272239
35,673333	0,2	0,265504
35,676667	0,2	0,259733
35,680000	0,2	0,254792
35,683333	0,2	0,250657
35,686667	0,2	0,247462
35,690000	0,2	0,245545
35,693333	0,2	0,245122
35,696667	0,2	0,245743
35,700000	0,2	0,246449
35,703333	0,2	0,246444
35,706667	0,2	0,245305
35,710000	0,2	0,242940
35,713333	0,2	0,239670
35,716667	0,2	0,235900
35,720000	0,2	0,231506
35,723333	0,2	0,226032
35,726667	0,2	0,219392
35,730000	0,2	0,211999
35,733333	0,2	0,204321
35,736667	0,2	0,196643
35,740000	0,2	0,189261
35,743333	0,2	0,182533
35,746667	0,2	0,176694
35,750000	0,2	0,171687
35,753333	0,2	0,167026
35,756667	0,2	0,162130
35,760000	0,2	0,157088
35,763333	0,2	0,152743
35,766667	0,2	0,149849
35,770000	0,2	0,148313
35,773333	0,2	0,147303
35,776667	0,2	0,146047
35,780000	0,2	0,144199
35,783333	0,2	0,141482
35,786667	0,2	0,137856
35,790000	0,2	0,133819
35,793333	0,2	0,129624
35,796667	0,2	0,124792
35,800000	0,2	0,118886
35,803333	0,2	0,111963
35,806667	0,2	0,104200
35,810000	0,2	0,095857
35,813333	0,2	0,087487
35,816667	0,2	0,079618
35,820000	0,2	0,072432
35,823333	0,2	0,065811
35,826667	0,2	0,059312
35,830000	0,2	0,052486
35,833333	0,2	0,045601
35,836667	0,2	0,039499
35,840000	0,2	0,034635
35,843333	0,2	0,030717
35,846667	0,2	0,027099
35,850000	0,2	0,023360
35,853333	0,2	0,019622
35,856667	0,2	0,016358
35,860000	0,2	0,013887
35,863333	0,2	0,012080
35,866667	0,2	0,010396
35,870000	0,2	0,007967
35,873333	0,2	0,003977
35,876667	0,2	-0,001798
35,880000	0,2	-0,008972
35,883333	0,2	-0,017064
35,886667	0,2	-0,025770
35,890000	0,2	-0,034643
35,893333	0,2	-0,042669
35,896667	0,2	-0,048611
35,900000	0,2	-0,052096
35,903333	0,2	-0,054154
35,906667	0,2	-0,056285
35,910000	0,2	-0,059120
35,913333	0,2	-0,062107
35,916667	0,2	-0,064214
35,920000	0,2	-0,064825
35,923333	0,2	-0,064082
35,926667	0,2	-0,062547
35,930000	0,2	-0,060708
35,933333	0,2	-0,058798
35,936667	0,2	-0,057019
35,940000	0,2	-0,055786
35,943333	0,2	-0,055496
35,946667	0,2	-0,056121
35,950000	0,2	-0,057413
35,953333	0,2	-0,059413
35,956667	0,2	-0,062421
35,960000	0,2	-0,066729
35,963333	0,2	-0,072526
35,966667	0,2	-0,079768
35,970000	0,2	-0,088086
35,973333	0,2	-0,096812
35,976667	0,2	-0,105049
35,980000	0,2	-0,112225
35,983333	0,2	-0,118632
35,986667	0,2	-0,124987
35,990000	0,2	-0,131617
35,993333	0,2	-0,138218
35,996667	0,2	-0,144170
36,000000	0,2	-0,149160
36,003333	0,2	-0,153392
36,006667	0,2	-0,157354
36,010000	0,2	-0,161549
36,013333	0,2	-0,165932
36,016667	0,2	-0,169686
36,020000	0,2	-0,172062
36,023333	0,2	-0,173184
36,026667	0,2	-0,174072
36,030000	0,2	-0,176155
36,033333	0,2	-0,180277
36,036667	0,2	-0,186057
36,040000	0,2	-0,192238
36,043333	0,2	-0,197312
36,046667	0,2	-0,200265
36,050000	0,2	-0,201245
36,053333	0,2	-0,201305
36,056667	0,2	-0,201483
36,060000	0,2	-0,202368
36,063333	0,2	-0,204241
36,066667	0,2	-0,207311
36,070000	0,2	-0,211823
36,073333	0,2	-0,217913
36,076667	0,2	-0,225189
36,080000	0,2	-0,232721
36,083333	0,2	-0,239709
36,086667	0,2	-0,245849
36,090000	0,2	-0,251128
36,093333	0,2	-0,255693
36,096667	0,2	-0,259852
36,100000	0,2	-0,263799
36,103333	0,2	-0,267461
36,106667	0,2	-0,270955
36,110000	0,2	-0,274826
36,113333	0,2	-0,279508
36,116667	0,2	-0,284895
36,120000	0,2	-0,290526
36,123333	0,2	-0,296006
36,126667	0,2	-0,301188
36,130000	0,2	-0,306004
36,133333	0,2	-0,310234
36,136667	0,2	-0,313758
36,140000	0,2	-0,316989
36,143333	0,2	-0,320684
36,146667	0,2	-0,325283
36,150000	0,2	-0,330401
36,153333	0,2	-0,334836
36,156667	0,2	-0,337402
36,160000	0,2	-0,337853
36,163333	0,2	-0,336833
36,166667	0,2	-0,335155
36,170000	0,2	-0,333335
36,173333	0,2	-0,331668
36,176667	0,2	-0,330473
36,180000	0,2	-0,330169
36,183333	0,2	-0,331170
36,186667	0,2	-0,333658
36,190000	0,2	-0,337406
36,193333	0,2	-0,341822
36,196667	0,2	-0,346205
36,200000	0,2	-0,350221
36,203333	0,2	-0,354176
36,206667	0,2	-0,358382
36,210000	0,2	-0,362512
36,213333	0,2	-0,366090
36,216667	0,2	-0,369187
36,220000	0,2	-0,372368
36,223333	0,2	-0,376311
36,226667	0,2	-0,381327
36,230000	0,2	-0,387057
36,233333	0,2	-0,392713
36,236667	0,2	-0,397654
36,240000	0,2	-0,401706
36,243333	0,2	-0,404987
36,246667	0,2	-0,407737
36,250000	0,2	-0,410298
36,253333	0,2	-0,412881
36,256667	0,2	-0,415465
36,260000	0,2	-0,417994
36,263333	0,2	-0,420451
36,266667	0,2	-0,422835
36,270000	0,2	-0,425261
36,273333	0,2	-0,427981
36,276667	0,2	-0,431186
36,280000	0,2	-0,434893
36,283333	0,2	-0,438873
36,286667	0,2	-0,442672
36,290000	0,2	-0,445975
36,293333	0,2	-0,448768
36,296667	0,2	-0,451140
36,300000	0,2	-0,453297
36,303333	0,2	-0,455464
36,306667	0,2	-0,457580
36,310000	0,2	-0,459444
36,313333	0,2	-0,460951
36,316667	0,2	-0,461985
36,320000	0,2	-0,462414
36,323333	0,2	-0,462320
36,326667	0,2	-0,462065
36,330000	0,2	-0,462144
36,333333	0,2	-0,463017
36,336667	0,2	-0,464766
36,340000	0,2	-0,466814
36,343333	0,2	-0,468249
36,346667	0,2	-0,468558
36,350000	0,2	-0,468036
36,353333	0,2	-0,467595
36,356667	0,2	-0,468108
36,360000	0,2	-0,469811
36,363333	0,2	-0,472355
36,366667	0,2	-0,475146
36,370000	0,2	-0,477656
36,373333	0,2	-0,479784
36,376667	0,2	-0,481929
36,380000	0,2	-0,484678
36,383333	0,2	-0,488527
36,386667	0,2	-0,493499
36,390000	0,2	-0,498731
36,393333	0,2	-0,502930
36,396667	0,2	-0,505344
36,400000	0,2	-0,506013
36,403333	0,2	-0,505505
36,406667	0,2	-0,504647
36,410000	0,2	-0,504168
36,413333	0,2	-0,504474
36,416667	0,2	-0,505655
36,420000	0,2	-0,507542
36,423333	0,2	-0,509893
36,426667	0,2	-0,512541
36,430000	0,2	-0,515290
36,433333	0,2	-0,517913
36,436667	0,2	-0,520250
36,440000	0,2	-0,522214
36,443333	0,2	-0,523904
36,446667	0,2	-0,525631
36,450000	0,2	-0,527660
36,453333	0,2	-0,530068
36,456667	0,2	-0,532889
36,460000	0,2	-0,535990
36,463333	0,2	-0,538892
36,466667	0,2	-0,541255
36,470000	0,2	-0,543243
36,473333	0,2	-0,545088
36,476667	0,2	-0,546776
36,480000	0,2	-0,548227
36,483333	0,2	-0,549417
36,486667	0,2	-0,550400
36,490000	0,2	-0,551416
36,493333	0,2	-0,552795
36,496667	0,2	-0,554538
36,500000	0,2	-0,556109
36,503333	0,2	-0,556904
36,506667	0,2	-0,556934
36,510000	0,2	-0,556820
36,513333	0,2	-0,557376
36,516667	0,2	-0,559273
36,520000	0,2	-0,562557
36,523333	0,2	-0,566468
36,526667	0,2	-0,570008
36,530000	0,2	-0,572634
36,533333	0,2	-0,574390
36,536667	0,2	-0,575615
36,540000	0,2	-0,576587
36,543333	0,2	-0,577288
36,546667	0,2	-0,577459
36,550000	0,2	-0,576933
36,553333	0,2	-0,575867
36,556667	0,2	-0,574537
36,560000	0,2	-0,572988
36,563333	0,2	-0,571101
36,566667	0,2	-0,568917
36,570000	0,2	-0,566752
36,573333	0,2	-0,565113
36,576667	0,2	-0,564422
36,580000	0,2	-0,564759
36,583333	0,2	-0,565885
36,586667	0,2	-0,567313
36,590000	0,2	-0,568553
36,593333	0,2	-0,569676
36,596667	0,2	-0,571320
36,600000	0,2	-0,573871
36,603333	0,2	-0,577011
36,606667	0,2	-0,580018
36,610000	0,2	-0,582379
36,613333	0,2	-0,584138
36,616667	0,2	-0,585552
36,620000	0,2	-0,586511
36,623333	0,2	-0,586595
36,626667	0,2	-0,585579
36,630000	0,2	-0,583744
36,633333	0,2	-0,581711
36,636667	0,2	-0,580145
36,640000	0,2	-0,579526
36,643333	0,2	-0,579856
36,646667	0,2	-0,580653
36,650000	0,2	-0,581345
36,653333	0,2	-0,581637
36,656667	0,2	-0,581811
36,660000	0,2	-0,582596
36,663333	0,2	-0,584304
36,666667	0,2	-0,586287
36,670000	0,2	-0,587671
36,673333	0,2	-0,588324
36,676667	0,2	-0,588891
36,680000	0,2	-0,590100
36,683333	0,2	-0,592016
36,686667	0,2	-0,593982
36,690000	0,2	-0,595398
36,693333	0,2	-0,596348
36,696667	0,2	-0,597302
36,700000	0,2	-0,598387
36,703333	0,2	-0,599291
36,706667	0,2	-0,599776
36,710000	0,2	-0,599799
36,713333	0,2	-0,599264
36,716667	0,2	-0,598165
36,720000	0,2	-0,596845
36,723333	0,2	-0,595803
36,726667	0,2	-0,595156
36,730000	0,2	-0,594502
36,733333	0,2	-0,593513
36,736667	0,2	-0,592250
36,740000	0,2	-0,590637
36,743333	0,2	-0,588058
36,746667	0,2	-0,583894
36,750000	0,2	-0,578299
36,753333	0,2	-0,572084
36,756667	0,2	-0,565808
36,760000	0,2	-0,559161
36,763333	0,2	-0,551117
36,766667	0,2	-0,540784
36,770000	0,2	-0,528375
36,773333	0,2	-0,515225
36,776667	0,2	-0,502890
36,780000	0,2	-0,492333
36,783333	0,2	-0,483676
36,786667	0,2	-0,476493
36,790000	0,2	-0,470353
36,793333	0,2	-0,465126
36,796667	0,2	-0,461028
36,800000	0,2	-0,458550
36,803333	0,2	-0,458272
36,806667	0,2	-0,460530
36,810000	0,2	-0,465113
36,813333	0,2	-0,471405
36,816667	0,2	-0,478991
36,820000	0,2	-0,487784
36,823333	0,2	-0,497431
36,826667	0,2	-0,507188
36,830000	0,2	-0,516523
36,833333	0,2	-0,525504
36,836667	0,2	-0,534549
36,840000	0,2	-0,543867
36,843333	0,2	-0,553119
36,846667	0,2	-0,561509
36,850000	0,2	-0,568344
36,853333	0,2	-0,573516
36,856667	0,2	-0,577254
36,860000	0,2	-0,579888
36,863333	0,2	-0,582045
36,866667	0,2	-0,584344
36,870000	0,2	-0,586799
36,873333	0,2	-0,588948
36,876667	0,2	-0,590527
36,880000	0,2	-0,591750
36,883333	0,2	-0,592945
36,886667	0,2	-0,594162
36,890000	0,2	-0,595130
36,893333	0,2	-0,595413
36,896667	0,2	-0,594791
36,900000	0,2	-0,593562
36,903333	0,2	-0,592403
36,906667	0,2	-0,591927
36,910000	0,2	-0,592386
36,913333	0,2	-0,593740
36,916667	0,2	-0,595747
36,920000	0,2	-0,597948
36,923333	0,2	-0,600034
36,926667	0,2	-0,602266
36,930000	0,2	-0,605082
36,933333	0,2	-0,608305
36,936667	0,2	-0,611030
36,940000	0,2	-0,612473
36,943333	0,2	-0,612676
36,946667	0,2	-0,612230
36,950000	0,2	-0,611608
36,953333	0,2	-0,610761
36,956667	0,2	-0,609211
36,960000	0,2	-0,606770
36,963333	0,2	-0,603928
36,966667	0,2	-0,601317
36,970000	0,2	-0,599234
36,973333	0,2	-0,597850
36,976667	0,2	-0,597435
36,980000	0,2	-0,597936
36,983333	0,2	-0,598628
36,986667	0,2	-0,598792
36,990000	0,2	-0,598376
36,993333	0,2	-0,597638
36,996667	0,2	-0,596844
37,000000	0,2	-0,596318
37,003333	0,2	-0,596228
37,006667	0,2	-0,596576
37,010000	0,2	-0,597467
37,013333	0,2	-0,598945
37,016667	0,2	-0,600746
37,020000	0,2	-0,602605
37,023333	0,2	-0,604419
37,026667	0,2	-0,606014
37,030000	0,2	-0,607192
37,033333	0,2	-0,607906
37,036667	0,2	-0,608171
37,040000	0,2	-0,608109
37,043333	0,2	-0,608072
37,046667	0,2	-0,608370
37,050000	0,2	-0,609127
37,053333	0,2	-0,610464
37,056667	0,2	-0,612352
37,060000	0,2	-0,614325
37,063333	0,2	-0,615788
37,066667	0,2	-0,616574
37,070000	0,2	-0,616992
37,073333	0,2	-0,617471
37,076667	0,2	-0,618449
37,080000	0,2	-0,620270
37,083333	0,2	-0,622714
37,086667	0,2	-0,625004
37,090000	0,2	-0,626675
37,093333	0,2	-0,628070
37,096667	0,2	-0,629670
37,100000	0,2	-0,631326
37,103333	0,2	-0,632377
37,106667	0,2	-0,632353
37,110000	0,2	-0,631519
37,113333	0,2	-0,630688
37,116667	0,2	-0,630387
37,120000	0,2	-0,630402
37,123333	0,2	-0,630304
37,126667	0,2	-0,630160
37,130000	0,2	-0,630409
37,133333	0,2	-0,631135
37,136667	0,2	-0,631739
37,140000	0,2	-0,631516
37,143333	0,2	-0,630536
37,146667	0,2	-0,629783
37,150000	0,2	-0,630313
37,153333	0,2	-0,632284
37,156667	0,2	-0,634886
37,160000	0,2	-0,637197
37,163333	0,2	-0,638958
37,166667	0,2	-0,640528
37,170000	0,2	-0,642188
37,173333	0,2	-0,643824
37,176667	0,2	-0,645250
37,180000	0,2	-0,646414
37,183333	0,2	-0,647285
37,186667	0,2	-0,647682
37,190000	0,2	-0,647346
37,193333	0,2	-0,646365
37,196667	0,2	-0,645248
37,200000	0,2	-0,644284
37,203333	0,2	-0,643307
37,206667	0,2	-0,642365
37,210000	0,2	-0,642126
37,213333	0,2	-0,643261
37,216667	0,2	-0,645657
37,220000	0,2	-0,648492
37,223333	0,2	-0,650853
37,226667	0,2	-0,652157
37,230000	0,2	-0,652081
37,233333	0,2	-0,650493
37,236667	0,2	-0,647858
37,240000	0,2	-0,645262
37,243333	0,2	-0,643553
37,246667	0,2	-0,642812
37,250000	0,2	-0,642780
37,253333	0,2	-0,643059
37,256667	0,2	-0,642860
37,260000	0,2	-0,641513
37,263333	0,2	-0,639326
37,266667	0,2	-0,637426
37,270000	0,2	-0,636835
37,273333	0,2	-0,637794
37,276667	0,2	-0,639698
37,280000	0,2	-0,641602
37,283333	0,2	-0,642820
37,286667	0,2	-0,643044
37,290000	0,2	-0,642163
37,293333	0,2	-0,640302
37,296667	0,2	-0,638005
37,300000	0,2	-0,636119
37,303333	0,2	-0,635330
37,306667	0,2	-0,635753
37,310000	0,2	-0,637037
37,313333	0,2	-0,638706
37,316667	0,2	-0,640326
37,320000	0,2	-0,641636
37,323333	0,2	-0,642746
37,326667	0,2	-0,643931
37,330000	0,2	-0,644951
37,333333	0,2	-0,644950
37,336667	0,2	-0,643379
37,340000	0,2	-0,640684
37,343333	0,2	-0,637867
37,346667	0,2	-0,635691
37,350000	0,2	-0,634374
37,353333	0,2	-0,633771
37,356667	0,2	-0,633690
37,360000	0,2	-0,634107
37,363333	0,2	-0,635132
37,366667	0,2	-0,636716
37,370000	0,2	-0,638511
37,373333	0,2	-0,640043
37,376667	0,2	-0,640981
37,380000	0,2	-0,641321
37,383333	0,2	-0,641448
37,386667	0,2	-0,641897
37,390000	0,2	-0,642785
37,393333	0,2	-0,643656
37,396667	0,2	-0,644001
37,400000	0,2	-0,643609
37,403333	0,2	-0,642423
37,406667	0,2	-0,640395
37,410000	0,2	-0,637705
37,413333	0,2	-0,634984
37,416667	0,2	-0,633108
37,420000	0,2	-0,632652
37,423333	0,2	-0,633515
37,426667	0,2	-0,635117
37,430000	0,2	-0,636957
37,433333	0,2	-0,638653
37,436667	0,2	-0,639582
37,440000	0,2	-0,639199
37,443333	0,2	-0,637820
37,446667	0,2	-0,636571
37,450000	0,2	-0,636430
37,453333	0,2	-0,637430
37,456667	0,2	-0,638793
37,460000	0,2	-0,639767
37,463333	0,2	-0,640157
37,466667	0,2	-0,640001
37,470000	0,2	-0,639033
37,473333	0,2	-0,636866
37,476667	0,2	-0,633712
37,480000	0,2	-0,630721
37,483333	0,2	-0,629331
37,486667	0,2	-0,630091
37,490000	0,2	-0,632311
37,493333	0,2	-0,634842
37,496667	0,2	-0,636814
37,500000	0,2	-0,637744
37,503333	0,2	-0,637484
37,506667	0,2	-0,636279
37,510000	0,2	-0,634631
37,513333	0,2	-0,632895
37,516667	0,2	-0,631083
37,520000	0,2	-0,629155
37,523333	0,2	-0,627319
37,526667	0,2	-0,625916
37,530000	0,2	-0,625223
37,533333	0,2	-0,625446
37,536667	0,2	-0,626651
37,540000	0,2	-0,628667
37,543333	0,2	-0,631119
37,546667	0,2	-0,633420
37,550000	0,2	-0,634837
37,553333	0,2	-0,634816
37,556667	0,2	-0,633230
37,560000	0,2	-0,630502
37,563333	0,2	-0,627663
37,566667	0,2	-0,625836
37,570000	0,2	-0,625460
37,573333	0,2	-0,626215
37,576667	0,2	-0,627417
37,580000	0,2	-0,628348
37,583333	0,2	-0,628513
37,586667	0,2	-0,627699
37,590000	0,2	-0,626009
37,593333	0,2	-0,623922
37,596667	0,2	-0,621987
37,600000	0,2	-0,620533
37,603333	0,2	-0,619853
37,606667	0,2	-0,620205
37,610000	0,2	-0,621390
37,613333	0,2	-0,622733
37,616667	0,2	-0,623617
37,620000	0,2	-0,623741
37,623333	0,2	-0,623155
37,626667	0,2	-0,622304
37,630000	0,2	-0,621653
37,633333	0,2	-0,621412
37,636667	0,2	-0,621602
37,640000	0,2	-0,621917
37,643333	0,2	-0,621718
37,646667	0,2	-0,620648
37,650000	0,2	-0,619087
37,653333	0,2	-0,617759
37,656667	0,2	-0,617046
37,660000	0,2	-0,616824
37,663333	0,2	-0,616928
37,666667	0,2	-0,617498
37,670000	0,2	-0,618666
37,673333	0,2	-0,620264
37,676667	0,2	-0,622098
37,680000	0,2	-0,624082
37,683333	0,2	-0,626156
37,686667	0,2	-0,628195
37,690000	0,2	-0,629756
37,693333	0,2	-0,630234
37,696667	0,2	-0,629542
37,700000	0,2	-0,628422
37,703333	0,2	-0,627845
37,706667	0,2	-0,628158
37,710000	0,2	-0,628943
37,713333	0,2	-0,629468
37,716667	0,2	-0,629245
37,720000	0,2	-0,628467
37,723333	0,2	-0,627864
37,726667	0,2	-0,627963
37,730000	0,2	-0,628588
37,733333	0,2	-0,629112
37,736667	0,2	-0,628982
37,740000	0,2	-0,627933
37,743333	0,2	-0,626022
37,746667	0,2	-0,623670
37,750000	0,2	-0,621626
37,753333	0,2	-0,620708
37,756667	0,2	-0,621324
37,760000	0,2	-0,623115
37,763333	0,2	-0,625188
37,766667	0,2	-0,626789
37,770000	0,2	-0,627686
37,773333	0,2	-0,628055
37,776667	0,2	-0,628260
37,780000	0,2	-0,628518
37,783333	0,2	-0,628722
37,786667	0,2	-0,628672
37,790000	0,2	-0,628181
37,793333	0,2	-0,627000
37,796667	0,2	-0,625141
37,800000	0,2	-0,623191
37,803333	0,2	-0,621938
37,806667	0,2	-0,621652
37,810000	0,2	-0,621889
37,813333	0,2	-0,621962
37,816667	0,2	-0,621455
37,820000	0,2	-0,620469
37,823333	0,2	-0,619574
37,826667	0,2	-0,619268
37,830000	0,2	-0,619487
37,833333	0,2	-0,619863
37,836667	0,2	-0,620233
37,840000	0,2	-0,620773
37,843333	0,2	-0,621716
37,846667	0,2	-0,622958
37,850000	0,2	-0,623955
37,853333	0,2	-0,624222
37,856667	0,2	-0,623874
37,860000	0,2	-0,623338
37,863333	0,2	-0,622753
37,866667	0,2	-0,621995
37,870000	0,2	-0,620912
37,873333	0,2	-0,619472
37,876667	0,2	-0,617909
37,880000	0,2	-0,616521
37,883333	0,2	-0,615346
37,886667	0,2	-0,614367
37,890000	0,2	-0,613874
37,893333	0,2	-0,614379
37,896667	0,2	-0,616101
37,900000	0,2	-0,618587
37,903333	0,2	-0,621020
37,906667	0,2	-0,622731
37,910000	0,2	-0,623283
37,913333	0,2	-0,622511
37,916667	0,2	-0,620626
37,920000	0,2	-0,618030
37,923333	0,2	-0,615203
37,926667	0,2	-0,612777
37,930000	0,2	-0,611301
37,933333	0,2	-0,610940
37,936667	0,2	-0,611482
37,940000	0,2	-0,612458
37,943333	0,2	-0,613321
37,946667	0,2	-0,613698
37,950000	0,2	-0,613606
37,953333	0,2	-0,613444
37,956667	0,2	-0,613568
37,960000	0,2	-0,613824
37,963333	0,2	-0,613659
37,966667	0,2	-0,612765
37,970000	0,2	-0,611483
37,973333	0,2	-0,610531
37,976667	0,2	-0,610386
37,980000	0,2	-0,610988
37,983333	0,2	-0,612012
37,986667	0,2	-0,613180
37,990000	0,2	-0,614346
37,993333	0,2	-0,615477
37,996667	0,2	-0,616425
38,000000	0,2	-0,616658
38,003333	0,2	-0,615659
38,006667	0,2	-0,613665
38,010000	0,2	-0,611455
38,013333	0,2	-0,609542
38,016667	0,2	-0,608103
38,020000	0,2	-0,607346
38,023333	0,2	-0,607483
38,026667	0,2	-0,608419
38,030000	0,2	-0,609777
38,033333	0,2	-0,611276
38,036667	0,2	-0,612762
38,040000	0,2	-0,614050
38,043333	0,2	-0,615066
38,046667	0,2	-0,615847
38,050000	0,2	-0,616146
38,053333	0,2	-0,615386
38,056667	0,2	-0,613325
38,060000	0,2	-0,610533
38,063333	0,2	-0,607984
38,066667	0,2	-0,606372
38,070000	0,2	-0,605738
38,073333	0,2	-0,605622
38,076667	0,2	-0,605761
38,080000	0,2	-0,606324
38,083333	0,2	-0,607166
38,086667	0,2	-0,607469
38,090000	0,2	-0,606488
38,093333	0,2	-0,604453
38,096667	0,2	-0,602479
38,100000	0,2	-0,601594
38,103333	0,2	-0,602080
38,106667	0,2	-0,603690
38,110000	0,2	-0,605890
38,113333	0,2	-0,607791
38,116667	0,2	-0,608227
38,120000	0,2	-0,606224
38,123333	0,2	-0,601732
38,126667	0,2	-0,595950
38,130000	0,2	-0,590690
38,133333	0,2	-0,587174
38,136667	0,2	-0,585225
38,140000	0,2	-0,583704
38,143333	0,2	-0,581744
38,146667	0,2	-0,579268
38,150000	0,2	-0,576587
38,153333	0,2	-0,574018
38,156667	0,2	-0,571674
38,160000	0,2	-0,569281
38,163333	0,2	-0,566358
38,166667	0,2	-0,562724
38,170000	0,2	-0,558668
38,173333	0,2	-0,554656
38,176667	0,2	-0,551060
38,180000	0,2	-0,548127
38,183333	0,2	-0,545870
38,186667	0,2	-0,543916
38,190000	0,2	-0,541745
38,193333	0,2	-0,539196
38,196667	0,2	-0,536654
38,200000	0,2	-0,534488
38,203333	0,2	-0,532588
38,206667	0,2	-0,530831
38,210000	0,2	-0,529437
38,213333	0,2	-0,528739
38,216667	0,2	-0,529023
38,220000	0,2	-0,530419
38,223333	0,2	-0,532841
38,226667	0,2	-0,535893
38,230000	0,2	-0,538943
38,233333	0,2	-0,541717
38,236667	0,2	-0,544470
38,240000	0,2	-0,547374
38,243333	0,2	-0,550315
38,246667	0,2	-0,553276
38,250000	0,2	-0,556500
38,253333	0,2	-0,560068
38,256667	0,2	-0,563626
38,260000	0,2	-0,566812
38,263333	0,2	-0,569666
38,266667	0,2	-0,572633
38,270000	0,2	-0,576177
38,273333	0,2	-0,579963
38,276667	0,2	-0,582830
38,280000	0,2	-0,584009
38,283333	0,2	-0,583894
38,286667	0,2	-0,583393
38,290000	0,2	-0,582969
38,293333	0,2	-0,582556
38,296667	0,2	-0,582125
38,300000	0,2	-0,581977
38,303333	0,2	-0,582466
38,306667	0,2	-0,583618
38,310000	0,2	-0,585103
38,313333	0,2	-0,586443
38,316667	0,2	-0,587314
38,320000	0,2	-0,587933
38,323333	0,2	-0,588921
38,326667	0,2	-0,590626
38,330000	0,2	-0,592818
38,333333	0,2	-0,594846
38,336667	0,2	-0,596002
38,340000	0,2	-0,595999
38,343333	0,2	-0,594979
38,346667	0,2	-0,593352
38,350000	0,2	-0,591929
38,353333	0,2	-0,591584
38,356667	0,2	-0,592454
38,360000	0,2	-0,593805
38,363333	0,2	-0,594731
38,366667	0,2	-0,594836
38,370000	0,2	-0,594345
38,373333	0,2	-0,593702
38,376667	0,2	-0,593123
38,380000	0,2	-0,592506
38,383333	0,2	-0,591740
38,386667	0,2	-0,591040
38,390000	0,2	-0,590799
38,393333	0,2	-0,591184
38,396667	0,2	-0,591985
38,400000	0,2	-0,592722
38,403333	0,2	-0,592996
38,406667	0,2	-0,592774
38,410000	0,2	-0,592310
38,413333	0,2	-0,591969
38,416667	0,2	-0,591928
38,420000	0,2	-0,591984
38,423333	0,2	-0,591980
38,426667	0,2	-0,592142
38,430000	0,2	-0,592609
38,433333	0,2	-0,593017
38,436667	0,2	-0,592920
38,440000	0,2	-0,592259
38,443333	0,2	-0,591305
38,446667	0,2	-0,590471
38,450000	0,2	-0,590079
38,453333	0,2	-0,590091
38,456667	0,2	-0,590179
38,460000	0,2	-0,589958
38,463333	0,2	-0,589178
38,466667	0,2	-0,588053
38,470000	0,2	-0,587390
38,473333	0,2	-0,588049
38,476667	0,2	-0,590134
38,480000	0,2	-0,592721
38,483333	0,2	-0,594592
38,486667	0,2	-0,595245
38,490000	0,2	-0,594802
38,493333	0,2	-0,593374
38,496667	0,2	-0,591119
38,500000	0,2	-0,588606
38,503333	0,2	-0,586645
38,506667	0,2	-0,585693
38,510000	0,2	-0,585578
38,513333	0,2	-0,585925
38,516667	0,2	-0,586596
38,520000	0,2	-0,587493
38,523333	0,2	-0,588252
38,526667	0,2	-0,588372
38,530000	0,2	-0,587635
38,533333	0,2	-0,586259
38,536667	0,2	-0,584696
38,540000	0,2	-0,583468
38,543333	0,2	-0,582982
38,546667	0,2	-0,583395
38,550000	0,2	-0,584804
38,553333	0,2	-0,587115
38,556667	0,2	-0,589553
38,560000	0,2	-0,591074
38,563333	0,2	-0,591324
38,566667	0,2	-0,590694
38,570000	0,2	-0,589684
38,573333	0,2	-0,588660
38,576667	0,2	-0,587973
38,580000	0,2	-0,587867
38,583333	0,2	-0,588361
38,586667	0,2	-0,589283
38,590000	0,2	-0,590350
38,593333	0,2	-0,591259
38,596667	0,2	-0,591784
38,600000	0,2	-0,591808
38,603333	0,2	-0,591314
38,606667	0,2	-0,590493
38,610000	0,2	-0,589832
38,613333	0,2	-0,589837
38,616667	0,2	-0,590378
38,620000	0,2	-0,590539
38,623333	0,2	-0,589583
38,626667	0,2	-0,587804
38,630000	0,2	-0,586113
38,633333	0,2	-0,585318
38,636667	0,2	-0,585813
38,640000	0,2	-0,587291
38,643333	0,2	-0,588730
38,646667	0,2	-0,589124
38,650000	0,2	-0,588223
38,653333	0,2	-0,586506
38,656667	0,2	-0,584774
38,660000	0,2	-0,583757
38,663333	0,2	-0,583709
38,666667	0,2	-0,584414
38,670000	0,2	-0,585727
38,673333	0,2	-0,587649
38,676667	0,2	-0,589704
38,680000	0,2	-0,591007
38,683333	0,2	-0,591100
38,686667	0,2	-0,590151
38,690000	0,2	-0,588500
38,693333	0,2	-0,586632
38,696667	0,2	-0,585300
38,700000	0,2	-0,585064
38,703333	0,2	-0,585727
38,706667	0,2	-0,586419
38,710000	0,2	-0,586361
38,713333	0,2	-0,585610
38,716667	0,2	-0,584889
38,720000	0,2	-0,584925
38,723333	0,2	-0,586007
38,726667	0,2	-0,587810
38,730000	0,2	-0,589679
38,733333	0,2	-0,591049
38,736667	0,2	-0,591457
38,740000	0,2	-0,590670
38,743333	0,2	-0,589084
38,746667	0,2	-0,587412
38,750000	0,2	-0,585942
38,753333	0,2	-0,584516
38,756667	0,2	-0,582941
38,760000	0,2	-0,581406
38,763333	0,2	-0,580424
38,766667	0,2	-0,580217
38,770000	0,2	-0,580561
38,773333	0,2	-0,581209
38,776667	0,2	-0,582114
38,780000	0,2	-0,583311
38,783333	0,2	-0,584628
38,786667	0,2	-0,585693
38,790000	0,2	-0,586294
38,793333	0,2	-0,586427
38,796667	0,2	-0,586053
38,800000	0,2	-0,585179
38,803333	0,2	-0,583919
38,806667	0,2	-0,582355
38,810000	0,2	-0,580675
38,813333	0,2	-0,579391
38,816667	0,2	-0,579025
38,820000	0,2	-0,579620
38,823333	0,2	-0,580753
38,826667	0,2	-0,581980
38,830000	0,2	-0,582971
38,833333	0,2	-0,583285
38,836667	0,2	-0,582608
38,840000	0,2	-0,581233
38,843333	0,2	-0,579846
38,846667	0,2	-0,578845
38,850000	0,2	-0,578061
38,853333	0,2	-0,577020
38,856667	0,2	-0,575491
38,860000	0,2	-0,573956
38,863333	0,2	-0,573270
38,866667	0,2	-0,573740
38,870000	0,2	-0,574835
38,873333	0,2	-0,575900
38,876667	0,2	-0,576751
38,880000	0,2	-0,577527
38,883333	0,2	-0,578320
38,886667	0,2	-0,578966
38,890000	0,2	-0,579015
38,893333	0,2	-0,578068
38,896667	0,2	-0,576207
38,900000	0,2	-0,573953
38,903333	0,2	-0,572002
38,906667	0,2	-0,571149
38,910000	0,2	-0,572013
38,913333	0,2	-0,574589
38,916667	0,2	-0,578152
38,920000	0,2	-0,581576
38,923333	0,2	-0,583799
38,926667	0,2	-0,584293
38,930000	0,2	-0,583264
38,933333	0,2	-0,581201
38,936667	0,2	-0,578457
38,940000	0,2	-0,575600
38,943333	0,2	-0,573464
38,946667	0,2	-0,572382
38,950000	0,2	-0,572020
38,953333	0,2	-0,572026
38,956667	0,2	-0,572255
38,960000	0,2	-0,572583
38,963333	0,2	-0,572868
38,966667	0,2	-0,573025
38,970000	0,2	-0,573098
38,973333	0,2	-0,573277
38,976667	0,2	-0,573830
38,980000	0,2	-0,574895
38,983333	0,2	-0,576306
38,986667	0,2	-0,577670
38,990000	0,2	-0,578468
38,993333	0,2	-0,578212
38,996667	0,2	-0,576729
39,000000	0,2	-0,574301
39,003333	0,2	-0,571459
39,006667	0,2	-0,568683
39,010000	0,2	-0,566326
39,013333	0,2	-0,564828
39,016667	0,2	-0,564748
39,020000	0,2	-0,566345
39,023333	0,2	-0,569197
39,026667	0,2	-0,572326
39,030000	0,2	-0,574676
39,033333	0,2	-0,575661
39,036667	0,2	-0,575558
39,040000	0,2	-0,575227
39,043333	0,2	-0,575181
39,046667	0,2	-0,575160
39,050000	0,2	-0,574858
39,053333	0,2	-0,574461
39,056667	0,2	-0,574128
39,060000	0,2	-0,573679
39,063333	0,2	-0,572904
39,066667	0,2	-0,571671
39,070000	0,2	-0,569917
39,073333	0,2	-0,567765
39,076667	0,2	-0,565443
39,080000	0,2	-0,563168
39,083333	0,2	-0,561395
39,086667	0,2	-0,560654
39,090000	0,2	-0,560723
39,093333	0,2	-0,560694
39,096667	0,2	-0,560108
39,100000	0,2	-0,559396
39,103333	0,2	-0,559259
39,106667	0,2	-0,559997
39,110000	0,2	-0,561229
39,113333	0,2	-0,562199
39,116667	0,2	-0,562546
39,120000	0,2	-0,562476
39,123333	0,2	-0,562222
39,126667	0,2	-0,561875
39,130000	0,2	-0,561612
39,133333	0,2	-0,561681
39,136667	0,2	-0,562246
39,140000	0,2	-0,563264
39,143333	0,2	-0,564425
39,146667	0,2	-0,565309
39,150000	0,2	-0,565611
39,153333	0,2	-0,565287
39,156667	0,2	-0,564529
39,160000	0,2	-0,563698
39,163333	0,2	-0,563215
39,166667	0,2	-0,563256
39,170000	0,2	-0,563626
39,173333	0,2	-0,563985
39,176667	0,2	-0,564048
39,180000	0,2	-0,563789
39,183333	0,2	-0,563460
39,186667	0,2	-0,563325
39,190000	0,2	-0,563503
39,193333	0,2	-0,563913
39,196667	0,2	-0,564313
39,200000	0,2	-0,564551
39,203333	0,2	-0,564748
39,206667	0,2	-0,565073
39,210000	0,2	-0,565497
39,213333	0,2	-0,565943
39,216667	0,2	-0,566412
39,220000	0,2	-0,566736
39,223333	0,2	-0,566527
39,226667	0,2	-0,565694
39,230000	0,2	-0,564742
39,233333	0,2	-0,564180
39,236667	0,2	-0,563909
39,240000	0,2	-0,563564
39,243333	0,2	-0,563091
39,246667	0,2	-0,562626
39,250000	0,2	-0,562285
39,253333	0,2	-0,562199
39,256667	0,2	-0,562332
39,260000	0,2	-0,562416
39,263333	0,2	-0,562266
39,266667	0,2	-0,561947
39,270000	0,2	-0,561699
39,273333	0,2	-0,561789
39,276667	0,2	-0,562226
39,280000	0,2	-0,562705
39,283333	0,2	-0,562916
39,286667	0,2	-0,562862
39,290000	0,2	-0,562938
39,293333	0,2	-0,563556
39,296667	0,2	-0,564645
39,300000	0,2	-0,565813
39,303333	0,2	-0,566913
39,306667	0,2	-0,568033
39,310000	0,2	-0,569065
39,313333	0,2	-0,569637
39,316667	0,2	-0,569513
39,320000	0,2	-0,568833
39,323333	0,2	-0,567785
39,326667	0,2	-0,566361
39,330000	0,2	-0,564679
39,333333	0,2	-0,563179
39,336667	0,2	-0,562310
39,340000	0,2	-0,562241
39,343333	0,2	-0,562913
39,346667	0,2	-0,564147
39,350000	0,2	-0,565530
39,353333	0,2	-0,566382
39,356667	0,2	-0,566137
39,360000	0,2	-0,564795
39,363333	0,2	-0,562852
39,366667	0,2	-0,560892
39,370000	0,2	-0,559290
39,373333	0,2	-0,558156
39,376667	0,2	-0,557463
39,380000	0,2	-0,557192
39,383333	0,2	-0,557431
39,386667	0,2	-0,558267
39,390000	0,2	-0,559502
39,393333	0,2	-0,560537
39,396667	0,2	-0,560692
39,400000	0,2	-0,559739
39,403333	0,2	-0,558120
39,406667	0,2	-0,556737
39,410000	0,2	-0,556409
39,413333	0,2	-0,557337
39,416667	0,2	-0,559082
39,420000	0,2	-0,561094
39,423333	0,2	-0,563114
39,426667	0,2	-0,565068
39,430000	0,2	-0,566689
39,433333	0,2	-0,567365
39,436667	0,2	-0,566622
39,440000	0,2	-0,564774
39,443333	0,2	-0,562730
39,446667	0,2	-0,561185
39,450000	0,2	-0,560351
39,453333	0,2	-0,560195
39,456667	0,2	-0,560622
39,460000	0,2	-0,561584
39,463333	0,2	-0,562940
39,466667	0,2	-0,564264
39,470000	0,2	-0,565018
39,473333	0,2	-0,564800
39,476667	0,2	-0,563571
39,480000	0,2	-0,561720
39,483333	0,2	-0,559682
39,486667	0,2	-0,557843
39,490000	0,2	-0,556807
39,493333	0,2	-0,557125
39,496667	0,2	-0,558763
39,500000	0,2	-0,560955
39,503333	0,2	-0,562568
39,506667	0,2	-0,562849
39,510000	0,2	-0,561904
39,513333	0,2	-0,560474
39,516667	0,2	-0,559340
39,520000	0,2	-0,558897
39,523333	0,2	-0,559147
39,526667	0,2	-0,559840
39,530000	0,2	-0,560676
39,533333	0,2	-0,561419
39,536667	0,2	-0,561770
39,540000	0,2	-0,561525
39,543333	0,2	-0,560913
39,546667	0,2	-0,560426
39,550000	0,2	-0,560286
39,553333	0,2	-0,560058
39,556667	0,2	-0,559020
39,560000	0,2	-0,557046
39,563333	0,2	-0,554959
39,566667	0,2	-0,554109
39,570000	0,2	-0,555372
39,573333	0,2	-0,558212
39,576667	0,2	-0,561017
39,580000	0,2	-0,562482
39,583333	0,2	-0,562382
39,586667	0,2	-0,561130
39,590000	0,2	-0,559223
39,593333	0,2	-0,557163
39,596667	0,2	-0,555309
39,600000	0,2	-0,553841
39,603333	0,2	-0,552925
39,606667	0,2	-0,552628
39,610000	0,2	-0,552722
39,613333	0,2	-0,552823
39,616667	0,2	-0,552802
39,620000	0,2	-0,552939
39,623333	0,2	-0,553727
39,626667	0,2	-0,555445
39,630000	0,2	-0,557512
39,633333	0,2	-0,558650
39,636667	0,2	-0,558225
39,640000	0,2	-0,556832
39,643333	0,2	-0,555469
39,646667	0,2	-0,554849
39,650000	0,2	-0,555230
39,653333	0,2	-0,556224
39,656667	0,2	-0,557088
39,660000	0,2	-0,557468
39,663333	0,2	-0,557642
39,666667	0,2	-0,558038
39,670000	0,2	-0,558623
39,673333	0,2	-0,558900
39,676667	0,2	-0,558549
39,680000	0,2	-0,557867
39,683333	0,2	-0,557362
39,686667	0,2	-0,557007
39,690000	0,2	-0,556319
39,693333	0,2	-0,555231
39,696667	0,2	-0,554300
39,700000	0,2	-0,553942
39,703333	0,2	-0,553885
39,706667	0,2	-0,553554
39,710000	0,2	-0,552750
39,713333	0,2	-0,551754
39,716667	0,2	-0,551026
39,720000	0,2	-0,550874
39,723333	0,2	-0,551287
39,726667	0,2	-0,552090
39,730000	0,2	-0,553153
39,733333	0,2	-0,554318
39,736667	0,2	-0,555292
39,740000	0,2	-0,555827
39,743333	0,2	-0,555858
39,746667	0,2	-0,555371
39,750000	0,2	-0,554446
39,753333	0,2	-0,553354
39,756667	0,2	-0,552316
39,760000	0,2	-0,551431
39,763333	0,2	-0,550923
39,766667	0,2	-0,551095
39,770000	0,2	-0,551984
39,773333	0,2	-0,553293
39,776667	0,2	-0,554460
39,780000	0,2	-0,554861
39,783333	0,2	-0,554277
39,786667	0,2	-0,553026
39,790000	0,2	-0,551472
39,793333	0,2	-0,549633
39,796667	0,2	-0,547462
39,800000	0,2	-0,545374
39,803333	0,2	-0,544065
39,806667	0,2	-0,543928
39,810000	0,2	-0,544864
39,813333	0,2	-0,546506
39,816667	0,2	-0,548533
39,820000	0,2	-0,550708
39,823333	0,2	-0,552614
39,826667	0,2	-0,553669
39,830000	0,2	-0,553622
39,833333	0,2	-0,552816
39,836667	0,2	-0,551992
39,840000	0,2	-0,551789
39,843333	0,2	-0,552273
39,846667	0,2	-0,553103
39,850000	0,2	-0,553999
39,853333	0,2	-0,554714
39,856667	0,2	-0,554994
39,860000	0,2	-0,554799
39,863333	0,2	-0,554190
39,866667	0,2	-0,553059
39,870000	0,2	-0,551320
39,873333	0,2	-0,549196
39,876667	0,2	-0,547103
39,880000	0,2	-0,545384
39,883333	0,2	-0,544228
39,886667	0,2	-0,543753
39,890000	0,2	-0,544011
39,893333	0,2	-0,544940
39,896667	0,2	-0,546401
39,900000	0,2	-0,548095
39,903333	0,2	-0,549417
39,906667	0,2	-0,549806
39,910000	0,2	-0,549354
39,913333	0,2	-0,548831
39,916667	0,2	-0,549076
39,920000	0,2	-0,550238
39,923333	0,2	-0,551567
39,926667	0,2	-0,552168
39,930000	0,2	-0,551835
39,933333	0,2	-0,550929
39,936667	0,2	-0,549911
39,940000	0,2	-0,549227
39,943333	0,2	-0,549159
39,946667	0,2	-0,549541
39,950000	0,2	-0,549888
39,953333	0,2	-0,549929
39,956667	0,2	-0,549806
39,960000	0,2	-0,549703
39,963333	0,2	-0,549445
39,966667	0,2	-0,548690
39,970000	0,2	-0,547567
39,973333	0,2	-0,546756
39,976667	0,2	-0,546636
39,980000	0,2	-0,546707
39,983333	0,2	-0,546241
39,986667	0,2	-0,545149
39,990000	0,2	-0,543845
39,993333	0,2	-0,542845
39,996667	0,2	-0,542761
40,000000	0,2	-0,543887
