# Supplementary material for: Dynamics of the compartmentalized Streptomyces chromosome during metabolic differentiation
Source: Nat Commun. 2021 Sep 1;12:5221. doi: 10.1038/s41467-021-25462-1 (PMC8410849; doi:10.1038/s41467-021-25462-1)
Supplement: Supplementary file 9 — Source Data [file 41467_2021_25462_MOESM9_ESM.zip › Source Data/Source_data_Supplementary-Fig_2C/WT_24h_3.txt]

File Path	chrom://actine-inst-00/ChromeleonLocal/Instrument Data/U3000/utilisateurs/Herve/stephanie congo 30-04-2021/05-05-21-congoSteph-insert-1.seq/505.smp/UV_VIS_2.channel/UV_VIS_2.chm
Channel	UV_VIS_2

Injection Information:
Data Vault	ChromeleonLocal
Injection	57-WT-MP5-24H-NT
Injection Number	57
Position	GC1
Comment	
Processing Method	Basic Quantitative
Instrument Method	Meth Congo40min
Type	Unknown
Status	Finished
Injection Date	12/05/2021
Injection Time	06:51:10
Injection Volume (µl)	80,000
Dilution Factor	1,0000
Weight	1,0000

Chromatogram Data Information:
Time Min. (min)	0,000000
Time Max. (min)	40,000000
Data Points	12001
Detector	UV
Generating Data System	Chromeleon 7.2.9.11323
Exporting Data System	Chromeleon 7.2.9.0
Operator	Instrument Controller
Signal Quantity	Absorbance
Signal Unit	mAU
Signal Min.	-3,188641
Signal Max.	166,943948
Channel	UV_VIS_2
Driver Name	DAD3000.dll
Channel Type	Evaluation
Min. Step (s)	0,2
Max. Step (s)	0,2
Average Step (s)	0,2

Signal Parameter Information:
Signal Info	WVL:297 nm

Chromatogram Data:
Time (min)	Step (s)	Value (mAU)
0,000000	n.a.	0,000000
0,003333	0,2	-0,000375
0,006667	0,2	-0,003027
0,010000	0,2	-0,011671
0,013333	0,2	-0,029153
0,016667	0,2	-0,054009
0,020000	0,2	-0,080452
0,023333	0,2	-0,101681
0,026667	0,2	-0,113332
0,030000	0,2	-0,114984
0,033333	0,2	-0,109484
0,036667	0,2	-0,100869
0,040000	0,2	-0,092563
0,043333	0,2	-0,086735
0,046667	0,2	-0,084284
0,050000	0,2	-0,085024
0,053333	0,2	-0,088132
0,056667	0,2	-0,092542
0,060000	0,2	-0,096946
0,063333	0,2	-0,099949
0,066667	0,2	-0,100952
0,070000	0,2	-0,100692
0,073333	0,2	-0,100442
0,076667	0,2	-0,101032
0,080000	0,2	-0,102589
0,083333	0,2	-0,104657
0,086667	0,2	-0,106583
0,090000	0,2	-0,108029
0,093333	0,2	-0,109227
0,096667	0,2	-0,110873
0,100000	0,2	-0,113611
0,103333	0,2	-0,117576
0,106667	0,2	-0,122243
0,110000	0,2	-0,126687
0,113333	0,2	-0,130331
0,116667	0,2	-0,133310
0,120000	0,2	-0,136032
0,123333	0,2	-0,138752
0,126667	0,2	-0,141568
0,130000	0,2	-0,144655
0,133333	0,2	-0,148247
0,136667	0,2	-0,152249
0,140000	0,2	-0,156217
0,143333	0,2	-0,159837
0,146667	0,2	-0,163211
0,150000	0,2	-0,166620
0,153333	0,2	-0,170144
0,156667	0,2	-0,173727
0,160000	0,2	-0,177614
0,163333	0,2	-0,182245
0,166667	0,2	-0,187581
0,170000	0,2	-0,193076
0,173333	0,2	-0,198354
0,176667	0,2	-0,203358
0,180000	0,2	-0,208010
0,183333	0,2	-0,212223
0,186667	0,2	-0,216134
0,190000	0,2	-0,220155
0,193333	0,2	-0,224838
0,196667	0,2	-0,230402
0,200000	0,2	-0,236497
0,203333	0,2	-0,242832
0,206667	0,2	-0,249523
0,210000	0,2	-0,256461
0,213333	0,2	-0,262947
0,216667	0,2	-0,268145
0,220000	0,2	-0,271754
0,223333	0,2	-0,274298
0,226667	0,2	-0,276764
0,230000	0,2	-0,279878
0,233333	0,2	-0,283849
0,236667	0,2	-0,288588
0,240000	0,2	-0,293683
0,243333	0,2	-0,298432
0,246667	0,2	-0,302391
0,250000	0,2	-0,305662
0,253333	0,2	-0,308727
0,256667	0,2	-0,312346
0,260000	0,2	-0,317289
0,263333	0,2	-0,323774
0,266667	0,2	-0,331059
0,270000	0,2	-0,337858
0,273333	0,2	-0,343408
0,276667	0,2	-0,347996
0,280000	0,2	-0,352349
0,283333	0,2	-0,356890
0,286667	0,2	-0,361802
0,290000	0,2	-0,367297
0,293333	0,2	-0,373255
0,296667	0,2	-0,379003
0,300000	0,2	-0,383861
0,303333	0,2	-0,387797
0,306667	0,2	-0,391482
0,310000	0,2	-0,395672
0,313333	0,2	-0,400466
0,316667	0,2	-0,405305
0,320000	0,2	-0,409700
0,323333	0,2	-0,413729
0,326667	0,2	-0,417671
0,330000	0,2	-0,421495
0,333333	0,2	-0,425028
0,336667	0,2	-0,428426
0,340000	0,2	-0,432214
0,343333	0,2	-0,436927
0,346667	0,2	-0,442861
0,350000	0,2	-0,449938
0,353333	0,2	-0,457680
0,356667	0,2	-0,465442
0,360000	0,2	-0,472638
0,363333	0,2	-0,478867
0,366667	0,2	-0,484192
0,370000	0,2	-0,489107
0,373333	0,2	-0,494073
0,376667	0,2	-0,499326
0,380000	0,2	-0,505032
0,383333	0,2	-0,511196
0,386667	0,2	-0,517471
0,390000	0,2	-0,523401
0,393333	0,2	-0,528830
0,396667	0,2	-0,533920
0,400000	0,2	-0,538901
0,403333	0,2	-0,543960
0,406667	0,2	-0,549255
0,410000	0,2	-0,554898
0,413333	0,2	-0,560851
0,416667	0,2	-0,566879
0,420000	0,2	-0,572708
0,423333	0,2	-0,578205
0,426667	0,2	-0,583504
0,430000	0,2	-0,589032
0,433333	0,2	-0,595215
0,436667	0,2	-0,602296
0,440000	0,2	-0,610347
0,443333	0,2	-0,618838
0,446667	0,2	-0,626593
0,450000	0,2	-0,632846
0,453333	0,2	-0,637955
0,456667	0,2	-0,642965
0,460000	0,2	-0,648734
0,463333	0,2	-0,655258
0,466667	0,2	-0,661740
0,470000	0,2	-0,667414
0,473333	0,2	-0,672168
0,476667	0,2	-0,676435
0,480000	0,2	-0,680788
0,483333	0,2	-0,685755
0,486667	0,2	-0,691692
0,490000	0,2	-0,698598
0,493333	0,2	-0,706188
0,496667	0,2	-0,714105
0,500000	0,2	-0,722006
0,503333	0,2	-0,729821
0,506667	0,2	-0,737883
0,510000	0,2	-0,746546
0,513333	0,2	-0,755652
0,516667	0,2	-0,764544
0,520000	0,2	-0,772787
0,523333	0,2	-0,780647
0,526667	0,2	-0,788591
0,530000	0,2	-0,796556
0,533333	0,2	-0,803884
0,536667	0,2	-0,809923
0,540000	0,2	-0,814828
0,543333	0,2	-0,819747
0,546667	0,2	-0,825803
0,550000	0,2	-0,833037
0,553333	0,2	-0,840636
0,556667	0,2	-0,847812
0,560000	0,2	-0,854220
0,563333	0,2	-0,859998
0,566667	0,2	-0,865816
0,570000	0,2	-0,872786
0,573333	0,2	-0,881811
0,576667	0,2	-0,892777
0,580000	0,2	-0,904559
0,583333	0,2	-0,915874
0,586667	0,2	-0,926162
0,590000	0,2	-0,935852
0,593333	0,2	-0,945677
0,596667	0,2	-0,955865
0,600000	0,2	-0,966194
0,603333	0,2	-0,976296
0,606667	0,2	-0,985629
0,610000	0,2	-0,993715
0,613333	0,2	-1,000754
0,616667	0,2	-1,007618
0,620000	0,2	-1,014929
0,623333	0,2	-1,022666
0,626667	0,2	-1,030773
0,630000	0,2	-1,039351
0,633333	0,2	-1,048261
0,636667	0,2	-1,057128
0,640000	0,2	-1,065838
0,643333	0,2	-1,074949
0,646667	0,2	-1,085319
0,650000	0,2	-1,097122
0,653333	0,2	-1,109380
0,656667	0,2	-1,120741
0,660000	0,2	-1,130735
0,663333	0,2	-1,140043
0,666667	0,2	-1,149606
0,670000	0,2	-1,159716
0,673333	0,2	-1,169910
0,676667	0,2	-1,179637
0,680000	0,2	-1,188864
0,683333	0,2	-1,198098
0,686667	0,2	-1,207912
0,690000	0,2	-1,218357
0,693333	0,2	-1,229230
0,696667	0,2	-1,240555
0,700000	0,2	-1,252172
0,703333	0,2	-1,263433
0,706667	0,2	-1,273687
0,710000	0,2	-1,282829
0,713333	0,2	-1,291369
0,716667	0,2	-1,300074
0,720000	0,2	-1,309567
0,723333	0,2	-1,320138
0,726667	0,2	-1,331823
0,730000	0,2	-1,344511
0,733333	0,2	-1,357873
0,736667	0,2	-1,371577
0,740000	0,2	-1,385638
0,743333	0,2	-1,400238
0,746667	0,2	-1,415393
0,750000	0,2	-1,430890
0,753333	0,2	-1,446292
0,756667	0,2	-1,461081
0,760000	0,2	-1,475021
0,763333	0,2	-1,488286
0,766667	0,2	-1,501155
0,770000	0,2	-1,513785
0,773333	0,2	-1,526209
0,776667	0,2	-1,538498
0,780000	0,2	-1,550980
0,783333	0,2	-1,564171
0,786667	0,2	-1,578308
0,790000	0,2	-1,592942
0,793333	0,2	-1,607284
0,796667	0,2	-1,621156
0,800000	0,2	-1,635383
0,803333	0,2	-1,650997
0,806667	0,2	-1,668223
0,810000	0,2	-1,686331
0,813333	0,2	-1,704249
0,816667	0,2	-1,721258
0,820000	0,2	-1,737324
0,823333	0,2	-1,752961
0,826667	0,2	-1,768680
0,830000	0,2	-1,784549
0,833333	0,2	-1,800350
0,836667	0,2	-1,816044
0,840000	0,2	-1,831824
0,843333	0,2	-1,847708
0,846667	0,2	-1,863425
0,850000	0,2	-1,878744
0,853333	0,2	-1,893657
0,856667	0,2	-1,908341
0,860000	0,2	-1,923105
0,863333	0,2	-1,938424
0,866667	0,2	-1,954778
0,870000	0,2	-1,972007
0,873333	0,2	-1,989147
0,876667	0,2	-2,005362
0,880000	0,2	-2,020742
0,883333	0,2	-2,036115
0,886667	0,2	-2,052380
0,890000	0,2	-2,070214
0,893333	0,2	-2,090173
0,896667	0,2	-2,112356
0,900000	0,2	-2,135797
0,903333	0,2	-2,158812
0,906667	0,2	-2,180076
0,910000	0,2	-2,199367
0,913333	0,2	-2,217579
0,916667	0,2	-2,235932
0,920000	0,2	-2,254932
0,923333	0,2	-2,274055
0,926667	0,2	-2,292325
0,930000	0,2	-2,309163
0,933333	0,2	-2,324835
0,936667	0,2	-2,340249
0,940000	0,2	-2,356258
0,943333	0,2	-2,372967
0,946667	0,2	-2,389653
0,950000	0,2	-2,405531
0,953333	0,2	-2,420789
0,956667	0,2	-2,436718
0,960000	0,2	-2,454603
0,963333	0,2	-2,474540
0,966667	0,2	-2,495537
0,970000	0,2	-2,516675
0,973333	0,2	-2,537727
0,976667	0,2	-2,558740
0,980000	0,2	-2,579604
0,983333	0,2	-2,600061
0,986667	0,2	-2,619913
0,990000	0,2	-2,639189
0,993333	0,2	-2,657888
0,996667	0,2	-2,675581
1,000000	0,2	-2,691806
1,003333	0,2	-2,706766
1,006667	0,2	-2,720976
1,010000	0,2	-2,734623
1,013333	0,2	-2,747864
1,016667	0,2	-2,761191
1,020000	0,2	-2,775027
1,023333	0,2	-2,789176
1,026667	0,2	-2,803023
1,030000	0,2	-2,816189
1,033333	0,2	-2,828738
1,036667	0,2	-2,841099
1,040000	0,2	-2,854093
1,043333	0,2	-2,868601
1,046667	0,2	-2,884874
1,050000	0,2	-2,902328
1,053333	0,2	-2,919925
1,056667	0,2	-2,936552
1,060000	0,2	-2,951342
1,063333	0,2	-2,964184
1,066667	0,2	-2,975956
1,070000	0,2	-2,987927
1,073333	0,2	-3,000782
1,076667	0,2	-3,013992
1,080000	0,2	-3,026254
1,083333	0,2	-3,036615
1,086667	0,2	-3,045040
1,090000	0,2	-3,052147
1,093333	0,2	-3,058628
1,096667	0,2	-3,064790
1,100000	0,2	-3,070518
1,103333	0,2	-3,075661
1,106667	0,2	-3,080469
1,110000	0,2	-3,085525
1,113333	0,2	-3,091314
1,116667	0,2	-3,098148
1,120000	0,2	-3,106219
1,123333	0,2	-3,115402
1,126667	0,2	-3,125313
1,130000	0,2	-3,135601
1,133333	0,2	-3,145953
1,136667	0,2	-3,155917
1,140000	0,2	-3,164777
1,143333	0,2	-3,171788
1,146667	0,2	-3,176716
1,150000	0,2	-3,180071
1,153333	0,2	-3,182786
1,156667	0,2	-3,185453
1,160000	0,2	-3,187701
1,163333	0,2	-3,188641
1,166667	0,2	-3,187857
1,170000	0,2	-3,185600
1,173333	0,2	-3,182237
1,176667	0,2	-3,178047
1,180000	0,2	-3,173327
1,183333	0,2	-3,168358
1,186667	0,2	-3,163617
1,190000	0,2	-3,160070
1,193333	0,2	-3,158759
1,196667	0,2	-3,160153
1,200000	0,2	-3,163849
1,203333	0,2	-3,168470
1,206667	0,2	-3,171960
1,210000	0,2	-3,172515
1,213333	0,2	-3,169660
1,216667	0,2	-3,164443
1,220000	0,2	-3,158515
1,223333	0,2	-3,153130
1,226667	0,2	-3,148564
1,230000	0,2	-3,144123
1,233333	0,2	-3,138949
1,236667	0,2	-3,132777
1,240000	0,2	-3,125937
1,243333	0,2	-3,118958
1,246667	0,2	-3,111952
1,250000	0,2	-3,104404
1,253333	0,2	-3,095764
1,256667	0,2	-3,086039
1,260000	0,2	-3,075888
1,263333	0,2	-3,066115
1,266667	0,2	-3,057104
1,270000	0,2	-3,048923
1,273333	0,2	-3,041731
1,276667	0,2	-3,035779
1,280000	0,2	-3,031132
1,283333	0,2	-3,027565
1,286667	0,2	-3,024678
1,290000	0,2	-3,021921
1,293333	0,2	-3,018463
1,296667	0,2	-3,013457
1,300000	0,2	-3,006694
1,303333	0,2	-2,998773
1,306667	0,2	-2,990547
1,310000	0,2	-2,982407
1,313333	0,2	-2,974086
1,316667	0,2	-2,965302
1,320000	0,2	-2,956363
1,323333	0,2	-2,947840
1,326667	0,2	-2,939807
1,330000	0,2	-2,931542
1,333333	0,2	-2,921867
1,336667	0,2	-2,909975
1,340000	0,2	-2,896312
1,343333	0,2	-2,882530
1,346667	0,2	-2,870274
1,350000	0,2	-2,860218
1,353333	0,2	-2,852087
1,356667	0,2	-2,844919
1,360000	0,2	-2,837526
1,363333	0,2	-2,829356
1,366667	0,2	-2,820859
1,370000	0,2	-2,812997
1,373333	0,2	-2,806585
1,376667	0,2	-2,801890
1,380000	0,2	-2,798313
1,383333	0,2	-2,794531
1,386667	0,2	-2,789390
1,390000	0,2	-2,782643
1,393333	0,2	-2,774672
1,396667	0,2	-2,765782
1,400000	0,2	-2,755918
1,403333	0,2	-2,745046
1,406667	0,2	-2,733617
1,410000	0,2	-2,722372
1,413333	0,2	-2,711774
1,416667	0,2	-2,701808
1,420000	0,2	-2,692246
1,423333	0,2	-2,682867
1,426667	0,2	-2,673691
1,430000	0,2	-2,665382
1,433333	0,2	-2,658946
1,436667	0,2	-2,654651
1,440000	0,2	-2,651557
1,443333	0,2	-2,648228
1,446667	0,2	-2,643636
1,450000	0,2	-2,637358
1,453333	0,2	-2,629370
1,456667	0,2	-2,620101
1,460000	0,2	-2,610437
1,463333	0,2	-2,601140
1,466667	0,2	-2,592125
1,470000	0,2	-2,582690
1,473333	0,2	-2,572466
1,476667	0,2	-2,561835
1,480000	0,2	-2,551567
1,483333	0,2	-2,542258
1,486667	0,2	-2,533958
1,490000	0,2	-2,526283
1,493333	0,2	-2,518725
1,496667	0,2	-2,510774
1,500000	0,2	-2,502141
1,503333	0,2	-2,493003
1,506667	0,2	-2,483932
1,510000	0,2	-2,475497
1,513333	0,2	-2,467818
1,516667	0,2	-2,460591
1,520000	0,2	-2,453687
1,523333	0,2	-2,447536
1,526667	0,2	-2,442662
1,530000	0,2	-2,438928
1,533333	0,2	-2,435419
1,536667	0,2	-2,431118
1,540000	0,2	-2,425762
1,543333	0,2	-2,419882
1,546667	0,2	-2,414106
1,550000	0,2	-2,408751
1,553333	0,2	-2,403738
1,556667	0,2	-2,398595
1,560000	0,2	-2,392812
1,563333	0,2	-2,386301
1,566667	0,2	-2,379403
1,570000	0,2	-2,372415
1,573333	0,2	-2,365358
1,576667	0,2	-2,358380
1,580000	0,2	-2,352012
1,583333	0,2	-2,346883
1,586667	0,2	-2,343305
1,590000	0,2	-2,340964
1,593333	0,2	-2,338911
1,596667	0,2	-2,335955
1,600000	0,2	-2,331129
1,603333	0,2	-2,324100
1,606667	0,2	-2,315449
1,610000	0,2	-2,306441
1,613333	0,2	-2,298268
1,616667	0,2	-2,291514
1,620000	0,2	-2,286052
1,623333	0,2	-2,281089
1,626667	0,2	-2,275748
1,630000	0,2	-2,269938
1,633333	0,2	-2,264201
1,636667	0,2	-2,258851
1,640000	0,2	-2,253762
1,643333	0,2	-2,248684
1,646667	0,2	-2,243456
1,650000	0,2	-2,238065
1,653333	0,2	-2,232478
1,656667	0,2	-2,226474
1,660000	0,2	-2,219859
1,663333	0,2	-2,212974
1,666667	0,2	-2,206703
1,670000	0,2	-2,201766
1,673333	0,2	-2,198266
1,676667	0,2	-2,195832
1,680000	0,2	-2,193899
1,683333	0,2	-2,191930
1,686667	0,2	-2,189539
1,690000	0,2	-2,186466
1,693333	0,2	-2,182720
1,696667	0,2	-2,178897
1,700000	0,2	-2,175837
1,703333	0,2	-2,173634
1,706667	0,2	-2,171398
1,710000	0,2	-2,168013
1,713333	0,2	-2,163035
1,716667	0,2	-2,156958
1,720000	0,2	-2,150589
1,723333	0,2	-2,144267
1,726667	0,2	-2,137758
1,730000	0,2	-2,130778
1,733333	0,2	-2,123578
1,736667	0,2	-2,117045
1,740000	0,2	-2,112285
1,743333	0,2	-2,109943
1,746667	0,2	-2,109654
1,750000	0,2	-2,110174
1,753333	0,2	-2,110119
1,756667	0,2	-2,108728
1,760000	0,2	-2,106013
1,763333	0,2	-2,102354
1,766667	0,2	-2,098116
1,770000	0,2	-2,093657
1,773333	0,2	-2,089439
1,776667	0,2	-2,085906
1,780000	0,2	-2,083220
1,783333	0,2	-2,081045
1,786667	0,2	-2,078638
1,790000	0,2	-2,075485
1,793333	0,2	-2,071722
1,796667	0,2	-2,067916
1,800000	0,2	-2,064544
1,803333	0,2	-2,061739
1,806667	0,2	-2,059440
1,810000	0,2	-2,057442
1,813333	0,2	-2,055344
1,816667	0,2	-2,052844
1,820000	0,2	-2,050143
1,823333	0,2	-2,047929
1,826667	0,2	-2,046752
1,830000	0,2	-2,046395
1,833333	0,2	-2,045972
1,836667	0,2	-2,044589
1,840000	0,2	-2,041936
1,843333	0,2	-2,038332
1,846667	0,2	-2,034349
1,850000	0,2	-2,030454
1,853333	0,2	-2,026916
1,856667	0,2	-2,023960
1,860000	0,2	-2,021755
1,863333	0,2	-2,020296
1,866667	0,2	-2,019520
1,870000	0,2	-2,019276
1,873333	0,2	-2,019011
1,876667	0,2	-2,017812
1,880000	0,2	-2,015088
1,883333	0,2	-2,011116
1,886667	0,2	-2,006633
1,890000	0,2	-2,002114
1,893333	0,2	-1,997758
1,896667	0,2	-1,993814
1,900000	0,2	-1,990581
1,903333	0,2	-1,988309
1,906667	0,2	-1,987151
1,910000	0,2	-1,987011
1,913333	0,2	-1,987447
1,916667	0,2	-1,987830
1,920000	0,2	-1,987648
1,923333	0,2	-1,986814
1,926667	0,2	-1,985675
1,930000	0,2	-1,984493
1,933333	0,2	-1,983128
1,936667	0,2	-1,981453
1,940000	0,2	-1,979671
1,943333	0,2	-1,978030
1,946667	0,2	-1,976527
1,950000	0,2	-1,974923
1,953333	0,2	-1,972938
1,956667	0,2	-1,970490
1,960000	0,2	-1,967688
1,963333	0,2	-1,964537
1,966667	0,2	-1,960961
1,970000	0,2	-1,957290
1,973333	0,2	-1,954374
1,976667	0,2	-1,952929
1,980000	0,2	-1,952899
1,983333	0,2	-1,953535
1,986667	0,2	-1,953926
1,990000	0,2	-1,953455
1,993333	0,2	-1,952007
1,996667	0,2	-1,949958
2,000000	0,2	-1,947964
2,003333	0,2	-1,946576
2,006667	0,2	-1,945989
2,010000	0,2	-1,946114
2,013333	0,2	-1,946515
2,016667	0,2	-1,946380
2,020000	0,2	-1,945078
2,023333	0,2	-1,942775
2,026667	0,2	-1,940383
2,030000	0,2	-1,938722
2,033333	0,2	-1,937669
2,036667	0,2	-1,936490
2,040000	0,2	-1,934900
2,043333	0,2	-1,933273
2,046667	0,2	-1,931879
2,050000	0,2	-1,930525
2,053333	0,2	-1,929006
2,056667	0,2	-1,927456
2,060000	0,2	-1,926075
2,063333	0,2	-1,924849
2,066667	0,2	-1,923765
2,070000	0,2	-1,923008
2,073333	0,2	-1,922602
2,076667	0,2	-1,922226
2,080000	0,2	-1,921676
2,083333	0,2	-1,921166
2,086667	0,2	-1,920966
2,090000	0,2	-1,921049
2,093333	0,2	-1,921230
2,096667	0,2	-1,921201
2,100000	0,2	-1,920416
2,103333	0,2	-1,918485
2,106667	0,2	-1,915729
2,110000	0,2	-1,912930
2,113333	0,2	-1,910485
2,116667	0,2	-1,908172
2,120000	0,2	-1,905742
2,123333	0,2	-1,903301
2,126667	0,2	-1,901099
2,130000	0,2	-1,899399
2,133333	0,2	-1,898559
2,136667	0,2	-1,898765
2,140000	0,2	-1,899508
2,143333	0,2	-1,899704
2,146667	0,2	-1,898497
2,150000	0,2	-1,895871
2,153333	0,2	-1,892614
2,156667	0,2	-1,889790
2,160000	0,2	-1,888104
2,163333	0,2	-1,887524
2,166667	0,2	-1,887290
2,170000	0,2	-1,886616
2,173333	0,2	-1,885457
2,176667	0,2	-1,884234
2,180000	0,2	-1,883187
2,183333	0,2	-1,882355
2,186667	0,2	-1,881680
2,190000	0,2	-1,880963
2,193333	0,2	-1,879998
2,196667	0,2	-1,878687
2,200000	0,2	-1,877065
2,203333	0,2	-1,875279
2,206667	0,2	-1,873492
2,210000	0,2	-1,871865
2,213333	0,2	-1,870556
2,216667	0,2	-1,869528
2,220000	0,2	-1,868454
2,223333	0,2	-1,867059
2,226667	0,2	-1,865478
2,230000	0,2	-1,864187
2,233333	0,2	-1,863567
2,236667	0,2	-1,863468
2,240000	0,2	-1,863441
2,243333	0,2	-1,863260
2,246667	0,2	-1,862752
2,250000	0,2	-1,861645
2,253333	0,2	-1,860041
2,256667	0,2	-1,858412
2,260000	0,2	-1,857025
2,263333	0,2	-1,855820
2,266667	0,2	-1,854623
2,270000	0,2	-1,853263
2,273333	0,2	-1,851752
2,276667	0,2	-1,850324
2,280000	0,2	-1,849268
2,283333	0,2	-1,848671
2,286667	0,2	-1,848218
2,290000	0,2	-1,847480
2,293333	0,2	-1,846356
2,296667	0,2	-1,844903
2,300000	0,2	-1,843063
2,303333	0,2	-1,840989
2,306667	0,2	-1,839224
2,310000	0,2	-1,838388
2,313333	0,2	-1,838730
2,316667	0,2	-1,839808
2,320000	0,2	-1,840686
2,323333	0,2	-1,840705
2,326667	0,2	-1,839947
2,330000	0,2	-1,838758
2,333333	0,2	-1,837180
2,336667	0,2	-1,835333
2,340000	0,2	-1,833880
2,343333	0,2	-1,833484
2,346667	0,2	-1,834099
2,350000	0,2	-1,835047
2,353333	0,2	-1,835768
2,356667	0,2	-1,836347
2,360000	0,2	-1,837130
2,363333	0,2	-1,837976
2,366667	0,2	-1,838390
2,370000	0,2	-1,838253
2,373333	0,2	-1,837867
2,376667	0,2	-1,837338
2,380000	0,2	-1,836511
2,383333	0,2	-1,835476
2,386667	0,2	-1,834623
2,390000	0,2	-1,834205
2,393333	0,2	-1,834094
2,396667	0,2	-1,834012
2,400000	0,2	-1,833867
2,403333	0,2	-1,833751
2,406667	0,2	-1,833757
2,410000	0,2	-1,833949
2,413333	0,2	-1,834365
2,416667	0,2	-1,834776
2,420000	0,2	-1,834598
2,423333	0,2	-1,833393
2,426667	0,2	-1,831305
2,430000	0,2	-1,828996
2,433333	0,2	-1,827253
2,436667	0,2	-1,826498
2,440000	0,2	-1,826625
2,443333	0,2	-1,827232
2,446667	0,2	-1,827916
2,450000	0,2	-1,828466
2,453333	0,2	-1,828753
2,456667	0,2	-1,828585
2,460000	0,2	-1,827932
2,463333	0,2	-1,827130
2,466667	0,2	-1,826552
2,470000	0,2	-1,826238
2,473333	0,2	-1,826015
2,476667	0,2	-1,825876
2,480000	0,2	-1,826233
2,483333	0,2	-1,827624
2,486667	0,2	-1,829957
2,490000	0,2	-1,832435
2,493333	0,2	-1,834277
2,496667	0,2	-1,835099
2,500000	0,2	-1,834884
2,503333	0,2	-1,834003
2,506667	0,2	-1,832983
2,510000	0,2	-1,832101
2,513333	0,2	-1,831420
2,516667	0,2	-1,831060
2,520000	0,2	-1,831190
2,523333	0,2	-1,831947
2,526667	0,2	-1,833324
2,530000	0,2	-1,834962
2,533333	0,2	-1,836316
2,536667	0,2	-1,837155
2,540000	0,2	-1,837694
2,543333	0,2	-1,838284
2,546667	0,2	-1,839171
2,550000	0,2	-1,840509
2,553333	0,2	-1,842401
2,556667	0,2	-1,844608
2,560000	0,2	-1,846352
2,563333	0,2	-1,846945
2,566667	0,2	-1,846494
2,570000	0,2	-1,845563
2,573333	0,2	-1,844472
2,576667	0,2	-1,843281
2,580000	0,2	-1,842121
2,583333	0,2	-1,841238
2,586667	0,2	-1,840827
2,590000	0,2	-1,840866
2,593333	0,2	-1,841179
2,596667	0,2	-1,841554
2,600000	0,2	-1,841878
2,603333	0,2	-1,842365
2,606667	0,2	-1,843455
2,610000	0,2	-1,845237
2,613333	0,2	-1,847309
2,616667	0,2	-1,849312
2,620000	0,2	-1,851053
2,623333	0,2	-1,852151
2,626667	0,2	-1,852357
2,630000	0,2	-1,852036
2,633333	0,2	-1,851716
2,636667	0,2	-1,851550
2,640000	0,2	-1,851482
2,643333	0,2	-1,851522
2,646667	0,2	-1,851778
2,650000	0,2	-1,852232
2,653333	0,2	-1,852491
2,656667	0,2	-1,852184
2,660000	0,2	-1,851603
2,663333	0,2	-1,851288
2,666667	0,2	-1,851319
2,670000	0,2	-1,851606
2,673333	0,2	-1,852223
2,676667	0,2	-1,853081
2,680000	0,2	-1,853701
2,683333	0,2	-1,853428
2,686667	0,2	-1,851978
2,690000	0,2	-1,849741
2,693333	0,2	-1,847511
2,696667	0,2	-1,846150
2,700000	0,2	-1,846219
2,703333	0,2	-1,847500
2,706667	0,2	-1,848985
2,710000	0,2	-1,849589
2,713333	0,2	-1,848985
2,716667	0,2	-1,847739
2,720000	0,2	-1,846610
2,723333	0,2	-1,845767
2,726667	0,2	-1,844827
2,730000	0,2	-1,843485
2,733333	0,2	-1,841811
2,736667	0,2	-1,839958
2,740000	0,2	-1,837934
2,743333	0,2	-1,835866
2,746667	0,2	-1,834085
2,750000	0,2	-1,832743
2,753333	0,2	-1,831678
2,756667	0,2	-1,830644
2,760000	0,2	-1,829420
2,763333	0,2	-1,827884
2,766667	0,2	-1,826106
2,770000	0,2	-1,824252
2,773333	0,2	-1,822391
2,776667	0,2	-1,820435
2,780000	0,2	-1,818260
2,783333	0,2	-1,815922
2,786667	0,2	-1,813893
2,790000	0,2	-1,812873
2,793333	0,2	-1,813164
2,796667	0,2	-1,814434
2,800000	0,2	-1,816051
2,803333	0,2	-1,817299
2,806667	0,2	-1,817446
2,810000	0,2	-1,815932
2,813333	0,2	-1,812462
2,816667	0,2	-1,807066
2,820000	0,2	-1,800160
2,823333	0,2	-1,792226
2,826667	0,2	-1,783269
2,830000	0,2	-1,772596
2,833333	0,2	-1,759033
2,836667	0,2	-1,741288
2,840000	0,2	-1,718176
2,843333	0,2	-1,688935
2,846667	0,2	-1,653716
2,850000	0,2	-1,613699
2,853333	0,2	-1,570515
2,856667	0,2	-1,525457
2,860000	0,2	-1,479189
2,863333	0,2	-1,431832
2,866667	0,2	-1,383028
2,870000	0,2	-1,332307
2,873333	0,2	-1,279440
2,876667	0,2	-1,223851
2,880000	0,2	-1,163637
2,883333	0,2	-1,095279
2,886667	0,2	-1,014098
2,890000	0,2	-0,915136
2,893333	0,2	-0,793788
2,896667	0,2	-0,646229
2,900000	0,2	-0,471017
2,903333	0,2	-0,271325
2,906667	0,2	-0,055213
2,910000	0,2	0,166147
2,913333	0,2	0,380248
2,916667	0,2	0,574830
2,920000	0,2	0,739752
2,923333	0,2	0,868262
2,926667	0,2	0,957497
2,930000	0,2	1,009073
2,933333	0,2	1,029084
2,936667	0,2	1,026692
2,940000	0,2	1,012305
2,943333	0,2	0,996021
2,946667	0,2	0,986136
2,950000	0,2	0,988259
2,953333	0,2	1,005224
2,956667	0,2	1,037253
2,960000	0,2	1,082458
2,963333	0,2	1,137746
2,966667	0,2	1,199654
2,970000	0,2	1,264817
2,973333	0,2	1,330346
2,976667	0,2	1,394015
2,980000	0,2	1,453583
2,983333	0,2	1,506159
2,986667	0,2	1,548784
2,990000	0,2	1,579204
2,993333	0,2	1,595984
2,996667	0,2	1,598563
3,000000	0,2	1,587354
3,003333	0,2	1,563605
3,006667	0,2	1,529145
3,010000	0,2	1,486101
3,013333	0,2	1,436627
3,016667	0,2	1,382484
3,020000	0,2	1,324701
3,023333	0,2	1,263999
3,026667	0,2	1,201573
3,030000	0,2	1,139530
3,033333	0,2	1,080963
3,036667	0,2	1,029680
3,040000	0,2	0,989878
3,043333	0,2	0,966106
3,046667	0,2	0,963405
3,050000	0,2	0,988221
3,053333	0,2	1,051003
3,056667	0,2	1,169943
3,060000	0,2	1,374790
3,063333	0,2	1,710160
3,066667	0,2	2,236409
3,070000	0,2	3,024241
3,073333	0,2	4,141844
3,076667	0,2	5,638760
3,080000	0,2	7,532632
3,083333	0,2	9,801956
3,086667	0,2	12,383619
3,090000	0,2	15,173036
3,093333	0,2	18,027295
3,096667	0,2	20,774642
3,100000	0,2	23,233411
3,103333	0,2	25,238708
3,106667	0,2	26,668660
3,110000	0,2	27,460584
3,113333	0,2	27,613209
3,116667	0,2	27,177583
3,120000	0,2	26,241846
3,123333	0,2	24,915995
3,126667	0,2	23,322355
3,130000	0,2	21,593617
3,133333	0,2	19,873710
3,136667	0,2	18,308593
3,140000	0,2	17,015156
3,143333	0,2	16,036148
3,146667	0,2	15,311546
3,150000	0,2	14,695564
3,153333	0,2	14,018776
3,156667	0,2	13,161107
3,160000	0,2	12,095123
3,163333	0,2	10,882987
3,166667	0,2	9,639155
3,170000	0,2	8,483856
3,173333	0,2	7,508512
3,176667	0,2	6,761197
3,180000	0,2	6,248608
3,183333	0,2	5,946971
3,186667	0,2	5,815229
3,190000	0,2	5,805956
3,193333	0,2	5,872399
3,196667	0,2	5,972451
3,200000	0,2	6,070361
3,203333	0,2	6,136920
3,206667	0,2	6,149678
3,210000	0,2	6,094049
3,213333	0,2	5,964496
3,216667	0,2	5,764402
3,220000	0,2	5,504190
3,223333	0,2	5,198747
3,226667	0,2	4,865102
3,230000	0,2	4,520189
3,233333	0,2	4,178656
3,236667	0,2	3,851192
3,240000	0,2	3,543866
3,243333	0,2	3,258758
3,246667	0,2	2,995453
3,250000	0,2	2,752483
3,253333	0,2	2,528146
3,256667	0,2	2,320964
3,260000	0,2	2,130113
3,263333	0,2	1,955841
3,266667	0,2	1,799767
3,270000	0,2	1,664606
3,273333	0,2	1,552990
3,276667	0,2	1,465881
3,280000	0,2	1,401857
3,283333	0,2	1,357874
3,286667	0,2	1,330565
3,290000	0,2	1,316864
3,293333	0,2	1,313490
3,296667	0,2	1,316167
3,300000	0,2	1,320036
3,303333	0,2	1,320993
3,306667	0,2	1,316597
3,310000	0,2	1,306181
3,313333	0,2	1,290544
3,316667	0,2	1,271261
3,320000	0,2	1,250089
3,323333	0,2	1,229102
3,326667	0,2	1,210921
3,330000	0,2	1,198431
3,333333	0,2	1,194464
3,336667	0,2	1,201440
3,340000	0,2	1,220596
3,343333	0,2	1,251200
3,346667	0,2	1,290581
3,350000	0,2	1,334948
3,353333	0,2	1,380095
3,356667	0,2	1,421604
3,360000	0,2	1,455116
3,363333	0,2	1,476997
3,366667	0,2	1,485253
3,370000	0,2	1,480178
3,373333	0,2	1,464266
3,376667	0,2	1,441527
3,380000	0,2	1,416655
3,383333	0,2	1,394435
3,386667	0,2	1,379561
3,390000	0,2	1,376443
3,393333	0,2	1,388590
3,396667	0,2	1,418171
3,400000	0,2	1,466216
3,403333	0,2	1,532521
3,406667	0,2	1,615227
3,410000	0,2	1,711276
3,413333	0,2	1,817144
3,416667	0,2	1,928645
3,420000	0,2	2,040585
3,423333	0,2	2,147319
3,426667	0,2	2,243682
3,430000	0,2	2,325348
3,433333	0,2	2,388710
3,436667	0,2	2,430978
3,440000	0,2	2,450211
3,443333	0,2	2,445048
3,446667	0,2	2,414731
3,450000	0,2	2,359730
3,453333	0,2	2,282114
3,456667	0,2	2,184999
3,460000	0,2	2,071735
3,463333	0,2	1,945502
3,466667	0,2	1,809100
3,470000	0,2	1,664748
3,473333	0,2	1,514185
3,476667	0,2	1,359124
3,480000	0,2	1,201636
3,483333	0,2	1,044128
3,486667	0,2	0,889026
3,490000	0,2	0,738244
3,493333	0,2	0,592761
3,496667	0,2	0,453059
3,500000	0,2	0,319938
3,503333	0,2	0,194649
3,506667	0,2	0,078647
3,510000	0,2	-0,026533
3,513333	0,2	-0,119497
3,516667	0,2	-0,199334
3,520000	0,2	-0,265589
3,523333	0,2	-0,317648
3,526667	0,2	-0,354253
3,530000	0,2	-0,373790
3,533333	0,2	-0,374632
3,536667	0,2	-0,355314
3,540000	0,2	-0,315471
3,543333	0,2	-0,257146
3,546667	0,2	-0,185263
3,550000	0,2	-0,106967
3,553333	0,2	-0,030176
3,556667	0,2	0,038065
3,560000	0,2	0,093059
3,563333	0,2	0,133466
3,566667	0,2	0,161109
3,570000	0,2	0,179506
3,573333	0,2	0,192581
3,576667	0,2	0,204457
3,580000	0,2	0,219532
3,583333	0,2	0,242411
3,586667	0,2	0,278382
3,590000	0,2	0,334425
3,593333	0,2	0,419719
3,596667	0,2	0,544666
3,600000	0,2	0,717507
3,603333	0,2	0,938465
3,606667	0,2	1,194620
3,610000	0,2	1,460253
3,613333	0,2	1,703571
3,616667	0,2	1,896403
3,620000	0,2	2,022546
3,623333	0,2	2,081620
3,626667	0,2	2,087008
3,630000	0,2	2,059486
3,633333	0,2	2,019883
3,636667	0,2	1,983631
3,640000	0,2	1,958613
3,643333	0,2	1,945941
3,646667	0,2	1,942603
3,650000	0,2	1,944915
3,653333	0,2	1,950721
3,656667	0,2	1,959530
3,660000	0,2	1,972160
3,663333	0,2	1,990532
3,666667	0,2	2,017024
3,670000	0,2	2,053631
3,673333	0,2	2,101610
3,676667	0,2	2,161724
3,680000	0,2	2,234719
3,683333	0,2	2,321316
3,686667	0,2	2,421902
3,690000	0,2	2,536668
3,693333	0,2	2,665767
3,696667	0,2	2,809008
3,700000	0,2	2,965918
3,703333	0,2	3,136303
3,706667	0,2	3,320284
3,710000	0,2	3,517584
3,713333	0,2	3,727050
3,716667	0,2	3,947165
3,720000	0,2	4,176792
3,723333	0,2	4,414943
3,726667	0,2	4,659967
3,730000	0,2	4,909269
3,733333	0,2	5,159622
3,736667	0,2	5,407615
3,740000	0,2	5,649908
3,743333	0,2	5,883285
3,746667	0,2	6,104550
3,750000	0,2	6,310270
3,753333	0,2	6,496818
3,756667	0,2	6,660789
3,760000	0,2	6,799115
3,763333	0,2	6,908891
3,766667	0,2	6,987400
3,770000	0,2	7,032320
3,773333	0,2	7,041874
3,776667	0,2	7,015216
3,780000	0,2	6,952968
3,783333	0,2	6,856759
3,786667	0,2	6,727966
3,790000	0,2	6,567484
3,793333	0,2	6,376559
3,796667	0,2	6,157243
3,800000	0,2	5,912363
3,803333	0,2	5,645533
3,806667	0,2	5,360792
3,810000	0,2	5,061817
3,813333	0,2	4,751690
3,816667	0,2	4,433519
3,820000	0,2	4,111168
3,823333	0,2	3,789238
3,826667	0,2	3,472173
3,830000	0,2	3,163415
3,833333	0,2	2,865219
3,836667	0,2	2,578921
3,840000	0,2	2,305428
3,843333	0,2	2,045275
3,846667	0,2	1,798190
3,850000	0,2	1,563207
3,853333	0,2	1,339394
3,856667	0,2	1,126208
3,860000	0,2	0,923356
3,863333	0,2	0,730524
3,866667	0,2	0,546931
3,870000	0,2	0,371192
3,873333	0,2	0,201899
3,876667	0,2	0,038542
3,880000	0,2	-0,118160
3,883333	0,2	-0,266982
3,886667	0,2	-0,407006
3,890000	0,2	-0,537578
3,893333	0,2	-0,658136
3,896667	0,2	-0,768458
3,900000	0,2	-0,868620
3,903333	0,2	-0,958561
3,906667	0,2	-1,038062
3,910000	0,2	-1,107126
3,913333	0,2	-1,166079
3,916667	0,2	-1,215275
3,920000	0,2	-1,254912
3,923333	0,2	-1,285048
3,926667	0,2	-1,305922
3,930000	0,2	-1,318699
3,933333	0,2	-1,325660
3,936667	0,2	-1,329243
3,940000	0,2	-1,330909
3,943333	0,2	-1,330636
3,946667	0,2	-1,327203
3,950000	0,2	-1,319293
3,953333	0,2	-1,306445
3,956667	0,2	-1,288962
3,960000	0,2	-1,267440
3,963333	0,2	-1,242619
3,966667	0,2	-1,215198
3,970000	0,2	-1,185433
3,973333	0,2	-1,153059
3,976667	0,2	-1,117643
3,980000	0,2	-1,078874
3,983333	0,2	-1,036726
3,986667	0,2	-0,991296
3,990000	0,2	-0,942289
3,993333	0,2	-0,888954
3,996667	0,2	-0,830593
4,000000	0,2	-0,766841
4,003333	0,2	-0,697334
4,006667	0,2	-0,621230
4,010000	0,2	-0,537321
4,013333	0,2	-0,444772
4,016667	0,2	-0,343285
4,020000	0,2	-0,232174
4,023333	0,2	-0,109516
4,026667	0,2	0,027811
4,030000	0,2	0,183748
4,033333	0,2	0,362874
4,036667	0,2	0,570360
4,040000	0,2	0,811713
4,043333	0,2	1,092279
4,046667	0,2	1,417237
4,050000	0,2	1,792682
4,053333	0,2	2,226884
4,056667	0,2	2,730481
4,060000	0,2	3,315583
4,063333	0,2	3,994607
4,066667	0,2	4,779407
4,070000	0,2	5,680225
4,073333	0,2	6,703519
4,076667	0,2	7,848788
4,080000	0,2	9,105585
4,083333	0,2	10,452944
4,086667	0,2	11,864704
4,090000	0,2	13,326714
4,093333	0,2	14,876625
4,096667	0,2	16,680639
4,100000	0,2	19,162927
4,103333	0,2	23,191079
4,106667	0,2	30,235587
4,110000	0,2	42,222248
4,113333	0,2	60,719885
4,116667	0,2	85,573879
4,120000	0,2	113,896432
4,123333	0,2	140,449451
4,126667	0,2	159,480436
4,130000	0,2	166,943948
4,133333	0,2	161,852242
4,136667	0,2	146,225372
4,140000	0,2	123,968660
4,143333	0,2	99,409635
4,146667	0,2	76,128699
4,150000	0,2	56,376202
4,153333	0,2	41,046156
4,156667	0,2	30,000398
4,160000	0,2	22,510709
4,163333	0,2	17,651024
4,166667	0,2	14,560121
4,170000	0,2	12,567794
4,173333	0,2	11,218374
4,176667	0,2	10,235980
4,180000	0,2	9,469508
4,183333	0,2	8,841826
4,186667	0,2	8,313371
4,190000	0,2	7,860676
4,193333	0,2	7,466209
4,196667	0,2	7,115149
4,200000	0,2	6,795184
4,203333	0,2	6,496883
4,206667	0,2	6,213846
4,210000	0,2	5,942397
4,213333	0,2	5,680998
4,216667	0,2	5,430018
4,220000	0,2	5,191471
4,223333	0,2	4,968077
4,226667	0,2	4,762067
4,230000	0,2	4,574494
4,233333	0,2	4,405455
4,236667	0,2	4,254983
4,240000	0,2	4,123782
4,243333	0,2	4,013164
4,246667	0,2	3,924193
4,250000	0,2	3,856985
4,253333	0,2	3,810879
4,256667	0,2	3,784787
4,260000	0,2	3,777468
4,263333	0,2	3,788083
4,266667	0,2	3,816124
4,270000	0,2	3,860694
4,273333	0,2	3,920519
4,276667	0,2	3,994290
4,280000	0,2	4,080871
4,283333	0,2	4,179765
4,286667	0,2	4,291137
4,290000	0,2	4,415122
4,293333	0,2	4,551143
4,296667	0,2	4,697620
4,300000	0,2	4,852452
4,303333	0,2	5,013642
4,306667	0,2	5,179077
4,310000	0,2	5,346136
4,313333	0,2	5,511811
4,316667	0,2	5,672874
4,320000	0,2	5,826060
4,323333	0,2	5,968537
4,326667	0,2	6,098360
4,330000	0,2	6,214315
4,333333	0,2	6,315298
4,336667	0,2	6,400289
4,340000	0,2	6,468987
4,343333	0,2	6,522130
4,346667	0,2	6,561254
4,350000	0,2	6,588288
4,353333	0,2	6,604960
4,356667	0,2	6,612249
4,360000	0,2	6,610498
4,363333	0,2	6,599804
4,366667	0,2	6,579875
4,370000	0,2	6,549901
4,373333	0,2	6,509282
4,376667	0,2	6,458470
4,380000	0,2	6,398978
4,383333	0,2	6,333044
4,386667	0,2	6,263682
4,390000	0,2	6,194897
4,393333	0,2	6,131439
4,396667	0,2	6,078153
4,400000	0,2	6,039467
4,403333	0,2	6,018988
4,406667	0,2	6,019147
4,410000	0,2	6,041096
4,413333	0,2	6,084547
4,416667	0,2	6,147738
4,420000	0,2	6,227909
4,423333	0,2	6,321641
4,426667	0,2	6,424995
4,430000	0,2	6,534002
4,433333	0,2	6,645003
4,436667	0,2	6,754347
4,440000	0,2	6,858276
4,443333	0,2	6,953421
4,446667	0,2	7,037093
4,450000	0,2	7,107186
4,453333	0,2	7,162112
4,456667	0,2	7,200880
4,460000	0,2	7,223145
4,463333	0,2	7,229014
4,466667	0,2	7,218730
4,470000	0,2	7,192454
4,473333	0,2	7,150491
4,476667	0,2	7,093713
4,480000	0,2	7,023340
4,483333	0,2	6,940581
4,486667	0,2	6,846946
4,490000	0,2	6,744446
4,493333	0,2	6,635397
4,496667	0,2	6,522266
4,500000	0,2	6,407506
4,503333	0,2	6,293483
4,506667	0,2	6,182801
4,510000	0,2	6,079034
4,513333	0,2	5,987382
4,516667	0,2	5,914714
4,520000	0,2	5,869406
4,523333	0,2	5,861588
4,526667	0,2	5,903273
4,530000	0,2	6,007444
4,533333	0,2	6,186032
4,536667	0,2	6,447350
4,540000	0,2	6,793645
4,543333	0,2	7,219827
4,546667	0,2	7,713673
4,550000	0,2	8,256848
4,553333	0,2	8,826433
4,556667	0,2	9,396749
4,560000	0,2	9,941354
4,563333	0,2	10,435706
4,566667	0,2	10,859911
4,570000	0,2	11,199961
4,573333	0,2	11,447551
4,576667	0,2	11,599539
4,580000	0,2	11,657535
4,583333	0,2	11,627808
4,586667	0,2	11,521204
4,590000	0,2	11,352919
4,593333	0,2	11,142382
4,596667	0,2	10,913087
4,600000	0,2	10,691767
4,603333	0,2	10,506563
4,606667	0,2	10,384162
4,610000	0,2	10,346569
4,613333	0,2	10,408469
4,616667	0,2	10,575354
4,620000	0,2	10,842360
4,623333	0,2	11,194457
4,626667	0,2	11,607973
4,630000	0,2	12,052785
4,633333	0,2	12,495250
4,636667	0,2	12,901649
4,640000	0,2	13,241537
4,643333	0,2	13,490692
4,646667	0,2	13,632933
4,650000	0,2	13,660215
4,653333	0,2	13,571909
4,656667	0,2	13,374060
4,660000	0,2	13,078287
4,663333	0,2	12,700182
4,666667	0,2	12,257582
4,670000	0,2	11,768949
4,673333	0,2	11,251922
4,676667	0,2	10,722242
4,680000	0,2	10,193230
4,683333	0,2	9,675869
4,686667	0,2	9,179133
4,690000	0,2	8,709922
4,693333	0,2	8,272672
4,696667	0,2	7,869420
4,700000	0,2	7,500378
4,703333	0,2	7,164417
4,706667	0,2	6,859444
4,710000	0,2	6,583017
4,713333	0,2	6,332878
4,716667	0,2	6,107034
4,720000	0,2	5,903508
4,723333	0,2	5,720165
4,726667	0,2	5,554963
4,730000	0,2	5,406298
4,733333	0,2	5,272965
4,736667	0,2	5,153938
4,740000	0,2	5,047892
4,743333	0,2	4,952800
4,746667	0,2	4,866425
4,750000	0,2	4,786978
4,753333	0,2	4,713007
4,756667	0,2	4,643053
4,760000	0,2	4,575535
4,763333	0,2	4,508936
4,766667	0,2	4,442313
4,770000	0,2	4,375288
4,773333	0,2	4,307337
4,776667	0,2	4,237434
4,780000	0,2	4,164561
4,783333	0,2	4,088637
4,786667	0,2	4,010793
4,790000	0,2	3,932645
4,793333	0,2	3,855783
4,796667	0,2	3,781837
4,800000	0,2	3,712385
4,803333	0,2	3,648802
4,806667	0,2	3,592450
4,810000	0,2	3,544827
4,813333	0,2	3,507197
4,816667	0,2	3,480363
4,820000	0,2	3,465064
4,823333	0,2	3,462157
4,826667	0,2	3,472146
4,830000	0,2	3,494511
4,833333	0,2	3,527747
4,836667	0,2	3,570427
4,840000	0,2	3,621662
4,843333	0,2	3,680243
4,846667	0,2	3,744157
4,850000	0,2	3,811236
4,853333	0,2	3,879760
4,856667	0,2	3,948319
4,860000	0,2	4,015482
4,863333	0,2	4,079684
4,866667	0,2	4,139079
4,870000	0,2	4,191648
4,873333	0,2	4,235854
4,876667	0,2	4,271204
4,880000	0,2	4,298023
4,883333	0,2	4,316800
4,886667	0,2	4,327816
4,890000	0,2	4,331060
4,893333	0,2	4,326450
4,896667	0,2	4,314311
4,900000	0,2	4,295357
4,903333	0,2	4,270308
4,906667	0,2	4,240007
4,910000	0,2	4,205650
4,913333	0,2	4,168669
4,916667	0,2	4,130667
4,920000	0,2	4,093470
4,923333	0,2	4,059190
4,926667	0,2	4,030088
4,930000	0,2	4,008133
4,933333	0,2	3,994727
4,936667	0,2	3,990879
4,940000	0,2	3,997393
4,943333	0,2	4,014595
4,946667	0,2	4,042182
4,950000	0,2	4,079636
4,953333	0,2	4,126507
4,956667	0,2	4,182064
4,960000	0,2	4,244736
4,963333	0,2	4,312230
4,966667	0,2	4,382254
4,970000	0,2	4,452682
4,973333	0,2	4,520965
4,976667	0,2	4,584017
4,980000	0,2	4,639047
4,983333	0,2	4,684166
4,986667	0,2	4,717969
4,990000	0,2	4,739140
4,993333	0,2	4,746878
4,996667	0,2	4,741379
5,000000	0,2	4,723565
5,003333	0,2	4,694527
5,006667	0,2	4,655361
5,010000	0,2	4,607199
5,013333	0,2	4,551334
5,016667	0,2	4,489608
5,020000	0,2	4,424491
5,023333	0,2	4,358514
5,026667	0,2	4,293818
5,030000	0,2	4,232066
5,033333	0,2	4,174501
5,036667	0,2	4,122355
5,040000	0,2	4,076988
5,043333	0,2	4,039622
5,046667	0,2	4,011471
5,050000	0,2	3,993843
5,053333	0,2	3,988055
5,056667	0,2	3,995554
5,060000	0,2	4,017729
5,063333	0,2	4,055460
5,066667	0,2	4,109180
5,070000	0,2	4,179380
5,073333	0,2	4,266931
5,076667	0,2	4,373128
5,080000	0,2	4,499483
5,083333	0,2	4,647278
5,086667	0,2	4,817470
5,090000	0,2	5,011157
5,093333	0,2	5,229611
5,096667	0,2	5,473443
5,100000	0,2	5,742212
5,103333	0,2	6,034939
5,106667	0,2	6,350193
5,110000	0,2	6,685326
5,113333	0,2	7,036206
5,116667	0,2	7,398001
5,120000	0,2	7,765768
5,123333	0,2	8,134129
5,126667	0,2	8,497121
5,130000	0,2	8,848713
5,133333	0,2	9,183121
5,136667	0,2	9,494686
5,140000	0,2	9,777915
5,143333	0,2	10,027958
5,146667	0,2	10,241214
5,150000	0,2	10,415391
5,153333	0,2	10,548764
5,156667	0,2	10,639627
5,160000	0,2	10,686985
5,163333	0,2	10,691381
5,166667	0,2	10,654515
5,170000	0,2	10,578474
5,173333	0,2	10,465678
5,176667	0,2	10,319265
5,180000	0,2	10,143141
5,183333	0,2	9,941465
5,186667	0,2	9,718250
5,190000	0,2	9,477443
5,193333	0,2	9,222924
5,196667	0,2	8,958094
5,200000	0,2	8,685615
5,203333	0,2	8,408040
5,206667	0,2	8,128474
5,210000	0,2	7,850132
5,213333	0,2	7,575698
5,216667	0,2	7,307434
5,220000	0,2	7,047402
5,223333	0,2	6,797143
5,226667	0,2	6,557342
5,230000	0,2	6,328254
5,233333	0,2	6,110353
5,236667	0,2	5,904301
5,240000	0,2	5,710543
5,243333	0,2	5,529203
5,246667	0,2	5,360419
5,250000	0,2	5,204496
5,253333	0,2	5,061594
5,256667	0,2	4,931488
5,260000	0,2	4,813501
5,263333	0,2	4,706407
5,266667	0,2	4,608743
5,270000	0,2	4,519587
5,273333	0,2	4,438908
5,276667	0,2	4,367204
5,280000	0,2	4,305101
5,283333	0,2	4,253099
5,286667	0,2	4,211058
5,290000	0,2	4,178023
5,293333	0,2	4,152911
5,296667	0,2	4,135163
5,300000	0,2	4,124539
5,303333	0,2	4,120772
5,306667	0,2	4,123966
5,310000	0,2	4,134928
5,313333	0,2	4,154495
5,316667	0,2	4,182943
5,320000	0,2	4,220317
5,323333	0,2	4,266776
5,326667	0,2	4,322367
5,330000	0,2	4,386807
5,333333	0,2	4,459828
5,336667	0,2	4,541557
5,340000	0,2	4,632052
5,343333	0,2	4,730823
5,346667	0,2	4,837313
5,350000	0,2	4,951267
5,353333	0,2	5,072311
5,356667	0,2	5,199545
5,360000	0,2	5,331588
5,363333	0,2	5,466928
5,366667	0,2	5,604075
5,370000	0,2	5,741274
5,373333	0,2	5,876428
5,376667	0,2	6,007388
5,380000	0,2	6,132063
5,383333	0,2	6,248402
5,386667	0,2	6,354350
5,390000	0,2	6,447648
5,393333	0,2	6,526063
5,396667	0,2	6,588032
5,400000	0,2	6,632703
5,403333	0,2	6,659425
5,406667	0,2	6,667425
5,410000	0,2	6,655952
5,413333	0,2	6,624889
5,416667	0,2	6,575289
5,420000	0,2	6,509076
5,423333	0,2	6,428016
5,426667	0,2	6,333187
5,430000	0,2	6,225645
5,433333	0,2	6,107347
5,436667	0,2	5,981177
5,440000	0,2	5,850376
5,443333	0,2	5,718063
5,446667	0,2	5,586881
5,450000	0,2	5,458945
5,453333	0,2	5,336203
5,456667	0,2	5,220480
5,460000	0,2	5,113146
5,463333	0,2	5,015121
5,466667	0,2	4,927072
5,470000	0,2	4,849413
5,473333	0,2	4,782378
5,476667	0,2	4,725993
5,480000	0,2	4,679804
5,483333	0,2	4,642731
5,486667	0,2	4,613239
5,490000	0,2	4,589776
5,493333	0,2	4,571053
5,496667	0,2	4,555839
5,500000	0,2	4,542828
5,503333	0,2	4,530669
5,506667	0,2	4,517866
5,510000	0,2	4,502853
5,513333	0,2	4,484483
5,516667	0,2	4,462279
5,520000	0,2	4,435925
5,523333	0,2	4,404842
5,526667	0,2	4,368418
5,530000	0,2	4,326374
5,533333	0,2	4,278941
5,536667	0,2	4,226807
5,540000	0,2	4,170702
5,543333	0,2	4,111088
5,546667	0,2	4,048250
5,550000	0,2	3,982463
5,553333	0,2	3,914165
5,556667	0,2	3,844049
5,560000	0,2	3,772841
5,563333	0,2	3,701167
5,566667	0,2	3,629608
5,570000	0,2	3,558769
5,573333	0,2	3,489358
5,576667	0,2	3,422159
5,580000	0,2	3,357828
5,583333	0,2	3,296774
5,586667	0,2	3,239233
5,590000	0,2	3,185590
5,593333	0,2	3,136754
5,596667	0,2	3,093987
5,600000	0,2	3,058312
5,603333	0,2	3,030191
5,606667	0,2	3,009528
5,610000	0,2	2,995880
5,613333	0,2	2,989036
5,616667	0,2	2,989541
5,620000	0,2	2,998507
5,623333	0,2	3,016874
5,626667	0,2	3,044958
5,630000	0,2	3,082677
5,633333	0,2	3,129584
5,636667	0,2	3,184603
5,640000	0,2	3,246460
5,643333	0,2	3,314361
5,646667	0,2	3,387632
5,650000	0,2	3,465080
5,653333	0,2	3,545236
5,656667	0,2	3,626851
5,660000	0,2	3,708836
5,663333	0,2	3,789768
5,666667	0,2	3,867653
5,670000	0,2	3,940253
5,673333	0,2	4,005447
5,676667	0,2	4,061519
5,680000	0,2	4,107553
5,683333	0,2	4,143296
5,686667	0,2	4,168438
5,690000	0,2	4,182124
5,693333	0,2	4,183048
5,696667	0,2	4,170110
5,700000	0,2	4,143129
5,703333	0,2	4,102734
5,706667	0,2	4,049857
5,710000	0,2	3,985644
5,713333	0,2	3,911592
5,716667	0,2	3,829452
5,720000	0,2	3,740871
5,723333	0,2	3,647026
5,726667	0,2	3,548592
5,730000	0,2	3,446196
5,733333	0,2	3,341007
5,736667	0,2	3,234784
5,740000	0,2	3,129353
5,743333	0,2	3,026155
5,746667	0,2	2,926595
5,750000	0,2	2,832453
5,753333	0,2	2,745088
5,756667	0,2	2,664751
5,760000	0,2	2,591174
5,763333	0,2	2,524000
5,766667	0,2	2,462736
5,770000	0,2	2,407129
5,773333	0,2	2,357555
5,776667	0,2	2,314854
5,780000	0,2	2,279664
5,783333	0,2	2,251789
5,786667	0,2	2,230249
5,790000	0,2	2,213607
5,793333	0,2	2,200493
5,796667	0,2	2,190470
5,800000	0,2	2,184079
5,803333	0,2	2,181905
5,806667	0,2	2,183967
5,810000	0,2	2,189884
5,813333	0,2	2,199227
5,816667	0,2	2,211523
5,820000	0,2	2,226045
5,823333	0,2	2,242043
5,826667	0,2	2,259312
5,830000	0,2	2,278294
5,833333	0,2	2,299523
5,836667	0,2	2,323268
5,840000	0,2	2,349845
5,843333	0,2	2,379721
5,846667	0,2	2,413147
5,850000	0,2	2,450086
5,853333	0,2	2,490561
5,856667	0,2	2,534932
5,860000	0,2	2,583646
5,863333	0,2	2,636666
5,866667	0,2	2,693452
5,870000	0,2	2,753555
5,873333	0,2	2,816979
5,876667	0,2	2,883946
5,880000	0,2	2,954430
5,883333	0,2	3,027915
5,886667	0,2	3,103530
5,890000	0,2	3,180372
5,893333	0,2	3,257589
5,896667	0,2	3,334260
5,900000	0,2	3,409341
5,903333	0,2	3,481687
5,906667	0,2	3,550235
5,910000	0,2	3,614277
5,913333	0,2	3,673249
5,916667	0,2	3,726145
5,920000	0,2	3,771614
5,923333	0,2	3,808641
5,926667	0,2	3,836644
5,930000	0,2	3,855078
5,933333	0,2	3,863375
5,936667	0,2	3,861178
5,940000	0,2	3,848446
5,943333	0,2	3,825397
5,946667	0,2	3,792441
5,950000	0,2	3,750169
5,953333	0,2	3,699287
5,956667	0,2	3,640429
5,960000	0,2	3,574147
5,963333	0,2	3,501209
5,966667	0,2	3,422599
5,970000	0,2	3,339208
5,973333	0,2	3,251963
5,976667	0,2	3,162001
5,980000	0,2	3,070258
5,983333	0,2	2,977325
5,986667	0,2	2,883987
5,990000	0,2	2,791564
5,993333	0,2	2,701578
5,996667	0,2	2,615301
6,000000	0,2	2,533626
6,003333	0,2	2,456997
6,006667	0,2	2,385358
6,010000	0,2	2,318450
6,013333	0,2	2,256115
6,016667	0,2	2,198474
6,020000	0,2	2,146111
6,023333	0,2	2,099847
6,026667	0,2	2,060187
6,030000	0,2	2,027079
6,033333	0,2	2,000059
6,036667	0,2	1,978609
6,040000	0,2	1,962598
6,043333	0,2	1,952310
6,046667	0,2	1,947896
6,050000	0,2	1,949129
6,053333	0,2	1,955666
6,056667	0,2	1,967030
6,060000	0,2	1,982491
6,063333	0,2	2,001412
6,066667	0,2	2,023394
6,070000	0,2	2,047898
6,073333	0,2	2,074242
6,076667	0,2	2,102164
6,080000	0,2	2,131767
6,083333	0,2	2,162678
6,086667	0,2	2,193650
6,090000	0,2	2,223268
6,093333	0,2	2,250911
6,096667	0,2	2,276781
6,100000	0,2	2,301180
6,103333	0,2	2,323992
6,106667	0,2	2,344714
6,110000	0,2	2,362806
6,113333	0,2	2,377932
6,116667	0,2	2,389689
6,120000	0,2	2,397475
6,123333	0,2	2,401014
6,126667	0,2	2,400524
6,130000	0,2	2,396083
6,133333	0,2	2,387374
6,136667	0,2	2,374157
6,140000	0,2	2,356711
6,143333	0,2	2,335751
6,146667	0,2	2,312152
6,150000	0,2	2,286893
6,153333	0,2	2,260800
6,156667	0,2	2,234092
6,160000	0,2	2,206495
6,163333	0,2	2,177839
6,166667	0,2	2,148496
6,170000	0,2	2,119272
6,173333	0,2	2,090874
6,176667	0,2	2,063662
6,180000	0,2	2,037808
6,183333	0,2	2,013347
6,186667	0,2	1,990269
6,190000	0,2	1,968824
6,193333	0,2	1,949380
6,196667	0,2	1,931887
6,200000	0,2	1,916012
6,203333	0,2	1,901680
6,206667	0,2	1,889007
6,210000	0,2	1,877900
6,213333	0,2	1,868000
6,216667	0,2	1,858955
6,220000	0,2	1,850652
6,223333	0,2	1,843005
6,226667	0,2	1,835704
6,230000	0,2	1,828462
6,233333	0,2	1,821052
6,236667	0,2	1,813039
6,240000	0,2	1,804047
6,243333	0,2	1,794242
6,246667	0,2	1,784258
6,250000	0,2	1,774826
6,253333	0,2	1,766453
6,256667	0,2	1,759167
6,260000	0,2	1,752432
6,263333	0,2	1,745428
6,266667	0,2	1,737587
6,270000	0,2	1,728721
6,273333	0,2	1,718934
6,276667	0,2	1,708701
6,280000	0,2	1,698576
6,283333	0,2	1,688856
6,286667	0,2	1,679878
6,290000	0,2	1,672218
6,293333	0,2	1,666468
6,296667	0,2	1,663065
6,300000	0,2	1,662148
6,303333	0,2	1,663446
6,306667	0,2	1,666623
6,310000	0,2	1,671831
6,313333	0,2	1,679737
6,316667	0,2	1,690973
6,320000	0,2	1,705639
6,323333	0,2	1,723385
6,326667	0,2	1,743982
6,330000	0,2	1,767713
6,333333	0,2	1,795183
6,336667	0,2	1,826850
6,340000	0,2	1,862840
6,343333	0,2	1,902975
6,346667	0,2	1,946960
6,350000	0,2	1,994625
6,353333	0,2	2,045802
6,356667	0,2	2,099967
6,360000	0,2	2,156199
6,363333	0,2	2,213612
6,366667	0,2	2,272080
6,370000	0,2	2,332247
6,373333	0,2	2,394444
6,376667	0,2	2,458125
6,380000	0,2	2,522412
6,383333	0,2	2,586526
6,386667	0,2	2,649750
6,390000	0,2	2,711486
6,393333	0,2	2,771420
6,396667	0,2	2,829439
6,400000	0,2	2,885299
6,403333	0,2	2,938508
6,406667	0,2	2,988568
6,410000	0,2	3,035137
6,413333	0,2	3,077871
6,416667	0,2	3,116207
6,420000	0,2	3,149391
6,423333	0,2	3,176775
6,426667	0,2	3,198071
6,430000	0,2	3,213349
6,433333	0,2	3,222851
6,436667	0,2	3,226842
6,440000	0,2	3,225543
6,443333	0,2	3,219078
6,446667	0,2	3,207539
6,450000	0,2	3,190986
6,453333	0,2	3,169223
6,456667	0,2	3,142076
6,460000	0,2	3,109941
6,463333	0,2	3,073603
6,466667	0,2	3,033695
6,470000	0,2	2,990397
6,473333	0,2	2,943666
6,476667	0,2	2,893947
6,480000	0,2	2,842222
6,483333	0,2	2,789290
6,486667	0,2	2,735440
6,490000	0,2	2,680672
6,493333	0,2	2,624827
6,496667	0,2	2,567755
6,500000	0,2	2,509602
6,503333	0,2	2,450751
6,506667	0,2	2,391572
6,510000	0,2	2,332414
6,513333	0,2	2,273717
6,516667	0,2	2,215959
6,520000	0,2	2,159509
6,523333	0,2	2,104466
6,526667	0,2	2,050406
6,530000	0,2	1,996588
6,533333	0,2	1,942842
6,536667	0,2	1,889863
6,540000	0,2	1,838433
6,543333	0,2	1,788733
6,546667	0,2	1,740416
6,550000	0,2	1,693139
6,553333	0,2	1,646937
6,556667	0,2	1,602131
6,560000	0,2	1,559158
6,563333	0,2	1,518351
6,566667	0,2	1,479626
6,570000	0,2	1,442546
6,573333	0,2	1,406737
6,576667	0,2	1,372050
6,580000	0,2	1,338488
6,583333	0,2	1,306367
6,586667	0,2	1,276251
6,590000	0,2	1,248364
6,593333	0,2	1,222369
6,596667	0,2	1,197927
6,600000	0,2	1,175065
6,603333	0,2	1,153779
6,606667	0,2	1,133691
6,610000	0,2	1,114547
6,613333	0,2	1,096746
6,616667	0,2	1,080943
6,620000	0,2	1,067374
6,623333	0,2	1,055640
6,626667	0,2	1,044991
6,630000	0,2	1,035072
6,633333	0,2	1,026488
6,636667	0,2	1,020086
6,640000	0,2	1,015822
6,643333	0,2	1,012864
6,646667	0,2	1,010393
6,650000	0,2	1,007923
6,653333	0,2	1,005468
6,656667	0,2	1,003784
6,660000	0,2	1,004046
6,663333	0,2	1,007035
6,666667	0,2	1,012835
6,670000	0,2	1,021107
6,673333	0,2	1,031247
6,676667	0,2	1,042400
6,680000	0,2	1,053728
6,683333	0,2	1,064926
6,686667	0,2	1,076344
6,690000	0,2	1,088576
6,693333	0,2	1,101923
6,696667	0,2	1,116182
6,700000	0,2	1,131016
6,703333	0,2	1,146495
6,706667	0,2	1,162976
6,710000	0,2	1,180528
6,713333	0,2	1,198827
6,716667	0,2	1,217539
6,720000	0,2	1,236375
6,723333	0,2	1,254911
6,726667	0,2	1,272725
6,730000	0,2	1,289752
6,733333	0,2	1,306391
6,736667	0,2	1,322961
6,740000	0,2	1,338918
6,743333	0,2	1,353112
6,746667	0,2	1,364911
6,750000	0,2	1,374623
6,753333	0,2	1,382657
6,756667	0,2	1,388796
6,760000	0,2	1,392716
6,763333	0,2	1,394597
6,766667	0,2	1,394774
6,770000	0,2	1,393301
6,773333	0,2	1,390216
6,776667	0,2	1,385914
6,780000	0,2	1,380896
6,783333	0,2	1,375126
6,786667	0,2	1,367981
6,790000	0,2	1,358895
6,793333	0,2	1,347717
6,796667	0,2	1,334577
6,800000	0,2	1,319912
6,803333	0,2	1,304484
6,806667	0,2	1,288831
6,810000	0,2	1,272602
6,813333	0,2	1,254807
6,816667	0,2	1,234962
6,820000	0,2	1,213728
6,823333	0,2	1,192317
6,826667	0,2	1,171692
6,830000	0,2	1,152128
6,833333	0,2	1,133145
6,836667	0,2	1,114076
6,840000	0,2	1,094625
6,843333	0,2	1,074779
6,846667	0,2	1,054626
6,850000	0,2	1,034440
6,853333	0,2	1,014682
6,856667	0,2	0,995651
6,860000	0,2	0,977229
6,863333	0,2	0,959133
6,866667	0,2	0,941263
6,870000	0,2	0,923928
6,873333	0,2	0,907783
6,876667	0,2	0,893325
6,880000	0,2	0,880545
6,883333	0,2	0,869015
6,886667	0,2	0,858100
6,890000	0,2	0,847332
6,893333	0,2	0,836763
6,896667	0,2	0,826761
6,900000	0,2	0,817434
6,903333	0,2	0,808574
6,906667	0,2	0,800135
6,910000	0,2	0,792195
6,913333	0,2	0,784597
6,916667	0,2	0,777224
6,920000	0,2	0,770384
6,923333	0,2	0,764545
6,926667	0,2	0,760017
6,930000	0,2	0,757067
6,933333	0,2	0,756026
6,936667	0,2	0,756982
6,940000	0,2	0,759411
6,943333	0,2	0,762257
6,946667	0,2	0,764668
6,950000	0,2	0,766715
6,953333	0,2	0,769139
6,956667	0,2	0,772507
6,960000	0,2	0,776963
6,963333	0,2	0,782458
6,966667	0,2	0,788798
6,970000	0,2	0,795731
6,973333	0,2	0,803110
6,976667	0,2	0,810905
6,980000	0,2	0,819258
6,983333	0,2	0,828381
6,986667	0,2	0,838214
6,990000	0,2	0,848609
6,993333	0,2	0,859853
6,996667	0,2	0,872328
7,000000	0,2	0,885753
7,003333	0,2	0,899261
7,006667	0,2	0,911918
7,010000	0,2	0,922964
7,013333	0,2	0,932009
7,016667	0,2	0,939257
7,020000	0,2	0,945293
7,023333	0,2	0,950284
7,026667	0,2	0,953562
7,030000	0,2	0,954328
7,033333	0,2	0,952503
7,036667	0,2	0,948746
7,040000	0,2	0,944096
7,043333	0,2	0,939578
7,046667	0,2	0,935756
7,050000	0,2	0,932776
7,053333	0,2	0,930734
7,056667	0,2	0,929570
7,060000	0,2	0,928889
7,063333	0,2	0,928351
7,066667	0,2	0,927980
7,070000	0,2	0,927987
7,073333	0,2	0,928674
7,076667	0,2	0,930486
7,080000	0,2	0,933723
7,083333	0,2	0,938315
7,086667	0,2	0,944089
7,090000	0,2	0,950838
7,093333	0,2	0,958115
7,096667	0,2	0,965343
7,100000	0,2	0,972120
7,103333	0,2	0,978231
7,106667	0,2	0,983390
7,110000	0,2	0,987341
7,113333	0,2	0,990320
7,116667	0,2	0,992849
7,120000	0,2	0,994945
7,123333	0,2	0,995850
7,126667	0,2	0,994653
7,130000	0,2	0,990957
7,133333	0,2	0,984939
7,136667	0,2	0,977103
7,140000	0,2	0,968053
7,143333	0,2	0,958323
7,146667	0,2	0,948136
7,150000	0,2	0,937194
7,153333	0,2	0,925019
7,156667	0,2	0,911375
7,160000	0,2	0,896088
7,163333	0,2	0,878988
7,166667	0,2	0,860605
7,170000	0,2	0,842449
7,173333	0,2	0,825866
7,176667	0,2	0,810798
7,180000	0,2	0,796050
7,183333	0,2	0,780492
7,186667	0,2	0,763764
7,190000	0,2	0,746207
7,193333	0,2	0,728510
7,196667	0,2	0,711201
7,200000	0,2	0,694353
7,203333	0,2	0,677995
7,206667	0,2	0,662438
7,210000	0,2	0,647887
7,213333	0,2	0,634249
7,216667	0,2	0,621577
7,220000	0,2	0,610208
7,223333	0,2	0,600339
7,226667	0,2	0,591732
7,230000	0,2	0,583904
7,233333	0,2	0,576359
7,236667	0,2	0,568449
7,240000	0,2	0,559344
7,243333	0,2	0,548662
7,246667	0,2	0,537019
7,250000	0,2	0,525475
7,253333	0,2	0,514685
7,256667	0,2	0,504802
7,260000	0,2	0,495680
7,263333	0,2	0,487049
7,266667	0,2	0,478784
7,270000	0,2	0,470873
7,273333	0,2	0,463234
7,276667	0,2	0,455802
7,280000	0,2	0,448565
7,283333	0,2	0,441502
7,286667	0,2	0,434680
7,290000	0,2	0,428169
7,293333	0,2	0,421717
7,296667	0,2	0,414958
7,300000	0,2	0,407911
7,303333	0,2	0,400724
7,306667	0,2	0,393104
7,310000	0,2	0,384458
7,313333	0,2	0,374497
7,316667	0,2	0,363535
7,320000	0,2	0,352361
7,323333	0,2	0,341661
7,326667	0,2	0,331263
7,330000	0,2	0,320290
7,333333	0,2	0,308238
7,336667	0,2	0,295481
7,340000	0,2	0,282837
7,343333	0,2	0,271006
7,346667	0,2	0,260160
7,350000	0,2	0,249950
7,353333	0,2	0,240086
7,356667	0,2	0,230736
7,360000	0,2	0,222212
7,363333	0,2	0,214501
7,366667	0,2	0,207262
7,370000	0,2	0,200061
7,373333	0,2	0,192502
7,376667	0,2	0,184278
7,380000	0,2	0,175467
7,383333	0,2	0,166668
7,386667	0,2	0,158522
7,390000	0,2	0,151245
7,393333	0,2	0,144710
7,396667	0,2	0,138840
7,400000	0,2	0,133885
7,403333	0,2	0,130148
7,406667	0,2	0,127334
7,410000	0,2	0,124685
7,413333	0,2	0,121913
7,416667	0,2	0,119337
7,420000	0,2	0,117058
7,423333	0,2	0,114883
7,426667	0,2	0,113104
7,430000	0,2	0,112419
7,433333	0,2	0,112982
7,436667	0,2	0,114304
7,440000	0,2	0,116069
7,443333	0,2	0,118482
7,446667	0,2	0,121780
7,450000	0,2	0,125741
7,453333	0,2	0,129734
7,456667	0,2	0,133164
7,460000	0,2	0,135866
7,463333	0,2	0,138244
7,466667	0,2	0,141040
7,470000	0,2	0,144897
7,473333	0,2	0,150229
7,476667	0,2	0,157400
7,480000	0,2	0,166400
7,483333	0,2	0,176270
7,486667	0,2	0,185637
7,490000	0,2	0,194004
7,493333	0,2	0,201973
7,496667	0,2	0,210457
7,500000	0,2	0,220065
7,503333	0,2	0,230801
7,506667	0,2	0,242183
7,510000	0,2	0,253767
7,513333	0,2	0,265451
7,516667	0,2	0,277372
7,520000	0,2	0,289648
7,523333	0,2	0,302313
7,526667	0,2	0,315436
7,530000	0,2	0,329128
7,533333	0,2	0,343299
7,536667	0,2	0,357623
7,540000	0,2	0,371849
7,543333	0,2	0,385968
7,546667	0,2	0,400119
7,550000	0,2	0,414503
7,553333	0,2	0,429234
7,556667	0,2	0,444240
7,560000	0,2	0,459482
7,563333	0,2	0,475092
7,566667	0,2	0,491017
7,570000	0,2	0,506832
7,573333	0,2	0,522131
7,576667	0,2	0,536755
7,580000	0,2	0,550743
7,583333	0,2	0,564448
7,586667	0,2	0,578366
7,590000	0,2	0,592536
7,593333	0,2	0,606320
7,596667	0,2	0,618865
7,600000	0,2	0,629910
7,603333	0,2	0,639952
7,606667	0,2	0,649388
7,610000	0,2	0,658015
7,613333	0,2	0,665576
7,616667	0,2	0,672294
7,620000	0,2	0,678593
7,623333	0,2	0,684756
7,626667	0,2	0,690923
7,630000	0,2	0,696873
7,633333	0,2	0,701947
7,636667	0,2	0,705562
7,640000	0,2	0,707709
7,643333	0,2	0,708951
7,646667	0,2	0,710006
7,650000	0,2	0,711315
7,653333	0,2	0,712820
7,656667	0,2	0,714108
7,660000	0,2	0,715004
7,663333	0,2	0,716004
7,666667	0,2	0,717804
7,670000	0,2	0,720578
7,673333	0,2	0,724009
7,676667	0,2	0,727569
7,680000	0,2	0,730747
7,683333	0,2	0,733541
7,686667	0,2	0,736584
7,690000	0,2	0,740522
7,693333	0,2	0,745424
7,696667	0,2	0,750754
7,700000	0,2	0,755904
7,703333	0,2	0,760856
7,706667	0,2	0,766140
7,710000	0,2	0,772174
7,713333	0,2	0,779055
7,716667	0,2	0,786939
7,720000	0,2	0,796150
7,723333	0,2	0,806790
7,726667	0,2	0,818385
7,730000	0,2	0,830154
7,733333	0,2	0,841658
7,736667	0,2	0,853144
7,740000	0,2	0,865445
7,743333	0,2	0,879522
7,746667	0,2	0,895737
7,750000	0,2	0,913679
7,753333	0,2	0,932818
7,756667	0,2	0,953169
7,760000	0,2	0,975441
7,763333	0,2	1,000601
7,766667	0,2	1,029066
7,770000	0,2	1,060329
7,773333	0,2	1,093387
7,776667	0,2	1,127399
7,780000	0,2	1,162182
7,783333	0,2	1,198462
7,786667	0,2	1,237403
7,790000	0,2	1,279715
7,793333	0,2	1,325219
7,796667	0,2	1,373037
7,800000	0,2	1,422116
7,803333	0,2	1,471861
7,806667	0,2	1,522492
7,810000	0,2	1,574720
7,813333	0,2	1,628978
7,816667	0,2	1,685087
7,820000	0,2	1,742542
7,823333	0,2	1,800852
7,826667	0,2	1,859692
7,830000	0,2	1,918620
7,833333	0,2	1,976767
7,836667	0,2	2,033240
7,840000	0,2	2,087750
7,843333	0,2	2,140442
7,846667	0,2	2,191179
7,850000	0,2	2,239313
7,853333	0,2	2,284164
7,856667	0,2	2,325593
7,860000	0,2	2,364053
7,863333	0,2	2,400063
7,866667	0,2	2,433690
7,870000	0,2	2,464370
7,873333	0,2	2,491109
7,876667	0,2	2,513116
7,880000	0,2	2,530314
7,883333	0,2	2,543266
7,886667	0,2	2,552594
7,890000	0,2	2,558350
7,893333	0,2	2,559902
7,896667	0,2	2,556376
7,900000	0,2	2,547258
7,903333	0,2	2,532774
7,906667	0,2	2,513738
7,910000	0,2	2,490925
7,913333	0,2	2,464352
7,916667	0,2	2,433499
7,920000	0,2	2,398388
7,923333	0,2	2,359662
7,926667	0,2	2,317750
7,930000	0,2	2,272789
7,933333	0,2	2,225054
7,936667	0,2	2,175130
7,940000	0,2	2,123686
7,943333	0,2	2,070953
7,946667	0,2	2,016809
7,950000	0,2	1,961395
7,953333	0,2	1,905086
7,956667	0,2	1,848231
7,960000	0,2	1,791268
7,963333	0,2	1,734560
7,966667	0,2	1,678223
7,970000	0,2	1,622288
7,973333	0,2	1,566624
7,976667	0,2	1,510959
7,980000	0,2	1,455441
7,983333	0,2	1,400740
7,986667	0,2	1,347340
7,990000	0,2	1,295297
7,993333	0,2	1,244671
7,996667	0,2	1,195733
8,000000	0,2	1,148812
8,003333	0,2	1,104122
8,006667	0,2	1,061895
8,010000	0,2	1,022510
8,013333	0,2	0,986235
8,016667	0,2	0,952987
8,020000	0,2	0,922287
8,023333	0,2	0,893451
8,026667	0,2	0,866042
8,030000	0,2	0,839993
8,033333	0,2	0,815415
8,036667	0,2	0,792473
8,040000	0,2	0,771177
8,043333	0,2	0,751272
8,046667	0,2	0,732534
8,050000	0,2	0,714985
8,053333	0,2	0,698679
8,056667	0,2	0,683660
8,060000	0,2	0,670106
8,063333	0,2	0,658034
8,066667	0,2	0,647085
8,070000	0,2	0,636939
8,073333	0,2	0,627571
8,076667	0,2	0,618984
8,080000	0,2	0,611019
8,083333	0,2	0,603607
8,086667	0,2	0,597048
8,090000	0,2	0,591679
8,093333	0,2	0,587380
8,096667	0,2	0,583908
8,100000	0,2	0,581303
8,103333	0,2	0,579329
8,106667	0,2	0,577176
8,110000	0,2	0,574163
8,113333	0,2	0,570387
8,116667	0,2	0,566577
8,120000	0,2	0,563333
8,123333	0,2	0,560704
8,126667	0,2	0,558372
8,130000	0,2	0,555855
8,133333	0,2	0,552818
8,136667	0,2	0,549402
8,140000	0,2	0,546068
8,143333	0,2	0,543175
8,146667	0,2	0,540867
8,150000	0,2	0,539165
8,153333	0,2	0,538069
8,156667	0,2	0,537569
8,160000	0,2	0,537374
8,163333	0,2	0,536733
8,166667	0,2	0,534884
8,170000	0,2	0,531765
8,173333	0,2	0,528121
8,176667	0,2	0,524819
8,180000	0,2	0,522211
8,183333	0,2	0,520187
8,186667	0,2	0,518537
8,190000	0,2	0,516944
8,193333	0,2	0,514832
8,196667	0,2	0,511617
8,200000	0,2	0,507068
8,203333	0,2	0,501379
8,206667	0,2	0,494919
8,210000	0,2	0,488010
8,213333	0,2	0,481068
8,216667	0,2	0,474608
8,220000	0,2	0,468914
8,223333	0,2	0,464012
8,226667	0,2	0,459695
8,230000	0,2	0,455357
8,233333	0,2	0,450282
8,236667	0,2	0,444207
8,240000	0,2	0,437311
8,243333	0,2	0,429748
8,246667	0,2	0,421415
8,250000	0,2	0,412197
8,253333	0,2	0,402343
8,256667	0,2	0,392341
8,260000	0,2	0,382474
8,263333	0,2	0,372922
8,266667	0,2	0,364065
8,270000	0,2	0,356063
8,273333	0,2	0,348350
8,276667	0,2	0,340108
8,280000	0,2	0,331053
8,283333	0,2	0,321359
8,286667	0,2	0,311066
8,290000	0,2	0,300148
8,293333	0,2	0,289190
8,296667	0,2	0,279325
8,300000	0,2	0,271037
8,303333	0,2	0,263518
8,306667	0,2	0,255658
8,310000	0,2	0,247227
8,313333	0,2	0,238571
8,316667	0,2	0,229703
8,320000	0,2	0,220315
8,323333	0,2	0,210271
8,326667	0,2	0,199745
8,330000	0,2	0,189139
8,333333	0,2	0,178877
8,336667	0,2	0,169142
8,340000	0,2	0,159752
8,343333	0,2	0,150381
8,346667	0,2	0,140861
8,350000	0,2	0,131086
8,353333	0,2	0,120828
8,356667	0,2	0,110015
8,360000	0,2	0,099030
8,363333	0,2	0,088359
8,366667	0,2	0,078144
8,370000	0,2	0,068430
8,373333	0,2	0,059464
8,376667	0,2	0,051351
8,380000	0,2	0,043802
8,383333	0,2	0,036438
8,386667	0,2	0,029007
8,390000	0,2	0,021373
8,393333	0,2	0,013552
8,396667	0,2	0,005795
8,400000	0,2	-0,001465
8,403333	0,2	-0,007830
8,406667	0,2	-0,013198
8,410000	0,2	-0,017888
8,413333	0,2	-0,022350
8,416667	0,2	-0,026622
8,420000	0,2	-0,030309
8,423333	0,2	-0,033216
8,426667	0,2	-0,035674
8,430000	0,2	-0,038201
8,433333	0,2	-0,041149
8,436667	0,2	-0,044422
8,440000	0,2	-0,047403
8,443333	0,2	-0,049479
8,446667	0,2	-0,050387
8,450000	0,2	-0,049981
8,453333	0,2	-0,048308
8,456667	0,2	-0,045856
8,460000	0,2	-0,043144
8,463333	0,2	-0,040197
8,466667	0,2	-0,036698
8,470000	0,2	-0,032617
8,473333	0,2	-0,028457
8,476667	0,2	-0,024691
8,480000	0,2	-0,021130
8,483333	0,2	-0,017208
8,486667	0,2	-0,012710
8,490000	0,2	-0,007759
8,493333	0,2	-0,002144
8,496667	0,2	0,004727
8,500000	0,2	0,013110
8,503333	0,2	0,022557
8,506667	0,2	0,032153
8,510000	0,2	0,041087
8,513333	0,2	0,049373
8,516667	0,2	0,057714
8,520000	0,2	0,066506
8,523333	0,2	0,075554
8,526667	0,2	0,084622
8,530000	0,2	0,093647
8,533333	0,2	0,102543
8,536667	0,2	0,111162
8,540000	0,2	0,119654
8,543333	0,2	0,128591
8,546667	0,2	0,138195
8,550000	0,2	0,147813
8,553333	0,2	0,156508
8,556667	0,2	0,163669
8,560000	0,2	0,169043
8,563333	0,2	0,172771
8,566667	0,2	0,175445
8,570000	0,2	0,177666
8,573333	0,2	0,179340
8,576667	0,2	0,179821
8,580000	0,2	0,178756
8,583333	0,2	0,176285
8,586667	0,2	0,172504
8,590000	0,2	0,167222
8,593333	0,2	0,160282
8,596667	0,2	0,152019
8,600000	0,2	0,143142
8,603333	0,2	0,134001
8,606667	0,2	0,124148
8,610000	0,2	0,112882
8,613333	0,2	0,100018
8,616667	0,2	0,086038
8,620000	0,2	0,071682
8,623333	0,2	0,057422
8,626667	0,2	0,043214
8,630000	0,2	0,028575
8,633333	0,2	0,013024
8,636667	0,2	-0,003414
8,640000	0,2	-0,020330
8,643333	0,2	-0,037368
8,646667	0,2	-0,054072
8,650000	0,2	-0,069636
8,653333	0,2	-0,083547
8,656667	0,2	-0,096226
8,660000	0,2	-0,108520
8,663333	0,2	-0,120900
8,666667	0,2	-0,133277
8,670000	0,2	-0,145249
8,673333	0,2	-0,156344
8,676667	0,2	-0,166150
8,680000	0,2	-0,174368
8,683333	0,2	-0,180960
8,686667	0,2	-0,186418
8,690000	0,2	-0,191625
8,693333	0,2	-0,197138
8,696667	0,2	-0,202714
8,700000	0,2	-0,207581
8,703333	0,2	-0,211122
8,706667	0,2	-0,213258
8,710000	0,2	-0,214145
8,713333	0,2	-0,213699
8,716667	0,2	-0,211718
8,720000	0,2	-0,208405
8,723333	0,2	-0,204499
8,726667	0,2	-0,200629
8,730000	0,2	-0,196722
8,733333	0,2	-0,192138
8,736667	0,2	-0,186121
8,740000	0,2	-0,178323
8,743333	0,2	-0,169141
8,746667	0,2	-0,159361
8,750000	0,2	-0,149451
8,753333	0,2	-0,139207
8,756667	0,2	-0,128107
8,760000	0,2	-0,116088
8,763333	0,2	-0,103592
8,766667	0,2	-0,090955
8,770000	0,2	-0,078447
8,773333	0,2	-0,066625
8,776667	0,2	-0,055702
8,780000	0,2	-0,044751
8,783333	0,2	-0,032470
8,786667	0,2	-0,018759
8,790000	0,2	-0,004809
8,793333	0,2	0,008265
8,796667	0,2	0,020347
8,800000	0,2	0,032003
8,803333	0,2	0,043637
8,806667	0,2	0,055100
8,810000	0,2	0,065921
8,813333	0,2	0,075704
8,816667	0,2	0,084410
8,820000	0,2	0,092274
8,823333	0,2	0,099509
8,826667	0,2	0,106202
8,830000	0,2	0,112340
8,833333	0,2	0,117823
8,836667	0,2	0,122585
8,840000	0,2	0,126597
8,843333	0,2	0,129720
8,846667	0,2	0,131913
8,850000	0,2	0,133524
8,853333	0,2	0,135171
8,856667	0,2	0,137321
8,860000	0,2	0,139792
8,863333	0,2	0,141699
8,866667	0,2	0,141965
8,870000	0,2	0,139818
8,873333	0,2	0,135201
8,876667	0,2	0,129055
8,880000	0,2	0,122847
8,883333	0,2	0,117380
8,886667	0,2	0,112263
8,890000	0,2	0,106642
8,893333	0,2	0,099996
8,896667	0,2	0,092159
8,900000	0,2	0,083134
8,903333	0,2	0,073054
8,906667	0,2	0,062157
8,910000	0,2	0,050905
8,913333	0,2	0,039940
8,916667	0,2	0,029554
8,920000	0,2	0,019255
8,923333	0,2	0,008102
8,926667	0,2	-0,004392
8,930000	0,2	-0,017704
8,933333	0,2	-0,030707
8,936667	0,2	-0,042525
8,940000	0,2	-0,053038
8,943333	0,2	-0,062787
8,946667	0,2	-0,072523
8,950000	0,2	-0,082682
8,953333	0,2	-0,093212
8,956667	0,2	-0,103846
8,960000	0,2	-0,114468
8,963333	0,2	-0,125107
8,966667	0,2	-0,135677
8,970000	0,2	-0,145890
8,973333	0,2	-0,155501
8,976667	0,2	-0,164556
8,980000	0,2	-0,173140
8,983333	0,2	-0,181111
8,986667	0,2	-0,188415
8,990000	0,2	-0,195271
8,993333	0,2	-0,201820
8,996667	0,2	-0,208093
9,000000	0,2	-0,214326
9,003333	0,2	-0,220776
9,006667	0,2	-0,227358
9,010000	0,2	-0,233690
9,013333	0,2	-0,239346
9,016667	0,2	-0,243977
9,020000	0,2	-0,247328
9,023333	0,2	-0,249364
9,026667	0,2	-0,250369
9,030000	0,2	-0,250735
9,033333	0,2	-0,250597
9,036667	0,2	-0,249731
9,040000	0,2	-0,247882
9,043333	0,2	-0,245164
9,046667	0,2	-0,241978
9,050000	0,2	-0,238471
9,053333	0,2	-0,234213
9,056667	0,2	-0,228431
9,060000	0,2	-0,220612
9,063333	0,2	-0,210907
9,066667	0,2	-0,199929
9,070000	0,2	-0,188127
9,073333	0,2	-0,175283
9,076667	0,2	-0,160649
9,080000	0,2	-0,143667
9,083333	0,2	-0,124310
9,086667	0,2	-0,102769
9,090000	0,2	-0,079405
9,093333	0,2	-0,054705
9,096667	0,2	-0,028911
9,100000	0,2	-0,001998
9,103333	0,2	0,026324
9,106667	0,2	0,056756
9,110000	0,2	0,089982
9,113333	0,2	0,126045
9,116667	0,2	0,164292
9,120000	0,2	0,203846
9,123333	0,2	0,244270
9,126667	0,2	0,285899
9,130000	0,2	0,329419
9,133333	0,2	0,375032
9,136667	0,2	0,422296
9,140000	0,2	0,470959
9,143333	0,2	0,521333
9,146667	0,2	0,573631
9,150000	0,2	0,627737
9,153333	0,2	0,683664
9,156667	0,2	0,741355
9,160000	0,2	0,800080
9,163333	0,2	0,858616
9,166667	0,2	0,916007
9,170000	0,2	0,971806
9,173333	0,2	1,026010
9,176667	0,2	1,079275
9,180000	0,2	1,132356
9,183333	0,2	1,184876
9,186667	0,2	1,235546
9,190000	0,2	1,283569
9,193333	0,2	1,328846
9,196667	0,2	1,371271
9,200000	0,2	1,410645
9,203333	0,2	1,446891
9,206667	0,2	1,479819
9,210000	0,2	1,508891
9,213333	0,2	1,533539
9,216667	0,2	1,553550
9,220000	0,2	1,568775
9,223333	0,2	1,578747
9,226667	0,2	1,583039
9,230000	0,2	1,581795
9,233333	0,2	1,575565
9,236667	0,2	1,564870
9,240000	0,2	1,550125
9,243333	0,2	1,531547
9,246667	0,2	1,508927
9,250000	0,2	1,481759
9,253333	0,2	1,449742
9,256667	0,2	1,413298
9,260000	0,2	1,373700
9,263333	0,2	1,332271
9,266667	0,2	1,289423
9,270000	0,2	1,244733
9,273333	0,2	1,197638
9,276667	0,2	1,147932
9,280000	0,2	1,095983
9,283333	0,2	1,042516
9,286667	0,2	0,988119
9,290000	0,2	0,933004
9,293333	0,2	0,877236
9,296667	0,2	0,821074
9,300000	0,2	0,764930
9,303333	0,2	0,709168
9,306667	0,2	0,654124
9,310000	0,2	0,600116
9,313333	0,2	0,547422
9,316667	0,2	0,496483
9,320000	0,2	0,447695
9,323333	0,2	0,400767
9,326667	0,2	0,354903
9,330000	0,2	0,309805
9,333333	0,2	0,266062
9,336667	0,2	0,224584
9,340000	0,2	0,186018
9,343333	0,2	0,150536
9,346667	0,2	0,117638
9,350000	0,2	0,086365
9,353333	0,2	0,055947
9,356667	0,2	0,026201
9,360000	0,2	-0,002352
9,363333	0,2	-0,028624
9,366667	0,2	-0,051635
9,370000	0,2	-0,071248
9,373333	0,2	-0,088210
9,376667	0,2	-0,103595
9,380000	0,2	-0,118212
9,383333	0,2	-0,132362
9,386667	0,2	-0,145880
9,390000	0,2	-0,158173
9,393333	0,2	-0,168409
9,396667	0,2	-0,176061
9,400000	0,2	-0,181304
9,403333	0,2	-0,184817
9,406667	0,2	-0,187211
9,410000	0,2	-0,188458
9,413333	0,2	-0,187971
9,416667	0,2	-0,185278
9,420000	0,2	-0,180482
9,423333	0,2	-0,174301
9,426667	0,2	-0,167780
9,430000	0,2	-0,161568
9,433333	0,2	-0,155406
9,436667	0,2	-0,148418
9,440000	0,2	-0,139773
9,443333	0,2	-0,129269
9,446667	0,2	-0,117367
9,450000	0,2	-0,104596
9,453333	0,2	-0,091205
9,456667	0,2	-0,077253
9,460000	0,2	-0,062702
9,463333	0,2	-0,047607
9,466667	0,2	-0,032301
9,470000	0,2	-0,017210
9,473333	0,2	-0,002286
9,476667	0,2	0,013247
9,480000	0,2	0,030156
9,483333	0,2	0,048366
9,486667	0,2	0,067286
9,490000	0,2	0,086517
9,493333	0,2	0,105896
9,496667	0,2	0,125151
9,500000	0,2	0,143980
9,503333	0,2	0,162509
9,506667	0,2	0,181307
9,510000	0,2	0,200808
9,513333	0,2	0,220892
9,516667	0,2	0,241205
9,520000	0,2	0,261732
9,523333	0,2	0,282789
9,526667	0,2	0,304563
9,530000	0,2	0,326939
9,533333	0,2	0,349791
9,536667	0,2	0,373056
9,540000	0,2	0,396462
9,543333	0,2	0,419511
9,546667	0,2	0,441867
9,550000	0,2	0,463585
9,553333	0,2	0,484925
9,556667	0,2	0,506168
9,560000	0,2	0,527577
9,563333	0,2	0,549194
9,566667	0,2	0,570772
9,570000	0,2	0,592044
9,573333	0,2	0,612832
9,576667	0,2	0,632925
9,580000	0,2	0,652159
9,583333	0,2	0,670553
9,586667	0,2	0,688116
9,590000	0,2	0,704647
9,593333	0,2	0,719997
9,596667	0,2	0,734308
9,600000	0,2	0,747784
9,603333	0,2	0,760362
9,606667	0,2	0,771770
9,610000	0,2	0,781694
9,613333	0,2	0,789625
9,616667	0,2	0,794972
9,620000	0,2	0,797620
9,623333	0,2	0,797957
9,626667	0,2	0,796269
9,630000	0,2	0,792452
9,633333	0,2	0,786301
9,636667	0,2	0,777874
9,640000	0,2	0,767544
9,643333	0,2	0,755666
9,646667	0,2	0,742216
9,650000	0,2	0,726727
9,653333	0,2	0,708642
9,656667	0,2	0,687864
9,660000	0,2	0,664962
9,663333	0,2	0,640849
9,666667	0,2	0,616201
9,670000	0,2	0,591145
9,673333	0,2	0,565397
9,676667	0,2	0,538586
9,680000	0,2	0,510586
9,683333	0,2	0,481593
9,686667	0,2	0,451799
9,690000	0,2	0,421152
9,693333	0,2	0,389554
9,696667	0,2	0,357155
9,700000	0,2	0,324441
9,703333	0,2	0,291993
9,706667	0,2	0,260156
9,710000	0,2	0,228963
9,713333	0,2	0,198265
9,716667	0,2	0,167946
9,720000	0,2	0,138100
9,723333	0,2	0,108914
9,726667	0,2	0,080449
9,730000	0,2	0,052707
9,733333	0,2	0,025810
9,736667	0,2	-0,000162
9,740000	0,2	-0,025429
9,743333	0,2	-0,050297
9,746667	0,2	-0,074701
9,750000	0,2	-0,098235
9,753333	0,2	-0,120634
9,756667	0,2	-0,141947
9,760000	0,2	-0,162344
9,763333	0,2	-0,182019
9,766667	0,2	-0,201114
9,770000	0,2	-0,219396
9,773333	0,2	-0,236327
9,776667	0,2	-0,251751
9,780000	0,2	-0,266183
9,783333	0,2	-0,280269
9,786667	0,2	-0,294151
9,790000	0,2	-0,307520
9,793333	0,2	-0,320213
9,796667	0,2	-0,332389
9,800000	0,2	-0,344047
9,803333	0,2	-0,354847
9,806667	0,2	-0,364621
9,810000	0,2	-0,373634
9,813333	0,2	-0,382265
9,816667	0,2	-0,390942
9,820000	0,2	-0,400196
9,823333	0,2	-0,410201
9,826667	0,2	-0,420528
9,830000	0,2	-0,430670
9,833333	0,2	-0,440374
9,836667	0,2	-0,449398
9,840000	0,2	-0,457591
9,843333	0,2	-0,465082
9,846667	0,2	-0,472051
9,850000	0,2	-0,478778
9,853333	0,2	-0,485655
9,856667	0,2	-0,492647
9,860000	0,2	-0,499141
9,863333	0,2	-0,504521
9,866667	0,2	-0,508645
9,870000	0,2	-0,512035
9,873333	0,2	-0,515746
9,876667	0,2	-0,520676
9,880000	0,2	-0,526942
9,883333	0,2	-0,534076
9,886667	0,2	-0,541456
9,890000	0,2	-0,548387
9,893333	0,2	-0,554312
9,896667	0,2	-0,559208
9,900000	0,2	-0,563520
9,903333	0,2	-0,567609
9,906667	0,2	-0,571413
9,910000	0,2	-0,574755
9,913333	0,2	-0,577798
9,916667	0,2	-0,580874
9,920000	0,2	-0,584071
9,923333	0,2	-0,587261
9,926667	0,2	-0,590237
9,930000	0,2	-0,592829
9,933333	0,2	-0,595063
9,936667	0,2	-0,597134
9,940000	0,2	-0,599393
9,943333	0,2	-0,602252
9,946667	0,2	-0,605793
9,950000	0,2	-0,609790
9,953333	0,2	-0,614053
9,956667	0,2	-0,618266
9,960000	0,2	-0,621944
9,963333	0,2	-0,624817
9,966667	0,2	-0,626989
9,970000	0,2	-0,628783
9,973333	0,2	-0,630482
9,976667	0,2	-0,632181
9,980000	0,2	-0,633909
9,983333	0,2	-0,635712
9,986667	0,2	-0,637578
9,990000	0,2	-0,639408
9,993333	0,2	-0,641021
9,996667	0,2	-0,642127
10,000000	0,2	-0,642461
10,003333	0,2	-0,642049
10,006667	0,2	-0,641451
10,010000	0,2	-0,641549
10,013333	0,2	-0,642771
10,016667	0,2	-0,644817
10,020000	0,2	-0,647074
10,023333	0,2	-0,648933
10,026667	0,2	-0,650156
10,030000	0,2	-0,651139
10,033333	0,2	-0,652447
10,036667	0,2	-0,654153
10,040000	0,2	-0,655781
10,043333	0,2	-0,656805
10,046667	0,2	-0,657038
10,050000	0,2	-0,656647
10,053333	0,2	-0,655973
10,056667	0,2	-0,655291
10,060000	0,2	-0,654921
10,063333	0,2	-0,655409
10,066667	0,2	-0,657172
10,070000	0,2	-0,660069
10,073333	0,2	-0,663516
10,076667	0,2	-0,666858
10,080000	0,2	-0,669652
10,083333	0,2	-0,671674
10,086667	0,2	-0,672830
10,090000	0,2	-0,673279
10,093333	0,2	-0,673474
10,096667	0,2	-0,673780
10,100000	0,2	-0,674269
10,103333	0,2	-0,674993
10,106667	0,2	-0,676099
10,110000	0,2	-0,677564
10,113333	0,2	-0,679080
10,116667	0,2	-0,680368
10,120000	0,2	-0,681415
10,123333	0,2	-0,682354
10,126667	0,2	-0,683393
10,130000	0,2	-0,684785
10,133333	0,2	-0,686587
10,136667	0,2	-0,688589
10,140000	0,2	-0,690553
10,143333	0,2	-0,692323
10,146667	0,2	-0,693667
10,150000	0,2	-0,694245
10,153333	0,2	-0,693868
10,156667	0,2	-0,692891
10,160000	0,2	-0,692239
10,163333	0,2	-0,692674
10,166667	0,2	-0,694048
10,170000	0,2	-0,695543
10,173333	0,2	-0,696441
10,176667	0,2	-0,696684
10,180000	0,2	-0,696881
10,183333	0,2	-0,697505
10,186667	0,2	-0,698136
10,190000	0,2	-0,697953
10,193333	0,2	-0,696746
10,196667	0,2	-0,695051
10,200000	0,2	-0,693642
10,203333	0,2	-0,693090
10,206667	0,2	-0,693442
10,210000	0,2	-0,694104
10,213333	0,2	-0,694193
10,216667	0,2	-0,692985
10,220000	0,2	-0,689959
10,223333	0,2	-0,684969
10,226667	0,2	-0,678586
10,230000	0,2	-0,671708
10,233333	0,2	-0,664928
10,236667	0,2	-0,658446
10,240000	0,2	-0,652124
10,243333	0,2	-0,645551
10,246667	0,2	-0,638322
10,250000	0,2	-0,630291
10,253333	0,2	-0,621475
10,256667	0,2	-0,611687
10,260000	0,2	-0,600583
10,263333	0,2	-0,588105
10,266667	0,2	-0,574418
10,270000	0,2	-0,559614
10,273333	0,2	-0,543746
10,276667	0,2	-0,526748
10,280000	0,2	-0,508228
10,283333	0,2	-0,487605
10,286667	0,2	-0,464470
10,290000	0,2	-0,438881
10,293333	0,2	-0,411371
10,296667	0,2	-0,382598
10,300000	0,2	-0,352949
10,303333	0,2	-0,322430
10,306667	0,2	-0,290709
10,310000	0,2	-0,257261
10,313333	0,2	-0,221710
10,316667	0,2	-0,183950
10,320000	0,2	-0,143840
10,323333	0,2	-0,101102
10,326667	0,2	-0,055644
10,330000	0,2	-0,007732
10,333333	0,2	0,042296
10,336667	0,2	0,094214
10,340000	0,2	0,147819
10,343333	0,2	0,203045
10,346667	0,2	0,259901
10,350000	0,2	0,318154
10,353333	0,2	0,377427
10,356667	0,2	0,437460
10,360000	0,2	0,497942
10,363333	0,2	0,558358
10,366667	0,2	0,618273
10,370000	0,2	0,677683
10,373333	0,2	0,736754
10,376667	0,2	0,795270
10,380000	0,2	0,852807
10,383333	0,2	0,909227
10,386667	0,2	0,964408
10,390000	0,2	1,017619
10,393333	0,2	1,067728
10,396667	0,2	1,114132
10,400000	0,2	1,157168
10,403333	0,2	1,197516
10,406667	0,2	1,235338
10,410000	0,2	1,270031
10,413333	0,2	1,300732
10,416667	0,2	1,326844
10,420000	0,2	1,348307
10,423333	0,2	1,365572
10,426667	0,2	1,379019
10,430000	0,2	1,388321
10,433333	0,2	1,392584
10,436667	0,2	1,391003
10,440000	0,2	1,383499
10,443333	0,2	1,370894
10,446667	0,2	1,354361
10,450000	0,2	1,334692
10,453333	0,2	1,311926
10,456667	0,2	1,285362
10,460000	0,2	1,254179
10,463333	0,2	1,218258
10,466667	0,2	1,178213
10,470000	0,2	1,134799
10,473333	0,2	1,088655
10,476667	0,2	1,040364
10,480000	0,2	0,990509
10,483333	0,2	0,939675
10,486667	0,2	0,888360
10,490000	0,2	0,836649
10,493333	0,2	0,784067
10,496667	0,2	0,730177
10,500000	0,2	0,675247
10,503333	0,2	0,620011
10,506667	0,2	0,564996
10,510000	0,2	0,510370
10,513333	0,2	0,456279
10,516667	0,2	0,403053
10,520000	0,2	0,351131
10,523333	0,2	0,300802
10,526667	0,2	0,252080
10,530000	0,2	0,205055
10,533333	0,2	0,160070
10,536667	0,2	0,117377
10,540000	0,2	0,077057
10,543333	0,2	0,039125
10,546667	0,2	0,003308
10,550000	0,2	-0,030821
10,553333	0,2	-0,063245
10,556667	0,2	-0,093318
10,560000	0,2	-0,120405
10,563333	0,2	-0,144660
10,566667	0,2	-0,166764
10,570000	0,2	-0,187066
10,573333	0,2	-0,205454
10,576667	0,2	-0,221817
10,580000	0,2	-0,236233
10,583333	0,2	-0,248812
10,586667	0,2	-0,259658
10,590000	0,2	-0,269065
10,593333	0,2	-0,277480
10,596667	0,2	-0,285128
10,600000	0,2	-0,291842
10,603333	0,2	-0,297262
10,606667	0,2	-0,301116
10,610000	0,2	-0,303437
10,613333	0,2	-0,304559
10,616667	0,2	-0,304645
10,620000	0,2	-0,303492
10,623333	0,2	-0,301041
10,626667	0,2	-0,297584
10,630000	0,2	-0,293418
10,633333	0,2	-0,288857
10,636667	0,2	-0,284372
10,640000	0,2	-0,280333
10,643333	0,2	-0,276734
10,646667	0,2	-0,273258
10,650000	0,2	-0,269425
10,653333	0,2	-0,264808
10,656667	0,2	-0,259424
10,660000	0,2	-0,253913
10,663333	0,2	-0,249011
10,666667	0,2	-0,244835
10,670000	0,2	-0,240755
10,673333	0,2	-0,235974
10,676667	0,2	-0,230213
10,680000	0,2	-0,223850
10,683333	0,2	-0,217799
10,686667	0,2	-0,213244
10,690000	0,2	-0,210922
10,693333	0,2	-0,210710
10,696667	0,2	-0,211913
10,700000	0,2	-0,213493
10,703333	0,2	-0,214372
10,706667	0,2	-0,214070
10,710000	0,2	-0,212909
10,713333	0,2	-0,211510
10,716667	0,2	-0,210252
10,720000	0,2	-0,209185
10,723333	0,2	-0,208132
10,726667	0,2	-0,206656
10,730000	0,2	-0,204311
10,733333	0,2	-0,201017
10,736667	0,2	-0,196962
10,740000	0,2	-0,192336
10,743333	0,2	-0,187498
10,746667	0,2	-0,183114
10,750000	0,2	-0,179826
10,753333	0,2	-0,177820
10,756667	0,2	-0,176621
10,760000	0,2	-0,175207
10,763333	0,2	-0,172628
10,766667	0,2	-0,168611
10,770000	0,2	-0,163437
10,773333	0,2	-0,157430
10,776667	0,2	-0,150822
10,780000	0,2	-0,143916
10,783333	0,2	-0,137111
10,786667	0,2	-0,130612
10,790000	0,2	-0,124170
10,793333	0,2	-0,117314
10,796667	0,2	-0,109693
10,800000	0,2	-0,101186
10,803333	0,2	-0,092092
10,806667	0,2	-0,083176
10,810000	0,2	-0,075074
10,813333	0,2	-0,067616
10,816667	0,2	-0,059974
10,820000	0,2	-0,051505
10,823333	0,2	-0,042420
10,826667	0,2	-0,033627
10,830000	0,2	-0,025862
10,833333	0,2	-0,018946
10,836667	0,2	-0,012034
10,840000	0,2	-0,004553
10,843333	0,2	0,003146
10,846667	0,2	0,009995
10,850000	0,2	0,015185
10,853333	0,2	0,018862
10,856667	0,2	0,021621
10,860000	0,2	0,023666
10,863333	0,2	0,024897
10,866667	0,2	0,025504
10,870000	0,2	0,025890
10,873333	0,2	0,026046
10,876667	0,2	0,025441
10,880000	0,2	0,023689
10,883333	0,2	0,020978
10,886667	0,2	0,017665
10,890000	0,2	0,013799
10,893333	0,2	0,009099
10,896667	0,2	0,003266
10,900000	0,2	-0,003550
10,903333	0,2	-0,010783
10,906667	0,2	-0,018067
10,910000	0,2	-0,025544
10,913333	0,2	-0,033649
10,916667	0,2	-0,042792
10,920000	0,2	-0,053185
10,923333	0,2	-0,064987
10,926667	0,2	-0,078457
10,930000	0,2	-0,093686
10,933333	0,2	-0,110252
10,936667	0,2	-0,127507
10,940000	0,2	-0,145097
10,943333	0,2	-0,162782
10,946667	0,2	-0,180043
10,950000	0,2	-0,196327
10,953333	0,2	-0,211503
10,956667	0,2	-0,226022
10,960000	0,2	-0,240769
10,963333	0,2	-0,256685
10,966667	0,2	-0,274222
10,970000	0,2	-0,293012
10,973333	0,2	-0,312087
10,976667	0,2	-0,330324
10,980000	0,2	-0,346950
10,983333	0,2	-0,362096
10,986667	0,2	-0,376915
10,990000	0,2	-0,392727
10,993333	0,2	-0,409727
10,996667	0,2	-0,426967
11,000000	0,2	-0,443548
11,003333	0,2	-0,459253
11,006667	0,2	-0,474415
11,010000	0,2	-0,489578
11,013333	0,2	-0,505052
11,016667	0,2	-0,520562
11,020000	0,2	-0,535317
11,023333	0,2	-0,548662
11,026667	0,2	-0,560840
11,030000	0,2	-0,572673
11,033333	0,2	-0,584402
11,036667	0,2	-0,595416
11,040000	0,2	-0,605083
11,043333	0,2	-0,613426
11,046667	0,2	-0,621050
11,050000	0,2	-0,628615
11,053333	0,2	-0,636615
11,056667	0,2	-0,645336
11,060000	0,2	-0,654462
11,063333	0,2	-0,663058
11,066667	0,2	-0,670300
11,070000	0,2	-0,675993
11,073333	0,2	-0,680506
11,076667	0,2	-0,684421
11,080000	0,2	-0,688097
11,083333	0,2	-0,691643
11,086667	0,2	-0,695043
11,090000	0,2	-0,698034
11,093333	0,2	-0,700459
11,096667	0,2	-0,702790
11,100000	0,2	-0,705519
11,103333	0,2	-0,708255
11,106667	0,2	-0,709987
11,110000	0,2	-0,710002
11,113333	0,2	-0,708516
11,116667	0,2	-0,706574
11,120000	0,2	-0,705038
11,123333	0,2	-0,703663
11,126667	0,2	-0,701488
11,130000	0,2	-0,697953
11,133333	0,2	-0,693303
11,136667	0,2	-0,688189
11,140000	0,2	-0,683247
11,143333	0,2	-0,678837
11,146667	0,2	-0,674756
11,150000	0,2	-0,670415
11,153333	0,2	-0,665571
11,156667	0,2	-0,660546
11,160000	0,2	-0,655618
11,163333	0,2	-0,650722
11,166667	0,2	-0,645659
11,170000	0,2	-0,640155
11,173333	0,2	-0,633913
11,176667	0,2	-0,626921
11,180000	0,2	-0,619758
11,183333	0,2	-0,613372
11,186667	0,2	-0,608234
11,190000	0,2	-0,603780
11,193333	0,2	-0,599013
11,196667	0,2	-0,593496
11,200000	0,2	-0,587353
11,203333	0,2	-0,580697
11,206667	0,2	-0,573492
11,210000	0,2	-0,565771
11,213333	0,2	-0,557863
11,216667	0,2	-0,550516
11,220000	0,2	-0,544434
11,223333	0,2	-0,539564
11,226667	0,2	-0,535093
11,230000	0,2	-0,530195
11,233333	0,2	-0,524713
11,236667	0,2	-0,519078
11,240000	0,2	-0,513585
11,243333	0,2	-0,507961
11,246667	0,2	-0,501732
11,250000	0,2	-0,494954
11,253333	0,2	-0,488373
11,256667	0,2	-0,482718
11,260000	0,2	-0,478088
11,263333	0,2	-0,474172
11,266667	0,2	-0,470712
11,270000	0,2	-0,467716
11,273333	0,2	-0,465465
11,276667	0,2	-0,464152
11,280000	0,2	-0,463416
11,283333	0,2	-0,462390
11,286667	0,2	-0,460262
11,290000	0,2	-0,456867
11,293333	0,2	-0,452850
11,296667	0,2	-0,449204
11,300000	0,2	-0,446546
11,303333	0,2	-0,444855
11,306667	0,2	-0,443827
11,310000	0,2	-0,443252
11,313333	0,2	-0,443034
11,316667	0,2	-0,442936
11,320000	0,2	-0,442716
11,323333	0,2	-0,442701
11,326667	0,2	-0,443510
11,330000	0,2	-0,445145
11,333333	0,2	-0,446955
11,336667	0,2	-0,448403
11,340000	0,2	-0,449652
11,343333	0,2	-0,451488
11,346667	0,2	-0,454667
11,350000	0,2	-0,459420
11,353333	0,2	-0,465331
11,356667	0,2	-0,471370
11,360000	0,2	-0,476384
11,363333	0,2	-0,479929
11,366667	0,2	-0,482569
11,370000	0,2	-0,485493
11,373333	0,2	-0,489739
11,376667	0,2	-0,495423
11,380000	0,2	-0,501813
11,383333	0,2	-0,508261
11,386667	0,2	-0,514583
11,390000	0,2	-0,520684
11,393333	0,2	-0,526519
11,396667	0,2	-0,532317
11,400000	0,2	-0,538378
11,403333	0,2	-0,544768
11,406667	0,2	-0,551259
11,410000	0,2	-0,557524
11,413333	0,2	-0,563571
11,416667	0,2	-0,569859
11,420000	0,2	-0,576691
11,423333	0,2	-0,583784
11,426667	0,2	-0,590630
11,430000	0,2	-0,597054
11,433333	0,2	-0,603206
11,436667	0,2	-0,609108
11,440000	0,2	-0,614566
11,443333	0,2	-0,619548
11,446667	0,2	-0,624099
11,450000	0,2	-0,628131
11,453333	0,2	-0,631802
11,456667	0,2	-0,635538
11,460000	0,2	-0,639422
11,463333	0,2	-0,643155
11,466667	0,2	-0,646620
11,470000	0,2	-0,650015
11,473333	0,2	-0,653507
11,476667	0,2	-0,657031
11,480000	0,2	-0,660479
11,483333	0,2	-0,664041
11,486667	0,2	-0,668242
11,490000	0,2	-0,673410
11,493333	0,2	-0,679209
11,496667	0,2	-0,684849
11,500000	0,2	-0,689688
11,503333	0,2	-0,693551
11,506667	0,2	-0,696606
11,510000	0,2	-0,699091
11,513333	0,2	-0,701186
11,516667	0,2	-0,703093
11,520000	0,2	-0,704981
11,523333	0,2	-0,706741
11,526667	0,2	-0,708194
11,530000	0,2	-0,709564
11,533333	0,2	-0,711262
11,536667	0,2	-0,713272
11,540000	0,2	-0,715056
11,543333	0,2	-0,716083
11,546667	0,2	-0,716472
11,550000	0,2	-0,717004
11,553333	0,2	-0,718360
11,556667	0,2	-0,720525
11,560000	0,2	-0,722989
11,563333	0,2	-0,725214
11,566667	0,2	-0,726816
11,570000	0,2	-0,727747
11,573333	0,2	-0,728402
11,576667	0,2	-0,729197
11,580000	0,2	-0,730146
11,583333	0,2	-0,731026
11,586667	0,2	-0,731849
11,590000	0,2	-0,733174
11,593333	0,2	-0,735743
11,596667	0,2	-0,739540
11,600000	0,2	-0,743697
11,603333	0,2	-0,747407
11,606667	0,2	-0,750321
11,610000	0,2	-0,752341
11,613333	0,2	-0,753593
11,616667	0,2	-0,754289
11,620000	0,2	-0,754524
11,623333	0,2	-0,754379
11,626667	0,2	-0,754041
11,630000	0,2	-0,753868
11,633333	0,2	-0,754388
11,636667	0,2	-0,755943
11,640000	0,2	-0,758363
11,643333	0,2	-0,761140
11,646667	0,2	-0,763692
11,650000	0,2	-0,765544
11,653333	0,2	-0,766541
11,656667	0,2	-0,766897
11,660000	0,2	-0,767080
11,663333	0,2	-0,767629
11,666667	0,2	-0,768852
11,670000	0,2	-0,770651
11,673333	0,2	-0,772789
11,676667	0,2	-0,775362
11,680000	0,2	-0,778837
11,683333	0,2	-0,783496
11,686667	0,2	-0,789048
11,690000	0,2	-0,794758
11,693333	0,2	-0,799675
11,696667	0,2	-0,803059
11,700000	0,2	-0,804973
11,703333	0,2	-0,806291
11,706667	0,2	-0,807930
11,710000	0,2	-0,810164
11,713333	0,2	-0,812813
11,716667	0,2	-0,815898
11,720000	0,2	-0,819770
11,723333	0,2	-0,824588
11,726667	0,2	-0,829929
11,730000	0,2	-0,834990
11,733333	0,2	-0,839145
11,736667	0,2	-0,842359
11,740000	0,2	-0,845054
11,743333	0,2	-0,847807
11,746667	0,2	-0,851142
11,750000	0,2	-0,855149
11,753333	0,2	-0,859398
11,756667	0,2	-0,863417
11,760000	0,2	-0,867097
11,763333	0,2	-0,870724
11,766667	0,2	-0,874785
11,770000	0,2	-0,879581
11,773333	0,2	-0,884896
11,776667	0,2	-0,890125
11,780000	0,2	-0,894754
11,783333	0,2	-0,898749
11,786667	0,2	-0,902458
11,790000	0,2	-0,906259
11,793333	0,2	-0,910443
11,796667	0,2	-0,915123
11,800000	0,2	-0,920004
11,803333	0,2	-0,924540
11,806667	0,2	-0,928522
11,810000	0,2	-0,932252
11,813333	0,2	-0,935928
11,816667	0,2	-0,939307
11,820000	0,2	-0,942180
11,823333	0,2	-0,944678
11,826667	0,2	-0,947064
11,830000	0,2	-0,949544
11,833333	0,2	-0,952203
11,836667	0,2	-0,955046
11,840000	0,2	-0,958000
11,843333	0,2	-0,960765
11,846667	0,2	-0,962893
11,850000	0,2	-0,964173
11,853333	0,2	-0,964834
11,856667	0,2	-0,965527
11,860000	0,2	-0,966939
11,863333	0,2	-0,969104
11,866667	0,2	-0,971318
11,870000	0,2	-0,972924
11,873333	0,2	-0,973900
11,876667	0,2	-0,974661
11,880000	0,2	-0,975468
11,883333	0,2	-0,976223
11,886667	0,2	-0,976762
11,890000	0,2	-0,977049
11,893333	0,2	-0,977201
11,896667	0,2	-0,977491
11,900000	0,2	-0,978071
11,903333	0,2	-0,978752
11,906667	0,2	-0,979277
11,910000	0,2	-0,979564
11,913333	0,2	-0,979539
11,916667	0,2	-0,978938
11,920000	0,2	-0,977434
11,923333	0,2	-0,975044
11,926667	0,2	-0,972354
11,930000	0,2	-0,970138
11,933333	0,2	-0,968748
11,936667	0,2	-0,967896
11,940000	0,2	-0,967053
11,943333	0,2	-0,966088
11,946667	0,2	-0,965349
11,950000	0,2	-0,965103
11,953333	0,2	-0,965128
11,956667	0,2	-0,964839
11,960000	0,2	-0,963753
11,963333	0,2	-0,961844
11,966667	0,2	-0,959553
11,970000	0,2	-0,957414
11,973333	0,2	-0,955562
11,976667	0,2	-0,953725
11,980000	0,2	-0,951648
11,983333	0,2	-0,949388
11,986667	0,2	-0,947252
11,990000	0,2	-0,945408
11,993333	0,2	-0,943566
11,996667	0,2	-0,941268
12,000000	0,2	-0,938477
12,003333	0,2	-0,935593
12,006667	0,2	-0,933045
12,010000	0,2	-0,931078
12,013333	0,2	-0,929628
12,016667	0,2	-0,928383
12,020000	0,2	-0,927130
12,023333	0,2	-0,926031
12,026667	0,2	-0,925443
12,030000	0,2	-0,925511
12,033333	0,2	-0,926033
12,036667	0,2	-0,926562
12,040000	0,2	-0,926539
12,043333	0,2	-0,925670
12,046667	0,2	-0,924307
12,050000	0,2	-0,923185
12,053333	0,2	-0,922762
12,056667	0,2	-0,922772
12,060000	0,2	-0,922363
12,063333	0,2	-0,920966
12,066667	0,2	-0,918975
12,070000	0,2	-0,917248
12,073333	0,2	-0,916247
12,076667	0,2	-0,915858
12,080000	0,2	-0,915714
12,083333	0,2	-0,915483
12,086667	0,2	-0,915007
12,090000	0,2	-0,914446
12,093333	0,2	-0,914202
12,096667	0,2	-0,914469
12,100000	0,2	-0,914981
12,103333	0,2	-0,915255
12,106667	0,2	-0,914826
12,110000	0,2	-0,913322
12,113333	0,2	-0,910768
12,116667	0,2	-0,907759
12,120000	0,2	-0,905073
12,123333	0,2	-0,903211
12,126667	0,2	-0,902253
12,130000	0,2	-0,901803
12,133333	0,2	-0,901049
12,136667	0,2	-0,899249
12,140000	0,2	-0,896362
12,143333	0,2	-0,893018
12,146667	0,2	-0,889878
12,150000	0,2	-0,887128
12,153333	0,2	-0,884553
12,156667	0,2	-0,881948
12,160000	0,2	-0,879233
12,163333	0,2	-0,876117
12,166667	0,2	-0,872081
12,170000	0,2	-0,866834
12,173333	0,2	-0,860491
12,176667	0,2	-0,853550
12,180000	0,2	-0,846763
12,183333	0,2	-0,840656
12,186667	0,2	-0,835279
12,190000	0,2	-0,830301
12,193333	0,2	-0,824968
12,196667	0,2	-0,818473
12,200000	0,2	-0,810793
12,203333	0,2	-0,802688
12,206667	0,2	-0,794953
12,210000	0,2	-0,788010
12,213333	0,2	-0,781801
12,216667	0,2	-0,775850
12,220000	0,2	-0,769745
12,223333	0,2	-0,763439
12,226667	0,2	-0,756954
12,230000	0,2	-0,750185
12,233333	0,2	-0,743045
12,236667	0,2	-0,735563
12,240000	0,2	-0,727918
12,243333	0,2	-0,720490
12,246667	0,2	-0,713538
12,250000	0,2	-0,706673
12,253333	0,2	-0,699067
12,256667	0,2	-0,690368
12,260000	0,2	-0,681126
12,263333	0,2	-0,672183
12,266667	0,2	-0,663800
12,270000	0,2	-0,655511
12,273333	0,2	-0,646803
12,276667	0,2	-0,637766
12,280000	0,2	-0,628917
12,283333	0,2	-0,620605
12,286667	0,2	-0,612676
12,290000	0,2	-0,604441
12,293333	0,2	-0,595163
12,296667	0,2	-0,584892
12,300000	0,2	-0,574505
12,303333	0,2	-0,564620
12,306667	0,2	-0,554761
12,310000	0,2	-0,543886
12,313333	0,2	-0,531505
12,316667	0,2	-0,517906
12,320000	0,2	-0,503642
12,323333	0,2	-0,489283
12,326667	0,2	-0,475253
12,330000	0,2	-0,461572
12,333333	0,2	-0,447990
12,336667	0,2	-0,434384
12,340000	0,2	-0,420894
12,343333	0,2	-0,407524
12,346667	0,2	-0,393709
12,350000	0,2	-0,378757
12,353333	0,2	-0,362626
12,356667	0,2	-0,345767
12,360000	0,2	-0,328454
12,363333	0,2	-0,310717
12,366667	0,2	-0,292731
12,370000	0,2	-0,274739
12,373333	0,2	-0,256737
12,376667	0,2	-0,238582
12,380000	0,2	-0,219965
12,383333	0,2	-0,200289
12,386667	0,2	-0,179053
12,390000	0,2	-0,156299
12,393333	0,2	-0,132476
12,396667	0,2	-0,108072
12,400000	0,2	-0,083527
12,403333	0,2	-0,059243
12,406667	0,2	-0,035327
12,410000	0,2	-0,011438
12,413333	0,2	0,012881
12,416667	0,2	0,037857
12,420000	0,2	0,063400
12,423333	0,2	0,089043
12,426667	0,2	0,114160
12,430000	0,2	0,138333
12,433333	0,2	0,161486
12,436667	0,2	0,183993
12,440000	0,2	0,206566
12,443333	0,2	0,229745
12,446667	0,2	0,253468
12,450000	0,2	0,277142
12,453333	0,2	0,300006
12,456667	0,2	0,321560
12,460000	0,2	0,341859
12,463333	0,2	0,361395
12,466667	0,2	0,380526
12,470000	0,2	0,399110
12,473333	0,2	0,416685
12,476667	0,2	0,432746
12,480000	0,2	0,447083
12,483333	0,2	0,460123
12,486667	0,2	0,472626
12,490000	0,2	0,484869
12,493333	0,2	0,496452
12,496667	0,2	0,506812
12,500000	0,2	0,515582
12,503333	0,2	0,522618
12,506667	0,2	0,528030
12,510000	0,2	0,532126
12,513333	0,2	0,535089
12,516667	0,2	0,536704
12,520000	0,2	0,536434
12,523333	0,2	0,533940
12,526667	0,2	0,529620
12,530000	0,2	0,524295
12,533333	0,2	0,518374
12,536667	0,2	0,511712
12,540000	0,2	0,503979
12,543333	0,2	0,494923
12,546667	0,2	0,484482
12,550000	0,2	0,472690
12,553333	0,2	0,459588
12,556667	0,2	0,445373
12,560000	0,2	0,430379
12,563333	0,2	0,414846
12,566667	0,2	0,399160
12,570000	0,2	0,383913
12,573333	0,2	0,369130
12,576667	0,2	0,353958
12,580000	0,2	0,337530
12,583333	0,2	0,319769
12,586667	0,2	0,301254
12,590000	0,2	0,282607
12,593333	0,2	0,264194
12,596667	0,2	0,246150
12,600000	0,2	0,228304
12,603333	0,2	0,210189
12,606667	0,2	0,191481
12,610000	0,2	0,172430
12,613333	0,2	0,153663
12,616667	0,2	0,135602
12,620000	0,2	0,118256
12,623333	0,2	0,101420
12,626667	0,2	0,084999
12,630000	0,2	0,069198
12,633333	0,2	0,054328
12,636667	0,2	0,040433
12,640000	0,2	0,027267
12,643333	0,2	0,014635
12,646667	0,2	0,002594
12,650000	0,2	-0,008758
12,653333	0,2	-0,019504
12,656667	0,2	-0,029857
12,660000	0,2	-0,039989
12,663333	0,2	-0,050021
12,666667	0,2	-0,060162
12,670000	0,2	-0,070547
12,673333	0,2	-0,080922
12,676667	0,2	-0,090686
12,680000	0,2	-0,099232
12,683333	0,2	-0,106244
12,686667	0,2	-0,111705
12,690000	0,2	-0,115765
12,693333	0,2	-0,118826
12,696667	0,2	-0,121684
12,700000	0,2	-0,125237
12,703333	0,2	-0,129956
12,706667	0,2	-0,135646
12,710000	0,2	-0,141508
12,713333	0,2	-0,146593
12,716667	0,2	-0,150551
12,720000	0,2	-0,153647
12,723333	0,2	-0,156089
12,726667	0,2	-0,157955
12,730000	0,2	-0,159471
12,733333	0,2	-0,160867
12,736667	0,2	-0,162325
12,740000	0,2	-0,164117
12,743333	0,2	-0,166315
12,746667	0,2	-0,168363
12,750000	0,2	-0,169375
12,753333	0,2	-0,169004
12,756667	0,2	-0,167831
12,760000	0,2	-0,166862
12,763333	0,2	-0,166697
12,766667	0,2	-0,167044
12,770000	0,2	-0,167123
12,773333	0,2	-0,166556
12,776667	0,2	-0,165563
12,780000	0,2	-0,164474
12,783333	0,2	-0,163424
12,786667	0,2	-0,162403
12,790000	0,2	-0,161339
12,793333	0,2	-0,159996
12,796667	0,2	-0,157890
12,800000	0,2	-0,154622
12,803333	0,2	-0,150266
12,806667	0,2	-0,145278
12,810000	0,2	-0,140173
12,813333	0,2	-0,135270
12,816667	0,2	-0,130353
12,820000	0,2	-0,124580
12,823333	0,2	-0,117255
12,826667	0,2	-0,108694
12,830000	0,2	-0,099971
12,833333	0,2	-0,091812
12,836667	0,2	-0,083987
12,840000	0,2	-0,075766
12,843333	0,2	-0,066627
12,846667	0,2	-0,056588
12,850000	0,2	-0,046134
12,853333	0,2	-0,035732
12,856667	0,2	-0,025331
12,860000	0,2	-0,014527
12,863333	0,2	-0,003167
12,866667	0,2	0,008614
12,870000	0,2	0,020746
12,873333	0,2	0,033292
12,876667	0,2	0,046417
12,880000	0,2	0,060247
12,883333	0,2	0,074479
12,886667	0,2	0,088426
12,890000	0,2	0,101538
12,893333	0,2	0,113673
12,896667	0,2	0,125131
12,900000	0,2	0,136660
12,903333	0,2	0,149021
12,906667	0,2	0,162352
12,910000	0,2	0,176406
12,913333	0,2	0,191353
12,916667	0,2	0,207450
12,920000	0,2	0,224077
12,923333	0,2	0,240132
12,926667	0,2	0,255158
12,930000	0,2	0,269257
12,933333	0,2	0,282330
12,936667	0,2	0,294362
12,940000	0,2	0,306082
12,943333	0,2	0,318525
12,946667	0,2	0,332209
12,950000	0,2	0,346962
12,953333	0,2	0,362193
12,956667	0,2	0,377422
12,960000	0,2	0,392637
12,963333	0,2	0,407966
12,966667	0,2	0,423399
12,970000	0,2	0,438986
12,973333	0,2	0,454877
12,976667	0,2	0,471173
12,980000	0,2	0,487903
12,983333	0,2	0,505038
12,986667	0,2	0,522414
12,990000	0,2	0,539719
12,993333	0,2	0,556785
12,996667	0,2	0,573671
13,000000	0,2	0,590390
13,003333	0,2	0,606808
13,006667	0,2	0,622691
13,010000	0,2	0,637853
13,013333	0,2	0,652426
13,016667	0,2	0,666805
13,020000	0,2	0,681321
13,023333	0,2	0,695977
13,026667	0,2	0,710404
13,030000	0,2	0,724175
13,033333	0,2	0,737088
13,036667	0,2	0,749178
13,040000	0,2	0,760704
13,043333	0,2	0,772053
13,046667	0,2	0,783496
13,050000	0,2	0,795045
13,053333	0,2	0,806557
13,056667	0,2	0,817814
13,060000	0,2	0,828467
13,063333	0,2	0,838252
13,066667	0,2	0,847248
13,070000	0,2	0,855766
13,073333	0,2	0,864207
13,076667	0,2	0,872860
13,080000	0,2	0,881433
13,083333	0,2	0,889134
13,086667	0,2	0,895526
13,090000	0,2	0,900869
13,093333	0,2	0,905596
13,096667	0,2	0,909891
13,100000	0,2	0,913711
13,103333	0,2	0,916976
13,106667	0,2	0,919631
13,110000	0,2	0,921607
13,113333	0,2	0,922908
13,116667	0,2	0,923581
13,120000	0,2	0,923467
13,123333	0,2	0,922233
13,126667	0,2	0,919789
13,130000	0,2	0,916506
13,133333	0,2	0,912724
13,136667	0,2	0,908308
13,140000	0,2	0,903043
13,143333	0,2	0,897089
13,146667	0,2	0,890722
13,150000	0,2	0,884152
13,153333	0,2	0,877674
13,156667	0,2	0,871552
13,160000	0,2	0,866034
13,163333	0,2	0,861641
13,166667	0,2	0,858925
13,170000	0,2	0,857911
13,173333	0,2	0,858168
13,176667	0,2	0,859315
13,180000	0,2	0,861430
13,183333	0,2	0,865154
13,186667	0,2	0,871132
13,190000	0,2	0,879521
13,193333	0,2	0,890398
13,196667	0,2	0,903881
13,200000	0,2	0,919673
13,203333	0,2	0,937340
13,206667	0,2	0,956705
13,210000	0,2	0,977537
13,213333	0,2	0,999547
13,216667	0,2	1,022693
13,220000	0,2	1,046912
13,223333	0,2	1,071834
13,226667	0,2	1,096991
13,230000	0,2	1,122007
13,233333	0,2	1,146592
13,236667	0,2	1,170538
13,240000	0,2	1,193788
13,243333	0,2	1,216460
13,246667	0,2	1,238430
13,250000	0,2	1,258692
13,253333	0,2	1,275414
13,256667	0,2	1,287055
13,260000	0,2	1,293389
13,263333	0,2	1,295347
13,266667	0,2	1,294088
13,270000	0,2	1,290106
13,273333	0,2	1,283175
13,276667	0,2	1,273053
13,280000	0,2	1,259705
13,283333	0,2	1,243067
13,286667	0,2	1,223150
13,290000	0,2	1,200229
13,293333	0,2	1,174896
13,296667	0,2	1,148145
13,300000	0,2	1,121173
13,303333	0,2	1,094846
13,306667	0,2	1,069548
13,310000	0,2	1,045455
13,313333	0,2	1,022621
13,316667	0,2	1,001079
13,320000	0,2	0,981035
13,323333	0,2	0,962705
13,326667	0,2	0,946100
13,330000	0,2	0,931142
13,333333	0,2	0,917859
13,336667	0,2	0,906379
13,340000	0,2	0,896767
13,343333	0,2	0,888930
13,346667	0,2	0,882711
13,350000	0,2	0,877966
13,353333	0,2	0,874578
13,356667	0,2	0,872441
13,360000	0,2	0,871563
13,363333	0,2	0,872150
13,366667	0,2	0,874273
13,370000	0,2	0,877517
13,373333	0,2	0,881191
13,376667	0,2	0,884685
13,380000	0,2	0,887836
13,383333	0,2	0,891059
13,386667	0,2	0,894843
13,390000	0,2	0,899276
13,393333	0,2	0,904082
13,396667	0,2	0,908707
13,400000	0,2	0,912478
13,403333	0,2	0,915003
13,406667	0,2	0,916405
13,410000	0,2	0,917090
13,413333	0,2	0,917415
13,416667	0,2	0,917589
13,420000	0,2	0,917811
13,423333	0,2	0,918331
13,426667	0,2	0,919404
13,430000	0,2	0,921098
13,433333	0,2	0,922994
13,436667	0,2	0,924452
13,440000	0,2	0,925411
13,443333	0,2	0,926498
13,446667	0,2	0,928251
13,450000	0,2	0,930689
13,453333	0,2	0,933559
13,456667	0,2	0,936802
13,460000	0,2	0,940897
13,463333	0,2	0,946637
13,466667	0,2	0,954352
13,470000	0,2	0,963491
13,473333	0,2	0,973126
13,476667	0,2	0,982721
13,480000	0,2	0,992146
13,483333	0,2	1,001205
13,486667	0,2	1,009506
13,490000	0,2	1,016678
13,493333	0,2	1,022775
13,496667	0,2	1,028441
13,500000	0,2	1,034288
13,503333	0,2	1,040333
13,506667	0,2	1,046495
13,510000	0,2	1,053056
13,513333	0,2	1,060278
13,516667	0,2	1,068113
13,520000	0,2	1,076489
13,523333	0,2	1,085585
13,526667	0,2	1,095658
13,530000	0,2	1,106802
13,533333	0,2	1,119258
13,536667	0,2	1,133493
13,540000	0,2	1,149480
13,543333	0,2	1,166461
13,546667	0,2	1,183923
13,550000	0,2	1,202459
13,553333	0,2	1,223290
13,556667	0,2	1,246968
13,560000	0,2	1,272855
13,563333	0,2	1,299840
13,566667	0,2	1,327039
13,570000	0,2	1,353761
13,573333	0,2	1,379477
13,576667	0,2	1,404118
13,580000	0,2	1,428159
13,583333	0,2	1,452094
13,586667	0,2	1,475891
13,590000	0,2	1,499228
13,593333	0,2	1,521916
13,596667	0,2	1,543970
13,600000	0,2	1,565833
13,603333	0,2	1,588289
13,606667	0,2	1,611697
13,610000	0,2	1,635718
13,613333	0,2	1,659922
13,616667	0,2	1,684305
13,620000	0,2	1,709144
13,623333	0,2	1,734798
13,626667	0,2	1,761901
13,630000	0,2	1,791211
13,633333	0,2	1,823177
13,636667	0,2	1,858092
13,640000	0,2	1,896390
13,643333	0,2	1,938531
13,646667	0,2	1,984929
13,650000	0,2	2,036152
13,653333	0,2	2,092924
13,656667	0,2	2,155690
13,660000	0,2	2,224599
13,663333	0,2	2,300316
13,666667	0,2	2,384171
13,670000	0,2	2,477314
13,673333	0,2	2,580555
13,676667	0,2	2,694986
13,680000	0,2	2,822178
13,683333	0,2	2,963894
13,686667	0,2	3,122060
13,690000	0,2	3,298941
13,693333	0,2	3,496970
13,696667	0,2	3,718230
13,700000	0,2	3,964307
13,703333	0,2	4,236599
13,706667	0,2	4,536544
13,710000	0,2	4,865727
13,713333	0,2	5,225840
13,716667	0,2	5,618219
13,720000	0,2	6,043372
13,723333	0,2	6,500801
13,726667	0,2	6,988852
13,730000	0,2	7,504695
13,733333	0,2	8,044375
13,736667	0,2	8,602852
13,740000	0,2	9,174288
13,743333	0,2	9,752474
13,746667	0,2	10,331064
13,750000	0,2	10,903781
13,753333	0,2	11,464531
13,756667	0,2	12,007056
13,760000	0,2	12,524569
13,763333	0,2	13,010212
13,766667	0,2	13,457871
13,770000	0,2	13,862450
13,773333	0,2	14,219945
13,776667	0,2	14,527846
13,780000	0,2	14,785143
13,783333	0,2	14,991554
13,786667	0,2	15,146992
13,790000	0,2	15,251854
13,793333	0,2	15,307431
13,796667	0,2	15,315964
13,800000	0,2	15,280299
13,803333	0,2	15,203409
13,806667	0,2	15,088257
13,810000	0,2	14,937839
13,813333	0,2	14,755182
13,816667	0,2	14,543506
13,820000	0,2	14,306264
13,823333	0,2	14,046886
13,826667	0,2	13,768617
13,830000	0,2	13,474261
13,833333	0,2	13,165914
13,836667	0,2	12,845369
13,840000	0,2	12,514582
13,843333	0,2	12,175517
13,846667	0,2	11,830126
13,850000	0,2	11,480443
13,853333	0,2	11,128036
13,856667	0,2	10,773717
13,860000	0,2	10,418295
13,863333	0,2	10,063146
13,866667	0,2	9,709789
13,870000	0,2	9,359433
13,873333	0,2	9,013028
13,876667	0,2	8,671475
13,880000	0,2	8,335765
13,883333	0,2	8,006921
13,886667	0,2	7,685787
13,890000	0,2	7,372877
13,893333	0,2	7,068295
13,896667	0,2	6,771889
13,900000	0,2	6,483758
13,903333	0,2	6,204561
13,906667	0,2	5,935118
13,910000	0,2	5,675710
13,913333	0,2	5,426115
13,916667	0,2	5,186331
13,920000	0,2	4,956560
13,923333	0,2	4,736573
13,926667	0,2	4,525975
13,930000	0,2	4,324831
13,933333	0,2	4,133584
13,936667	0,2	3,952537
13,940000	0,2	3,781510
13,943333	0,2	3,620020
13,946667	0,2	3,467673
13,950000	0,2	3,324308
13,953333	0,2	3,189855
13,956667	0,2	3,064087
13,960000	0,2	2,946737
13,963333	0,2	2,837862
13,966667	0,2	2,737502
13,970000	0,2	2,645113
13,973333	0,2	2,559914
13,976667	0,2	2,481480
13,980000	0,2	2,409701
13,983333	0,2	2,344500
13,986667	0,2	2,285575
13,990000	0,2	2,232289
13,993333	0,2	2,183947
13,996667	0,2	2,140031
14,000000	0,2	2,099936
14,003333	0,2	2,062742
14,006667	0,2	2,027600
14,010000	0,2	1,994194
14,013333	0,2	1,962637
14,016667	0,2	1,933076
14,020000	0,2	1,905475
14,023333	0,2	1,879682
14,026667	0,2	1,855615
14,030000	0,2	1,833296
14,033333	0,2	1,812754
14,036667	0,2	1,793984
14,040000	0,2	1,776844
14,043333	0,2	1,760995
14,046667	0,2	1,746097
14,050000	0,2	1,731958
14,053333	0,2	1,718635
14,056667	0,2	1,706592
14,060000	0,2	1,696503
14,063333	0,2	1,688677
14,066667	0,2	1,682835
14,070000	0,2	1,678291
14,073333	0,2	1,674222
14,076667	0,2	1,669959
14,080000	0,2	1,665257
14,083333	0,2	1,660513
14,086667	0,2	1,656451
14,090000	0,2	1,653462
14,093333	0,2	1,651546
14,096667	0,2	1,650636
14,100000	0,2	1,650582
14,103333	0,2	1,651131
14,106667	0,2	1,652177
14,110000	0,2	1,653872
14,113333	0,2	1,656266
14,116667	0,2	1,659092
14,120000	0,2	1,662125
14,123333	0,2	1,665337
14,126667	0,2	1,668598
14,130000	0,2	1,671586
14,133333	0,2	1,673884
14,136667	0,2	1,674978
14,140000	0,2	1,674437
14,143333	0,2	1,672294
14,146667	0,2	1,669018
14,150000	0,2	1,664998
14,153333	0,2	1,660293
14,156667	0,2	1,654804
14,160000	0,2	1,648299
14,163333	0,2	1,640490
14,166667	0,2	1,631363
14,170000	0,2	1,621128
14,173333	0,2	1,609923
14,176667	0,2	1,598037
14,180000	0,2	1,586177
14,183333	0,2	1,575178
14,186667	0,2	1,565666
14,190000	0,2	1,558044
14,193333	0,2	1,552656
14,196667	0,2	1,550018
14,200000	0,2	1,550694
14,203333	0,2	1,554758
14,206667	0,2	1,561730
14,210000	0,2	1,571030
14,213333	0,2	1,582088
14,216667	0,2	1,594311
14,220000	0,2	1,607343
14,223333	0,2	1,621138
14,226667	0,2	1,635576
14,230000	0,2	1,650190
14,233333	0,2	1,664293
14,236667	0,2	1,677243
14,240000	0,2	1,688775
14,243333	0,2	1,698977
14,246667	0,2	1,707837
14,250000	0,2	1,715225
14,253333	0,2	1,721178
14,256667	0,2	1,725888
14,260000	0,2	1,729635
14,263333	0,2	1,732668
14,266667	0,2	1,735023
14,270000	0,2	1,736579
14,273333	0,2	1,737324
14,276667	0,2	1,737260
14,280000	0,2	1,736159
14,283333	0,2	1,733931
14,286667	0,2	1,731045
14,290000	0,2	1,728082
14,293333	0,2	1,725059
14,296667	0,2	1,721484
14,300000	0,2	1,717020
14,303333	0,2	1,711749
14,306667	0,2	1,705868
14,310000	0,2	1,699696
14,313333	0,2	1,693675
14,316667	0,2	1,687997
14,320000	0,2	1,682606
14,323333	0,2	1,677465
14,326667	0,2	1,672505
14,330000	0,2	1,667658
14,333333	0,2	1,663033
14,336667	0,2	1,658826
14,340000	0,2	1,655165
14,343333	0,2	1,652101
14,346667	0,2	1,649459
14,350000	0,2	1,646813
14,353333	0,2	1,643999
14,356667	0,2	1,641333
14,360000	0,2	1,638964
14,363333	0,2	1,636387
14,366667	0,2	1,632721
14,370000	0,2	1,627210
14,373333	0,2	1,619525
14,376667	0,2	1,609970
14,380000	0,2	1,599508
14,383333	0,2	1,589258
14,386667	0,2	1,579880
14,390000	0,2	1,571379
14,393333	0,2	1,563199
14,396667	0,2	1,554699
14,400000	0,2	1,545807
14,403333	0,2	1,537182
14,406667	0,2	1,529782
14,410000	0,2	1,524232
14,413333	0,2	1,520557
14,416667	0,2	1,518481
14,420000	0,2	1,517857
14,423333	0,2	1,518756
14,426667	0,2	1,521058
14,430000	0,2	1,524291
14,433333	0,2	1,528154
14,436667	0,2	1,532687
14,440000	0,2	1,537711
14,443333	0,2	1,542550
14,446667	0,2	1,546615
14,450000	0,2	1,550076
14,453333	0,2	1,553622
14,456667	0,2	1,557770
14,460000	0,2	1,562592
14,463333	0,2	1,567732
14,466667	0,2	1,572605
14,470000	0,2	1,576894
14,473333	0,2	1,580904
14,476667	0,2	1,585160
14,480000	0,2	1,589598
14,483333	0,2	1,593556
14,486667	0,2	1,596590
14,490000	0,2	1,598700
14,493333	0,2	1,600033
14,496667	0,2	1,600996
14,500000	0,2	1,602334
14,503333	0,2	1,604590
14,506667	0,2	1,607670
14,510000	0,2	1,611178
14,513333	0,2	1,614843
14,516667	0,2	1,618380
14,520000	0,2	1,621392
14,523333	0,2	1,623515
14,526667	0,2	1,624570
14,530000	0,2	1,624726
14,533333	0,2	1,624524
14,536667	0,2	1,624584
14,540000	0,2	1,625158
14,543333	0,2	1,626067
14,546667	0,2	1,627056
14,550000	0,2	1,627979
14,553333	0,2	1,628717
14,556667	0,2	1,629173
14,560000	0,2	1,629364
14,563333	0,2	1,629361
14,566667	0,2	1,629143
14,570000	0,2	1,628541
14,573333	0,2	1,627319
14,576667	0,2	1,625430
14,580000	0,2	1,623367
14,583333	0,2	1,622063
14,586667	0,2	1,622221
14,590000	0,2	1,623938
14,593333	0,2	1,627068
14,596667	0,2	1,631631
14,600000	0,2	1,637654
14,603333	0,2	1,644867
14,606667	0,2	1,652611
14,610000	0,2	1,660120
14,613333	0,2	1,667257
14,616667	0,2	1,674773
14,620000	0,2	1,683582
14,623333	0,2	1,693975
14,626667	0,2	1,705384
14,630000	0,2	1,716747
14,633333	0,2	1,727247
14,636667	0,2	1,736580
14,640000	0,2	1,744530
14,643333	0,2	1,750782
14,646667	0,2	1,755131
14,650000	0,2	1,757499
14,653333	0,2	1,757850
14,656667	0,2	1,756181
14,660000	0,2	1,752509
14,663333	0,2	1,746852
14,666667	0,2	1,739265
14,670000	0,2	1,729949
14,673333	0,2	1,719376
14,676667	0,2	1,708191
14,680000	0,2	1,696810
14,683333	0,2	1,685206
14,686667	0,2	1,673459
14,690000	0,2	1,662251
14,693333	0,2	1,652421
14,696667	0,2	1,644289
14,700000	0,2	1,637568
14,703333	0,2	1,631678
14,706667	0,2	1,626201
14,710000	0,2	1,621181
14,713333	0,2	1,616928
14,716667	0,2	1,613551
14,720000	0,2	1,610881
14,723333	0,2	1,608892
14,726667	0,2	1,607914
14,730000	0,2	1,608494
14,733333	0,2	1,611169
14,736667	0,2	1,616210
14,740000	0,2	1,623404
14,743333	0,2	1,632316
14,746667	0,2	1,642795
14,750000	0,2	1,654897
14,753333	0,2	1,668490
14,756667	0,2	1,683331
14,760000	0,2	1,699384
14,763333	0,2	1,716882
14,766667	0,2	1,736137
14,770000	0,2	1,757221
14,773333	0,2	1,779896
14,776667	0,2	1,803818
14,780000	0,2	1,828495
14,783333	0,2	1,853315
14,786667	0,2	1,877860
14,790000	0,2	1,901828
14,793333	0,2	1,924814
14,796667	0,2	1,946524
14,800000	0,2	1,966912
14,803333	0,2	1,985992
14,806667	0,2	2,003727
14,810000	0,2	2,020274
14,813333	0,2	2,036051
14,816667	0,2	2,051137
14,820000	0,2	2,064958
14,823333	0,2	2,076911
14,826667	0,2	2,086864
14,830000	0,2	2,095003
14,833333	0,2	2,101723
14,836667	0,2	2,107499
14,840000	0,2	2,112418
14,843333	0,2	2,116271
14,846667	0,2	2,119044
14,850000	0,2	2,120703
14,853333	0,2	2,120734
14,856667	0,2	2,118414
14,860000	0,2	2,113566
14,863333	0,2	2,106693
14,866667	0,2	2,098297
14,870000	0,2	2,088530
14,873333	0,2	2,077540
14,876667	0,2	2,065484
14,880000	0,2	2,052142
14,883333	0,2	2,037069
14,886667	0,2	2,020206
14,890000	0,2	2,002049
14,893333	0,2	1,983133
14,896667	0,2	1,963519
14,900000	0,2	1,943163
14,903333	0,2	1,922689
14,906667	0,2	1,903205
14,910000	0,2	1,885385
14,913333	0,2	1,868986
14,916667	0,2	1,853172
14,920000	0,2	1,837142
14,923333	0,2	1,820435
14,926667	0,2	1,802951
14,930000	0,2	1,785095
14,933333	0,2	1,767708
14,936667	0,2	1,751539
14,940000	0,2	1,736810
14,943333	0,2	1,723259
14,946667	0,2	1,710483
14,950000	0,2	1,698236
14,953333	0,2	1,686393
14,956667	0,2	1,674952
14,960000	0,2	1,664337
14,963333	0,2	1,655208
14,966667	0,2	1,647833
14,970000	0,2	1,641939
14,973333	0,2	1,637041
14,976667	0,2	1,632857
14,980000	0,2	1,629554
14,983333	0,2	1,627552
14,986667	0,2	1,627236
14,990000	0,2	1,628895
14,993333	0,2	1,632553
14,996667	0,2	1,637694
15,000000	0,2	1,643526
15,003333	0,2	1,649679
15,006667	0,2	1,656451
15,010000	0,2	1,664357
15,013333	0,2	1,673641
15,016667	0,2	1,684066
15,020000	0,2	1,695023
15,023333	0,2	1,705883
15,026667	0,2	1,716381
15,030000	0,2	1,726665
15,033333	0,2	1,736801
15,036667	0,2	1,746297
15,040000	0,2	1,754380
15,043333	0,2	1,760529
15,046667	0,2	1,764529
15,050000	0,2	1,766704
15,053333	0,2	1,768154
15,056667	0,2	1,769956
15,060000	0,2	1,772308
15,063333	0,2	1,774716
15,066667	0,2	1,776598
15,070000	0,2	1,777644
15,073333	0,2	1,777940
15,076667	0,2	1,777926
15,080000	0,2	1,778151
15,083333	0,2	1,779015
15,086667	0,2	1,780775
15,090000	0,2	1,783518
15,093333	0,2	1,786915
15,096667	0,2	1,790363
15,100000	0,2	1,793455
15,103333	0,2	1,796167
15,106667	0,2	1,798781
15,110000	0,2	1,801921
15,113333	0,2	1,806459
15,116667	0,2	1,813025
15,120000	0,2	1,821528
15,123333	0,2	1,831254
15,126667	0,2	1,841546
15,130000	0,2	1,852390
15,133333	0,2	1,864188
15,136667	0,2	1,877266
15,140000	0,2	1,891797
15,143333	0,2	1,907579
15,146667	0,2	1,923774
15,150000	0,2	1,939343
15,153333	0,2	1,953660
15,156667	0,2	1,966492
15,160000	0,2	1,977598
15,163333	0,2	1,986594
15,166667	0,2	1,993050
15,170000	0,2	1,996634
15,173333	0,2	1,997361
15,176667	0,2	1,995640
15,180000	0,2	1,992048
15,183333	0,2	1,987100
15,186667	0,2	1,981035
15,190000	0,2	1,973698
15,193333	0,2	1,964773
15,196667	0,2	1,954165
15,200000	0,2	1,942167
15,203333	0,2	1,929255
15,206667	0,2	1,915885
15,210000	0,2	1,902447
15,213333	0,2	1,889214
15,216667	0,2	1,876457
15,220000	0,2	1,864664
15,223333	0,2	1,854368
15,226667	0,2	1,845849
15,230000	0,2	1,839233
15,233333	0,2	1,834602
15,236667	0,2	1,831722
15,240000	0,2	1,829895
15,243333	0,2	1,828319
15,246667	0,2	1,826524
15,250000	0,2	1,824405
15,253333	0,2	1,822039
15,256667	0,2	1,819693
15,260000	0,2	1,817971
15,263333	0,2	1,817824
15,266667	0,2	1,820218
15,270000	0,2	1,825657
15,273333	0,2	1,834059
15,276667	0,2	1,845061
15,280000	0,2	1,858239
15,283333	0,2	1,873095
15,286667	0,2	1,888932
15,290000	0,2	1,904840
15,293333	0,2	1,919984
15,296667	0,2	1,933886
15,300000	0,2	1,946410
15,303333	0,2	1,957690
15,306667	0,2	1,967848
15,310000	0,2	1,976729
15,313333	0,2	1,984111
15,316667	0,2	1,989980
15,320000	0,2	1,994492
15,323333	0,2	1,997863
15,326667	0,2	2,000365
15,330000	0,2	2,002174
15,333333	0,2	2,003065
15,336667	0,2	2,002590
15,340000	0,2	2,000767
15,343333	0,2	1,998371
15,346667	0,2	1,996598
15,350000	0,2	1,996542
15,353333	0,2	1,998843
15,356667	0,2	2,003649
15,360000	0,2	2,010718
15,363333	0,2	2,019610
15,366667	0,2	2,029932
15,370000	0,2	2,041406
15,373333	0,2	2,053696
15,376667	0,2	2,066296
15,380000	0,2	2,078622
15,383333	0,2	2,090049
15,386667	0,2	2,100019
15,390000	0,2	2,108419
15,393333	0,2	2,115538
15,396667	0,2	2,121520
15,400000	0,2	2,126103
15,403333	0,2	2,128777
15,406667	0,2	2,129150
15,410000	0,2	2,127382
15,413333	0,2	2,124314
15,416667	0,2	2,120965
15,420000	0,2	2,117886
15,423333	0,2	2,115150
15,426667	0,2	2,112713
15,430000	0,2	2,110595
15,433333	0,2	2,108959
15,436667	0,2	2,108158
15,440000	0,2	2,108676
15,443333	0,2	2,110923
15,446667	0,2	2,115111
15,450000	0,2	2,121326
15,453333	0,2	2,129354
15,456667	0,2	2,138339
15,460000	0,2	2,147028
15,463333	0,2	2,154488
15,466667	0,2	2,160459
15,470000	0,2	2,165167
15,473333	0,2	2,169021
15,476667	0,2	2,172399
15,480000	0,2	2,175272
15,483333	0,2	2,176996
15,486667	0,2	2,176965
15,490000	0,2	2,175460
15,493333	0,2	2,173350
15,496667	0,2	2,171109
15,500000	0,2	2,168615
15,503333	0,2	2,165605
15,506667	0,2	2,161892
15,510000	0,2	2,157361
15,513333	0,2	2,152151
15,516667	0,2	2,146699
15,520000	0,2	2,141497
15,523333	0,2	2,136817
15,526667	0,2	2,132695
15,530000	0,2	2,129296
15,533333	0,2	2,127174
15,536667	0,2	2,127149
15,540000	0,2	2,130138
15,543333	0,2	2,136833
15,546667	0,2	2,147302
15,550000	0,2	2,161039
15,553333	0,2	2,177408
15,556667	0,2	2,196177
15,560000	0,2	2,217713
15,563333	0,2	2,242436
15,566667	0,2	2,270390
15,570000	0,2	2,301549
15,573333	0,2	2,335947
15,576667	0,2	2,373511
15,580000	0,2	2,414251
15,583333	0,2	2,458411
15,586667	0,2	2,506104
15,590000	0,2	2,557106
15,593333	0,2	2,611212
15,596667	0,2	2,668653
15,600000	0,2	2,730302
15,603333	0,2	2,797393
15,606667	0,2	2,870848
15,610000	0,2	2,951024
15,613333	0,2	3,038030
15,616667	0,2	3,132018
15,620000	0,2	3,233094
15,623333	0,2	3,341011
15,626667	0,2	3,455188
15,630000	0,2	3,575200
15,633333	0,2	3,700941
15,636667	0,2	3,832194
15,640000	0,2	3,968321
15,643333	0,2	4,108163
15,646667	0,2	4,249980
15,650000	0,2	4,391743
15,653333	0,2	4,531670
15,656667	0,2	4,668496
15,660000	0,2	4,801144
15,663333	0,2	4,928115
15,666667	0,2	5,047449
15,670000	0,2	5,157188
15,673333	0,2	5,255692
15,676667	0,2	5,341751
15,680000	0,2	5,414513
15,683333	0,2	5,473258
15,686667	0,2	5,517180
15,690000	0,2	5,545347
15,693333	0,2	5,557086
15,696667	0,2	5,552551
15,700000	0,2	5,532794
15,703333	0,2	5,499160
15,706667	0,2	5,452730
15,710000	0,2	5,394382
15,713333	0,2	5,325154
15,716667	0,2	5,246412
15,720000	0,2	5,159691
15,723333	0,2	5,066498
15,726667	0,2	4,968409
15,730000	0,2	4,867075
15,733333	0,2	4,763897
15,736667	0,2	4,659827
15,740000	0,2	4,555629
15,743333	0,2	4,452085
15,746667	0,2	4,349825
15,750000	0,2	4,249413
15,753333	0,2	4,151825
15,756667	0,2	4,058412
15,760000	0,2	3,970239
15,763333	0,2	3,887930
15,766667	0,2	3,812126
15,770000	0,2	3,743301
15,773333	0,2	3,681140
15,776667	0,2	3,624834
15,780000	0,2	3,573937
15,783333	0,2	3,528438
15,786667	0,2	3,488240
15,790000	0,2	3,453002
15,793333	0,2	3,422467
15,796667	0,2	3,396864
15,800000	0,2	3,376779
15,803333	0,2	3,362588
15,806667	0,2	3,354173
15,810000	0,2	3,350973
15,813333	0,2	3,352337
15,816667	0,2	3,358042
15,820000	0,2	3,368156
15,823333	0,2	3,382489
15,826667	0,2	3,400708
15,830000	0,2	3,422705
15,833333	0,2	3,448618
15,836667	0,2	3,478637
15,840000	0,2	3,512750
15,843333	0,2	3,550654
15,846667	0,2	3,591722
15,850000	0,2	3,635095
15,853333	0,2	3,680350
15,856667	0,2	3,727893
15,860000	0,2	3,778225
15,863333	0,2	3,831135
15,866667	0,2	3,885598
15,870000	0,2	3,940028
15,873333	0,2	3,992805
15,876667	0,2	4,042941
15,880000	0,2	4,090206
15,883333	0,2	4,134491
15,886667	0,2	4,175210
15,890000	0,2	4,211262
15,893333	0,2	4,241437
15,896667	0,2	4,265065
15,900000	0,2	4,282162
15,903333	0,2	4,292774
15,906667	0,2	4,296336
15,910000	0,2	4,291768
15,913333	0,2	4,278362
15,916667	0,2	4,256650
15,920000	0,2	4,228170
15,923333	0,2	4,194277
15,926667	0,2	4,155359
15,930000	0,2	4,111103
15,933333	0,2	4,061153
15,936667	0,2	4,005562
15,940000	0,2	3,944973
15,943333	0,2	3,880336
15,946667	0,2	3,812338
15,950000	0,2	3,741366
15,953333	0,2	3,667978
15,956667	0,2	3,593027
15,960000	0,2	3,517287
15,963333	0,2	3,441307
15,966667	0,2	3,365679
15,970000	0,2	3,291181
15,973333	0,2	3,218621
15,976667	0,2	3,148524
15,980000	0,2	3,081055
15,983333	0,2	3,016426
15,986667	0,2	2,954932
15,990000	0,2	2,896580
15,993333	0,2	2,841310
15,996667	0,2	2,789384
16,000000	0,2	2,740990
16,003333	0,2	2,695827
16,006667	0,2	2,653603
16,010000	0,2	2,614606
16,013333	0,2	2,579384
16,016667	0,2	2,548134
16,020000	0,2	2,520640
16,023333	0,2	2,496567
16,026667	0,2	2,475610
16,030000	0,2	2,457409
16,033333	0,2	2,441492
16,036667	0,2	2,427321
16,040000	0,2	2,414339
16,043333	0,2	2,402128
16,046667	0,2	2,390631
16,050000	0,2	2,379921
16,053333	0,2	2,369876
16,056667	0,2	2,360438
16,060000	0,2	2,351786
16,063333	0,2	2,343953
16,066667	0,2	2,336591
16,070000	0,2	2,329206
16,073333	0,2	2,321505
16,076667	0,2	2,313631
16,080000	0,2	2,306097
16,083333	0,2	2,299354
16,086667	0,2	2,293573
16,090000	0,2	2,288735
16,093333	0,2	2,284714
16,096667	0,2	2,281357
16,100000	0,2	2,278669
16,103333	0,2	2,276994
16,106667	0,2	2,276871
16,110000	0,2	2,278652
16,113333	0,2	2,282406
16,116667	0,2	2,287996
16,120000	0,2	2,295214
16,123333	0,2	2,304097
16,126667	0,2	2,314900
16,130000	0,2	2,327532
16,133333	0,2	2,341251
16,136667	0,2	2,355153
16,140000	0,2	2,368977
16,143333	0,2	2,383257
16,146667	0,2	2,398641
16,150000	0,2	2,415291
16,153333	0,2	2,432993
16,156667	0,2	2,451511
16,160000	0,2	2,470624
16,163333	0,2	2,489962
16,166667	0,2	2,508988
16,170000	0,2	2,527030
16,173333	0,2	2,543418
16,176667	0,2	2,557711
16,180000	0,2	2,569793
16,183333	0,2	2,579856
16,186667	0,2	2,588308
16,190000	0,2	2,595447
16,193333	0,2	2,601358
16,196667	0,2	2,606225
16,200000	0,2	2,610374
16,203333	0,2	2,613909
16,206667	0,2	2,616647
16,210000	0,2	2,618489
16,213333	0,2	2,619368
16,216667	0,2	2,618852
16,220000	0,2	2,616357
16,223333	0,2	2,611802
16,226667	0,2	2,606019
16,230000	0,2	2,600505
16,233333	0,2	2,596516
16,236667	0,2	2,594450
16,240000	0,2	2,594080
16,243333	0,2	2,595040
16,246667	0,2	2,597236
16,250000	0,2	2,600873
16,253333	0,2	2,606094
16,256667	0,2	2,612961
16,260000	0,2	2,621611
16,263333	0,2	2,632404
16,266667	0,2	2,646129
16,270000	0,2	2,663746
16,273333	0,2	2,685851
16,276667	0,2	2,712630
16,280000	0,2	2,744119
16,283333	0,2	2,780508
16,286667	0,2	2,822410
16,290000	0,2	2,870600
16,293333	0,2	2,925225
16,296667	0,2	2,985468
16,300000	0,2	3,050045
16,303333	0,2	3,117836
16,306667	0,2	3,188185
16,310000	0,2	3,260736
16,313333	0,2	3,334858
16,316667	0,2	3,409259
16,320000	0,2	3,482304
16,323333	0,2	3,552681
16,326667	0,2	3,619279
16,330000	0,2	3,680484
16,333333	0,2	3,734321
16,336667	0,2	3,779141
16,340000	0,2	3,813705
16,343333	0,2	3,837073
16,346667	0,2	3,848771
16,350000	0,2	3,848994
16,353333	0,2	3,838695
16,356667	0,2	3,818976
16,360000	0,2	3,790128
16,363333	0,2	3,751834
16,366667	0,2	3,704457
16,370000	0,2	3,649530
16,373333	0,2	3,588854
16,376667	0,2	3,523871
16,380000	0,2	3,455942
16,383333	0,2	3,386533
16,386667	0,2	3,317044
16,390000	0,2	3,248615
16,393333	0,2	3,181959
16,396667	0,2	3,117389
16,400000	0,2	3,055016
16,403333	0,2	2,995042
16,406667	0,2	2,938060
16,410000	0,2	2,884755
16,413333	0,2	2,835182
16,416667	0,2	2,788754
16,420000	0,2	2,744881
16,423333	0,2	2,703368
16,426667	0,2	2,664328
16,430000	0,2	2,627957
16,433333	0,2	2,594401
16,436667	0,2	2,563585
16,440000	0,2	2,535112
16,443333	0,2	2,508520
16,446667	0,2	2,483667
16,450000	0,2	2,460669
16,453333	0,2	2,439492
16,456667	0,2	2,419854
16,460000	0,2	2,401595
16,463333	0,2	2,384945
16,466667	0,2	2,370340
16,470000	0,2	2,358275
16,473333	0,2	2,349211
16,476667	0,2	2,343260
16,480000	0,2	2,340151
16,483333	0,2	2,339558
16,486667	0,2	2,341271
16,490000	0,2	2,345201
16,493333	0,2	2,351338
16,496667	0,2	2,359515
16,500000	0,2	2,369146
16,503333	0,2	2,379128
16,506667	0,2	2,388009
16,510000	0,2	2,394623
16,513333	0,2	2,398830
16,516667	0,2	2,401352
16,520000	0,2	2,402668
16,523333	0,2	2,402400
16,526667	0,2	2,399867
16,530000	0,2	2,394699
16,533333	0,2	2,386853
16,536667	0,2	2,376656
16,540000	0,2	2,364824
16,543333	0,2	2,351950
16,546667	0,2	2,338047
16,550000	0,2	2,322724
16,553333	0,2	2,305557
16,556667	0,2	2,286395
16,560000	0,2	2,265684
16,563333	0,2	2,244440
16,566667	0,2	2,223787
16,570000	0,2	2,204523
16,573333	0,2	2,186799
16,576667	0,2	2,170232
16,580000	0,2	2,154631
16,583333	0,2	2,140404
16,586667	0,2	2,128152
16,590000	0,2	2,118221
16,593333	0,2	2,110633
16,596667	0,2	2,105014
16,600000	0,2	2,100719
16,603333	0,2	2,097463
16,606667	0,2	2,095675
16,610000	0,2	2,095961
16,613333	0,2	2,098441
16,616667	0,2	2,102709
16,620000	0,2	2,108196
16,623333	0,2	2,114347
16,626667	0,2	2,120746
16,630000	0,2	2,127450
16,633333	0,2	2,134775
16,636667	0,2	2,142520
16,640000	0,2	2,150028
16,643333	0,2	2,156867
16,646667	0,2	2,162827
16,650000	0,2	2,167752
16,653333	0,2	2,171831
16,656667	0,2	2,175359
16,660000	0,2	2,178129
16,663333	0,2	2,179744
16,666667	0,2	2,180318
16,670000	0,2	2,180352
16,673333	0,2	2,180027
16,676667	0,2	2,178985
16,680000	0,2	2,176881
16,683333	0,2	2,173896
16,686667	0,2	2,170552
16,690000	0,2	2,167344
16,693333	0,2	2,164667
16,696667	0,2	2,162624
16,700000	0,2	2,160719
16,703333	0,2	2,158248
16,706667	0,2	2,155156
16,710000	0,2	2,152099
16,713333	0,2	2,149475
16,716667	0,2	2,146845
16,720000	0,2	2,143529
16,723333	0,2	2,139480
16,726667	0,2	2,135305
16,730000	0,2	2,131371
16,733333	0,2	2,127339
16,736667	0,2	2,122892
16,740000	0,2	2,118368
16,743333	0,2	2,114410
16,746667	0,2	2,111257
16,750000	0,2	2,108599
16,753333	0,2	2,106246
16,756667	0,2	2,104523
16,760000	0,2	2,103695
16,763333	0,2	2,103622
16,766667	0,2	2,104154
16,770000	0,2	2,105320
16,773333	0,2	2,107333
16,776667	0,2	2,110468
16,780000	0,2	2,114621
16,783333	0,2	2,119245
16,786667	0,2	2,123957
16,790000	0,2	2,128809
16,793333	0,2	2,133995
16,796667	0,2	2,139844
16,800000	0,2	2,147075
16,803333	0,2	2,156494
16,806667	0,2	2,168276
16,810000	0,2	2,181768
16,813333	0,2	2,196070
16,816667	0,2	2,210758
16,820000	0,2	2,226122
16,823333	0,2	2,242693
16,826667	0,2	2,260583
16,830000	0,2	2,279335
16,833333	0,2	2,298404
16,836667	0,2	2,317718
16,840000	0,2	2,337655
16,843333	0,2	2,358435
16,846667	0,2	2,379721
16,850000	0,2	2,400763
16,853333	0,2	2,420837
16,856667	0,2	2,439574
16,860000	0,2	2,457030
16,863333	0,2	2,473608
16,866667	0,2	2,489767
16,870000	0,2	2,505548
16,873333	0,2	2,520539
16,876667	0,2	2,534321
16,880000	0,2	2,546637
16,883333	0,2	2,557312
16,886667	0,2	2,566361
16,890000	0,2	2,574178
16,893333	0,2	2,581425
16,896667	0,2	2,588718
16,900000	0,2	2,596334
16,903333	0,2	2,604188
16,906667	0,2	2,612053
16,910000	0,2	2,619483
16,913333	0,2	2,625756
16,916667	0,2	2,630620
16,920000	0,2	2,634737
16,923333	0,2	2,638783
16,926667	0,2	2,642719
16,930000	0,2	2,646386
16,933333	0,2	2,650167
16,936667	0,2	2,654504
16,940000	0,2	2,659263
16,943333	0,2	2,663973
16,946667	0,2	2,668164
16,950000	0,2	2,671455
16,953333	0,2	2,673984
16,956667	0,2	2,676666
16,960000	0,2	2,680687
16,963333	0,2	2,686810
16,966667	0,2	2,695210
16,970000	0,2	2,705724
16,973333	0,2	2,718286
16,976667	0,2	2,733203
16,980000	0,2	2,750918
16,983333	0,2	2,771791
16,986667	0,2	2,796450
16,990000	0,2	2,825808
16,993333	0,2	2,860358
16,996667	0,2	2,899981
17,000000	0,2	2,944328
17,003333	0,2	2,992735
17,006667	0,2	3,043930
17,010000	0,2	3,096327
17,013333	0,2	3,148736
17,016667	0,2	3,200625
17,020000	0,2	3,251638
17,023333	0,2	3,301044
17,026667	0,2	3,347572
17,030000	0,2	3,389599
17,033333	0,2	3,425618
17,036667	0,2	3,454444
17,040000	0,2	3,474895
17,043333	0,2	3,485857
17,046667	0,2	3,486846
17,050000	0,2	3,478195
17,053333	0,2	3,460581
17,056667	0,2	3,434257
17,060000	0,2	3,398773
17,063333	0,2	3,353807
17,066667	0,2	3,300205
17,070000	0,2	3,239882
17,073333	0,2	3,174721
17,076667	0,2	3,105756
17,080000	0,2	3,033546
17,083333	0,2	2,959176
17,086667	0,2	2,884391
17,090000	0,2	2,810864
17,093333	0,2	2,739836
17,096667	0,2	2,672115
17,100000	0,2	2,608001
17,103333	0,2	2,547707
17,106667	0,2	2,491882
17,110000	0,2	2,441295
17,113333	0,2	2,396315
17,116667	0,2	2,356951
17,120000	0,2	2,322975
17,123333	0,2	2,293645
17,126667	0,2	2,267690
17,130000	0,2	2,243916
17,133333	0,2	2,221784
17,136667	0,2	2,201630
17,140000	0,2	2,184345
17,143333	0,2	2,170527
17,146667	0,2	2,159899
17,150000	0,2	2,151568
17,153333	0,2	2,144632
17,156667	0,2	2,138538
17,160000	0,2	2,133214
17,163333	0,2	2,129051
17,166667	0,2	2,126435
17,170000	0,2	2,125305
17,173333	0,2	2,125389
17,176667	0,2	2,126567
17,180000	0,2	2,128690
17,183333	0,2	2,131399
17,186667	0,2	2,134279
17,190000	0,2	2,137013
17,193333	0,2	2,139442
17,196667	0,2	2,141565
17,200000	0,2	2,143574
17,203333	0,2	2,145819
17,206667	0,2	2,148470
17,210000	0,2	2,151214
17,213333	0,2	2,153510
17,216667	0,2	2,155158
17,220000	0,2	2,156366
17,223333	0,2	2,157214
17,226667	0,2	2,157469
17,230000	0,2	2,156885
17,233333	0,2	2,155461
17,236667	0,2	2,153646
17,240000	0,2	2,152217
17,243333	0,2	2,151523
17,246667	0,2	2,151160
17,250000	0,2	2,150698
17,253333	0,2	2,150258
17,256667	0,2	2,150080
17,260000	0,2	2,149913
17,263333	0,2	2,149272
17,266667	0,2	2,148123
17,270000	0,2	2,146963
17,273333	0,2	2,146351
17,276667	0,2	2,146529
17,280000	0,2	2,147382
17,283333	0,2	2,148792
17,286667	0,2	2,150983
17,290000	0,2	2,154300
17,293333	0,2	2,158779
17,296667	0,2	2,164193
17,300000	0,2	2,170403
17,303333	0,2	2,177639
17,306667	0,2	2,186522
17,310000	0,2	2,197832
17,313333	0,2	2,212260
17,316667	0,2	2,230265
17,320000	0,2	2,252001
17,323333	0,2	2,277376
17,326667	0,2	2,306152
17,330000	0,2	2,337977
17,333333	0,2	2,372550
17,336667	0,2	2,410122
17,340000	0,2	2,451667
17,343333	0,2	2,498020
17,346667	0,2	2,549015
17,350000	0,2	2,603758
17,353333	0,2	2,661067
17,356667	0,2	2,719612
17,360000	0,2	2,778422
17,363333	0,2	2,837190
17,366667	0,2	2,895778
17,370000	0,2	2,953720
17,373333	0,2	3,010090
17,376667	0,2	3,063498
17,380000	0,2	3,112212
17,383333	0,2	3,154437
17,386667	0,2	3,188809
17,390000	0,2	3,214696
17,393333	0,2	3,231661
17,396667	0,2	3,238975
17,400000	0,2	3,236165
17,403333	0,2	3,223620
17,406667	0,2	3,202248
17,410000	0,2	3,172832
17,413333	0,2	3,135842
17,416667	0,2	3,091654
17,420000	0,2	3,040928
17,423333	0,2	2,984754
17,426667	0,2	2,924575
17,430000	0,2	2,862078
17,433333	0,2	2,798705
17,436667	0,2	2,735177
17,440000	0,2	2,672115
17,443333	0,2	2,610784
17,446667	0,2	2,552609
17,450000	0,2	2,498424
17,453333	0,2	2,448450
17,456667	0,2	2,402710
17,460000	0,2	2,361367
17,463333	0,2	2,324480
17,466667	0,2	2,291474
17,470000	0,2	2,261550
17,473333	0,2	2,234633
17,476667	0,2	2,211227
17,480000	0,2	2,191443
17,483333	0,2	2,174817
17,486667	0,2	2,160933
17,490000	0,2	2,149549
17,493333	0,2	2,140142
17,496667	0,2	2,131761
17,500000	0,2	2,123458
17,503333	0,2	2,114958
17,506667	0,2	2,106885
17,510000	0,2	2,100165
17,513333	0,2	2,095075
17,516667	0,2	2,090826
17,520000	0,2	2,086017
17,523333	0,2	2,079713
17,526667	0,2	2,072230
17,530000	0,2	2,064610
17,533333	0,2	2,057420
17,536667	0,2	2,050465
17,540000	0,2	2,043480
17,543333	0,2	2,036529
17,546667	0,2	2,029488
17,550000	0,2	2,021786
17,553333	0,2	2,013133
17,556667	0,2	2,003955
17,560000	0,2	1,994838
17,563333	0,2	1,986155
17,566667	0,2	1,978175
17,570000	0,2	1,970793
17,573333	0,2	1,963401
17,576667	0,2	1,955517
17,580000	0,2	1,947191
17,583333	0,2	1,938875
17,586667	0,2	1,931041
17,590000	0,2	1,923725
17,593333	0,2	1,916532
17,596667	0,2	1,909100
17,600000	0,2	1,901396
17,603333	0,2	1,893657
17,606667	0,2	1,886209
17,610000	0,2	1,879525
17,613333	0,2	1,874034
17,616667	0,2	1,869403
17,620000	0,2	1,864590
17,623333	0,2	1,859036
17,626667	0,2	1,853370
17,630000	0,2	1,848726
17,633333	0,2	1,845770
17,636667	0,2	1,844392
17,640000	0,2	1,843951
17,643333	0,2	1,843896
17,646667	0,2	1,844220
17,650000	0,2	1,845189
17,653333	0,2	1,846924
17,656667	0,2	1,849459
17,660000	0,2	1,853006
17,663333	0,2	1,857964
17,666667	0,2	1,864512
17,670000	0,2	1,872248
17,673333	0,2	1,880495
17,676667	0,2	1,888814
17,680000	0,2	1,896928
17,683333	0,2	1,904664
17,686667	0,2	1,912192
17,690000	0,2	1,919807
17,693333	0,2	1,927497
17,696667	0,2	1,934997
17,700000	0,2	1,942024
17,703333	0,2	1,948249
17,706667	0,2	1,953399
17,710000	0,2	1,957759
17,713333	0,2	1,962174
17,716667	0,2	1,967154
17,720000	0,2	1,972270
17,723333	0,2	1,976552
17,726667	0,2	1,979250
17,730000	0,2	1,980207
17,733333	0,2	1,979735
17,736667	0,2	1,978315
17,740000	0,2	1,976382
17,743333	0,2	1,974187
17,746667	0,2	1,971749
17,750000	0,2	1,969043
17,753333	0,2	1,966187
17,756667	0,2	1,963351
17,760000	0,2	1,960582
17,763333	0,2	1,957669
17,766667	0,2	1,954214
17,770000	0,2	1,950145
17,773333	0,2	1,946023
17,776667	0,2	1,942407
17,780000	0,2	1,939267
17,783333	0,2	1,936197
17,786667	0,2	1,932805
17,790000	0,2	1,929093
17,793333	0,2	1,925666
17,796667	0,2	1,923431
17,800000	0,2	1,923040
17,803333	0,2	1,924635
17,806667	0,2	1,928000
17,810000	0,2	1,932784
17,813333	0,2	1,938744
17,816667	0,2	1,946012
17,820000	0,2	1,954932
17,823333	0,2	1,965708
17,826667	0,2	1,978425
17,830000	0,2	1,992988
17,833333	0,2	2,008824
17,836667	0,2	2,025113
17,840000	0,2	2,041319
17,843333	0,2	2,057159
17,846667	0,2	2,072302
17,850000	0,2	2,086548
17,853333	0,2	2,100235
17,856667	0,2	2,114158
17,860000	0,2	2,128884
17,863333	0,2	2,144241
17,866667	0,2	2,159454
17,870000	0,2	2,173593
17,873333	0,2	2,186080
17,876667	0,2	2,196816
17,880000	0,2	2,205685
17,883333	0,2	2,212398
17,886667	0,2	2,216747
17,890000	0,2	2,218555
17,893333	0,2	2,217675
17,896667	0,2	2,214255
17,900000	0,2	2,208763
17,903333	0,2	2,201793
17,906667	0,2	2,193844
17,910000	0,2	2,185017
17,913333	0,2	2,174913
17,916667	0,2	2,162972
17,920000	0,2	2,149064
17,923333	0,2	2,133703
17,926667	0,2	2,117466
17,930000	0,2	2,100450
17,933333	0,2	2,082679
17,936667	0,2	2,064478
17,940000	0,2	2,046185
17,943333	0,2	2,028129
17,946667	0,2	2,010867
17,950000	0,2	1,994970
17,953333	0,2	1,980703
17,956667	0,2	1,968016
17,960000	0,2	1,956621
17,963333	0,2	1,946143
17,966667	0,2	1,936343
17,970000	0,2	1,927255
17,973333	0,2	1,919127
17,976667	0,2	1,912154
17,980000	0,2	1,906357
17,983333	0,2	1,901688
17,986667	0,2	1,898160
17,990000	0,2	1,895815
17,993333	0,2	1,894525
17,996667	0,2	1,893964
18,000000	0,2	1,893906
18,003333	0,2	1,894472
18,006667	0,2	1,896089
18,010000	0,2	1,899262
18,013333	0,2	1,904332
18,016667	0,2	1,911420
18,020000	0,2	1,920396
18,023333	0,2	1,930714
18,026667	0,2	1,941510
18,030000	0,2	1,952073
18,033333	0,2	1,962051
18,036667	0,2	1,971507
18,040000	0,2	1,981042
18,043333	0,2	1,991469
18,046667	0,2	2,003139
18,050000	0,2	2,015576
18,053333	0,2	2,027778
18,056667	0,2	2,038961
18,060000	0,2	2,048935
18,063333	0,2	2,057802
18,066667	0,2	2,065648
18,070000	0,2	2,072622
18,073333	0,2	2,078955
18,076667	0,2	2,084660
18,080000	0,2	2,089366
18,083333	0,2	2,092540
18,086667	0,2	2,093995
18,090000	0,2	2,094305
18,093333	0,2	2,094471
18,096667	0,2	2,094949
18,100000	0,2	2,095268
18,103333	0,2	2,094631
18,106667	0,2	2,092488
18,110000	0,2	2,088512
18,113333	0,2	2,082627
18,116667	0,2	2,075275
18,120000	0,2	2,067323
18,123333	0,2	2,059513
18,126667	0,2	2,052106
18,130000	0,2	2,044970
18,133333	0,2	2,037760
18,136667	0,2	2,030081
18,140000	0,2	2,021650
18,143333	0,2	2,012408
18,146667	0,2	2,002661
18,150000	0,2	1,992926
18,153333	0,2	1,983400
18,156667	0,2	1,973758
18,160000	0,2	1,963453
18,163333	0,2	1,952133
18,166667	0,2	1,939920
18,170000	0,2	1,927309
18,173333	0,2	1,914817
18,176667	0,2	1,902937
18,180000	0,2	1,892144
18,183333	0,2	1,882491
18,186667	0,2	1,873541
18,190000	0,2	1,865060
18,193333	0,2	1,857362
18,196667	0,2	1,850580
18,200000	0,2	1,844047
18,203333	0,2	1,837035
18,206667	0,2	1,829651
18,210000	0,2	1,822464
18,213333	0,2	1,815748
18,216667	0,2	1,809373
18,220000	0,2	1,803036
18,223333	0,2	1,796552
18,226667	0,2	1,790125
18,230000	0,2	1,784212
18,233333	0,2	1,779083
18,236667	0,2	1,774602
18,240000	0,2	1,770402
18,243333	0,2	1,766277
18,246667	0,2	1,762358
18,250000	0,2	1,758948
18,253333	0,2	1,756300
18,256667	0,2	1,754424
18,260000	0,2	1,752876
18,263333	0,2	1,751018
18,266667	0,2	1,748779
18,270000	0,2	1,746900
18,273333	0,2	1,746166
18,276667	0,2	1,746687
18,280000	0,2	1,748135
18,283333	0,2	1,750220
18,286667	0,2	1,752630
18,290000	0,2	1,754975
18,293333	0,2	1,756876
18,296667	0,2	1,757886
18,300000	0,2	1,757704
18,303333	0,2	1,756551
18,306667	0,2	1,754991
18,310000	0,2	1,753427
18,313333	0,2	1,751828
18,316667	0,2	1,749875
18,320000	0,2	1,747404
18,323333	0,2	1,744460
18,326667	0,2	1,741031
18,330000	0,2	1,737007
18,333333	0,2	1,732349
18,336667	0,2	1,727417
18,340000	0,2	1,722853
18,343333	0,2	1,718768
18,346667	0,2	1,714602
18,350000	0,2	1,709818
18,353333	0,2	1,704156
18,356667	0,2	1,697587
18,360000	0,2	1,690449
18,363333	0,2	1,683443
18,366667	0,2	1,677308
18,370000	0,2	1,672483
18,373333	0,2	1,669170
18,376667	0,2	1,667454
18,380000	0,2	1,667186
18,383333	0,2	1,668205
18,386667	0,2	1,670664
18,390000	0,2	1,674731
18,393333	0,2	1,680226
18,396667	0,2	1,686730
18,400000	0,2	1,693873
18,403333	0,2	1,701651
18,406667	0,2	1,710465
18,410000	0,2	1,720598
18,413333	0,2	1,731566
18,416667	0,2	1,742146
18,420000	0,2	1,751205
18,423333	0,2	1,758367
18,426667	0,2	1,763903
18,430000	0,2	1,768195
18,433333	0,2	1,771328
18,436667	0,2	1,773093
18,440000	0,2	1,773384
18,443333	0,2	1,772443
18,446667	0,2	1,770435
18,450000	0,2	1,766981
18,453333	0,2	1,761678
18,456667	0,2	1,754899
18,460000	0,2	1,747596
18,463333	0,2	1,740533
18,466667	0,2	1,733878
18,470000	0,2	1,727289
18,473333	0,2	1,720323
18,476667	0,2	1,712857
18,480000	0,2	1,705220
18,483333	0,2	1,697944
18,486667	0,2	1,691235
18,490000	0,2	1,684767
18,493333	0,2	1,678271
18,496667	0,2	1,672012
18,500000	0,2	1,666284
18,503333	0,2	1,660924
18,506667	0,2	1,655694
18,510000	0,2	1,650779
18,513333	0,2	1,646808
18,516667	0,2	1,644529
18,520000	0,2	1,644604
18,523333	0,2	1,647576
18,526667	0,2	1,653671
18,530000	0,2	1,662612
18,533333	0,2	1,673765
18,536667	0,2	1,686634
18,540000	0,2	1,701315
18,543333	0,2	1,718123
18,546667	0,2	1,736972
18,550000	0,2	1,757540
18,553333	0,2	1,779734
18,556667	0,2	1,803626
18,560000	0,2	1,828851
18,563333	0,2	1,854215
18,566667	0,2	1,878405
18,570000	0,2	1,900831
18,573333	0,2	1,921151
18,576667	0,2	1,938531
18,580000	0,2	1,951999
18,583333	0,2	1,961074
18,586667	0,2	1,965617
18,590000	0,2	1,965424
18,593333	0,2	1,960272
18,596667	0,2	1,950296
18,600000	0,2	1,936151
18,603333	0,2	1,918989
18,606667	0,2	1,900160
18,610000	0,2	1,880541
18,613333	0,2	1,860291
18,616667	0,2	1,839394
18,620000	0,2	1,818147
18,623333	0,2	1,797265
18,626667	0,2	1,777579
18,630000	0,2	1,759552
18,633333	0,2	1,743322
18,636667	0,2	1,729238
18,640000	0,2	1,717874
18,643333	0,2	1,709352
18,646667	0,2	1,703093
18,650000	0,2	1,698297
18,653333	0,2	1,694402
18,656667	0,2	1,691279
18,660000	0,2	1,689127
18,663333	0,2	1,688073
18,666667	0,2	1,688025
18,670000	0,2	1,688879
18,673333	0,2	1,690448
18,676667	0,2	1,692172
18,680000	0,2	1,693339
18,683333	0,2	1,693810
18,686667	0,2	1,694141
18,690000	0,2	1,694803
18,693333	0,2	1,695741
18,696667	0,2	1,696791
18,700000	0,2	1,698096
18,703333	0,2	1,700017
18,706667	0,2	1,703027
18,710000	0,2	1,707705
18,713333	0,2	1,714325
18,716667	0,2	1,722657
18,720000	0,2	1,732679
18,723333	0,2	1,744840
18,726667	0,2	1,759491
18,730000	0,2	1,776874
18,733333	0,2	1,797383
18,736667	0,2	1,821323
18,740000	0,2	1,848896
18,743333	0,2	1,880609
18,746667	0,2	1,917303
18,750000	0,2	1,959585
18,753333	0,2	2,007420
18,756667	0,2	2,060317
18,760000	0,2	2,117620
18,763333	0,2	2,178603
18,766667	0,2	2,242260
18,770000	0,2	2,307058
18,773333	0,2	2,371224
18,776667	0,2	2,433118
18,780000	0,2	2,491195
18,783333	0,2	2,544143
18,786667	0,2	2,591236
18,790000	0,2	2,632410
18,793333	0,2	2,667960
18,796667	0,2	2,697905
18,800000	0,2	2,721485
18,803333	0,2	2,737511
18,806667	0,2	2,745389
18,810000	0,2	2,745477
18,813333	0,2	2,738562
18,816667	0,2	2,725599
18,820000	0,2	2,707852
18,823333	0,2	2,686827
18,826667	0,2	2,663903
18,830000	0,2	2,639996
18,833333	0,2	2,615686
18,836667	0,2	2,591469
18,840000	0,2	2,567469
18,843333	0,2	2,543139
18,846667	0,2	2,517757
18,850000	0,2	2,491194
18,853333	0,2	2,464072
18,856667	0,2	2,437254
18,860000	0,2	2,411141
18,863333	0,2	2,385353
18,866667	0,2	2,358994
18,870000	0,2	2,331101
18,873333	0,2	2,300952
18,876667	0,2	2,268448
18,880000	0,2	2,234323
18,883333	0,2	2,199760
18,886667	0,2	2,165683
18,890000	0,2	2,132302
18,893333	0,2	2,099194
18,896667	0,2	2,065777
18,900000	0,2	2,031852
18,903333	0,2	1,997946
18,906667	0,2	1,965017
18,910000	0,2	1,933887
18,913333	0,2	1,905139
18,916667	0,2	1,879097
18,920000	0,2	1,855637
18,923333	0,2	1,834350
18,926667	0,2	1,814974
18,930000	0,2	1,797423
18,933333	0,2	1,781602
18,936667	0,2	1,767442
18,940000	0,2	1,754796
18,943333	0,2	1,743268
18,946667	0,2	1,732483
18,950000	0,2	1,722335
18,953333	0,2	1,712812
18,956667	0,2	1,703853
18,960000	0,2	1,695449
18,963333	0,2	1,687715
18,966667	0,2	1,680964
18,970000	0,2	1,675575
18,973333	0,2	1,671516
18,976667	0,2	1,668302
18,980000	0,2	1,665350
18,983333	0,2	1,662257
18,986667	0,2	1,659095
18,990000	0,2	1,656270
18,993333	0,2	1,653913
18,996667	0,2	1,651789
19,000000	0,2	1,649739
19,003333	0,2	1,647810
19,006667	0,2	1,646097
19,010000	0,2	1,644743
19,013333	0,2	1,643842
19,016667	0,2	1,643291
19,020000	0,2	1,642980
19,023333	0,2	1,642912
19,026667	0,2	1,642985
19,030000	0,2	1,642942
19,033333	0,2	1,642570
19,036667	0,2	1,641804
19,040000	0,2	1,640762
19,043333	0,2	1,639544
19,046667	0,2	1,637791
19,050000	0,2	1,635067
19,053333	0,2	1,631740
19,056667	0,2	1,628609
19,060000	0,2	1,625846
19,063333	0,2	1,622808
19,066667	0,2	1,618647
19,070000	0,2	1,613165
19,073333	0,2	1,607050
19,076667	0,2	1,600927
19,080000	0,2	1,594745
19,083333	0,2	1,588376
19,086667	0,2	1,581965
19,090000	0,2	1,575577
19,093333	0,2	1,569245
19,096667	0,2	1,563210
19,100000	0,2	1,557686
19,103333	0,2	1,552654
19,106667	0,2	1,547945
19,110000	0,2	1,543171
19,113333	0,2	1,537806
19,116667	0,2	1,531842
19,120000	0,2	1,526116
19,123333	0,2	1,521491
19,126667	0,2	1,517922
19,130000	0,2	1,514492
19,133333	0,2	1,510256
19,136667	0,2	1,505041
19,140000	0,2	1,499408
19,143333	0,2	1,494070
19,146667	0,2	1,489649
19,150000	0,2	1,486759
19,153333	0,2	1,485780
19,156667	0,2	1,486395
19,160000	0,2	1,487691
19,163333	0,2	1,488950
19,166667	0,2	1,489930
19,170000	0,2	1,490460
19,173333	0,2	1,490571
19,176667	0,2	1,490835
19,180000	0,2	1,491935
19,183333	0,2	1,494058
19,186667	0,2	1,496884
19,190000	0,2	1,499961
19,193333	0,2	1,502929
19,196667	0,2	1,505555
19,200000	0,2	1,507866
19,203333	0,2	1,510133
19,206667	0,2	1,512584
19,210000	0,2	1,515407
19,213333	0,2	1,518758
19,216667	0,2	1,522305
19,220000	0,2	1,525114
19,223333	0,2	1,526270
19,226667	0,2	1,525470
19,230000	0,2	1,523030
19,233333	0,2	1,519489
19,236667	0,2	1,515343
19,240000	0,2	1,510957
19,243333	0,2	1,506427
19,246667	0,2	1,501677
19,250000	0,2	1,496781
19,253333	0,2	1,492157
19,256667	0,2	1,488433
19,260000	0,2	1,486007
19,263333	0,2	1,484807
19,266667	0,2	1,484479
19,270000	0,2	1,484579
19,273333	0,2	1,484719
19,276667	0,2	1,484887
19,280000	0,2	1,485601
19,283333	0,2	1,487454
19,286667	0,2	1,490614
19,290000	0,2	1,494905
19,293333	0,2	1,500128
19,296667	0,2	1,506162
19,300000	0,2	1,512838
19,303333	0,2	1,519830
19,306667	0,2	1,526642
19,310000	0,2	1,532435
19,313333	0,2	1,536187
19,316667	0,2	1,537574
19,320000	0,2	1,537224
19,323333	0,2	1,535951
19,326667	0,2	1,534357
19,330000	0,2	1,532792
19,333333	0,2	1,530961
19,336667	0,2	1,527852
19,340000	0,2	1,522573
19,343333	0,2	1,515118
19,346667	0,2	1,506245
19,350000	0,2	1,496914
19,353333	0,2	1,487663
19,356667	0,2	1,478207
19,360000	0,2	1,467832
19,363333	0,2	1,456204
19,366667	0,2	1,443701
19,370000	0,2	1,431095
19,373333	0,2	1,419066
19,376667	0,2	1,407931
19,380000	0,2	1,397701
19,383333	0,2	1,388393
19,386667	0,2	1,380134
19,390000	0,2	1,372852
19,393333	0,2	1,366317
19,396667	0,2	1,360531
19,400000	0,2	1,355755
19,403333	0,2	1,352220
19,406667	0,2	1,349976
19,410000	0,2	1,348894
19,413333	0,2	1,348804
19,416667	0,2	1,349504
19,420000	0,2	1,350662
19,423333	0,2	1,351892
19,426667	0,2	1,352720
19,430000	0,2	1,352571
19,433333	0,2	1,351156
19,436667	0,2	1,348631
19,440000	0,2	1,345265
19,443333	0,2	1,341103
19,446667	0,2	1,336029
19,450000	0,2	1,330101
19,453333	0,2	1,323596
19,456667	0,2	1,316794
19,460000	0,2	1,309905
19,463333	0,2	1,303182
19,466667	0,2	1,296888
19,470000	0,2	1,291045
19,473333	0,2	1,285199
19,476667	0,2	1,278700
19,480000	0,2	1,271352
19,483333	0,2	1,263430
19,486667	0,2	1,255232
19,490000	0,2	1,247020
19,493333	0,2	1,239110
19,496667	0,2	1,231691
19,500000	0,2	1,224892
19,503333	0,2	1,218985
19,506667	0,2	1,214155
19,510000	0,2	1,210326
19,513333	0,2	1,207318
19,516667	0,2	1,204896
19,520000	0,2	1,202817
19,523333	0,2	1,200957
19,526667	0,2	1,199242
19,530000	0,2	1,197560
19,533333	0,2	1,195906
19,536667	0,2	1,194354
19,540000	0,2	1,192782
19,543333	0,2	1,190922
19,546667	0,2	1,188723
19,550000	0,2	1,186418
19,553333	0,2	1,184331
19,556667	0,2	1,182828
19,560000	0,2	1,182292
19,563333	0,2	1,182986
19,566667	0,2	1,185102
19,570000	0,2	1,189014
19,573333	0,2	1,195175
19,576667	0,2	1,203592
19,580000	0,2	1,213619
19,583333	0,2	1,224331
19,586667	0,2	1,235011
19,590000	0,2	1,245291
19,593333	0,2	1,255045
19,596667	0,2	1,264311
19,600000	0,2	1,273303
19,603333	0,2	1,282291
19,606667	0,2	1,291338
19,610000	0,2	1,300157
19,613333	0,2	1,308271
19,616667	0,2	1,315266
19,620000	0,2	1,320791
19,623333	0,2	1,324446
19,626667	0,2	1,325877
19,630000	0,2	1,325233
19,633333	0,2	1,323324
19,636667	0,2	1,320789
19,640000	0,2	1,317509
19,643333	0,2	1,313380
19,646667	0,2	1,308912
19,650000	0,2	1,304678
19,653333	0,2	1,300750
19,656667	0,2	1,296847
19,660000	0,2	1,292708
19,663333	0,2	1,288313
19,666667	0,2	1,283913
19,670000	0,2	1,279792
19,673333	0,2	1,276066
19,676667	0,2	1,272754
19,680000	0,2	1,269889
19,683333	0,2	1,267333
19,686667	0,2	1,264609
19,690000	0,2	1,261337
19,693333	0,2	1,257786
19,696667	0,2	1,254622
19,700000	0,2	1,252109
19,703333	0,2	1,249823
19,706667	0,2	1,247217
19,710000	0,2	1,244202
19,713333	0,2	1,241076
19,716667	0,2	1,238055
19,720000	0,2	1,235091
19,723333	0,2	1,232139
19,726667	0,2	1,229452
19,730000	0,2	1,227438
19,733333	0,2	1,226156
19,736667	0,2	1,225118
19,740000	0,2	1,223566
19,743333	0,2	1,220859
19,746667	0,2	1,216900
19,750000	0,2	1,212179
19,753333	0,2	1,207298
19,756667	0,2	1,202628
19,760000	0,2	1,198318
19,763333	0,2	1,194205
19,766667	0,2	1,189844
19,770000	0,2	1,184949
19,773333	0,2	1,179633
19,776667	0,2	1,174164
19,780000	0,2	1,168772
19,783333	0,2	1,163776
19,786667	0,2	1,159554
19,790000	0,2	1,156235
19,793333	0,2	1,153650
19,796667	0,2	1,151570
19,800000	0,2	1,149834
19,803333	0,2	1,148357
19,806667	0,2	1,147131
19,810000	0,2	1,146299
19,813333	0,2	1,146116
19,816667	0,2	1,146648
19,820000	0,2	1,147735
19,823333	0,2	1,149257
19,826667	0,2	1,151124
19,830000	0,2	1,153121
19,833333	0,2	1,154955
19,836667	0,2	1,156463
19,840000	0,2	1,157586
19,843333	0,2	1,158195
19,846667	0,2	1,158313
19,850000	0,2	1,158242
19,853333	0,2	1,158210
19,856667	0,2	1,158322
19,860000	0,2	1,158771
19,863333	0,2	1,159574
19,866667	0,2	1,160359
19,870000	0,2	1,160683
19,873333	0,2	1,160430
19,876667	0,2	1,159871
19,880000	0,2	1,159224
19,883333	0,2	1,158246
19,886667	0,2	1,156546
19,890000	0,2	1,154168
19,893333	0,2	1,151711
19,896667	0,2	1,149936
19,900000	0,2	1,149233
19,903333	0,2	1,149332
19,906667	0,2	1,149448
19,910000	0,2	1,148719
19,913333	0,2	1,146736
19,916667	0,2	1,143746
19,920000	0,2	1,140134
19,923333	0,2	1,136020
19,926667	0,2	1,131463
19,930000	0,2	1,126525
19,933333	0,2	1,121052
19,936667	0,2	1,114882
19,940000	0,2	1,108188
19,943333	0,2	1,101300
19,946667	0,2	1,094469
19,950000	0,2	1,087985
19,953333	0,2	1,082025
19,956667	0,2	1,076212
19,960000	0,2	1,069759
19,963333	0,2	1,062169
19,966667	0,2	1,053608
19,970000	0,2	1,044441
19,973333	0,2	1,034646
19,976667	0,2	1,024148
19,980000	0,2	1,013383
19,983333	0,2	1,003041
19,986667	0,2	0,993527
19,990000	0,2	0,984866
19,993333	0,2	0,976957
19,996667	0,2	0,969703
20,000000	0,2	0,963037
20,003333	0,2	0,957011
20,006667	0,2	0,951699
20,010000	0,2	0,946993
20,013333	0,2	0,942621
20,016667	0,2	0,938142
20,020000	0,2	0,933068
20,023333	0,2	0,927416
20,026667	0,2	0,921898
20,030000	0,2	0,917415
20,033333	0,2	0,914561
20,036667	0,2	0,913382
20,040000	0,2	0,913469
20,043333	0,2	0,914300
20,046667	0,2	0,915554
20,050000	0,2	0,917294
20,053333	0,2	0,919894
20,056667	0,2	0,923730
20,060000	0,2	0,928873
20,063333	0,2	0,934836
20,066667	0,2	0,940812
20,070000	0,2	0,946446
20,073333	0,2	0,952091
20,076667	0,2	0,958133
20,080000	0,2	0,964406
20,083333	0,2	0,970502
20,086667	0,2	0,976378
20,090000	0,2	0,982202
20,093333	0,2	0,987926
20,096667	0,2	0,993327
20,100000	0,2	0,998149
20,103333	0,2	1,002122
20,106667	0,2	1,004885
20,110000	0,2	1,006101
20,113333	0,2	1,005922
20,116667	0,2	1,004906
20,120000	0,2	1,003458
20,123333	0,2	1,001805
20,126667	0,2	1,000123
20,130000	0,2	0,998473
20,133333	0,2	0,997064
20,136667	0,2	0,996413
20,140000	0,2	0,996860
20,143333	0,2	0,998288
20,146667	0,2	1,000428
20,150000	0,2	1,003105
20,153333	0,2	1,006320
20,156667	0,2	1,010257
20,160000	0,2	1,015218
20,163333	0,2	1,021518
20,166667	0,2	1,029173
20,170000	0,2	1,037897
20,173333	0,2	1,047618
20,176667	0,2	1,058586
20,180000	0,2	1,071054
20,183333	0,2	1,085015
20,186667	0,2	1,100184
20,190000	0,2	1,116334
20,193333	0,2	1,133368
20,196667	0,2	1,150869
20,200000	0,2	1,168036
20,203333	0,2	1,184279
20,206667	0,2	1,199549
20,210000	0,2	1,214045
20,213333	0,2	1,228026
20,216667	0,2	1,241848
20,220000	0,2	1,255756
20,223333	0,2	1,269672
20,226667	0,2	1,283361
20,230000	0,2	1,296771
20,233333	0,2	1,310211
20,236667	0,2	1,324045
20,240000	0,2	1,338099
20,243333	0,2	1,351511
20,246667	0,2	1,363158
20,250000	0,2	1,372269
20,253333	0,2	1,378742
20,256667	0,2	1,382905
20,260000	0,2	1,385170
20,263333	0,2	1,385803
20,266667	0,2	1,384837
20,270000	0,2	1,382376
20,273333	0,2	1,378637
20,276667	0,2	1,373591
20,280000	0,2	1,367120
20,283333	0,2	1,359375
20,286667	0,2	1,350676
20,290000	0,2	1,341386
20,293333	0,2	1,331821
20,296667	0,2	1,322138
20,300000	0,2	1,312601
20,303333	0,2	1,303938
20,306667	0,2	1,297143
20,310000	0,2	1,292911
20,313333	0,2	1,291433
20,316667	0,2	1,292531
20,320000	0,2	1,295632
20,323333	0,2	1,299930
20,326667	0,2	1,304940
20,330000	0,2	1,310510
20,333333	0,2	1,316282
20,336667	0,2	1,321600
20,340000	0,2	1,325860
20,343333	0,2	1,328708
20,346667	0,2	1,329961
20,350000	0,2	1,329619
20,353333	0,2	1,327850
20,356667	0,2	1,324722
20,360000	0,2	1,319925
20,363333	0,2	1,312959
20,366667	0,2	1,303515
20,370000	0,2	1,291497
20,373333	0,2	1,276771
20,376667	0,2	1,259302
20,380000	0,2	1,239717
20,383333	0,2	1,219339
20,386667	0,2	1,199347
20,390000	0,2	1,180227
20,393333	0,2	1,161872
20,396667	0,2	1,143605
20,400000	0,2	1,124499
20,403333	0,2	1,104316
20,406667	0,2	1,084009
20,410000	0,2	1,065140
20,413333	0,2	1,048609
20,416667	0,2	1,034018
20,420000	0,2	1,020510
20,423333	0,2	1,007706
20,426667	0,2	0,995570
20,430000	0,2	0,984225
20,433333	0,2	0,974150
20,436667	0,2	0,965945
20,440000	0,2	0,959764
20,443333	0,2	0,955036
20,446667	0,2	0,950825
20,450000	0,2	0,946550
20,453333	0,2	0,942128
20,456667	0,2	0,937507
20,460000	0,2	0,932486
20,463333	0,2	0,927023
20,466667	0,2	0,921402
20,470000	0,2	0,915932
20,473333	0,2	0,910679
20,476667	0,2	0,905648
20,480000	0,2	0,900971
20,483333	0,2	0,896718
20,486667	0,2	0,892651
20,490000	0,2	0,888299
20,493333	0,2	0,883322
20,496667	0,2	0,877871
20,500000	0,2	0,872544
20,503333	0,2	0,867873
20,506667	0,2	0,863923
20,510000	0,2	0,860362
20,513333	0,2	0,856778
20,516667	0,2	0,853124
20,520000	0,2	0,849826
20,523333	0,2	0,847302
20,526667	0,2	0,845570
20,530000	0,2	0,844314
20,533333	0,2	0,843042
20,536667	0,2	0,841299
20,540000	0,2	0,839010
20,543333	0,2	0,836520
20,546667	0,2	0,834171
20,550000	0,2	0,832156
20,553333	0,2	0,830751
20,556667	0,2	0,830114
20,560000	0,2	0,829768
20,563333	0,2	0,828781
20,566667	0,2	0,826707
20,570000	0,2	0,824031
20,573333	0,2	0,821558
20,576667	0,2	0,819901
20,580000	0,2	0,819490
20,583333	0,2	0,820287
20,586667	0,2	0,821507
20,590000	0,2	0,822049
20,593333	0,2	0,821312
20,596667	0,2	0,819463
20,600000	0,2	0,817024
20,603333	0,2	0,814375
20,606667	0,2	0,811638
20,610000	0,2	0,808805
20,613333	0,2	0,805928
20,616667	0,2	0,803300
20,620000	0,2	0,801358
20,623333	0,2	0,800268
20,626667	0,2	0,799840
20,630000	0,2	0,799922
20,633333	0,2	0,800543
20,636667	0,2	0,801516
20,640000	0,2	0,802361
20,643333	0,2	0,802700
20,646667	0,2	0,802493
20,650000	0,2	0,802050
20,653333	0,2	0,801850
20,656667	0,2	0,802158
20,660000	0,2	0,802819
20,663333	0,2	0,803265
20,666667	0,2	0,802836
20,670000	0,2	0,801423
20,673333	0,2	0,799480
20,676667	0,2	0,797174
20,680000	0,2	0,794215
20,683333	0,2	0,790645
20,686667	0,2	0,787100
20,690000	0,2	0,784089
20,693333	0,2	0,781424
20,696667	0,2	0,778545
20,700000	0,2	0,775115
20,703333	0,2	0,771030
20,706667	0,2	0,766086
20,710000	0,2	0,760026
20,713333	0,2	0,752993
20,716667	0,2	0,745691
20,720000	0,2	0,738756
20,723333	0,2	0,732199
20,726667	0,2	0,725778
20,730000	0,2	0,719460
20,733333	0,2	0,713148
20,736667	0,2	0,706473
20,740000	0,2	0,699266
20,743333	0,2	0,691890
20,746667	0,2	0,684857
20,750000	0,2	0,678424
20,753333	0,2	0,672689
20,756667	0,2	0,667781
20,760000	0,2	0,663845
20,763333	0,2	0,660962
20,766667	0,2	0,659059
20,770000	0,2	0,657950
20,773333	0,2	0,657526
20,776667	0,2	0,657869
20,780000	0,2	0,659261
20,783333	0,2	0,662060
20,786667	0,2	0,666371
20,790000	0,2	0,671894
20,793333	0,2	0,678122
20,796667	0,2	0,684567
20,800000	0,2	0,690716
20,803333	0,2	0,696038
20,806667	0,2	0,700397
20,810000	0,2	0,704280
20,813333	0,2	0,708296
20,816667	0,2	0,712539
20,820000	0,2	0,716709
20,823333	0,2	0,720661
20,826667	0,2	0,724480
20,830000	0,2	0,728121
20,833333	0,2	0,731268
20,836667	0,2	0,733508
20,840000	0,2	0,734500
20,843333	0,2	0,734037
20,846667	0,2	0,732097
20,850000	0,2	0,728861
20,853333	0,2	0,724784
20,856667	0,2	0,720566
20,860000	0,2	0,716704
20,863333	0,2	0,713008
20,866667	0,2	0,709004
20,870000	0,2	0,704664
20,873333	0,2	0,700177
20,876667	0,2	0,695512
20,880000	0,2	0,690628
20,883333	0,2	0,685536
20,886667	0,2	0,680122
20,890000	0,2	0,674269
20,893333	0,2	0,668145
20,896667	0,2	0,662270
20,900000	0,2	0,657131
20,903333	0,2	0,652644
20,906667	0,2	0,648124
20,910000	0,2	0,642880
20,913333	0,2	0,636864
20,916667	0,2	0,630678
20,920000	0,2	0,624972
20,923333	0,2	0,619895
20,926667	0,2	0,615041
20,930000	0,2	0,609948
20,933333	0,2	0,604717
20,936667	0,2	0,600017
20,940000	0,2	0,596227
20,943333	0,2	0,592823
20,946667	0,2	0,589013
20,950000	0,2	0,584774
20,953333	0,2	0,580818
20,956667	0,2	0,577676
20,960000	0,2	0,575316
20,963333	0,2	0,573410
20,966667	0,2	0,571663
20,970000	0,2	0,570211
20,973333	0,2	0,569446
20,976667	0,2	0,569434
20,980000	0,2	0,570084
20,983333	0,2	0,571392
20,986667	0,2	0,573145
20,990000	0,2	0,574968
20,993333	0,2	0,576617
20,996667	0,2	0,577941
21,000000	0,2	0,578868
21,003333	0,2	0,579504
21,006667	0,2	0,579945
21,010000	0,2	0,580235
21,013333	0,2	0,580759
21,016667	0,2	0,582120
21,020000	0,2	0,584280
21,023333	0,2	0,586374
21,026667	0,2	0,587614
21,030000	0,2	0,587740
21,033333	0,2	0,586559
21,036667	0,2	0,583881
21,040000	0,2	0,579997
21,043333	0,2	0,575630
21,046667	0,2	0,571331
21,050000	0,2	0,567228
21,053333	0,2	0,563306
21,056667	0,2	0,559746
21,060000	0,2	0,556740
21,063333	0,2	0,553826
21,066667	0,2	0,549991
21,070000	0,2	0,544903
21,073333	0,2	0,539533
21,076667	0,2	0,535365
21,080000	0,2	0,533256
21,083333	0,2	0,532829
21,086667	0,2	0,532795
21,090000	0,2	0,531925
21,093333	0,2	0,529617
21,096667	0,2	0,525760
21,100000	0,2	0,520455
21,103333	0,2	0,513960
21,106667	0,2	0,506767
21,110000	0,2	0,499433
21,113333	0,2	0,492280
21,116667	0,2	0,485386
21,120000	0,2	0,478754
21,123333	0,2	0,472604
21,126667	0,2	0,467509
21,130000	0,2	0,463888
21,133333	0,2	0,461400
21,136667	0,2	0,459025
21,140000	0,2	0,455772
21,143333	0,2	0,451514
21,146667	0,2	0,447014
21,150000	0,2	0,442942
21,153333	0,2	0,439274
21,156667	0,2	0,435769
21,160000	0,2	0,432436
21,163333	0,2	0,429370
21,166667	0,2	0,426663
21,170000	0,2	0,424585
21,173333	0,2	0,423446
21,176667	0,2	0,423177
21,180000	0,2	0,423148
21,183333	0,2	0,422535
21,186667	0,2	0,421065
21,190000	0,2	0,419121
21,193333	0,2	0,417045
21,196667	0,2	0,414958
21,200000	0,2	0,413082
21,203333	0,2	0,411478
21,206667	0,2	0,409828
21,210000	0,2	0,407922
21,213333	0,2	0,406072
21,216667	0,2	0,404717
21,220000	0,2	0,403753
21,223333	0,2	0,402642
21,226667	0,2	0,401228
21,230000	0,2	0,399936
21,233333	0,2	0,399131
21,236667	0,2	0,398930
21,240000	0,2	0,399443
21,243333	0,2	0,400534
21,246667	0,2	0,401759
21,250000	0,2	0,402896
21,253333	0,2	0,404133
21,256667	0,2	0,405737
21,260000	0,2	0,407753
21,263333	0,2	0,409945
21,266667	0,2	0,412182
21,270000	0,2	0,414767
21,273333	0,2	0,418023
21,276667	0,2	0,421823
21,280000	0,2	0,425689
21,283333	0,2	0,429113
21,286667	0,2	0,432135
21,290000	0,2	0,435581
21,293333	0,2	0,440088
21,296667	0,2	0,445232
21,300000	0,2	0,450189
21,303333	0,2	0,454546
21,306667	0,2	0,458073
21,310000	0,2	0,460408
21,313333	0,2	0,461338
21,316667	0,2	0,461035
21,320000	0,2	0,459780
21,323333	0,2	0,457700
21,326667	0,2	0,454969
21,330000	0,2	0,452033
21,333333	0,2	0,449351
21,336667	0,2	0,446868
21,340000	0,2	0,444089
21,343333	0,2	0,440577
21,346667	0,2	0,436121
21,350000	0,2	0,430766
21,353333	0,2	0,424805
21,356667	0,2	0,418710
21,360000	0,2	0,413211
21,363333	0,2	0,409037
21,366667	0,2	0,406378
21,370000	0,2	0,404898
21,373333	0,2	0,404170
21,376667	0,2	0,403823
21,380000	0,2	0,403498
21,383333	0,2	0,403073
21,386667	0,2	0,402724
21,390000	0,2	0,402563
21,393333	0,2	0,402584
21,396667	0,2	0,402844
21,400000	0,2	0,403325
21,403333	0,2	0,403995
21,406667	0,2	0,405169
21,410000	0,2	0,407347
21,413333	0,2	0,410788
21,416667	0,2	0,415521
21,420000	0,2	0,421334
21,423333	0,2	0,427464
21,426667	0,2	0,432759
21,430000	0,2	0,436498
21,433333	0,2	0,438974
21,436667	0,2	0,441188
21,440000	0,2	0,443948
21,443333	0,2	0,447262
21,446667	0,2	0,450653
21,450000	0,2	0,453768
21,453333	0,2	0,456364
21,456667	0,2	0,458104
21,460000	0,2	0,458803
21,463333	0,2	0,458589
21,466667	0,2	0,457593
21,470000	0,2	0,455791
21,473333	0,2	0,453236
21,476667	0,2	0,450170
21,480000	0,2	0,446956
21,483333	0,2	0,443980
21,486667	0,2	0,441430
21,490000	0,2	0,439097
21,493333	0,2	0,436522
21,496667	0,2	0,433416
21,500000	0,2	0,429973
21,503333	0,2	0,426831
21,506667	0,2	0,424683
21,510000	0,2	0,423765
21,513333	0,2	0,423832
21,516667	0,2	0,424570
21,520000	0,2	0,425740
21,523333	0,2	0,427170
21,526667	0,2	0,428970
21,530000	0,2	0,431585
21,533333	0,2	0,435529
21,536667	0,2	0,441095
21,540000	0,2	0,448356
21,543333	0,2	0,457365
21,546667	0,2	0,468062
21,550000	0,2	0,479940
21,553333	0,2	0,492264
21,556667	0,2	0,504594
21,560000	0,2	0,516744
21,563333	0,2	0,528550
21,566667	0,2	0,539870
21,570000	0,2	0,550524
21,573333	0,2	0,560170
21,576667	0,2	0,568474
21,580000	0,2	0,575460
21,583333	0,2	0,581477
21,586667	0,2	0,586743
21,590000	0,2	0,591251
21,593333	0,2	0,595074
21,596667	0,2	0,598236
21,600000	0,2	0,600304
21,603333	0,2	0,600539
21,606667	0,2	0,598430
21,610000	0,2	0,593916
21,613333	0,2	0,587149
21,616667	0,2	0,578249
21,620000	0,2	0,567508
21,623333	0,2	0,555540
21,626667	0,2	0,543000
21,630000	0,2	0,530484
21,633333	0,2	0,518517
21,636667	0,2	0,507364
21,640000	0,2	0,497077
21,643333	0,2	0,487658
21,646667	0,2	0,478963
21,650000	0,2	0,470660
21,653333	0,2	0,462623
21,656667	0,2	0,455217
21,660000	0,2	0,448948
21,663333	0,2	0,444084
21,666667	0,2	0,440787
21,670000	0,2	0,439386
21,673333	0,2	0,440437
21,676667	0,2	0,444305
21,680000	0,2	0,450673
21,683333	0,2	0,458722
21,686667	0,2	0,467721
21,690000	0,2	0,477231
21,693333	0,2	0,486942
21,696667	0,2	0,496680
21,700000	0,2	0,506445
21,703333	0,2	0,516004
21,706667	0,2	0,524631
21,710000	0,2	0,531653
21,713333	0,2	0,536931
21,716667	0,2	0,540750
21,720000	0,2	0,543508
21,723333	0,2	0,545454
21,726667	0,2	0,546654
21,730000	0,2	0,546878
21,733333	0,2	0,545351
21,736667	0,2	0,541113
21,740000	0,2	0,533907
21,743333	0,2	0,524274
21,746667	0,2	0,512786
21,750000	0,2	0,499702
21,753333	0,2	0,485411
21,756667	0,2	0,470815
21,760000	0,2	0,456990
21,763333	0,2	0,444550
21,766667	0,2	0,433548
21,770000	0,2	0,423839
21,773333	0,2	0,415339
21,776667	0,2	0,408035
21,780000	0,2	0,401874
21,783333	0,2	0,396647
21,786667	0,2	0,391905
21,790000	0,2	0,387351
21,793333	0,2	0,383279
21,796667	0,2	0,380215
21,800000	0,2	0,378373
21,803333	0,2	0,377778
21,806667	0,2	0,378418
21,810000	0,2	0,380209
21,813333	0,2	0,382988
21,816667	0,2	0,386421
21,820000	0,2	0,390010
21,823333	0,2	0,393302
21,826667	0,2	0,396138
21,830000	0,2	0,398731
21,833333	0,2	0,401464
21,836667	0,2	0,404841
21,840000	0,2	0,409428
21,843333	0,2	0,415399
21,846667	0,2	0,422476
21,850000	0,2	0,430480
21,853333	0,2	0,439466
21,856667	0,2	0,449283
21,860000	0,2	0,459467
21,863333	0,2	0,469816
21,866667	0,2	0,480723
21,870000	0,2	0,492726
21,873333	0,2	0,506081
21,876667	0,2	0,520922
21,880000	0,2	0,537493
21,883333	0,2	0,555897
21,886667	0,2	0,575706
21,890000	0,2	0,596200
21,893333	0,2	0,616885
21,896667	0,2	0,637426
21,900000	0,2	0,657347
21,903333	0,2	0,676115
21,906667	0,2	0,693276
21,910000	0,2	0,708366
21,913333	0,2	0,721078
21,916667	0,2	0,731536
21,920000	0,2	0,739988
21,923333	0,2	0,746376
21,926667	0,2	0,750563
21,930000	0,2	0,752607
21,933333	0,2	0,752361
21,936667	0,2	0,749290
21,940000	0,2	0,742932
21,943333	0,2	0,733019
21,946667	0,2	0,719306
21,950000	0,2	0,702101
21,953333	0,2	0,682611
21,956667	0,2	0,661963
21,960000	0,2	0,640249
21,963333	0,2	0,616998
21,966667	0,2	0,592151
21,970000	0,2	0,566192
21,973333	0,2	0,539648
21,976667	0,2	0,513005
21,980000	0,2	0,486899
21,983333	0,2	0,461844
21,986667	0,2	0,437871
21,990000	0,2	0,414711
21,993333	0,2	0,392208
21,996667	0,2	0,370516
22,000000	0,2	0,349980
22,003333	0,2	0,330840
22,006667	0,2	0,313082
22,010000	0,2	0,296573
22,013333	0,2	0,281310
22,016667	0,2	0,267449
22,020000	0,2	0,254978
22,023333	0,2	0,243612
22,026667	0,2	0,233034
22,030000	0,2	0,222972
22,033333	0,2	0,213226
22,036667	0,2	0,203840
22,040000	0,2	0,195038
22,043333	0,2	0,186902
22,046667	0,2	0,179282
22,050000	0,2	0,171897
22,053333	0,2	0,164504
22,056667	0,2	0,157227
22,060000	0,2	0,150681
22,063333	0,2	0,145394
22,066667	0,2	0,141251
22,070000	0,2	0,137855
22,073333	0,2	0,134917
22,076667	0,2	0,131966
22,080000	0,2	0,128522
22,083333	0,2	0,124730
22,086667	0,2	0,121135
22,090000	0,2	0,117919
22,093333	0,2	0,114837
22,096667	0,2	0,111737
22,100000	0,2	0,108782
22,103333	0,2	0,106230
22,106667	0,2	0,104191
22,110000	0,2	0,102567
22,113333	0,2	0,101176
22,116667	0,2	0,099920
22,120000	0,2	0,098817
22,123333	0,2	0,097865
22,126667	0,2	0,096933
22,130000	0,2	0,096048
22,133333	0,2	0,095694
22,136667	0,2	0,096504
22,140000	0,2	0,098733
22,143333	0,2	0,102103
22,146667	0,2	0,105974
22,150000	0,2	0,109693
22,153333	0,2	0,112753
22,156667	0,2	0,114772
22,160000	0,2	0,115822
22,163333	0,2	0,116631
22,166667	0,2	0,118011
22,170000	0,2	0,120179
22,173333	0,2	0,122761
22,176667	0,2	0,125379
22,180000	0,2	0,128114
22,183333	0,2	0,131155
22,186667	0,2	0,134259
22,190000	0,2	0,136858
22,193333	0,2	0,138551
22,196667	0,2	0,139514
22,200000	0,2	0,140483
22,203333	0,2	0,142160
22,206667	0,2	0,144631
22,210000	0,2	0,147408
22,213333	0,2	0,149859
22,216667	0,2	0,151504
22,220000	0,2	0,152121
22,223333	0,2	0,152026
22,226667	0,2	0,151951
22,230000	0,2	0,152223
22,233333	0,2	0,152425
22,236667	0,2	0,151955
22,240000	0,2	0,150622
22,243333	0,2	0,148763
22,246667	0,2	0,147019
22,250000	0,2	0,145811
22,253333	0,2	0,144775
22,256667	0,2	0,143147
22,260000	0,2	0,140780
22,263333	0,2	0,138142
22,266667	0,2	0,135498
22,270000	0,2	0,132651
22,273333	0,2	0,129405
22,276667	0,2	0,125938
22,280000	0,2	0,122548
22,283333	0,2	0,119275
22,286667	0,2	0,116114
22,290000	0,2	0,113285
22,293333	0,2	0,110937
22,296667	0,2	0,108931
22,300000	0,2	0,107083
22,303333	0,2	0,105380
22,306667	0,2	0,103964
22,310000	0,2	0,103047
22,313333	0,2	0,102901
22,316667	0,2	0,103841
22,320000	0,2	0,105925
22,323333	0,2	0,108714
22,326667	0,2	0,111585
22,330000	0,2	0,114226
22,333333	0,2	0,116826
22,336667	0,2	0,119789
22,340000	0,2	0,123202
22,343333	0,2	0,126876
22,346667	0,2	0,130934
22,350000	0,2	0,135827
22,353333	0,2	0,141861
22,356667	0,2	0,149074
22,360000	0,2	0,157252
22,363333	0,2	0,165878
22,366667	0,2	0,174223
22,370000	0,2	0,181546
22,373333	0,2	0,187460
22,376667	0,2	0,192156
22,380000	0,2	0,195948
22,383333	0,2	0,198745
22,386667	0,2	0,200356
22,390000	0,2	0,201047
22,393333	0,2	0,201358
22,396667	0,2	0,201674
22,400000	0,2	0,202077
22,403333	0,2	0,202380
22,406667	0,2	0,202182
22,410000	0,2	0,200972
22,413333	0,2	0,198268
22,416667	0,2	0,193745
22,420000	0,2	0,187403
22,423333	0,2	0,179564
22,426667	0,2	0,170528
22,430000	0,2	0,160342
22,433333	0,2	0,149186
22,436667	0,2	0,137708
22,440000	0,2	0,126589
22,443333	0,2	0,116058
22,446667	0,2	0,106079
22,450000	0,2	0,096626
22,453333	0,2	0,087691
22,456667	0,2	0,079277
22,460000	0,2	0,071300
22,463333	0,2	0,063526
22,466667	0,2	0,055888
22,470000	0,2	0,048660
22,473333	0,2	0,042128
22,476667	0,2	0,036246
22,480000	0,2	0,030759
22,483333	0,2	0,025665
22,486667	0,2	0,021467
22,490000	0,2	0,018880
22,493333	0,2	0,018106
22,496667	0,2	0,018302
22,500000	0,2	0,018166
22,503333	0,2	0,017154
22,506667	0,2	0,015684
22,510000	0,2	0,014302
22,513333	0,2	0,013236
22,516667	0,2	0,012493
22,520000	0,2	0,012040
22,523333	0,2	0,011972
22,526667	0,2	0,012364
22,530000	0,2	0,012750
22,533333	0,2	0,012205
22,536667	0,2	0,010297
22,540000	0,2	0,007629
22,543333	0,2	0,005212
22,546667	0,2	0,003355
22,550000	0,2	0,001278
22,553333	0,2	-0,001894
22,556667	0,2	-0,005916
22,560000	0,2	-0,009710
22,563333	0,2	-0,012559
22,566667	0,2	-0,014544
22,570000	0,2	-0,016041
22,573333	0,2	-0,017277
22,576667	0,2	-0,018455
22,580000	0,2	-0,019776
22,583333	0,2	-0,021101
22,586667	0,2	-0,022060
22,590000	0,2	-0,022663
22,593333	0,2	-0,023431
22,596667	0,2	-0,024813
22,600000	0,2	-0,026804
22,603333	0,2	-0,029049
22,606667	0,2	-0,030989
22,610000	0,2	-0,032316
22,613333	0,2	-0,033386
22,616667	0,2	-0,034707
22,620000	0,2	-0,036380
22,623333	0,2	-0,038308
22,626667	0,2	-0,040444
22,630000	0,2	-0,042713
22,633333	0,2	-0,044863
22,636667	0,2	-0,046613
22,640000	0,2	-0,047910
22,643333	0,2	-0,048836
22,646667	0,2	-0,049510
22,650000	0,2	-0,050116
22,653333	0,2	-0,050717
22,656667	0,2	-0,051189
22,660000	0,2	-0,051491
22,663333	0,2	-0,051676
22,666667	0,2	-0,051658
22,670000	0,2	-0,051451
22,673333	0,2	-0,051471
22,676667	0,2	-0,052141
22,680000	0,2	-0,053284
22,683333	0,2	-0,054199
22,686667	0,2	-0,054346
22,690000	0,2	-0,053769
22,693333	0,2	-0,052906
22,696667	0,2	-0,052145
22,700000	0,2	-0,051633
22,703333	0,2	-0,051333
22,706667	0,2	-0,051188
22,710000	0,2	-0,051301
22,713333	0,2	-0,051827
22,716667	0,2	-0,052702
22,720000	0,2	-0,053771
22,723333	0,2	-0,055028
22,726667	0,2	-0,056419
22,730000	0,2	-0,057667
22,733333	0,2	-0,058601
22,736667	0,2	-0,059481
22,740000	0,2	-0,060841
22,743333	0,2	-0,062919
22,746667	0,2	-0,065309
22,750000	0,2	-0,067492
22,753333	0,2	-0,069376
22,756667	0,2	-0,071064
22,760000	0,2	-0,072520
22,763333	0,2	-0,073557
22,766667	0,2	-0,074099
22,770000	0,2	-0,074244
22,773333	0,2	-0,073854
22,776667	0,2	-0,072607
22,780000	0,2	-0,070655
22,783333	0,2	-0,068650
22,786667	0,2	-0,066815
22,790000	0,2	-0,064368
22,793333	0,2	-0,060112
22,796667	0,2	-0,053465
22,800000	0,2	-0,044775
22,803333	0,2	-0,034875
22,806667	0,2	-0,024547
22,810000	0,2	-0,014191
22,813333	0,2	-0,003768
22,816667	0,2	0,006959
22,820000	0,2	0,018217
22,823333	0,2	0,030304
22,826667	0,2	0,043528
22,830000	0,2	0,057932
22,833333	0,2	0,073210
22,836667	0,2	0,088812
22,840000	0,2	0,104199
22,843333	0,2	0,119191
22,846667	0,2	0,134083
22,850000	0,2	0,149294
22,853333	0,2	0,164793
22,856667	0,2	0,179789
22,860000	0,2	0,193069
22,863333	0,2	0,203818
22,866667	0,2	0,212082
22,870000	0,2	0,218474
22,873333	0,2	0,223566
22,876667	0,2	0,227606
22,880000	0,2	0,230688
22,883333	0,2	0,232712
22,886667	0,2	0,233154
22,890000	0,2	0,231346
22,893333	0,2	0,226811
22,896667	0,2	0,219136
22,900000	0,2	0,208215
22,903333	0,2	0,194843
22,906667	0,2	0,180372
22,910000	0,2	0,165588
22,913333	0,2	0,150383
22,916667	0,2	0,134427
22,920000	0,2	0,117738
22,923333	0,2	0,100605
22,926667	0,2	0,083260
22,930000	0,2	0,065827
22,933333	0,2	0,048423
22,936667	0,2	0,031207
22,940000	0,2	0,014347
22,943333	0,2	-0,001916
22,946667	0,2	-0,017144
22,950000	0,2	-0,031007
22,953333	0,2	-0,043703
22,956667	0,2	-0,055664
22,960000	0,2	-0,066951
22,963333	0,2	-0,077333
22,966667	0,2	-0,086756
22,970000	0,2	-0,095414
22,973333	0,2	-0,103367
22,976667	0,2	-0,110228
22,980000	0,2	-0,115417
22,983333	0,2	-0,118739
22,986667	0,2	-0,120691
22,990000	0,2	-0,122349
22,993333	0,2	-0,124802
22,996667	0,2	-0,128250
23,000000	0,2	-0,131855
23,003333	0,2	-0,134716
23,006667	0,2	-0,136593
23,010000	0,2	-0,137721
23,013333	0,2	-0,138415
23,016667	0,2	-0,138912
23,020000	0,2	-0,139343
23,023333	0,2	-0,139675
23,026667	0,2	-0,139695
23,030000	0,2	-0,139193
23,033333	0,2	-0,138123
23,036667	0,2	-0,136648
23,040000	0,2	-0,135164
23,043333	0,2	-0,134184
23,046667	0,2	-0,133909
23,050000	0,2	-0,133977
23,053333	0,2	-0,133813
23,056667	0,2	-0,132958
23,060000	0,2	-0,131140
23,063333	0,2	-0,128549
23,066667	0,2	-0,125800
23,070000	0,2	-0,123328
23,073333	0,2	-0,121107
23,076667	0,2	-0,119023
23,080000	0,2	-0,117210
23,083333	0,2	-0,115825
23,086667	0,2	-0,114784
23,090000	0,2	-0,113990
23,093333	0,2	-0,113550
23,096667	0,2	-0,113586
23,100000	0,2	-0,114085
23,103333	0,2	-0,115054
23,106667	0,2	-0,116505
23,110000	0,2	-0,118142
23,113333	0,2	-0,119377
23,116667	0,2	-0,119919
23,120000	0,2	-0,120300
23,123333	0,2	-0,121493
23,126667	0,2	-0,123952
23,130000	0,2	-0,127314
23,133333	0,2	-0,130926
23,136667	0,2	-0,134274
23,140000	0,2	-0,136984
23,143333	0,2	-0,138808
23,146667	0,2	-0,139850
23,150000	0,2	-0,140650
23,153333	0,2	-0,141601
23,156667	0,2	-0,142508
23,160000	0,2	-0,143049
23,163333	0,2	-0,143074
23,166667	0,2	-0,142209
23,170000	0,2	-0,140010
23,173333	0,2	-0,136652
23,176667	0,2	-0,132771
23,180000	0,2	-0,128861
23,183333	0,2	-0,125163
23,186667	0,2	-0,121737
23,190000	0,2	-0,118533
23,193333	0,2	-0,115526
23,196667	0,2	-0,112749
23,200000	0,2	-0,110076
23,203333	0,2	-0,107007
23,206667	0,2	-0,102936
23,210000	0,2	-0,097735
23,213333	0,2	-0,091944
23,216667	0,2	-0,086468
23,220000	0,2	-0,082141
23,223333	0,2	-0,079268
23,226667	0,2	-0,077423
23,230000	0,2	-0,076048
23,233333	0,2	-0,075276
23,236667	0,2	-0,075662
23,240000	0,2	-0,077295
23,243333	0,2	-0,079609
23,246667	0,2	-0,081869
23,250000	0,2	-0,083794
23,253333	0,2	-0,085626
23,256667	0,2	-0,087721
23,260000	0,2	-0,090372
23,263333	0,2	-0,093666
23,266667	0,2	-0,097283
23,270000	0,2	-0,100742
23,273333	0,2	-0,103853
23,276667	0,2	-0,106971
23,280000	0,2	-0,110793
23,283333	0,2	-0,115644
23,286667	0,2	-0,121037
23,290000	0,2	-0,126234
23,293333	0,2	-0,130796
23,296667	0,2	-0,134385
23,300000	0,2	-0,136667
23,303333	0,2	-0,137796
23,306667	0,2	-0,138589
23,310000	0,2	-0,139921
23,313333	0,2	-0,142063
23,316667	0,2	-0,144563
23,320000	0,2	-0,146662
23,323333	0,2	-0,147973
23,326667	0,2	-0,148709
23,330000	0,2	-0,149265
23,333333	0,2	-0,149803
23,336667	0,2	-0,150290
23,340000	0,2	-0,150729
23,343333	0,2	-0,151214
23,346667	0,2	-0,151711
23,350000	0,2	-0,151926
23,353333	0,2	-0,151627
23,356667	0,2	-0,151095
23,360000	0,2	-0,150822
23,363333	0,2	-0,150737
23,366667	0,2	-0,150303
23,370000	0,2	-0,149349
23,373333	0,2	-0,148377
23,376667	0,2	-0,148127
23,380000	0,2	-0,149138
23,383333	0,2	-0,151631
23,386667	0,2	-0,155459
23,390000	0,2	-0,160053
23,393333	0,2	-0,164519
23,396667	0,2	-0,167989
23,400000	0,2	-0,170158
23,403333	0,2	-0,171429
23,406667	0,2	-0,172441
23,410000	0,2	-0,173562
23,413333	0,2	-0,174828
23,416667	0,2	-0,176254
23,420000	0,2	-0,178066
23,423333	0,2	-0,180617
23,426667	0,2	-0,184230
23,430000	0,2	-0,189093
23,433333	0,2	-0,195003
23,436667	0,2	-0,201344
23,440000	0,2	-0,207406
23,443333	0,2	-0,212632
23,446667	0,2	-0,216818
23,450000	0,2	-0,220189
23,453333	0,2	-0,223202
23,456667	0,2	-0,226318
23,460000	0,2	-0,229834
23,463333	0,2	-0,233878
23,466667	0,2	-0,238359
23,470000	0,2	-0,242702
23,473333	0,2	-0,246048
23,476667	0,2	-0,247903
23,480000	0,2	-0,248334
23,483333	0,2	-0,247662
23,486667	0,2	-0,246229
23,490000	0,2	-0,244311
23,493333	0,2	-0,242036
23,496667	0,2	-0,239507
23,500000	0,2	-0,236806
23,503333	0,2	-0,233808
23,506667	0,2	-0,230596
23,510000	0,2	-0,227908
23,513333	0,2	-0,226392
23,516667	0,2	-0,225829
23,520000	0,2	-0,225625
23,523333	0,2	-0,225511
23,526667	0,2	-0,225516
23,530000	0,2	-0,225540
23,533333	0,2	-0,225247
23,536667	0,2	-0,224476
23,540000	0,2	-0,223443
23,543333	0,2	-0,222403
23,546667	0,2	-0,221413
23,550000	0,2	-0,220382
23,553333	0,2	-0,219220
23,556667	0,2	-0,217991
23,560000	0,2	-0,216678
23,563333	0,2	-0,214860
23,566667	0,2	-0,211987
23,570000	0,2	-0,207950
23,573333	0,2	-0,203285
23,576667	0,2	-0,198736
23,580000	0,2	-0,194707
23,583333	0,2	-0,191185
23,586667	0,2	-0,187981
23,590000	0,2	-0,184990
23,593333	0,2	-0,182263
23,596667	0,2	-0,179713
23,600000	0,2	-0,177013
23,603333	0,2	-0,173867
23,606667	0,2	-0,169993
23,610000	0,2	-0,165104
23,613333	0,2	-0,159349
23,616667	0,2	-0,153355
23,620000	0,2	-0,147608
23,623333	0,2	-0,141947
23,626667	0,2	-0,135538
23,630000	0,2	-0,127583
23,633333	0,2	-0,118128
23,636667	0,2	-0,107882
23,640000	0,2	-0,097543
23,643333	0,2	-0,087591
23,646667	0,2	-0,078368
23,650000	0,2	-0,070022
23,653333	0,2	-0,062523
23,656667	0,2	-0,055812
23,660000	0,2	-0,049977
23,663333	0,2	-0,045318
23,666667	0,2	-0,042106
23,670000	0,2	-0,040371
23,673333	0,2	-0,039855
23,676667	0,2	-0,040062
23,680000	0,2	-0,040700
23,683333	0,2	-0,042017
23,686667	0,2	-0,044484
23,690000	0,2	-0,048376
23,693333	0,2	-0,053508
23,696667	0,2	-0,059213
23,700000	0,2	-0,064950
23,703333	0,2	-0,070919
23,706667	0,2	-0,077753
23,710000	0,2	-0,085829
23,713333	0,2	-0,094958
23,716667	0,2	-0,104487
23,720000	0,2	-0,113748
23,723333	0,2	-0,122557
23,726667	0,2	-0,131248
23,730000	0,2	-0,140237
23,733333	0,2	-0,149706
23,736667	0,2	-0,159548
23,740000	0,2	-0,169463
23,743333	0,2	-0,179186
23,746667	0,2	-0,188483
23,750000	0,2	-0,196921
23,753333	0,2	-0,204187
23,756667	0,2	-0,210659
23,760000	0,2	-0,217141
23,763333	0,2	-0,224123
23,766667	0,2	-0,231480
23,770000	0,2	-0,238698
23,773333	0,2	-0,245392
23,776667	0,2	-0,251544
23,780000	0,2	-0,257162
23,783333	0,2	-0,262034
23,786667	0,2	-0,266069
23,790000	0,2	-0,269598
23,793333	0,2	-0,273092
23,796667	0,2	-0,276780
23,800000	0,2	-0,280704
23,803333	0,2	-0,284823
23,806667	0,2	-0,288924
23,810000	0,2	-0,292858
23,813333	0,2	-0,296756
23,816667	0,2	-0,300617
23,820000	0,2	-0,304080
23,823333	0,2	-0,306950
23,826667	0,2	-0,309627
23,830000	0,2	-0,312550
23,833333	0,2	-0,315460
23,836667	0,2	-0,317769
23,840000	0,2	-0,319324
23,843333	0,2	-0,320361
23,846667	0,2	-0,321072
23,850000	0,2	-0,321492
23,853333	0,2	-0,321591
23,856667	0,2	-0,321320
23,860000	0,2	-0,320777
23,863333	0,2	-0,320257
23,866667	0,2	-0,319842
23,870000	0,2	-0,319269
23,873333	0,2	-0,318305
23,876667	0,2	-0,316904
23,880000	0,2	-0,314973
23,883333	0,2	-0,312185
23,886667	0,2	-0,308152
23,890000	0,2	-0,302832
23,893333	0,2	-0,296715
23,896667	0,2	-0,290569
23,900000	0,2	-0,284986
23,903333	0,2	-0,280301
23,906667	0,2	-0,276817
23,910000	0,2	-0,274535
23,913333	0,2	-0,272775
23,916667	0,2	-0,270858
23,920000	0,2	-0,268767
23,923333	0,2	-0,266679
23,926667	0,2	-0,264620
23,930000	0,2	-0,262758
23,933333	0,2	-0,261247
23,936667	0,2	-0,259758
23,940000	0,2	-0,257764
23,943333	0,2	-0,255308
23,946667	0,2	-0,253123
23,950000	0,2	-0,251910
23,953333	0,2	-0,251816
23,956667	0,2	-0,252643
23,960000	0,2	-0,254091
23,963333	0,2	-0,255733
23,966667	0,2	-0,257192
23,970000	0,2	-0,258436
23,973333	0,2	-0,259695
23,976667	0,2	-0,261110
23,980000	0,2	-0,262740
23,983333	0,2	-0,264899
23,986667	0,2	-0,268070
23,990000	0,2	-0,272479
23,993333	0,2	-0,277862
23,996667	0,2	-0,283533
24,000000	0,2	-0,288888
24,003333	0,2	-0,293899
24,006667	0,2	-0,298916
24,010000	0,2	-0,304225
24,013333	0,2	-0,309877
24,016667	0,2	-0,315674
24,020000	0,2	-0,321233
24,023333	0,2	-0,325942
24,026667	0,2	-0,329096
24,030000	0,2	-0,330518
24,033333	0,2	-0,330792
24,036667	0,2	-0,330863
24,040000	0,2	-0,331590
24,043333	0,2	-0,333421
24,046667	0,2	-0,336262
24,050000	0,2	-0,339547
24,053333	0,2	-0,342576
24,056667	0,2	-0,345083
24,060000	0,2	-0,347350
24,063333	0,2	-0,349669
24,066667	0,2	-0,351825
24,070000	0,2	-0,353359
24,073333	0,2	-0,354168
24,076667	0,2	-0,354523
24,080000	0,2	-0,354709
24,083333	0,2	-0,354962
24,086667	0,2	-0,355426
24,090000	0,2	-0,356024
24,093333	0,2	-0,356687
24,096667	0,2	-0,357609
24,100000	0,2	-0,359093
24,103333	0,2	-0,361153
24,106667	0,2	-0,363212
24,110000	0,2	-0,364300
24,113333	0,2	-0,363763
24,116667	0,2	-0,361858
24,120000	0,2	-0,359729
24,123333	0,2	-0,358613
24,126667	0,2	-0,358802
24,130000	0,2	-0,359499
24,133333	0,2	-0,359826
24,136667	0,2	-0,359766
24,140000	0,2	-0,359895
24,143333	0,2	-0,360495
24,146667	0,2	-0,361167
24,150000	0,2	-0,360991
24,153333	0,2	-0,359008
24,156667	0,2	-0,354924
24,160000	0,2	-0,349429
24,163333	0,2	-0,343777
24,166667	0,2	-0,339082
24,170000	0,2	-0,335829
24,173333	0,2	-0,333791
24,176667	0,2	-0,332195
24,180000	0,2	-0,329997
24,183333	0,2	-0,326410
24,186667	0,2	-0,321526
24,190000	0,2	-0,316296
24,193333	0,2	-0,311665
24,196667	0,2	-0,307921
24,200000	0,2	-0,304867
24,203333	0,2	-0,302282
24,206667	0,2	-0,300069
24,210000	0,2	-0,298061
24,213333	0,2	-0,296005
24,216667	0,2	-0,293806
24,220000	0,2	-0,291483
24,223333	0,2	-0,289049
24,226667	0,2	-0,286696
24,230000	0,2	-0,284720
24,233333	0,2	-0,283124
24,236667	0,2	-0,281684
24,240000	0,2	-0,280418
24,243333	0,2	-0,279752
24,246667	0,2	-0,280227
24,250000	0,2	-0,281916
24,253333	0,2	-0,284171
24,256667	0,2	-0,286274
24,260000	0,2	-0,288015
24,263333	0,2	-0,289398
24,266667	0,2	-0,290424
24,270000	0,2	-0,291434
24,273333	0,2	-0,293226
24,276667	0,2	-0,296553
24,280000	0,2	-0,301579
24,283333	0,2	-0,307696
24,286667	0,2	-0,313730
24,290000	0,2	-0,318821
24,293333	0,2	-0,323155
24,296667	0,2	-0,327491
24,300000	0,2	-0,332356
24,303333	0,2	-0,337785
24,306667	0,2	-0,343297
24,310000	0,2	-0,348140
24,313333	0,2	-0,352056
24,316667	0,2	-0,355674
24,320000	0,2	-0,359913
24,323333	0,2	-0,365080
24,326667	0,2	-0,370673
24,330000	0,2	-0,376018
24,333333	0,2	-0,380917
24,336667	0,2	-0,385473
24,340000	0,2	-0,389462
24,343333	0,2	-0,392163
24,346667	0,2	-0,393008
24,350000	0,2	-0,392381
24,353333	0,2	-0,391405
24,356667	0,2	-0,391001
24,360000	0,2	-0,391661
24,363333	0,2	-0,393532
24,366667	0,2	-0,396146
24,370000	0,2	-0,398422
24,373333	0,2	-0,399248
24,376667	0,2	-0,398160
24,380000	0,2	-0,395473
24,383333	0,2	-0,391692
24,386667	0,2	-0,387072
24,390000	0,2	-0,381822
24,393333	0,2	-0,376332
24,396667	0,2	-0,371003
24,400000	0,2	-0,365880
24,403333	0,2	-0,360589
24,406667	0,2	-0,354689
24,410000	0,2	-0,347974
24,413333	0,2	-0,340386
24,416667	0,2	-0,331776
24,420000	0,2	-0,321898
24,423333	0,2	-0,310615
24,426667	0,2	-0,297994
24,430000	0,2	-0,284429
24,433333	0,2	-0,270663
24,436667	0,2	-0,257313
24,440000	0,2	-0,244370
24,443333	0,2	-0,231380
24,446667	0,2	-0,218010
24,450000	0,2	-0,204493
24,453333	0,2	-0,191496
24,456667	0,2	-0,179456
24,460000	0,2	-0,168328
24,463333	0,2	-0,157970
24,466667	0,2	-0,148361
24,470000	0,2	-0,139500
24,473333	0,2	-0,131428
24,476667	0,2	-0,124474
24,480000	0,2	-0,119297
24,483333	0,2	-0,116399
24,486667	0,2	-0,115594
24,490000	0,2	-0,116070
24,493333	0,2	-0,116813
24,496667	0,2	-0,117018
24,500000	0,2	-0,116458
24,503333	0,2	-0,115462
24,506667	0,2	-0,114274
24,510000	0,2	-0,112525
24,513333	0,2	-0,109499
24,516667	0,2	-0,104645
24,520000	0,2	-0,097620
24,523333	0,2	-0,088094
24,526667	0,2	-0,075599
24,530000	0,2	-0,059385
24,533333	0,2	-0,038502
24,536667	0,2	-0,012073
24,540000	0,2	0,020702
24,543333	0,2	0,060796
24,546667	0,2	0,109579
24,550000	0,2	0,168868
24,553333	0,2	0,240476
24,556667	0,2	0,325955
24,560000	0,2	0,427217
24,563333	0,2	0,547073
24,566667	0,2	0,688976
24,570000	0,2	0,856960
24,573333	0,2	1,055899
24,576667	0,2	1,291050
24,580000	0,2	1,567509
24,583333	0,2	1,890714
24,586667	0,2	2,267061
24,590000	0,2	2,703770
24,593333	0,2	3,208493
24,596667	0,2	3,788987
24,600000	0,2	4,452785
24,603333	0,2	5,206691
24,606667	0,2	6,055879
24,610000	0,2	7,003234
24,613333	0,2	8,049552
24,616667	0,2	9,193654
24,620000	0,2	10,431770
24,623333	0,2	11,757059
24,626667	0,2	13,159431
24,630000	0,2	14,625171
24,633333	0,2	16,136719
24,636667	0,2	17,673081
24,640000	0,2	19,210474
24,643333	0,2	20,722812
24,646667	0,2	22,182296
24,650000	0,2	23,560471
24,653333	0,2	24,829343
24,656667	0,2	25,961862
24,660000	0,2	26,932278
24,663333	0,2	27,717278
24,666667	0,2	28,297519
24,670000	0,2	28,658706
24,673333	0,2	28,792158
24,676667	0,2	28,694977
24,680000	0,2	28,369767
24,683333	0,2	27,824320
24,686667	0,2	27,071704
24,690000	0,2	26,130352
24,693333	0,2	25,023276
24,696667	0,2	23,776634
24,700000	0,2	22,418613
24,703333	0,2	20,978341
24,706667	0,2	19,484365
24,710000	0,2	17,963587
24,713333	0,2	16,440880
24,716667	0,2	14,938715
24,720000	0,2	13,476813
24,723333	0,2	12,072013
24,726667	0,2	10,738150
24,730000	0,2	9,486121
24,733333	0,2	8,323946
24,736667	0,2	7,256370
24,740000	0,2	6,284816
24,743333	0,2	5,408068
24,746667	0,2	4,622822
24,750000	0,2	3,924104
24,753333	0,2	3,305981
24,756667	0,2	2,762461
24,760000	0,2	2,288092
24,763333	0,2	1,877772
24,766667	0,2	1,525963
24,770000	0,2	1,226289
24,773333	0,2	0,971964
24,776667	0,2	0,756352
24,780000	0,2	0,573314
24,783333	0,2	0,417716
24,786667	0,2	0,285764
24,790000	0,2	0,174505
24,793333	0,2	0,081134
24,796667	0,2	0,002822
24,800000	0,2	-0,063190
24,803333	0,2	-0,119378
24,806667	0,2	-0,167461
24,810000	0,2	-0,208212
24,813333	0,2	-0,242123
24,816667	0,2	-0,270219
24,820000	0,2	-0,293949
24,823333	0,2	-0,314434
24,826667	0,2	-0,332167
24,830000	0,2	-0,347284
24,833333	0,2	-0,359932
24,836667	0,2	-0,370535
24,840000	0,2	-0,379885
24,843333	0,2	-0,388723
24,846667	0,2	-0,397073
24,850000	0,2	-0,404307
24,853333	0,2	-0,410052
24,856667	0,2	-0,414643
24,860000	0,2	-0,418689
24,863333	0,2	-0,422647
24,866667	0,2	-0,426729
24,870000	0,2	-0,430894
24,873333	0,2	-0,435003
24,876667	0,2	-0,439001
24,880000	0,2	-0,442798
24,883333	0,2	-0,446108
24,886667	0,2	-0,448486
24,890000	0,2	-0,449507
24,893333	0,2	-0,449045
24,896667	0,2	-0,447424
24,900000	0,2	-0,445332
24,903333	0,2	-0,443552
24,906667	0,2	-0,442570
24,910000	0,2	-0,442468
24,913333	0,2	-0,443127
24,916667	0,2	-0,444242
24,920000	0,2	-0,445266
24,923333	0,2	-0,445756
24,926667	0,2	-0,445745
24,930000	0,2	-0,445576
24,933333	0,2	-0,445502
24,936667	0,2	-0,445536
24,940000	0,2	-0,445589
24,943333	0,2	-0,445671
24,946667	0,2	-0,445885
24,950000	0,2	-0,446312
24,953333	0,2	-0,446929
24,956667	0,2	-0,447517
24,960000	0,2	-0,447819
24,963333	0,2	-0,447764
24,966667	0,2	-0,447349
24,970000	0,2	-0,446598
24,973333	0,2	-0,445748
24,976667	0,2	-0,445054
24,980000	0,2	-0,444699
24,983333	0,2	-0,445097
24,986667	0,2	-0,446592
24,990000	0,2	-0,448869
24,993333	0,2	-0,451183
24,996667	0,2	-0,452923
25,000000	0,2	-0,453955
25,003333	0,2	-0,454618
25,006667	0,2	-0,455361
25,010000	0,2	-0,456476
25,013333	0,2	-0,458140
25,016667	0,2	-0,460380
25,020000	0,2	-0,462866
25,023333	0,2	-0,464997
25,026667	0,2	-0,466401
25,030000	0,2	-0,467308
25,033333	0,2	-0,468388
25,036667	0,2	-0,470193
25,040000	0,2	-0,472694
25,043333	0,2	-0,475291
25,046667	0,2	-0,477221
25,050000	0,2	-0,478030
25,053333	0,2	-0,477830
25,056667	0,2	-0,477226
25,060000	0,2	-0,476895
25,063333	0,2	-0,476978
25,066667	0,2	-0,477067
25,070000	0,2	-0,477026
25,073333	0,2	-0,477218
25,076667	0,2	-0,477815
25,080000	0,2	-0,478560
25,083333	0,2	-0,479022
25,086667	0,2	-0,478799
25,090000	0,2	-0,477869
25,093333	0,2	-0,476739
25,096667	0,2	-0,476047
25,100000	0,2	-0,476310
25,103333	0,2	-0,477808
25,106667	0,2	-0,480277
25,110000	0,2	-0,482952
25,113333	0,2	-0,484997
25,116667	0,2	-0,485853
25,120000	0,2	-0,485442
25,123333	0,2	-0,484123
25,126667	0,2	-0,482491
25,130000	0,2	-0,481206
25,133333	0,2	-0,480571
25,136667	0,2	-0,480104
25,140000	0,2	-0,478956
25,143333	0,2	-0,476894
25,146667	0,2	-0,474605
25,150000	0,2	-0,473066
25,153333	0,2	-0,472750
25,156667	0,2	-0,473443
25,160000	0,2	-0,474640
25,163333	0,2	-0,475859
25,166667	0,2	-0,476600
25,170000	0,2	-0,476395
25,173333	0,2	-0,475047
25,176667	0,2	-0,472780
25,180000	0,2	-0,470229
25,183333	0,2	-0,468354
25,186667	0,2	-0,468157
25,190000	0,2	-0,469848
25,193333	0,2	-0,472383
25,196667	0,2	-0,474368
25,200000	0,2	-0,475152
25,203333	0,2	-0,474883
25,206667	0,2	-0,474012
25,210000	0,2	-0,472975
25,213333	0,2	-0,472116
25,216667	0,2	-0,471645
25,220000	0,2	-0,471574
25,223333	0,2	-0,471787
25,226667	0,2	-0,472193
25,230000	0,2	-0,472723
25,233333	0,2	-0,473204
25,236667	0,2	-0,473371
25,240000	0,2	-0,473192
25,243333	0,2	-0,473080
25,246667	0,2	-0,473650
25,250000	0,2	-0,475125
25,253333	0,2	-0,477031
25,256667	0,2	-0,478806
25,260000	0,2	-0,480524
25,263333	0,2	-0,482533
25,266667	0,2	-0,484775
25,270000	0,2	-0,486885
25,273333	0,2	-0,488576
25,276667	0,2	-0,489798
25,280000	0,2	-0,490818
25,283333	0,2	-0,492025
25,286667	0,2	-0,493537
25,290000	0,2	-0,495215
25,293333	0,2	-0,496935
25,296667	0,2	-0,498599
25,300000	0,2	-0,500089
25,303333	0,2	-0,501352
25,306667	0,2	-0,502414
25,310000	0,2	-0,503401
25,313333	0,2	-0,504454
25,316667	0,2	-0,505526
25,320000	0,2	-0,506439
25,323333	0,2	-0,507101
25,326667	0,2	-0,507326
25,330000	0,2	-0,506680
25,333333	0,2	-0,504951
25,336667	0,2	-0,502441
25,340000	0,2	-0,499512
25,343333	0,2	-0,496427
25,346667	0,2	-0,493599
25,350000	0,2	-0,491416
25,353333	0,2	-0,489741
25,356667	0,2	-0,487904
25,360000	0,2	-0,485253
25,363333	0,2	-0,481636
25,366667	0,2	-0,477467
25,370000	0,2	-0,473358
25,373333	0,2	-0,469559
25,376667	0,2	-0,465876
25,380000	0,2	-0,462167
25,383333	0,2	-0,458509
25,386667	0,2	-0,454912
25,390000	0,2	-0,451396
25,393333	0,2	-0,448238
25,396667	0,2	-0,445776
25,400000	0,2	-0,444023
25,403333	0,2	-0,442663
25,406667	0,2	-0,441557
25,410000	0,2	-0,441137
25,413333	0,2	-0,441904
25,416667	0,2	-0,443702
25,420000	0,2	-0,445958
25,423333	0,2	-0,448255
25,426667	0,2	-0,450363
25,430000	0,2	-0,452254
25,433333	0,2	-0,454175
25,436667	0,2	-0,456376
25,440000	0,2	-0,458869
25,443333	0,2	-0,461659
25,446667	0,2	-0,465010
25,450000	0,2	-0,469160
25,453333	0,2	-0,473857
25,456667	0,2	-0,478549
25,460000	0,2	-0,482956
25,463333	0,2	-0,487228
25,466667	0,2	-0,491655
25,470000	0,2	-0,496229
25,473333	0,2	-0,500323
25,476667	0,2	-0,503200
25,480000	0,2	-0,504994
25,483333	0,2	-0,506578
25,486667	0,2	-0,508537
25,490000	0,2	-0,510819
25,493333	0,2	-0,513316
25,496667	0,2	-0,516244
25,500000	0,2	-0,519751
25,503333	0,2	-0,523474
25,506667	0,2	-0,526584
25,510000	0,2	-0,528413
25,513333	0,2	-0,528927
25,516667	0,2	-0,528517
25,520000	0,2	-0,527839
25,523333	0,2	-0,527712
25,526667	0,2	-0,528558
25,530000	0,2	-0,530147
25,533333	0,2	-0,532003
25,536667	0,2	-0,533665
25,540000	0,2	-0,534678
25,543333	0,2	-0,534709
25,546667	0,2	-0,533767
25,550000	0,2	-0,532291
25,553333	0,2	-0,530843
25,556667	0,2	-0,529716
25,560000	0,2	-0,529121
25,563333	0,2	-0,529297
25,566667	0,2	-0,530050
25,570000	0,2	-0,530850
25,573333	0,2	-0,531481
25,576667	0,2	-0,532157
25,580000	0,2	-0,533271
25,583333	0,2	-0,535058
25,586667	0,2	-0,537171
25,590000	0,2	-0,539003
25,593333	0,2	-0,540357
25,596667	0,2	-0,541096
25,600000	0,2	-0,540867
25,603333	0,2	-0,539790
25,606667	0,2	-0,538527
25,610000	0,2	-0,537613
25,613333	0,2	-0,537316
25,616667	0,2	-0,537865
25,620000	0,2	-0,539356
25,623333	0,2	-0,541443
25,626667	0,2	-0,543389
25,630000	0,2	-0,544659
25,633333	0,2	-0,545320
25,636667	0,2	-0,545725
25,640000	0,2	-0,546065
25,643333	0,2	-0,546445
25,646667	0,2	-0,547163
25,650000	0,2	-0,548592
25,653333	0,2	-0,550704
25,656667	0,2	-0,552860
25,660000	0,2	-0,554110
25,663333	0,2	-0,553765
25,666667	0,2	-0,551897
25,670000	0,2	-0,549388
25,673333	0,2	-0,547469
25,676667	0,2	-0,547062
25,680000	0,2	-0,548336
25,683333	0,2	-0,550682
25,686667	0,2	-0,553021
25,690000	0,2	-0,554379
25,693333	0,2	-0,554388
25,696667	0,2	-0,553252
25,700000	0,2	-0,551577
25,703333	0,2	-0,550155
25,706667	0,2	-0,549391
25,710000	0,2	-0,549016
25,713333	0,2	-0,548596
25,716667	0,2	-0,548064
25,720000	0,2	-0,547536
25,723333	0,2	-0,546784
25,726667	0,2	-0,545288
25,730000	0,2	-0,542789
25,733333	0,2	-0,539590
25,736667	0,2	-0,536440
25,740000	0,2	-0,533974
25,743333	0,2	-0,532124
25,746667	0,2	-0,530457
25,750000	0,2	-0,528747
25,753333	0,2	-0,526935
25,756667	0,2	-0,525093
25,760000	0,2	-0,523405
25,763333	0,2	-0,521858
25,766667	0,2	-0,520246
25,770000	0,2	-0,518464
25,773333	0,2	-0,516390
25,776667	0,2	-0,513665
25,780000	0,2	-0,510065
25,783333	0,2	-0,505871
25,786667	0,2	-0,501612
25,790000	0,2	-0,497787
25,793333	0,2	-0,494884
25,796667	0,2	-0,493238
25,800000	0,2	-0,492826
25,803333	0,2	-0,493409
25,806667	0,2	-0,494677
25,810000	0,2	-0,496156
25,813333	0,2	-0,497314
25,816667	0,2	-0,497920
25,820000	0,2	-0,498043
25,823333	0,2	-0,497763
25,826667	0,2	-0,497220
25,830000	0,2	-0,496776
25,833333	0,2	-0,497000
25,836667	0,2	-0,498489
25,840000	0,2	-0,501326
25,843333	0,2	-0,504826
25,846667	0,2	-0,508220
25,850000	0,2	-0,511351
25,853333	0,2	-0,514458
25,856667	0,2	-0,517572
25,860000	0,2	-0,520454
25,863333	0,2	-0,523011
25,866667	0,2	-0,525385
25,870000	0,2	-0,527735
25,873333	0,2	-0,530112
25,876667	0,2	-0,532433
25,880000	0,2	-0,534566
25,883333	0,2	-0,536538
25,886667	0,2	-0,538428
25,890000	0,2	-0,540009
25,893333	0,2	-0,541004
25,896667	0,2	-0,541632
25,900000	0,2	-0,542333
25,903333	0,2	-0,543228
25,906667	0,2	-0,544200
25,910000	0,2	-0,545063
25,913333	0,2	-0,545597
25,916667	0,2	-0,545840
25,920000	0,2	-0,546101
25,923333	0,2	-0,546492
25,926667	0,2	-0,546855
25,930000	0,2	-0,547079
25,933333	0,2	-0,547147
25,936667	0,2	-0,547061
25,940000	0,2	-0,546783
25,943333	0,2	-0,546058
25,946667	0,2	-0,544485
25,950000	0,2	-0,541940
25,953333	0,2	-0,538848
25,956667	0,2	-0,536122
25,960000	0,2	-0,534613
25,963333	0,2	-0,534468
25,966667	0,2	-0,535241
25,970000	0,2	-0,536369
25,973333	0,2	-0,537174
25,976667	0,2	-0,536761
25,980000	0,2	-0,534432
25,983333	0,2	-0,530406
25,986667	0,2	-0,525870
25,990000	0,2	-0,521992
25,993333	0,2	-0,519035
25,996667	0,2	-0,516629
26,000000	0,2	-0,514604
26,003333	0,2	-0,513176
26,006667	0,2	-0,512346
26,010000	0,2	-0,511521
26,013333	0,2	-0,509918
26,016667	0,2	-0,507221
26,020000	0,2	-0,503859
26,023333	0,2	-0,500811
26,026667	0,2	-0,499097
26,030000	0,2	-0,499238
26,033333	0,2	-0,500921
26,036667	0,2	-0,503178
26,040000	0,2	-0,505141
26,043333	0,2	-0,506455
26,046667	0,2	-0,506969
26,050000	0,2	-0,506588
26,053333	0,2	-0,505451
26,056667	0,2	-0,503900
26,060000	0,2	-0,502264
26,063333	0,2	-0,500781
26,066667	0,2	-0,499514
26,070000	0,2	-0,498361
26,073333	0,2	-0,497442
26,076667	0,2	-0,497125
26,080000	0,2	-0,497365
26,083333	0,2	-0,497506
26,086667	0,2	-0,497039
26,090000	0,2	-0,496172
26,093333	0,2	-0,495507
26,096667	0,2	-0,495565
26,100000	0,2	-0,496703
26,103333	0,2	-0,499082
26,106667	0,2	-0,502444
26,110000	0,2	-0,506090
26,113333	0,2	-0,509256
26,116667	0,2	-0,511494
26,120000	0,2	-0,512967
26,123333	0,2	-0,514553
26,126667	0,2	-0,517220
26,130000	0,2	-0,521111
26,133333	0,2	-0,525629
26,136667	0,2	-0,530208
26,140000	0,2	-0,534619
26,143333	0,2	-0,538816
26,146667	0,2	-0,542718
26,150000	0,2	-0,546224
26,153333	0,2	-0,549343
26,156667	0,2	-0,552090
26,160000	0,2	-0,554365
26,163333	0,2	-0,556125
26,166667	0,2	-0,557693
26,170000	0,2	-0,559639
26,173333	0,2	-0,562216
26,176667	0,2	-0,565131
26,180000	0,2	-0,567916
26,183333	0,2	-0,570321
26,186667	0,2	-0,572345
26,190000	0,2	-0,574037
26,193333	0,2	-0,575355
26,196667	0,2	-0,576260
26,200000	0,2	-0,576956
26,203333	0,2	-0,577963
26,206667	0,2	-0,579709
26,210000	0,2	-0,582077
26,213333	0,2	-0,584411
26,216667	0,2	-0,586053
26,220000	0,2	-0,586858
26,223333	0,2	-0,587078
26,226667	0,2	-0,586880
26,230000	0,2	-0,586330
26,233333	0,2	-0,585615
26,236667	0,2	-0,584835
26,240000	0,2	-0,583820
26,243333	0,2	-0,582606
26,246667	0,2	-0,581912
26,250000	0,2	-0,582627
26,253333	0,2	-0,584910
26,256667	0,2	-0,588061
26,260000	0,2	-0,591021
26,263333	0,2	-0,592863
26,266667	0,2	-0,593127
26,270000	0,2	-0,592014
26,273333	0,2	-0,590342
26,276667	0,2	-0,589154
26,280000	0,2	-0,589100
26,283333	0,2	-0,589987
26,286667	0,2	-0,591030
26,290000	0,2	-0,591547
26,293333	0,2	-0,591250
26,296667	0,2	-0,590243
26,300000	0,2	-0,588991
26,303333	0,2	-0,587940
26,306667	0,2	-0,587252
26,310000	0,2	-0,586911
26,313333	0,2	-0,586650
26,316667	0,2	-0,585905
26,320000	0,2	-0,584171
26,323333	0,2	-0,581492
26,326667	0,2	-0,578697
26,330000	0,2	-0,576884
26,333333	0,2	-0,576554
26,336667	0,2	-0,577473
26,340000	0,2	-0,579033
26,343333	0,2	-0,580482
26,346667	0,2	-0,581281
26,350000	0,2	-0,581424
26,353333	0,2	-0,581185
26,356667	0,2	-0,580682
26,360000	0,2	-0,579891
26,363333	0,2	-0,578896
26,366667	0,2	-0,577879
26,370000	0,2	-0,576962
26,373333	0,2	-0,576092
26,376667	0,2	-0,575225
26,380000	0,2	-0,574649
26,383333	0,2	-0,574709
26,386667	0,2	-0,575255
26,390000	0,2	-0,575868
26,393333	0,2	-0,576507
26,396667	0,2	-0,577388
26,400000	0,2	-0,578330
26,403333	0,2	-0,578732
26,406667	0,2	-0,578209
26,410000	0,2	-0,577088
26,413333	0,2	-0,576172
26,416667	0,2	-0,576024
26,420000	0,2	-0,576580
26,423333	0,2	-0,577371
26,426667	0,2	-0,578072
26,430000	0,2	-0,578787
26,433333	0,2	-0,579682
26,436667	0,2	-0,580559
26,440000	0,2	-0,581082
26,443333	0,2	-0,581380
26,446667	0,2	-0,581928
26,450000	0,2	-0,582770
26,453333	0,2	-0,583464
26,456667	0,2	-0,583667
26,460000	0,2	-0,583173
26,463333	0,2	-0,581731
26,466667	0,2	-0,579408
26,470000	0,2	-0,577038
26,473333	0,2	-0,575897
26,476667	0,2	-0,576648
26,480000	0,2	-0,578691
26,483333	0,2	-0,580688
26,486667	0,2	-0,581761
26,490000	0,2	-0,582161
26,493333	0,2	-0,582609
26,496667	0,2	-0,583383
26,500000	0,2	-0,584439
26,503333	0,2	-0,585824
26,506667	0,2	-0,587574
26,510000	0,2	-0,589575
26,513333	0,2	-0,591635
26,516667	0,2	-0,593583
26,520000	0,2	-0,595267
26,523333	0,2	-0,596561
26,526667	0,2	-0,597486
26,530000	0,2	-0,598195
26,533333	0,2	-0,598671
26,536667	0,2	-0,598556
26,540000	0,2	-0,597572
26,543333	0,2	-0,595892
26,546667	0,2	-0,593848
26,550000	0,2	-0,591831
26,553333	0,2	-0,590387
26,556667	0,2	-0,589669
26,560000	0,2	-0,589123
26,563333	0,2	-0,588314
26,566667	0,2	-0,587511
26,570000	0,2	-0,587081
26,573333	0,2	-0,586947
26,576667	0,2	-0,586864
26,580000	0,2	-0,586691
26,583333	0,2	-0,586356
26,586667	0,2	-0,585868
26,590000	0,2	-0,585283
26,593333	0,2	-0,584632
26,596667	0,2	-0,584056
26,600000	0,2	-0,583825
26,603333	0,2	-0,584063
26,606667	0,2	-0,584657
26,610000	0,2	-0,585331
26,613333	0,2	-0,585718
26,616667	0,2	-0,585522
26,620000	0,2	-0,584737
26,623333	0,2	-0,583601
26,626667	0,2	-0,582408
26,630000	0,2	-0,581538
26,633333	0,2	-0,581375
26,636667	0,2	-0,581787
26,640000	0,2	-0,582076
26,643333	0,2	-0,581822
26,646667	0,2	-0,581430
26,650000	0,2	-0,581528
26,653333	0,2	-0,582155
26,656667	0,2	-0,582840
26,660000	0,2	-0,583305
26,663333	0,2	-0,583654
26,666667	0,2	-0,583862
26,670000	0,2	-0,583673
26,673333	0,2	-0,583037
26,676667	0,2	-0,582127
26,680000	0,2	-0,581193
26,683333	0,2	-0,580457
26,686667	0,2	-0,579849
26,690000	0,2	-0,579012
26,693333	0,2	-0,577657
26,696667	0,2	-0,575825
26,700000	0,2	-0,573977
26,703333	0,2	-0,572776
26,706667	0,2	-0,572451
26,710000	0,2	-0,572509
26,713333	0,2	-0,572360
26,716667	0,2	-0,572073
26,720000	0,2	-0,572257
26,723333	0,2	-0,573204
26,726667	0,2	-0,574500
26,730000	0,2	-0,575571
26,733333	0,2	-0,576183
26,736667	0,2	-0,576439
26,740000	0,2	-0,576571
26,743333	0,2	-0,576666
26,746667	0,2	-0,576541
26,750000	0,2	-0,575950
26,753333	0,2	-0,574842
26,756667	0,2	-0,573558
26,760000	0,2	-0,572798
26,763333	0,2	-0,572980
26,766667	0,2	-0,573774
26,770000	0,2	-0,574565
26,773333	0,2	-0,574862
26,776667	0,2	-0,574316
26,780000	0,2	-0,572919
26,783333	0,2	-0,571040
26,786667	0,2	-0,568945
26,790000	0,2	-0,566567
26,793333	0,2	-0,564018
26,796667	0,2	-0,561929
26,800000	0,2	-0,560876
26,803333	0,2	-0,560893
26,806667	0,2	-0,561636
26,810000	0,2	-0,562714
26,813333	0,2	-0,563811
26,816667	0,2	-0,564510
26,820000	0,2	-0,564300
26,823333	0,2	-0,563039
26,826667	0,2	-0,561195
26,830000	0,2	-0,559566
26,833333	0,2	-0,558841
26,836667	0,2	-0,559309
26,840000	0,2	-0,560679
26,843333	0,2	-0,562099
26,846667	0,2	-0,562824
26,850000	0,2	-0,562948
26,853333	0,2	-0,563103
26,856667	0,2	-0,563722
26,860000	0,2	-0,564747
26,863333	0,2	-0,565837
26,866667	0,2	-0,566708
26,870000	0,2	-0,567258
26,873333	0,2	-0,567663
26,876667	0,2	-0,568521
26,880000	0,2	-0,570529
26,883333	0,2	-0,573939
26,886667	0,2	-0,578275
26,890000	0,2	-0,582493
26,893333	0,2	-0,585800
26,896667	0,2	-0,588236
26,900000	0,2	-0,590123
26,903333	0,2	-0,591460
26,906667	0,2	-0,592253
26,910000	0,2	-0,592950
26,913333	0,2	-0,594136
26,916667	0,2	-0,595890
26,920000	0,2	-0,597676
26,923333	0,2	-0,598862
26,926667	0,2	-0,599217
26,930000	0,2	-0,599009
26,933333	0,2	-0,598792
26,936667	0,2	-0,599086
26,940000	0,2	-0,600295
26,943333	0,2	-0,602687
26,946667	0,2	-0,606084
26,950000	0,2	-0,609782
26,953333	0,2	-0,613048
26,956667	0,2	-0,615595
26,960000	0,2	-0,617574
26,963333	0,2	-0,619067
26,966667	0,2	-0,619821
26,970000	0,2	-0,619787
26,973333	0,2	-0,619462
26,976667	0,2	-0,619263
26,980000	0,2	-0,619033
26,983333	0,2	-0,618586
26,986667	0,2	-0,618419
26,990000	0,2	-0,619441
26,993333	0,2	-0,621864
26,996667	0,2	-0,624787
27,000000	0,2	-0,627054
27,003333	0,2	-0,628086
27,006667	0,2	-0,628017
27,010000	0,2	-0,627475
27,013333	0,2	-0,627132
27,016667	0,2	-0,627293
27,020000	0,2	-0,627968
27,023333	0,2	-0,629063
27,026667	0,2	-0,630142
27,030000	0,2	-0,630444
27,033333	0,2	-0,629648
27,036667	0,2	-0,628270
27,040000	0,2	-0,627101
27,043333	0,2	-0,626575
27,046667	0,2	-0,626723
27,050000	0,2	-0,627395
27,053333	0,2	-0,628366
27,056667	0,2	-0,629340
27,060000	0,2	-0,630079
27,063333	0,2	-0,630618
27,066667	0,2	-0,631279
27,070000	0,2	-0,632251
27,073333	0,2	-0,633105
27,076667	0,2	-0,633041
27,080000	0,2	-0,631753
27,083333	0,2	-0,629878
27,086667	0,2	-0,628523
27,090000	0,2	-0,628354
27,093333	0,2	-0,629106
27,096667	0,2	-0,629867
27,100000	0,2	-0,629799
27,103333	0,2	-0,628847
27,106667	0,2	-0,627649
27,110000	0,2	-0,626694
27,113333	0,2	-0,626134
27,116667	0,2	-0,626313
27,120000	0,2	-0,627537
27,123333	0,2	-0,629376
27,126667	0,2	-0,631004
27,130000	0,2	-0,632194
27,133333	0,2	-0,633382
27,136667	0,2	-0,634820
27,140000	0,2	-0,636217
27,143333	0,2	-0,637111
27,146667	0,2	-0,637221
27,150000	0,2	-0,636637
27,153333	0,2	-0,635869
27,156667	0,2	-0,635362
27,160000	0,2	-0,635026
27,163333	0,2	-0,634439
27,166667	0,2	-0,633213
27,170000	0,2	-0,631153
27,173333	0,2	-0,628559
27,176667	0,2	-0,626156
27,180000	0,2	-0,624431
27,183333	0,2	-0,623472
27,186667	0,2	-0,623294
27,190000	0,2	-0,623640
27,193333	0,2	-0,623733
27,196667	0,2	-0,622904
27,200000	0,2	-0,621342
27,203333	0,2	-0,619893
27,206667	0,2	-0,619371
27,210000	0,2	-0,620093
27,213333	0,2	-0,621735
27,216667	0,2	-0,623575
27,220000	0,2	-0,624989
27,223333	0,2	-0,625560
27,226667	0,2	-0,624957
27,230000	0,2	-0,623279
27,233333	0,2	-0,621223
27,236667	0,2	-0,619387
27,240000	0,2	-0,617747
27,243333	0,2	-0,616138
27,246667	0,2	-0,614753
27,250000	0,2	-0,613801
27,253333	0,2	-0,613003
27,256667	0,2	-0,611790
27,260000	0,2	-0,609757
27,263333	0,2	-0,606992
27,266667	0,2	-0,604220
27,270000	0,2	-0,602339
27,273333	0,2	-0,601704
27,276667	0,2	-0,601944
27,280000	0,2	-0,602202
27,283333	0,2	-0,601484
27,286667	0,2	-0,599088
27,290000	0,2	-0,594897
27,293333	0,2	-0,589482
27,296667	0,2	-0,583883
27,300000	0,2	-0,579031
27,303333	0,2	-0,575268
27,306667	0,2	-0,572240
27,310000	0,2	-0,569286
27,313333	0,2	-0,566028
27,316667	0,2	-0,562412
27,320000	0,2	-0,558490
27,323333	0,2	-0,554615
27,326667	0,2	-0,551455
27,330000	0,2	-0,549481
27,333333	0,2	-0,548605
27,336667	0,2	-0,548343
27,340000	0,2	-0,548117
27,343333	0,2	-0,547389
27,346667	0,2	-0,545736
27,350000	0,2	-0,543113
27,353333	0,2	-0,540082
27,356667	0,2	-0,537482
27,360000	0,2	-0,535856
27,363333	0,2	-0,535267
27,366667	0,2	-0,535504
27,370000	0,2	-0,536388
27,373333	0,2	-0,537704
27,376667	0,2	-0,539084
27,380000	0,2	-0,540298
27,383333	0,2	-0,541399
27,386667	0,2	-0,542650
27,390000	0,2	-0,544318
27,393333	0,2	-0,546325
27,396667	0,2	-0,548210
27,400000	0,2	-0,549544
27,403333	0,2	-0,550252
27,406667	0,2	-0,550582
27,410000	0,2	-0,550988
27,413333	0,2	-0,551916
27,416667	0,2	-0,553435
27,420000	0,2	-0,555305
27,423333	0,2	-0,557507
27,426667	0,2	-0,560426
27,430000	0,2	-0,564322
27,433333	0,2	-0,568882
27,436667	0,2	-0,573451
27,440000	0,2	-0,577419
27,443333	0,2	-0,580460
27,446667	0,2	-0,582772
27,450000	0,2	-0,584926
27,453333	0,2	-0,587385
27,456667	0,2	-0,590289
27,460000	0,2	-0,593588
27,463333	0,2	-0,597162
27,466667	0,2	-0,600825
27,470000	0,2	-0,604242
27,473333	0,2	-0,606891
27,476667	0,2	-0,608498
27,480000	0,2	-0,609468
27,483333	0,2	-0,610512
27,486667	0,2	-0,612026
27,490000	0,2	-0,614015
27,493333	0,2	-0,616251
27,496667	0,2	-0,618339
27,500000	0,2	-0,619942
27,503333	0,2	-0,620969
27,506667	0,2	-0,621507
27,510000	0,2	-0,621724
27,513333	0,2	-0,621749
27,516667	0,2	-0,621547
27,520000	0,2	-0,620868
27,523333	0,2	-0,619377
27,526667	0,2	-0,617071
27,530000	0,2	-0,614470
27,533333	0,2	-0,612191
27,536667	0,2	-0,610594
27,540000	0,2	-0,609965
27,543333	0,2	-0,610498
27,546667	0,2	-0,611806
27,550000	0,2	-0,612844
27,553333	0,2	-0,612669
27,556667	0,2	-0,611273
27,560000	0,2	-0,609474
27,563333	0,2	-0,607903
27,566667	0,2	-0,606489
27,570000	0,2	-0,604998
27,573333	0,2	-0,603614
27,576667	0,2	-0,602864
27,580000	0,2	-0,603130
27,583333	0,2	-0,604246
27,586667	0,2	-0,605572
27,590000	0,2	-0,606486
27,593333	0,2	-0,606832
27,596667	0,2	-0,606934
27,600000	0,2	-0,607372
27,603333	0,2	-0,608489
27,606667	0,2	-0,609995
27,610000	0,2	-0,611559
27,613333	0,2	-0,613424
27,616667	0,2	-0,615821
27,620000	0,2	-0,618433
27,623333	0,2	-0,620760
27,626667	0,2	-0,622371
27,630000	0,2	-0,623002
27,633333	0,2	-0,622812
27,636667	0,2	-0,622318
27,640000	0,2	-0,622147
27,643333	0,2	-0,622759
27,646667	0,2	-0,623927
27,650000	0,2	-0,624817
27,653333	0,2	-0,624953
27,656667	0,2	-0,624736
27,660000	0,2	-0,624940
27,663333	0,2	-0,625982
27,666667	0,2	-0,627732
27,670000	0,2	-0,629783
27,673333	0,2	-0,631746
27,676667	0,2	-0,633264
27,680000	0,2	-0,633957
27,683333	0,2	-0,633778
27,686667	0,2	-0,633290
27,690000	0,2	-0,633143
27,693333	0,2	-0,633572
27,696667	0,2	-0,634472
27,700000	0,2	-0,635381
27,703333	0,2	-0,635597
27,706667	0,2	-0,634855
27,710000	0,2	-0,633552
27,713333	0,2	-0,632147
27,716667	0,2	-0,630891
27,720000	0,2	-0,630158
27,723333	0,2	-0,630377
27,726667	0,2	-0,631365
27,730000	0,2	-0,632311
27,733333	0,2	-0,632553
27,736667	0,2	-0,632046
27,740000	0,2	-0,631349
27,743333	0,2	-0,631237
27,746667	0,2	-0,632046
27,750000	0,2	-0,633439
27,753333	0,2	-0,634765
27,756667	0,2	-0,635525
27,760000	0,2	-0,635649
27,763333	0,2	-0,635375
27,766667	0,2	-0,634935
27,770000	0,2	-0,634481
27,773333	0,2	-0,634400
27,776667	0,2	-0,635451
27,780000	0,2	-0,638005
27,783333	0,2	-0,641375
27,786667	0,2	-0,644482
27,790000	0,2	-0,646650
27,793333	0,2	-0,647596
27,796667	0,2	-0,647397
27,800000	0,2	-0,646437
27,803333	0,2	-0,645054
27,806667	0,2	-0,643398
27,810000	0,2	-0,641566
27,813333	0,2	-0,639780
27,816667	0,2	-0,638533
27,820000	0,2	-0,638469
27,823333	0,2	-0,639836
27,826667	0,2	-0,642158
27,830000	0,2	-0,644587
27,833333	0,2	-0,646332
27,836667	0,2	-0,646843
27,840000	0,2	-0,645992
27,843333	0,2	-0,644391
27,846667	0,2	-0,643342
27,850000	0,2	-0,643808
27,853333	0,2	-0,645500
27,856667	0,2	-0,647363
27,860000	0,2	-0,648630
27,863333	0,2	-0,649111
27,866667	0,2	-0,648829
27,870000	0,2	-0,647807
27,873333	0,2	-0,646235
27,876667	0,2	-0,644625
27,880000	0,2	-0,643452
27,883333	0,2	-0,642592
27,886667	0,2	-0,641558
27,890000	0,2	-0,640368
27,893333	0,2	-0,639599
27,896667	0,2	-0,639645
27,900000	0,2	-0,640469
27,903333	0,2	-0,641884
27,906667	0,2	-0,643705
27,910000	0,2	-0,645621
27,913333	0,2	-0,646974
27,916667	0,2	-0,646984
27,920000	0,2	-0,645446
27,923333	0,2	-0,643105
27,926667	0,2	-0,641259
27,930000	0,2	-0,640762
27,933333	0,2	-0,641314
27,936667	0,2	-0,641988
27,940000	0,2	-0,642229
27,943333	0,2	-0,641960
27,946667	0,2	-0,641308
27,950000	0,2	-0,640668
27,953333	0,2	-0,640504
27,956667	0,2	-0,640815
27,960000	0,2	-0,641181
27,963333	0,2	-0,641197
27,966667	0,2	-0,640597
27,970000	0,2	-0,639451
27,973333	0,2	-0,638351
27,976667	0,2	-0,637910
27,980000	0,2	-0,638164
27,983333	0,2	-0,638785
27,986667	0,2	-0,639490
27,990000	0,2	-0,640017
27,993333	0,2	-0,640163
27,996667	0,2	-0,639864
28,000000	0,2	-0,639081
28,003333	0,2	-0,638019
28,006667	0,2	-0,637313
28,010000	0,2	-0,637442
28,013333	0,2	-0,638122
28,016667	0,2	-0,638685
28,020000	0,2	-0,638881
28,023333	0,2	-0,638993
28,026667	0,2	-0,639281
28,030000	0,2	-0,639518
28,033333	0,2	-0,639215
28,036667	0,2	-0,638215
28,040000	0,2	-0,636820
28,043333	0,2	-0,635430
28,046667	0,2	-0,634232
28,050000	0,2	-0,633230
28,053333	0,2	-0,632500
28,056667	0,2	-0,632233
28,060000	0,2	-0,632498
28,063333	0,2	-0,632970
28,066667	0,2	-0,632904
28,070000	0,2	-0,631598
28,073333	0,2	-0,629077
28,076667	0,2	-0,626217
28,080000	0,2	-0,623954
28,083333	0,2	-0,622492
28,086667	0,2	-0,621368
28,090000	0,2	-0,620079
28,093333	0,2	-0,618491
28,096667	0,2	-0,616665
28,100000	0,2	-0,614498
28,103333	0,2	-0,611714
28,106667	0,2	-0,608075
28,110000	0,2	-0,603512
28,113333	0,2	-0,598258
28,116667	0,2	-0,592797
28,120000	0,2	-0,587596
28,123333	0,2	-0,582799
28,126667	0,2	-0,578054
28,130000	0,2	-0,572702
28,133333	0,2	-0,566267
28,136667	0,2	-0,558836
28,140000	0,2	-0,550958
28,143333	0,2	-0,543122
28,146667	0,2	-0,535253
28,150000	0,2	-0,526785
28,153333	0,2	-0,517356
28,156667	0,2	-0,507225
28,160000	0,2	-0,496889
28,163333	0,2	-0,486536
28,166667	0,2	-0,475877
28,170000	0,2	-0,464304
28,173333	0,2	-0,451271
28,176667	0,2	-0,436666
28,180000	0,2	-0,420945
28,183333	0,2	-0,405065
28,186667	0,2	-0,390112
28,190000	0,2	-0,376676
28,193333	0,2	-0,364600
28,196667	0,2	-0,353389
28,200000	0,2	-0,342772
28,203333	0,2	-0,333090
28,206667	0,2	-0,325282
28,210000	0,2	-0,320122
28,213333	0,2	-0,317619
28,216667	0,2	-0,317463
28,220000	0,2	-0,319450
28,223333	0,2	-0,323300
28,226667	0,2	-0,328556
28,230000	0,2	-0,334765
28,233333	0,2	-0,341731
28,236667	0,2	-0,349637
28,240000	0,2	-0,358845
28,243333	0,2	-0,369578
28,246667	0,2	-0,381603
28,250000	0,2	-0,394479
28,253333	0,2	-0,408284
28,256667	0,2	-0,423450
28,260000	0,2	-0,439813
28,263333	0,2	-0,456532
28,266667	0,2	-0,472824
28,270000	0,2	-0,488123
28,273333	0,2	-0,501938
28,276667	0,2	-0,514194
28,280000	0,2	-0,525397
28,283333	0,2	-0,536152
28,286667	0,2	-0,546727
28,290000	0,2	-0,557002
28,293333	0,2	-0,566717
28,296667	0,2	-0,575761
28,300000	0,2	-0,584067
28,303333	0,2	-0,591492
28,306667	0,2	-0,598133
28,310000	0,2	-0,604353
28,313333	0,2	-0,610436
28,316667	0,2	-0,616328
28,320000	0,2	-0,621593
28,323333	0,2	-0,625773
28,326667	0,2	-0,628707
28,330000	0,2	-0,630383
28,333333	0,2	-0,630896
28,336667	0,2	-0,630548
28,340000	0,2	-0,629769
28,343333	0,2	-0,629060
28,346667	0,2	-0,628862
28,350000	0,2	-0,629268
28,353333	0,2	-0,629965
28,356667	0,2	-0,630530
28,360000	0,2	-0,630849
28,363333	0,2	-0,631187
28,366667	0,2	-0,631730
28,370000	0,2	-0,632395
28,373333	0,2	-0,633015
28,376667	0,2	-0,633382
28,380000	0,2	-0,633344
28,383333	0,2	-0,633005
28,386667	0,2	-0,632557
28,390000	0,2	-0,632010
28,393333	0,2	-0,631294
28,396667	0,2	-0,630503
28,400000	0,2	-0,629951
28,403333	0,2	-0,629822
28,406667	0,2	-0,629873
28,410000	0,2	-0,629773
28,413333	0,2	-0,629548
28,416667	0,2	-0,629451
28,420000	0,2	-0,629471
28,423333	0,2	-0,629251
28,426667	0,2	-0,628627
28,430000	0,2	-0,627806
28,433333	0,2	-0,627081
28,436667	0,2	-0,626868
28,440000	0,2	-0,627661
28,443333	0,2	-0,629664
28,446667	0,2	-0,632699
28,450000	0,2	-0,636239
28,453333	0,2	-0,639492
28,456667	0,2	-0,641861
28,460000	0,2	-0,643283
28,463333	0,2	-0,644056
28,466667	0,2	-0,644488
28,470000	0,2	-0,644820
28,473333	0,2	-0,645419
28,476667	0,2	-0,646543
28,480000	0,2	-0,647857
28,483333	0,2	-0,648713
28,486667	0,2	-0,648814
28,490000	0,2	-0,648178
28,493333	0,2	-0,646941
28,496667	0,2	-0,645638
28,500000	0,2	-0,645047
28,503333	0,2	-0,645392
28,506667	0,2	-0,646095
28,510000	0,2	-0,646521
28,513333	0,2	-0,646613
28,516667	0,2	-0,646619
28,520000	0,2	-0,646568
28,523333	0,2	-0,646251
28,526667	0,2	-0,645536
28,530000	0,2	-0,644647
28,533333	0,2	-0,644118
28,536667	0,2	-0,644368
28,540000	0,2	-0,645436
28,543333	0,2	-0,647115
28,546667	0,2	-0,649021
28,550000	0,2	-0,650655
28,553333	0,2	-0,651762
28,556667	0,2	-0,652510
28,560000	0,2	-0,653163
28,563333	0,2	-0,653756
28,566667	0,2	-0,654056
28,570000	0,2	-0,653660
28,573333	0,2	-0,652362
28,576667	0,2	-0,650507
28,580000	0,2	-0,648740
28,583333	0,2	-0,647556
28,586667	0,2	-0,647241
28,590000	0,2	-0,647958
28,593333	0,2	-0,649574
28,596667	0,2	-0,651412
28,600000	0,2	-0,652504
28,603333	0,2	-0,652397
28,606667	0,2	-0,651579
28,610000	0,2	-0,650877
28,613333	0,2	-0,650626
28,616667	0,2	-0,650559
28,620000	0,2	-0,650140
28,623333	0,2	-0,648861
28,626667	0,2	-0,646747
28,630000	0,2	-0,644505
28,633333	0,2	-0,642698
28,636667	0,2	-0,641126
28,640000	0,2	-0,639232
28,643333	0,2	-0,636724
28,646667	0,2	-0,633756
28,650000	0,2	-0,630602
28,653333	0,2	-0,627377
28,656667	0,2	-0,624050
28,660000	0,2	-0,620574
28,663333	0,2	-0,617224
28,666667	0,2	-0,614685
28,670000	0,2	-0,613384
28,673333	0,2	-0,612894
28,676667	0,2	-0,612138
28,680000	0,2	-0,610237
28,683333	0,2	-0,607337
28,686667	0,2	-0,604454
28,690000	0,2	-0,602582
28,693333	0,2	-0,602140
28,696667	0,2	-0,603015
28,700000	0,2	-0,604724
28,703333	0,2	-0,606619
28,706667	0,2	-0,608173
28,710000	0,2	-0,609154
28,713333	0,2	-0,609659
28,716667	0,2	-0,610031
28,720000	0,2	-0,610632
28,723333	0,2	-0,611644
28,726667	0,2	-0,613093
28,730000	0,2	-0,614937
28,733333	0,2	-0,617030
28,736667	0,2	-0,619082
28,740000	0,2	-0,620745
28,743333	0,2	-0,621767
28,746667	0,2	-0,622190
28,750000	0,2	-0,622305
28,753333	0,2	-0,622436
28,756667	0,2	-0,622874
28,760000	0,2	-0,623720
28,763333	0,2	-0,624724
28,766667	0,2	-0,625527
28,770000	0,2	-0,626114
28,773333	0,2	-0,626860
28,776667	0,2	-0,628149
28,780000	0,2	-0,630105
28,783333	0,2	-0,632635
28,786667	0,2	-0,635643
28,790000	0,2	-0,639051
28,793333	0,2	-0,642459
28,796667	0,2	-0,645075
28,800000	0,2	-0,646257
28,803333	0,2	-0,645970
28,806667	0,2	-0,644774
28,810000	0,2	-0,643424
28,813333	0,2	-0,642356
28,816667	0,2	-0,641616
28,820000	0,2	-0,641138
28,823333	0,2	-0,640789
28,826667	0,2	-0,640346
28,830000	0,2	-0,639636
28,833333	0,2	-0,638640
28,836667	0,2	-0,637619
28,840000	0,2	-0,637041
28,843333	0,2	-0,637200
28,846667	0,2	-0,637873
28,850000	0,2	-0,638358
28,853333	0,2	-0,638059
28,856667	0,2	-0,637044
28,860000	0,2	-0,635856
28,863333	0,2	-0,634958
28,866667	0,2	-0,634513
28,870000	0,2	-0,634534
28,873333	0,2	-0,635038
28,876667	0,2	-0,635908
28,880000	0,2	-0,636687
28,883333	0,2	-0,636811
28,886667	0,2	-0,636035
28,890000	0,2	-0,634536
28,893333	0,2	-0,632848
28,896667	0,2	-0,631747
28,900000	0,2	-0,631901
28,903333	0,2	-0,633390
28,906667	0,2	-0,635592
28,910000	0,2	-0,637603
28,913333	0,2	-0,638556
28,916667	0,2	-0,637852
28,920000	0,2	-0,635570
28,923333	0,2	-0,632505
28,926667	0,2	-0,629675
28,930000	0,2	-0,627840
28,933333	0,2	-0,627299
28,936667	0,2	-0,627901
28,940000	0,2	-0,629025
28,943333	0,2	-0,629725
28,946667	0,2	-0,629328
28,950000	0,2	-0,627762
28,953333	0,2	-0,625143
28,956667	0,2	-0,621465
28,960000	0,2	-0,616880
28,963333	0,2	-0,611944
28,966667	0,2	-0,607320
28,970000	0,2	-0,603424
28,973333	0,2	-0,600397
28,976667	0,2	-0,598181
28,980000	0,2	-0,596459
28,983333	0,2	-0,594633
28,986667	0,2	-0,592034
28,990000	0,2	-0,588357
28,993333	0,2	-0,583927
28,996667	0,2	-0,579311
29,000000	0,2	-0,574731
29,003333	0,2	-0,570169
29,006667	0,2	-0,565722
29,010000	0,2	-0,561540
29,013333	0,2	-0,557696
29,016667	0,2	-0,554147
29,020000	0,2	-0,550838
29,023333	0,2	-0,547931
29,026667	0,2	-0,545697
29,030000	0,2	-0,544092
29,033333	0,2	-0,542832
29,036667	0,2	-0,541761
29,040000	0,2	-0,540632
29,043333	0,2	-0,538933
29,046667	0,2	-0,536513
29,050000	0,2	-0,533888
29,053333	0,2	-0,531545
29,056667	0,2	-0,529551
29,060000	0,2	-0,528073
29,063333	0,2	-0,527589
29,066667	0,2	-0,528318
29,070000	0,2	-0,529952
29,073333	0,2	-0,532123
29,076667	0,2	-0,534810
29,080000	0,2	-0,538057
29,083333	0,2	-0,541669
29,086667	0,2	-0,545534
29,090000	0,2	-0,549857
29,093333	0,2	-0,554680
29,096667	0,2	-0,559448
29,100000	0,2	-0,563542
29,103333	0,2	-0,567076
29,106667	0,2	-0,570660
29,110000	0,2	-0,574569
29,113333	0,2	-0,578590
29,116667	0,2	-0,582472
29,120000	0,2	-0,586208
29,123333	0,2	-0,589901
29,126667	0,2	-0,593578
29,130000	0,2	-0,597304
29,133333	0,2	-0,601148
29,136667	0,2	-0,604815
29,140000	0,2	-0,607779
29,143333	0,2	-0,609843
29,146667	0,2	-0,611391
29,150000	0,2	-0,613099
29,153333	0,2	-0,615378
29,156667	0,2	-0,618124
29,160000	0,2	-0,620996
29,163333	0,2	-0,623798
29,166667	0,2	-0,626599
29,170000	0,2	-0,629539
29,173333	0,2	-0,632608
29,176667	0,2	-0,635516
29,180000	0,2	-0,637667
29,183333	0,2	-0,638507
29,186667	0,2	-0,637990
29,190000	0,2	-0,636532
29,193333	0,2	-0,634580
29,196667	0,2	-0,632320
29,200000	0,2	-0,629740
29,203333	0,2	-0,626956
29,206667	0,2	-0,624391
29,210000	0,2	-0,622491
29,213333	0,2	-0,621214
29,216667	0,2	-0,619929
29,220000	0,2	-0,618062
29,223333	0,2	-0,615773
29,226667	0,2	-0,613825
29,230000	0,2	-0,612984
29,233333	0,2	-0,613598
29,236667	0,2	-0,615374
29,240000	0,2	-0,617409
29,243333	0,2	-0,618832
29,246667	0,2	-0,619536
29,250000	0,2	-0,620090
29,253333	0,2	-0,621054
29,256667	0,2	-0,622529
29,260000	0,2	-0,624155
29,263333	0,2	-0,625385
29,266667	0,2	-0,625887
29,270000	0,2	-0,625774
29,273333	0,2	-0,625519
29,276667	0,2	-0,625701
29,280000	0,2	-0,626699
29,283333	0,2	-0,628513
29,286667	0,2	-0,630635
29,290000	0,2	-0,632197
29,293333	0,2	-0,632796
29,296667	0,2	-0,632937
29,300000	0,2	-0,633182
29,303333	0,2	-0,633438
29,306667	0,2	-0,633487
29,310000	0,2	-0,633579
29,313333	0,2	-0,634169
29,316667	0,2	-0,635499
29,320000	0,2	-0,637477
29,323333	0,2	-0,639669
29,326667	0,2	-0,641468
29,330000	0,2	-0,642524
29,333333	0,2	-0,642957
29,336667	0,2	-0,643068
29,340000	0,2	-0,643053
29,343333	0,2	-0,643042
29,346667	0,2	-0,643081
29,350000	0,2	-0,643129
29,353333	0,2	-0,643329
29,356667	0,2	-0,643988
29,360000	0,2	-0,645111
29,363333	0,2	-0,646239
29,366667	0,2	-0,646755
29,370000	0,2	-0,646228
29,373333	0,2	-0,644607
29,376667	0,2	-0,642192
29,380000	0,2	-0,639589
29,383333	0,2	-0,637575
29,386667	0,2	-0,636640
29,390000	0,2	-0,636690
29,393333	0,2	-0,637235
29,396667	0,2	-0,637723
29,400000	0,2	-0,637775
29,403333	0,2	-0,637189
29,406667	0,2	-0,636040
29,410000	0,2	-0,634937
29,413333	0,2	-0,634758
29,416667	0,2	-0,635889
29,420000	0,2	-0,637868
29,423333	0,2	-0,639741
29,426667	0,2	-0,640666
29,430000	0,2	-0,640310
29,433333	0,2	-0,638930
29,436667	0,2	-0,637260
29,440000	0,2	-0,636011
29,443333	0,2	-0,635231
29,446667	0,2	-0,634542
29,450000	0,2	-0,633913
29,453333	0,2	-0,633667
29,456667	0,2	-0,633846
29,460000	0,2	-0,634044
29,463333	0,2	-0,633908
29,466667	0,2	-0,633648
29,470000	0,2	-0,633755
29,473333	0,2	-0,634264
29,476667	0,2	-0,634749
29,480000	0,2	-0,635139
29,483333	0,2	-0,635860
29,486667	0,2	-0,636967
29,490000	0,2	-0,637775
29,493333	0,2	-0,637510
29,496667	0,2	-0,636072
29,500000	0,2	-0,634186
29,503333	0,2	-0,632870
29,506667	0,2	-0,632731
29,510000	0,2	-0,633714
29,513333	0,2	-0,635372
29,516667	0,2	-0,637218
29,520000	0,2	-0,638953
29,523333	0,2	-0,640460
29,526667	0,2	-0,641582
29,530000	0,2	-0,641992
29,533333	0,2	-0,641369
29,536667	0,2	-0,639683
29,540000	0,2	-0,637287
29,543333	0,2	-0,634727
29,546667	0,2	-0,632510
29,550000	0,2	-0,630978
29,553333	0,2	-0,630171
29,556667	0,2	-0,629927
29,560000	0,2	-0,630228
29,563333	0,2	-0,631002
29,566667	0,2	-0,631568
29,570000	0,2	-0,630964
29,573333	0,2	-0,628855
29,576667	0,2	-0,625886
29,580000	0,2	-0,623449
29,583333	0,2	-0,622771
29,586667	0,2	-0,623760
29,590000	0,2	-0,625186
29,593333	0,2	-0,625940
29,596667	0,2	-0,625683
29,600000	0,2	-0,624629
29,603333	0,2	-0,623060
29,606667	0,2	-0,621210
29,610000	0,2	-0,619479
29,613333	0,2	-0,618412
29,616667	0,2	-0,618409
29,620000	0,2	-0,619410
29,623333	0,2	-0,620913
29,626667	0,2	-0,622321
29,630000	0,2	-0,623236
29,633333	0,2	-0,623709
29,636667	0,2	-0,624157
29,640000	0,2	-0,624669
29,643333	0,2	-0,624864
29,646667	0,2	-0,624665
29,650000	0,2	-0,624548
29,653333	0,2	-0,625025
29,656667	0,2	-0,626360
29,660000	0,2	-0,628439
29,663333	0,2	-0,630740
29,666667	0,2	-0,632786
29,670000	0,2	-0,634588
29,673333	0,2	-0,636330
29,676667	0,2	-0,637810
29,680000	0,2	-0,638558
29,683333	0,2	-0,638312
29,686667	0,2	-0,637146
29,690000	0,2	-0,635490
29,693333	0,2	-0,634128
29,696667	0,2	-0,633822
29,700000	0,2	-0,634856
29,703333	0,2	-0,636996
29,706667	0,2	-0,639832
29,710000	0,2	-0,642983
29,713333	0,2	-0,646093
29,716667	0,2	-0,648860
29,720000	0,2	-0,651098
29,723333	0,2	-0,652646
29,726667	0,2	-0,653298
29,730000	0,2	-0,653009
29,733333	0,2	-0,652042
29,736667	0,2	-0,650840
29,740000	0,2	-0,649812
29,743333	0,2	-0,649106
29,746667	0,2	-0,648536
29,750000	0,2	-0,647839
29,753333	0,2	-0,646953
29,756667	0,2	-0,645958
29,760000	0,2	-0,644927
29,763333	0,2	-0,644086
29,766667	0,2	-0,643925
29,770000	0,2	-0,644716
29,773333	0,2	-0,646026
29,776667	0,2	-0,647149
29,780000	0,2	-0,647932
29,783333	0,2	-0,648767
29,786667	0,2	-0,649832
29,790000	0,2	-0,650826
29,793333	0,2	-0,651381
29,796667	0,2	-0,651389
29,800000	0,2	-0,651035
29,803333	0,2	-0,650713
29,806667	0,2	-0,650809
29,810000	0,2	-0,651414
29,813333	0,2	-0,652135
29,816667	0,2	-0,652335
29,820000	0,2	-0,651707
29,823333	0,2	-0,650510
29,826667	0,2	-0,649320
29,830000	0,2	-0,648635
29,833333	0,2	-0,648442
29,836667	0,2	-0,648143
29,840000	0,2	-0,647265
29,843333	0,2	-0,646122
29,846667	0,2	-0,645429
29,850000	0,2	-0,645500
29,853333	0,2	-0,646183
29,856667	0,2	-0,647167
29,860000	0,2	-0,648033
29,863333	0,2	-0,648323
29,866667	0,2	-0,647812
29,870000	0,2	-0,646669
29,873333	0,2	-0,645426
29,876667	0,2	-0,644735
29,880000	0,2	-0,644889
29,883333	0,2	-0,645656
29,886667	0,2	-0,646673
29,890000	0,2	-0,647889
29,893333	0,2	-0,649481
29,896667	0,2	-0,651351
29,900000	0,2	-0,652855
29,903333	0,2	-0,653289
29,906667	0,2	-0,652618
29,910000	0,2	-0,651355
29,913333	0,2	-0,649917
29,916667	0,2	-0,648452
29,920000	0,2	-0,647058
29,923333	0,2	-0,645998
29,926667	0,2	-0,645709
29,930000	0,2	-0,646323
29,933333	0,2	-0,647262
29,936667	0,2	-0,647737
29,940000	0,2	-0,647559
29,943333	0,2	-0,647105
29,946667	0,2	-0,646734
29,950000	0,2	-0,646624
29,953333	0,2	-0,646968
29,956667	0,2	-0,647888
29,960000	0,2	-0,649230
29,963333	0,2	-0,650642
29,966667	0,2	-0,651705
29,970000	0,2	-0,652161
29,973333	0,2	-0,652129
29,976667	0,2	-0,651846
29,980000	0,2	-0,651399
29,983333	0,2	-0,650753
29,986667	0,2	-0,649746
29,990000	0,2	-0,648343
29,993333	0,2	-0,646971
29,996667	0,2	-0,646042
30,000000	0,2	-0,645255
30,003333	0,2	-0,643958
30,006667	0,2	-0,642130
30,010000	0,2	-0,640514
30,013333	0,2	-0,639811
30,016667	0,2	-0,640051
30,020000	0,2	-0,640798
30,023333	0,2	-0,641804
30,026667	0,2	-0,643137
30,030000	0,2	-0,644688
30,033333	0,2	-0,645883
30,036667	0,2	-0,645881
30,040000	0,2	-0,644270
30,043333	0,2	-0,641831
30,046667	0,2	-0,639916
30,050000	0,2	-0,639145
30,053333	0,2	-0,639259
30,056667	0,2	-0,639791
30,060000	0,2	-0,640504
30,063333	0,2	-0,641172
30,066667	0,2	-0,641268
30,070000	0,2	-0,640520
30,073333	0,2	-0,639363
30,076667	0,2	-0,638366
30,080000	0,2	-0,637692
30,083333	0,2	-0,637270
30,086667	0,2	-0,637086
30,090000	0,2	-0,637195
30,093333	0,2	-0,637592
30,096667	0,2	-0,638078
30,100000	0,2	-0,638355
30,103333	0,2	-0,638243
30,106667	0,2	-0,637737
30,110000	0,2	-0,637034
30,113333	0,2	-0,636563
30,116667	0,2	-0,636751
30,120000	0,2	-0,637681
30,123333	0,2	-0,639117
30,126667	0,2	-0,640715
30,130000	0,2	-0,642043
30,133333	0,2	-0,642660
30,136667	0,2	-0,642335
30,140000	0,2	-0,641189
30,143333	0,2	-0,639732
30,146667	0,2	-0,638599
30,150000	0,2	-0,638031
30,153333	0,2	-0,637889
30,156667	0,2	-0,638127
30,160000	0,2	-0,638791
30,163333	0,2	-0,639710
30,166667	0,2	-0,640544
30,170000	0,2	-0,641058
30,173333	0,2	-0,641337
30,176667	0,2	-0,641766
30,180000	0,2	-0,642536
30,183333	0,2	-0,643280
30,186667	0,2	-0,643410
30,190000	0,2	-0,642654
30,193333	0,2	-0,641173
30,196667	0,2	-0,639411
30,200000	0,2	-0,637921
30,203333	0,2	-0,636977
30,206667	0,2	-0,636349
30,210000	0,2	-0,635788
30,213333	0,2	-0,635455
30,216667	0,2	-0,635518
30,220000	0,2	-0,635726
30,223333	0,2	-0,635624
30,226667	0,2	-0,635041
30,230000	0,2	-0,634277
30,233333	0,2	-0,633671
30,236667	0,2	-0,633208
30,240000	0,2	-0,632572
30,243333	0,2	-0,631402
30,246667	0,2	-0,629694
30,250000	0,2	-0,627972
30,253333	0,2	-0,626999
30,256667	0,2	-0,627191
30,260000	0,2	-0,628194
30,263333	0,2	-0,629188
30,266667	0,2	-0,629512
30,270000	0,2	-0,629036
30,273333	0,2	-0,628163
30,276667	0,2	-0,627427
30,280000	0,2	-0,627203
30,283333	0,2	-0,627751
30,286667	0,2	-0,629093
30,290000	0,2	-0,630779
30,293333	0,2	-0,631998
30,296667	0,2	-0,632156
30,300000	0,2	-0,631455
30,303333	0,2	-0,630642
30,306667	0,2	-0,630141
30,310000	0,2	-0,629725
30,313333	0,2	-0,629116
30,316667	0,2	-0,628507
30,320000	0,2	-0,628165
30,323333	0,2	-0,627918
30,326667	0,2	-0,627529
30,330000	0,2	-0,627175
30,333333	0,2	-0,627133
30,336667	0,2	-0,627330
30,340000	0,2	-0,627491
30,343333	0,2	-0,627579
30,346667	0,2	-0,627884
30,350000	0,2	-0,628688
30,353333	0,2	-0,629921
30,356667	0,2	-0,631191
30,360000	0,2	-0,632166
30,363333	0,2	-0,632727
30,366667	0,2	-0,632866
30,370000	0,2	-0,632823
30,373333	0,2	-0,633001
30,376667	0,2	-0,633526
30,380000	0,2	-0,634149
30,383333	0,2	-0,634435
30,386667	0,2	-0,633898
30,390000	0,2	-0,632368
30,393333	0,2	-0,630295
30,396667	0,2	-0,628426
30,400000	0,2	-0,627425
30,403333	0,2	-0,627681
30,406667	0,2	-0,629030
30,410000	0,2	-0,630814
30,413333	0,2	-0,632295
30,416667	0,2	-0,632849
30,420000	0,2	-0,632267
30,423333	0,2	-0,631120
30,426667	0,2	-0,630388
30,430000	0,2	-0,630769
30,433333	0,2	-0,632416
30,436667	0,2	-0,634889
30,440000	0,2	-0,637383
30,443333	0,2	-0,639205
30,446667	0,2	-0,639991
30,450000	0,2	-0,639661
30,453333	0,2	-0,638343
30,456667	0,2	-0,636349
30,460000	0,2	-0,634176
30,463333	0,2	-0,632366
30,466667	0,2	-0,631303
30,470000	0,2	-0,631082
30,473333	0,2	-0,631350
30,476667	0,2	-0,631481
30,480000	0,2	-0,631127
30,483333	0,2	-0,630500
30,486667	0,2	-0,630093
30,490000	0,2	-0,630335
30,493333	0,2	-0,631576
30,496667	0,2	-0,633935
30,500000	0,2	-0,636924
30,503333	0,2	-0,639606
30,506667	0,2	-0,641291
30,510000	0,2	-0,642036
30,513333	0,2	-0,642350
30,516667	0,2	-0,642489
30,520000	0,2	-0,642229
30,523333	0,2	-0,641186
30,526667	0,2	-0,639237
30,530000	0,2	-0,636691
30,533333	0,2	-0,634113
30,536667	0,2	-0,632061
30,540000	0,2	-0,630814
30,543333	0,2	-0,630231
30,546667	0,2	-0,629918
30,550000	0,2	-0,629584
30,553333	0,2	-0,629259
30,556667	0,2	-0,629175
30,560000	0,2	-0,629558
30,563333	0,2	-0,630444
30,566667	0,2	-0,631339
30,570000	0,2	-0,631374
30,573333	0,2	-0,630199
30,576667	0,2	-0,628340
30,580000	0,2	-0,626604
30,583333	0,2	-0,625484
30,586667	0,2	-0,624966
30,590000	0,2	-0,624902
30,593333	0,2	-0,625444
30,596667	0,2	-0,626730
30,600000	0,2	-0,628389
30,603333	0,2	-0,629812
30,606667	0,2	-0,630768
30,610000	0,2	-0,631377
30,613333	0,2	-0,631595
30,616667	0,2	-0,631128
30,620000	0,2	-0,629889
30,623333	0,2	-0,628243
30,626667	0,2	-0,626668
30,630000	0,2	-0,625424
30,633333	0,2	-0,624712
30,636667	0,2	-0,624874
30,640000	0,2	-0,626258
30,643333	0,2	-0,628820
30,646667	0,2	-0,631821
30,650000	0,2	-0,634275
30,653333	0,2	-0,635790
30,656667	0,2	-0,636647
30,660000	0,2	-0,637147
30,663333	0,2	-0,637445
30,666667	0,2	-0,637831
30,670000	0,2	-0,638531
30,673333	0,2	-0,639332
30,676667	0,2	-0,639819
30,680000	0,2	-0,639762
30,683333	0,2	-0,639135
30,686667	0,2	-0,638033
30,690000	0,2	-0,636660
30,693333	0,2	-0,635349
30,696667	0,2	-0,634334
30,700000	0,2	-0,633466
30,703333	0,2	-0,632576
30,706667	0,2	-0,631948
30,710000	0,2	-0,632049
30,713333	0,2	-0,633069
30,716667	0,2	-0,634811
30,720000	0,2	-0,636788
30,723333	0,2	-0,638331
30,726667	0,2	-0,638751
30,730000	0,2	-0,637747
30,733333	0,2	-0,635838
30,736667	0,2	-0,634244
30,740000	0,2	-0,634027
30,743333	0,2	-0,635276
30,746667	0,2	-0,637311
30,750000	0,2	-0,639517
30,753333	0,2	-0,641753
30,756667	0,2	-0,643945
30,760000	0,2	-0,645513
30,763333	0,2	-0,645707
30,766667	0,2	-0,644475
30,770000	0,2	-0,642452
30,773333	0,2	-0,640435
30,776667	0,2	-0,639148
30,780000	0,2	-0,638908
30,783333	0,2	-0,639305
30,786667	0,2	-0,639618
30,790000	0,2	-0,639404
30,793333	0,2	-0,638729
30,796667	0,2	-0,638196
30,800000	0,2	-0,638575
30,803333	0,2	-0,639973
30,806667	0,2	-0,641542
30,810000	0,2	-0,642263
30,813333	0,2	-0,641834
30,816667	0,2	-0,640669
30,820000	0,2	-0,639420
30,823333	0,2	-0,638645
30,826667	0,2	-0,638627
30,830000	0,2	-0,639187
30,833333	0,2	-0,639687
30,836667	0,2	-0,639520
30,840000	0,2	-0,638574
30,843333	0,2	-0,637044
30,846667	0,2	-0,635129
30,850000	0,2	-0,633186
30,853333	0,2	-0,631746
30,856667	0,2	-0,631093
30,860000	0,2	-0,631070
30,863333	0,2	-0,631211
30,866667	0,2	-0,631004
30,870000	0,2	-0,630277
30,873333	0,2	-0,629278
30,876667	0,2	-0,628363
30,880000	0,2	-0,627787
30,883333	0,2	-0,627803
30,886667	0,2	-0,628756
30,890000	0,2	-0,630850
30,893333	0,2	-0,633703
30,896667	0,2	-0,636202
30,900000	0,2	-0,637124
30,903333	0,2	-0,636051
30,906667	0,2	-0,633639
30,910000	0,2	-0,631245
30,913333	0,2	-0,630103
30,916667	0,2	-0,630421
30,920000	0,2	-0,631508
30,923333	0,2	-0,632706
30,926667	0,2	-0,633764
30,930000	0,2	-0,634537
30,933333	0,2	-0,634765
30,936667	0,2	-0,634118
30,940000	0,2	-0,632402
30,943333	0,2	-0,629840
30,946667	0,2	-0,627092
30,950000	0,2	-0,624903
30,953333	0,2	-0,623679
30,956667	0,2	-0,623338
30,960000	0,2	-0,623470
30,963333	0,2	-0,623642
30,966667	0,2	-0,623706
30,970000	0,2	-0,623825
30,973333	0,2	-0,624090
30,976667	0,2	-0,624289
30,980000	0,2	-0,624193
30,983333	0,2	-0,623742
30,986667	0,2	-0,622753
30,990000	0,2	-0,620990
30,993333	0,2	-0,618731
30,996667	0,2	-0,616602
31,000000	0,2	-0,614729
31,003333	0,2	-0,612726
31,006667	0,2	-0,610597
31,010000	0,2	-0,608904
31,013333	0,2	-0,608033
31,016667	0,2	-0,607941
31,020000	0,2	-0,608448
31,023333	0,2	-0,609465
31,026667	0,2	-0,611082
31,030000	0,2	-0,613222
31,033333	0,2	-0,615327
31,036667	0,2	-0,616871
31,040000	0,2	-0,617875
31,043333	0,2	-0,618585
31,046667	0,2	-0,619045
31,050000	0,2	-0,619259
31,053333	0,2	-0,619446
31,056667	0,2	-0,620031
31,060000	0,2	-0,621425
31,063333	0,2	-0,623715
31,066667	0,2	-0,626605
31,070000	0,2	-0,629668
31,073333	0,2	-0,632445
31,076667	0,2	-0,634393
31,080000	0,2	-0,635161
31,083333	0,2	-0,634900
31,086667	0,2	-0,634018
31,090000	0,2	-0,632873
31,093333	0,2	-0,631765
31,096667	0,2	-0,630921
31,100000	0,2	-0,630395
31,103333	0,2	-0,630218
31,106667	0,2	-0,630616
31,110000	0,2	-0,631741
31,113333	0,2	-0,633278
31,116667	0,2	-0,634647
31,120000	0,2	-0,635477
31,123333	0,2	-0,635686
31,126667	0,2	-0,635405
31,130000	0,2	-0,635017
31,133333	0,2	-0,634976
31,136667	0,2	-0,635444
31,140000	0,2	-0,636276
31,143333	0,2	-0,637286
31,146667	0,2	-0,638406
31,150000	0,2	-0,639655
31,153333	0,2	-0,640916
31,156667	0,2	-0,641815
31,160000	0,2	-0,641955
31,163333	0,2	-0,641123
31,166667	0,2	-0,639339
31,170000	0,2	-0,636912
31,173333	0,2	-0,634258
31,176667	0,2	-0,631734
31,180000	0,2	-0,629814
31,183333	0,2	-0,629032
31,186667	0,2	-0,629618
31,190000	0,2	-0,631595
31,193333	0,2	-0,634847
31,196667	0,2	-0,638606
31,200000	0,2	-0,641529
31,203333	0,2	-0,642760
31,206667	0,2	-0,642641
31,210000	0,2	-0,642163
31,213333	0,2	-0,641972
31,216667	0,2	-0,642182
31,220000	0,2	-0,642706
31,223333	0,2	-0,643302
31,226667	0,2	-0,643697
31,230000	0,2	-0,643872
31,233333	0,2	-0,644004
31,236667	0,2	-0,644069
31,240000	0,2	-0,643671
31,243333	0,2	-0,642502
31,246667	0,2	-0,640827
31,250000	0,2	-0,639285
31,253333	0,2	-0,638409
31,256667	0,2	-0,638347
31,260000	0,2	-0,638866
31,263333	0,2	-0,639570
31,266667	0,2	-0,640102
31,270000	0,2	-0,640461
31,273333	0,2	-0,641211
31,276667	0,2	-0,642874
31,280000	0,2	-0,645203
31,283333	0,2	-0,647456
31,286667	0,2	-0,648925
31,290000	0,2	-0,649114
31,293333	0,2	-0,648000
31,296667	0,2	-0,646153
31,300000	0,2	-0,644408
31,303333	0,2	-0,643541
31,306667	0,2	-0,643958
31,310000	0,2	-0,645352
31,313333	0,2	-0,646727
31,316667	0,2	-0,647007
31,320000	0,2	-0,645804
31,323333	0,2	-0,643684
31,326667	0,2	-0,641564
31,330000	0,2	-0,640001
31,333333	0,2	-0,639075
31,336667	0,2	-0,638616
31,340000	0,2	-0,638423
31,343333	0,2	-0,638372
31,346667	0,2	-0,638459
31,350000	0,2	-0,638727
31,353333	0,2	-0,639246
31,356667	0,2	-0,640090
31,360000	0,2	-0,641135
31,363333	0,2	-0,642008
31,366667	0,2	-0,642351
31,370000	0,2	-0,642153
31,373333	0,2	-0,641823
31,376667	0,2	-0,641939
31,380000	0,2	-0,642853
31,383333	0,2	-0,644388
31,386667	0,2	-0,645896
31,390000	0,2	-0,646620
31,393333	0,2	-0,646113
31,396667	0,2	-0,644421
31,400000	0,2	-0,641799
31,403333	0,2	-0,638443
31,406667	0,2	-0,634508
31,410000	0,2	-0,630144
31,413333	0,2	-0,625562
31,416667	0,2	-0,621261
31,420000	0,2	-0,618075
31,423333	0,2	-0,616535
31,426667	0,2	-0,616267
31,430000	0,2	-0,616342
31,433333	0,2	-0,615803
31,436667	0,2	-0,614027
31,440000	0,2	-0,611171
31,443333	0,2	-0,607894
31,446667	0,2	-0,604561
31,450000	0,2	-0,601124
31,453333	0,2	-0,597370
31,456667	0,2	-0,593061
31,460000	0,2	-0,588035
31,463333	0,2	-0,582302
31,466667	0,2	-0,576316
31,470000	0,2	-0,570918
31,473333	0,2	-0,566585
31,476667	0,2	-0,563000
31,480000	0,2	-0,559497
31,483333	0,2	-0,555758
31,486667	0,2	-0,552082
31,490000	0,2	-0,549036
31,493333	0,2	-0,546866
31,496667	0,2	-0,545359
31,500000	0,2	-0,544245
31,503333	0,2	-0,543453
31,506667	0,2	-0,542929
31,510000	0,2	-0,542529
31,513333	0,2	-0,542223
31,516667	0,2	-0,542320
31,520000	0,2	-0,543287
31,523333	0,2	-0,545407
31,526667	0,2	-0,548646
31,530000	0,2	-0,552510
31,533333	0,2	-0,556103
31,536667	0,2	-0,558893
31,540000	0,2	-0,561271
31,543333	0,2	-0,564052
31,546667	0,2	-0,567757
31,550000	0,2	-0,572339
31,553333	0,2	-0,577365
31,556667	0,2	-0,582524
31,560000	0,2	-0,587670
31,563333	0,2	-0,592510
31,566667	0,2	-0,596680
31,570000	0,2	-0,599941
31,573333	0,2	-0,602203
31,576667	0,2	-0,603730
31,580000	0,2	-0,605331
31,583333	0,2	-0,607792
31,586667	0,2	-0,611073
31,590000	0,2	-0,614575
31,593333	0,2	-0,617737
31,596667	0,2	-0,620050
31,600000	0,2	-0,621178
31,603333	0,2	-0,621209
31,606667	0,2	-0,620514
31,610000	0,2	-0,619591
31,613333	0,2	-0,618889
31,616667	0,2	-0,618610
31,620000	0,2	-0,618791
31,623333	0,2	-0,619425
31,626667	0,2	-0,620373
31,630000	0,2	-0,621384
31,633333	0,2	-0,622201
31,636667	0,2	-0,622454
31,640000	0,2	-0,621767
31,643333	0,2	-0,620188
31,646667	0,2	-0,618072
31,650000	0,2	-0,615634
31,653333	0,2	-0,613041
31,656667	0,2	-0,610555
31,660000	0,2	-0,608306
31,663333	0,2	-0,606475
31,666667	0,2	-0,605616
31,670000	0,2	-0,606285
31,673333	0,2	-0,608466
31,676667	0,2	-0,611608
31,680000	0,2	-0,614899
31,683333	0,2	-0,617347
31,686667	0,2	-0,618166
31,690000	0,2	-0,617548
31,693333	0,2	-0,616701
31,696667	0,2	-0,616576
31,700000	0,2	-0,616862
31,703333	0,2	-0,616622
31,706667	0,2	-0,615345
31,710000	0,2	-0,613192
31,713333	0,2	-0,610788
31,716667	0,2	-0,608763
31,720000	0,2	-0,607340
31,723333	0,2	-0,606485
31,726667	0,2	-0,606162
31,730000	0,2	-0,606304
31,733333	0,2	-0,606807
31,736667	0,2	-0,607775
31,740000	0,2	-0,609613
31,743333	0,2	-0,612528
31,746667	0,2	-0,616035
31,750000	0,2	-0,619250
31,753333	0,2	-0,621449
31,756667	0,2	-0,622346
31,760000	0,2	-0,622161
31,763333	0,2	-0,621486
31,766667	0,2	-0,620984
31,770000	0,2	-0,621011
31,773333	0,2	-0,621383
31,776667	0,2	-0,621635
31,780000	0,2	-0,621488
31,783333	0,2	-0,621031
31,786667	0,2	-0,620652
31,790000	0,2	-0,620649
31,793333	0,2	-0,620733
31,796667	0,2	-0,620129
31,800000	0,2	-0,618361
31,803333	0,2	-0,615825
31,806667	0,2	-0,613415
31,810000	0,2	-0,611745
31,813333	0,2	-0,610996
31,816667	0,2	-0,611381
31,820000	0,2	-0,613191
31,823333	0,2	-0,616133
31,826667	0,2	-0,619115
31,830000	0,2	-0,621055
31,833333	0,2	-0,621701
31,836667	0,2	-0,621642
31,840000	0,2	-0,621807
31,843333	0,2	-0,622903
31,846667	0,2	-0,624837
31,850000	0,2	-0,626645
31,853333	0,2	-0,627325
31,856667	0,2	-0,626526
31,860000	0,2	-0,624522
31,863333	0,2	-0,622027
31,866667	0,2	-0,619705
31,870000	0,2	-0,617597
31,873333	0,2	-0,615462
31,876667	0,2	-0,613479
31,880000	0,2	-0,612094
31,883333	0,2	-0,611489
31,886667	0,2	-0,611517
31,890000	0,2	-0,612032
31,893333	0,2	-0,613080
31,896667	0,2	-0,614621
31,900000	0,2	-0,616182
31,903333	0,2	-0,617167
31,906667	0,2	-0,617477
31,910000	0,2	-0,617477
31,913333	0,2	-0,617512
31,916667	0,2	-0,617891
31,920000	0,2	-0,619009
31,923333	0,2	-0,621023
31,926667	0,2	-0,623544
31,930000	0,2	-0,625701
31,933333	0,2	-0,626533
31,936667	0,2	-0,625529
31,940000	0,2	-0,622971
31,943333	0,2	-0,619848
31,946667	0,2	-0,617386
31,950000	0,2	-0,616303
31,953333	0,2	-0,616481
31,956667	0,2	-0,617485
31,960000	0,2	-0,618965
31,963333	0,2	-0,620464
31,966667	0,2	-0,621471
31,970000	0,2	-0,621921
31,973333	0,2	-0,622288
31,976667	0,2	-0,622986
31,980000	0,2	-0,623954
31,983333	0,2	-0,624847
31,986667	0,2	-0,625335
31,990000	0,2	-0,625268
31,993333	0,2	-0,624689
31,996667	0,2	-0,623760
32,000000	0,2	-0,622730
32,003333	0,2	-0,621799
32,006667	0,2	-0,621093
32,010000	0,2	-0,620784
32,013333	0,2	-0,620958
32,016667	0,2	-0,621246
32,020000	0,2	-0,620892
32,023333	0,2	-0,619473
32,026667	0,2	-0,617356
32,030000	0,2	-0,615249
32,033333	0,2	-0,613478
32,036667	0,2	-0,611942
32,040000	0,2	-0,610671
32,043333	0,2	-0,610002
32,046667	0,2	-0,610053
32,050000	0,2	-0,610290
32,053333	0,2	-0,609965
32,056667	0,2	-0,608948
32,060000	0,2	-0,607923
32,063333	0,2	-0,607825
32,066667	0,2	-0,609181
32,070000	0,2	-0,611725
32,073333	0,2	-0,614623
32,076667	0,2	-0,617181
32,080000	0,2	-0,618975
32,083333	0,2	-0,619720
32,086667	0,2	-0,619487
32,090000	0,2	-0,618516
32,093333	0,2	-0,616873
32,096667	0,2	-0,614837
32,100000	0,2	-0,613179
32,103333	0,2	-0,612461
32,106667	0,2	-0,612239
32,110000	0,2	-0,611496
32,113333	0,2	-0,609854
32,116667	0,2	-0,607877
32,120000	0,2	-0,606236
32,123333	0,2	-0,605183
32,126667	0,2	-0,604910
32,130000	0,2	-0,605656
32,133333	0,2	-0,607204
32,136667	0,2	-0,608727
32,140000	0,2	-0,609440
32,143333	0,2	-0,609391
32,146667	0,2	-0,609506
32,150000	0,2	-0,610732
32,153333	0,2	-0,613156
32,156667	0,2	-0,615867
32,160000	0,2	-0,617612
32,163333	0,2	-0,617769
32,166667	0,2	-0,616531
32,170000	0,2	-0,614402
32,173333	0,2	-0,612150
32,176667	0,2	-0,610792
32,180000	0,2	-0,610858
32,183333	0,2	-0,611774
32,186667	0,2	-0,612323
32,190000	0,2	-0,611736
32,193333	0,2	-0,610182
32,196667	0,2	-0,608268
32,200000	0,2	-0,606458
32,203333	0,2	-0,604998
32,206667	0,2	-0,604068
32,210000	0,2	-0,603831
32,213333	0,2	-0,604187
32,216667	0,2	-0,604583
32,220000	0,2	-0,604388
32,223333	0,2	-0,603441
32,226667	0,2	-0,602268
32,230000	0,2	-0,601820
32,233333	0,2	-0,602760
32,236667	0,2	-0,604917
32,240000	0,2	-0,607500
32,243333	0,2	-0,609679
32,246667	0,2	-0,610914
32,250000	0,2	-0,610930
32,253333	0,2	-0,609788
32,256667	0,2	-0,608014
32,260000	0,2	-0,606313
32,263333	0,2	-0,605013
32,266667	0,2	-0,603840
32,270000	0,2	-0,602208
32,273333	0,2	-0,600021
32,276667	0,2	-0,598141
32,280000	0,2	-0,597551
32,283333	0,2	-0,598325
32,286667	0,2	-0,599851
32,290000	0,2	-0,601498
32,293333	0,2	-0,602753
32,296667	0,2	-0,603292
32,300000	0,2	-0,603169
32,303333	0,2	-0,602750
32,306667	0,2	-0,602490
32,310000	0,2	-0,602672
32,313333	0,2	-0,603196
32,316667	0,2	-0,603645
32,320000	0,2	-0,603621
32,323333	0,2	-0,603019
32,326667	0,2	-0,602045
32,330000	0,2	-0,601050
32,333333	0,2	-0,600214
32,336667	0,2	-0,599320
32,340000	0,2	-0,598059
32,343333	0,2	-0,596481
32,346667	0,2	-0,594796
32,350000	0,2	-0,593111
32,353333	0,2	-0,591650
32,356667	0,2	-0,590809
32,360000	0,2	-0,590892
32,363333	0,2	-0,591944
32,366667	0,2	-0,593736
32,370000	0,2	-0,595861
32,373333	0,2	-0,597916
32,376667	0,2	-0,599542
32,380000	0,2	-0,600395
32,383333	0,2	-0,600357
32,386667	0,2	-0,599842
32,390000	0,2	-0,599597
32,393333	0,2	-0,599901
32,396667	0,2	-0,600090
32,400000	0,2	-0,599299
32,403333	0,2	-0,597549
32,406667	0,2	-0,595754
32,410000	0,2	-0,594871
32,413333	0,2	-0,595204
32,416667	0,2	-0,596295
32,420000	0,2	-0,597335
32,423333	0,2	-0,597739
32,426667	0,2	-0,597475
32,430000	0,2	-0,596853
32,433333	0,2	-0,596127
32,436667	0,2	-0,595377
32,440000	0,2	-0,594506
32,443333	0,2	-0,593296
32,446667	0,2	-0,591789
32,450000	0,2	-0,590590
32,453333	0,2	-0,590490
32,456667	0,2	-0,591737
32,460000	0,2	-0,593746
32,463333	0,2	-0,595634
32,466667	0,2	-0,597019
32,470000	0,2	-0,598127
32,473333	0,2	-0,599185
32,476667	0,2	-0,600261
32,480000	0,2	-0,601481
32,483333	0,2	-0,602649
32,486667	0,2	-0,603007
32,490000	0,2	-0,602112
32,493333	0,2	-0,600588
32,496667	0,2	-0,599400
32,500000	0,2	-0,598740
32,503333	0,2	-0,598103
32,506667	0,2	-0,597051
32,510000	0,2	-0,595561
32,513333	0,2	-0,593964
32,516667	0,2	-0,592867
32,520000	0,2	-0,593025
32,523333	0,2	-0,594826
32,526667	0,2	-0,597688
32,530000	0,2	-0,600393
32,533333	0,2	-0,602068
32,536667	0,2	-0,602535
32,540000	0,2	-0,602022
32,543333	0,2	-0,600990
32,546667	0,2	-0,600038
32,550000	0,2	-0,599494
32,553333	0,2	-0,599111
32,556667	0,2	-0,598540
32,560000	0,2	-0,597870
32,563333	0,2	-0,597439
32,566667	0,2	-0,597385
32,570000	0,2	-0,597452
32,573333	0,2	-0,597170
32,576667	0,2	-0,596380
32,580000	0,2	-0,595372
32,583333	0,2	-0,594435
32,586667	0,2	-0,593640
32,590000	0,2	-0,592993
32,593333	0,2	-0,592416
32,596667	0,2	-0,591829
32,600000	0,2	-0,591397
32,603333	0,2	-0,591406
32,606667	0,2	-0,591865
32,610000	0,2	-0,592521
32,613333	0,2	-0,593124
32,616667	0,2	-0,593525
32,620000	0,2	-0,593759
32,623333	0,2	-0,593998
32,626667	0,2	-0,594354
32,630000	0,2	-0,594800
32,633333	0,2	-0,595256
32,636667	0,2	-0,595685
32,640000	0,2	-0,595997
32,643333	0,2	-0,596115
32,646667	0,2	-0,596204
32,650000	0,2	-0,596313
32,653333	0,2	-0,596021
32,656667	0,2	-0,594998
32,660000	0,2	-0,593549
32,663333	0,2	-0,592419
32,666667	0,2	-0,592118
32,670000	0,2	-0,592384
32,673333	0,2	-0,592397
32,676667	0,2	-0,591686
32,680000	0,2	-0,590660
32,683333	0,2	-0,590123
32,686667	0,2	-0,590527
32,690000	0,2	-0,591768
32,693333	0,2	-0,593430
32,696667	0,2	-0,595059
32,700000	0,2	-0,596239
32,703333	0,2	-0,596692
32,706667	0,2	-0,596492
32,710000	0,2	-0,595908
32,713333	0,2	-0,595013
32,716667	0,2	-0,593740
32,720000	0,2	-0,592247
32,723333	0,2	-0,590921
32,726667	0,2	-0,590154
32,730000	0,2	-0,590196
32,733333	0,2	-0,590947
32,736667	0,2	-0,591955
32,740000	0,2	-0,592739
32,743333	0,2	-0,592640
32,746667	0,2	-0,590856
32,750000	0,2	-0,587558
32,753333	0,2	-0,584200
32,756667	0,2	-0,582154
32,760000	0,2	-0,581832
32,763333	0,2	-0,582883
32,766667	0,2	-0,584641
32,770000	0,2	-0,586665
32,773333	0,2	-0,588820
32,776667	0,2	-0,590843
32,780000	0,2	-0,592309
32,783333	0,2	-0,593018
32,786667	0,2	-0,593051
32,790000	0,2	-0,592557
32,793333	0,2	-0,591694
32,796667	0,2	-0,590598
32,800000	0,2	-0,589363
32,803333	0,2	-0,588122
32,806667	0,2	-0,586914
32,810000	0,2	-0,585578
32,813333	0,2	-0,584092
32,816667	0,2	-0,582808
32,820000	0,2	-0,582127
32,823333	0,2	-0,582046
32,826667	0,2	-0,582308
32,830000	0,2	-0,582861
32,833333	0,2	-0,583625
32,836667	0,2	-0,584088
32,840000	0,2	-0,583723
32,843333	0,2	-0,582655
32,846667	0,2	-0,581609
32,850000	0,2	-0,581357
32,853333	0,2	-0,582341
32,856667	0,2	-0,584474
32,860000	0,2	-0,587113
32,863333	0,2	-0,589448
32,866667	0,2	-0,590910
32,870000	0,2	-0,591190
32,873333	0,2	-0,590289
32,876667	0,2	-0,588502
32,880000	0,2	-0,586119
32,883333	0,2	-0,583601
32,886667	0,2	-0,581736
32,890000	0,2	-0,580968
32,893333	0,2	-0,581033
32,896667	0,2	-0,581359
32,900000	0,2	-0,581524
32,903333	0,2	-0,581541
32,906667	0,2	-0,581755
32,910000	0,2	-0,582466
32,913333	0,2	-0,583797
32,916667	0,2	-0,585655
32,920000	0,2	-0,587633
32,923333	0,2	-0,589132
32,926667	0,2	-0,589748
32,930000	0,2	-0,589617
32,933333	0,2	-0,589189
32,936667	0,2	-0,588679
32,940000	0,2	-0,588120
32,943333	0,2	-0,587709
32,946667	0,2	-0,587579
32,950000	0,2	-0,587519
32,953333	0,2	-0,587304
32,956667	0,2	-0,586944
32,960000	0,2	-0,586401
32,963333	0,2	-0,585462
32,966667	0,2	-0,584066
32,970000	0,2	-0,582604
32,973333	0,2	-0,581646
32,976667	0,2	-0,581286
32,980000	0,2	-0,581067
32,983333	0,2	-0,580618
32,986667	0,2	-0,579988
32,990000	0,2	-0,579466
32,993333	0,2	-0,579370
32,996667	0,2	-0,579929
33,000000	0,2	-0,581264
33,003333	0,2	-0,583369
33,006667	0,2	-0,585899
33,010000	0,2	-0,588080
33,013333	0,2	-0,589075
33,016667	0,2	-0,588612
33,020000	0,2	-0,587215
33,023333	0,2	-0,585659
33,026667	0,2	-0,584428
33,030000	0,2	-0,583715
33,033333	0,2	-0,583282
33,036667	0,2	-0,582318
33,040000	0,2	-0,580238
33,043333	0,2	-0,577543
33,046667	0,2	-0,575181
33,050000	0,2	-0,573503
33,053333	0,2	-0,572366
33,056667	0,2	-0,571587
33,060000	0,2	-0,570901
33,063333	0,2	-0,569971
33,066667	0,2	-0,568762
33,070000	0,2	-0,567711
33,073333	0,2	-0,567285
33,076667	0,2	-0,567526
33,080000	0,2	-0,568150
33,083333	0,2	-0,568829
33,086667	0,2	-0,569348
33,090000	0,2	-0,569766
33,093333	0,2	-0,570346
33,096667	0,2	-0,571215
33,100000	0,2	-0,572302
33,103333	0,2	-0,573484
33,106667	0,2	-0,574609
33,110000	0,2	-0,575490
33,113333	0,2	-0,575941
33,116667	0,2	-0,575911
33,120000	0,2	-0,575606
33,123333	0,2	-0,575348
33,126667	0,2	-0,575335
33,130000	0,2	-0,575486
33,133333	0,2	-0,575324
33,136667	0,2	-0,574236
33,140000	0,2	-0,572177
33,143333	0,2	-0,569993
33,146667	0,2	-0,568848
33,150000	0,2	-0,569442
33,153333	0,2	-0,571657
33,156667	0,2	-0,574456
33,160000	0,2	-0,576343
33,163333	0,2	-0,576483
33,166667	0,2	-0,575319
33,170000	0,2	-0,573910
33,173333	0,2	-0,572979
33,176667	0,2	-0,572669
33,180000	0,2	-0,572771
33,183333	0,2	-0,572998
33,186667	0,2	-0,573104
33,190000	0,2	-0,572925
33,193333	0,2	-0,572515
33,196667	0,2	-0,572114
33,200000	0,2	-0,571896
33,203333	0,2	-0,571911
33,206667	0,2	-0,572148
33,210000	0,2	-0,572467
33,213333	0,2	-0,572455
33,216667	0,2	-0,571517
33,220000	0,2	-0,569313
33,223333	0,2	-0,566174
33,226667	0,2	-0,563072
33,230000	0,2	-0,561169
33,233333	0,2	-0,561110
33,236667	0,2	-0,562521
33,240000	0,2	-0,564449
33,243333	0,2	-0,566269
33,246667	0,2	-0,567880
33,250000	0,2	-0,569387
33,253333	0,2	-0,571071
33,256667	0,2	-0,573283
33,260000	0,2	-0,575898
33,263333	0,2	-0,578225
33,266667	0,2	-0,579536
33,270000	0,2	-0,579306
33,273333	0,2	-0,577396
33,276667	0,2	-0,574591
33,280000	0,2	-0,572236
33,283333	0,2	-0,571072
33,286667	0,2	-0,570879
33,290000	0,2	-0,571005
33,293333	0,2	-0,570972
33,296667	0,2	-0,570729
33,300000	0,2	-0,570479
33,303333	0,2	-0,570415
33,306667	0,2	-0,570561
33,310000	0,2	-0,570873
33,313333	0,2	-0,571460
33,316667	0,2	-0,572522
33,320000	0,2	-0,574052
33,323333	0,2	-0,575737
33,326667	0,2	-0,577223
33,330000	0,2	-0,578366
33,333333	0,2	-0,579108
33,336667	0,2	-0,579349
33,340000	0,2	-0,578900
33,343333	0,2	-0,577535
33,346667	0,2	-0,575359
33,350000	0,2	-0,572962
33,353333	0,2	-0,570965
33,356667	0,2	-0,569613
33,360000	0,2	-0,568705
33,363333	0,2	-0,567678
33,366667	0,2	-0,565982
33,370000	0,2	-0,563623
33,373333	0,2	-0,561191
33,376667	0,2	-0,559255
33,380000	0,2	-0,558053
33,383333	0,2	-0,557772
33,386667	0,2	-0,558708
33,390000	0,2	-0,560939
33,393333	0,2	-0,564044
33,396667	0,2	-0,567268
33,400000	0,2	-0,569849
33,403333	0,2	-0,571407
33,406667	0,2	-0,572149
33,410000	0,2	-0,572552
33,413333	0,2	-0,572973
33,416667	0,2	-0,573630
33,420000	0,2	-0,574636
33,423333	0,2	-0,575805
33,426667	0,2	-0,576496
33,430000	0,2	-0,575901
33,433333	0,2	-0,573568
33,436667	0,2	-0,569767
33,440000	0,2	-0,565409
33,443333	0,2	-0,561597
33,446667	0,2	-0,559152
33,450000	0,2	-0,558323
33,453333	0,2	-0,558850
33,456667	0,2	-0,560311
33,460000	0,2	-0,562231
33,463333	0,2	-0,563953
33,466667	0,2	-0,564959
33,470000	0,2	-0,565473
33,473333	0,2	-0,566233
33,476667	0,2	-0,567559
33,480000	0,2	-0,568990
33,483333	0,2	-0,569842
33,486667	0,2	-0,569786
33,490000	0,2	-0,568960
33,493333	0,2	-0,567900
33,496667	0,2	-0,567359
33,500000	0,2	-0,567817
33,503333	0,2	-0,568863
33,506667	0,2	-0,569361
33,510000	0,2	-0,568560
33,513333	0,2	-0,566844
33,516667	0,2	-0,565242
33,520000	0,2	-0,564420
33,523333	0,2	-0,564320
33,526667	0,2	-0,564501
33,530000	0,2	-0,564633
33,533333	0,2	-0,564840
33,536667	0,2	-0,565441
33,540000	0,2	-0,566428
33,543333	0,2	-0,567523
33,546667	0,2	-0,568576
33,550000	0,2	-0,569625
33,553333	0,2	-0,570638
33,556667	0,2	-0,571244
33,560000	0,2	-0,571015
33,563333	0,2	-0,570060
33,566667	0,2	-0,568976
33,570000	0,2	-0,568409
33,573333	0,2	-0,568701
33,576667	0,2	-0,569628
33,580000	0,2	-0,570637
33,583333	0,2	-0,571360
33,586667	0,2	-0,571718
33,590000	0,2	-0,571658
33,593333	0,2	-0,570947
33,596667	0,2	-0,569313
33,600000	0,2	-0,566808
33,603333	0,2	-0,563999
33,606667	0,2	-0,561780
33,610000	0,2	-0,560707
33,613333	0,2	-0,560510
33,616667	0,2	-0,560569
33,620000	0,2	-0,560549
33,623333	0,2	-0,560395
33,626667	0,2	-0,560173
33,630000	0,2	-0,560116
33,633333	0,2	-0,560464
33,636667	0,2	-0,561117
33,640000	0,2	-0,561651
33,643333	0,2	-0,561901
33,646667	0,2	-0,562278
33,650000	0,2	-0,563121
33,653333	0,2	-0,564141
33,656667	0,2	-0,565064
33,660000	0,2	-0,566077
33,663333	0,2	-0,567015
33,666667	0,2	-0,567148
33,670000	0,2	-0,566175
33,673333	0,2	-0,564512
33,676667	0,2	-0,562716
33,680000	0,2	-0,561287
33,683333	0,2	-0,560643
33,686667	0,2	-0,560774
33,690000	0,2	-0,561097
33,693333	0,2	-0,560821
33,696667	0,2	-0,559535
33,700000	0,2	-0,557633
33,703333	0,2	-0,556112
33,706667	0,2	-0,555647
33,710000	0,2	-0,555940
33,713333	0,2	-0,556315
33,716667	0,2	-0,556699
33,720000	0,2	-0,557537
33,723333	0,2	-0,559097
33,726667	0,2	-0,561070
33,730000	0,2	-0,562620
33,733333	0,2	-0,563073
33,736667	0,2	-0,562659
33,740000	0,2	-0,562182
33,743333	0,2	-0,562193
33,746667	0,2	-0,562688
33,750000	0,2	-0,563371
33,753333	0,2	-0,564154
33,756667	0,2	-0,565225
33,760000	0,2	-0,566484
33,763333	0,2	-0,567296
33,766667	0,2	-0,567102
33,770000	0,2	-0,566285
33,773333	0,2	-0,566043
33,776667	0,2	-0,567221
33,780000	0,2	-0,569640
33,783333	0,2	-0,572510
33,786667	0,2	-0,575178
33,790000	0,2	-0,577495
33,793333	0,2	-0,579609
33,796667	0,2	-0,581569
33,800000	0,2	-0,583240
33,803333	0,2	-0,584495
33,806667	0,2	-0,585208
33,810000	0,2	-0,585099
33,813333	0,2	-0,583934
33,816667	0,2	-0,582079
33,820000	0,2	-0,580649
33,823333	0,2	-0,580644
33,826667	0,2	-0,581927
33,830000	0,2	-0,583379
33,833333	0,2	-0,584061
33,836667	0,2	-0,583977
33,840000	0,2	-0,583734
33,843333	0,2	-0,583823
33,846667	0,2	-0,584408
33,850000	0,2	-0,585456
33,853333	0,2	-0,586787
33,856667	0,2	-0,588007
33,860000	0,2	-0,588711
33,863333	0,2	-0,589065
33,866667	0,2	-0,589843
33,870000	0,2	-0,591619
33,873333	0,2	-0,594400
33,876667	0,2	-0,597953
33,880000	0,2	-0,601818
33,883333	0,2	-0,605248
33,886667	0,2	-0,607647
33,890000	0,2	-0,608999
33,893333	0,2	-0,609773
33,896667	0,2	-0,610353
33,900000	0,2	-0,610620
33,903333	0,2	-0,610315
33,906667	0,2	-0,609541
33,910000	0,2	-0,608560
33,913333	0,2	-0,607405
33,916667	0,2	-0,605986
33,920000	0,2	-0,604335
33,923333	0,2	-0,602717
33,926667	0,2	-0,601717
33,930000	0,2	-0,602078
33,933333	0,2	-0,604108
33,936667	0,2	-0,607300
33,940000	0,2	-0,610742
33,943333	0,2	-0,613862
33,946667	0,2	-0,616696
33,950000	0,2	-0,619497
33,953333	0,2	-0,622282
33,956667	0,2	-0,624966
33,960000	0,2	-0,627619
33,963333	0,2	-0,630306
33,966667	0,2	-0,632889
33,970000	0,2	-0,635043
33,973333	0,2	-0,636404
33,976667	0,2	-0,636847
33,980000	0,2	-0,636514
33,983333	0,2	-0,635542
33,986667	0,2	-0,634057
33,990000	0,2	-0,632342
33,993333	0,2	-0,630839
33,996667	0,2	-0,629940
34,000000	0,2	-0,629710
34,003333	0,2	-0,629875
34,006667	0,2	-0,630262
34,010000	0,2	-0,630887
34,013333	0,2	-0,631567
34,016667	0,2	-0,632111
34,020000	0,2	-0,632970
34,023333	0,2	-0,635046
34,026667	0,2	-0,638743
34,030000	0,2	-0,643532
34,033333	0,2	-0,648341
34,036667	0,2	-0,652147
34,040000	0,2	-0,654544
34,043333	0,2	-0,655944
34,046667	0,2	-0,656914
34,050000	0,2	-0,657481
34,053333	0,2	-0,657440
34,056667	0,2	-0,656905
34,060000	0,2	-0,656109
34,063333	0,2	-0,655150
34,066667	0,2	-0,654137
34,070000	0,2	-0,653041
34,073333	0,2	-0,651495
34,076667	0,2	-0,649337
34,080000	0,2	-0,647131
34,083333	0,2	-0,645599
34,086667	0,2	-0,644876
34,090000	0,2	-0,644789
34,093333	0,2	-0,645242
34,096667	0,2	-0,645983
34,100000	0,2	-0,646567
34,103333	0,2	-0,646806
34,106667	0,2	-0,647054
34,110000	0,2	-0,647910
34,113333	0,2	-0,649575
34,116667	0,2	-0,651504
34,120000	0,2	-0,652738
34,123333	0,2	-0,652559
34,126667	0,2	-0,650824
34,130000	0,2	-0,647902
34,133333	0,2	-0,644439
34,136667	0,2	-0,640975
34,140000	0,2	-0,637654
34,143333	0,2	-0,634302
34,146667	0,2	-0,630641
34,150000	0,2	-0,626513
34,153333	0,2	-0,622035
34,156667	0,2	-0,617521
34,160000	0,2	-0,613359
34,163333	0,2	-0,610088
34,166667	0,2	-0,608360
34,170000	0,2	-0,608433
34,173333	0,2	-0,609718
34,176667	0,2	-0,611294
34,180000	0,2	-0,612604
34,183333	0,2	-0,613208
34,186667	0,2	-0,612448
34,190000	0,2	-0,609995
34,193333	0,2	-0,606603
34,196667	0,2	-0,603844
34,200000	0,2	-0,602735
34,203333	0,2	-0,602762
34,206667	0,2	-0,602380
34,210000	0,2	-0,600256
34,213333	0,2	-0,596019
34,216667	0,2	-0,590171
34,220000	0,2	-0,583414
34,223333	0,2	-0,576134
34,226667	0,2	-0,568637
34,230000	0,2	-0,561457
34,233333	0,2	-0,555092
34,236667	0,2	-0,549724
34,240000	0,2	-0,545389
34,243333	0,2	-0,542119
34,246667	0,2	-0,539711
34,250000	0,2	-0,537674
34,253333	0,2	-0,535548
34,256667	0,2	-0,533308
34,260000	0,2	-0,531525
34,263333	0,2	-0,530697
34,266667	0,2	-0,530460
34,270000	0,2	-0,530124
34,273333	0,2	-0,529456
34,276667	0,2	-0,528411
34,280000	0,2	-0,526794
34,283333	0,2	-0,524370
34,286667	0,2	-0,520855
34,290000	0,2	-0,516037
34,293333	0,2	-0,510110
34,296667	0,2	-0,503665
34,300000	0,2	-0,497438
34,303333	0,2	-0,492043
34,306667	0,2	-0,487549
34,310000	0,2	-0,483346
34,313333	0,2	-0,478843
34,316667	0,2	-0,474378
34,320000	0,2	-0,471056
34,323333	0,2	-0,469769
34,326667	0,2	-0,470546
34,330000	0,2	-0,472490
34,333333	0,2	-0,474182
34,336667	0,2	-0,474377
34,340000	0,2	-0,472390
34,343333	0,2	-0,468003
34,346667	0,2	-0,461543
34,350000	0,2	-0,454263
34,353333	0,2	-0,447907
34,356667	0,2	-0,443309
34,360000	0,2	-0,439831
34,363333	0,2	-0,436346
34,366667	0,2	-0,432266
34,370000	0,2	-0,427508
34,373333	0,2	-0,421795
34,376667	0,2	-0,414583
34,380000	0,2	-0,405953
34,383333	0,2	-0,396985
34,386667	0,2	-0,388866
34,390000	0,2	-0,382004
34,393333	0,2	-0,376157
34,396667	0,2	-0,370987
34,400000	0,2	-0,366248
34,403333	0,2	-0,361688
34,406667	0,2	-0,357233
34,410000	0,2	-0,353472
34,413333	0,2	-0,351680
34,416667	0,2	-0,352873
34,420000	0,2	-0,356629
34,423333	0,2	-0,361085
34,426667	0,2	-0,364135
34,430000	0,2	-0,364677
34,433333	0,2	-0,363100
34,436667	0,2	-0,360611
34,440000	0,2	-0,357996
34,443333	0,2	-0,355067
34,446667	0,2	-0,351038
34,450000	0,2	-0,345345
34,453333	0,2	-0,338283
34,456667	0,2	-0,330803
34,460000	0,2	-0,323740
34,463333	0,2	-0,317401
34,466667	0,2	-0,311815
34,470000	0,2	-0,306927
34,473333	0,2	-0,302500
34,476667	0,2	-0,298460
34,480000	0,2	-0,295200
34,483333	0,2	-0,293109
34,486667	0,2	-0,292055
34,490000	0,2	-0,291385
34,493333	0,2	-0,290155
34,496667	0,2	-0,287691
34,500000	0,2	-0,284200
34,503333	0,2	-0,280554
34,506667	0,2	-0,277459
34,510000	0,2	-0,274994
34,513333	0,2	-0,272774
34,516667	0,2	-0,270274
34,520000	0,2	-0,266952
34,523333	0,2	-0,262346
34,526667	0,2	-0,256363
34,530000	0,2	-0,249407
34,533333	0,2	-0,242055
34,536667	0,2	-0,234711
34,540000	0,2	-0,227734
34,543333	0,2	-0,221727
34,546667	0,2	-0,217221
34,550000	0,2	-0,213908
34,553333	0,2	-0,210631
34,556667	0,2	-0,206554
34,560000	0,2	-0,202342
34,563333	0,2	-0,199644
34,566667	0,2	-0,199512
34,570000	0,2	-0,201725
34,573333	0,2	-0,205165
34,576667	0,2	-0,208497
34,580000	0,2	-0,210912
34,583333	0,2	-0,212428
34,586667	0,2	-0,213476
34,590000	0,2	-0,214319
34,593333	0,2	-0,214797
34,596667	0,2	-0,214485
34,600000	0,2	-0,213117
34,603333	0,2	-0,210806
34,606667	0,2	-0,207716
34,610000	0,2	-0,203829
34,613333	0,2	-0,199178
34,616667	0,2	-0,193950
34,620000	0,2	-0,188392
34,623333	0,2	-0,182937
34,626667	0,2	-0,178195
34,630000	0,2	-0,174581
34,633333	0,2	-0,172094
34,636667	0,2	-0,170637
34,640000	0,2	-0,170257
34,643333	0,2	-0,170950
34,646667	0,2	-0,172468
34,650000	0,2	-0,174296
34,653333	0,2	-0,175674
34,656667	0,2	-0,175801
34,660000	0,2	-0,174268
34,663333	0,2	-0,171450
34,666667	0,2	-0,168416
34,670000	0,2	-0,166138
34,673333	0,2	-0,164668
34,676667	0,2	-0,163231
34,680000	0,2	-0,160957
34,683333	0,2	-0,157264
34,686667	0,2	-0,152001
34,690000	0,2	-0,145759
34,693333	0,2	-0,139583
34,696667	0,2	-0,134137
34,700000	0,2	-0,129349
34,703333	0,2	-0,124787
34,706667	0,2	-0,120160
34,710000	0,2	-0,115633
34,713333	0,2	-0,111749
34,716667	0,2	-0,108966
34,720000	0,2	-0,107407
34,723333	0,2	-0,106985
34,726667	0,2	-0,107338
34,730000	0,2	-0,107714
34,733333	0,2	-0,107231
34,736667	0,2	-0,105319
34,740000	0,2	-0,102155
34,743333	0,2	-0,098592
34,746667	0,2	-0,095440
34,750000	0,2	-0,092923
34,753333	0,2	-0,090633
34,756667	0,2	-0,087752
34,760000	0,2	-0,083537
34,763333	0,2	-0,077775
34,766667	0,2	-0,070761
34,770000	0,2	-0,062833
34,773333	0,2	-0,054183
34,776667	0,2	-0,045279
34,780000	0,2	-0,037021
34,783333	0,2	-0,030229
34,786667	0,2	-0,025123
34,790000	0,2	-0,021357
34,793333	0,2	-0,018438
34,796667	0,2	-0,015961
34,800000	0,2	-0,013560
34,803333	0,2	-0,011153
34,806667	0,2	-0,009356
34,810000	0,2	-0,008972
34,813333	0,2	-0,009841
34,816667	0,2	-0,010793
34,820000	0,2	-0,010774
34,823333	0,2	-0,009705
34,826667	0,2	-0,008204
34,830000	0,2	-0,006715
34,833333	0,2	-0,005121
34,836667	0,2	-0,003099
34,840000	0,2	-0,000379
34,843333	0,2	0,003317
34,846667	0,2	0,008016
34,850000	0,2	0,013296
34,853333	0,2	0,018760
34,856667	0,2	0,024366
34,860000	0,2	0,030138
34,863333	0,2	0,035853
34,866667	0,2	0,040953
34,870000	0,2	0,044604
34,873333	0,2	0,046197
34,876667	0,2	0,046265
34,880000	0,2	0,046472
34,883333	0,2	0,048075
34,886667	0,2	0,050850
34,890000	0,2	0,053895
34,893333	0,2	0,056715
34,896667	0,2	0,059163
34,900000	0,2	0,061057
34,903333	0,2	0,062518
34,906667	0,2	0,064443
34,910000	0,2	0,067991
34,913333	0,2	0,073609
34,916667	0,2	0,080729
34,920000	0,2	0,088207
34,923333	0,2	0,095055
34,926667	0,2	0,100921
34,930000	0,2	0,106095
34,933333	0,2	0,111174
34,936667	0,2	0,116523
34,940000	0,2	0,122054
34,943333	0,2	0,127676
34,946667	0,2	0,133643
34,950000	0,2	0,140195
34,953333	0,2	0,147046
34,956667	0,2	0,153369
34,960000	0,2	0,158265
34,963333	0,2	0,161250
34,966667	0,2	0,162308
34,970000	0,2	0,161786
34,973333	0,2	0,160525
34,976667	0,2	0,159557
34,980000	0,2	0,159176
34,983333	0,2	0,158819
34,986667	0,2	0,158076
34,990000	0,2	0,157321
34,993333	0,2	0,157286
34,996667	0,2	0,158480
35,000000	0,2	0,160872
35,003333	0,2	0,163726
35,006667	0,2	0,166281
35,010000	0,2	0,168883
35,013333	0,2	0,172817
35,016667	0,2	0,179184
35,020000	0,2	0,188300
35,023333	0,2	0,199546
35,026667	0,2	0,211300
35,030000	0,2	0,221620
35,033333	0,2	0,229440
35,036667	0,2	0,234835
35,040000	0,2	0,238095
35,043333	0,2	0,239223
35,046667	0,2	0,238509
35,050000	0,2	0,236962
35,053333	0,2	0,235698
35,056667	0,2	0,235073
35,060000	0,2	0,234834
35,063333	0,2	0,234887
35,066667	0,2	0,235682
35,070000	0,2	0,238120
35,073333	0,2	0,243109
35,076667	0,2	0,250909
35,080000	0,2	0,260675
35,083333	0,2	0,270821
35,086667	0,2	0,280183
35,090000	0,2	0,288693
35,093333	0,2	0,296886
35,096667	0,2	0,305111
35,100000	0,2	0,313069
35,103333	0,2	0,319735
35,106667	0,2	0,323909
35,110000	0,2	0,325110
35,113333	0,2	0,323902
35,116667	0,2	0,321506
35,120000	0,2	0,319129
35,123333	0,2	0,317517
35,126667	0,2	0,317021
35,130000	0,2	0,317800
35,133333	0,2	0,319714
35,136667	0,2	0,322122
35,140000	0,2	0,324213
35,143333	0,2	0,325816
35,146667	0,2	0,327501
35,150000	0,2	0,329702
35,153333	0,2	0,332425
35,156667	0,2	0,335734
35,160000	0,2	0,339886
35,163333	0,2	0,345060
35,166667	0,2	0,351145
35,170000	0,2	0,357881
35,173333	0,2	0,365104
35,176667	0,2	0,372749
35,180000	0,2	0,380876
35,183333	0,2	0,389701
35,186667	0,2	0,399411
35,190000	0,2	0,410016
35,193333	0,2	0,421427
35,196667	0,2	0,433481
35,200000	0,2	0,445901
35,203333	0,2	0,458485
35,206667	0,2	0,471194
35,210000	0,2	0,483898
35,213333	0,2	0,496102
35,216667	0,2	0,507008
35,220000	0,2	0,515819
35,223333	0,2	0,522016
35,226667	0,2	0,525562
35,230000	0,2	0,526720
35,233333	0,2	0,525471
35,236667	0,2	0,521321
35,240000	0,2	0,513822
35,243333	0,2	0,503206
35,246667	0,2	0,490486
35,250000	0,2	0,477101
35,253333	0,2	0,464416
35,256667	0,2	0,453285
35,260000	0,2	0,443728
35,263333	0,2	0,434922
35,266667	0,2	0,425947
35,270000	0,2	0,416808
35,273333	0,2	0,408512
35,276667	0,2	0,401967
35,280000	0,2	0,397048
35,283333	0,2	0,392976
35,286667	0,2	0,389196
35,290000	0,2	0,385534
35,293333	0,2	0,381870
35,296667	0,2	0,378171
35,300000	0,2	0,374732
35,303333	0,2	0,371923
35,306667	0,2	0,369858
35,310000	0,2	0,368514
35,313333	0,2	0,367682
35,316667	0,2	0,366992
35,320000	0,2	0,366500
35,323333	0,2	0,366687
35,326667	0,2	0,367458
35,330000	0,2	0,367898
35,333333	0,2	0,367274
35,336667	0,2	0,365677
35,340000	0,2	0,363571
35,343333	0,2	0,361018
35,346667	0,2	0,357564
35,350000	0,2	0,352755
35,353333	0,2	0,346567
35,356667	0,2	0,339505
35,360000	0,2	0,332609
35,363333	0,2	0,327225
35,366667	0,2	0,324291
35,370000	0,2	0,323750
35,373333	0,2	0,324708
35,376667	0,2	0,325985
35,380000	0,2	0,326796
35,383333	0,2	0,327335
35,386667	0,2	0,328414
35,390000	0,2	0,330493
35,393333	0,2	0,333250
35,396667	0,2	0,335733
35,400000	0,2	0,336930
35,403333	0,2	0,336733
35,406667	0,2	0,336134
35,410000	0,2	0,336326
35,413333	0,2	0,337770
35,416667	0,2	0,339795
35,420000	0,2	0,340980
35,423333	0,2	0,340177
35,426667	0,2	0,337218
35,430000	0,2	0,332895
35,433333	0,2	0,328328
35,436667	0,2	0,324243
35,440000	0,2	0,320891
35,443333	0,2	0,318223
35,446667	0,2	0,315992
35,450000	0,2	0,314099
35,453333	0,2	0,312718
35,456667	0,2	0,312019
35,460000	0,2	0,312194
35,463333	0,2	0,313585
35,466667	0,2	0,316565
35,470000	0,2	0,321421
35,473333	0,2	0,328158
35,476667	0,2	0,336367
35,480000	0,2	0,345549
35,483333	0,2	0,355317
35,486667	0,2	0,365132
35,490000	0,2	0,374228
35,493333	0,2	0,381874
35,496667	0,2	0,387286
35,500000	0,2	0,389393
35,503333	0,2	0,387235
35,506667	0,2	0,380694
35,510000	0,2	0,370773
35,513333	0,2	0,359254
35,516667	0,2	0,347991
35,520000	0,2	0,338167
35,523333	0,2	0,329896
35,526667	0,2	0,322520
35,530000	0,2	0,315309
35,533333	0,2	0,307821
35,536667	0,2	0,299902
35,540000	0,2	0,291925
35,543333	0,2	0,284946
35,546667	0,2	0,280035
35,550000	0,2	0,277306
35,553333	0,2	0,275868
35,556667	0,2	0,274689
35,560000	0,2	0,273319
35,563333	0,2	0,271888
35,566667	0,2	0,270753
35,570000	0,2	0,270131
35,573333	0,2	0,269838
35,576667	0,2	0,269198
35,580000	0,2	0,267287
35,583333	0,2	0,263486
35,586667	0,2	0,257858
35,590000	0,2	0,250982
35,593333	0,2	0,243575
35,596667	0,2	0,236250
35,600000	0,2	0,229525
35,603333	0,2	0,223730
35,606667	0,2	0,218819
35,610000	0,2	0,214581
35,613333	0,2	0,210928
35,616667	0,2	0,207969
35,620000	0,2	0,206060
35,623333	0,2	0,205531
35,626667	0,2	0,206279
35,630000	0,2	0,207716
35,633333	0,2	0,209119
35,636667	0,2	0,209929
35,640000	0,2	0,209776
35,643333	0,2	0,208529
35,646667	0,2	0,206338
35,650000	0,2	0,203274
35,653333	0,2	0,198902
35,656667	0,2	0,192411
35,660000	0,2	0,183392
35,663333	0,2	0,172574
35,666667	0,2	0,161697
35,670000	0,2	0,152512
35,673333	0,2	0,145761
35,676667	0,2	0,141157
35,680000	0,2	0,137965
35,683333	0,2	0,135205
35,686667	0,2	0,131946
35,690000	0,2	0,128025
35,693333	0,2	0,124072
35,696667	0,2	0,120767
35,700000	0,2	0,118440
35,703333	0,2	0,117098
35,706667	0,2	0,116506
35,710000	0,2	0,116387
35,713333	0,2	0,116497
35,716667	0,2	0,116503
35,720000	0,2	0,115954
35,723333	0,2	0,114486
35,726667	0,2	0,112083
35,730000	0,2	0,108918
35,733333	0,2	0,105003
35,736667	0,2	0,100257
35,740000	0,2	0,094642
35,743333	0,2	0,088028
35,746667	0,2	0,080156
35,750000	0,2	0,070864
35,753333	0,2	0,060536
35,756667	0,2	0,050334
35,760000	0,2	0,041591
35,763333	0,2	0,034741
35,766667	0,2	0,029014
35,770000	0,2	0,023291
35,773333	0,2	0,017171
35,776667	0,2	0,011174
35,780000	0,2	0,006135
35,783333	0,2	0,002677
35,786667	0,2	0,000934
35,790000	0,2	0,000315
35,793333	0,2	-0,000384
35,796667	0,2	-0,002189
35,800000	0,2	-0,005214
35,803333	0,2	-0,008959
35,806667	0,2	-0,013134
35,810000	0,2	-0,017824
35,813333	0,2	-0,023249
35,816667	0,2	-0,029631
35,820000	0,2	-0,036951
35,823333	0,2	-0,044697
35,826667	0,2	-0,052092
35,830000	0,2	-0,058678
35,833333	0,2	-0,064655
35,836667	0,2	-0,070657
35,840000	0,2	-0,077185
35,843333	0,2	-0,084179
35,846667	0,2	-0,090989
35,850000	0,2	-0,096774
35,853333	0,2	-0,101209
35,856667	0,2	-0,104776
35,860000	0,2	-0,108037
35,863333	0,2	-0,110952
35,866667	0,2	-0,113304
35,870000	0,2	-0,115234
35,873333	0,2	-0,116784
35,876667	0,2	-0,117553
35,880000	0,2	-0,117451
35,883333	0,2	-0,117190
35,886667	0,2	-0,117703
35,890000	0,2	-0,119678
35,893333	0,2	-0,123569
35,896667	0,2	-0,129447
35,900000	0,2	-0,136851
35,903333	0,2	-0,144865
35,906667	0,2	-0,152292
35,910000	0,2	-0,157974
35,913333	0,2	-0,161252
35,916667	0,2	-0,162150
35,920000	0,2	-0,161312
35,923333	0,2	-0,159890
35,926667	0,2	-0,159095
35,930000	0,2	-0,159696
35,933333	0,2	-0,161835
35,936667	0,2	-0,165053
35,940000	0,2	-0,168658
35,943333	0,2	-0,172122
35,946667	0,2	-0,175154
35,950000	0,2	-0,177656
35,953333	0,2	-0,179727
35,956667	0,2	-0,181651
35,960000	0,2	-0,183739
35,963333	0,2	-0,186112
35,966667	0,2	-0,188939
35,970000	0,2	-0,192725
35,973333	0,2	-0,197954
35,976667	0,2	-0,204661
35,980000	0,2	-0,212420
35,983333	0,2	-0,220475
35,986667	0,2	-0,228154
35,990000	0,2	-0,235373
35,993333	0,2	-0,242395
35,996667	0,2	-0,249232
36,000000	0,2	-0,255727
36,003333	0,2	-0,261775
36,006667	0,2	-0,267165
36,010000	0,2	-0,271712
36,013333	0,2	-0,275526
36,016667	0,2	-0,278829
36,020000	0,2	-0,281709
36,023333	0,2	-0,284157
36,026667	0,2	-0,286099
36,030000	0,2	-0,287438
36,033333	0,2	-0,288215
36,036667	0,2	-0,288618
36,040000	0,2	-0,288843
36,043333	0,2	-0,289214
36,046667	0,2	-0,290410
36,050000	0,2	-0,293297
36,053333	0,2	-0,298478
36,056667	0,2	-0,306037
36,060000	0,2	-0,315512
36,063333	0,2	-0,325828
36,066667	0,2	-0,335481
36,070000	0,2	-0,343327
36,073333	0,2	-0,349322
36,076667	0,2	-0,354331
36,080000	0,2	-0,359345
36,083333	0,2	-0,364947
36,086667	0,2	-0,371156
36,090000	0,2	-0,377467
36,093333	0,2	-0,383170
36,096667	0,2	-0,387648
36,100000	0,2	-0,390408
36,103333	0,2	-0,391223
36,106667	0,2	-0,390320
36,110000	0,2	-0,388265
36,113333	0,2	-0,385777
36,116667	0,2	-0,383581
36,120000	0,2	-0,382226
36,123333	0,2	-0,382157
36,126667	0,2	-0,383769
36,130000	0,2	-0,387078
36,133333	0,2	-0,391575
36,136667	0,2	-0,396551
36,140000	0,2	-0,401551
36,143333	0,2	-0,406558
36,146667	0,2	-0,411599
36,150000	0,2	-0,416304
36,153333	0,2	-0,420209
36,156667	0,2	-0,423233
36,160000	0,2	-0,425732
36,163333	0,2	-0,428410
36,166667	0,2	-0,431930
36,170000	0,2	-0,436262
36,173333	0,2	-0,440501
36,176667	0,2	-0,443513
36,180000	0,2	-0,445000
36,183333	0,2	-0,445720
36,186667	0,2	-0,446557
36,190000	0,2	-0,447920
36,193333	0,2	-0,449955
36,196667	0,2	-0,452695
36,200000	0,2	-0,456031
36,203333	0,2	-0,459760
36,206667	0,2	-0,463621
36,210000	0,2	-0,467525
36,213333	0,2	-0,471849
36,216667	0,2	-0,477156
36,220000	0,2	-0,483565
36,223333	0,2	-0,490651
36,226667	0,2	-0,497923
36,230000	0,2	-0,504949
36,233333	0,2	-0,511022
36,236667	0,2	-0,515292
36,240000	0,2	-0,517529
36,243333	0,2	-0,518389
36,246667	0,2	-0,518672
36,250000	0,2	-0,518721
36,253333	0,2	-0,518728
36,256667	0,2	-0,519040
36,260000	0,2	-0,519858
36,263333	0,2	-0,520976
36,266667	0,2	-0,522032
36,270000	0,2	-0,522868
36,273333	0,2	-0,523550
36,276667	0,2	-0,524140
36,280000	0,2	-0,524574
36,283333	0,2	-0,524997
36,286667	0,2	-0,526069
36,290000	0,2	-0,528314
36,293333	0,2	-0,531248
36,296667	0,2	-0,533804
36,300000	0,2	-0,535593
36,303333	0,2	-0,537254
36,306667	0,2	-0,539574
36,310000	0,2	-0,542487
36,313333	0,2	-0,545208
36,316667	0,2	-0,547445
36,320000	0,2	-0,549974
36,323333	0,2	-0,553515
36,326667	0,2	-0,557611
36,330000	0,2	-0,561177
36,333333	0,2	-0,563674
36,336667	0,2	-0,565327
36,340000	0,2	-0,566524
36,343333	0,2	-0,567434
36,346667	0,2	-0,568143
36,350000	0,2	-0,568848
36,353333	0,2	-0,569848
36,356667	0,2	-0,571343
36,360000	0,2	-0,573168
36,363333	0,2	-0,574946
36,366667	0,2	-0,576650
36,370000	0,2	-0,578709
36,373333	0,2	-0,581465
36,376667	0,2	-0,584980
36,380000	0,2	-0,589256
36,383333	0,2	-0,594149
36,386667	0,2	-0,599123
36,390000	0,2	-0,603289
36,393333	0,2	-0,605916
36,396667	0,2	-0,607033
36,400000	0,2	-0,607482
36,403333	0,2	-0,608379
36,406667	0,2	-0,610472
36,410000	0,2	-0,613695
36,413333	0,2	-0,617166
36,416667	0,2	-0,619761
36,420000	0,2	-0,620896
36,423333	0,2	-0,620817
36,426667	0,2	-0,620164
36,430000	0,2	-0,619414
36,433333	0,2	-0,618684
36,436667	0,2	-0,617895
36,440000	0,2	-0,617145
36,443333	0,2	-0,616815
36,446667	0,2	-0,617305
36,450000	0,2	-0,618741
36,453333	0,2	-0,620864
36,456667	0,2	-0,623158
36,460000	0,2	-0,625213
36,463333	0,2	-0,627009
36,466667	0,2	-0,628889
36,470000	0,2	-0,631210
36,473333	0,2	-0,634057
36,476667	0,2	-0,637116
36,480000	0,2	-0,639817
36,483333	0,2	-0,641843
36,486667	0,2	-0,643262
36,490000	0,2	-0,644154
36,493333	0,2	-0,644627
36,496667	0,2	-0,645024
36,500000	0,2	-0,645728
36,503333	0,2	-0,646914
36,506667	0,2	-0,648354
36,510000	0,2	-0,649411
36,513333	0,2	-0,649525
36,516667	0,2	-0,648583
36,520000	0,2	-0,646879
36,523333	0,2	-0,645028
36,526667	0,2	-0,643696
36,530000	0,2	-0,643271
36,533333	0,2	-0,643805
36,536667	0,2	-0,645060
36,540000	0,2	-0,646586
36,543333	0,2	-0,648007
36,546667	0,2	-0,649352
36,550000	0,2	-0,650956
36,553333	0,2	-0,652984
36,556667	0,2	-0,655217
36,560000	0,2	-0,657234
36,563333	0,2	-0,658693
36,566667	0,2	-0,659531
36,570000	0,2	-0,659885
36,573333	0,2	-0,659788
36,576667	0,2	-0,659229
36,580000	0,2	-0,658463
36,583333	0,2	-0,657887
36,586667	0,2	-0,657693
36,590000	0,2	-0,657821
36,593333	0,2	-0,658160
36,596667	0,2	-0,658718
36,600000	0,2	-0,659600
36,603333	0,2	-0,660881
36,606667	0,2	-0,662610
36,610000	0,2	-0,664943
36,613333	0,2	-0,667884
36,616667	0,2	-0,670932
36,620000	0,2	-0,673365
36,623333	0,2	-0,674756
36,626667	0,2	-0,675040
36,630000	0,2	-0,674440
36,633333	0,2	-0,673577
36,636667	0,2	-0,673353
36,640000	0,2	-0,674388
36,643333	0,2	-0,676589
36,646667	0,2	-0,679207
36,650000	0,2	-0,681295
36,653333	0,2	-0,682318
36,656667	0,2	-0,682346
36,660000	0,2	-0,681725
36,663333	0,2	-0,680777
36,666667	0,2	-0,679760
36,670000	0,2	-0,679031
36,673333	0,2	-0,679028
36,676667	0,2	-0,679855
36,680000	0,2	-0,681191
36,683333	0,2	-0,682796
36,686667	0,2	-0,684694
36,690000	0,2	-0,686715
36,693333	0,2	-0,688361
36,696667	0,2	-0,689325
36,700000	0,2	-0,689801
36,703333	0,2	-0,690120
36,706667	0,2	-0,690461
36,710000	0,2	-0,690978
36,713333	0,2	-0,691717
36,716667	0,2	-0,692282
36,720000	0,2	-0,691840
36,723333	0,2	-0,689779
36,726667	0,2	-0,686339
36,730000	0,2	-0,682085
36,733333	0,2	-0,677011
36,736667	0,2	-0,670575
36,740000	0,2	-0,662347
36,743333	0,2	-0,652466
36,746667	0,2	-0,641423
36,750000	0,2	-0,629494
36,753333	0,2	-0,616848
36,756667	0,2	-0,604038
36,760000	0,2	-0,591667
36,763333	0,2	-0,579916
36,766667	0,2	-0,569072
36,770000	0,2	-0,559991
36,773333	0,2	-0,553554
36,776667	0,2	-0,549869
36,780000	0,2	-0,548153
36,783333	0,2	-0,547377
36,786667	0,2	-0,547043
36,790000	0,2	-0,547405
36,793333	0,2	-0,549257
36,796667	0,2	-0,553374
36,800000	0,2	-0,559789
36,803333	0,2	-0,567792
36,806667	0,2	-0,576601
36,810000	0,2	-0,585729
36,813333	0,2	-0,594946
36,816667	0,2	-0,604083
36,820000	0,2	-0,612721
36,823333	0,2	-0,620118
36,826667	0,2	-0,625725
36,830000	0,2	-0,629800
36,833333	0,2	-0,633438
36,836667	0,2	-0,637941
36,840000	0,2	-0,643905
36,843333	0,2	-0,650748
36,846667	0,2	-0,657269
36,850000	0,2	-0,662523
36,853333	0,2	-0,666133
36,856667	0,2	-0,668353
36,860000	0,2	-0,670135
36,863333	0,2	-0,672596
36,866667	0,2	-0,676033
36,870000	0,2	-0,679688
36,873333	0,2	-0,682456
36,876667	0,2	-0,683683
36,880000	0,2	-0,683375
36,883333	0,2	-0,681977
36,886667	0,2	-0,680159
36,890000	0,2	-0,678603
36,893333	0,2	-0,677706
36,896667	0,2	-0,677482
36,900000	0,2	-0,677837
36,903333	0,2	-0,678805
36,906667	0,2	-0,680301
36,910000	0,2	-0,681767
36,913333	0,2	-0,682578
36,916667	0,2	-0,682959
36,920000	0,2	-0,683825
36,923333	0,2	-0,685566
36,926667	0,2	-0,687674
36,930000	0,2	-0,689583
36,933333	0,2	-0,691108
36,936667	0,2	-0,692044
36,940000	0,2	-0,692185
36,943333	0,2	-0,691919
36,946667	0,2	-0,692130
36,950000	0,2	-0,693240
36,953333	0,2	-0,694873
36,956667	0,2	-0,696443
36,960000	0,2	-0,697437
36,963333	0,2	-0,697483
36,966667	0,2	-0,696574
36,970000	0,2	-0,694918
36,973333	0,2	-0,692615
36,976667	0,2	-0,689823
36,980000	0,2	-0,687120
36,983333	0,2	-0,685310
36,986667	0,2	-0,684695
36,990000	0,2	-0,684896
36,993333	0,2	-0,685468
36,996667	0,2	-0,686306
37,000000	0,2	-0,687496
37,003333	0,2	-0,689055
37,006667	0,2	-0,690971
37,010000	0,2	-0,693411
37,013333	0,2	-0,696456
37,016667	0,2	-0,699654
37,020000	0,2	-0,702428
37,023333	0,2	-0,704716
37,026667	0,2	-0,706733
37,030000	0,2	-0,708530
37,033333	0,2	-0,710126
37,036667	0,2	-0,711574
37,040000	0,2	-0,712782
37,043333	0,2	-0,713569
37,046667	0,2	-0,713823
37,050000	0,2	-0,713564
37,053333	0,2	-0,712929
37,056667	0,2	-0,712079
37,060000	0,2	-0,711107
37,063333	0,2	-0,709936
37,066667	0,2	-0,708470
37,070000	0,2	-0,706913
37,073333	0,2	-0,705704
37,076667	0,2	-0,705241
37,080000	0,2	-0,705746
37,083333	0,2	-0,707071
37,086667	0,2	-0,708627
37,090000	0,2	-0,709852
37,093333	0,2	-0,710730
37,096667	0,2	-0,711789
37,100000	0,2	-0,713639
37,103333	0,2	-0,716283
37,106667	0,2	-0,718838
37,110000	0,2	-0,720256
37,113333	0,2	-0,720291
37,116667	0,2	-0,719561
37,120000	0,2	-0,718800
37,123333	0,2	-0,718154
37,126667	0,2	-0,717172
37,130000	0,2	-0,715558
37,133333	0,2	-0,713837
37,136667	0,2	-0,712949
37,140000	0,2	-0,713267
37,143333	0,2	-0,714295
37,146667	0,2	-0,715286
37,150000	0,2	-0,716056
37,153333	0,2	-0,717016
37,156667	0,2	-0,718384
37,160000	0,2	-0,719849
37,163333	0,2	-0,721092
37,166667	0,2	-0,722105
37,170000	0,2	-0,723001
37,173333	0,2	-0,723869
37,176667	0,2	-0,724736
37,180000	0,2	-0,725571
37,183333	0,2	-0,726440
37,186667	0,2	-0,727459
37,190000	0,2	-0,728545
37,193333	0,2	-0,729298
37,196667	0,2	-0,729280
37,200000	0,2	-0,728609
37,203333	0,2	-0,727940
37,206667	0,2	-0,727686
37,210000	0,2	-0,727747
37,213333	0,2	-0,727871
37,216667	0,2	-0,727780
37,220000	0,2	-0,727283
37,223333	0,2	-0,726596
37,226667	0,2	-0,726231
37,230000	0,2	-0,726539
37,233333	0,2	-0,727518
37,236667	0,2	-0,728792
37,240000	0,2	-0,729641
37,243333	0,2	-0,729331
37,246667	0,2	-0,727698
37,250000	0,2	-0,725327
37,253333	0,2	-0,723120
37,256667	0,2	-0,721820
37,260000	0,2	-0,721726
37,263333	0,2	-0,722510
37,266667	0,2	-0,723365
37,270000	0,2	-0,723625
37,273333	0,2	-0,723341
37,276667	0,2	-0,723029
37,280000	0,2	-0,722931
37,283333	0,2	-0,722911
37,286667	0,2	-0,722738
37,290000	0,2	-0,722269
37,293333	0,2	-0,721702
37,296667	0,2	-0,721496
37,300000	0,2	-0,721790
37,303333	0,2	-0,722232
37,306667	0,2	-0,722549
37,310000	0,2	-0,722950
37,313333	0,2	-0,723711
37,316667	0,2	-0,724596
37,320000	0,2	-0,724975
37,323333	0,2	-0,724362
37,326667	0,2	-0,722743
37,330000	0,2	-0,720562
37,333333	0,2	-0,718465
37,336667	0,2	-0,717001
37,340000	0,2	-0,716459
37,343333	0,2	-0,716808
37,346667	0,2	-0,717761
37,350000	0,2	-0,718939
37,353333	0,2	-0,719902
37,356667	0,2	-0,720353
37,360000	0,2	-0,720484
37,363333	0,2	-0,720740
37,366667	0,2	-0,721181
37,370000	0,2	-0,721399
37,373333	0,2	-0,721063
37,376667	0,2	-0,720306
37,380000	0,2	-0,719507
37,383333	0,2	-0,718903
37,386667	0,2	-0,718450
37,390000	0,2	-0,717869
37,393333	0,2	-0,716989
37,396667	0,2	-0,716114
37,400000	0,2	-0,715730
37,403333	0,2	-0,715969
37,406667	0,2	-0,716562
37,410000	0,2	-0,717083
37,413333	0,2	-0,717339
37,416667	0,2	-0,717580
37,420000	0,2	-0,718042
37,423333	0,2	-0,718480
37,426667	0,2	-0,718422
37,430000	0,2	-0,717663
37,433333	0,2	-0,716368
37,436667	0,2	-0,714912
37,440000	0,2	-0,713815
37,443333	0,2	-0,713611
37,446667	0,2	-0,714342
37,450000	0,2	-0,715326
37,453333	0,2	-0,715832
37,456667	0,2	-0,715818
37,460000	0,2	-0,715720
37,463333	0,2	-0,715852
37,466667	0,2	-0,716320
37,470000	0,2	-0,717255
37,473333	0,2	-0,718768
37,476667	0,2	-0,720633
37,480000	0,2	-0,722307
37,483333	0,2	-0,723300
37,486667	0,2	-0,723403
37,490000	0,2	-0,722746
37,493333	0,2	-0,721752
37,496667	0,2	-0,720898
37,500000	0,2	-0,720386
37,503333	0,2	-0,719980
37,506667	0,2	-0,719209
37,510000	0,2	-0,717855
37,513333	0,2	-0,716141
37,516667	0,2	-0,714407
37,520000	0,2	-0,712910
37,523333	0,2	-0,711981
37,526667	0,2	-0,711814
37,530000	0,2	-0,712039
37,533333	0,2	-0,712050
37,536667	0,2	-0,711642
37,540000	0,2	-0,711104
37,543333	0,2	-0,710949
37,546667	0,2	-0,711464
37,550000	0,2	-0,712479
37,553333	0,2	-0,713579
37,556667	0,2	-0,714268
37,560000	0,2	-0,714160
37,563333	0,2	-0,713334
37,566667	0,2	-0,712292
37,570000	0,2	-0,711464
37,573333	0,2	-0,710893
37,576667	0,2	-0,710433
37,580000	0,2	-0,710088
37,583333	0,2	-0,709991
37,586667	0,2	-0,710173
37,590000	0,2	-0,710379
37,593333	0,2	-0,710184
37,596667	0,2	-0,709403
37,600000	0,2	-0,708237
37,603333	0,2	-0,707010
37,606667	0,2	-0,706013
37,610000	0,2	-0,705376
37,613333	0,2	-0,704900
37,616667	0,2	-0,704445
37,620000	0,2	-0,704305
37,623333	0,2	-0,704747
37,626667	0,2	-0,705633
37,630000	0,2	-0,706698
37,633333	0,2	-0,707797
37,636667	0,2	-0,708813
37,640000	0,2	-0,709596
37,643333	0,2	-0,710177
37,646667	0,2	-0,710809
37,650000	0,2	-0,711686
37,653333	0,2	-0,712895
37,656667	0,2	-0,714321
37,660000	0,2	-0,715362
37,663333	0,2	-0,715322
37,666667	0,2	-0,714160
37,670000	0,2	-0,712500
37,673333	0,2	-0,711001
37,676667	0,2	-0,709952
37,680000	0,2	-0,709411
37,683333	0,2	-0,709293
37,686667	0,2	-0,709292
37,690000	0,2	-0,709101
37,693333	0,2	-0,708792
37,696667	0,2	-0,708680
37,700000	0,2	-0,708717
37,703333	0,2	-0,708541
37,706667	0,2	-0,708146
37,710000	0,2	-0,707816
37,713333	0,2	-0,707535
37,716667	0,2	-0,707005
37,720000	0,2	-0,706115
37,723333	0,2	-0,705170
37,726667	0,2	-0,704651
37,730000	0,2	-0,704833
37,733333	0,2	-0,705744
37,736667	0,2	-0,707265
37,740000	0,2	-0,709050
37,743333	0,2	-0,710499
37,746667	0,2	-0,711050
37,750000	0,2	-0,710554
37,753333	0,2	-0,709275
37,756667	0,2	-0,707673
37,760000	0,2	-0,706274
37,763333	0,2	-0,705419
37,766667	0,2	-0,705039
37,770000	0,2	-0,704672
37,773333	0,2	-0,703774
37,776667	0,2	-0,702313
37,780000	0,2	-0,700868
37,783333	0,2	-0,699811
37,786667	0,2	-0,698964
37,790000	0,2	-0,698315
37,793333	0,2	-0,698330
37,796667	0,2	-0,699406
37,800000	0,2	-0,701411
37,803333	0,2	-0,703758
37,806667	0,2	-0,705756
37,810000	0,2	-0,706975
37,813333	0,2	-0,707490
37,816667	0,2	-0,707685
37,820000	0,2	-0,707710
37,823333	0,2	-0,707437
37,826667	0,2	-0,706856
37,830000	0,2	-0,706087
37,833333	0,2	-0,705228
37,836667	0,2	-0,704373
37,840000	0,2	-0,703619
37,843333	0,2	-0,702945
37,846667	0,2	-0,702163
37,850000	0,2	-0,701091
37,853333	0,2	-0,699804
37,856667	0,2	-0,698760
37,860000	0,2	-0,698520
37,863333	0,2	-0,699223
37,866667	0,2	-0,700493
37,870000	0,2	-0,701738
37,873333	0,2	-0,702409
37,876667	0,2	-0,702203
37,880000	0,2	-0,701168
37,883333	0,2	-0,699692
37,886667	0,2	-0,698458
37,890000	0,2	-0,698075
37,893333	0,2	-0,698639
37,896667	0,2	-0,699894
37,900000	0,2	-0,701538
37,903333	0,2	-0,703011
37,906667	0,2	-0,703496
37,910000	0,2	-0,702607
37,913333	0,2	-0,700717
37,916667	0,2	-0,698466
37,920000	0,2	-0,696305
37,923333	0,2	-0,694512
37,926667	0,2	-0,693320
37,930000	0,2	-0,692974
37,933333	0,2	-0,693666
37,936667	0,2	-0,695294
37,940000	0,2	-0,697265
37,943333	0,2	-0,698719
37,946667	0,2	-0,699177
37,950000	0,2	-0,698742
37,953333	0,2	-0,697633
37,956667	0,2	-0,696134
37,960000	0,2	-0,694773
37,963333	0,2	-0,693973
37,966667	0,2	-0,693822
37,970000	0,2	-0,694255
37,973333	0,2	-0,695128
37,976667	0,2	-0,696300
37,980000	0,2	-0,697653
37,983333	0,2	-0,698860
37,986667	0,2	-0,699463
37,990000	0,2	-0,699282
37,993333	0,2	-0,698507
37,996667	0,2	-0,697406
38,000000	0,2	-0,696002
38,003333	0,2	-0,694143
38,006667	0,2	-0,691857
38,010000	0,2	-0,689480
38,013333	0,2	-0,687500
38,016667	0,2	-0,686409
38,020000	0,2	-0,686560
38,023333	0,2	-0,687894
38,026667	0,2	-0,689888
38,030000	0,2	-0,691812
38,033333	0,2	-0,692911
38,036667	0,2	-0,692728
38,040000	0,2	-0,691636
38,043333	0,2	-0,690668
38,046667	0,2	-0,690466
38,050000	0,2	-0,690825
38,053333	0,2	-0,691198
38,056667	0,2	-0,691002
38,060000	0,2	-0,689767
38,063333	0,2	-0,687596
38,066667	0,2	-0,685266
38,070000	0,2	-0,683566
38,073333	0,2	-0,682692
38,076667	0,2	-0,682595
38,080000	0,2	-0,683393
38,083333	0,2	-0,685022
38,086667	0,2	-0,686954
38,090000	0,2	-0,688508
38,093333	0,2	-0,689269
38,096667	0,2	-0,689189
38,100000	0,2	-0,688374
38,103333	0,2	-0,687091
38,106667	0,2	-0,685748
38,110000	0,2	-0,684547
38,113333	0,2	-0,683295
38,116667	0,2	-0,681679
38,120000	0,2	-0,679686
38,123333	0,2	-0,677583
38,126667	0,2	-0,675455
38,130000	0,2	-0,673117
38,133333	0,2	-0,670412
38,136667	0,2	-0,667274
38,140000	0,2	-0,663561
38,143333	0,2	-0,659257
38,146667	0,2	-0,654958
38,150000	0,2	-0,651647
38,153333	0,2	-0,649629
38,156667	0,2	-0,648085
38,160000	0,2	-0,645893
38,163333	0,2	-0,642508
38,166667	0,2	-0,638061
38,170000	0,2	-0,633083
38,173333	0,2	-0,628223
38,176667	0,2	-0,624058
38,180000	0,2	-0,621096
38,183333	0,2	-0,619634
38,186667	0,2	-0,619475
38,190000	0,2	-0,620071
38,193333	0,2	-0,620872
38,196667	0,2	-0,621388
38,200000	0,2	-0,621400
38,203333	0,2	-0,621375
38,206667	0,2	-0,622138
38,210000	0,2	-0,624003
38,213333	0,2	-0,626628
38,216667	0,2	-0,629542
38,220000	0,2	-0,632378
38,223333	0,2	-0,634844
38,226667	0,2	-0,636959
38,230000	0,2	-0,638976
38,233333	0,2	-0,640962
38,236667	0,2	-0,642946
38,240000	0,2	-0,645001
38,243333	0,2	-0,646784
38,246667	0,2	-0,647858
38,250000	0,2	-0,648566
38,253333	0,2	-0,649891
38,256667	0,2	-0,652497
38,260000	0,2	-0,656150
38,263333	0,2	-0,660022
38,266667	0,2	-0,663487
38,270000	0,2	-0,666382
38,273333	0,2	-0,668629
38,276667	0,2	-0,670216
38,280000	0,2	-0,671491
38,283333	0,2	-0,673045
38,286667	0,2	-0,675168
38,290000	0,2	-0,677351
38,293333	0,2	-0,678709
38,296667	0,2	-0,679086
38,300000	0,2	-0,679090
38,303333	0,2	-0,679051
38,306667	0,2	-0,678757
38,310000	0,2	-0,678126
38,313333	0,2	-0,677452
38,316667	0,2	-0,677065
38,320000	0,2	-0,676958
38,323333	0,2	-0,676668
38,326667	0,2	-0,675690
38,330000	0,2	-0,674074
38,333333	0,2	-0,672447
38,336667	0,2	-0,671487
38,340000	0,2	-0,671476
38,343333	0,2	-0,672358
38,346667	0,2	-0,674009
38,350000	0,2	-0,676163
38,353333	0,2	-0,678252
38,356667	0,2	-0,679534
38,360000	0,2	-0,679389
38,363333	0,2	-0,677851
38,366667	0,2	-0,675941
38,370000	0,2	-0,675021
38,373333	0,2	-0,675736
38,376667	0,2	-0,677546
38,380000	0,2	-0,679206
38,383333	0,2	-0,679845
38,386667	0,2	-0,679567
38,390000	0,2	-0,678888
38,393333	0,2	-0,678019
38,396667	0,2	-0,676912
38,400000	0,2	-0,675589
38,403333	0,2	-0,674334
38,406667	0,2	-0,673601
38,410000	0,2	-0,673562
38,413333	0,2	-0,673957
38,416667	0,2	-0,674452
38,420000	0,2	-0,674826
38,423333	0,2	-0,674880
38,426667	0,2	-0,674419
38,430000	0,2	-0,673471
38,433333	0,2	-0,672456
38,436667	0,2	-0,671787
38,440000	0,2	-0,671372
38,443333	0,2	-0,670806
38,446667	0,2	-0,669877
38,450000	0,2	-0,668896
38,453333	0,2	-0,668710
38,456667	0,2	-0,669983
38,460000	0,2	-0,672451
38,463333	0,2	-0,675121
38,466667	0,2	-0,677026
38,470000	0,2	-0,677755
38,473333	0,2	-0,677438
38,476667	0,2	-0,676401
38,480000	0,2	-0,675051
38,483333	0,2	-0,673885
38,486667	0,2	-0,673247
38,490000	0,2	-0,673187
38,493333	0,2	-0,673628
38,496667	0,2	-0,674402
38,500000	0,2	-0,675248
38,503333	0,2	-0,675962
38,506667	0,2	-0,676340
38,510000	0,2	-0,676128
38,513333	0,2	-0,675375
38,516667	0,2	-0,674602
38,520000	0,2	-0,674336
38,523333	0,2	-0,674701
38,526667	0,2	-0,675289
38,530000	0,2	-0,675408
38,533333	0,2	-0,674726
38,536667	0,2	-0,673554
38,540000	0,2	-0,672465
38,543333	0,2	-0,671887
38,546667	0,2	-0,671850
38,550000	0,2	-0,671896
38,553333	0,2	-0,671439
38,556667	0,2	-0,670208
38,560000	0,2	-0,668374
38,563333	0,2	-0,666440
38,566667	0,2	-0,665066
38,570000	0,2	-0,664893
38,573333	0,2	-0,666330
38,576667	0,2	-0,669196
38,580000	0,2	-0,672526
38,583333	0,2	-0,675071
38,586667	0,2	-0,676117
38,590000	0,2	-0,675651
38,593333	0,2	-0,674197
38,596667	0,2	-0,672671
38,600000	0,2	-0,671917
38,603333	0,2	-0,672264
38,606667	0,2	-0,673329
38,610000	0,2	-0,674206
38,613333	0,2	-0,674311
38,616667	0,2	-0,673946
38,620000	0,2	-0,673703
38,623333	0,2	-0,673696
38,626667	0,2	-0,673691
38,630000	0,2	-0,673510
38,633333	0,2	-0,673108
38,636667	0,2	-0,672621
38,640000	0,2	-0,672341
38,643333	0,2	-0,672543
38,646667	0,2	-0,673238
38,650000	0,2	-0,673984
38,653333	0,2	-0,674148
38,656667	0,2	-0,673459
38,660000	0,2	-0,672094
38,663333	0,2	-0,670387
38,666667	0,2	-0,668676
38,670000	0,2	-0,667262
38,673333	0,2	-0,666361
38,676667	0,2	-0,666085
38,680000	0,2	-0,666442
38,683333	0,2	-0,667335
38,686667	0,2	-0,668491
38,690000	0,2	-0,669439
38,693333	0,2	-0,669762
38,696667	0,2	-0,669346
38,700000	0,2	-0,668416
38,703333	0,2	-0,667412
38,706667	0,2	-0,666595
38,710000	0,2	-0,665829
38,713333	0,2	-0,664962
38,716667	0,2	-0,664314
38,720000	0,2	-0,664416
38,723333	0,2	-0,665234
38,726667	0,2	-0,666100
38,730000	0,2	-0,666373
38,733333	0,2	-0,665947
38,736667	0,2	-0,665283
38,740000	0,2	-0,665038
38,743333	0,2	-0,665606
38,746667	0,2	-0,666876
38,750000	0,2	-0,668406
38,753333	0,2	-0,669906
38,756667	0,2	-0,671387
38,760000	0,2	-0,672888
38,763333	0,2	-0,674235
38,766667	0,2	-0,674958
38,770000	0,2	-0,674564
38,773333	0,2	-0,673019
38,776667	0,2	-0,670771
38,780000	0,2	-0,668407
38,783333	0,2	-0,666464
38,786667	0,2	-0,665206
38,790000	0,2	-0,664433
38,793333	0,2	-0,663714
38,796667	0,2	-0,662728
38,800000	0,2	-0,661318
38,803333	0,2	-0,659526
38,806667	0,2	-0,657768
38,810000	0,2	-0,656720
38,813333	0,2	-0,656825
38,816667	0,2	-0,658118
38,820000	0,2	-0,660316
38,823333	0,2	-0,662723
38,826667	0,2	-0,664517
38,830000	0,2	-0,665477
38,833333	0,2	-0,665989
38,836667	0,2	-0,666288
38,840000	0,2	-0,666095
38,843333	0,2	-0,664951
38,846667	0,2	-0,662876
38,850000	0,2	-0,660744
38,853333	0,2	-0,659532
38,856667	0,2	-0,659289
38,860000	0,2	-0,659471
38,863333	0,2	-0,659824
38,866667	0,2	-0,660393
38,870000	0,2	-0,661134
38,873333	0,2	-0,661697
38,876667	0,2	-0,661637
38,880000	0,2	-0,660992
38,883333	0,2	-0,660400
38,886667	0,2	-0,660552
38,890000	0,2	-0,661801
38,893333	0,2	-0,664144
38,896667	0,2	-0,667006
38,900000	0,2	-0,669135
38,903333	0,2	-0,669385
38,906667	0,2	-0,667765
38,910000	0,2	-0,665374
38,913333	0,2	-0,663440
38,916667	0,2	-0,662662
38,920000	0,2	-0,663093
38,923333	0,2	-0,664169
38,926667	0,2	-0,665051
38,930000	0,2	-0,665403
38,933333	0,2	-0,665574
38,936667	0,2	-0,665853
38,940000	0,2	-0,665981
38,943333	0,2	-0,665474
38,946667	0,2	-0,664105
38,950000	0,2	-0,662080
38,953333	0,2	-0,659964
38,956667	0,2	-0,658422
38,960000	0,2	-0,657849
38,963333	0,2	-0,658185
38,966667	0,2	-0,658969
38,970000	0,2	-0,659638
38,973333	0,2	-0,659933
38,976667	0,2	-0,659877
38,980000	0,2	-0,659487
38,983333	0,2	-0,658782
38,986667	0,2	-0,657836
38,990000	0,2	-0,656764
38,993333	0,2	-0,655833
38,996667	0,2	-0,655349
39,000000	0,2	-0,655425
39,003333	0,2	-0,656022
39,006667	0,2	-0,657013
39,010000	0,2	-0,658054
39,013333	0,2	-0,658716
39,016667	0,2	-0,658925
39,020000	0,2	-0,658853
39,023333	0,2	-0,658389
39,026667	0,2	-0,657185
39,030000	0,2	-0,655167
39,033333	0,2	-0,652733
39,036667	0,2	-0,650685
39,040000	0,2	-0,649966
39,043333	0,2	-0,651029
39,046667	0,2	-0,653440
39,050000	0,2	-0,656263
39,053333	0,2	-0,658700
39,056667	0,2	-0,660356
39,060000	0,2	-0,661025
39,063333	0,2	-0,660457
39,066667	0,2	-0,658683
39,070000	0,2	-0,656383
39,073333	0,2	-0,654485
39,076667	0,2	-0,653417
39,080000	0,2	-0,652980
39,083333	0,2	-0,652873
39,086667	0,2	-0,652970
39,090000	0,2	-0,653256
39,093333	0,2	-0,653848
39,096667	0,2	-0,654796
39,100000	0,2	-0,655680
39,103333	0,2	-0,655836
39,106667	0,2	-0,655011
39,110000	0,2	-0,653431
39,113333	0,2	-0,651269
39,116667	0,2	-0,648558
39,120000	0,2	-0,645757
39,123333	0,2	-0,643900
39,126667	0,2	-0,643870
39,130000	0,2	-0,645635
39,133333	0,2	-0,648264
39,136667	0,2	-0,650641
39,140000	0,2	-0,652039
39,143333	0,2	-0,652240
39,146667	0,2	-0,651520
39,150000	0,2	-0,650416
39,153333	0,2	-0,649367
39,156667	0,2	-0,648614
39,160000	0,2	-0,648208
39,163333	0,2	-0,648022
39,166667	0,2	-0,647873
39,170000	0,2	-0,647710
39,173333	0,2	-0,647775
39,176667	0,2	-0,648370
39,180000	0,2	-0,649332
39,183333	0,2	-0,650036
39,186667	0,2	-0,649965
39,190000	0,2	-0,649226
39,193333	0,2	-0,648535
39,196667	0,2	-0,648593
39,200000	0,2	-0,649590
39,203333	0,2	-0,651210
39,206667	0,2	-0,652753
39,210000	0,2	-0,653574
39,213333	0,2	-0,653628
39,216667	0,2	-0,653255
39,220000	0,2	-0,652757
39,223333	0,2	-0,652447
39,226667	0,2	-0,652703
39,230000	0,2	-0,653727
39,233333	0,2	-0,655276
39,236667	0,2	-0,656711
39,240000	0,2	-0,657417
39,243333	0,2	-0,657139
39,246667	0,2	-0,655887
39,250000	0,2	-0,653799
39,253333	0,2	-0,651263
39,256667	0,2	-0,648794
39,260000	0,2	-0,646780
39,263333	0,2	-0,645389
39,266667	0,2	-0,644382
39,270000	0,2	-0,643378
39,273333	0,2	-0,642453
39,276667	0,2	-0,641951
39,280000	0,2	-0,641887
39,283333	0,2	-0,641940
39,286667	0,2	-0,641907
39,290000	0,2	-0,641995
39,293333	0,2	-0,642527
39,296667	0,2	-0,643390
39,300000	0,2	-0,644237
39,303333	0,2	-0,645084
39,306667	0,2	-0,646259
39,310000	0,2	-0,647999
39,313333	0,2	-0,650099
39,316667	0,2	-0,651955
39,320000	0,2	-0,653245
39,323333	0,2	-0,654122
39,326667	0,2	-0,654598
39,330000	0,2	-0,654316
39,333333	0,2	-0,653168
39,336667	0,2	-0,651815
39,340000	0,2	-0,651127
39,343333	0,2	-0,651199
39,346667	0,2	-0,651410
39,350000	0,2	-0,651268
39,353333	0,2	-0,650797
39,356667	0,2	-0,650487
39,360000	0,2	-0,651025
39,363333	0,2	-0,652508
39,366667	0,2	-0,654165
39,370000	0,2	-0,655235
39,373333	0,2	-0,655646
39,376667	0,2	-0,655754
39,380000	0,2	-0,655774
39,383333	0,2	-0,655551
39,386667	0,2	-0,654861
39,390000	0,2	-0,653727
39,393333	0,2	-0,652312
39,396667	0,2	-0,650586
39,400000	0,2	-0,648344
39,403333	0,2	-0,645757
39,406667	0,2	-0,643589
39,410000	0,2	-0,642684
39,413333	0,2	-0,643272
39,416667	0,2	-0,644641
39,420000	0,2	-0,645681
39,423333	0,2	-0,645934
39,426667	0,2	-0,645823
39,430000	0,2	-0,645859
39,433333	0,2	-0,646186
39,436667	0,2	-0,646762
39,440000	0,2	-0,647382
39,443333	0,2	-0,647751
39,446667	0,2	-0,647790
39,450000	0,2	-0,647535
39,453333	0,2	-0,646925
39,456667	0,2	-0,646091
39,460000	0,2	-0,645571
39,463333	0,2	-0,645822
39,466667	0,2	-0,646615
39,470000	0,2	-0,647183
39,473333	0,2	-0,646988
39,476667	0,2	-0,646136
39,480000	0,2	-0,645040
39,483333	0,2	-0,644112
39,486667	0,2	-0,643751
39,490000	0,2	-0,643975
39,493333	0,2	-0,644136
39,496667	0,2	-0,643596
39,500000	0,2	-0,642394
39,503333	0,2	-0,641007
39,506667	0,2	-0,639931
39,510000	0,2	-0,639568
39,513333	0,2	-0,640221
39,516667	0,2	-0,641987
39,520000	0,2	-0,644486
39,523333	0,2	-0,646942
39,526667	0,2	-0,648631
39,530000	0,2	-0,649078
39,533333	0,2	-0,648175
39,536667	0,2	-0,646292
39,540000	0,2	-0,643953
39,543333	0,2	-0,641487
39,546667	0,2	-0,639260
39,550000	0,2	-0,637789
39,553333	0,2	-0,637368
39,556667	0,2	-0,637859
39,560000	0,2	-0,638865
39,563333	0,2	-0,640028
39,566667	0,2	-0,641058
39,570000	0,2	-0,641537
39,573333	0,2	-0,641084
39,576667	0,2	-0,639819
39,580000	0,2	-0,638452
39,583333	0,2	-0,637870
39,586667	0,2	-0,638664
39,590000	0,2	-0,640860
39,593333	0,2	-0,643696
39,596667	0,2	-0,645724
39,600000	0,2	-0,645790
39,603333	0,2	-0,643991
39,606667	0,2	-0,641353
39,610000	0,2	-0,638975
39,613333	0,2	-0,637622
39,616667	0,2	-0,637495
39,620000	0,2	-0,638106
39,623333	0,2	-0,638562
39,626667	0,2	-0,638256
39,630000	0,2	-0,637359
39,633333	0,2	-0,636490
39,636667	0,2	-0,636128
39,640000	0,2	-0,636354
39,643333	0,2	-0,636825
39,646667	0,2	-0,636979
39,650000	0,2	-0,636309
39,653333	0,2	-0,634741
39,656667	0,2	-0,632924
39,660000	0,2	-0,631779
39,663333	0,2	-0,631708
39,666667	0,2	-0,632497
39,670000	0,2	-0,633787
39,673333	0,2	-0,635340
39,676667	0,2	-0,636919
39,680000	0,2	-0,638249
39,683333	0,2	-0,639159
39,686667	0,2	-0,639483
39,690000	0,2	-0,639050
39,693333	0,2	-0,638145
39,696667	0,2	-0,637430
39,700000	0,2	-0,637219
39,703333	0,2	-0,637350
39,706667	0,2	-0,637624
39,710000	0,2	-0,637824
39,713333	0,2	-0,637510
39,716667	0,2	-0,636266
39,720000	0,2	-0,634218
39,723333	0,2	-0,632147
39,726667	0,2	-0,630891
39,730000	0,2	-0,630744
39,733333	0,2	-0,631480
39,736667	0,2	-0,632630
39,740000	0,2	-0,633794
39,743333	0,2	-0,634879
39,746667	0,2	-0,635936
39,750000	0,2	-0,636975
39,753333	0,2	-0,638073
39,756667	0,2	-0,639364
39,760000	0,2	-0,640870
39,763333	0,2	-0,642406
39,766667	0,2	-0,643556
39,770000	0,2	-0,643918
39,773333	0,2	-0,643493
39,776667	0,2	-0,642677
39,780000	0,2	-0,641836
39,783333	0,2	-0,640970
39,786667	0,2	-0,639838
39,790000	0,2	-0,638322
39,793333	0,2	-0,636647
39,796667	0,2	-0,635223
39,800000	0,2	-0,634292
39,803333	0,2	-0,633832
39,806667	0,2	-0,633702
39,810000	0,2	-0,633696
39,813333	0,2	-0,633561
39,816667	0,2	-0,633132
39,820000	0,2	-0,632491
39,823333	0,2	-0,631843
39,826667	0,2	-0,631399
39,830000	0,2	-0,631502
39,833333	0,2	-0,632553
39,836667	0,2	-0,634569
39,840000	0,2	-0,636909
39,843333	0,2	-0,638623
39,846667	0,2	-0,639105
39,850000	0,2	-0,638332
39,853333	0,2	-0,636657
39,856667	0,2	-0,634395
39,860000	0,2	-0,631559
39,863333	0,2	-0,628261
39,866667	0,2	-0,625239
39,870000	0,2	-0,623401
39,873333	0,2	-0,622743
39,876667	0,2	-0,622391
39,880000	0,2	-0,621805
39,883333	0,2	-0,621339
39,886667	0,2	-0,621586
39,890000	0,2	-0,622695
39,893333	0,2	-0,624395
39,896667	0,2	-0,626212
39,900000	0,2	-0,627597
39,903333	0,2	-0,628277
39,906667	0,2	-0,628419
39,910000	0,2	-0,628270
39,913333	0,2	-0,627935
39,916667	0,2	-0,627529
39,920000	0,2	-0,627233
39,923333	0,2	-0,627086
39,926667	0,2	-0,627042
39,930000	0,2	-0,627365
39,933333	0,2	-0,628543
39,936667	0,2	-0,630682
39,940000	0,2	-0,633254
39,943333	0,2	-0,635457
39,946667	0,2	-0,636668
39,950000	0,2	-0,636707
39,953333	0,2	-0,635883
39,956667	0,2	-0,634713
39,960000	0,2	-0,633480
39,963333	0,2	-0,632118
39,966667	0,2	-0,630606
39,970000	0,2	-0,629230
39,973333	0,2	-0,628185
39,976667	0,2	-0,627313
39,980000	0,2	-0,626589
39,983333	0,2	-0,626439
39,986667	0,2	-0,627263
39,990000	0,2	-0,628795
39,993333	0,2	-0,630098
39,996667	0,2	-0,630167
40,000000	0,2	-0,628721
