# Supplementary material for: Dynamics of the compartmentalized Streptomyces chromosome during metabolic differentiation
Source: Nat Commun. 2021 Sep 1;12:5221. doi: 10.1038/s41467-021-25462-1 (PMC8410849; doi:10.1038/s41467-021-25462-1)
Supplement: Supplementary file 9 — Source Data [file 41467_2021_25462_MOESM9_ESM.zip › Source Data/Source_data_Supplementary-Fig_2C/WT_24h_4.txt]

File Path	chrom://actine-inst-00/ChromeleonLocal/Instrument Data/U3000/utilisateurs/Herve/stephanie congo 30-04-2021/05-05-21-congoSteph-insert-1.seq/145.smp/UV_VIS_2.channel/UV_VIS_2.chm
Channel	UV_VIS_2

Injection Information:
Data Vault	ChromeleonLocal
Injection	100-WT-MP5-24H-NT-RAYAN1
Injection Number	100
Position	BC4
Comment	
Processing Method	Basic Quantitative
Instrument Method	Meth Congo40min
Type	Unknown
Status	Finished
Injection Date	13/05/2021
Injection Time	12:18:22
Injection Volume (µl)	80,000
Dilution Factor	1,0000
Weight	1,0000

Chromatogram Data Information:
Time Min. (min)	0,000000
Time Max. (min)	40,000000
Data Points	12001
Detector	UV
Generating Data System	Chromeleon 7.2.9.11323
Exporting Data System	Chromeleon 7.2.9.0
Operator	Instrument Controller
Signal Quantity	Absorbance
Signal Unit	mAU
Signal Min.	-3,025830
Signal Max.	266,693588
Channel	UV_VIS_2
Driver Name	DAD3000.dll
Channel Type	Evaluation
Min. Step (s)	0,2
Max. Step (s)	0,2
Average Step (s)	0,2

Signal Parameter Information:
Signal Info	WVL:297 nm

Chromatogram Data:
Time (min)	Step (s)	Value (mAU)
0,000000	n.a.	0,000000
0,003333	0,2	-0,000398
0,006667	0,2	-0,003254
0,010000	0,2	-0,012709
0,013333	0,2	-0,032120
0,016667	0,2	-0,060175
0,020000	0,2	-0,090676
0,023333	0,2	-0,116121
0,026667	0,2	-0,131465
0,030000	0,2	-0,135612
0,033333	0,2	-0,130772
0,036667	0,2	-0,120987
0,040000	0,2	-0,110498
0,043333	0,2	-0,102421
0,046667	0,2	-0,098278
0,050000	0,2	-0,097935
0,053333	0,2	-0,099904
0,056667	0,2	-0,102396
0,060000	0,2	-0,104338
0,063333	0,2	-0,105508
0,066667	0,2	-0,106200
0,070000	0,2	-0,106937
0,073333	0,2	-0,108155
0,076667	0,2	-0,109713
0,080000	0,2	-0,110846
0,083333	0,2	-0,111050
0,086667	0,2	-0,110791
0,090000	0,2	-0,111002
0,093333	0,2	-0,112187
0,096667	0,2	-0,114253
0,100000	0,2	-0,116836
0,103333	0,2	-0,119443
0,106667	0,2	-0,121513
0,110000	0,2	-0,122895
0,113333	0,2	-0,124194
0,116667	0,2	-0,126210
0,120000	0,2	-0,129236
0,123333	0,2	-0,133086
0,126667	0,2	-0,137372
0,130000	0,2	-0,141695
0,133333	0,2	-0,145856
0,136667	0,2	-0,149918
0,140000	0,2	-0,154007
0,143333	0,2	-0,158012
0,146667	0,2	-0,161615
0,150000	0,2	-0,164759
0,153333	0,2	-0,167746
0,156667	0,2	-0,170770
0,160000	0,2	-0,173784
0,163333	0,2	-0,176768
0,166667	0,2	-0,179921
0,170000	0,2	-0,183612
0,173333	0,2	-0,188045
0,176667	0,2	-0,192893
0,180000	0,2	-0,197411
0,183333	0,2	-0,201136
0,186667	0,2	-0,204363
0,190000	0,2	-0,207800
0,193333	0,2	-0,211946
0,196667	0,2	-0,216820
0,200000	0,2	-0,222157
0,203333	0,2	-0,227767
0,206667	0,2	-0,233405
0,210000	0,2	-0,238418
0,213333	0,2	-0,242147
0,216667	0,2	-0,244721
0,220000	0,2	-0,246931
0,223333	0,2	-0,249415
0,226667	0,2	-0,252317
0,230000	0,2	-0,255565
0,233333	0,2	-0,259018
0,236667	0,2	-0,262441
0,240000	0,2	-0,265860
0,243333	0,2	-0,269770
0,246667	0,2	-0,274665
0,250000	0,2	-0,280509
0,253333	0,2	-0,286641
0,256667	0,2	-0,292213
0,260000	0,2	-0,296837
0,263333	0,2	-0,300701
0,266667	0,2	-0,304234
0,270000	0,2	-0,308006
0,273333	0,2	-0,312665
0,276667	0,2	-0,318503
0,280000	0,2	-0,325073
0,283333	0,2	-0,331294
0,286667	0,2	-0,336165
0,290000	0,2	-0,339698
0,293333	0,2	-0,342964
0,296667	0,2	-0,346891
0,300000	0,2	-0,351368
0,303333	0,2	-0,355878
0,306667	0,2	-0,360433
0,310000	0,2	-0,365396
0,313333	0,2	-0,370778
0,316667	0,2	-0,376130
0,320000	0,2	-0,380992
0,323333	0,2	-0,385097
0,326667	0,2	-0,388399
0,330000	0,2	-0,391286
0,333333	0,2	-0,394499
0,336667	0,2	-0,398611
0,340000	0,2	-0,403709
0,343333	0,2	-0,409549
0,346667	0,2	-0,415823
0,350000	0,2	-0,422146
0,353333	0,2	-0,427974
0,356667	0,2	-0,432919
0,360000	0,2	-0,437104
0,363333	0,2	-0,440968
0,366667	0,2	-0,444897
0,370000	0,2	-0,449226
0,373333	0,2	-0,454204
0,376667	0,2	-0,459774
0,380000	0,2	-0,465716
0,383333	0,2	-0,471869
0,386667	0,2	-0,477885
0,390000	0,2	-0,483366
0,393333	0,2	-0,488497
0,396667	0,2	-0,493790
0,400000	0,2	-0,499361
0,403333	0,2	-0,505101
0,406667	0,2	-0,511121
0,410000	0,2	-0,517447
0,413333	0,2	-0,523666
0,416667	0,2	-0,529278
0,420000	0,2	-0,534168
0,423333	0,2	-0,538555
0,426667	0,2	-0,542899
0,430000	0,2	-0,547889
0,433333	0,2	-0,554031
0,436667	0,2	-0,561153
0,440000	0,2	-0,568572
0,443333	0,2	-0,575680
0,446667	0,2	-0,582285
0,450000	0,2	-0,588621
0,453333	0,2	-0,594997
0,456667	0,2	-0,601294
0,460000	0,2	-0,607138
0,463333	0,2	-0,612567
0,466667	0,2	-0,618200
0,470000	0,2	-0,624635
0,473333	0,2	-0,631809
0,476667	0,2	-0,639097
0,480000	0,2	-0,645873
0,483333	0,2	-0,651873
0,486667	0,2	-0,657314
0,490000	0,2	-0,662733
0,493333	0,2	-0,668550
0,496667	0,2	-0,674751
0,500000	0,2	-0,680982
0,503333	0,2	-0,686905
0,506667	0,2	-0,692471
0,510000	0,2	-0,697832
0,513333	0,2	-0,703248
0,516667	0,2	-0,709122
0,520000	0,2	-0,715753
0,523333	0,2	-0,723121
0,526667	0,2	-0,731118
0,530000	0,2	-0,739820
0,533333	0,2	-0,749170
0,536667	0,2	-0,758612
0,540000	0,2	-0,767508
0,543333	0,2	-0,775708
0,546667	0,2	-0,783515
0,550000	0,2	-0,791358
0,553333	0,2	-0,799465
0,556667	0,2	-0,807704
0,560000	0,2	-0,815689
0,563333	0,2	-0,823048
0,566667	0,2	-0,829805
0,570000	0,2	-0,836519
0,573333	0,2	-0,843658
0,576667	0,2	-0,850949
0,580000	0,2	-0,857829
0,583333	0,2	-0,864203
0,586667	0,2	-0,870451
0,590000	0,2	-0,877256
0,593333	0,2	-0,885465
0,596667	0,2	-0,895460
0,600000	0,2	-0,906659
0,603333	0,2	-0,918028
0,606667	0,2	-0,928965
0,610000	0,2	-0,939513
0,613333	0,2	-0,949834
0,616667	0,2	-0,959785
0,620000	0,2	-0,969223
0,623333	0,2	-0,978408
0,626667	0,2	-0,987867
0,630000	0,2	-0,998055
0,633333	0,2	-1,008974
0,636667	0,2	-1,019961
0,640000	0,2	-1,030023
0,643333	0,2	-1,038551
0,646667	0,2	-1,045662
0,650000	0,2	-1,051889
0,653333	0,2	-1,057891
0,656667	0,2	-1,064245
0,660000	0,2	-1,071044
0,663333	0,2	-1,078044
0,666667	0,2	-1,085482
0,670000	0,2	-1,094294
0,673333	0,2	-1,105323
0,676667	0,2	-1,118612
0,680000	0,2	-1,133436
0,683333	0,2	-1,148583
0,686667	0,2	-1,162677
0,690000	0,2	-1,174880
0,693333	0,2	-1,185517
0,696667	0,2	-1,195753
0,700000	0,2	-1,206621
0,703333	0,2	-1,218370
0,706667	0,2	-1,230481
0,710000	0,2	-1,242213
0,713333	0,2	-1,253217
0,716667	0,2	-1,263748
0,720000	0,2	-1,274425
0,723333	0,2	-1,285578
0,726667	0,2	-1,296813
0,730000	0,2	-1,307623
0,733333	0,2	-1,318171
0,736667	0,2	-1,329112
0,740000	0,2	-1,340916
0,743333	0,2	-1,353551
0,746667	0,2	-1,366709
0,750000	0,2	-1,380241
0,753333	0,2	-1,394240
0,756667	0,2	-1,408982
0,760000	0,2	-1,424774
0,763333	0,2	-1,441463
0,766667	0,2	-1,458366
0,770000	0,2	-1,474870
0,773333	0,2	-1,490734
0,776667	0,2	-1,506065
0,780000	0,2	-1,521149
0,783333	0,2	-1,535894
0,786667	0,2	-1,549791
0,790000	0,2	-1,562692
0,793333	0,2	-1,575013
0,796667	0,2	-1,587230
0,800000	0,2	-1,599636
0,803333	0,2	-1,612281
0,806667	0,2	-1,624985
0,810000	0,2	-1,637542
0,813333	0,2	-1,649904
0,816667	0,2	-1,662326
0,820000	0,2	-1,675415
0,823333	0,2	-1,689796
0,826667	0,2	-1,705666
0,830000	0,2	-1,722695
0,833333	0,2	-1,740144
0,836667	0,2	-1,757367
0,840000	0,2	-1,774597
0,843333	0,2	-1,792792
0,846667	0,2	-1,812392
0,850000	0,2	-1,832767
0,853333	0,2	-1,852969
0,856667	0,2	-1,872437
0,860000	0,2	-1,890885
0,863333	0,2	-1,908127
0,866667	0,2	-1,924264
0,870000	0,2	-1,939767
0,873333	0,2	-1,955293
0,876667	0,2	-1,971381
0,880000	0,2	-1,988154
0,883333	0,2	-2,005283
0,886667	0,2	-2,022164
0,890000	0,2	-2,038269
0,893333	0,2	-2,053609
0,896667	0,2	-2,068679
0,900000	0,2	-2,084113
0,903333	0,2	-2,100800
0,906667	0,2	-2,119750
0,910000	0,2	-2,141214
0,913333	0,2	-2,164092
0,916667	0,2	-2,186522
0,920000	0,2	-2,207065
0,923333	0,2	-2,225246
0,926667	0,2	-2,241471
0,930000	0,2	-2,256874
0,933333	0,2	-2,272847
0,936667	0,2	-2,290193
0,940000	0,2	-2,308641
0,943333	0,2	-2,327197
0,946667	0,2	-2,344910
0,950000	0,2	-2,361516
0,953333	0,2	-2,377560
0,956667	0,2	-2,393783
0,960000	0,2	-2,410396
0,963333	0,2	-2,427022
0,966667	0,2	-2,443257
0,970000	0,2	-2,459131
0,973333	0,2	-2,474878
0,976667	0,2	-2,490436
0,980000	0,2	-2,505475
0,983333	0,2	-2,519935
0,986667	0,2	-2,534298
0,990000	0,2	-2,549272
0,993333	0,2	-2,565457
0,996667	0,2	-2,583227
1,000000	0,2	-2,602514
1,003333	0,2	-2,622647
1,006667	0,2	-2,642642
1,010000	0,2	-2,661772
1,013333	0,2	-2,679876
1,016667	0,2	-2,697092
1,020000	0,2	-2,713462
1,023333	0,2	-2,728848
1,026667	0,2	-2,742995
1,030000	0,2	-2,755835
1,033333	0,2	-2,767735
1,036667	0,2	-2,779140
1,040000	0,2	-2,790177
1,043333	0,2	-2,800603
1,046667	0,2	-2,810034
1,050000	0,2	-2,818467
1,053333	0,2	-2,826488
1,056667	0,2	-2,835132
1,060000	0,2	-2,845748
1,063333	0,2	-2,859321
1,066667	0,2	-2,875365
1,070000	0,2	-2,891873
1,073333	0,2	-2,906639
1,076667	0,2	-2,918569
1,080000	0,2	-2,927921
1,083333	0,2	-2,935683
1,086667	0,2	-2,942983
1,090000	0,2	-2,950598
1,093333	0,2	-2,958518
1,096667	0,2	-2,966022
1,100000	0,2	-2,972255
1,103333	0,2	-2,976844
1,106667	0,2	-2,980077
1,110000	0,2	-2,982539
1,113333	0,2	-2,984820
1,116667	0,2	-2,987378
1,120000	0,2	-2,990214
1,123333	0,2	-2,992927
1,126667	0,2	-2,995152
1,130000	0,2	-2,996510
1,133333	0,2	-2,996446
1,136667	0,2	-2,994922
1,140000	0,2	-2,993099
1,143333	0,2	-2,992660
1,146667	0,2	-2,994555
1,150000	0,2	-2,998759
1,153333	0,2	-3,004765
1,156667	0,2	-3,011622
1,160000	0,2	-3,017886
1,163333	0,2	-3,022317
1,166667	0,2	-3,024649
1,170000	0,2	-3,025502
1,173333	0,2	-3,025744
1,176667	0,2	-3,025830
1,180000	0,2	-3,025358
1,183333	0,2	-3,023531
1,186667	0,2	-3,020194
1,190000	0,2	-3,016150
1,193333	0,2	-3,012452
1,196667	0,2	-3,009259
1,200000	0,2	-3,005407
1,203333	0,2	-2,999374
1,206667	0,2	-2,990615
1,210000	0,2	-2,980118
1,213333	0,2	-2,970145
1,216667	0,2	-2,963157
1,220000	0,2	-2,960160
1,223333	0,2	-2,959889
1,226667	0,2	-2,959902
1,230000	0,2	-2,958414
1,233333	0,2	-2,955115
1,236667	0,2	-2,950677
1,240000	0,2	-2,945806
1,243333	0,2	-2,940789
1,246667	0,2	-2,935527
1,250000	0,2	-2,929692
1,253333	0,2	-2,923145
1,256667	0,2	-2,916235
1,260000	0,2	-2,909352
1,263333	0,2	-2,902334
1,266667	0,2	-2,894488
1,270000	0,2	-2,885235
1,273333	0,2	-2,874766
1,276667	0,2	-2,863824
1,280000	0,2	-2,852721
1,283333	0,2	-2,840983
1,286667	0,2	-2,828191
1,290000	0,2	-2,814919
1,293333	0,2	-2,802584
1,296667	0,2	-2,792641
1,300000	0,2	-2,785945
1,303333	0,2	-2,782333
1,306667	0,2	-2,780601
1,310000	0,2	-2,779016
1,313333	0,2	-2,775855
1,316667	0,2	-2,769865
1,320000	0,2	-2,760890
1,323333	0,2	-2,750218
1,326667	0,2	-2,739880
1,330000	0,2	-2,731205
1,333333	0,2	-2,723875
1,336667	0,2	-2,716307
1,340000	0,2	-2,707122
1,343333	0,2	-2,696241
1,346667	0,2	-2,684593
1,350000	0,2	-2,673198
1,353333	0,2	-2,662572
1,356667	0,2	-2,652494
1,360000	0,2	-2,642247
1,363333	0,2	-2,631285
1,366667	0,2	-2,619705
1,370000	0,2	-2,608167
1,373333	0,2	-2,597313
1,376667	0,2	-2,587395
1,380000	0,2	-2,578583
1,383333	0,2	-2,570995
1,386667	0,2	-2,564415
1,390000	0,2	-2,558634
1,393333	0,2	-2,553537
1,396667	0,2	-2,548565
1,400000	0,2	-2,542938
1,403333	0,2	-2,536482
1,406667	0,2	-2,529767
1,410000	0,2	-2,523505
1,413333	0,2	-2,517953
1,416667	0,2	-2,512793
1,420000	0,2	-2,507313
1,423333	0,2	-2,500609
1,426667	0,2	-2,492080
1,430000	0,2	-2,482057
1,433333	0,2	-2,471481
1,436667	0,2	-2,460892
1,440000	0,2	-2,450288
1,443333	0,2	-2,439681
1,446667	0,2	-2,429404
1,450000	0,2	-2,420214
1,453333	0,2	-2,412966
1,456667	0,2	-2,407819
1,460000	0,2	-2,403898
1,463333	0,2	-2,400033
1,466667	0,2	-2,395694
1,470000	0,2	-2,390878
1,473333	0,2	-2,385378
1,476667	0,2	-2,378815
1,480000	0,2	-2,371297
1,483333	0,2	-2,363542
1,486667	0,2	-2,356232
1,490000	0,2	-2,349477
1,493333	0,2	-2,342955
1,496667	0,2	-2,336200
1,500000	0,2	-2,328754
1,503333	0,2	-2,320580
1,506667	0,2	-2,312257
1,510000	0,2	-2,304482
1,513333	0,2	-2,297578
1,516667	0,2	-2,291457
1,520000	0,2	-2,285732
1,523333	0,2	-2,279818
1,526667	0,2	-2,273362
1,530000	0,2	-2,266772
1,533333	0,2	-2,260955
1,536667	0,2	-2,256600
1,540000	0,2	-2,253729
1,543333	0,2	-2,251546
1,546667	0,2	-2,248714
1,550000	0,2	-2,243963
1,553333	0,2	-2,236822
1,556667	0,2	-2,228135
1,560000	0,2	-2,219864
1,563333	0,2	-2,214009
1,566667	0,2	-2,211130
1,570000	0,2	-2,209802
1,573333	0,2	-2,207822
1,576667	0,2	-2,203767
1,580000	0,2	-2,197566
1,583333	0,2	-2,190065
1,586667	0,2	-2,182083
1,590000	0,2	-2,174014
1,593333	0,2	-2,166174
1,596667	0,2	-2,158850
1,600000	0,2	-2,152065
1,603333	0,2	-2,145852
1,606667	0,2	-2,140544
1,610000	0,2	-2,136437
1,613333	0,2	-2,133359
1,616667	0,2	-2,130703
1,620000	0,2	-2,127848
1,623333	0,2	-2,124593
1,626667	0,2	-2,121085
1,630000	0,2	-2,117266
1,633333	0,2	-2,112683
1,636667	0,2	-2,106987
1,640000	0,2	-2,100553
1,643333	0,2	-2,094517
1,646667	0,2	-2,090002
1,650000	0,2	-2,087116
1,653333	0,2	-2,084726
1,656667	0,2	-2,081434
1,660000	0,2	-2,076684
1,663333	0,2	-2,070780
1,666667	0,2	-2,064315
1,670000	0,2	-2,057846
1,673333	0,2	-2,051742
1,676667	0,2	-2,046125
1,680000	0,2	-2,041034
1,683333	0,2	-2,036602
1,686667	0,2	-2,033057
1,690000	0,2	-2,030541
1,693333	0,2	-2,028697
1,696667	0,2	-2,026624
1,700000	0,2	-2,023536
1,703333	0,2	-2,019296
1,706667	0,2	-2,014174
1,710000	0,2	-2,008537
1,713333	0,2	-2,002931
1,716667	0,2	-1,997868
1,720000	0,2	-1,993556
1,723333	0,2	-1,990060
1,726667	0,2	-1,987155
1,730000	0,2	-1,984128
1,733333	0,2	-1,980325
1,736667	0,2	-1,975733
1,740000	0,2	-1,970878
1,743333	0,2	-1,966246
1,746667	0,2	-1,961775
1,750000	0,2	-1,957039
1,753333	0,2	-1,951922
1,756667	0,2	-1,946641
1,760000	0,2	-1,941241
1,763333	0,2	-1,935743
1,766667	0,2	-1,930561
1,770000	0,2	-1,926217
1,773333	0,2	-1,922821
1,776667	0,2	-1,920106
1,780000	0,2	-1,917794
1,783333	0,2	-1,915702
1,786667	0,2	-1,913622
1,790000	0,2	-1,911386
1,793333	0,2	-1,908935
1,796667	0,2	-1,906240
1,800000	0,2	-1,903325
1,803333	0,2	-1,900373
1,806667	0,2	-1,897415
1,810000	0,2	-1,894084
1,813333	0,2	-1,890190
1,816667	0,2	-1,886203
1,820000	0,2	-1,882793
1,823333	0,2	-1,880260
1,826667	0,2	-1,878423
1,830000	0,2	-1,876688
1,833333	0,2	-1,874296
1,836667	0,2	-1,870821
1,840000	0,2	-1,866578
1,843333	0,2	-1,862604
1,846667	0,2	-1,859887
1,850000	0,2	-1,858446
1,853333	0,2	-1,857563
1,856667	0,2	-1,856717
1,860000	0,2	-1,855686
1,863333	0,2	-1,854079
1,866667	0,2	-1,851480
1,870000	0,2	-1,848001
1,873333	0,2	-1,844320
1,876667	0,2	-1,841103
1,880000	0,2	-1,838430
1,883333	0,2	-1,835855
1,886667	0,2	-1,832953
1,890000	0,2	-1,829691
1,893333	0,2	-1,826341
1,896667	0,2	-1,823186
1,900000	0,2	-1,820516
1,903333	0,2	-1,818572
1,906667	0,2	-1,817265
1,910000	0,2	-1,816182
1,913333	0,2	-1,814817
1,916667	0,2	-1,812836
1,920000	0,2	-1,810398
1,923333	0,2	-1,808036
1,926667	0,2	-1,806313
1,930000	0,2	-1,805757
1,933333	0,2	-1,806503
1,936667	0,2	-1,807968
1,940000	0,2	-1,809235
1,943333	0,2	-1,809626
1,946667	0,2	-1,808792
1,950000	0,2	-1,806629
1,953333	0,2	-1,803600
1,956667	0,2	-1,800674
1,960000	0,2	-1,798418
1,963333	0,2	-1,796622
1,966667	0,2	-1,794904
1,970000	0,2	-1,793135
1,973333	0,2	-1,791355
1,976667	0,2	-1,789615
1,980000	0,2	-1,787831
1,983333	0,2	-1,785880
1,986667	0,2	-1,783959
1,990000	0,2	-1,782450
1,993333	0,2	-1,781445
1,996667	0,2	-1,780735
2,000000	0,2	-1,779961
2,003333	0,2	-1,778773
2,006667	0,2	-1,777258
2,010000	0,2	-1,776049
2,013333	0,2	-1,775633
2,016667	0,2	-1,775809
2,020000	0,2	-1,776066
2,023333	0,2	-1,776133
2,026667	0,2	-1,775955
2,030000	0,2	-1,775404
2,033333	0,2	-1,774275
2,036667	0,2	-1,772595
2,040000	0,2	-1,770766
2,043333	0,2	-1,769287
2,046667	0,2	-1,768246
2,050000	0,2	-1,767213
2,053333	0,2	-1,765947
2,056667	0,2	-1,764869
2,060000	0,2	-1,764456
2,063333	0,2	-1,764594
2,066667	0,2	-1,764659
2,070000	0,2	-1,763887
2,073333	0,2	-1,761958
2,076667	0,2	-1,759533
2,080000	0,2	-1,757825
2,083333	0,2	-1,757424
2,086667	0,2	-1,757721
2,090000	0,2	-1,757535
2,093333	0,2	-1,756261
2,096667	0,2	-1,754343
2,100000	0,2	-1,752594
2,103333	0,2	-1,751377
2,106667	0,2	-1,750625
2,110000	0,2	-1,750200
2,113333	0,2	-1,749834
2,116667	0,2	-1,749130
2,120000	0,2	-1,748022
2,123333	0,2	-1,746679
2,126667	0,2	-1,745028
2,130000	0,2	-1,742997
2,133333	0,2	-1,740758
2,136667	0,2	-1,738506
2,140000	0,2	-1,736459
2,143333	0,2	-1,735017
2,146667	0,2	-1,734496
2,150000	0,2	-1,734658
2,153333	0,2	-1,734832
2,156667	0,2	-1,734453
2,160000	0,2	-1,733356
2,163333	0,2	-1,731906
2,166667	0,2	-1,730753
2,170000	0,2	-1,730156
2,173333	0,2	-1,729747
2,176667	0,2	-1,729081
2,180000	0,2	-1,728231
2,183333	0,2	-1,727603
2,186667	0,2	-1,727238
2,190000	0,2	-1,726669
2,193333	0,2	-1,725373
2,196667	0,2	-1,723080
2,200000	0,2	-1,719930
2,203333	0,2	-1,716705
2,206667	0,2	-1,714447
2,210000	0,2	-1,713414
2,213333	0,2	-1,712890
2,216667	0,2	-1,712003
2,220000	0,2	-1,710356
2,223333	0,2	-1,708131
2,226667	0,2	-1,705841
2,230000	0,2	-1,703894
2,233333	0,2	-1,702459
2,236667	0,2	-1,701683
2,240000	0,2	-1,701737
2,243333	0,2	-1,702556
2,246667	0,2	-1,703713
2,250000	0,2	-1,704525
2,253333	0,2	-1,704444
2,256667	0,2	-1,703564
2,260000	0,2	-1,702532
2,263333	0,2	-1,701941
2,266667	0,2	-1,701908
2,270000	0,2	-1,702020
2,273333	0,2	-1,701670
2,276667	0,2	-1,700611
2,280000	0,2	-1,699000
2,283333	0,2	-1,697006
2,286667	0,2	-1,694795
2,290000	0,2	-1,692737
2,293333	0,2	-1,691291
2,296667	0,2	-1,690782
2,300000	0,2	-1,691206
2,303333	0,2	-1,692068
2,306667	0,2	-1,692421
2,310000	0,2	-1,691429
2,313333	0,2	-1,689270
2,316667	0,2	-1,687141
2,320000	0,2	-1,686065
2,323333	0,2	-1,685982
2,326667	0,2	-1,686065
2,330000	0,2	-1,685783
2,333333	0,2	-1,685447
2,336667	0,2	-1,685606
2,340000	0,2	-1,686416
2,343333	0,2	-1,687743
2,346667	0,2	-1,689191
2,350000	0,2	-1,690064
2,353333	0,2	-1,689865
2,356667	0,2	-1,688798
2,360000	0,2	-1,687663
2,363333	0,2	-1,687258
2,366667	0,2	-1,687852
2,370000	0,2	-1,689096
2,373333	0,2	-1,690113
2,376667	0,2	-1,689840
2,380000	0,2	-1,687831
2,383333	0,2	-1,684721
2,386667	0,2	-1,681741
2,390000	0,2	-1,679954
2,393333	0,2	-1,679828
2,396667	0,2	-1,681143
2,400000	0,2	-1,683222
2,403333	0,2	-1,685392
2,406667	0,2	-1,687270
2,410000	0,2	-1,688753
2,413333	0,2	-1,689801
2,416667	0,2	-1,690356
2,420000	0,2	-1,690504
2,423333	0,2	-1,690437
2,426667	0,2	-1,690220
2,430000	0,2	-1,689771
2,433333	0,2	-1,688903
2,436667	0,2	-1,687423
2,440000	0,2	-1,685393
2,443333	0,2	-1,683371
2,446667	0,2	-1,682129
2,450000	0,2	-1,682033
2,453333	0,2	-1,682915
2,456667	0,2	-1,684402
2,460000	0,2	-1,686047
2,463333	0,2	-1,687384
2,466667	0,2	-1,688159
2,470000	0,2	-1,688438
2,473333	0,2	-1,688440
2,476667	0,2	-1,688461
2,480000	0,2	-1,688875
2,483333	0,2	-1,689831
2,486667	0,2	-1,690987
2,490000	0,2	-1,691836
2,493333	0,2	-1,692248
2,496667	0,2	-1,692519
2,500000	0,2	-1,692986
2,503333	0,2	-1,693654
2,506667	0,2	-1,694170
2,510000	0,2	-1,694149
2,513333	0,2	-1,693495
2,516667	0,2	-1,692391
2,520000	0,2	-1,691047
2,523333	0,2	-1,689675
2,526667	0,2	-1,688622
2,530000	0,2	-1,688154
2,533333	0,2	-1,688071
2,536667	0,2	-1,687929
2,540000	0,2	-1,687564
2,543333	0,2	-1,686997
2,546667	0,2	-1,686151
2,550000	0,2	-1,685165
2,553333	0,2	-1,684622
2,556667	0,2	-1,684972
2,560000	0,2	-1,686025
2,563333	0,2	-1,687223
2,566667	0,2	-1,688070
2,570000	0,2	-1,688205
2,573333	0,2	-1,687531
2,576667	0,2	-1,686464
2,580000	0,2	-1,685770
2,583333	0,2	-1,685987
2,586667	0,2	-1,686792
2,590000	0,2	-1,687150
2,593333	0,2	-1,686469
2,596667	0,2	-1,685348
2,600000	0,2	-1,684875
2,603333	0,2	-1,685517
2,606667	0,2	-1,686957
2,610000	0,2	-1,688554
2,613333	0,2	-1,689708
2,616667	0,2	-1,690301
2,620000	0,2	-1,690746
2,623333	0,2	-1,691323
2,626667	0,2	-1,691900
2,630000	0,2	-1,692231
2,633333	0,2	-1,692038
2,636667	0,2	-1,691066
2,640000	0,2	-1,689496
2,643333	0,2	-1,687955
2,646667	0,2	-1,686925
2,650000	0,2	-1,686516
2,653333	0,2	-1,686673
2,656667	0,2	-1,687192
2,660000	0,2	-1,687680
2,663333	0,2	-1,687788
2,666667	0,2	-1,687417
2,670000	0,2	-1,686593
2,673333	0,2	-1,685509
2,676667	0,2	-1,684782
2,680000	0,2	-1,685000
2,683333	0,2	-1,685953
2,686667	0,2	-1,686951
2,690000	0,2	-1,687709
2,693333	0,2	-1,688287
2,696667	0,2	-1,688428
2,700000	0,2	-1,687583
2,703333	0,2	-1,685676
2,706667	0,2	-1,683533
2,710000	0,2	-1,682256
2,713333	0,2	-1,682257
2,716667	0,2	-1,683056
2,720000	0,2	-1,683784
2,723333	0,2	-1,683756
2,726667	0,2	-1,682751
2,730000	0,2	-1,681196
2,733333	0,2	-1,680055
2,736667	0,2	-1,680108
2,740000	0,2	-1,681412
2,743333	0,2	-1,683339
2,746667	0,2	-1,684907
2,750000	0,2	-1,685390
2,753333	0,2	-1,684738
2,756667	0,2	-1,683344
2,760000	0,2	-1,681645
2,763333	0,2	-1,679941
2,766667	0,2	-1,678191
2,770000	0,2	-1,675942
2,773333	0,2	-1,672804
2,776667	0,2	-1,669051
2,780000	0,2	-1,665488
2,783333	0,2	-1,662697
2,786667	0,2	-1,660693
2,790000	0,2	-1,659053
2,793333	0,2	-1,657096
2,796667	0,2	-1,654295
2,800000	0,2	-1,650661
2,803333	0,2	-1,646433
2,806667	0,2	-1,641568
2,810000	0,2	-1,635691
2,813333	0,2	-1,628252
2,816667	0,2	-1,618834
2,820000	0,2	-1,607399
2,823333	0,2	-1,594001
2,826667	0,2	-1,578247
2,830000	0,2	-1,558989
2,833333	0,2	-1,534464
2,836667	0,2	-1,502996
2,840000	0,2	-1,463657
2,843333	0,2	-1,416343
2,846667	0,2	-1,361797
2,850000	0,2	-1,301647
2,853333	0,2	-1,237828
2,856667	0,2	-1,171972
2,860000	0,2	-1,105407
2,863333	0,2	-1,039207
2,866667	0,2	-0,973742
2,870000	0,2	-0,908089
2,873333	0,2	-0,840090
2,876667	0,2	-0,767071
2,880000	0,2	-0,686043
2,883333	0,2	-0,592890
2,886667	0,2	-0,481448
2,890000	0,2	-0,342695
2,893333	0,2	-0,163820
2,896667	0,2	0,071225
2,900000	0,2	0,377843
2,903333	0,2	0,764869
2,906667	0,2	1,230016
2,910000	0,2	1,758501
2,913333	0,2	2,324470
2,916667	0,2	2,893544
2,920000	0,2	3,425326
2,923333	0,2	3,876792
2,926667	0,2	4,208122
2,930000	0,2	4,391244
2,933333	0,2	4,418168
2,936667	0,2	4,304246
2,940000	0,2	4,084480
2,943333	0,2	3,805056
2,946667	0,2	3,513130
2,950000	0,2	3,247745
2,953333	0,2	3,034631
2,956667	0,2	2,885586
2,960000	0,2	2,800841
2,963333	0,2	2,772717
2,966667	0,2	2,789568
2,970000	0,2	2,839300
2,973333	0,2	2,911500
2,976667	0,2	2,997594
2,980000	0,2	3,090294
2,983333	0,2	3,183702
2,986667	0,2	3,273575
2,990000	0,2	3,357249
2,993333	0,2	3,433707
2,996667	0,2	3,503559
3,000000	0,2	3,568290
3,003333	0,2	3,629358
3,006667	0,2	3,687965
3,010000	0,2	3,745324
3,013333	0,2	3,802916
3,016667	0,2	3,862156
3,020000	0,2	3,923742
3,023333	0,2	3,987589
3,026667	0,2	4,053151
3,030000	0,2	4,119747
3,033333	0,2	4,187264
3,036667	0,2	4,257207
3,040000	0,2	4,334081
3,043333	0,2	4,427326
3,046667	0,2	4,554017
3,050000	0,2	4,743572
3,053333	0,2	5,045664
3,056667	0,2	5,539114
3,060000	0,2	6,333387
3,063333	0,2	7,550208
3,066667	0,2	9,282859
3,070000	0,2	11,553216
3,073333	0,2	14,297807
3,076667	0,2	17,396590
3,080000	0,2	20,724604
3,083333	0,2	24,189071
3,086667	0,2	27,728621
3,090000	0,2	31,281535
3,093333	0,2	34,749833
3,096667	0,2	37,984192
3,100000	0,2	40,798125
3,103333	0,2	43,002828
3,106667	0,2	44,446305
3,110000	0,2	45,042936
3,113333	0,2	44,786703
3,116667	0,2	43,747133
3,120000	0,2	42,051419
3,123333	0,2	39,859955
3,126667	0,2	37,342332
3,130000	0,2	34,657617
3,133333	0,2	31,940983
3,136667	0,2	29,297349
3,140000	0,2	26,800539
3,143333	0,2	24,496191
3,146667	0,2	22,407259
3,150000	0,2	20,540573
3,153333	0,2	18,893746
3,156667	0,2	17,464361
3,160000	0,2	16,265211
3,163333	0,2	15,345183
3,166667	0,2	14,801304
3,170000	0,2	14,756983
3,173333	0,2	15,297253
3,176667	0,2	16,390060
3,180000	0,2	17,846558
3,183333	0,2	19,355815
3,186667	0,2	20,582445
3,190000	0,2	21,275963
3,193333	0,2	21,337302
3,196667	0,2	20,819330
3,200000	0,2	19,875848
3,203333	0,2	18,692400
3,206667	0,2	17,429355
3,210000	0,2	16,192889
3,213333	0,2	15,033450
3,216667	0,2	13,961177
3,220000	0,2	12,965823
3,223333	0,2	12,032794
3,226667	0,2	11,152492
3,230000	0,2	10,323344
3,233333	0,2	9,550125
3,236667	0,2	8,840230
3,240000	0,2	8,200217
3,243333	0,2	7,633755
3,246667	0,2	7,141295
3,250000	0,2	6,720708
3,253333	0,2	6,368009
3,256667	0,2	6,078214
3,260000	0,2	5,846083
3,263333	0,2	5,666129
3,266667	0,2	5,532166
3,270000	0,2	5,437305
3,273333	0,2	5,374402
3,276667	0,2	5,336180
3,280000	0,2	5,315350
3,283333	0,2	5,305585
3,286667	0,2	5,302932
3,290000	0,2	5,306541
3,293333	0,2	5,317859
3,296667	0,2	5,338585
3,300000	0,2	5,368854
3,303333	0,2	5,406536
3,306667	0,2	5,447649
3,310000	0,2	5,487773
3,313333	0,2	5,523345
3,316667	0,2	5,551931
3,320000	0,2	5,572182
3,323333	0,2	5,584215
3,326667	0,2	5,590027
3,330000	0,2	5,593221
3,333333	0,2	5,597941
3,336667	0,2	5,607736
3,340000	0,2	5,624956
3,343333	0,2	5,650580
3,346667	0,2	5,684211
3,350000	0,2	5,724171
3,353333	0,2	5,767325
3,356667	0,2	5,808969
3,360000	0,2	5,843952
3,363333	0,2	5,868643
3,366667	0,2	5,881982
3,370000	0,2	5,885178
3,373333	0,2	5,881021
3,376667	0,2	5,873274
3,380000	0,2	5,866389
3,383333	0,2	5,865414
3,386667	0,2	5,875321
3,390000	0,2	5,899933
3,393333	0,2	5,941174
3,396667	0,2	5,998799
3,400000	0,2	6,070392
3,403333	0,2	6,151980
3,406667	0,2	6,239198
3,410000	0,2	6,327960
3,413333	0,2	6,414181
3,416667	0,2	6,493523
3,420000	0,2	6,561726
3,423333	0,2	6,615137
3,426667	0,2	6,651157
3,430000	0,2	6,668605
3,433333	0,2	6,667553
3,436667	0,2	6,648333
3,440000	0,2	6,610711
3,443333	0,2	6,554164
3,446667	0,2	6,478549
3,450000	0,2	6,384229
3,453333	0,2	6,271966
3,456667	0,2	6,142884
3,460000	0,2	5,998363
3,463333	0,2	5,839584
3,466667	0,2	5,666751
3,470000	0,2	5,479068
3,473333	0,2	5,275708
3,476667	0,2	5,056596
3,480000	0,2	4,822765
3,483333	0,2	4,576601
3,486667	0,2	4,321629
3,490000	0,2	4,061719
3,493333	0,2	3,800503
3,496667	0,2	3,541218
3,500000	0,2	3,286573
3,503333	0,2	3,038569
3,506667	0,2	2,798523
3,510000	0,2	2,567514
3,513333	0,2	2,346718
3,516667	0,2	2,137118
3,520000	0,2	1,939376
3,523333	0,2	1,754501
3,526667	0,2	1,584511
3,530000	0,2	1,432058
3,533333	0,2	1,299298
3,536667	0,2	1,186965
3,540000	0,2	1,094185
3,543333	0,2	1,019180
3,546667	0,2	0,960268
3,550000	0,2	0,916345
3,553333	0,2	0,886775
3,556667	0,2	0,871055
3,560000	0,2	0,868877
3,563333	0,2	0,880817
3,566667	0,2	0,908964
3,570000	0,2	0,957065
3,573333	0,2	1,030145
3,576667	0,2	1,133721
3,580000	0,2	1,272855
3,583333	0,2	1,451016
3,586667	0,2	1,668570
3,590000	0,2	1,921010
3,593333	0,2	2,197416
3,596667	0,2	2,480493
3,600000	0,2	2,749649
3,603333	0,2	2,986596
3,606667	0,2	3,181118
3,610000	0,2	3,334985
3,613333	0,2	3,462324
3,616667	0,2	3,585354
3,620000	0,2	3,726616
3,623333	0,2	3,900852
3,626667	0,2	4,109871
3,630000	0,2	4,342282
3,633333	0,2	4,577813
3,636667	0,2	4,794401
3,640000	0,2	4,975820
3,643333	0,2	5,116780
3,646667	0,2	5,223022
3,650000	0,2	5,307042
3,653333	0,2	5,382395
3,656667	0,2	5,459313
3,660000	0,2	5,542920
3,663333	0,2	5,633744
3,666667	0,2	5,729721
3,670000	0,2	5,828731
3,673333	0,2	5,930497
3,676667	0,2	6,037092
3,680000	0,2	6,152370
3,683333	0,2	6,281060
3,686667	0,2	6,427772
3,690000	0,2	6,596089
3,693333	0,2	6,788256
3,696667	0,2	7,005319
3,700000	0,2	7,246970
3,703333	0,2	7,511251
3,706667	0,2	7,795107
3,710000	0,2	8,095549
3,713333	0,2	8,410122
3,716667	0,2	8,736567
3,720000	0,2	9,072418
3,723333	0,2	9,414855
3,726667	0,2	9,760779
3,730000	0,2	10,106961
3,733333	0,2	10,450252
3,736667	0,2	10,787687
3,740000	0,2	11,116177
3,743333	0,2	11,432060
3,746667	0,2	11,730926
3,750000	0,2	12,007642
3,753333	0,2	12,256606
3,756667	0,2	12,472439
3,760000	0,2	12,650801
3,763333	0,2	12,788435
3,766667	0,2	12,882445
3,770000	0,2	12,930274
3,773333	0,2	12,930430
3,776667	0,2	12,882483
3,780000	0,2	12,786505
3,783333	0,2	12,643123
3,786667	0,2	12,453906
3,790000	0,2	12,221256
3,793333	0,2	11,947827
3,796667	0,2	11,636253
3,800000	0,2	11,289522
3,803333	0,2	10,911238
3,806667	0,2	10,505326
3,810000	0,2	10,075662
3,813333	0,2	9,626014
3,816667	0,2	9,160140
3,820000	0,2	8,681994
3,823333	0,2	8,195963
3,826667	0,2	7,706729
3,830000	0,2	7,218798
3,833333	0,2	6,736311
3,836667	0,2	6,263083
3,840000	0,2	5,802505
3,843333	0,2	5,357488
3,846667	0,2	4,930553
3,850000	0,2	4,523781
3,853333	0,2	4,138592
3,856667	0,2	3,775623
3,860000	0,2	3,434896
3,863333	0,2	3,116146
3,866667	0,2	2,819022
3,870000	0,2	2,543203
3,873333	0,2	2,288159
3,876667	0,2	2,052783
3,880000	0,2	1,835702
3,883333	0,2	1,635812
3,886667	0,2	1,452240
3,890000	0,2	1,284285
3,893333	0,2	1,131769
3,896667	0,2	0,995257
3,900000	0,2	0,875516
3,903333	0,2	0,772544
3,906667	0,2	0,685175
3,910000	0,2	0,611415
3,913333	0,2	0,549187
3,916667	0,2	0,497271
3,920000	0,2	0,455621
3,923333	0,2	0,424509
3,926667	0,2	0,403590
3,930000	0,2	0,391718
3,933333	0,2	0,387344
3,936667	0,2	0,389258
3,940000	0,2	0,396984
3,943333	0,2	0,410618
3,946667	0,2	0,430422
3,950000	0,2	0,456041
3,953333	0,2	0,486024
3,956667	0,2	0,518489
3,960000	0,2	0,552127
3,963333	0,2	0,586666
3,966667	0,2	0,622631
3,970000	0,2	0,660651
3,973333	0,2	0,701197
3,976667	0,2	0,744840
3,980000	0,2	0,792175
3,983333	0,2	0,843539
3,986667	0,2	0,899244
3,990000	0,2	0,959924
3,993333	0,2	1,026346
3,996667	0,2	1,099116
4,000000	0,2	1,178931
4,003333	0,2	1,267236
4,006667	0,2	1,366417
4,010000	0,2	1,479127
4,013333	0,2	1,607555
4,016667	0,2	1,753738
4,020000	0,2	1,920632
4,023333	0,2	2,112454
4,026667	0,2	2,333998
4,030000	0,2	2,590111
4,033333	0,2	2,885811
4,036667	0,2	3,226603
4,040000	0,2	3,618911
4,043333	0,2	4,070632
4,046667	0,2	4,591531
4,050000	0,2	5,193298
4,053333	0,2	5,889196
4,056667	0,2	6,693233
4,060000	0,2	7,619271
4,063333	0,2	8,680172
4,066667	0,2	9,886520
4,070000	0,2	11,244793
4,073333	0,2	12,754623
4,076667	0,2	14,405192
4,080000	0,2	16,173175
4,083333	0,2	18,026529
4,086667	0,2	19,940814
4,090000	0,2	21,938947
4,093333	0,2	24,169505
4,096667	0,2	27,043140
4,100000	0,2	31,447932
4,103333	0,2	39,026789
4,106667	0,2	52,325391
4,110000	0,2	74,317818
4,113333	0,2	106,864557
4,116667	0,2	148,585924
4,120000	0,2	193,764745
4,123333	0,2	233,639019
4,126667	0,2	259,649461
4,130000	0,2	266,693588
4,133333	0,2	254,621709
4,136667	0,2	227,573683
4,140000	0,2	191,961938
4,143333	0,2	154,267092
4,146667	0,2	119,482941
4,150000	0,2	90,490848
4,153333	0,2	68,207437
4,156667	0,2	52,158206
4,160000	0,2	41,143949
4,163333	0,2	33,784854
4,166667	0,2	28,858743
4,170000	0,2	25,444920
4,173333	0,2	22,931975
4,176667	0,2	20,955956
4,180000	0,2	19,319944
4,183333	0,2	17,924112
4,186667	0,2	16,717187
4,190000	0,2	15,668440
4,193333	0,2	14,754430
4,196667	0,2	13,954608
4,200000	0,2	13,251292
4,203333	0,2	12,630617
4,206667	0,2	12,082563
4,210000	0,2	11,600057
4,213333	0,2	11,177902
4,216667	0,2	10,812043
4,220000	0,2	10,499169
4,223333	0,2	10,236086
4,226667	0,2	10,019081
4,230000	0,2	9,844355
4,233333	0,2	9,709006
4,236667	0,2	9,611023
4,240000	0,2	9,548598
4,243333	0,2	9,520062
4,246667	0,2	9,524343
4,250000	0,2	9,561002
4,253333	0,2	9,629818
4,256667	0,2	9,730751
4,260000	0,2	9,864102
4,263333	0,2	10,030357
4,266667	0,2	10,229876
4,270000	0,2	10,462380
4,273333	0,2	10,726246
4,276667	0,2	11,018216
4,280000	0,2	11,333680
4,283333	0,2	11,667070
4,286667	0,2	12,012234
4,290000	0,2	12,363026
4,293333	0,2	12,714097
4,296667	0,2	13,061288
4,300000	0,2	13,401301
4,303333	0,2	13,731169
4,306667	0,2	14,047879
4,310000	0,2	14,348205
4,313333	0,2	14,628849
4,316667	0,2	14,886732
4,320000	0,2	15,119664
4,323333	0,2	15,327472
4,326667	0,2	15,512331
4,330000	0,2	15,677581
4,333333	0,2	15,825634
4,336667	0,2	15,956032
4,340000	0,2	16,064653
4,343333	0,2	16,144094
4,346667	0,2	16,184897
4,350000	0,2	16,177674
4,353333	0,2	16,115684
4,356667	0,2	15,996604
4,360000	0,2	15,822860
4,363333	0,2	15,600741
4,366667	0,2	15,338916
4,370000	0,2	15,047052
4,373333	0,2	14,734920
4,376667	0,2	14,411842
4,380000	0,2	14,086021
4,383333	0,2	13,763722
4,386667	0,2	13,448951
4,390000	0,2	13,143981
4,393333	0,2	12,850177
4,396667	0,2	12,568480
4,400000	0,2	12,299712
4,403333	0,2	12,044743
4,406667	0,2	11,804370
4,410000	0,2	11,579258
4,413333	0,2	11,370274
4,416667	0,2	11,178936
4,420000	0,2	11,007355
4,423333	0,2	10,857682
4,426667	0,2	10,731652
4,430000	0,2	10,630400
4,433333	0,2	10,554630
4,436667	0,2	10,504691
4,440000	0,2	10,480068
4,443333	0,2	10,479192
4,446667	0,2	10,499817
4,450000	0,2	10,539150
4,453333	0,2	10,593839
4,456667	0,2	10,660316
4,460000	0,2	10,735207
4,463333	0,2	10,815443
4,466667	0,2	10,898243
4,470000	0,2	10,981271
4,473333	0,2	11,062887
4,476667	0,2	11,142320
4,480000	0,2	11,220020
4,483333	0,2	11,298540
4,486667	0,2	11,383897
4,490000	0,2	11,486201
4,493333	0,2	11,617764
4,496667	0,2	11,789592
4,500000	0,2	12,008803
4,503333	0,2	12,277938
4,506667	0,2	12,596180
4,510000	0,2	12,962265
4,513333	0,2	13,377623
4,516667	0,2	13,847740
4,520000	0,2	14,380757
4,523333	0,2	14,984399
4,526667	0,2	15,662927
4,530000	0,2	16,414277
4,533333	0,2	17,227242
4,536667	0,2	18,080401
4,540000	0,2	18,944067
4,543333	0,2	19,783988
4,546667	0,2	20,565089
4,550000	0,2	21,254936
4,553333	0,2	21,826754
4,556667	0,2	22,261426
4,560000	0,2	22,548660
4,563333	0,2	22,687517
4,566667	0,2	22,685962
4,570000	0,2	22,559745
4,573333	0,2	22,331558
4,576667	0,2	22,030688
4,580000	0,2	21,692193
4,583333	0,2	21,354721
4,586667	0,2	21,057394
4,590000	0,2	20,836492
4,593333	0,2	20,721730
4,596667	0,2	20,731995
4,600000	0,2	20,871499
4,603333	0,2	21,127808
4,606667	0,2	21,472708
4,610000	0,2	21,865908
4,613333	0,2	22,260143
4,616667	0,2	22,606315
4,620000	0,2	22,858851
4,623333	0,2	22,980854
4,626667	0,2	22,947712
4,630000	0,2	22,748567
4,633333	0,2	22,385446
4,636667	0,2	21,870756
4,640000	0,2	21,224672
4,643333	0,2	20,472869
4,646667	0,2	19,643992
4,650000	0,2	18,766941
4,653333	0,2	17,868654
4,656667	0,2	16,972690
4,660000	0,2	16,098619
4,663333	0,2	15,262008
4,666667	0,2	14,474191
4,670000	0,2	13,741982
4,673333	0,2	13,068507
4,676667	0,2	12,454770
4,680000	0,2	11,900726
4,683333	0,2	11,405496
4,686667	0,2	10,967048
4,690000	0,2	10,582124
4,693333	0,2	10,246843
4,696667	0,2	9,957384
4,700000	0,2	9,710379
4,703333	0,2	9,503001
4,706667	0,2	9,332576
4,710000	0,2	9,196123
4,713333	0,2	9,090567
4,716667	0,2	9,013110
4,720000	0,2	8,960996
4,723333	0,2	8,931299
4,726667	0,2	8,921126
4,730000	0,2	8,927515
4,733333	0,2	8,947125
4,736667	0,2	8,976262
4,740000	0,2	9,011241
4,743333	0,2	9,048855
4,746667	0,2	9,086566
4,750000	0,2	9,122414
4,753333	0,2	9,155203
4,756667	0,2	9,185095
4,760000	0,2	9,213691
4,763333	0,2	9,243272
4,766667	0,2	9,276280
4,770000	0,2	9,315612
4,773333	0,2	9,364714
4,776667	0,2	9,427090
4,780000	0,2	9,505871
4,783333	0,2	9,603624
4,786667	0,2	9,722167
4,790000	0,2	9,862162
4,793333	0,2	10,022854
4,796667	0,2	10,202528
4,800000	0,2	10,398867
4,803333	0,2	10,608339
4,806667	0,2	10,825611
4,810000	0,2	11,044008
4,813333	0,2	11,256503
4,816667	0,2	11,456549
4,820000	0,2	11,638606
4,823333	0,2	11,798403
4,826667	0,2	11,932712
4,830000	0,2	12,038584
4,833333	0,2	12,113126
4,836667	0,2	12,154382
4,840000	0,2	12,162256
4,843333	0,2	12,138312
4,846667	0,2	12,084843
4,850000	0,2	12,004324
4,853333	0,2	11,899230
4,856667	0,2	11,771949
4,860000	0,2	11,625110
4,863333	0,2	11,461914
4,866667	0,2	11,286025
4,870000	0,2	11,101130
4,873333	0,2	10,910410
4,876667	0,2	10,716535
4,880000	0,2	10,522261
4,883333	0,2	10,330649
4,886667	0,2	10,144684
4,890000	0,2	9,967193
4,893333	0,2	9,801200
4,896667	0,2	9,649650
4,900000	0,2	9,514558
4,903333	0,2	9,396829
4,906667	0,2	9,296919
4,910000	0,2	9,215312
4,913333	0,2	9,152408
4,916667	0,2	9,108317
4,920000	0,2	9,082877
4,923333	0,2	9,075705
4,926667	0,2	9,085999
4,930000	0,2	9,112157
4,933333	0,2	9,151789
4,936667	0,2	9,202223
4,940000	0,2	9,260888
4,943333	0,2	9,325212
4,946667	0,2	9,392283
4,950000	0,2	9,458914
4,953333	0,2	9,522170
4,956667	0,2	9,579733
4,960000	0,2	9,629625
4,963333	0,2	9,669724
4,966667	0,2	9,697883
4,970000	0,2	9,712427
4,973333	0,2	9,712549
4,976667	0,2	9,698287
4,980000	0,2	9,670123
4,983333	0,2	9,628934
4,986667	0,2	9,576352
4,990000	0,2	9,514772
4,993333	0,2	9,447007
4,996667	0,2	9,376008
5,000000	0,2	9,304710
5,003333	0,2	9,236304
5,006667	0,2	9,174733
5,010000	0,2	9,124452
5,013333	0,2	9,089589
5,016667	0,2	9,073689
5,020000	0,2	9,080278
5,023333	0,2	9,113410
5,026667	0,2	9,177530
5,030000	0,2	9,276770
5,033333	0,2	9,414551
5,036667	0,2	9,594079
5,040000	0,2	9,818671
5,043333	0,2	10,090900
5,046667	0,2	10,411746
5,050000	0,2	10,780942
5,053333	0,2	11,197367
5,056667	0,2	11,658615
5,060000	0,2	12,160688
5,063333	0,2	12,698264
5,066667	0,2	13,264689
5,070000	0,2	13,851425
5,073333	0,2	14,447953
5,076667	0,2	15,042491
5,080000	0,2	15,622624
5,083333	0,2	16,175779
5,086667	0,2	16,690040
5,090000	0,2	17,154834
5,093333	0,2	17,561231
5,096667	0,2	17,902069
5,100000	0,2	18,171943
5,103333	0,2	18,367160
5,106667	0,2	18,485637
5,110000	0,2	18,526920
5,113333	0,2	18,492587
5,116667	0,2	18,386439
5,120000	0,2	18,214035
5,123333	0,2	17,981964
5,126667	0,2	17,697215
5,130000	0,2	17,366795
5,133333	0,2	16,997840
5,136667	0,2	16,597916
5,140000	0,2	16,174821
5,143333	0,2	15,735919
5,146667	0,2	15,287639
5,150000	0,2	14,835572
5,153333	0,2	14,385018
5,156667	0,2	13,941071
5,160000	0,2	13,508114
5,163333	0,2	13,089482
5,166667	0,2	12,687480
5,170000	0,2	12,303830
5,173333	0,2	11,940443
5,176667	0,2	11,599464
5,180000	0,2	11,282442
5,183333	0,2	10,989787
5,186667	0,2	10,720872
5,190000	0,2	10,474309
5,193333	0,2	10,248482
5,196667	0,2	10,042288
5,200000	0,2	9,855404
5,203333	0,2	9,687714
5,206667	0,2	9,538530
5,210000	0,2	9,406379
5,213333	0,2	9,289390
5,216667	0,2	9,185910
5,220000	0,2	9,094794
5,223333	0,2	9,015150
5,226667	0,2	8,946063
5,230000	0,2	8,886557
5,233333	0,2	8,835567
5,236667	0,2	8,792025
5,240000	0,2	8,754801
5,243333	0,2	8,722643
5,246667	0,2	8,694608
5,250000	0,2	8,670273
5,253333	0,2	8,649430
5,256667	0,2	8,632050
5,260000	0,2	8,618206
5,263333	0,2	8,607675
5,266667	0,2	8,599963
5,270000	0,2	8,594720
5,273333	0,2	8,592002
5,276667	0,2	8,592559
5,280000	0,2	8,597787
5,283333	0,2	8,609147
5,286667	0,2	8,628056
5,290000	0,2	8,656170
5,293333	0,2	8,695231
5,296667	0,2	8,746909
5,300000	0,2	8,813091
5,303333	0,2	8,895903
5,306667	0,2	8,997099
5,310000	0,2	9,117690
5,313333	0,2	9,258548
5,316667	0,2	9,420980
5,320000	0,2	9,606191
5,323333	0,2	9,814405
5,326667	0,2	10,044756
5,330000	0,2	10,295764
5,333333	0,2	10,565280
5,336667	0,2	10,850014
5,340000	0,2	11,146047
5,343333	0,2	11,450075
5,346667	0,2	11,759220
5,350000	0,2	12,069522
5,353333	0,2	12,375685
5,356667	0,2	12,672320
5,360000	0,2	12,954614
5,363333	0,2	13,218090
5,366667	0,2	13,458622
5,370000	0,2	13,672810
5,373333	0,2	13,858198
5,376667	0,2	14,013155
5,380000	0,2	14,136389
5,383333	0,2	14,226583
5,386667	0,2	14,282594
5,390000	0,2	14,303903
5,393333	0,2	14,290885
5,396667	0,2	14,244954
5,400000	0,2	14,168608
5,403333	0,2	14,064986
5,406667	0,2	13,937059
5,410000	0,2	13,787532
5,413333	0,2	13,619437
5,416667	0,2	13,436149
5,420000	0,2	13,240948
5,423333	0,2	13,036905
5,426667	0,2	12,826627
5,430000	0,2	12,611832
5,433333	0,2	12,393686
5,436667	0,2	12,173592
5,440000	0,2	11,953098
5,443333	0,2	11,733266
5,446667	0,2	11,514806
5,450000	0,2	11,298591
5,453333	0,2	11,085662
5,456667	0,2	10,876989
5,460000	0,2	10,673315
5,463333	0,2	10,474908
5,466667	0,2	10,281490
5,470000	0,2	10,092832
5,473333	0,2	9,909351
5,476667	0,2	9,731922
5,480000	0,2	9,561471
5,483333	0,2	9,398813
5,486667	0,2	9,244559
5,490000	0,2	9,099168
5,493333	0,2	8,963012
5,496667	0,2	8,836509
5,500000	0,2	8,720495
5,503333	0,2	8,616016
5,506667	0,2	8,523348
5,510000	0,2	8,441730
5,513333	0,2	8,370165
5,516667	0,2	8,308055
5,520000	0,2	8,255243
5,523333	0,2	8,211612
5,526667	0,2	8,176503
5,530000	0,2	8,148450
5,533333	0,2	8,125603
5,536667	0,2	8,106481
5,540000	0,2	8,090415
5,543333	0,2	8,077549
5,546667	0,2	8,068328
5,550000	0,2	8,062805
5,553333	0,2	8,060720
5,556667	0,2	8,062112
5,560000	0,2	8,067431
5,563333	0,2	8,077193
5,566667	0,2	8,091980
5,570000	0,2	8,112777
5,573333	0,2	8,140924
5,576667	0,2	8,177402
5,580000	0,2	8,222121
5,583333	0,2	8,273971
5,586667	0,2	8,331578
5,590000	0,2	8,394032
5,593333	0,2	8,460834
5,596667	0,2	8,531014
5,600000	0,2	8,602581
5,603333	0,2	8,673005
5,606667	0,2	8,739908
5,610000	0,2	8,801159
5,613333	0,2	8,854617
5,616667	0,2	8,898012
5,620000	0,2	8,929172
5,623333	0,2	8,946382
5,626667	0,2	8,948583
5,630000	0,2	8,935023
5,633333	0,2	8,904786
5,636667	0,2	8,857080
5,640000	0,2	8,791769
5,643333	0,2	8,709207
5,646667	0,2	8,610036
5,650000	0,2	8,495553
5,653333	0,2	8,367785
5,656667	0,2	8,228963
5,660000	0,2	8,081269
5,663333	0,2	7,926728
5,666667	0,2	7,767076
5,670000	0,2	7,604206
5,673333	0,2	7,440550
5,676667	0,2	7,278575
5,680000	0,2	7,120232
5,683333	0,2	6,967056
5,686667	0,2	6,820298
5,690000	0,2	6,680846
5,693333	0,2	6,549358
5,696667	0,2	6,426572
5,700000	0,2	6,313308
5,703333	0,2	6,210216
5,706667	0,2	6,117561
5,710000	0,2	6,035279
5,713333	0,2	5,963160
5,716667	0,2	5,900717
5,720000	0,2	5,847077
5,723333	0,2	5,801432
5,726667	0,2	5,763328
5,730000	0,2	5,732490
5,733333	0,2	5,708695
5,736667	0,2	5,691640
5,740000	0,2	5,680887
5,743333	0,2	5,675940
5,746667	0,2	5,676154
5,750000	0,2	5,680860
5,753333	0,2	5,689813
5,756667	0,2	5,703093
5,760000	0,2	5,720406
5,763333	0,2	5,740932
5,766667	0,2	5,763872
5,770000	0,2	5,788693
5,773333	0,2	5,815074
5,776667	0,2	5,843046
5,780000	0,2	5,873103
5,783333	0,2	5,905811
5,786667	0,2	5,941150
5,790000	0,2	5,978501
5,793333	0,2	6,017372
5,796667	0,2	6,057672
5,800000	0,2	6,099370
5,803333	0,2	6,142723
5,806667	0,2	6,188673
5,810000	0,2	6,238212
5,813333	0,2	6,291557
5,816667	0,2	6,348352
5,820000	0,2	6,408151
5,823333	0,2	6,470574
5,826667	0,2	6,535544
5,830000	0,2	6,603342
5,833333	0,2	6,674270
5,836667	0,2	6,748485
5,840000	0,2	6,826056
5,843333	0,2	6,906750
5,846667	0,2	6,989991
5,850000	0,2	7,075434
5,853333	0,2	7,163409
5,856667	0,2	7,254586
5,860000	0,2	7,349222
5,863333	0,2	7,446817
5,866667	0,2	7,546330
5,870000	0,2	7,646444
5,873333	0,2	7,746021
5,876667	0,2	7,844445
5,880000	0,2	7,941172
5,883333	0,2	8,035142
5,886667	0,2	8,124917
5,890000	0,2	8,209181
5,893333	0,2	8,287044
5,896667	0,2	8,357825
5,900000	0,2	8,420575
5,903333	0,2	8,473989
5,906667	0,2	8,516582
5,910000	0,2	8,546851
5,913333	0,2	8,563845
5,916667	0,2	8,567721
5,920000	0,2	8,559271
5,923333	0,2	8,539002
5,926667	0,2	8,507072
5,930000	0,2	8,463840
5,933333	0,2	8,409979
5,936667	0,2	8,346210
5,940000	0,2	8,273426
5,943333	0,2	8,192907
5,946667	0,2	8,106027
5,950000	0,2	8,013995
5,953333	0,2	7,918231
5,956667	0,2	7,820533
5,960000	0,2	7,722497
5,963333	0,2	7,625272
5,966667	0,2	7,530024
5,970000	0,2	7,438135
5,973333	0,2	7,350850
5,976667	0,2	7,268916
5,980000	0,2	7,192485
5,983333	0,2	7,121328
5,986667	0,2	7,055230
5,990000	0,2	6,994209
5,993333	0,2	6,938374
5,996667	0,2	6,887496
6,000000	0,2	6,840931
6,003333	0,2	6,798025
6,006667	0,2	6,758437
6,010000	0,2	6,722178
6,013333	0,2	6,689304
6,016667	0,2	6,659390
6,020000	0,2	6,631536
6,023333	0,2	6,604959
6,026667	0,2	6,579378
6,030000	0,2	6,554761
6,033333	0,2	6,530707
6,036667	0,2	6,506181
6,040000	0,2	6,479958
6,043333	0,2	6,451320
6,046667	0,2	6,420596
6,050000	0,2	6,388990
6,053333	0,2	6,357517
6,056667	0,2	6,326412
6,060000	0,2	6,295497
6,063333	0,2	6,264479
6,066667	0,2	6,232921
6,070000	0,2	6,200268
6,073333	0,2	6,165992
6,076667	0,2	6,129986
6,080000	0,2	6,092845
6,083333	0,2	6,055380
6,086667	0,2	6,017916
6,090000	0,2	5,980260
6,093333	0,2	5,942095
6,096667	0,2	5,903129
6,100000	0,2	5,862971
6,103333	0,2	5,821151
6,106667	0,2	5,777366
6,110000	0,2	5,731708
6,113333	0,2	5,684524
6,116667	0,2	5,635948
6,120000	0,2	5,585799
6,123333	0,2	5,534063
6,126667	0,2	5,481295
6,130000	0,2	5,428354
6,133333	0,2	5,375760
6,136667	0,2	5,323558
6,140000	0,2	5,271822
6,143333	0,2	5,220875
6,146667	0,2	5,170955
6,150000	0,2	5,122271
6,153333	0,2	5,075507
6,156667	0,2	5,031593
6,160000	0,2	4,990693
6,163333	0,2	4,952140
6,166667	0,2	4,915455
6,170000	0,2	4,880946
6,173333	0,2	4,849526
6,176667	0,2	4,822316
6,180000	0,2	4,800337
6,183333	0,2	4,784118
6,186667	0,2	4,773406
6,190000	0,2	4,767529
6,193333	0,2	4,766068
6,196667	0,2	4,769080
6,200000	0,2	4,777149
6,203333	0,2	4,791410
6,206667	0,2	4,813095
6,210000	0,2	4,842816
6,213333	0,2	4,880131
6,216667	0,2	4,923790
6,220000	0,2	4,972935
6,223333	0,2	5,027790
6,226667	0,2	5,088647
6,230000	0,2	5,154863
6,233333	0,2	5,225474
6,236667	0,2	5,300092
6,240000	0,2	5,378782
6,243333	0,2	5,461476
6,246667	0,2	5,547770
6,250000	0,2	5,637130
6,253333	0,2	5,729108
6,256667	0,2	5,823225
6,260000	0,2	5,918697
6,263333	0,2	6,014381
6,266667	0,2	6,109079
6,270000	0,2	6,202018
6,273333	0,2	6,293138
6,276667	0,2	6,382682
6,280000	0,2	6,470303
6,283333	0,2	6,554854
6,286667	0,2	6,635070
6,290000	0,2	6,710255
6,293333	0,2	6,780310
6,296667	0,2	6,845286
6,300000	0,2	6,905147
6,303333	0,2	6,959903
6,306667	0,2	7,009589
6,310000	0,2	7,054262
6,313333	0,2	7,094205
6,316667	0,2	7,129644
6,320000	0,2	7,160364
6,323333	0,2	7,186138
6,326667	0,2	7,207186
6,330000	0,2	7,224074
6,333333	0,2	7,237564
6,336667	0,2	7,248509
6,340000	0,2	7,257618
6,343333	0,2	7,265483
6,346667	0,2	7,272718
6,350000	0,2	7,279466
6,353333	0,2	7,284993
6,356667	0,2	7,288392
6,360000	0,2	7,289497
6,363333	0,2	7,288879
6,366667	0,2	7,287119
6,370000	0,2	7,284226
6,373333	0,2	7,279689
6,376667	0,2	7,272906
6,380000	0,2	7,263442
6,383333	0,2	7,251103
6,386667	0,2	7,235921
6,390000	0,2	7,217967
6,393333	0,2	7,197047
6,396667	0,2	7,172675
6,400000	0,2	7,144416
6,403333	0,2	7,111927
6,406667	0,2	7,074515
6,410000	0,2	7,031127
6,413333	0,2	6,980993
6,416667	0,2	6,924136
6,420000	0,2	6,861126
6,423333	0,2	6,792506
6,426667	0,2	6,718740
6,430000	0,2	6,640567
6,433333	0,2	6,558815
6,436667	0,2	6,473623
6,440000	0,2	6,384433
6,443333	0,2	6,291006
6,446667	0,2	6,194020
6,450000	0,2	6,094745
6,453333	0,2	5,994393
6,456667	0,2	5,893634
6,460000	0,2	5,792712
6,463333	0,2	5,691988
6,466667	0,2	5,592054
6,470000	0,2	5,493397
6,473333	0,2	5,396274
6,476667	0,2	5,300766
6,480000	0,2	5,206928
6,483333	0,2	5,115089
6,486667	0,2	5,025881
6,490000	0,2	4,939887
6,493333	0,2	4,857373
6,496667	0,2	4,778429
6,500000	0,2	4,703285
6,503333	0,2	4,632055
6,506667	0,2	4,564241
6,510000	0,2	4,499168
6,513333	0,2	4,436747
6,516667	0,2	4,377090
6,520000	0,2	4,319876
6,523333	0,2	4,264824
6,526667	0,2	4,212093
6,530000	0,2	4,161888
6,533333	0,2	4,114387
6,536667	0,2	4,069743
6,540000	0,2	4,027759
6,543333	0,2	3,987882
6,546667	0,2	3,949407
6,550000	0,2	3,911865
6,553333	0,2	3,875383
6,556667	0,2	3,840493
6,560000	0,2	3,807746
6,563333	0,2	3,777349
6,566667	0,2	3,749008
6,570000	0,2	3,722310
6,573333	0,2	3,696989
6,576667	0,2	3,672699
6,580000	0,2	3,649106
6,583333	0,2	3,626286
6,586667	0,2	3,604800
6,590000	0,2	3,585482
6,593333	0,2	3,569149
6,596667	0,2	3,556147
6,600000	0,2	3,545963
6,603333	0,2	3,537516
6,606667	0,2	3,529965
6,610000	0,2	3,523026
6,613333	0,2	3,516828
6,616667	0,2	3,511834
6,620000	0,2	3,508789
6,623333	0,2	3,508421
6,626667	0,2	3,511167
6,630000	0,2	3,517119
6,633333	0,2	3,525963
6,636667	0,2	3,537050
6,640000	0,2	3,549894
6,643333	0,2	3,564488
6,646667	0,2	3,580993
6,650000	0,2	3,599237
6,653333	0,2	3,618787
6,656667	0,2	3,639516
6,660000	0,2	3,661839
6,663333	0,2	3,686274
6,666667	0,2	3,712883
6,670000	0,2	3,741140
6,673333	0,2	3,770333
6,676667	0,2	3,799986
6,680000	0,2	3,829768
6,683333	0,2	3,859363
6,686667	0,2	3,888602
6,690000	0,2	3,917296
6,693333	0,2	3,944878
6,696667	0,2	3,970574
6,700000	0,2	3,993850
6,703333	0,2	4,014528
6,706667	0,2	4,032532
6,710000	0,2	4,047468
6,713333	0,2	4,058596
6,716667	0,2	4,065413
6,720000	0,2	4,068248
6,723333	0,2	4,068117
6,726667	0,2	4,065795
6,730000	0,2	4,061100
6,733333	0,2	4,053127
6,736667	0,2	4,040967
6,740000	0,2	4,024378
6,743333	0,2	4,004005
6,746667	0,2	3,980921
6,750000	0,2	3,955867
6,753333	0,2	3,928704
6,756667	0,2	3,898609
6,760000	0,2	3,865137
6,763333	0,2	3,828955
6,766667	0,2	3,791355
6,770000	0,2	3,753215
6,773333	0,2	3,714610
6,776667	0,2	3,675286
6,780000	0,2	3,635341
6,783333	0,2	3,595412
6,786667	0,2	3,556417
6,790000	0,2	3,519155
6,793333	0,2	3,483838
6,796667	0,2	3,449975
6,800000	0,2	3,416886
6,803333	0,2	3,384228
6,806667	0,2	3,352208
6,810000	0,2	3,321508
6,813333	0,2	3,292726
6,816667	0,2	3,265830
6,820000	0,2	3,240472
6,823333	0,2	3,216726
6,826667	0,2	3,194969
6,830000	0,2	3,175270
6,833333	0,2	3,157500
6,836667	0,2	3,141855
6,840000	0,2	3,128797
6,843333	0,2	3,118282
6,846667	0,2	3,109285
6,850000	0,2	3,100267
6,853333	0,2	3,089691
6,856667	0,2	3,076120
6,860000	0,2	3,058490
6,863333	0,2	3,036314
6,866667	0,2	3,009501
6,870000	0,2	2,978388
6,873333	0,2	2,943920
6,876667	0,2	2,907276
6,880000	0,2	2,869300
6,883333	0,2	2,830593
6,886667	0,2	2,792123
6,890000	0,2	2,755713
6,893333	0,2	2,723782
6,896667	0,2	2,698302
6,900000	0,2	2,680110
6,903333	0,2	2,669293
6,906667	0,2	2,665822
6,910000	0,2	2,669711
6,913333	0,2	2,680734
6,916667	0,2	2,698262
6,920000	0,2	2,721684
6,923333	0,2	2,750621
6,926667	0,2	2,784407
6,930000	0,2	2,821799
6,933333	0,2	2,861527
6,936667	0,2	2,902790
6,940000	0,2	2,945166
6,943333	0,2	2,988402
6,946667	0,2	3,032157
6,950000	0,2	3,075698
6,953333	0,2	3,118197
6,956667	0,2	3,159504
6,960000	0,2	3,200125
6,963333	0,2	3,240187
6,966667	0,2	3,278902
6,970000	0,2	3,315160
6,973333	0,2	3,348189
6,976667	0,2	3,377769
6,980000	0,2	3,404139
6,983333	0,2	3,427619
6,986667	0,2	3,448321
6,990000	0,2	3,466318
6,993333	0,2	3,481763
6,996667	0,2	3,494519
7,000000	0,2	3,504067
7,003333	0,2	3,510118
7,006667	0,2	3,513064
7,010000	0,2	3,513716
7,013333	0,2	3,512751
7,016667	0,2	3,510381
7,020000	0,2	3,506463
7,023333	0,2	3,501167
7,026667	0,2	3,495392
7,030000	0,2	3,490078
7,033333	0,2	3,485224
7,036667	0,2	3,480027
7,040000	0,2	3,473894
7,043333	0,2	3,466799
7,046667	0,2	3,458798
7,050000	0,2	3,449947
7,053333	0,2	3,440587
7,056667	0,2	3,430901
7,060000	0,2	3,420224
7,063333	0,2	3,407495
7,066667	0,2	3,392362
7,070000	0,2	3,375500
7,073333	0,2	3,357869
7,076667	0,2	3,339799
7,080000	0,2	3,321056
7,083333	0,2	3,301487
7,086667	0,2	3,280952
7,090000	0,2	3,259155
7,093333	0,2	3,236103
7,096667	0,2	3,212349
7,100000	0,2	3,188290
7,103333	0,2	3,163478
7,106667	0,2	3,137194
7,110000	0,2	3,109531
7,113333	0,2	3,081485
7,116667	0,2	3,054081
7,120000	0,2	3,027673
7,123333	0,2	3,002146
7,126667	0,2	2,977146
7,130000	0,2	2,951828
7,133333	0,2	2,925256
7,136667	0,2	2,897449
7,140000	0,2	2,869381
7,143333	0,2	2,842031
7,146667	0,2	2,816044
7,150000	0,2	2,792027
7,153333	0,2	2,770408
7,156667	0,2	2,750991
7,160000	0,2	2,733059
7,163333	0,2	2,716025
7,166667	0,2	2,699810
7,170000	0,2	2,684432
7,173333	0,2	2,669524
7,176667	0,2	2,654690
7,180000	0,2	2,640170
7,183333	0,2	2,626657
7,186667	0,2	2,614469
7,190000	0,2	2,603356
7,193333	0,2	2,592994
7,196667	0,2	2,583187
7,200000	0,2	2,573963
7,203333	0,2	2,565735
7,206667	0,2	2,558821
7,210000	0,2	2,552947
7,213333	0,2	2,547528
7,216667	0,2	2,542290
7,220000	0,2	2,537671
7,223333	0,2	2,534343
7,226667	0,2	2,532241
7,230000	0,2	2,530565
7,233333	0,2	2,528586
7,236667	0,2	2,525987
7,240000	0,2	2,522784
7,243333	0,2	2,519267
7,246667	0,2	2,515756
7,250000	0,2	2,512357
7,253333	0,2	2,509123
7,256667	0,2	2,506182
7,260000	0,2	2,503459
7,263333	0,2	2,500656
7,266667	0,2	2,497774
7,270000	0,2	2,495252
7,273333	0,2	2,493349
7,276667	0,2	2,491862
7,280000	0,2	2,490520
7,283333	0,2	2,489250
7,286667	0,2	2,488093
7,290000	0,2	2,487053
7,293333	0,2	2,485962
7,296667	0,2	2,484681
7,300000	0,2	2,483573
7,303333	0,2	2,483346
7,306667	0,2	2,484361
7,310000	0,2	2,486574
7,313333	0,2	2,489862
7,316667	0,2	2,493926
7,320000	0,2	2,498216
7,323333	0,2	2,502490
7,326667	0,2	2,507225
7,330000	0,2	2,513081
7,333333	0,2	2,520154
7,336667	0,2	2,527843
7,340000	0,2	2,535279
7,343333	0,2	2,541982
7,346667	0,2	2,548113
7,350000	0,2	2,554209
7,353333	0,2	2,560832
7,356667	0,2	2,568266
7,360000	0,2	2,576349
7,363333	0,2	2,584509
7,366667	0,2	2,592107
7,370000	0,2	2,599082
7,373333	0,2	2,605925
7,376667	0,2	2,612920
7,380000	0,2	2,619867
7,383333	0,2	2,626465
7,386667	0,2	2,632590
7,390000	0,2	2,638334
7,393333	0,2	2,643841
7,396667	0,2	2,649127
7,400000	0,2	2,654132
7,403333	0,2	2,658744
7,406667	0,2	2,662854
7,410000	0,2	2,666553
7,413333	0,2	2,670178
7,416667	0,2	2,674371
7,420000	0,2	2,679838
7,423333	0,2	2,686704
7,426667	0,2	2,694524
7,430000	0,2	2,702902
7,433333	0,2	2,711477
7,436667	0,2	2,719747
7,440000	0,2	2,727548
7,443333	0,2	2,735259
7,446667	0,2	2,743373
7,450000	0,2	2,752259
7,453333	0,2	2,762061
7,456667	0,2	2,772642
7,460000	0,2	2,783891
7,463333	0,2	2,795854
7,466667	0,2	2,808347
7,470000	0,2	2,820974
7,473333	0,2	2,833684
7,476667	0,2	2,846755
7,480000	0,2	2,860172
7,483333	0,2	2,873483
7,486667	0,2	2,886378
7,490000	0,2	2,899114
7,493333	0,2	2,912088
7,496667	0,2	2,925189
7,500000	0,2	2,937867
7,503333	0,2	2,949601
7,506667	0,2	2,960249
7,510000	0,2	2,970056
7,513333	0,2	2,979185
7,516667	0,2	2,987394
7,520000	0,2	2,994484
7,523333	0,2	3,000787
7,526667	0,2	3,006827
7,530000	0,2	3,012838
7,533333	0,2	3,018747
7,536667	0,2	3,024230
7,540000	0,2	3,028896
7,543333	0,2	3,032578
7,546667	0,2	3,035223
7,550000	0,2	3,036583
7,553333	0,2	3,036449
7,556667	0,2	3,035082
7,560000	0,2	3,033057
7,563333	0,2	3,030952
7,566667	0,2	3,029336
7,570000	0,2	3,028460
7,573333	0,2	3,027846
7,576667	0,2	3,026660
7,580000	0,2	3,024617
7,583333	0,2	3,022188
7,586667	0,2	3,019897
7,590000	0,2	3,017876
7,593333	0,2	3,016052
7,596667	0,2	3,014405
7,600000	0,2	3,013198
7,603333	0,2	3,012971
7,606667	0,2	3,014092
7,610000	0,2	3,016462
7,613333	0,2	3,019831
7,616667	0,2	3,024215
7,620000	0,2	3,029945
7,623333	0,2	3,037581
7,626667	0,2	3,047576
7,630000	0,2	3,059574
7,633333	0,2	3,072385
7,636667	0,2	3,084993
7,640000	0,2	3,097321
7,643333	0,2	3,110108
7,646667	0,2	3,124350
7,650000	0,2	3,140626
7,653333	0,2	3,158859
7,656667	0,2	3,178583
7,660000	0,2	3,199235
7,663333	0,2	3,220381
7,666667	0,2	3,241750
7,670000	0,2	3,263062
7,673333	0,2	3,284019
7,676667	0,2	3,304497
7,680000	0,2	3,324810
7,683333	0,2	3,345632
7,686667	0,2	3,367303
7,690000	0,2	3,389415
7,693333	0,2	3,411385
7,696667	0,2	3,433015
7,700000	0,2	3,454324
7,703333	0,2	3,475401
7,706667	0,2	3,496495
7,710000	0,2	3,517838
7,713333	0,2	3,539406
7,716667	0,2	3,561054
7,720000	0,2	3,582868
7,723333	0,2	3,605366
7,726667	0,2	3,629259
7,730000	0,2	3,654836
7,733333	0,2	3,681698
7,736667	0,2	3,709236
7,740000	0,2	3,737246
7,743333	0,2	3,766228
7,746667	0,2	3,797008
7,750000	0,2	3,829955
7,753333	0,2	3,864688
7,756667	0,2	3,900534
7,760000	0,2	3,937137
7,763333	0,2	3,974566
7,766667	0,2	4,012949
7,770000	0,2	4,052209
7,773333	0,2	4,092085
7,776667	0,2	4,132247
7,780000	0,2	4,172495
7,783333	0,2	4,212619
7,786667	0,2	4,252036
7,790000	0,2	4,289952
7,793333	0,2	4,325910
7,796667	0,2	4,359973
7,800000	0,2	4,392317
7,803333	0,2	4,422803
7,806667	0,2	4,451210
7,810000	0,2	4,477646
7,813333	0,2	4,502342
7,816667	0,2	4,525099
7,820000	0,2	4,545384
7,823333	0,2	4,563009
7,826667	0,2	4,578048
7,830000	0,2	4,590300
7,833333	0,2	4,599430
7,836667	0,2	4,605372
7,840000	0,2	4,608328
7,843333	0,2	4,608539
7,846667	0,2	4,606057
7,850000	0,2	4,600562
7,853333	0,2	4,591552
7,856667	0,2	4,578936
7,860000	0,2	4,563157
7,863333	0,2	4,544780
7,866667	0,2	4,524337
7,870000	0,2	4,502260
7,873333	0,2	4,478787
7,876667	0,2	4,454004
7,880000	0,2	4,427626
7,883333	0,2	4,399080
7,886667	0,2	4,368187
7,890000	0,2	4,335391
7,893333	0,2	4,301395
7,896667	0,2	4,266731
7,900000	0,2	4,231478
7,903333	0,2	4,195630
7,906667	0,2	4,159428
7,910000	0,2	4,122776
7,913333	0,2	4,085113
7,916667	0,2	4,046301
7,920000	0,2	4,006908
7,923333	0,2	3,967507
7,926667	0,2	3,928101
7,930000	0,2	3,888146
7,933333	0,2	3,847155
7,936667	0,2	3,805278
7,940000	0,2	3,763121
7,943333	0,2	3,721207
7,946667	0,2	3,679876
7,950000	0,2	3,639355
7,953333	0,2	3,599563
7,956667	0,2	3,560177
7,960000	0,2	3,521158
7,963333	0,2	3,482899
7,966667	0,2	3,445666
7,970000	0,2	3,409365
7,973333	0,2	3,374125
7,976667	0,2	3,340424
7,980000	0,2	3,308298
7,983333	0,2	3,277039
7,986667	0,2	3,245913
7,990000	0,2	3,214877
7,993333	0,2	3,184586
7,996667	0,2	3,155807
8,000000	0,2	3,128982
8,003333	0,2	3,104305
8,006667	0,2	3,081771
8,010000	0,2	3,061102
8,013333	0,2	3,041756
8,016667	0,2	3,023006
8,020000	0,2	3,004247
8,023333	0,2	2,985422
8,026667	0,2	2,966928
8,030000	0,2	2,949076
8,033333	0,2	2,931826
8,036667	0,2	2,915050
8,040000	0,2	2,898620
8,043333	0,2	2,882155
8,046667	0,2	2,865177
8,050000	0,2	2,847721
8,053333	0,2	2,830484
8,056667	0,2	2,814219
8,060000	0,2	2,799061
8,063333	0,2	2,784537
8,066667	0,2	2,770187
8,070000	0,2	2,755905
8,073333	0,2	2,741741
8,076667	0,2	2,727624
8,080000	0,2	2,713363
8,083333	0,2	2,699064
8,086667	0,2	2,685182
8,090000	0,2	2,671909
8,093333	0,2	2,659075
8,096667	0,2	2,646823
8,100000	0,2	2,635726
8,103333	0,2	2,626004
8,106667	0,2	2,617149
8,110000	0,2	2,608539
8,113333	0,2	2,600082
8,116667	0,2	2,592265
8,120000	0,2	2,585727
8,123333	0,2	2,580620
8,126667	0,2	2,576426
8,130000	0,2	2,572426
8,133333	0,2	2,568150
8,136667	0,2	2,563532
8,140000	0,2	2,558916
8,143333	0,2	2,554859
8,146667	0,2	2,551682
8,150000	0,2	2,549092
8,153333	0,2	2,546418
8,156667	0,2	2,543222
8,160000	0,2	2,539482
8,163333	0,2	2,535258
8,166667	0,2	2,530257
8,170000	0,2	2,523860
8,173333	0,2	2,515761
8,176667	0,2	2,506258
8,180000	0,2	2,495737
8,183333	0,2	2,484289
8,186667	0,2	2,471776
8,190000	0,2	2,457860
8,193333	0,2	2,442100
8,196667	0,2	2,424422
8,200000	0,2	2,405362
8,203333	0,2	2,385733
8,206667	0,2	2,366170
8,210000	0,2	2,346872
8,213333	0,2	2,327412
8,216667	0,2	2,306880
8,220000	0,2	2,284639
8,223333	0,2	2,260991
8,226667	0,2	2,236850
8,230000	0,2	2,212829
8,233333	0,2	2,188799
8,236667	0,2	2,164236
8,240000	0,2	2,138855
8,243333	0,2	2,112795
8,246667	0,2	2,086290
8,250000	0,2	2,059469
8,253333	0,2	2,032467
8,256667	0,2	2,005497
8,260000	0,2	1,978822
8,263333	0,2	1,952731
8,266667	0,2	1,927457
8,270000	0,2	1,903053
8,273333	0,2	1,879474
8,276667	0,2	1,856659
8,280000	0,2	1,834416
8,283333	0,2	1,812527
8,286667	0,2	1,790813
8,290000	0,2	1,768826
8,293333	0,2	1,746184
8,296667	0,2	1,723319
8,300000	0,2	1,701061
8,303333	0,2	1,679883
8,306667	0,2	1,660103
8,310000	0,2	1,642051
8,313333	0,2	1,625675
8,316667	0,2	1,610325
8,320000	0,2	1,595204
8,323333	0,2	1,580206
8,326667	0,2	1,565905
8,330000	0,2	1,552686
8,333333	0,2	1,540420
8,336667	0,2	1,528826
8,340000	0,2	1,517736
8,343333	0,2	1,507130
8,346667	0,2	1,497023
8,350000	0,2	1,487328
8,353333	0,2	1,477906
8,356667	0,2	1,468867
8,360000	0,2	1,460775
8,363333	0,2	1,454344
8,366667	0,2	1,449911
8,370000	0,2	1,447245
8,373333	0,2	1,445716
8,376667	0,2	1,444515
8,380000	0,2	1,442974
8,383333	0,2	1,441010
8,386667	0,2	1,439163
8,390000	0,2	1,438022
8,393333	0,2	1,437892
8,396667	0,2	1,438967
8,400000	0,2	1,441337
8,403333	0,2	1,444723
8,406667	0,2	1,448554
8,410000	0,2	1,452516
8,413333	0,2	1,456791
8,416667	0,2	1,461832
8,420000	0,2	1,468077
8,423333	0,2	1,475580
8,426667	0,2	1,483867
8,430000	0,2	1,492398
8,433333	0,2	1,501093
8,436667	0,2	1,510243
8,440000	0,2	1,519942
8,443333	0,2	1,530027
8,446667	0,2	1,540626
8,450000	0,2	1,552153
8,453333	0,2	1,564876
8,456667	0,2	1,578898
8,460000	0,2	1,594273
8,463333	0,2	1,611056
8,466667	0,2	1,629342
8,470000	0,2	1,649154
8,473333	0,2	1,670297
8,476667	0,2	1,692307
8,480000	0,2	1,714666
8,483333	0,2	1,737281
8,486667	0,2	1,760516
8,490000	0,2	1,784718
8,493333	0,2	1,810013
8,496667	0,2	1,836442
8,500000	0,2	1,864082
8,503333	0,2	1,892942
8,506667	0,2	1,922635
8,510000	0,2	1,952272
8,513333	0,2	1,980961
8,516667	0,2	2,008360
8,520000	0,2	2,034742
8,523333	0,2	2,060591
8,526667	0,2	2,085974
8,530000	0,2	2,110257
8,533333	0,2	2,132552
8,536667	0,2	2,152330
8,540000	0,2	2,169552
8,543333	0,2	2,184417
8,546667	0,2	2,197226
8,550000	0,2	2,208306
8,553333	0,2	2,217725
8,556667	0,2	2,225210
8,560000	0,2	2,230476
8,563333	0,2	2,233266
8,566667	0,2	2,233099
8,570000	0,2	2,229432
8,573333	0,2	2,222107
8,576667	0,2	2,211419
8,580000	0,2	2,197837
8,583333	0,2	2,181735
8,586667	0,2	2,163351
8,590000	0,2	2,142814
8,593333	0,2	2,120015
8,596667	0,2	2,094764
8,600000	0,2	2,067184
8,603333	0,2	2,037619
8,606667	0,2	2,006452
8,610000	0,2	1,974262
8,613333	0,2	1,941692
8,616667	0,2	1,909003
8,620000	0,2	1,875962
8,623333	0,2	1,842286
8,626667	0,2	1,808173
8,630000	0,2	1,774242
8,633333	0,2	1,741156
8,636667	0,2	1,709440
8,640000	0,2	1,679424
8,643333	0,2	1,651157
8,646667	0,2	1,624467
8,650000	0,2	1,599014
8,653333	0,2	1,574244
8,656667	0,2	1,549677
8,660000	0,2	1,525516
8,663333	0,2	1,502717
8,666667	0,2	1,482100
8,670000	0,2	1,463870
8,673333	0,2	1,448201
8,676667	0,2	1,435357
8,680000	0,2	1,425019
8,683333	0,2	1,416305
8,686667	0,2	1,408610
8,690000	0,2	1,401991
8,693333	0,2	1,396789
8,696667	0,2	1,393271
8,700000	0,2	1,391566
8,703333	0,2	1,391622
8,706667	0,2	1,393385
8,710000	0,2	1,396924
8,713333	0,2	1,402086
8,716667	0,2	1,408399
8,720000	0,2	1,415444
8,723333	0,2	1,422935
8,726667	0,2	1,430720
8,730000	0,2	1,439116
8,733333	0,2	1,448793
8,736667	0,2	1,460009
8,740000	0,2	1,472357
8,743333	0,2	1,485421
8,746667	0,2	1,499205
8,750000	0,2	1,513694
8,753333	0,2	1,528559
8,756667	0,2	1,543574
8,760000	0,2	1,558732
8,763333	0,2	1,573767
8,766667	0,2	1,588058
8,770000	0,2	1,601162
8,773333	0,2	1,613322
8,776667	0,2	1,625472
8,780000	0,2	1,638618
8,783333	0,2	1,652958
8,786667	0,2	1,667736
8,790000	0,2	1,681871
8,793333	0,2	1,694486
8,796667	0,2	1,705340
8,800000	0,2	1,715117
8,803333	0,2	1,724641
8,806667	0,2	1,733845
8,810000	0,2	1,742145
8,813333	0,2	1,749309
8,816667	0,2	1,755403
8,820000	0,2	1,760425
8,823333	0,2	1,764383
8,826667	0,2	1,767298
8,830000	0,2	1,769081
8,833333	0,2	1,769639
8,836667	0,2	1,769094
8,840000	0,2	1,767744
8,843333	0,2	1,765721
8,846667	0,2	1,762887
8,850000	0,2	1,759238
8,853333	0,2	1,755100
8,856667	0,2	1,750992
8,860000	0,2	1,747570
8,863333	0,2	1,745355
8,866667	0,2	1,744361
8,870000	0,2	1,744250
8,873333	0,2	1,744650
8,876667	0,2	1,745064
8,880000	0,2	1,744953
8,883333	0,2	1,744254
8,886667	0,2	1,743391
8,890000	0,2	1,742681
8,893333	0,2	1,742243
8,896667	0,2	1,742423
8,900000	0,2	1,743829
8,903333	0,2	1,747005
8,906667	0,2	1,752251
8,910000	0,2	1,759588
8,913333	0,2	1,768760
8,916667	0,2	1,779415
8,920000	0,2	1,791488
8,923333	0,2	1,805420
8,926667	0,2	1,821853
8,930000	0,2	1,841092
8,933333	0,2	1,862990
8,936667	0,2	1,887275
8,940000	0,2	1,913842
8,943333	0,2	1,942914
8,946667	0,2	1,974949
8,950000	0,2	2,010173
8,953333	0,2	2,048359
8,956667	0,2	2,089089
8,960000	0,2	2,131821
8,963333	0,2	2,176035
8,966667	0,2	2,221676
8,970000	0,2	2,268938
8,973333	0,2	2,317751
8,976667	0,2	2,368088
8,980000	0,2	2,420311
8,983333	0,2	2,474756
8,986667	0,2	2,531361
8,990000	0,2	2,589837
8,993333	0,2	2,649868
8,996667	0,2	2,710960
9,000000	0,2	2,772124
9,003333	0,2	2,832135
9,006667	0,2	2,890299
9,010000	0,2	2,946659
9,013333	0,2	3,001358
9,016667	0,2	3,053952
9,020000	0,2	3,103648
9,023333	0,2	3,150122
9,026667	0,2	3,193642
9,030000	0,2	3,234423
9,033333	0,2	3,272173
9,036667	0,2	3,306176
9,040000	0,2	3,335659
9,043333	0,2	3,360135
9,046667	0,2	3,379453
9,050000	0,2	3,393587
9,053333	0,2	3,402573
9,056667	0,2	3,406636
9,060000	0,2	3,406302
9,063333	0,2	3,402111
9,066667	0,2	3,394034
9,070000	0,2	3,381393
9,073333	0,2	3,363398
9,076667	0,2	3,339679
9,080000	0,2	3,310616
9,083333	0,2	3,277301
9,086667	0,2	3,241028
9,090000	0,2	3,202687
9,093333	0,2	3,162667
9,096667	0,2	3,121085
9,100000	0,2	3,077943
9,103333	0,2	3,033338
9,106667	0,2	2,987464
9,110000	0,2	2,940374
9,113333	0,2	2,892105
9,116667	0,2	2,842933
9,120000	0,2	2,793327
9,123333	0,2	2,743880
9,126667	0,2	2,695247
9,130000	0,2	2,647907
9,133333	0,2	2,602108
9,136667	0,2	2,557978
9,140000	0,2	2,515466
9,143333	0,2	2,474345
9,146667	0,2	2,434571
9,150000	0,2	2,396545
9,153333	0,2	2,360903
9,156667	0,2	2,328072
9,160000	0,2	2,297943
9,163333	0,2	2,269891
9,166667	0,2	2,243259
9,170000	0,2	2,217816
9,173333	0,2	2,193748
9,176667	0,2	2,171339
9,180000	0,2	2,150673
9,183333	0,2	2,131572
9,186667	0,2	2,113769
9,190000	0,2	2,097086
9,193333	0,2	2,081501
9,196667	0,2	2,067014
9,200000	0,2	2,053235
9,203333	0,2	2,039198
9,206667	0,2	2,024004
9,210000	0,2	2,007631
9,213333	0,2	1,990765
9,216667	0,2	1,973879
9,220000	0,2	1,956752
9,223333	0,2	1,938824
9,226667	0,2	1,919766
9,230000	0,2	1,899769
9,233333	0,2	1,879424
9,236667	0,2	1,859158
9,240000	0,2	1,838812
9,243333	0,2	1,817872
9,246667	0,2	1,795875
9,250000	0,2	1,772518
9,253333	0,2	1,747862
9,256667	0,2	1,722539
9,260000	0,2	1,697303
9,263333	0,2	1,672235
9,266667	0,2	1,646821
9,270000	0,2	1,620825
9,273333	0,2	1,594545
9,276667	0,2	1,568225
9,280000	0,2	1,541903
9,283333	0,2	1,515857
9,286667	0,2	1,490623
9,290000	0,2	1,466488
9,293333	0,2	1,443080
9,296667	0,2	1,419583
9,300000	0,2	1,395640
9,303333	0,2	1,371935
9,306667	0,2	1,349566
9,310000	0,2	1,329065
9,313333	0,2	1,310249
9,316667	0,2	1,292648
9,320000	0,2	1,275877
9,323333	0,2	1,259829
9,326667	0,2	1,244783
9,330000	0,2	1,231406
9,333333	0,2	1,220296
9,336667	0,2	1,211376
9,340000	0,2	1,203959
9,343333	0,2	1,197272
9,346667	0,2	1,190961
9,350000	0,2	1,185476
9,353333	0,2	1,181743
9,356667	0,2	1,180277
9,360000	0,2	1,180900
9,363333	0,2	1,183153
9,366667	0,2	1,186613
9,370000	0,2	1,190985
9,373333	0,2	1,196338
9,376667	0,2	1,203165
9,380000	0,2	1,211784
9,383333	0,2	1,221745
9,386667	0,2	1,232168
9,390000	0,2	1,242569
9,393333	0,2	1,253201
9,396667	0,2	1,264944
9,400000	0,2	1,278964
9,403333	0,2	1,295782
9,406667	0,2	1,314599
9,410000	0,2	1,334132
9,413333	0,2	1,353868
9,416667	0,2	1,374174
9,420000	0,2	1,395689
9,423333	0,2	1,418789
9,426667	0,2	1,443349
9,430000	0,2	1,469022
9,433333	0,2	1,495536
9,436667	0,2	1,522524
9,440000	0,2	1,549643
9,443333	0,2	1,577027
9,446667	0,2	1,605002
9,450000	0,2	1,633689
9,453333	0,2	1,663155
9,456667	0,2	1,693360
9,460000	0,2	1,723966
9,463333	0,2	1,754545
9,466667	0,2	1,785070
9,470000	0,2	1,816005
9,473333	0,2	1,847667
9,476667	0,2	1,879695
9,480000	0,2	1,911288
9,483333	0,2	1,941883
9,486667	0,2	1,971878
9,490000	0,2	2,002529
9,493333	0,2	2,034671
9,496667	0,2	2,067851
9,500000	0,2	2,101048
9,503333	0,2	2,133787
9,506667	0,2	2,166427
9,510000	0,2	2,199707
9,513333	0,2	2,233863
9,516667	0,2	2,268114
9,520000	0,2	2,301396
9,523333	0,2	2,333390
9,526667	0,2	2,364473
9,530000	0,2	2,395196
9,533333	0,2	2,425979
9,536667	0,2	2,456778
9,540000	0,2	2,487150
9,543333	0,2	2,516868
9,546667	0,2	2,545999
9,550000	0,2	2,574510
9,553333	0,2	2,602291
9,556667	0,2	2,629318
9,560000	0,2	2,655483
9,563333	0,2	2,680277
9,566667	0,2	2,702742
9,570000	0,2	2,722048
9,573333	0,2	2,738023
9,576667	0,2	2,750994
9,580000	0,2	2,761464
9,583333	0,2	2,769949
9,586667	0,2	2,776678
9,590000	0,2	2,781514
9,593333	0,2	2,784217
9,596667	0,2	2,784492
9,600000	0,2	2,781908
9,603333	0,2	2,776115
9,606667	0,2	2,766948
9,610000	0,2	2,754171
9,613333	0,2	2,737545
9,616667	0,2	2,717278
9,620000	0,2	2,693863
9,623333	0,2	2,667385
9,626667	0,2	2,637450
9,630000	0,2	2,603867
9,633333	0,2	2,567038
9,636667	0,2	2,527695
9,640000	0,2	2,486350
9,643333	0,2	2,442902
9,646667	0,2	2,396899
9,650000	0,2	2,348170
9,653333	0,2	2,297075
9,656667	0,2	2,244399
9,660000	0,2	2,191094
9,663333	0,2	2,137901
9,666667	0,2	2,085024
9,670000	0,2	2,032143
9,673333	0,2	1,978765
9,676667	0,2	1,924620
9,680000	0,2	1,869966
9,683333	0,2	1,815485
9,686667	0,2	1,761635
9,690000	0,2	1,708334
9,693333	0,2	1,655433
9,696667	0,2	1,603171
9,700000	0,2	1,551965
9,703333	0,2	1,502038
9,706667	0,2	1,453453
9,710000	0,2	1,406482
9,713333	0,2	1,361647
9,716667	0,2	1,319221
9,720000	0,2	1,278939
9,723333	0,2	1,240364
9,726667	0,2	1,203220
9,730000	0,2	1,167264
9,733333	0,2	1,132152
9,736667	0,2	1,097701
9,740000	0,2	1,064266
9,743333	0,2	1,032720
9,746667	0,2	1,003897
9,750000	0,2	0,978004
9,753333	0,2	0,954603
9,756667	0,2	0,933046
9,760000	0,2	0,912588
9,763333	0,2	0,892421
9,766667	0,2	0,872112
9,770000	0,2	0,851926
9,773333	0,2	0,832599
9,776667	0,2	0,814713
9,780000	0,2	0,798399
9,783333	0,2	0,783636
9,786667	0,2	0,770373
9,790000	0,2	0,758422
9,793333	0,2	0,747632
9,796667	0,2	0,737967
9,800000	0,2	0,729327
9,803333	0,2	0,721401
9,806667	0,2	0,713763
9,810000	0,2	0,706109
9,813333	0,2	0,698432
9,816667	0,2	0,691024
9,820000	0,2	0,684261
9,823333	0,2	0,678336
9,826667	0,2	0,673210
9,830000	0,2	0,668682
9,833333	0,2	0,664522
9,836667	0,2	0,660574
9,840000	0,2	0,656659
9,843333	0,2	0,652746
9,846667	0,2	0,649207
9,850000	0,2	0,646415
9,853333	0,2	0,644258
9,856667	0,2	0,642275
9,860000	0,2	0,640092
9,863333	0,2	0,637890
9,866667	0,2	0,636432
9,870000	0,2	0,636212
9,873333	0,2	0,636790
9,876667	0,2	0,637328
9,880000	0,2	0,637505
9,883333	0,2	0,637551
9,886667	0,2	0,637663
9,890000	0,2	0,637699
9,893333	0,2	0,637400
9,896667	0,2	0,636815
9,900000	0,2	0,636333
9,903333	0,2	0,636312
9,906667	0,2	0,636904
9,910000	0,2	0,638050
9,913333	0,2	0,639269
9,916667	0,2	0,639814
9,920000	0,2	0,639448
9,923333	0,2	0,638772
9,926667	0,2	0,638518
9,930000	0,2	0,638680
9,933333	0,2	0,638658
9,936667	0,2	0,638186
9,940000	0,2	0,637848
9,943333	0,2	0,638511
9,946667	0,2	0,640358
9,950000	0,2	0,642728
9,953333	0,2	0,644711
9,956667	0,2	0,645819
9,960000	0,2	0,646185
9,963333	0,2	0,646226
9,966667	0,2	0,646256
9,970000	0,2	0,646348
9,973333	0,2	0,646325
9,976667	0,2	0,645825
9,980000	0,2	0,644566
9,983333	0,2	0,642725
9,986667	0,2	0,640792
9,990000	0,2	0,639101
9,993333	0,2	0,637783
9,996667	0,2	0,636918
10,000000	0,2	0,636530
10,003333	0,2	0,636625
10,006667	0,2	0,637137
10,010000	0,2	0,637914
10,013333	0,2	0,638871
10,016667	0,2	0,640054
10,020000	0,2	0,641534
10,023333	0,2	0,643185
10,026667	0,2	0,644727
10,030000	0,2	0,646215
10,033333	0,2	0,648123
10,036667	0,2	0,650731
10,040000	0,2	0,653807
10,043333	0,2	0,656938
10,046667	0,2	0,659938
10,050000	0,2	0,663089
10,053333	0,2	0,666993
10,056667	0,2	0,672079
10,060000	0,2	0,678489
10,063333	0,2	0,686227
10,066667	0,2	0,695086
10,070000	0,2	0,704795
10,073333	0,2	0,715278
10,076667	0,2	0,726707
10,080000	0,2	0,739514
10,083333	0,2	0,754107
10,086667	0,2	0,770600
10,090000	0,2	0,789014
10,093333	0,2	0,809559
10,096667	0,2	0,832589
10,100000	0,2	0,858305
10,103333	0,2	0,886624
10,106667	0,2	0,917428
10,110000	0,2	0,950763
10,113333	0,2	0,986639
10,116667	0,2	1,024974
10,120000	0,2	1,065785
10,123333	0,2	1,109190
10,126667	0,2	1,155262
10,130000	0,2	1,204064
10,133333	0,2	1,255843
10,136667	0,2	1,311021
10,140000	0,2	1,369851
10,143333	0,2	1,432148
10,146667	0,2	1,497401
10,150000	0,2	1,564975
10,153333	0,2	1,634217
10,156667	0,2	1,704849
10,160000	0,2	1,777170
10,163333	0,2	1,851550
10,166667	0,2	1,927966
10,170000	0,2	2,006124
10,173333	0,2	2,085839
10,176667	0,2	2,167079
10,180000	0,2	2,249583
10,183333	0,2	2,332559
10,186667	0,2	2,414864
10,190000	0,2	2,495409
10,193333	0,2	2,573400
10,196667	0,2	2,648553
10,200000	0,2	2,721096
10,203333	0,2	2,791283
10,206667	0,2	2,858997
10,210000	0,2	2,923920
10,213333	0,2	2,985647
10,216667	0,2	3,043518
10,220000	0,2	3,096602
10,223333	0,2	3,144084
10,226667	0,2	3,185557
10,230000	0,2	3,220852
10,233333	0,2	3,250038
10,236667	0,2	3,273597
10,240000	0,2	3,291856
10,243333	0,2	3,304378
10,246667	0,2	3,310441
10,250000	0,2	3,309771
10,253333	0,2	3,302475
10,256667	0,2	3,288672
10,260000	0,2	3,268523
10,263333	0,2	3,242426
10,266667	0,2	3,210855
10,270000	0,2	3,174120
10,273333	0,2	3,132401
10,276667	0,2	3,085832
10,280000	0,2	3,034549
10,283333	0,2	2,978804
10,286667	0,2	2,919069
10,290000	0,2	2,855925
10,293333	0,2	2,789722
10,296667	0,2	2,720480
10,300000	0,2	2,648302
10,303333	0,2	2,573970
10,306667	0,2	2,498842
10,310000	0,2	2,423922
10,313333	0,2	2,349380
10,316667	0,2	2,275010
10,320000	0,2	2,200634
10,323333	0,2	2,126141
10,326667	0,2	2,051614
10,330000	0,2	1,977483
10,333333	0,2	1,904290
10,336667	0,2	1,832517
10,340000	0,2	1,762840
10,343333	0,2	1,696037
10,346667	0,2	1,632442
10,350000	0,2	1,571757
10,353333	0,2	1,513268
10,356667	0,2	1,456304
10,360000	0,2	1,400750
10,363333	0,2	1,346861
10,366667	0,2	1,294704
10,370000	0,2	1,244397
10,373333	0,2	1,196729
10,376667	0,2	1,152687
10,380000	0,2	1,112258
10,383333	0,2	1,074231
10,386667	0,2	1,037264
10,390000	0,2	1,000942
10,393333	0,2	0,965834
10,396667	0,2	0,932854
10,400000	0,2	0,902633
10,403333	0,2	0,875081
10,406667	0,2	0,849471
10,410000	0,2	0,825068
10,413333	0,2	0,801370
10,416667	0,2	0,777962
10,420000	0,2	0,754675
10,423333	0,2	0,731807
10,426667	0,2	0,710032
10,430000	0,2	0,690062
10,433333	0,2	0,672237
10,436667	0,2	0,656373
10,440000	0,2	0,642072
10,443333	0,2	0,629013
10,446667	0,2	0,616811
10,450000	0,2	0,604915
10,453333	0,2	0,592846
10,456667	0,2	0,580352
10,460000	0,2	0,567570
10,463333	0,2	0,555155
10,466667	0,2	0,543915
10,470000	0,2	0,534192
10,473333	0,2	0,525740
10,476667	0,2	0,518124
10,480000	0,2	0,510932
10,483333	0,2	0,503807
10,486667	0,2	0,496720
10,490000	0,2	0,490038
10,493333	0,2	0,484028
10,496667	0,2	0,478597
10,500000	0,2	0,473636
10,503333	0,2	0,469304
10,506667	0,2	0,465871
10,510000	0,2	0,463522
10,513333	0,2	0,462376
10,516667	0,2	0,462406
10,520000	0,2	0,463323
10,523333	0,2	0,464747
10,526667	0,2	0,466460
10,530000	0,2	0,468490
10,533333	0,2	0,471049
10,536667	0,2	0,474439
10,540000	0,2	0,479047
10,543333	0,2	0,485261
10,546667	0,2	0,493177
10,550000	0,2	0,502456
10,553333	0,2	0,512625
10,556667	0,2	0,523487
10,560000	0,2	0,535107
10,563333	0,2	0,547461
10,566667	0,2	0,560190
10,570000	0,2	0,572831
10,573333	0,2	0,585186
10,576667	0,2	0,597471
10,580000	0,2	0,610261
10,583333	0,2	0,624254
10,586667	0,2	0,640044
10,590000	0,2	0,657775
10,593333	0,2	0,676728
10,596667	0,2	0,695771
10,600000	0,2	0,714434
10,603333	0,2	0,733068
10,606667	0,2	0,752050
10,610000	0,2	0,771356
10,613333	0,2	0,790707
10,616667	0,2	0,809812
10,620000	0,2	0,828662
10,623333	0,2	0,847577
10,626667	0,2	0,866811
10,630000	0,2	0,886163
10,633333	0,2	0,905160
10,636667	0,2	0,923612
10,640000	0,2	0,941717
10,643333	0,2	0,959756
10,646667	0,2	0,977831
10,650000	0,2	0,995694
10,653333	0,2	1,012830
10,656667	0,2	1,028923
10,660000	0,2	1,044352
10,663333	0,2	1,060022
10,666667	0,2	1,076685
10,670000	0,2	1,094510
10,673333	0,2	1,113065
10,676667	0,2	1,131660
10,680000	0,2	1,149941
10,683333	0,2	1,167951
10,686667	0,2	1,185511
10,690000	0,2	1,202110
10,693333	0,2	1,217404
10,696667	0,2	1,231390
10,700000	0,2	1,244342
10,703333	0,2	1,256830
10,706667	0,2	1,269489
10,710000	0,2	1,282700
10,713333	0,2	1,296390
10,716667	0,2	1,310002
10,720000	0,2	1,322915
10,723333	0,2	1,334960
10,726667	0,2	1,346457
10,730000	0,2	1,357868
10,733333	0,2	1,369399
10,736667	0,2	1,380854
10,740000	0,2	1,391742
10,743333	0,2	1,401515
10,746667	0,2	1,409833
10,750000	0,2	1,416702
10,753333	0,2	1,422560
10,756667	0,2	1,428103
10,760000	0,2	1,433637
10,763333	0,2	1,438734
10,766667	0,2	1,442795
10,770000	0,2	1,445704
10,773333	0,2	1,447667
10,776667	0,2	1,448654
10,780000	0,2	1,448464
10,783333	0,2	1,447112
10,786667	0,2	1,444620
10,790000	0,2	1,440601
10,793333	0,2	1,434528
10,796667	0,2	1,426505
10,800000	0,2	1,417369
10,803333	0,2	1,407912
10,806667	0,2	1,398395
10,810000	0,2	1,388767
10,813333	0,2	1,378864
10,816667	0,2	1,368281
10,820000	0,2	1,356415
10,823333	0,2	1,342908
10,826667	0,2	1,327990
10,830000	0,2	1,312178
10,833333	0,2	1,295588
10,836667	0,2	1,277645
10,840000	0,2	1,257695
10,843333	0,2	1,235931
10,846667	0,2	1,213177
10,850000	0,2	1,189804
10,853333	0,2	1,165692
10,856667	0,2	1,141016
10,860000	0,2	1,116206
10,863333	0,2	1,091431
10,866667	0,2	1,066577
10,870000	0,2	1,041368
10,873333	0,2	1,015626
10,876667	0,2	0,989579
10,880000	0,2	0,963660
10,883333	0,2	0,938175
10,886667	0,2	0,913268
10,890000	0,2	0,888882
10,893333	0,2	0,864571
10,896667	0,2	0,839601
10,900000	0,2	0,813621
10,903333	0,2	0,787108
10,906667	0,2	0,760861
10,910000	0,2	0,735558
10,913333	0,2	0,711914
10,916667	0,2	0,690524
10,920000	0,2	0,671261
10,923333	0,2	0,653238
10,926667	0,2	0,635458
10,930000	0,2	0,617397
10,933333	0,2	0,599029
10,936667	0,2	0,580566
10,940000	0,2	0,562325
10,943333	0,2	0,544648
10,946667	0,2	0,527788
10,950000	0,2	0,511967
10,953333	0,2	0,497540
10,956667	0,2	0,484825
10,960000	0,2	0,473690
10,963333	0,2	0,463485
10,966667	0,2	0,453606
10,970000	0,2	0,444064
10,973333	0,2	0,435380
10,976667	0,2	0,427905
10,980000	0,2	0,421492
10,983333	0,2	0,415878
10,986667	0,2	0,411266
10,990000	0,2	0,408336
10,993333	0,2	0,407541
10,996667	0,2	0,408440
11,000000	0,2	0,409888
11,003333	0,2	0,411033
11,006667	0,2	0,412079
11,010000	0,2	0,413784
11,013333	0,2	0,416466
11,016667	0,2	0,419883
11,020000	0,2	0,423736
11,023333	0,2	0,427957
11,026667	0,2	0,432664
11,030000	0,2	0,437945
11,033333	0,2	0,443669
11,036667	0,2	0,449625
11,040000	0,2	0,455764
11,043333	0,2	0,462107
11,046667	0,2	0,468532
11,050000	0,2	0,474907
11,053333	0,2	0,481348
11,056667	0,2	0,488038
11,060000	0,2	0,495014
11,063333	0,2	0,502393
11,066667	0,2	0,510379
11,070000	0,2	0,518859
11,073333	0,2	0,527390
11,076667	0,2	0,535523
11,080000	0,2	0,542969
11,083333	0,2	0,549800
11,086667	0,2	0,556535
11,090000	0,2	0,563613
11,093333	0,2	0,570720
11,096667	0,2	0,576980
11,100000	0,2	0,581944
11,103333	0,2	0,586022
11,106667	0,2	0,589775
11,110000	0,2	0,593138
11,113333	0,2	0,595726
11,116667	0,2	0,597631
11,120000	0,2	0,599333
11,123333	0,2	0,601263
11,126667	0,2	0,603782
11,130000	0,2	0,606853
11,133333	0,2	0,609670
11,136667	0,2	0,611271
11,140000	0,2	0,611450
11,143333	0,2	0,610627
11,146667	0,2	0,609123
11,150000	0,2	0,607105
11,153333	0,2	0,604980
11,156667	0,2	0,603245
11,160000	0,2	0,602006
11,163333	0,2	0,601047
11,166667	0,2	0,600395
11,170000	0,2	0,600263
11,173333	0,2	0,600379
11,176667	0,2	0,600025
11,180000	0,2	0,598794
11,183333	0,2	0,596873
11,186667	0,2	0,594568
11,190000	0,2	0,591923
11,193333	0,2	0,589045
11,196667	0,2	0,586544
11,200000	0,2	0,585070
11,203333	0,2	0,584492
11,206667	0,2	0,583909
11,210000	0,2	0,582393
11,213333	0,2	0,579700
11,216667	0,2	0,576346
11,220000	0,2	0,573083
11,223333	0,2	0,570382
11,226667	0,2	0,568210
11,230000	0,2	0,566253
11,233333	0,2	0,564407
11,236667	0,2	0,562759
11,240000	0,2	0,561209
11,243333	0,2	0,559575
11,246667	0,2	0,557740
11,250000	0,2	0,555463
11,253333	0,2	0,552712
11,256667	0,2	0,550083
11,260000	0,2	0,548217
11,263333	0,2	0,547079
11,266667	0,2	0,546113
11,270000	0,2	0,544677
11,273333	0,2	0,542421
11,276667	0,2	0,539554
11,280000	0,2	0,536547
11,283333	0,2	0,533602
11,286667	0,2	0,530586
11,290000	0,2	0,527404
11,293333	0,2	0,524325
11,296667	0,2	0,521837
11,300000	0,2	0,520232
11,303333	0,2	0,519429
11,306667	0,2	0,519020
11,310000	0,2	0,518359
11,313333	0,2	0,516999
11,316667	0,2	0,515123
11,320000	0,2	0,513260
11,323333	0,2	0,511658
11,326667	0,2	0,510081
11,330000	0,2	0,508104
11,333333	0,2	0,505483
11,336667	0,2	0,502173
11,340000	0,2	0,498225
11,343333	0,2	0,494060
11,346667	0,2	0,490564
11,350000	0,2	0,488410
11,353333	0,2	0,487334
11,356667	0,2	0,486338
11,360000	0,2	0,484527
11,363333	0,2	0,481564
11,366667	0,2	0,477619
11,370000	0,2	0,473046
11,373333	0,2	0,468185
11,376667	0,2	0,463471
11,380000	0,2	0,459189
11,383333	0,2	0,455174
11,386667	0,2	0,451148
11,390000	0,2	0,447026
11,393333	0,2	0,442828
11,396667	0,2	0,438667
11,400000	0,2	0,434633
11,403333	0,2	0,430778
11,406667	0,2	0,427340
11,410000	0,2	0,424496
11,413333	0,2	0,422018
11,416667	0,2	0,419566
11,420000	0,2	0,416867
11,423333	0,2	0,413702
11,426667	0,2	0,410207
11,430000	0,2	0,406710
11,433333	0,2	0,403131
11,436667	0,2	0,399133
11,440000	0,2	0,394846
11,443333	0,2	0,390799
11,446667	0,2	0,387132
11,450000	0,2	0,383537
11,453333	0,2	0,379822
11,456667	0,2	0,376079
11,460000	0,2	0,372427
11,463333	0,2	0,368887
11,466667	0,2	0,365532
11,470000	0,2	0,362467
11,473333	0,2	0,359581
11,476667	0,2	0,356629
11,480000	0,2	0,353388
11,483333	0,2	0,349543
11,486667	0,2	0,344880
11,490000	0,2	0,339674
11,493333	0,2	0,334550
11,496667	0,2	0,329916
11,500000	0,2	0,325674
11,503333	0,2	0,321458
11,506667	0,2	0,317033
11,510000	0,2	0,312477
11,513333	0,2	0,308190
11,516667	0,2	0,304573
11,520000	0,2	0,301486
11,523333	0,2	0,298335
11,526667	0,2	0,294814
11,530000	0,2	0,290992
11,533333	0,2	0,286941
11,536667	0,2	0,282810
11,540000	0,2	0,278873
11,543333	0,2	0,275178
11,546667	0,2	0,271337
11,550000	0,2	0,266858
11,553333	0,2	0,261758
11,556667	0,2	0,256695
11,560000	0,2	0,252444
11,563333	0,2	0,249329
11,566667	0,2	0,247260
11,570000	0,2	0,245896
11,573333	0,2	0,244507
11,576667	0,2	0,242328
11,580000	0,2	0,239196
11,583333	0,2	0,235444
11,586667	0,2	0,231503
11,590000	0,2	0,227679
11,593333	0,2	0,223919
11,596667	0,2	0,220072
11,600000	0,2	0,216396
11,603333	0,2	0,213239
11,606667	0,2	0,210510
11,610000	0,2	0,208061
11,613333	0,2	0,206044
11,616667	0,2	0,204536
11,620000	0,2	0,203256
11,623333	0,2	0,201789
11,626667	0,2	0,199845
11,630000	0,2	0,197168
11,633333	0,2	0,193398
11,636667	0,2	0,188406
11,640000	0,2	0,182618
11,643333	0,2	0,176787
11,646667	0,2	0,171673
11,650000	0,2	0,167921
11,653333	0,2	0,165772
11,656667	0,2	0,164735
11,660000	0,2	0,163819
11,663333	0,2	0,162152
11,666667	0,2	0,159477
11,670000	0,2	0,156165
11,673333	0,2	0,152653
11,676667	0,2	0,149057
11,680000	0,2	0,145287
11,683333	0,2	0,141234
11,686667	0,2	0,136989
11,690000	0,2	0,132876
11,693333	0,2	0,129089
11,696667	0,2	0,125496
11,700000	0,2	0,121853
11,703333	0,2	0,118088
11,706667	0,2	0,114351
11,710000	0,2	0,110764
11,713333	0,2	0,107170
11,716667	0,2	0,103212
11,720000	0,2	0,098744
11,723333	0,2	0,094070
11,726667	0,2	0,089703
11,730000	0,2	0,086023
11,733333	0,2	0,083137
11,736667	0,2	0,080877
11,740000	0,2	0,078872
11,743333	0,2	0,076576
11,746667	0,2	0,073436
11,750000	0,2	0,069399
11,753333	0,2	0,065226
11,756667	0,2	0,062039
11,760000	0,2	0,060521
11,763333	0,2	0,060543
11,766667	0,2	0,061512
11,770000	0,2	0,062852
11,773333	0,2	0,064126
11,776667	0,2	0,065127
11,780000	0,2	0,065921
11,783333	0,2	0,066646
11,786667	0,2	0,067310
11,790000	0,2	0,067778
11,793333	0,2	0,068199
11,796667	0,2	0,069312
11,800000	0,2	0,071728
11,803333	0,2	0,075244
11,806667	0,2	0,079226
11,810000	0,2	0,083175
11,813333	0,2	0,086885
11,816667	0,2	0,090445
11,820000	0,2	0,094113
11,823333	0,2	0,098144
11,826667	0,2	0,102720
11,830000	0,2	0,107930
11,833333	0,2	0,113856
11,836667	0,2	0,120700
11,840000	0,2	0,128622
11,843333	0,2	0,137395
11,846667	0,2	0,146521
11,850000	0,2	0,155615
11,853333	0,2	0,164454
11,856667	0,2	0,172852
11,860000	0,2	0,180757
11,863333	0,2	0,188273
11,866667	0,2	0,195447
11,870000	0,2	0,202370
11,873333	0,2	0,209463
11,876667	0,2	0,217231
11,880000	0,2	0,225817
11,883333	0,2	0,234873
11,886667	0,2	0,243689
11,890000	0,2	0,251676
11,893333	0,2	0,258887
11,896667	0,2	0,265908
11,900000	0,2	0,273283
11,903333	0,2	0,280964
11,906667	0,2	0,288349
11,910000	0,2	0,294931
11,913333	0,2	0,300715
11,916667	0,2	0,306090
11,920000	0,2	0,311562
11,923333	0,2	0,317548
11,926667	0,2	0,324212
11,930000	0,2	0,331257
11,933333	0,2	0,338090
11,936667	0,2	0,344482
11,940000	0,2	0,350567
11,943333	0,2	0,356117
11,946667	0,2	0,360476
11,950000	0,2	0,363270
11,953333	0,2	0,364795
11,956667	0,2	0,365643
11,960000	0,2	0,366148
11,963333	0,2	0,366266
11,966667	0,2	0,365875
11,970000	0,2	0,365055
11,973333	0,2	0,363982
11,976667	0,2	0,362678
11,980000	0,2	0,360898
11,983333	0,2	0,358233
11,986667	0,2	0,354534
11,990000	0,2	0,350159
11,993333	0,2	0,345594
11,996667	0,2	0,341009
12,000000	0,2	0,336223
12,003333	0,2	0,330943
12,006667	0,2	0,325140
12,010000	0,2	0,319097
12,013333	0,2	0,312900
12,016667	0,2	0,306113
12,020000	0,2	0,298164
12,023333	0,2	0,288955
12,026667	0,2	0,279142
12,030000	0,2	0,269823
12,033333	0,2	0,261866
12,036667	0,2	0,255399
12,040000	0,2	0,249703
12,043333	0,2	0,243725
12,046667	0,2	0,236872
12,050000	0,2	0,228945
12,053333	0,2	0,219639
12,056667	0,2	0,208884
12,060000	0,2	0,197237
12,063333	0,2	0,185294
12,066667	0,2	0,173231
12,070000	0,2	0,161287
12,073333	0,2	0,150091
12,076667	0,2	0,140100
12,080000	0,2	0,131048
12,083333	0,2	0,122334
12,086667	0,2	0,113679
12,090000	0,2	0,105164
12,093333	0,2	0,096839
12,096667	0,2	0,088617
12,100000	0,2	0,080556
12,103333	0,2	0,072989
12,106667	0,2	0,066201
12,110000	0,2	0,060000
12,113333	0,2	0,053984
12,116667	0,2	0,048090
12,120000	0,2	0,042376
12,123333	0,2	0,036649
12,126667	0,2	0,030637
12,130000	0,2	0,024168
12,133333	0,2	0,016994
12,136667	0,2	0,008777
12,140000	0,2	-0,000323
12,143333	0,2	-0,009225
12,146667	0,2	-0,016477
12,150000	0,2	-0,021339
12,153333	0,2	-0,024333
12,156667	0,2	-0,026668
12,160000	0,2	-0,029200
12,163333	0,2	-0,032029
12,166667	0,2	-0,034750
12,170000	0,2	-0,036806
12,173333	0,2	-0,037841
12,176667	0,2	-0,038047
12,180000	0,2	-0,037937
12,183333	0,2	-0,037692
12,186667	0,2	-0,037123
12,190000	0,2	-0,036125
12,193333	0,2	-0,034650
12,196667	0,2	-0,032458
12,200000	0,2	-0,029271
12,203333	0,2	-0,025109
12,206667	0,2	-0,020320
12,210000	0,2	-0,015382
12,213333	0,2	-0,010578
12,216667	0,2	-0,005720
12,220000	0,2	-0,000339
12,223333	0,2	0,005908
12,226667	0,2	0,013151
12,230000	0,2	0,021453
12,233333	0,2	0,030786
12,236667	0,2	0,041207
12,240000	0,2	0,053032
12,243333	0,2	0,066270
12,246667	0,2	0,080276
12,250000	0,2	0,094482
12,253333	0,2	0,108951
12,256667	0,2	0,124126
12,260000	0,2	0,140525
12,263333	0,2	0,158507
12,266667	0,2	0,178024
12,270000	0,2	0,198745
12,273333	0,2	0,220383
12,276667	0,2	0,242843
12,280000	0,2	0,266208
12,283333	0,2	0,290669
12,286667	0,2	0,316385
12,290000	0,2	0,343263
12,293333	0,2	0,370905
12,296667	0,2	0,399074
12,300000	0,2	0,428225
12,303333	0,2	0,459240
12,306667	0,2	0,492670
12,310000	0,2	0,528406
12,313333	0,2	0,565934
12,316667	0,2	0,604620
12,320000	0,2	0,643839
12,323333	0,2	0,683134
12,326667	0,2	0,722466
12,330000	0,2	0,762306
12,333333	0,2	0,803122
12,336667	0,2	0,844835
12,340000	0,2	0,887353
12,343333	0,2	0,931137
12,346667	0,2	0,976506
12,350000	0,2	1,022960
12,353333	0,2	1,069532
12,356667	0,2	1,115466
12,360000	0,2	1,160524
12,363333	0,2	1,204810
12,366667	0,2	1,248605
12,370000	0,2	1,292484
12,373333	0,2	1,337055
12,376667	0,2	1,382273
12,380000	0,2	1,427413
12,383333	0,2	1,471809
12,386667	0,2	1,515350
12,390000	0,2	1,558267
12,393333	0,2	1,600615
12,396667	0,2	1,642056
12,400000	0,2	1,682214
12,403333	0,2	1,720930
12,406667	0,2	1,757946
12,410000	0,2	1,792881
12,413333	0,2	1,825713
12,416667	0,2	1,856721
12,420000	0,2	1,885984
12,423333	0,2	1,913323
12,426667	0,2	1,938485
12,430000	0,2	1,961228
12,433333	0,2	1,981424
12,436667	0,2	1,999132
12,440000	0,2	2,014619
12,443333	0,2	2,028238
12,446667	0,2	2,040126
12,450000	0,2	2,050085
12,453333	0,2	2,057676
12,456667	0,2	2,062520
12,460000	0,2	2,064670
12,463333	0,2	2,064617
12,466667	0,2	2,062850
12,470000	0,2	2,059308
12,473333	0,2	2,053214
12,476667	0,2	2,043790
12,480000	0,2	2,031084
12,483333	0,2	2,015870
12,486667	0,2	1,998879
12,490000	0,2	1,980337
12,493333	0,2	1,960151
12,496667	0,2	1,938227
12,500000	0,2	1,914567
12,503333	0,2	1,889451
12,506667	0,2	1,863414
12,510000	0,2	1,836690
12,513333	0,2	1,808973
12,516667	0,2	1,780007
12,520000	0,2	1,750119
12,523333	0,2	1,720008
12,526667	0,2	1,690043
12,530000	0,2	1,659960
12,533333	0,2	1,629258
12,536667	0,2	1,597612
12,540000	0,2	1,564862
12,543333	0,2	1,530857
12,546667	0,2	1,495704
12,550000	0,2	1,460076
12,553333	0,2	1,424872
12,556667	0,2	1,390699
12,560000	0,2	1,357760
12,563333	0,2	1,325881
12,566667	0,2	1,294712
12,570000	0,2	1,264167
12,573333	0,2	1,234452
12,576667	0,2	1,205569
12,580000	0,2	1,177153
12,583333	0,2	1,148946
12,586667	0,2	1,120996
12,590000	0,2	1,093297
12,593333	0,2	1,065842
12,596667	0,2	1,039255
12,600000	0,2	1,014825
12,603333	0,2	0,993535
12,606667	0,2	0,975153
12,610000	0,2	0,958290
12,613333	0,2	0,941419
12,616667	0,2	0,923970
12,620000	0,2	0,906280
12,623333	0,2	0,888873
12,626667	0,2	0,872285
12,630000	0,2	0,857070
12,633333	0,2	0,843667
12,636667	0,2	0,832337
12,640000	0,2	0,822863
12,643333	0,2	0,814462
12,646667	0,2	0,806472
12,650000	0,2	0,798755
12,653333	0,2	0,791489
12,656667	0,2	0,784943
12,660000	0,2	0,779294
12,663333	0,2	0,774625
12,666667	0,2	0,771118
12,670000	0,2	0,769028
12,673333	0,2	0,768560
12,676667	0,2	0,769662
12,680000	0,2	0,771874
12,683333	0,2	0,774527
12,686667	0,2	0,777162
12,690000	0,2	0,779813
12,693333	0,2	0,782680
12,696667	0,2	0,785681
12,700000	0,2	0,788877
12,703333	0,2	0,792779
12,706667	0,2	0,797712
12,710000	0,2	0,803600
12,713333	0,2	0,810450
12,716667	0,2	0,818461
12,720000	0,2	0,827633
12,723333	0,2	0,837683
12,726667	0,2	0,848392
12,730000	0,2	0,859801
12,733333	0,2	0,872075
12,736667	0,2	0,885264
12,740000	0,2	0,899268
12,743333	0,2	0,914039
12,746667	0,2	0,929520
12,750000	0,2	0,945416
12,753333	0,2	0,961256
12,756667	0,2	0,976778
12,760000	0,2	0,992161
12,763333	0,2	1,007737
12,766667	0,2	1,023663
12,770000	0,2	1,040011
12,773333	0,2	1,056851
12,776667	0,2	1,074149
12,780000	0,2	1,091827
12,783333	0,2	1,109795
12,786667	0,2	1,127813
12,790000	0,2	1,145446
12,793333	0,2	1,162184
12,796667	0,2	1,177681
12,800000	0,2	1,192031
12,803333	0,2	1,205881
12,806667	0,2	1,220120
12,810000	0,2	1,235252
12,813333	0,2	1,251106
12,816667	0,2	1,267198
12,820000	0,2	1,283145
12,823333	0,2	1,298742
12,826667	0,2	1,313970
12,830000	0,2	1,329109
12,833333	0,2	1,344414
12,836667	0,2	1,359529
12,840000	0,2	1,373572
12,843333	0,2	1,385746
12,846667	0,2	1,395681
12,850000	0,2	1,403733
12,853333	0,2	1,411171
12,856667	0,2	1,419556
12,860000	0,2	1,429650
12,863333	0,2	1,441001
12,866667	0,2	1,452524
12,870000	0,2	1,463322
12,873333	0,2	1,473257
12,876667	0,2	1,482794
12,880000	0,2	1,492294
12,883333	0,2	1,501891
12,886667	0,2	1,511809
12,890000	0,2	1,522280
12,893333	0,2	1,533329
12,896667	0,2	1,544654
12,900000	0,2	1,555738
12,903333	0,2	1,566328
12,906667	0,2	1,576776
12,910000	0,2	1,587788
12,913333	0,2	1,599809
12,916667	0,2	1,612714
12,920000	0,2	1,625970
12,923333	0,2	1,639062
12,926667	0,2	1,651944
12,930000	0,2	1,665134
12,933333	0,2	1,679162
12,936667	0,2	1,693889
12,940000	0,2	1,708726
12,943333	0,2	1,723288
12,946667	0,2	1,737529
12,950000	0,2	1,751689
12,953333	0,2	1,766184
12,956667	0,2	1,781313
12,960000	0,2	1,797139
12,963333	0,2	1,813454
12,966667	0,2	1,829979
12,970000	0,2	1,846708
12,973333	0,2	1,863850
12,976667	0,2	1,881534
12,980000	0,2	1,899685
12,983333	0,2	1,918022
12,986667	0,2	1,936253
12,990000	0,2	1,954272
12,993333	0,2	1,972009
12,996667	0,2	1,989306
13,000000	0,2	2,006128
13,003333	0,2	2,022504
13,006667	0,2	2,038390
13,010000	0,2	2,053997
13,013333	0,2	2,069749
13,016667	0,2	2,085756
13,020000	0,2	2,101810
13,023333	0,2	2,117661
13,026667	0,2	2,132793
13,030000	0,2	2,146398
13,033333	0,2	2,158096
13,036667	0,2	2,168305
13,040000	0,2	2,177804
13,043333	0,2	2,187186
13,046667	0,2	2,196581
13,050000	0,2	2,205636
13,053333	0,2	2,213635
13,056667	0,2	2,219793
13,060000	0,2	2,223737
13,063333	0,2	2,225560
13,066667	0,2	2,225500
13,070000	0,2	2,223990
13,073333	0,2	2,221816
13,076667	0,2	2,219822
13,080000	0,2	2,218445
13,083333	0,2	2,217414
13,086667	0,2	2,215858
13,090000	0,2	2,212931
13,093333	0,2	2,208354
13,096667	0,2	2,202466
13,100000	0,2	2,195974
13,103333	0,2	2,189811
13,106667	0,2	2,185029
13,110000	0,2	2,182147
13,113333	0,2	2,180728
13,116667	0,2	2,180181
13,120000	0,2	2,180671
13,123333	0,2	2,182957
13,126667	0,2	2,187707
13,130000	0,2	2,195262
13,133333	0,2	2,205726
13,136667	0,2	2,218870
13,140000	0,2	2,234098
13,143333	0,2	2,250697
13,146667	0,2	2,268225
13,150000	0,2	2,286881
13,153333	0,2	2,307391
13,156667	0,2	2,330313
13,160000	0,2	2,355637
13,163333	0,2	2,383014
13,166667	0,2	2,412032
13,170000	0,2	2,442231
13,173333	0,2	2,473169
13,176667	0,2	2,504662
13,180000	0,2	2,536687
13,183333	0,2	2,569024
13,186667	0,2	2,601230
13,190000	0,2	2,632863
13,193333	0,2	2,663604
13,196667	0,2	2,693219
13,200000	0,2	2,721529
13,203333	0,2	2,748422
13,206667	0,2	2,773677
13,210000	0,2	2,796703
13,213333	0,2	2,816677
13,216667	0,2	2,833009
13,220000	0,2	2,845535
13,223333	0,2	2,854211
13,226667	0,2	2,858871
13,230000	0,2	2,859443
13,233333	0,2	2,856232
13,236667	0,2	2,849853
13,240000	0,2	2,840915
13,243333	0,2	2,829733
13,246667	0,2	2,816317
13,250000	0,2	2,800699
13,253333	0,2	2,783089
13,256667	0,2	2,763783
13,260000	0,2	2,743303
13,263333	0,2	2,722489
13,266667	0,2	2,702246
13,270000	0,2	2,683232
13,273333	0,2	2,665643
13,276667	0,2	2,649297
13,280000	0,2	2,634244
13,283333	0,2	2,621227
13,286667	0,2	2,611121
13,290000	0,2	2,604124
13,293333	0,2	2,599788
13,296667	0,2	2,597423
13,300000	0,2	2,596365
13,303333	0,2	2,596267
13,306667	0,2	2,597115
13,310000	0,2	2,599008
13,313333	0,2	2,602140
13,316667	0,2	2,606840
13,320000	0,2	2,613529
13,323333	0,2	2,622478
13,326667	0,2	2,633498
13,330000	0,2	2,646021
13,333333	0,2	2,659443
13,336667	0,2	2,673229
13,340000	0,2	2,686828
13,343333	0,2	2,699907
13,346667	0,2	2,712612
13,350000	0,2	2,725255
13,353333	0,2	2,737740
13,356667	0,2	2,749513
13,360000	0,2	2,760264
13,363333	0,2	2,770407
13,366667	0,2	2,780509
13,370000	0,2	2,790594
13,373333	0,2	2,800246
13,376667	0,2	2,809101
13,380000	0,2	2,816997
13,383333	0,2	2,824034
13,386667	0,2	2,830681
13,390000	0,2	2,837455
13,393333	0,2	2,844361
13,396667	0,2	2,850753
13,400000	0,2	2,855903
13,403333	0,2	2,859813
13,406667	0,2	2,863354
13,410000	0,2	2,867626
13,413333	0,2	2,873296
13,416667	0,2	2,880244
13,420000	0,2	2,887653
13,423333	0,2	2,894715
13,426667	0,2	2,901253
13,430000	0,2	2,907668
13,433333	0,2	2,914517
13,436667	0,2	2,922139
13,440000	0,2	2,930457
13,443333	0,2	2,938862
13,446667	0,2	2,946417
13,450000	0,2	2,952603
13,453333	0,2	2,957801
13,456667	0,2	2,962697
13,460000	0,2	2,967265
13,463333	0,2	2,970825
13,466667	0,2	2,973113
13,470000	0,2	2,974661
13,473333	0,2	2,976048
13,476667	0,2	2,977221
13,480000	0,2	2,977760
13,483333	0,2	2,977550
13,486667	0,2	2,976839
13,490000	0,2	2,975968
13,493333	0,2	2,975424
13,496667	0,2	2,975811
13,500000	0,2	2,977713
13,503333	0,2	2,981657
13,506667	0,2	2,987899
13,510000	0,2	2,996236
13,513333	0,2	3,006270
13,516667	0,2	3,017852
13,520000	0,2	3,031129
13,523333	0,2	3,046357
13,526667	0,2	3,063812
13,530000	0,2	3,083512
13,533333	0,2	3,105014
13,536667	0,2	3,127812
13,540000	0,2	3,151696
13,543333	0,2	3,176519
13,546667	0,2	3,201951
13,550000	0,2	3,227537
13,553333	0,2	3,252823
13,556667	0,2	3,277483
13,560000	0,2	3,301433
13,563333	0,2	3,324803
13,566667	0,2	3,347883
13,570000	0,2	3,371211
13,573333	0,2	3,395413
13,576667	0,2	3,420742
13,580000	0,2	3,447018
13,583333	0,2	3,473956
13,586667	0,2	3,501496
13,590000	0,2	3,529963
13,593333	0,2	3,560027
13,596667	0,2	3,592475
13,600000	0,2	3,627656
13,603333	0,2	3,665131
13,606667	0,2	3,704223
13,610000	0,2	3,744687
13,613333	0,2	3,786802
13,616667	0,2	3,831146
13,620000	0,2	3,878207
13,623333	0,2	3,927832
13,626667	0,2	3,979056
13,630000	0,2	4,030981
13,633333	0,2	4,083826
13,636667	0,2	4,138693
13,640000	0,2	4,196680
13,643333	0,2	4,258543
13,646667	0,2	4,324590
13,650000	0,2	4,394705
13,653333	0,2	4,469053
13,656667	0,2	4,548581
13,660000	0,2	4,634423
13,663333	0,2	4,727390
13,666667	0,2	4,828391
13,670000	0,2	4,938635
13,673333	0,2	5,059205
13,676667	0,2	5,190959
13,680000	0,2	5,335032
13,683333	0,2	5,493246
13,686667	0,2	5,667778
13,690000	0,2	5,860418
13,693333	0,2	6,072251
13,696667	0,2	6,304014
13,700000	0,2	6,556773
13,703333	0,2	6,832281
13,706667	0,2	7,132375
13,710000	0,2	7,457606
13,713333	0,2	7,806608
13,716667	0,2	8,177015
13,720000	0,2	8,566754
13,723333	0,2	8,974263
13,726667	0,2	9,397716
13,730000	0,2	9,834316
13,733333	0,2	10,280142
13,736667	0,2	10,730463
13,740000	0,2	11,180383
13,743333	0,2	11,625238
13,746667	0,2	12,060318
13,750000	0,2	12,480515
13,753333	0,2	12,880639
13,756667	0,2	13,256000
13,760000	0,2	13,602609
13,763333	0,2	13,917037
13,766667	0,2	14,196225
13,770000	0,2	14,437519
13,773333	0,2	14,638911
13,776667	0,2	14,799231
13,780000	0,2	14,918369
13,783333	0,2	14,997398
13,786667	0,2	15,038004
13,790000	0,2	15,041504
13,793333	0,2	15,008710
13,796667	0,2	14,940744
13,800000	0,2	14,839567
13,803333	0,2	14,707794
13,806667	0,2	14,548398
13,810000	0,2	14,364495
13,813333	0,2	14,159115
13,816667	0,2	13,935091
13,820000	0,2	13,695088
13,823333	0,2	13,441555
13,826667	0,2	13,176608
13,830000	0,2	12,901932
13,833333	0,2	12,618810
13,836667	0,2	12,328380
13,840000	0,2	12,031973
13,843333	0,2	11,731507
13,846667	0,2	11,429436
13,850000	0,2	11,127890
13,853333	0,2	10,828076
13,856667	0,2	10,530726
13,860000	0,2	10,236601
13,863333	0,2	9,946414
13,866667	0,2	9,660618
13,870000	0,2	9,379451
13,873333	0,2	9,103325
13,876667	0,2	8,833285
13,880000	0,2	8,570824
13,883333	0,2	8,317014
13,886667	0,2	8,071994
13,890000	0,2	7,835259
13,893333	0,2	7,606061
13,896667	0,2	7,383844
13,900000	0,2	7,168934
13,903333	0,2	6,962664
13,906667	0,2	6,766413
13,910000	0,2	6,580810
13,913333	0,2	6,405882
13,916667	0,2	6,241329
13,920000	0,2	6,086646
13,923333	0,2	5,941399
13,926667	0,2	5,805345
13,930000	0,2	5,678358
13,933333	0,2	5,560411
13,936667	0,2	5,451450
13,940000	0,2	5,351143
13,943333	0,2	5,258908
13,946667	0,2	5,174292
13,950000	0,2	5,097153
13,953333	0,2	5,027323
13,956667	0,2	4,964265
13,960000	0,2	4,907328
13,963333	0,2	4,856197
13,966667	0,2	4,810729
13,970000	0,2	4,770591
13,973333	0,2	4,735239
13,976667	0,2	4,703932
13,980000	0,2	4,675891
13,983333	0,2	4,650604
13,986667	0,2	4,627807
13,990000	0,2	4,607324
13,993333	0,2	4,588981
13,996667	0,2	4,572433
14,000000	0,2	4,557081
14,003333	0,2	4,542317
14,006667	0,2	4,527825
14,010000	0,2	4,513580
14,013333	0,2	4,499661
14,016667	0,2	4,486160
14,020000	0,2	4,473038
14,023333	0,2	4,459867
14,026667	0,2	4,445827
14,030000	0,2	4,430398
14,033333	0,2	4,413906
14,036667	0,2	4,397030
14,040000	0,2	4,380224
14,043333	0,2	4,363749
14,046667	0,2	4,347587
14,050000	0,2	4,331180
14,053333	0,2	4,313675
14,056667	0,2	4,294613
14,060000	0,2	4,274447
14,063333	0,2	4,254339
14,066667	0,2	4,235355
14,070000	0,2	4,218218
14,073333	0,2	4,203782
14,076667	0,2	4,192823
14,080000	0,2	4,185104
14,083333	0,2	4,179393
14,086667	0,2	4,174583
14,090000	0,2	4,170290
14,093333	0,2	4,166470
14,096667	0,2	4,163334
14,100000	0,2	4,161640
14,103333	0,2	4,162354
14,106667	0,2	4,166110
14,110000	0,2	4,173113
14,113333	0,2	4,183084
14,116667	0,2	4,195185
14,120000	0,2	4,208140
14,123333	0,2	4,220644
14,126667	0,2	4,231929
14,130000	0,2	4,241763
14,133333	0,2	4,250054
14,136667	0,2	4,256747
14,140000	0,2	4,261870
14,143333	0,2	4,265561
14,146667	0,2	4,268023
14,150000	0,2	4,269365
14,153333	0,2	4,269620
14,156667	0,2	4,268853
14,160000	0,2	4,267205
14,163333	0,2	4,264921
14,166667	0,2	4,262302
14,170000	0,2	4,259605
14,173333	0,2	4,256981
14,176667	0,2	4,254609
14,180000	0,2	4,252984
14,183333	0,2	4,252764
14,186667	0,2	4,254319
14,190000	0,2	4,257730
14,193333	0,2	4,262876
14,196667	0,2	4,269305
14,200000	0,2	4,276490
14,203333	0,2	4,284084
14,206667	0,2	4,291704
14,210000	0,2	4,298993
14,213333	0,2	4,306036
14,216667	0,2	4,313157
14,220000	0,2	4,320170
14,223333	0,2	4,326020
14,226667	0,2	4,329277
14,230000	0,2	4,329226
14,233333	0,2	4,326245
14,236667	0,2	4,321053
14,240000	0,2	4,314282
14,243333	0,2	4,306582
14,246667	0,2	4,298347
14,250000	0,2	4,289544
14,253333	0,2	4,279829
14,256667	0,2	4,268686
14,260000	0,2	4,256024
14,263333	0,2	4,242559
14,266667	0,2	4,229122
14,270000	0,2	4,215917
14,273333	0,2	4,202501
14,276667	0,2	4,188159
14,280000	0,2	4,172548
14,283333	0,2	4,156254
14,286667	0,2	4,140414
14,290000	0,2	4,125781
14,293333	0,2	4,112531
14,296667	0,2	4,100667
14,300000	0,2	4,090075
14,303333	0,2	4,080470
14,306667	0,2	4,071678
14,310000	0,2	4,063782
14,313333	0,2	4,057016
14,316667	0,2	4,051692
14,320000	0,2	4,048221
14,323333	0,2	4,046992
14,326667	0,2	4,048027
14,330000	0,2	4,050755
14,333333	0,2	4,054137
14,336667	0,2	4,057115
14,340000	0,2	4,059224
14,343333	0,2	4,060875
14,346667	0,2	4,062995
14,350000	0,2	4,066274
14,353333	0,2	4,070728
14,356667	0,2	4,075945
14,360000	0,2	4,081277
14,363333	0,2	4,085878
14,366667	0,2	4,089328
14,370000	0,2	4,092138
14,373333	0,2	4,095270
14,376667	0,2	4,099299
14,380000	0,2	4,104031
14,383333	0,2	4,108942
14,386667	0,2	4,113965
14,390000	0,2	4,119703
14,393333	0,2	4,127187
14,396667	0,2	4,137390
14,400000	0,2	4,150537
14,403333	0,2	4,165830
14,406667	0,2	4,181999
14,410000	0,2	4,198187
14,413333	0,2	4,214343
14,416667	0,2	4,230808
14,420000	0,2	4,247758
14,423333	0,2	4,265181
14,426667	0,2	4,283067
14,430000	0,2	4,301273
14,433333	0,2	4,319458
14,436667	0,2	4,337350
14,440000	0,2	4,354961
14,443333	0,2	4,372567
14,446667	0,2	4,390574
14,450000	0,2	4,409313
14,453333	0,2	4,428895
14,456667	0,2	4,449168
14,460000	0,2	4,469600
14,463333	0,2	4,489343
14,466667	0,2	4,507573
14,470000	0,2	4,523800
14,473333	0,2	4,538065
14,476667	0,2	4,550893
14,480000	0,2	4,562769
14,483333	0,2	4,573766
14,486667	0,2	4,583709
14,490000	0,2	4,592338
14,493333	0,2	4,599218
14,496667	0,2	4,603962
14,500000	0,2	4,606720
14,503333	0,2	4,608209
14,506667	0,2	4,609208
14,510000	0,2	4,610055
14,513333	0,2	4,610486
14,516667	0,2	4,609963
14,520000	0,2	4,608300
14,523333	0,2	4,605891
14,526667	0,2	4,603188
14,530000	0,2	4,600353
14,533333	0,2	4,597533
14,536667	0,2	4,594981
14,540000	0,2	4,592799
14,543333	0,2	4,590960
14,546667	0,2	4,589724
14,550000	0,2	4,589604
14,553333	0,2	4,590849
14,556667	0,2	4,593355
14,560000	0,2	4,597024
14,563333	0,2	4,601964
14,566667	0,2	4,608334
14,570000	0,2	4,616202
14,573333	0,2	4,625653
14,576667	0,2	4,636890
14,580000	0,2	4,650150
14,583333	0,2	4,665495
14,586667	0,2	4,682492
14,590000	0,2	4,700178
14,593333	0,2	4,717626
14,596667	0,2	4,734656
14,600000	0,2	4,751779
14,603333	0,2	4,769463
14,606667	0,2	4,787756
14,610000	0,2	4,806248
14,613333	0,2	4,824078
14,616667	0,2	4,840290
14,620000	0,2	4,854190
14,623333	0,2	4,865280
14,626667	0,2	4,872946
14,630000	0,2	4,876276
14,633333	0,2	4,874472
14,636667	0,2	4,867513
14,640000	0,2	4,855980
14,643333	0,2	4,840366
14,646667	0,2	4,821107
14,650000	0,2	4,798891
14,653333	0,2	4,774343
14,656667	0,2	4,747638
14,660000	0,2	4,718688
14,663333	0,2	4,687523
14,666667	0,2	4,654668
14,670000	0,2	4,621184
14,673333	0,2	4,587957
14,676667	0,2	4,555212
14,680000	0,2	4,523011
14,683333	0,2	4,491778
14,686667	0,2	4,462267
14,690000	0,2	4,435391
14,693333	0,2	4,411929
14,696667	0,2	4,392136
14,700000	0,2	4,375741
14,703333	0,2	4,362370
14,706667	0,2	4,352024
14,710000	0,2	4,345121
14,713333	0,2	4,341816
14,716667	0,2	4,341511
14,720000	0,2	4,343483
14,723333	0,2	4,347576
14,726667	0,2	4,353922
14,730000	0,2	4,362594
14,733333	0,2	4,373740
14,736667	0,2	4,387485
14,740000	0,2	4,403690
14,743333	0,2	4,422039
14,746667	0,2	4,442444
14,750000	0,2	4,465169
14,753333	0,2	4,490403
14,756667	0,2	4,518019
14,760000	0,2	4,547716
14,763333	0,2	4,579199
14,766667	0,2	4,612217
14,770000	0,2	4,646398
14,773333	0,2	4,681029
14,776667	0,2	4,714997
14,780000	0,2	4,747111
14,783333	0,2	4,776673
14,786667	0,2	4,803780
14,790000	0,2	4,829037
14,793333	0,2	4,852800
14,796667	0,2	4,874567
14,800000	0,2	4,893174
14,803333	0,2	4,907574
14,806667	0,2	4,917486
14,810000	0,2	4,923651
14,813333	0,2	4,927468
14,816667	0,2	4,930060
14,820000	0,2	4,931839
14,823333	0,2	4,932942
14,826667	0,2	4,933630
14,830000	0,2	4,934197
14,833333	0,2	4,934953
14,836667	0,2	4,936286
14,840000	0,2	4,938321
14,843333	0,2	4,940621
14,846667	0,2	4,942357
14,850000	0,2	4,942611
14,853333	0,2	4,940710
14,856667	0,2	4,936660
14,860000	0,2	4,931208
14,863333	0,2	4,925165
14,866667	0,2	4,918904
14,870000	0,2	4,912413
14,873333	0,2	4,905256
14,876667	0,2	4,896760
14,880000	0,2	4,886693
14,883333	0,2	4,875434
14,886667	0,2	4,863388
14,890000	0,2	4,850617
14,893333	0,2	4,837052
14,896667	0,2	4,822831
14,900000	0,2	4,808368
14,903333	0,2	4,793982
14,906667	0,2	4,779696
14,910000	0,2	4,765712
14,913333	0,2	4,752518
14,916667	0,2	4,740350
14,920000	0,2	4,729186
14,923333	0,2	4,719157
14,926667	0,2	4,710404
14,930000	0,2	4,702834
14,933333	0,2	4,696373
14,936667	0,2	4,691350
14,940000	0,2	4,688375
14,943333	0,2	4,687688
14,946667	0,2	4,688851
14,950000	0,2	4,691211
14,953333	0,2	4,694324
14,956667	0,2	4,697919
14,960000	0,2	4,702091
14,963333	0,2	4,707501
14,966667	0,2	4,714881
14,970000	0,2	4,724485
14,973333	0,2	4,735974
14,976667	0,2	4,748638
14,980000	0,2	4,762001
14,983333	0,2	4,776089
14,986667	0,2	4,790990
14,990000	0,2	4,806598
14,993333	0,2	4,822736
14,996667	0,2	4,839251
15,000000	0,2	4,856062
15,003333	0,2	4,873095
15,006667	0,2	4,890075
15,010000	0,2	4,906546
15,013333	0,2	4,922072
15,016667	0,2	4,936269
15,020000	0,2	4,948603
15,023333	0,2	4,958659
15,026667	0,2	4,966679
15,030000	0,2	4,973231
15,033333	0,2	4,978423
15,036667	0,2	4,981985
15,040000	0,2	4,983841
15,043333	0,2	4,984113
15,046667	0,2	4,982790
15,050000	0,2	4,979819
15,053333	0,2	4,975383
15,056667	0,2	4,969970
15,060000	0,2	4,964284
15,063333	0,2	4,958983
15,066667	0,2	4,954357
15,070000	0,2	4,950341
15,073333	0,2	4,946751
15,076667	0,2	4,943387
15,080000	0,2	4,940182
15,083333	0,2	4,937283
15,086667	0,2	4,934727
15,090000	0,2	4,932329
15,093333	0,2	4,930109
15,096667	0,2	4,928358
15,100000	0,2	4,927136
15,103333	0,2	4,926228
15,106667	0,2	4,925770
15,110000	0,2	4,926564
15,113333	0,2	4,929604
15,116667	0,2	4,935395
15,120000	0,2	4,943729
15,123333	0,2	4,953878
15,126667	0,2	4,965114
15,130000	0,2	4,977288
15,133333	0,2	4,990508
15,136667	0,2	5,004316
15,140000	0,2	5,017886
15,143333	0,2	5,030819
15,146667	0,2	5,043098
15,150000	0,2	5,054356
15,153333	0,2	5,063617
15,156667	0,2	5,069906
15,160000	0,2	5,072900
15,163333	0,2	5,072867
15,166667	0,2	5,070370
15,170000	0,2	5,065987
15,173333	0,2	5,060002
15,176667	0,2	5,052211
15,180000	0,2	5,042075
15,183333	0,2	5,029313
15,186667	0,2	5,014301
15,190000	0,2	4,997863
15,193333	0,2	4,981136
15,196667	0,2	4,965399
15,200000	0,2	4,951462
15,203333	0,2	4,939498
15,206667	0,2	4,929645
15,210000	0,2	4,922351
15,213333	0,2	4,918020
15,216667	0,2	4,916515
15,220000	0,2	4,917199
15,223333	0,2	4,919511
15,226667	0,2	4,923271
15,230000	0,2	4,928572
15,233333	0,2	4,935806
15,236667	0,2	4,945498
15,240000	0,2	4,957728
15,243333	0,2	4,971748
15,246667	0,2	4,986216
15,250000	0,2	4,999933
15,253333	0,2	5,012557
15,256667	0,2	5,024535
15,260000	0,2	5,036193
15,263333	0,2	5,047242
15,266667	0,2	5,057415
15,270000	0,2	5,067034
15,273333	0,2	5,076615
15,276667	0,2	5,086387
15,280000	0,2	5,096442
15,283333	0,2	5,106869
15,286667	0,2	5,117386
15,290000	0,2	5,127519
15,293333	0,2	5,137624
15,296667	0,2	5,149057
15,300000	0,2	5,163016
15,303333	0,2	5,179680
15,306667	0,2	5,198305
15,310000	0,2	5,217945
15,313333	0,2	5,238301
15,316667	0,2	5,259874
15,320000	0,2	5,283179
15,323333	0,2	5,307910
15,326667	0,2	5,332838
15,330000	0,2	5,356299
15,333333	0,2	5,376806
15,336667	0,2	5,393557
15,340000	0,2	5,406438
15,343333	0,2	5,415702
15,346667	0,2	5,421700
15,350000	0,2	5,424724
15,353333	0,2	5,424959
15,356667	0,2	5,422349
15,360000	0,2	5,416527
15,363333	0,2	5,407200
15,366667	0,2	5,394637
15,370000	0,2	5,379803
15,373333	0,2	5,364218
15,376667	0,2	5,349536
15,380000	0,2	5,336838
15,383333	0,2	5,326181
15,386667	0,2	5,317007
15,390000	0,2	5,309257
15,393333	0,2	5,303976
15,396667	0,2	5,302559
15,400000	0,2	5,305794
15,403333	0,2	5,313932
15,406667	0,2	5,326933
15,410000	0,2	5,344183
15,413333	0,2	5,364598
15,416667	0,2	5,387343
15,420000	0,2	5,412118
15,423333	0,2	5,438770
15,426667	0,2	5,466909
15,430000	0,2	5,495967
15,433333	0,2	5,525754
15,436667	0,2	5,556954
15,440000	0,2	5,590668
15,443333	0,2	5,627432
15,446667	0,2	5,666971
15,450000	0,2	5,708813
15,453333	0,2	5,752858
15,456667	0,2	5,799186
15,460000	0,2	5,847608
15,463333	0,2	5,897692
15,466667	0,2	5,949171
15,470000	0,2	6,002247
15,473333	0,2	6,057603
15,476667	0,2	6,116147
15,480000	0,2	6,178734
15,483333	0,2	6,246054
15,486667	0,2	6,318818
15,490000	0,2	6,398010
15,493333	0,2	6,484713
15,496667	0,2	6,579607
15,500000	0,2	6,682627
15,503333	0,2	6,793166
15,506667	0,2	6,910812
15,510000	0,2	7,036014
15,513333	0,2	7,169813
15,516667	0,2	7,312737
15,520000	0,2	7,464481
15,523333	0,2	7,624663
15,526667	0,2	7,792970
15,530000	0,2	7,968338
15,533333	0,2	8,148764
15,536667	0,2	8,332266
15,540000	0,2	8,517453
15,543333	0,2	8,702802
15,546667	0,2	8,886001
15,550000	0,2	9,064408
15,553333	0,2	9,235392
15,556667	0,2	9,395969
15,560000	0,2	9,542929
15,563333	0,2	9,673573
15,566667	0,2	9,785897
15,570000	0,2	9,878227
15,573333	0,2	9,949208
15,576667	0,2	9,998024
15,580000	0,2	10,024361
15,583333	0,2	10,028235
15,586667	0,2	10,009765
15,590000	0,2	9,969049
15,593333	0,2	9,906542
15,596667	0,2	9,823710
15,600000	0,2	9,722983
15,603333	0,2	9,606821
15,606667	0,2	9,477135
15,610000	0,2	9,335763
15,613333	0,2	9,185131
15,616667	0,2	9,028170
15,620000	0,2	8,867722
15,623333	0,2	8,706042
15,626667	0,2	8,544766
15,630000	0,2	8,385561
15,633333	0,2	8,230617
15,636667	0,2	8,082116
15,640000	0,2	7,941473
15,643333	0,2	7,809291
15,646667	0,2	7,685771
15,650000	0,2	7,570963
15,653333	0,2	7,464733
15,656667	0,2	7,366735
15,660000	0,2	7,276539
15,663333	0,2	7,193662
15,666667	0,2	7,117580
15,670000	0,2	7,047579
15,673333	0,2	6,982402
15,676667	0,2	6,920466
15,680000	0,2	6,860551
15,683333	0,2	6,801959
15,686667	0,2	6,744284
15,690000	0,2	6,687363
15,693333	0,2	6,631230
15,696667	0,2	6,576016
15,700000	0,2	6,521962
15,703333	0,2	6,469591
15,706667	0,2	6,419851
15,710000	0,2	6,373833
15,713333	0,2	6,332335
15,716667	0,2	6,295947
15,720000	0,2	6,265368
15,723333	0,2	6,241390
15,726667	0,2	6,224631
15,730000	0,2	6,215485
15,733333	0,2	6,214319
15,736667	0,2	6,221349
15,740000	0,2	6,236263
15,743333	0,2	6,258419
15,746667	0,2	6,287274
15,750000	0,2	6,322283
15,753333	0,2	6,362498
15,756667	0,2	6,406495
15,760000	0,2	6,452870
15,763333	0,2	6,500689
15,766667	0,2	6,549300
15,770000	0,2	6,597951
15,773333	0,2	6,645562
15,776667	0,2	6,690893
15,780000	0,2	6,733044
15,783333	0,2	6,771608
15,786667	0,2	6,806492
15,790000	0,2	6,837667
15,793333	0,2	6,864875
15,796667	0,2	6,887898
15,800000	0,2	6,907191
15,803333	0,2	6,923655
15,806667	0,2	6,937851
15,810000	0,2	6,950083
15,813333	0,2	6,961213
15,816667	0,2	6,972805
15,820000	0,2	6,986329
15,823333	0,2	7,002526
15,826667	0,2	7,021757
15,830000	0,2	7,044809
15,833333	0,2	7,073004
15,836667	0,2	7,107478
15,840000	0,2	7,148627
15,843333	0,2	7,196190
15,846667	0,2	7,249668
15,850000	0,2	7,308525
15,853333	0,2	7,372093
15,856667	0,2	7,439803
15,860000	0,2	7,511507
15,863333	0,2	7,586964
15,866667	0,2	7,665249
15,870000	0,2	7,745117
15,873333	0,2	7,825353
15,876667	0,2	7,904345
15,880000	0,2	7,980179
15,883333	0,2	8,051532
15,886667	0,2	8,117802
15,890000	0,2	8,178125
15,893333	0,2	8,230710
15,896667	0,2	8,273461
15,900000	0,2	8,305179
15,903333	0,2	8,325840
15,906667	0,2	8,335849
15,910000	0,2	8,335212
15,913333	0,2	8,323353
15,916667	0,2	8,299805
15,920000	0,2	8,264845
15,923333	0,2	8,219237
15,926667	0,2	8,163919
15,930000	0,2	8,099985
15,933333	0,2	8,028424
15,936667	0,2	7,949971
15,940000	0,2	7,865393
15,943333	0,2	7,775787
15,946667	0,2	7,682559
15,950000	0,2	7,587080
15,953333	0,2	7,490266
15,956667	0,2	7,392615
15,960000	0,2	7,294639
15,963333	0,2	7,197072
15,966667	0,2	7,100728
15,970000	0,2	7,006338
15,973333	0,2	6,914402
15,976667	0,2	6,825105
15,980000	0,2	6,738410
15,983333	0,2	6,654204
15,986667	0,2	6,572279
15,990000	0,2	6,492248
15,993333	0,2	6,413943
15,996667	0,2	6,338004
16,000000	0,2	6,265430
16,003333	0,2	6,196754
16,006667	0,2	6,132085
16,010000	0,2	6,071456
16,013333	0,2	6,014822
16,016667	0,2	5,961892
16,020000	0,2	5,912352
16,023333	0,2	5,866508
16,026667	0,2	5,825262
16,030000	0,2	5,789189
16,033333	0,2	5,757963
16,036667	0,2	5,730721
16,040000	0,2	5,706702
16,043333	0,2	5,685537
16,046667	0,2	5,667294
16,050000	0,2	5,652642
16,053333	0,2	5,642606
16,056667	0,2	5,637638
16,060000	0,2	5,637152
16,063333	0,2	5,640339
16,066667	0,2	5,646946
16,070000	0,2	5,657091
16,073333	0,2	5,670796
16,076667	0,2	5,687851
16,080000	0,2	5,707940
16,083333	0,2	5,730840
16,086667	0,2	5,756465
16,090000	0,2	5,784736
16,093333	0,2	5,815582
16,096667	0,2	5,849095
16,100000	0,2	5,885395
16,103333	0,2	5,924058
16,106667	0,2	5,963924
16,110000	0,2	6,003608
16,113333	0,2	6,042060
16,116667	0,2	6,078813
16,120000	0,2	6,113872
16,123333	0,2	6,147311
16,126667	0,2	6,179136
16,130000	0,2	6,209519
16,133333	0,2	6,238900
16,136667	0,2	6,267916
16,140000	0,2	6,297421
16,143333	0,2	6,328342
16,146667	0,2	6,361149
16,150000	0,2	6,395788
16,153333	0,2	6,432262
16,156667	0,2	6,471013
16,160000	0,2	6,512745
16,163333	0,2	6,558037
16,166667	0,2	6,607192
16,170000	0,2	6,660216
16,173333	0,2	6,716640
16,176667	0,2	6,775580
16,180000	0,2	6,835902
16,183333	0,2	6,896304
16,186667	0,2	6,955571
16,190000	0,2	7,012700
16,193333	0,2	7,066580
16,196667	0,2	7,115568
16,200000	0,2	7,157491
16,203333	0,2	7,190299
16,206667	0,2	7,212673
16,210000	0,2	7,223940
16,213333	0,2	7,223673
16,216667	0,2	7,211551
16,220000	0,2	7,187672
16,223333	0,2	7,152830
16,226667	0,2	7,108266
16,230000	0,2	7,055279
16,233333	0,2	6,995186
16,236667	0,2	6,929703
16,240000	0,2	6,861334
16,243333	0,2	6,792905
16,246667	0,2	6,726772
16,250000	0,2	6,664935
16,253333	0,2	6,609590
16,256667	0,2	6,563181
16,260000	0,2	6,528149
16,263333	0,2	6,506712
16,266667	0,2	6,500596
16,270000	0,2	6,510896
16,273333	0,2	6,538294
16,276667	0,2	6,583343
16,280000	0,2	6,646246
16,283333	0,2	6,726456
16,286667	0,2	6,822648
16,290000	0,2	6,932970
16,293333	0,2	7,055379
16,296667	0,2	7,187869
16,300000	0,2	7,328391
16,303333	0,2	7,474525
16,306667	0,2	7,623026
16,310000	0,2	7,769849
16,313333	0,2	7,910842
16,316667	0,2	8,042397
16,320000	0,2	8,161635
16,323333	0,2	8,266171
16,326667	0,2	8,353721
16,330000	0,2	8,422189
16,333333	0,2	8,470125
16,336667	0,2	8,496704
16,340000	0,2	8,501413
16,343333	0,2	8,484107
16,346667	0,2	8,445280
16,350000	0,2	8,386166
16,353333	0,2	8,308533
16,356667	0,2	8,214421
16,360000	0,2	8,106081
16,363333	0,2	7,985739
16,366667	0,2	7,855269
16,370000	0,2	7,716510
16,373333	0,2	7,571919
16,376667	0,2	7,424508
16,380000	0,2	7,277056
16,383333	0,2	7,131569
16,386667	0,2	6,989407
16,390000	0,2	6,851741
16,393333	0,2	6,719898
16,396667	0,2	6,595175
16,400000	0,2	6,478385
16,403333	0,2	6,369884
16,406667	0,2	6,269933
16,410000	0,2	6,178658
16,413333	0,2	6,095797
16,416667	0,2	6,021071
16,420000	0,2	5,954610
16,423333	0,2	5,896554
16,426667	0,2	5,846635
16,430000	0,2	5,804259
16,433333	0,2	5,768566
16,436667	0,2	5,738645
16,440000	0,2	5,713979
16,443333	0,2	5,694613
16,446667	0,2	5,680732
16,450000	0,2	5,671956
16,453333	0,2	5,667180
16,456667	0,2	5,665300
16,460000	0,2	5,665980
16,463333	0,2	5,669573
16,466667	0,2	5,676631
16,470000	0,2	5,687653
16,473333	0,2	5,702771
16,476667	0,2	5,721263
16,480000	0,2	5,741550
16,483333	0,2	5,762213
16,486667	0,2	5,783098
16,490000	0,2	5,804876
16,493333	0,2	5,827523
16,496667	0,2	5,849828
16,500000	0,2	5,870425
16,503333	0,2	5,888692
16,506667	0,2	5,904415
16,510000	0,2	5,917282
16,513333	0,2	5,927003
16,516667	0,2	5,933482
16,520000	0,2	5,936696
16,523333	0,2	5,936522
16,526667	0,2	5,932822
16,530000	0,2	5,925566
16,533333	0,2	5,914724
16,536667	0,2	5,900273
16,540000	0,2	5,882525
16,543333	0,2	5,862060
16,546667	0,2	5,839293
16,550000	0,2	5,814577
16,553333	0,2	5,788586
16,556667	0,2	5,762102
16,560000	0,2	5,735727
16,563333	0,2	5,709819
16,566667	0,2	5,684504
16,570000	0,2	5,660042
16,573333	0,2	5,637043
16,576667	0,2	5,616064
16,580000	0,2	5,597437
16,583333	0,2	5,581529
16,586667	0,2	5,568683
16,590000	0,2	5,558920
16,593333	0,2	5,551858
16,596667	0,2	5,546749
16,600000	0,2	5,542778
16,603333	0,2	5,539631
16,606667	0,2	5,537648
16,610000	0,2	5,537362
16,613333	0,2	5,538917
16,616667	0,2	5,541833
16,620000	0,2	5,545310
16,623333	0,2	5,548738
16,626667	0,2	5,551834
16,630000	0,2	5,554478
16,633333	0,2	5,556488
16,636667	0,2	5,557386
16,640000	0,2	5,556453
16,643333	0,2	5,553261
16,646667	0,2	5,548003
16,650000	0,2	5,541186
16,653333	0,2	5,533039
16,656667	0,2	5,523360
16,660000	0,2	5,511924
16,663333	0,2	5,498681
16,666667	0,2	5,483700
16,670000	0,2	5,467401
16,673333	0,2	5,450716
16,676667	0,2	5,434728
16,680000	0,2	5,420222
16,683333	0,2	5,407414
16,686667	0,2	5,395969
16,690000	0,2	5,385476
16,693333	0,2	5,375853
16,696667	0,2	5,367262
16,700000	0,2	5,359792
16,703333	0,2	5,353206
16,706667	0,2	5,347068
16,710000	0,2	5,341023
16,713333	0,2	5,334874
16,716667	0,2	5,328633
16,720000	0,2	5,322579
16,723333	0,2	5,317208
16,726667	0,2	5,313042
16,730000	0,2	5,310442
16,733333	0,2	5,309489
16,736667	0,2	5,309766
16,740000	0,2	5,310438
16,743333	0,2	5,310852
16,746667	0,2	5,311072
16,750000	0,2	5,311783
16,753333	0,2	5,313642
16,756667	0,2	5,316912
16,760000	0,2	5,321621
16,763333	0,2	5,327627
16,766667	0,2	5,334743
16,770000	0,2	5,343095
16,773333	0,2	5,353196
16,776667	0,2	5,365490
16,780000	0,2	5,379901
16,783333	0,2	5,395870
16,786667	0,2	5,412731
16,790000	0,2	5,430226
16,793333	0,2	5,448788
16,796667	0,2	5,469108
16,800000	0,2	5,491618
16,803333	0,2	5,516491
16,806667	0,2	5,543701
16,810000	0,2	5,572977
16,813333	0,2	5,603877
16,816667	0,2	5,635806
16,820000	0,2	5,668066
16,823333	0,2	5,700109
16,826667	0,2	5,731811
16,830000	0,2	5,763379
16,833333	0,2	5,794776
16,836667	0,2	5,825525
16,840000	0,2	5,855237
16,843333	0,2	5,883852
16,846667	0,2	5,911350
16,850000	0,2	5,937399
16,853333	0,2	5,961236
16,856667	0,2	5,981938
16,860000	0,2	5,998766
16,863333	0,2	6,011309
16,866667	0,2	6,019610
16,870000	0,2	6,024298
16,873333	0,2	6,026430
16,876667	0,2	6,026921
16,880000	0,2	6,025893
16,883333	0,2	6,022868
16,886667	0,2	6,017734
16,890000	0,2	6,011108
16,893333	0,2	6,003755
16,896667	0,2	5,995827
16,900000	0,2	5,986931
16,903333	0,2	5,976884
16,906667	0,2	5,966033
16,910000	0,2	5,955030
16,913333	0,2	5,944413
16,916667	0,2	5,934281
16,920000	0,2	5,924480
16,923333	0,2	5,914745
16,926667	0,2	5,904592
16,930000	0,2	5,893682
16,933333	0,2	5,882169
16,936667	0,2	5,870302
16,940000	0,2	5,858080
16,943333	0,2	5,845587
16,946667	0,2	5,833285
16,950000	0,2	5,821662
16,953333	0,2	5,810626
16,956667	0,2	5,799384
16,960000	0,2	5,787207
16,963333	0,2	5,774224
16,966667	0,2	5,761148
16,970000	0,2	5,748535
16,973333	0,2	5,736426
16,976667	0,2	5,724486
16,980000	0,2	5,712273
16,983333	0,2	5,699332
16,986667	0,2	5,685417
16,990000	0,2	5,670803
16,993333	0,2	5,656171
16,996667	0,2	5,642097
17,000000	0,2	5,628693
17,003333	0,2	5,615641
17,006667	0,2	5,602488
17,010000	0,2	5,588944
17,013333	0,2	5,575078
17,016667	0,2	5,561350
17,020000	0,2	5,548364
17,023333	0,2	5,536382
17,026667	0,2	5,525139
17,030000	0,2	5,514275
17,033333	0,2	5,503571
17,036667	0,2	5,492614
17,040000	0,2	5,480962
17,043333	0,2	5,468838
17,046667	0,2	5,457164
17,050000	0,2	5,446641
17,053333	0,2	5,437095
17,056667	0,2	5,427756
17,060000	0,2	5,417769
17,063333	0,2	5,406668
17,066667	0,2	5,394657
17,070000	0,2	5,382367
17,073333	0,2	5,370467
17,076667	0,2	5,359480
17,080000	0,2	5,349717
17,083333	0,2	5,341356
17,086667	0,2	5,334475
17,090000	0,2	5,329002
17,093333	0,2	5,324727
17,096667	0,2	5,321433
17,100000	0,2	5,318918
17,103333	0,2	5,316875
17,106667	0,2	5,315154
17,110000	0,2	5,314176
17,113333	0,2	5,314711
17,116667	0,2	5,317355
17,120000	0,2	5,322127
17,123333	0,2	5,328187
17,126667	0,2	5,334135
17,130000	0,2	5,339034
17,133333	0,2	5,343188
17,136667	0,2	5,347664
17,140000	0,2	5,353136
17,143333	0,2	5,359508
17,146667	0,2	5,366333
17,150000	0,2	5,373255
17,153333	0,2	5,380232
17,156667	0,2	5,387371
17,160000	0,2	5,394635
17,163333	0,2	5,401905
17,166667	0,2	5,408988
17,170000	0,2	5,415289
17,173333	0,2	5,420067
17,176667	0,2	5,423206
17,180000	0,2	5,425088
17,183333	0,2	5,425870
17,186667	0,2	5,425292
17,190000	0,2	5,422834
17,193333	0,2	5,417934
17,196667	0,2	5,410278
17,200000	0,2	5,400004
17,203333	0,2	5,387626
17,206667	0,2	5,373792
17,210000	0,2	5,359185
17,213333	0,2	5,344427
17,216667	0,2	5,329992
17,220000	0,2	5,316165
17,223333	0,2	5,302989
17,226667	0,2	5,290362
17,230000	0,2	5,278313
17,233333	0,2	5,267132
17,236667	0,2	5,257200
17,240000	0,2	5,248796
17,243333	0,2	5,242126
17,246667	0,2	5,237326
17,250000	0,2	5,234418
17,253333	0,2	5,233451
17,256667	0,2	5,234728
17,260000	0,2	5,238701
17,263333	0,2	5,245545
17,266667	0,2	5,255116
17,270000	0,2	5,267300
17,273333	0,2	5,282053
17,276667	0,2	5,299033
17,280000	0,2	5,317483
17,283333	0,2	5,336841
17,286667	0,2	5,357174
17,290000	0,2	5,378948
17,293333	0,2	5,403053
17,296667	0,2	5,430602
17,300000	0,2	5,461990
17,303333	0,2	5,496785
17,306667	0,2	5,534607
17,310000	0,2	5,575498
17,313333	0,2	5,619673
17,316667	0,2	5,667410
17,320000	0,2	5,719104
17,323333	0,2	5,775205
17,326667	0,2	5,836064
17,330000	0,2	5,901890
17,333333	0,2	5,972852
17,336667	0,2	6,049040
17,340000	0,2	6,130166
17,343333	0,2	6,215625
17,346667	0,2	6,304968
17,350000	0,2	6,397809
17,353333	0,2	6,493180
17,356667	0,2	6,589360
17,360000	0,2	6,684441
17,363333	0,2	6,776906
17,366667	0,2	6,865685
17,370000	0,2	6,949739
17,373333	0,2	7,027703
17,376667	0,2	7,098006
17,380000	0,2	7,159276
17,383333	0,2	7,210608
17,386667	0,2	7,251743
17,390000	0,2	7,283083
17,393333	0,2	7,305346
17,396667	0,2	7,319132
17,400000	0,2	7,324682
17,403333	0,2	7,321974
17,406667	0,2	7,311351
17,410000	0,2	7,294074
17,413333	0,2	7,271973
17,416667	0,2	7,246796
17,420000	0,2	7,220062
17,423333	0,2	7,193036
17,426667	0,2	7,166691
17,430000	0,2	7,141788
17,433333	0,2	7,118843
17,436667	0,2	7,097910
17,440000	0,2	7,078425
17,443333	0,2	7,059145
17,446667	0,2	7,038564
17,450000	0,2	7,015808
17,453333	0,2	6,990745
17,456667	0,2	6,963263
17,460000	0,2	6,932961
17,463333	0,2	6,899342
17,466667	0,2	6,862004
17,470000	0,2	6,820530
17,473333	0,2	6,774322
17,476667	0,2	6,723021
17,480000	0,2	6,666864
17,483333	0,2	6,606392
17,486667	0,2	6,541937
17,490000	0,2	6,473389
17,493333	0,2	6,400624
17,496667	0,2	6,323991
17,500000	0,2	6,244206
17,503333	0,2	6,162291
17,506667	0,2	6,079673
17,510000	0,2	5,997941
17,513333	0,2	5,918325
17,516667	0,2	5,841241
17,520000	0,2	5,766321
17,523333	0,2	5,693177
17,526667	0,2	5,622042
17,530000	0,2	5,553555
17,533333	0,2	5,488395
17,536667	0,2	5,427189
17,540000	0,2	5,370228
17,543333	0,2	5,317233
17,546667	0,2	5,267622
17,550000	0,2	5,221017
17,553333	0,2	5,177563
17,556667	0,2	5,137684
17,560000	0,2	5,101417
17,563333	0,2	5,068328
17,566667	0,2	5,037972
17,570000	0,2	5,009923
17,573333	0,2	4,983631
17,576667	0,2	4,958714
17,580000	0,2	4,935241
17,583333	0,2	4,913492
17,586667	0,2	4,893683
17,590000	0,2	4,875841
17,593333	0,2	4,859648
17,596667	0,2	4,844627
17,600000	0,2	4,830555
17,603333	0,2	4,817460
17,606667	0,2	4,805439
17,610000	0,2	4,794528
17,613333	0,2	4,784594
17,616667	0,2	4,775601
17,620000	0,2	4,767947
17,623333	0,2	4,762239
17,626667	0,2	4,758839
17,630000	0,2	4,757610
17,633333	0,2	4,757930
17,636667	0,2	4,759156
17,640000	0,2	4,761350
17,643333	0,2	4,765283
17,646667	0,2	4,771651
17,650000	0,2	4,780692
17,653333	0,2	4,792327
17,656667	0,2	4,806384
17,660000	0,2	4,822852
17,663333	0,2	4,841646
17,666667	0,2	4,862107
17,670000	0,2	4,883239
17,673333	0,2	4,904237
17,676667	0,2	4,924491
17,680000	0,2	4,943555
17,683333	0,2	4,961364
17,686667	0,2	4,978262
17,690000	0,2	4,994547
17,693333	0,2	5,010039
17,696667	0,2	5,024316
17,700000	0,2	5,037122
17,703333	0,2	5,048496
17,706667	0,2	5,058654
17,710000	0,2	5,067515
17,713333	0,2	5,074584
17,716667	0,2	5,079497
17,720000	0,2	5,082331
17,723333	0,2	5,083438
17,726667	0,2	5,083383
17,730000	0,2	5,082824
17,733333	0,2	5,082159
17,736667	0,2	5,081520
17,740000	0,2	5,081040
17,743333	0,2	5,080703
17,746667	0,2	5,080160
17,750000	0,2	5,079183
17,753333	0,2	5,077985
17,756667	0,2	5,076923
17,760000	0,2	5,076012
17,763333	0,2	5,074695
17,766667	0,2	5,072209
17,770000	0,2	5,068268
17,773333	0,2	5,063211
17,776667	0,2	5,057708
17,780000	0,2	5,052482
17,783333	0,2	5,047915
17,786667	0,2	5,043834
17,790000	0,2	5,039798
17,793333	0,2	5,035578
17,796667	0,2	5,031409
17,800000	0,2	5,027838
17,803333	0,2	5,025395
17,806667	0,2	5,024452
17,810000	0,2	5,025251
17,813333	0,2	5,027969
17,816667	0,2	5,032679
17,820000	0,2	5,039185
17,823333	0,2	5,047276
17,826667	0,2	5,057182
17,830000	0,2	5,069345
17,833333	0,2	5,083842
17,836667	0,2	5,100355
17,840000	0,2	5,118469
17,843333	0,2	5,137718
17,846667	0,2	5,157480
17,850000	0,2	5,177031
17,853333	0,2	5,195805
17,856667	0,2	5,213527
17,860000	0,2	5,229996
17,863333	0,2	5,244845
17,866667	0,2	5,257647
17,870000	0,2	5,268084
17,873333	0,2	5,275977
17,876667	0,2	5,281191
17,880000	0,2	5,283457
17,883333	0,2	5,282396
17,886667	0,2	5,277796
17,890000	0,2	5,269633
17,893333	0,2	5,257917
17,896667	0,2	5,242825
17,900000	0,2	5,224826
17,903333	0,2	5,204526
17,906667	0,2	5,182494
17,910000	0,2	5,159306
17,913333	0,2	5,135490
17,916667	0,2	5,111131
17,920000	0,2	5,085997
17,923333	0,2	5,060374
17,926667	0,2	5,035169
17,930000	0,2	5,011120
17,933333	0,2	4,988497
17,936667	0,2	4,967454
17,940000	0,2	4,948253
17,943333	0,2	4,931059
17,946667	0,2	4,915832
17,950000	0,2	4,902641
17,953333	0,2	4,891702
17,956667	0,2	4,882842
17,960000	0,2	4,875355
17,963333	0,2	4,868604
17,966667	0,2	4,862585
17,970000	0,2	4,857929
17,973333	0,2	4,855202
17,976667	0,2	4,854116
17,980000	0,2	4,853640
17,983333	0,2	4,852890
17,986667	0,2	4,851701
17,990000	0,2	4,850488
17,993333	0,2	4,849836
17,996667	0,2	4,850341
18,000000	0,2	4,852655
18,003333	0,2	4,857200
18,006667	0,2	4,863635
18,010000	0,2	4,871044
18,013333	0,2	4,878858
18,016667	0,2	4,887333
18,020000	0,2	4,897099
18,023333	0,2	4,908364
18,026667	0,2	4,920597
18,030000	0,2	4,933089
18,033333	0,2	4,945577
18,036667	0,2	4,958147
18,040000	0,2	4,970927
18,043333	0,2	4,983882
18,046667	0,2	4,996661
18,050000	0,2	5,008842
18,053333	0,2	5,020452
18,056667	0,2	5,031834
18,060000	0,2	5,042958
18,063333	0,2	5,053345
18,066667	0,2	5,062521
18,070000	0,2	5,070135
18,073333	0,2	5,075957
18,076667	0,2	5,080108
18,080000	0,2	5,083006
18,083333	0,2	5,084945
18,086667	0,2	5,085959
18,090000	0,2	5,085987
18,093333	0,2	5,084830
18,096667	0,2	5,082165
18,100000	0,2	5,077743
18,103333	0,2	5,071536
18,106667	0,2	5,063821
18,110000	0,2	5,055058
18,113333	0,2	5,045635
18,116667	0,2	5,035750
18,120000	0,2	5,025505
18,123333	0,2	5,014938
18,126667	0,2	5,003852
18,130000	0,2	4,991846
18,133333	0,2	4,978710
18,136667	0,2	4,964618
18,140000	0,2	4,949803
18,143333	0,2	4,934193
18,146667	0,2	4,917479
18,150000	0,2	4,899474
18,153333	0,2	4,880402
18,156667	0,2	4,860739
18,160000	0,2	4,840752
18,163333	0,2	4,820175
18,166667	0,2	4,798474
18,170000	0,2	4,775589
18,173333	0,2	4,752269
18,176667	0,2	4,729549
18,180000	0,2	4,708116
18,183333	0,2	4,688236
18,186667	0,2	4,670017
18,190000	0,2	4,653349
18,193333	0,2	4,637724
18,196667	0,2	4,622630
18,200000	0,2	4,608114
18,203333	0,2	4,594531
18,206667	0,2	4,582025
18,210000	0,2	4,570599
18,213333	0,2	4,560200
18,216667	0,2	4,550621
18,220000	0,2	4,541754
18,223333	0,2	4,533907
18,226667	0,2	4,527621
18,230000	0,2	4,523165
18,233333	0,2	4,520152
18,236667	0,2	4,517776
18,240000	0,2	4,515511
18,243333	0,2	4,513358
18,246667	0,2	4,511516
18,250000	0,2	4,510207
18,253333	0,2	4,509549
18,256667	0,2	4,509365
18,260000	0,2	4,509458
18,263333	0,2	4,509911
18,266667	0,2	4,510723
18,270000	0,2	4,511631
18,273333	0,2	4,512763
18,276667	0,2	4,514976
18,280000	0,2	4,519081
18,283333	0,2	4,524893
18,286667	0,2	4,531350
18,290000	0,2	4,537535
18,293333	0,2	4,543282
18,296667	0,2	4,548848
18,300000	0,2	4,554522
18,303333	0,2	4,560470
18,306667	0,2	4,566451
18,310000	0,2	4,571794
18,313333	0,2	4,575844
18,316667	0,2	4,578215
18,320000	0,2	4,578691
18,323333	0,2	4,577148
18,326667	0,2	4,573354
18,330000	0,2	4,566961
18,333333	0,2	4,557876
18,336667	0,2	4,546438
18,340000	0,2	4,533236
18,343333	0,2	4,518843
18,346667	0,2	4,503549
18,350000	0,2	4,487499
18,353333	0,2	4,471183
18,356667	0,2	4,455395
18,360000	0,2	4,440814
18,363333	0,2	4,427887
18,366667	0,2	4,417012
18,370000	0,2	4,408873
18,373333	0,2	4,404402
18,376667	0,2	4,404077
18,380000	0,2	4,407536
18,383333	0,2	4,414021
18,386667	0,2	4,422859
18,390000	0,2	4,433520
18,393333	0,2	4,445596
18,396667	0,2	4,458672
18,400000	0,2	4,471968
18,403333	0,2	4,484488
18,406667	0,2	4,495719
18,410000	0,2	4,505814
18,413333	0,2	4,515019
18,416667	0,2	4,523107
18,420000	0,2	4,529435
18,423333	0,2	4,533409
18,426667	0,2	4,534682
18,430000	0,2	4,533262
18,433333	0,2	4,529495
18,436667	0,2	4,523474
18,440000	0,2	4,514843
18,443333	0,2	4,503636
18,446667	0,2	4,490718
18,450000	0,2	4,477167
18,453333	0,2	4,463620
18,456667	0,2	4,450258
18,460000	0,2	4,437185
18,463333	0,2	4,424605
18,466667	0,2	4,412751
18,470000	0,2	4,401808
18,473333	0,2	4,391875
18,476667	0,2	4,382836
18,480000	0,2	4,374273
18,483333	0,2	4,365932
18,486667	0,2	4,358247
18,490000	0,2	4,351890
18,493333	0,2	4,347093
18,496667	0,2	4,343742
18,500000	0,2	4,341727
18,503333	0,2	4,341011
18,506667	0,2	4,341661
18,510000	0,2	4,343871
18,513333	0,2	4,347864
18,516667	0,2	4,353855
18,520000	0,2	4,362117
18,523333	0,2	4,372827
18,526667	0,2	4,385944
18,530000	0,2	4,401484
18,533333	0,2	4,419710
18,536667	0,2	4,441082
18,540000	0,2	4,466161
18,543333	0,2	4,495257
18,546667	0,2	4,528113
18,550000	0,2	4,564166
18,553333	0,2	4,602761
18,556667	0,2	4,643017
18,560000	0,2	4,684006
18,563333	0,2	4,724992
18,566667	0,2	4,765201
18,570000	0,2	4,803534
18,573333	0,2	4,838652
18,576667	0,2	4,869213
18,580000	0,2	4,894211
18,583333	0,2	4,913320
18,586667	0,2	4,926704
18,590000	0,2	4,934543
18,593333	0,2	4,937109
18,596667	0,2	4,934950
18,600000	0,2	4,928827
18,603333	0,2	4,919725
18,606667	0,2	4,908818
18,610000	0,2	4,897233
18,613333	0,2	4,885800
18,616667	0,2	4,874944
18,620000	0,2	4,865046
18,623333	0,2	4,856963
18,626667	0,2	4,851849
18,630000	0,2	4,850423
18,633333	0,2	4,852565
18,636667	0,2	4,857376
18,640000	0,2	4,863480
18,643333	0,2	4,869566
18,646667	0,2	4,874801
18,650000	0,2	4,878829
18,653333	0,2	4,881614
18,656667	0,2	4,883316
18,660000	0,2	4,884096
18,663333	0,2	4,883846
18,666667	0,2	4,882204
18,670000	0,2	4,879017
18,673333	0,2	4,874817
18,676667	0,2	4,870496
18,680000	0,2	4,866611
18,683333	0,2	4,863450
18,686667	0,2	4,861506
18,690000	0,2	4,861660
18,693333	0,2	4,865302
18,696667	0,2	4,874296
18,700000	0,2	4,890620
18,703333	0,2	4,916268
18,706667	0,2	4,953676
18,710000	0,2	5,006013
18,713333	0,2	5,076856
18,716667	0,2	5,169804
18,720000	0,2	5,288763
18,723333	0,2	5,438165
18,726667	0,2	5,622134
18,730000	0,2	5,843736
18,733333	0,2	6,105048
18,736667	0,2	6,406980
18,740000	0,2	6,748908
18,743333	0,2	7,128499
18,746667	0,2	7,541437
18,750000	0,2	7,981274
18,753333	0,2	8,439306
18,756667	0,2	8,904458
18,760000	0,2	9,364025
18,763333	0,2	9,805232
18,766667	0,2	10,216424
18,770000	0,2	10,587398
18,773333	0,2	10,909253
18,776667	0,2	11,174644
18,780000	0,2	11,378358
18,783333	0,2	11,517414
18,786667	0,2	11,591234
18,790000	0,2	11,602152
18,793333	0,2	11,555122
18,796667	0,2	11,456522
18,800000	0,2	11,313268
18,803333	0,2	11,132581
18,806667	0,2	10,921728
18,810000	0,2	10,687675
18,813333	0,2	10,437157
18,816667	0,2	10,176951
18,820000	0,2	9,913602
18,823333	0,2	9,652465
18,826667	0,2	9,397036
18,830000	0,2	9,149472
18,833333	0,2	8,911638
18,836667	0,2	8,685336
18,840000	0,2	8,471737
18,843333	0,2	8,271005
18,846667	0,2	8,082416
18,850000	0,2	7,904753
18,853333	0,2	7,736641
18,856667	0,2	7,576844
18,860000	0,2	7,424530
18,863333	0,2	7,279065
18,866667	0,2	7,139569
18,870000	0,2	7,004601
18,873333	0,2	6,872301
18,876667	0,2	6,741138
18,880000	0,2	6,610548
18,883333	0,2	6,480945
18,886667	0,2	6,353393
18,890000	0,2	6,229123
18,893333	0,2	6,109141
18,896667	0,2	5,994229
18,900000	0,2	5,885087
18,903333	0,2	5,782270
18,906667	0,2	5,686029
18,910000	0,2	5,596428
18,913333	0,2	5,513486
18,916667	0,2	5,437127
18,920000	0,2	5,367252
18,923333	0,2	5,303767
18,926667	0,2	5,246277
18,930000	0,2	5,194061
18,933333	0,2	5,146524
18,936667	0,2	5,103462
18,940000	0,2	5,064801
18,943333	0,2	5,030268
18,946667	0,2	4,999369
18,950000	0,2	4,971387
18,953333	0,2	4,945207
18,956667	0,2	4,919585
18,960000	0,2	4,893873
18,963333	0,2	4,868249
18,966667	0,2	4,843176
18,970000	0,2	4,818866
18,973333	0,2	4,795335
18,976667	0,2	4,772617
18,980000	0,2	4,750739
18,983333	0,2	4,729740
18,986667	0,2	4,709680
18,990000	0,2	4,690449
18,993333	0,2	4,671794
18,996667	0,2	4,653616
19,000000	0,2	4,636033
19,003333	0,2	4,619022
19,006667	0,2	4,602017
19,010000	0,2	4,584237
19,013333	0,2	4,565461
19,016667	0,2	4,546169
19,020000	0,2	4,527040
19,023333	0,2	4,508460
19,026667	0,2	4,490317
19,030000	0,2	4,472307
19,033333	0,2	4,454443
19,036667	0,2	4,436915
19,040000	0,2	4,419479
19,043333	0,2	4,401549
19,046667	0,2	4,382892
19,050000	0,2	4,363737
19,053333	0,2	4,344217
19,056667	0,2	4,324127
19,060000	0,2	4,303303
19,063333	0,2	4,281813
19,066667	0,2	4,259629
19,070000	0,2	4,236725
19,073333	0,2	4,213550
19,076667	0,2	4,190740
19,080000	0,2	4,168473
19,083333	0,2	4,146517
19,086667	0,2	4,124694
19,090000	0,2	4,102996
19,093333	0,2	4,081458
19,096667	0,2	4,060147
19,100000	0,2	4,039197
19,103333	0,2	4,018911
19,106667	0,2	3,999641
19,110000	0,2	3,981354
19,113333	0,2	3,963770
19,116667	0,2	3,946941
19,120000	0,2	3,931231
19,123333	0,2	3,916909
19,126667	0,2	3,904037
19,130000	0,2	3,892637
19,133333	0,2	3,882600
19,136667	0,2	3,873470
19,140000	0,2	3,864730
19,143333	0,2	3,856139
19,146667	0,2	3,847633
19,150000	0,2	3,839411
19,153333	0,2	3,832106
19,156667	0,2	3,826375
19,160000	0,2	3,822274
19,163333	0,2	3,819188
19,166667	0,2	3,816264
19,170000	0,2	3,812875
19,173333	0,2	3,808750
19,176667	0,2	3,803783
19,180000	0,2	3,798038
19,183333	0,2	3,792057
19,186667	0,2	3,786794
19,190000	0,2	3,782938
19,193333	0,2	3,780471
19,196667	0,2	3,779122
19,200000	0,2	3,778828
19,203333	0,2	3,779436
19,206667	0,2	3,780442
19,210000	0,2	3,781250
19,213333	0,2	3,781519
19,216667	0,2	3,781116
19,220000	0,2	3,779899
19,223333	0,2	3,777836
19,226667	0,2	3,775374
19,230000	0,2	3,773384
19,233333	0,2	3,772578
19,236667	0,2	3,773006
19,240000	0,2	3,774133
19,243333	0,2	3,775342
19,246667	0,2	3,776432
19,250000	0,2	3,777803
19,253333	0,2	3,780153
19,256667	0,2	3,783923
19,260000	0,2	3,788958
19,263333	0,2	3,794762
19,266667	0,2	3,801076
19,270000	0,2	3,808120
19,273333	0,2	3,816493
19,276667	0,2	3,826784
19,280000	0,2	3,838885
19,283333	0,2	3,851831
19,286667	0,2	3,864650
19,290000	0,2	3,877174
19,293333	0,2	3,889851
19,296667	0,2	3,903077
19,300000	0,2	3,916917
19,303333	0,2	3,931049
19,306667	0,2	3,944768
19,310000	0,2	3,957248
19,313333	0,2	3,967682
19,316667	0,2	3,975264
19,320000	0,2	3,979509
19,323333	0,2	3,980540
19,326667	0,2	3,978711
19,330000	0,2	3,974132
19,333333	0,2	3,966765
19,336667	0,2	3,956670
19,340000	0,2	3,943939
19,343333	0,2	3,928784
19,346667	0,2	3,911811
19,350000	0,2	3,893683
19,353333	0,2	3,874297
19,356667	0,2	3,852967
19,360000	0,2	3,829601
19,363333	0,2	3,805071
19,366667	0,2	3,780524
19,370000	0,2	3,756722
19,373333	0,2	3,733837
19,376667	0,2	3,711779
19,380000	0,2	3,690530
19,383333	0,2	3,670133
19,386667	0,2	3,650933
19,390000	0,2	3,633648
19,393333	0,2	3,618678
19,396667	0,2	3,605595
19,400000	0,2	3,593455
19,403333	0,2	3,581664
19,406667	0,2	3,570526
19,410000	0,2	3,560650
19,413333	0,2	3,552084
19,416667	0,2	3,544386
19,420000	0,2	3,537088
19,423333	0,2	3,529947
19,426667	0,2	3,522953
19,430000	0,2	3,516035
19,433333	0,2	3,508847
19,436667	0,2	3,500980
19,440000	0,2	3,492146
19,443333	0,2	3,482164
19,446667	0,2	3,471068
19,450000	0,2	3,459103
19,453333	0,2	3,446470
19,456667	0,2	3,433325
19,460000	0,2	3,420034
19,463333	0,2	3,407116
19,466667	0,2	3,394859
19,470000	0,2	3,383095
19,473333	0,2	3,371514
19,476667	0,2	3,360241
19,480000	0,2	3,349837
19,483333	0,2	3,340726
19,486667	0,2	3,332896
19,490000	0,2	3,326039
19,493333	0,2	3,319755
19,496667	0,2	3,313646
19,500000	0,2	3,307331
19,503333	0,2	3,300525
19,506667	0,2	3,293203
19,510000	0,2	3,285626
19,513333	0,2	3,278234
19,516667	0,2	3,271554
19,520000	0,2	3,266079
19,523333	0,2	3,261960
19,526667	0,2	3,258761
19,530000	0,2	3,255675
19,533333	0,2	3,252157
19,536667	0,2	3,248304
19,540000	0,2	3,244692
19,543333	0,2	3,242062
19,546667	0,2	3,241012
19,550000	0,2	3,241613
19,553333	0,2	3,243418
19,556667	0,2	3,246053
19,560000	0,2	3,249653
19,563333	0,2	3,254604
19,566667	0,2	3,260976
19,570000	0,2	3,268635
19,573333	0,2	3,277902
19,576667	0,2	3,289293
19,580000	0,2	3,302716
19,583333	0,2	3,317585
19,586667	0,2	3,333435
19,590000	0,2	3,350126
19,593333	0,2	3,367499
19,596667	0,2	3,384880
19,600000	0,2	3,401380
19,603333	0,2	3,416722
19,606667	0,2	3,431220
19,610000	0,2	3,444950
19,613333	0,2	3,457595
19,616667	0,2	3,469033
19,620000	0,2	3,479377
19,623333	0,2	3,488524
19,626667	0,2	3,496197
19,630000	0,2	3,502163
19,633333	0,2	3,506399
19,636667	0,2	3,509386
19,640000	0,2	3,512106
19,643333	0,2	3,515552
19,646667	0,2	3,520177
19,650000	0,2	3,525707
19,653333	0,2	3,531379
19,656667	0,2	3,536380
19,660000	0,2	3,540310
19,663333	0,2	3,543327
19,666667	0,2	3,545731
19,670000	0,2	3,547506
19,673333	0,2	3,548454
19,676667	0,2	3,548593
19,680000	0,2	3,548130
19,683333	0,2	3,547009
19,686667	0,2	3,544755
19,690000	0,2	3,540842
19,693333	0,2	3,534966
19,696667	0,2	3,527017
19,700000	0,2	3,517031
19,703333	0,2	3,505205
19,706667	0,2	3,492077
19,710000	0,2	3,478482
19,713333	0,2	3,464954
19,716667	0,2	3,451460
19,720000	0,2	3,437919
19,723333	0,2	3,424599
19,726667	0,2	3,411915
19,730000	0,2	3,400286
19,733333	0,2	3,390211
19,736667	0,2	3,381862
19,740000	0,2	3,374547
19,743333	0,2	3,366995
19,746667	0,2	3,358329
19,750000	0,2	3,348647
19,753333	0,2	3,338636
19,756667	0,2	3,328968
19,760000	0,2	3,320030
19,763333	0,2	3,311884
19,766667	0,2	3,304434
19,770000	0,2	3,297450
19,773333	0,2	3,290565
19,776667	0,2	3,283634
19,780000	0,2	3,276833
19,783333	0,2	3,270410
19,786667	0,2	3,264715
19,790000	0,2	3,260065
19,793333	0,2	3,256405
19,796667	0,2	3,253673
19,800000	0,2	3,252199
19,803333	0,2	3,252166
19,806667	0,2	3,253241
19,810000	0,2	3,255101
19,813333	0,2	3,257724
19,816667	0,2	3,261117
19,820000	0,2	3,265249
19,823333	0,2	3,270097
19,826667	0,2	3,275369
19,830000	0,2	3,280417
19,833333	0,2	3,284522
19,836667	0,2	3,287240
19,840000	0,2	3,288399
19,843333	0,2	3,287871
19,846667	0,2	3,285702
19,850000	0,2	3,282187
19,853333	0,2	3,277756
19,856667	0,2	3,273095
19,860000	0,2	3,268899
19,863333	0,2	3,265211
19,866667	0,2	3,261514
19,870000	0,2	3,257307
19,873333	0,2	3,252193
19,876667	0,2	3,245773
19,880000	0,2	3,237958
19,883333	0,2	3,229148
19,886667	0,2	3,219806
19,890000	0,2	3,209982
19,893333	0,2	3,199526
19,896667	0,2	3,188541
19,900000	0,2	3,177301
19,903333	0,2	3,166097
19,906667	0,2	3,155272
19,910000	0,2	3,144983
19,913333	0,2	3,135013
19,916667	0,2	3,125054
19,920000	0,2	3,115085
19,923333	0,2	3,105373
19,926667	0,2	3,096125
19,930000	0,2	3,087393
19,933333	0,2	3,079293
19,936667	0,2	3,072234
19,940000	0,2	3,066916
19,943333	0,2	3,063813
19,946667	0,2	3,062482
19,950000	0,2	3,061547
19,953333	0,2	3,059589
19,956667	0,2	3,055950
19,960000	0,2	3,050669
19,963333	0,2	3,044004
19,966667	0,2	3,036076
19,970000	0,2	3,026941
19,973333	0,2	3,016978
19,976667	0,2	3,006846
19,980000	0,2	2,996930
19,983333	0,2	2,987019
19,986667	0,2	2,976623
19,990000	0,2	2,965402
19,993333	0,2	2,953196
19,996667	0,2	2,939975
20,000000	0,2	2,925953
20,003333	0,2	2,911570
20,006667	0,2	2,897278
20,010000	0,2	2,883446
20,013333	0,2	2,870313
20,016667	0,2	2,857885
20,020000	0,2	2,846131
20,023333	0,2	2,835421
20,026667	0,2	2,826330
20,030000	0,2	2,819035
20,033333	0,2	2,813415
20,036667	0,2	2,809489
20,040000	0,2	2,807364
20,043333	0,2	2,807050
20,046667	0,2	2,808538
20,050000	0,2	2,811715
20,053333	0,2	2,816171
20,056667	0,2	2,821412
20,060000	0,2	2,827289
20,063333	0,2	2,834026
20,066667	0,2	2,841875
20,070000	0,2	2,850682
20,073333	0,2	2,859939
20,076667	0,2	2,869303
20,080000	0,2	2,878714
20,083333	0,2	2,888058
20,086667	0,2	2,897022
20,090000	0,2	2,905178
20,093333	0,2	2,912076
20,096667	0,2	2,917282
20,100000	0,2	2,920498
20,103333	0,2	2,921658
20,106667	0,2	2,920940
20,110000	0,2	2,918814
20,113333	0,2	2,915927
20,116667	0,2	2,912859
20,120000	0,2	2,909946
20,123333	0,2	2,907085
20,126667	0,2	2,903798
20,130000	0,2	2,899792
20,133333	0,2	2,895466
20,136667	0,2	2,891544
20,140000	0,2	2,888318
20,143333	0,2	2,885608
20,146667	0,2	2,883318
20,150000	0,2	2,881789
20,153333	0,2	2,881588
20,156667	0,2	2,883090
20,160000	0,2	2,886383
20,163333	0,2	2,891260
20,166667	0,2	2,897070
20,170000	0,2	2,902949
20,173333	0,2	2,908422
20,176667	0,2	2,913519
20,180000	0,2	2,918411
20,183333	0,2	2,923387
20,186667	0,2	2,928917
20,190000	0,2	2,935402
20,193333	0,2	2,943092
20,196667	0,2	2,952121
20,200000	0,2	2,962285
20,203333	0,2	2,972881
20,206667	0,2	2,983158
20,210000	0,2	2,992986
20,213333	0,2	3,002848
20,216667	0,2	3,013192
20,220000	0,2	3,024043
20,223333	0,2	3,035014
20,226667	0,2	3,045486
20,230000	0,2	3,055019
20,233333	0,2	3,063638
20,236667	0,2	3,071444
20,240000	0,2	3,078353
20,243333	0,2	3,084430
20,246667	0,2	3,089871
20,250000	0,2	3,094647
20,253333	0,2	3,098624
20,256667	0,2	3,101729
20,260000	0,2	3,103751
20,263333	0,2	3,104172
20,266667	0,2	3,102337
20,270000	0,2	3,097741
20,273333	0,2	3,090268
20,276667	0,2	3,080415
20,280000	0,2	3,069181
20,283333	0,2	3,057643
20,286667	0,2	3,046673
20,290000	0,2	3,036755
20,293333	0,2	3,027894
20,296667	0,2	3,019762
20,300000	0,2	3,011935
20,303333	0,2	3,004157
20,306667	0,2	2,996680
20,310000	0,2	2,990357
20,313333	0,2	2,986202
20,316667	0,2	2,984737
20,320000	0,2	2,985818
20,323333	0,2	2,989080
20,326667	0,2	2,994433
20,330000	0,2	3,002095
20,333333	0,2	3,012227
20,336667	0,2	3,024479
20,340000	0,2	3,037918
20,343333	0,2	3,051589
20,346667	0,2	3,064968
20,350000	0,2	3,077787
20,353333	0,2	3,089784
20,356667	0,2	3,100606
20,360000	0,2	3,109710
20,363333	0,2	3,116488
20,366667	0,2	3,120600
20,370000	0,2	3,122108
20,373333	0,2	3,121240
20,376667	0,2	3,117999
20,380000	0,2	3,112118
20,383333	0,2	3,103482
20,386667	0,2	3,092387
20,390000	0,2	3,079300
20,393333	0,2	3,064662
20,396667	0,2	3,049024
20,400000	0,2	3,032834
20,403333	0,2	3,016096
20,406667	0,2	2,998736
20,410000	0,2	2,980910
20,413333	0,2	2,962567
20,416667	0,2	2,943366
20,420000	0,2	2,923450
20,423333	0,2	2,903684
20,426667	0,2	2,884735
20,430000	0,2	2,866377
20,433333	0,2	2,848043
20,436667	0,2	2,829704
20,440000	0,2	2,811883
20,443333	0,2	2,794900
20,446667	0,2	2,778561
20,450000	0,2	2,762506
20,453333	0,2	2,746336
20,456667	0,2	2,729620
20,460000	0,2	2,712051
20,463333	0,2	2,693586
20,466667	0,2	2,674627
20,470000	0,2	2,655865
20,473333	0,2	2,637915
20,476667	0,2	2,621273
20,480000	0,2	2,606080
20,483333	0,2	2,591843
20,486667	0,2	2,577940
20,490000	0,2	2,564296
20,493333	0,2	2,551294
20,496667	0,2	2,539057
20,500000	0,2	2,527044
20,503333	0,2	2,514555
20,506667	0,2	2,501575
20,510000	0,2	2,488809
20,513333	0,2	2,476871
20,516667	0,2	2,465806
20,520000	0,2	2,455472
20,523333	0,2	2,445893
20,526667	0,2	2,437116
20,530000	0,2	2,429023
20,533333	0,2	2,421398
20,536667	0,2	2,414154
20,540000	0,2	2,407480
20,543333	0,2	2,401812
20,546667	0,2	2,397514
20,550000	0,2	2,394504
20,553333	0,2	2,392370
20,556667	0,2	2,390812
20,560000	0,2	2,389728
20,563333	0,2	2,388936
20,566667	0,2	2,388054
20,570000	0,2	2,386736
20,573333	0,2	2,385045
20,576667	0,2	2,383487
20,580000	0,2	2,382394
20,583333	0,2	2,381323
20,586667	0,2	2,379362
20,590000	0,2	2,376081
20,593333	0,2	2,372037
20,596667	0,2	2,368300
20,600000	0,2	2,365694
20,603333	0,2	2,364497
20,606667	0,2	2,364427
20,610000	0,2	2,364671
20,613333	0,2	2,364178
20,616667	0,2	2,362231
20,620000	0,2	2,358885
20,623333	0,2	2,354791
20,626667	0,2	2,350724
20,630000	0,2	2,347184
20,633333	0,2	2,344102
20,636667	0,2	2,340963
20,640000	0,2	2,337268
20,643333	0,2	2,332842
20,646667	0,2	2,327974
20,650000	0,2	2,323211
20,653333	0,2	2,318797
20,656667	0,2	2,314432
20,660000	0,2	2,309667
20,663333	0,2	2,304282
20,666667	0,2	2,298246
20,670000	0,2	2,291636
20,673333	0,2	2,284639
20,676667	0,2	2,277349
20,680000	0,2	2,269752
20,683333	0,2	2,261827
20,686667	0,2	2,253315
20,690000	0,2	2,243757
20,693333	0,2	2,233175
20,696667	0,2	2,222465
20,700000	0,2	2,212929
20,703333	0,2	2,205324
20,706667	0,2	2,199275
20,710000	0,2	2,193664
20,713333	0,2	2,187548
20,716667	0,2	2,180789
20,720000	0,2	2,173969
20,723333	0,2	2,167619
20,726667	0,2	2,161832
20,730000	0,2	2,156613
20,733333	0,2	2,152017
20,736667	0,2	2,147940
20,740000	0,2	2,144140
20,743333	0,2	2,140600
20,746667	0,2	2,137751
20,750000	0,2	2,135988
20,753333	0,2	2,135067
20,756667	0,2	2,134423
20,760000	0,2	2,133975
20,763333	0,2	2,134301
20,766667	0,2	2,136144
20,770000	0,2	2,140064
20,773333	0,2	2,146397
20,776667	0,2	2,155206
20,780000	0,2	2,166364
20,783333	0,2	2,179671
20,786667	0,2	2,194798
20,790000	0,2	2,211305
20,793333	0,2	2,228840
20,796667	0,2	2,247126
20,800000	0,2	2,265871
20,803333	0,2	2,284870
20,806667	0,2	2,304015
20,810000	0,2	2,323222
20,813333	0,2	2,342351
20,816667	0,2	2,360872
20,820000	0,2	2,377731
20,823333	0,2	2,391656
20,826667	0,2	2,401605
20,830000	0,2	2,407177
20,833333	0,2	2,408660
20,836667	0,2	2,406591
20,840000	0,2	2,401214
20,843333	0,2	2,392319
20,846667	0,2	2,379772
20,850000	0,2	2,363942
20,853333	0,2	2,345276
20,856667	0,2	2,323955
20,860000	0,2	2,300239
20,863333	0,2	2,274957
20,866667	0,2	2,249464
20,870000	0,2	2,224792
20,873333	0,2	2,200967
20,876667	0,2	2,177453
20,880000	0,2	2,154027
20,883333	0,2	2,131022
20,886667	0,2	2,108963
20,890000	0,2	2,088190
20,893333	0,2	2,068735
20,896667	0,2	2,050522
20,900000	0,2	2,033725
20,903333	0,2	2,018827
20,906667	0,2	2,006146
20,910000	0,2	1,995309
20,913333	0,2	1,985488
20,916667	0,2	1,976170
20,920000	0,2	1,967484
20,923333	0,2	1,959891
20,926667	0,2	1,953793
20,930000	0,2	1,949427
20,933333	0,2	1,946848
20,936667	0,2	1,945725
20,940000	0,2	1,945481
20,943333	0,2	1,945788
20,946667	0,2	1,946611
20,950000	0,2	1,947937
20,953333	0,2	1,949781
20,956667	0,2	1,952319
20,960000	0,2	1,955823
20,963333	0,2	1,960429
20,966667	0,2	1,965900
20,970000	0,2	1,971657
20,973333	0,2	1,977005
20,976667	0,2	1,981361
20,980000	0,2	1,984518
20,983333	0,2	1,986686
20,986667	0,2	1,988257
20,990000	0,2	1,989620
20,993333	0,2	1,990978
20,996667	0,2	1,992172
21,000000	0,2	1,992681
21,003333	0,2	1,991893
21,006667	0,2	1,989504
21,010000	0,2	1,985619
21,013333	0,2	1,980550
21,016667	0,2	1,974530
21,020000	0,2	1,967672
21,023333	0,2	1,960384
21,026667	0,2	1,953360
21,030000	0,2	1,946821
21,033333	0,2	1,940438
21,036667	0,2	1,934074
21,040000	0,2	1,928035
21,043333	0,2	1,922639
21,046667	0,2	1,917804
21,050000	0,2	1,913018
21,053333	0,2	1,907709
21,056667	0,2	1,901638
21,060000	0,2	1,894976
21,063333	0,2	1,888079
21,066667	0,2	1,881227
21,070000	0,2	1,874707
21,073333	0,2	1,868788
21,076667	0,2	1,863303
21,080000	0,2	1,857662
21,083333	0,2	1,851428
21,086667	0,2	1,844559
21,090000	0,2	1,837203
21,093333	0,2	1,829584
21,096667	0,2	1,822075
21,100000	0,2	1,814967
21,103333	0,2	1,807939
21,106667	0,2	1,800217
21,110000	0,2	1,791570
21,113333	0,2	1,782656
21,116667	0,2	1,774109
21,120000	0,2	1,765754
21,123333	0,2	1,757044
21,126667	0,2	1,747949
21,130000	0,2	1,739055
21,133333	0,2	1,730856
21,136667	0,2	1,723457
21,140000	0,2	1,716838
21,143333	0,2	1,710815
21,146667	0,2	1,705002
21,150000	0,2	1,699079
21,153333	0,2	1,693005
21,156667	0,2	1,687036
21,160000	0,2	1,681498
21,163333	0,2	1,676565
21,166667	0,2	1,672396
21,170000	0,2	1,669256
21,173333	0,2	1,667251
21,176667	0,2	1,665979
21,180000	0,2	1,664710
21,183333	0,2	1,662935
21,186667	0,2	1,660581
21,190000	0,2	1,657886
21,193333	0,2	1,655408
21,196667	0,2	1,653829
21,200000	0,2	1,653297
21,203333	0,2	1,653409
21,206667	0,2	1,654087
21,210000	0,2	1,655781
21,213333	0,2	1,658691
21,216667	0,2	1,662323
21,220000	0,2	1,665887
21,223333	0,2	1,668906
21,226667	0,2	1,671476
21,230000	0,2	1,674079
21,233333	0,2	1,677382
21,236667	0,2	1,682009
21,240000	0,2	1,688198
21,243333	0,2	1,695773
21,246667	0,2	1,704618
21,250000	0,2	1,715044
21,253333	0,2	1,727393
21,256667	0,2	1,741396
21,260000	0,2	1,756277
21,263333	0,2	1,771316
21,266667	0,2	1,786157
21,270000	0,2	1,800845
21,273333	0,2	1,815609
21,276667	0,2	1,830524
21,280000	0,2	1,845330
21,283333	0,2	1,859396
21,286667	0,2	1,871852
21,290000	0,2	1,882025
21,293333	0,2	1,889833
21,296667	0,2	1,895550
21,300000	0,2	1,899289
21,303333	0,2	1,900880
21,306667	0,2	1,900091
21,310000	0,2	1,896703
21,313333	0,2	1,890524
21,316667	0,2	1,881566
21,320000	0,2	1,870233
21,323333	0,2	1,857182
21,326667	0,2	1,842926
21,330000	0,2	1,827957
21,333333	0,2	1,813055
21,336667	0,2	1,798966
21,340000	0,2	1,786077
21,343333	0,2	1,774441
21,346667	0,2	1,763781
21,350000	0,2	1,753810
21,353333	0,2	1,744544
21,356667	0,2	1,736073
21,360000	0,2	1,728337
21,363333	0,2	1,721454
21,366667	0,2	1,715981
21,370000	0,2	1,712502
21,373333	0,2	1,711212
21,376667	0,2	1,712110
21,380000	0,2	1,715335
21,383333	0,2	1,721074
21,386667	0,2	1,729019
21,390000	0,2	1,738115
21,393333	0,2	1,747207
21,396667	0,2	1,755781
21,400000	0,2	1,763803
21,403333	0,2	1,771348
21,406667	0,2	1,778643
21,410000	0,2	1,785931
21,413333	0,2	1,792994
21,416667	0,2	1,799238
21,420000	0,2	1,804246
21,423333	0,2	1,807904
21,426667	0,2	1,810123
21,430000	0,2	1,810495
21,433333	0,2	1,808264
21,436667	0,2	1,802914
21,440000	0,2	1,794562
21,443333	0,2	1,783603
21,446667	0,2	1,770230
21,450000	0,2	1,754508
21,453333	0,2	1,736835
21,456667	0,2	1,717946
21,460000	0,2	1,698576
21,463333	0,2	1,679237
21,466667	0,2	1,659958
21,470000	0,2	1,640436
21,473333	0,2	1,620720
21,476667	0,2	1,601292
21,480000	0,2	1,582566
21,483333	0,2	1,564986
21,486667	0,2	1,549240
21,490000	0,2	1,535831
21,493333	0,2	1,524738
21,496667	0,2	1,515718
21,500000	0,2	1,508736
21,503333	0,2	1,503870
21,506667	0,2	1,500913
21,510000	0,2	1,499427
21,513333	0,2	1,499274
21,516667	0,2	1,500810
21,520000	0,2	1,504377
21,523333	0,2	1,509757
21,526667	0,2	1,516268
21,530000	0,2	1,523464
21,533333	0,2	1,531564
21,536667	0,2	1,541101
21,540000	0,2	1,552409
21,543333	0,2	1,565465
21,546667	0,2	1,579825
21,550000	0,2	1,594674
21,553333	0,2	1,609079
21,556667	0,2	1,622401
21,560000	0,2	1,634570
21,563333	0,2	1,645833
21,566667	0,2	1,656362
21,570000	0,2	1,666184
21,573333	0,2	1,675091
21,576667	0,2	1,682634
21,580000	0,2	1,688456
21,583333	0,2	1,692648
21,586667	0,2	1,695613
21,590000	0,2	1,697643
21,593333	0,2	1,698744
21,596667	0,2	1,698665
21,600000	0,2	1,697013
21,603333	0,2	1,693449
21,606667	0,2	1,687875
21,610000	0,2	1,680504
21,613333	0,2	1,671833
21,616667	0,2	1,662592
21,620000	0,2	1,653464
21,623333	0,2	1,644657
21,626667	0,2	1,635948
21,630000	0,2	1,627128
21,633333	0,2	1,618297
21,636667	0,2	1,609727
21,640000	0,2	1,601568
21,643333	0,2	1,593916
21,646667	0,2	1,587035
21,650000	0,2	1,581201
21,653333	0,2	1,576411
21,656667	0,2	1,572192
21,660000	0,2	1,567774
21,663333	0,2	1,562816
21,666667	0,2	1,557817
21,670000	0,2	1,553632
21,673333	0,2	1,550765
21,676667	0,2	1,549194
21,680000	0,2	1,548570
21,683333	0,2	1,548295
21,686667	0,2	1,547699
21,690000	0,2	1,546538
21,693333	0,2	1,545013
21,696667	0,2	1,543139
21,700000	0,2	1,540601
21,703333	0,2	1,537289
21,706667	0,2	1,533418
21,710000	0,2	1,529144
21,713333	0,2	1,524388
21,716667	0,2	1,519002
21,720000	0,2	1,513021
21,723333	0,2	1,506642
21,726667	0,2	1,500135
21,730000	0,2	1,493783
21,733333	0,2	1,487531
21,736667	0,2	1,480956
21,740000	0,2	1,473968
21,743333	0,2	1,467097
21,746667	0,2	1,461010
21,750000	0,2	1,456303
21,753333	0,2	1,453653
21,756667	0,2	1,453533
21,760000	0,2	1,455815
21,763333	0,2	1,459964
21,766667	0,2	1,465517
21,770000	0,2	1,472301
21,773333	0,2	1,480341
21,776667	0,2	1,489805
21,780000	0,2	1,500880
21,783333	0,2	1,513424
21,786667	0,2	1,526923
21,790000	0,2	1,540880
21,793333	0,2	1,555010
21,796667	0,2	1,569154
21,800000	0,2	1,583287
21,803333	0,2	1,597576
21,806667	0,2	1,612280
21,810000	0,2	1,627545
21,813333	0,2	1,643286
21,816667	0,2	1,659189
21,820000	0,2	1,674911
21,823333	0,2	1,690453
21,826667	0,2	1,706464
21,830000	0,2	1,724026
21,833333	0,2	1,743810
21,836667	0,2	1,765848
21,840000	0,2	1,790301
21,843333	0,2	1,817834
21,846667	0,2	1,849266
21,850000	0,2	1,885233
21,853333	0,2	1,925877
21,856667	0,2	1,970871
21,860000	0,2	2,020018
21,863333	0,2	2,073670
21,866667	0,2	2,132355
21,870000	0,2	2,196057
21,873333	0,2	2,263950
21,876667	0,2	2,334853
21,880000	0,2	2,407801
21,883333	0,2	2,482014
21,886667	0,2	2,556453
21,890000	0,2	2,629685
21,893333	0,2	2,700161
21,896667	0,2	2,766461
21,900000	0,2	2,827427
21,903333	0,2	2,882251
21,906667	0,2	2,930218
21,910000	0,2	2,970308
21,913333	0,2	3,001345
21,916667	0,2	3,022531
21,920000	0,2	3,033565
21,923333	0,2	3,034248
21,926667	0,2	3,024185
21,930000	0,2	3,003009
21,933333	0,2	2,970912
21,936667	0,2	2,928777
21,940000	0,2	2,877683
21,943333	0,2	2,818417
21,946667	0,2	2,751681
21,950000	0,2	2,678712
21,953333	0,2	2,601207
21,956667	0,2	2,520564
21,960000	0,2	2,437503
21,963333	0,2	2,352420
21,966667	0,2	2,265994
21,970000	0,2	2,179447
21,973333	0,2	2,094233
21,976667	0,2	2,011646
21,980000	0,2	1,932612
21,983333	0,2	1,857646
21,986667	0,2	1,786868
21,990000	0,2	1,720094
21,993333	0,2	1,657094
21,996667	0,2	1,597927
22,000000	0,2	1,543105
22,003333	0,2	1,493378
22,006667	0,2	1,449045
22,010000	0,2	1,409443
22,013333	0,2	1,373493
22,016667	0,2	1,340578
22,020000	0,2	1,310579
22,023333	0,2	1,283499
22,026667	0,2	1,259285
22,030000	0,2	1,237749
22,033333	0,2	1,218576
22,036667	0,2	1,201594
22,040000	0,2	1,186823
22,043333	0,2	1,174021
22,046667	0,2	1,162543
22,050000	0,2	1,151735
22,053333	0,2	1,141232
22,056667	0,2	1,131053
22,060000	0,2	1,121379
22,063333	0,2	1,112186
22,066667	0,2	1,103280
22,070000	0,2	1,094481
22,073333	0,2	1,085725
22,076667	0,2	1,077261
22,080000	0,2	1,069640
22,083333	0,2	1,063226
22,086667	0,2	1,057865
22,090000	0,2	1,053224
22,093333	0,2	1,049130
22,096667	0,2	1,045403
22,100000	0,2	1,041748
22,103333	0,2	1,038187
22,106667	0,2	1,035330
22,110000	0,2	1,033901
22,113333	0,2	1,034050
22,116667	0,2	1,035345
22,120000	0,2	1,037334
22,123333	0,2	1,039939
22,126667	0,2	1,043370
22,130000	0,2	1,047811
22,133333	0,2	1,053149
22,136667	0,2	1,059069
22,140000	0,2	1,065389
22,143333	0,2	1,072130
22,146667	0,2	1,079317
22,150000	0,2	1,086759
22,153333	0,2	1,093969
22,156667	0,2	1,100436
22,160000	0,2	1,105943
22,163333	0,2	1,110649
22,166667	0,2	1,114985
22,170000	0,2	1,119366
22,173333	0,2	1,123749
22,176667	0,2	1,127601
22,180000	0,2	1,130539
22,183333	0,2	1,132785
22,186667	0,2	1,134844
22,190000	0,2	1,137033
22,193333	0,2	1,139377
22,196667	0,2	1,141749
22,200000	0,2	1,143952
22,203333	0,2	1,145676
22,206667	0,2	1,146553
22,210000	0,2	1,146327
22,213333	0,2	1,144870
22,216667	0,2	1,142236
22,220000	0,2	1,138791
22,223333	0,2	1,134902
22,226667	0,2	1,130589
22,230000	0,2	1,125807
22,233333	0,2	1,120818
22,236667	0,2	1,116049
22,240000	0,2	1,111709
22,243333	0,2	1,107522
22,246667	0,2	1,102785
22,250000	0,2	1,096926
22,253333	0,2	1,090001
22,256667	0,2	1,082547
22,260000	0,2	1,075060
22,263333	0,2	1,067604
22,266667	0,2	1,059962
22,270000	0,2	1,052224
22,273333	0,2	1,044901
22,276667	0,2	1,038378
22,280000	0,2	1,032544
22,283333	0,2	1,027027
22,286667	0,2	1,021648
22,290000	0,2	1,016627
22,293333	0,2	1,012317
22,296667	0,2	1,008758
22,300000	0,2	1,005625
22,303333	0,2	1,002586
22,306667	0,2	0,999639
22,310000	0,2	0,997195
22,313333	0,2	0,995932
22,316667	0,2	0,996409
22,320000	0,2	0,998655
22,323333	0,2	1,002309
22,326667	0,2	1,007162
22,330000	0,2	1,013344
22,333333	0,2	1,020995
22,336667	0,2	1,029949
22,340000	0,2	1,039743
22,343333	0,2	1,050035
22,346667	0,2	1,061090
22,350000	0,2	1,073502
22,353333	0,2	1,087364
22,356667	0,2	1,102055
22,360000	0,2	1,116849
22,363333	0,2	1,131546
22,366667	0,2	1,146446
22,370000	0,2	1,161718
22,373333	0,2	1,176799
22,376667	0,2	1,190471
22,380000	0,2	1,201690
22,383333	0,2	1,210304
22,386667	0,2	1,216840
22,390000	0,2	1,221631
22,393333	0,2	1,224312
22,396667	0,2	1,224199
22,400000	0,2	1,220943
22,403333	0,2	1,214656
22,406667	0,2	1,205613
22,410000	0,2	1,194073
22,413333	0,2	1,180253
22,416667	0,2	1,164476
22,420000	0,2	1,147389
22,423333	0,2	1,129722
22,426667	0,2	1,111825
22,430000	0,2	1,093625
22,433333	0,2	1,074907
22,436667	0,2	1,055576
22,440000	0,2	1,035659
22,443333	0,2	1,015220
22,446667	0,2	0,994469
22,450000	0,2	0,973736
22,453333	0,2	0,953434
22,456667	0,2	0,934189
22,460000	0,2	0,916586
22,463333	0,2	0,900849
22,466667	0,2	0,886994
22,470000	0,2	0,874851
22,473333	0,2	0,864130
22,476667	0,2	0,854835
22,480000	0,2	0,847235
22,483333	0,2	0,841244
22,486667	0,2	0,836184
22,490000	0,2	0,831421
22,493333	0,2	0,826939
22,496667	0,2	0,823053
22,500000	0,2	0,819907
22,503333	0,2	0,817524
22,506667	0,2	0,816178
22,510000	0,2	0,816328
22,513333	0,2	0,817902
22,516667	0,2	0,820035
22,520000	0,2	0,821857
22,523333	0,2	0,823077
22,526667	0,2	0,823547
22,530000	0,2	0,822975
22,533333	0,2	0,821446
22,536667	0,2	0,819584
22,540000	0,2	0,817794
22,543333	0,2	0,815730
22,546667	0,2	0,812716
22,550000	0,2	0,808501
22,553333	0,2	0,803483
22,556667	0,2	0,798319
22,560000	0,2	0,793361
22,563333	0,2	0,788571
22,566667	0,2	0,783928
22,570000	0,2	0,779437
22,573333	0,2	0,774709
22,576667	0,2	0,769244
22,580000	0,2	0,763109
22,583333	0,2	0,756961
22,586667	0,2	0,751418
22,590000	0,2	0,746513
22,593333	0,2	0,741794
22,596667	0,2	0,736899
22,600000	0,2	0,731753
22,603333	0,2	0,726389
22,606667	0,2	0,720885
22,610000	0,2	0,715333
22,613333	0,2	0,709832
22,616667	0,2	0,704595
22,620000	0,2	0,699937
22,623333	0,2	0,696027
22,626667	0,2	0,692811
22,630000	0,2	0,690233
22,633333	0,2	0,688247
22,636667	0,2	0,686693
22,640000	0,2	0,685477
22,643333	0,2	0,684723
22,646667	0,2	0,684515
22,650000	0,2	0,684713
22,653333	0,2	0,685204
22,656667	0,2	0,686138
22,660000	0,2	0,687728
22,663333	0,2	0,690062
22,666667	0,2	0,693099
22,670000	0,2	0,696646
22,673333	0,2	0,700323
22,676667	0,2	0,703578
22,680000	0,2	0,706004
22,683333	0,2	0,707738
22,686667	0,2	0,709296
22,690000	0,2	0,711024
22,693333	0,2	0,712743
22,696667	0,2	0,713859
22,700000	0,2	0,713813
22,703333	0,2	0,712281
22,706667	0,2	0,709342
22,710000	0,2	0,705738
22,713333	0,2	0,702519
22,716667	0,2	0,700333
22,720000	0,2	0,699221
22,723333	0,2	0,698817
22,726667	0,2	0,698662
22,730000	0,2	0,698344
22,733333	0,2	0,697406
22,736667	0,2	0,695486
22,740000	0,2	0,692697
22,743333	0,2	0,689573
22,746667	0,2	0,686569
22,750000	0,2	0,683908
22,753333	0,2	0,681971
22,756667	0,2	0,681245
22,760000	0,2	0,681705
22,763333	0,2	0,682943
22,766667	0,2	0,685010
22,770000	0,2	0,688511
22,773333	0,2	0,693800
22,776667	0,2	0,700601
22,780000	0,2	0,708623
22,783333	0,2	0,718139
22,786667	0,2	0,729781
22,790000	0,2	0,744090
22,793333	0,2	0,761173
22,796667	0,2	0,780501
22,800000	0,2	0,801363
22,803333	0,2	0,823686
22,806667	0,2	0,848051
22,810000	0,2	0,874618
22,813333	0,2	0,902552
22,816667	0,2	0,930958
22,820000	0,2	0,959903
22,823333	0,2	0,989991
22,826667	0,2	1,021338
22,830000	0,2	1,053218
22,833333	0,2	1,084597
22,836667	0,2	1,114935
22,840000	0,2	1,144180
22,843333	0,2	1,171893
22,846667	0,2	1,196949
22,850000	0,2	1,218251
22,853333	0,2	1,235515
22,856667	0,2	1,249230
22,860000	0,2	1,259942
22,863333	0,2	1,267920
22,866667	0,2	1,273369
22,870000	0,2	1,276474
22,873333	0,2	1,277218
22,876667	0,2	1,275287
22,880000	0,2	1,270306
22,883333	0,2	1,262029
22,886667	0,2	1,250318
22,890000	0,2	1,235290
22,893333	0,2	1,217223
22,896667	0,2	1,196208
22,900000	0,2	1,172344
22,903333	0,2	1,145902
22,906667	0,2	1,117173
22,910000	0,2	1,086663
22,913333	0,2	1,055044
22,916667	0,2	1,022783
22,920000	0,2	0,990303
22,923333	0,2	0,958011
22,926667	0,2	0,925944
22,930000	0,2	0,894000
22,933333	0,2	0,862484
22,936667	0,2	0,832126
22,940000	0,2	0,803609
22,943333	0,2	0,777120
22,946667	0,2	0,752373
22,950000	0,2	0,728958
22,953333	0,2	0,706685
22,956667	0,2	0,685852
22,960000	0,2	0,667113
22,963333	0,2	0,650950
22,966667	0,2	0,637365
22,970000	0,2	0,625977
22,973333	0,2	0,616308
22,976667	0,2	0,608047
22,980000	0,2	0,600868
22,983333	0,2	0,594070
22,986667	0,2	0,586954
22,990000	0,2	0,579573
22,993333	0,2	0,572686
22,996667	0,2	0,567190
23,000000	0,2	0,563604
23,003333	0,2	0,561629
23,006667	0,2	0,560344
23,010000	0,2	0,559031
23,013333	0,2	0,557572
23,016667	0,2	0,556176
23,020000	0,2	0,555132
23,023333	0,2	0,554645
23,026667	0,2	0,554666
23,030000	0,2	0,555036
23,033333	0,2	0,555609
23,036667	0,2	0,556039
23,040000	0,2	0,555941
23,043333	0,2	0,555187
23,046667	0,2	0,553752
23,050000	0,2	0,551846
23,053333	0,2	0,550224
23,056667	0,2	0,549686
23,060000	0,2	0,550421
23,063333	0,2	0,552155
23,066667	0,2	0,554412
23,070000	0,2	0,556428
23,073333	0,2	0,557617
23,076667	0,2	0,558238
23,080000	0,2	0,558927
23,083333	0,2	0,559817
23,086667	0,2	0,560499
23,090000	0,2	0,560442
23,093333	0,2	0,559274
23,096667	0,2	0,557088
23,100000	0,2	0,554499
23,103333	0,2	0,552107
23,106667	0,2	0,550044
23,110000	0,2	0,548226
23,113333	0,2	0,546778
23,116667	0,2	0,545802
23,120000	0,2	0,544820
23,123333	0,2	0,542970
23,126667	0,2	0,539832
23,130000	0,2	0,535704
23,133333	0,2	0,531128
23,136667	0,2	0,526652
23,140000	0,2	0,522822
23,143333	0,2	0,519982
23,146667	0,2	0,518209
23,150000	0,2	0,517216
23,153333	0,2	0,516239
23,156667	0,2	0,514451
23,160000	0,2	0,511577
23,163333	0,2	0,508117
23,166667	0,2	0,505111
23,170000	0,2	0,503488
23,173333	0,2	0,503444
23,176667	0,2	0,504482
23,180000	0,2	0,506020
23,183333	0,2	0,507753
23,186667	0,2	0,509490
23,190000	0,2	0,511065
23,193333	0,2	0,512528
23,196667	0,2	0,514151
23,200000	0,2	0,516270
23,203333	0,2	0,519114
23,206667	0,2	0,522521
23,210000	0,2	0,526015
23,213333	0,2	0,529226
23,216667	0,2	0,531995
23,220000	0,2	0,534245
23,223333	0,2	0,535978
23,226667	0,2	0,537282
23,230000	0,2	0,538220
23,233333	0,2	0,538816
23,236667	0,2	0,539145
23,240000	0,2	0,539193
23,243333	0,2	0,538699
23,246667	0,2	0,537402
23,250000	0,2	0,535303
23,253333	0,2	0,532395
23,256667	0,2	0,528491
23,260000	0,2	0,523842
23,263333	0,2	0,519610
23,266667	0,2	0,516944
23,270000	0,2	0,515795
23,273333	0,2	0,515090
23,276667	0,2	0,513803
23,280000	0,2	0,511572
23,283333	0,2	0,508728
23,286667	0,2	0,505995
23,290000	0,2	0,503825
23,293333	0,2	0,502105
23,296667	0,2	0,500570
23,300000	0,2	0,499235
23,303333	0,2	0,498329
23,306667	0,2	0,497865
23,310000	0,2	0,497546
23,313333	0,2	0,497305
23,316667	0,2	0,497544
23,320000	0,2	0,498479
23,323333	0,2	0,499843
23,326667	0,2	0,501477
23,330000	0,2	0,503382
23,333333	0,2	0,505181
23,336667	0,2	0,506370
23,340000	0,2	0,507007
23,343333	0,2	0,507554
23,346667	0,2	0,508132
23,350000	0,2	0,508365
23,353333	0,2	0,507998
23,356667	0,2	0,507391
23,360000	0,2	0,507328
23,363333	0,2	0,508370
23,366667	0,2	0,510314
23,370000	0,2	0,512352
23,373333	0,2	0,513818
23,376667	0,2	0,514455
23,380000	0,2	0,513986
23,383333	0,2	0,512074
23,386667	0,2	0,508902
23,390000	0,2	0,505205
23,393333	0,2	0,501634
23,396667	0,2	0,498358
23,400000	0,2	0,495203
23,403333	0,2	0,491917
23,406667	0,2	0,488228
23,410000	0,2	0,484005
23,413333	0,2	0,479540
23,416667	0,2	0,475204
23,420000	0,2	0,470832
23,423333	0,2	0,465911
23,426667	0,2	0,460088
23,430000	0,2	0,453150
23,433333	0,2	0,444937
23,436667	0,2	0,435550
23,440000	0,2	0,425428
23,443333	0,2	0,415166
23,446667	0,2	0,405206
23,450000	0,2	0,395595
23,453333	0,2	0,386058
23,456667	0,2	0,376486
23,460000	0,2	0,367409
23,463333	0,2	0,359647
23,466667	0,2	0,353374
23,470000	0,2	0,347875
23,473333	0,2	0,342186
23,476667	0,2	0,335838
23,480000	0,2	0,329067
23,483333	0,2	0,322493
23,486667	0,2	0,316634
23,490000	0,2	0,311714
23,493333	0,2	0,307816
23,496667	0,2	0,305039
23,500000	0,2	0,303428
23,503333	0,2	0,302819
23,506667	0,2	0,302878
23,510000	0,2	0,303252
23,513333	0,2	0,303765
23,516667	0,2	0,304644
23,520000	0,2	0,306383
23,523333	0,2	0,309278
23,526667	0,2	0,313043
23,530000	0,2	0,316842
23,533333	0,2	0,319819
23,536667	0,2	0,321887
23,540000	0,2	0,323799
23,543333	0,2	0,326217
23,546667	0,2	0,329055
23,550000	0,2	0,331914
23,553333	0,2	0,334734
23,556667	0,2	0,337779
23,560000	0,2	0,341157
23,563333	0,2	0,344748
23,566667	0,2	0,348549
23,570000	0,2	0,352620
23,573333	0,2	0,356930
23,576667	0,2	0,361667
23,580000	0,2	0,367270
23,583333	0,2	0,373973
23,586667	0,2	0,381714
23,590000	0,2	0,390419
23,593333	0,2	0,400074
23,596667	0,2	0,410691
23,600000	0,2	0,422171
23,603333	0,2	0,434117
23,606667	0,2	0,446110
23,610000	0,2	0,458315
23,613333	0,2	0,471614
23,616667	0,2	0,487108
23,620000	0,2	0,505383
23,623333	0,2	0,526407
23,626667	0,2	0,550008
23,630000	0,2	0,575932
23,633333	0,2	0,603690
23,636667	0,2	0,632694
23,640000	0,2	0,662278
23,643333	0,2	0,691483
23,646667	0,2	0,719208
23,650000	0,2	0,744780
23,653333	0,2	0,768271
23,656667	0,2	0,790113
23,660000	0,2	0,810465
23,663333	0,2	0,829101
23,666667	0,2	0,845591
23,670000	0,2	0,859214
23,673333	0,2	0,869046
23,676667	0,2	0,874394
23,680000	0,2	0,875007
23,683333	0,2	0,870882
23,686667	0,2	0,862023
23,690000	0,2	0,848478
23,693333	0,2	0,830496
23,696667	0,2	0,808776
23,700000	0,2	0,784760
23,703333	0,2	0,760109
23,706667	0,2	0,735552
23,710000	0,2	0,710809
23,713333	0,2	0,685550
23,716667	0,2	0,659744
23,720000	0,2	0,633340
23,723333	0,2	0,606451
23,726667	0,2	0,579696
23,730000	0,2	0,553902
23,733333	0,2	0,529598
23,736667	0,2	0,506919
23,740000	0,2	0,485851
23,743333	0,2	0,466359
23,746667	0,2	0,448279
23,750000	0,2	0,431349
23,753333	0,2	0,415370
23,756667	0,2	0,400265
23,760000	0,2	0,386147
23,763333	0,2	0,373354
23,766667	0,2	0,362175
23,770000	0,2	0,352404
23,773333	0,2	0,343295
23,776667	0,2	0,334155
23,780000	0,2	0,324878
23,783333	0,2	0,315752
23,786667	0,2	0,306915
23,790000	0,2	0,298160
23,793333	0,2	0,289292
23,796667	0,2	0,280606
23,800000	0,2	0,272821
23,803333	0,2	0,266464
23,806667	0,2	0,261390
23,810000	0,2	0,256954
23,813333	0,2	0,252411
23,816667	0,2	0,247246
23,820000	0,2	0,241538
23,823333	0,2	0,235810
23,826667	0,2	0,230532
23,830000	0,2	0,225855
23,833333	0,2	0,221576
23,836667	0,2	0,217453
23,840000	0,2	0,213368
23,843333	0,2	0,209164
23,846667	0,2	0,204874
23,850000	0,2	0,201042
23,853333	0,2	0,198325
23,856667	0,2	0,196795
23,860000	0,2	0,196069
23,863333	0,2	0,196011
23,866667	0,2	0,196687
23,870000	0,2	0,197857
23,873333	0,2	0,199164
23,876667	0,2	0,200629
23,880000	0,2	0,202563
23,883333	0,2	0,205113
23,886667	0,2	0,208087
23,890000	0,2	0,211345
23,893333	0,2	0,215203
23,896667	0,2	0,220058
23,900000	0,2	0,225735
23,903333	0,2	0,231648
23,906667	0,2	0,237476
23,910000	0,2	0,243219
23,913333	0,2	0,248913
23,916667	0,2	0,254587
23,920000	0,2	0,260137
23,923333	0,2	0,265165
23,926667	0,2	0,269041
23,930000	0,2	0,271246
23,933333	0,2	0,271853
23,936667	0,2	0,271519
23,940000	0,2	0,271007
23,943333	0,2	0,270751
23,946667	0,2	0,270656
23,950000	0,2	0,270313
23,953333	0,2	0,269391
23,956667	0,2	0,267768
23,960000	0,2	0,265481
23,963333	0,2	0,262706
23,966667	0,2	0,259587
23,970000	0,2	0,256078
23,973333	0,2	0,251941
23,976667	0,2	0,246828
23,980000	0,2	0,240546
23,983333	0,2	0,233258
23,986667	0,2	0,225343
23,990000	0,2	0,217097
23,993333	0,2	0,208498
23,996667	0,2	0,199414
24,000000	0,2	0,190133
24,003333	0,2	0,181313
24,006667	0,2	0,173184
24,010000	0,2	0,165214
24,013333	0,2	0,156851
24,016667	0,2	0,148269
24,020000	0,2	0,140072
24,023333	0,2	0,132532
24,026667	0,2	0,125482
24,030000	0,2	0,118822
24,033333	0,2	0,112643
24,036667	0,2	0,107045
24,040000	0,2	0,102275
24,043333	0,2	0,098703
24,046667	0,2	0,096353
24,050000	0,2	0,094715
24,053333	0,2	0,092998
24,056667	0,2	0,090624
24,060000	0,2	0,087683
24,063333	0,2	0,084777
24,066667	0,2	0,082363
24,070000	0,2	0,080433
24,073333	0,2	0,078898
24,076667	0,2	0,077850
24,080000	0,2	0,077266
24,083333	0,2	0,076888
24,086667	0,2	0,076470
24,090000	0,2	0,075799
24,093333	0,2	0,074580
24,096667	0,2	0,072692
24,100000	0,2	0,070600
24,103333	0,2	0,069122
24,106667	0,2	0,068530
24,110000	0,2	0,068350
24,113333	0,2	0,068131
24,116667	0,2	0,067679
24,120000	0,2	0,066743
24,123333	0,2	0,065254
24,126667	0,2	0,063592
24,130000	0,2	0,062221
24,133333	0,2	0,061369
24,136667	0,2	0,061013
24,140000	0,2	0,060957
24,143333	0,2	0,061069
24,146667	0,2	0,061538
24,150000	0,2	0,062836
24,153333	0,2	0,065444
24,156667	0,2	0,069414
24,160000	0,2	0,074184
24,163333	0,2	0,079079
24,166667	0,2	0,083996
24,170000	0,2	0,089251
24,173333	0,2	0,094909
24,176667	0,2	0,100727
24,180000	0,2	0,106634
24,183333	0,2	0,112899
24,186667	0,2	0,119818
24,190000	0,2	0,127283
24,193333	0,2	0,134680
24,196667	0,2	0,141401
24,200000	0,2	0,147459
24,203333	0,2	0,153260
24,206667	0,2	0,158859
24,210000	0,2	0,163750
24,213333	0,2	0,167348
24,216667	0,2	0,169548
24,220000	0,2	0,170743
24,223333	0,2	0,171510
24,226667	0,2	0,172374
24,230000	0,2	0,173570
24,233333	0,2	0,174962
24,236667	0,2	0,176077
24,240000	0,2	0,176159
24,243333	0,2	0,174659
24,246667	0,2	0,171853
24,250000	0,2	0,168660
24,253333	0,2	0,165790
24,256667	0,2	0,163208
24,260000	0,2	0,160356
24,263333	0,2	0,156688
24,266667	0,2	0,151934
24,270000	0,2	0,146026
24,273333	0,2	0,139087
24,276667	0,2	0,131521
24,280000	0,2	0,123873
24,283333	0,2	0,116393
24,286667	0,2	0,109022
24,290000	0,2	0,101741
24,293333	0,2	0,094510
24,296667	0,2	0,087217
24,300000	0,2	0,079958
24,303333	0,2	0,072961
24,306667	0,2	0,066261
24,310000	0,2	0,059643
24,313333	0,2	0,052942
24,316667	0,2	0,046435
24,320000	0,2	0,040549
24,323333	0,2	0,035229
24,326667	0,2	0,030194
24,330000	0,2	0,025597
24,333333	0,2	0,021814
24,336667	0,2	0,018879
24,340000	0,2	0,016525
24,343333	0,2	0,014445
24,346667	0,2	0,012254
24,350000	0,2	0,009587
24,353333	0,2	0,006500
24,356667	0,2	0,003538
24,360000	0,2	0,001354
24,363333	0,2	0,000354
24,366667	0,2	0,000512
24,370000	0,2	0,001633
24,373333	0,2	0,003795
24,376667	0,2	0,007123
24,380000	0,2	0,011327
24,383333	0,2	0,015947
24,386667	0,2	0,020713
24,390000	0,2	0,025567
24,393333	0,2	0,030829
24,396667	0,2	0,037139
24,400000	0,2	0,044794
24,403333	0,2	0,053496
24,406667	0,2	0,062932
24,410000	0,2	0,073126
24,413333	0,2	0,084207
24,416667	0,2	0,096243
24,420000	0,2	0,109275
24,423333	0,2	0,123282
24,426667	0,2	0,138228
24,430000	0,2	0,154305
24,433333	0,2	0,171875
24,436667	0,2	0,190995
24,440000	0,2	0,211163
24,443333	0,2	0,231619
24,446667	0,2	0,251706
24,450000	0,2	0,270878
24,453333	0,2	0,288613
24,456667	0,2	0,304611
24,460000	0,2	0,319019
24,463333	0,2	0,332115
24,466667	0,2	0,343990
24,470000	0,2	0,354738
24,473333	0,2	0,364515
24,476667	0,2	0,373267
24,480000	0,2	0,380616
24,483333	0,2	0,386036
24,486667	0,2	0,389269
24,490000	0,2	0,390562
24,493333	0,2	0,390446
24,496667	0,2	0,389288
24,500000	0,2	0,387108
24,503333	0,2	0,383944
24,506667	0,2	0,380303
24,510000	0,2	0,377038
24,513333	0,2	0,374983
24,516667	0,2	0,374835
24,520000	0,2	0,377181
24,523333	0,2	0,382338
24,526667	0,2	0,390188
24,530000	0,2	0,400510
24,533333	0,2	0,413701
24,536667	0,2	0,430914
24,540000	0,2	0,453593
24,543333	0,2	0,483185
24,546667	0,2	0,521008
24,550000	0,2	0,568333
24,553333	0,2	0,626663
24,556667	0,2	0,697571
24,560000	0,2	0,782670
24,563333	0,2	0,884351
24,566667	0,2	1,006214
24,570000	0,2	1,152438
24,573333	0,2	1,327053
24,576667	0,2	1,534074
24,580000	0,2	1,778146
24,583333	0,2	2,064932
24,586667	0,2	2,400930
24,590000	0,2	2,793021
24,593333	0,2	3,248271
24,596667	0,2	3,773986
24,600000	0,2	4,377536
24,603333	0,2	5,065703
24,606667	0,2	5,843777
24,610000	0,2	6,715240
24,613333	0,2	7,682116
24,616667	0,2	8,744942
24,620000	0,2	9,901895
24,623333	0,2	11,147691
24,626667	0,2	12,473100
24,630000	0,2	13,865357
24,633333	0,2	15,308798
24,636667	0,2	16,784975
24,640000	0,2	18,272597
24,643333	0,2	19,747672
24,646667	0,2	21,183850
24,650000	0,2	22,553382
24,653333	0,2	23,828456
24,656667	0,2	24,982315
24,660000	0,2	25,990211
24,663333	0,2	26,829999
24,666667	0,2	27,482442
24,670000	0,2	27,931935
24,673333	0,2	28,167618
24,676667	0,2	28,184026
24,680000	0,2	27,981187
24,683333	0,2	27,564637
24,686667	0,2	26,945250
24,690000	0,2	26,138656
24,693333	0,2	25,164439
24,696667	0,2	24,045228
24,700000	0,2	22,805732
24,703333	0,2	21,471733
24,706667	0,2	20,069232
24,710000	0,2	18,624001
24,713333	0,2	17,161343
24,716667	0,2	15,705551
24,720000	0,2	14,278781
24,723333	0,2	12,899763
24,726667	0,2	11,583283
24,730000	0,2	10,340539
24,733333	0,2	9,179480
24,736667	0,2	8,105030
24,740000	0,2	7,119611
24,743333	0,2	6,223639
24,746667	0,2	5,415661
24,750000	0,2	4,692690
24,753333	0,2	4,050595
24,756667	0,2	3,483993
24,760000	0,2	2,986521
24,763333	0,2	2,551771
24,766667	0,2	2,173902
24,770000	0,2	1,847617
24,773333	0,2	1,567795
24,776667	0,2	1,329164
24,780000	0,2	1,126378
24,783333	0,2	0,954299
24,786667	0,2	0,808110
24,790000	0,2	0,683393
24,793333	0,2	0,576461
24,796667	0,2	0,484603
24,800000	0,2	0,405804
24,803333	0,2	0,338309
24,806667	0,2	0,280473
24,810000	0,2	0,230836
24,813333	0,2	0,188103
24,816667	0,2	0,150981
24,820000	0,2	0,118251
24,823333	0,2	0,089091
24,826667	0,2	0,063147
24,830000	0,2	0,040322
24,833333	0,2	0,020646
24,836667	0,2	0,004078
24,840000	0,2	-0,009859
24,843333	0,2	-0,021964
24,846667	0,2	-0,032690
24,850000	0,2	-0,041860
24,853333	0,2	-0,049279
24,856667	0,2	-0,055340
24,860000	0,2	-0,060735
24,863333	0,2	-0,065805
24,866667	0,2	-0,070420
24,870000	0,2	-0,074302
24,873333	0,2	-0,077324
24,876667	0,2	-0,079578
24,880000	0,2	-0,081358
24,883333	0,2	-0,083008
24,886667	0,2	-0,084604
24,890000	0,2	-0,086080
24,893333	0,2	-0,087606
24,896667	0,2	-0,089386
24,900000	0,2	-0,091289
24,903333	0,2	-0,092939
24,906667	0,2	-0,093953
24,910000	0,2	-0,094228
24,913333	0,2	-0,094064
24,916667	0,2	-0,093720
24,920000	0,2	-0,093075
24,923333	0,2	-0,091828
24,926667	0,2	-0,089922
24,930000	0,2	-0,087775
24,933333	0,2	-0,086085
24,936667	0,2	-0,085550
24,940000	0,2	-0,086747
24,943333	0,2	-0,089850
24,946667	0,2	-0,094449
24,950000	0,2	-0,099625
24,953333	0,2	-0,104128
24,956667	0,2	-0,106958
24,960000	0,2	-0,107916
24,963333	0,2	-0,107489
24,966667	0,2	-0,106497
24,970000	0,2	-0,105771
24,973333	0,2	-0,105834
24,976667	0,2	-0,106754
24,980000	0,2	-0,108199
24,983333	0,2	-0,109735
24,986667	0,2	-0,111197
24,990000	0,2	-0,112621
24,993333	0,2	-0,114056
24,996667	0,2	-0,115600
25,000000	0,2	-0,117386
25,003333	0,2	-0,119435
25,006667	0,2	-0,121549
25,010000	0,2	-0,123429
25,013333	0,2	-0,124951
25,016667	0,2	-0,126257
25,020000	0,2	-0,127613
25,023333	0,2	-0,129327
25,026667	0,2	-0,131677
25,030000	0,2	-0,134722
25,033333	0,2	-0,138117
25,036667	0,2	-0,141364
25,040000	0,2	-0,144320
25,043333	0,2	-0,147114
25,046667	0,2	-0,149655
25,050000	0,2	-0,151680
25,053333	0,2	-0,153065
25,056667	0,2	-0,153891
25,060000	0,2	-0,154426
25,063333	0,2	-0,154963
25,066667	0,2	-0,155637
25,070000	0,2	-0,156336
25,073333	0,2	-0,156716
25,076667	0,2	-0,156464
25,080000	0,2	-0,155641
25,083333	0,2	-0,154693
25,086667	0,2	-0,154059
25,090000	0,2	-0,153899
25,093333	0,2	-0,154273
25,096667	0,2	-0,155155
25,100000	0,2	-0,156121
25,103333	0,2	-0,156587
25,106667	0,2	-0,156391
25,110000	0,2	-0,155748
25,113333	0,2	-0,154925
25,116667	0,2	-0,154133
25,120000	0,2	-0,153633
25,123333	0,2	-0,153898
25,126667	0,2	-0,155365
25,130000	0,2	-0,157989
25,133333	0,2	-0,161255
25,136667	0,2	-0,164400
25,140000	0,2	-0,166461
25,143333	0,2	-0,166595
25,146667	0,2	-0,164751
25,150000	0,2	-0,161849
25,153333	0,2	-0,159134
25,156667	0,2	-0,157585
25,160000	0,2	-0,157627
25,163333	0,2	-0,158831
25,166667	0,2	-0,160134
25,170000	0,2	-0,160849
25,173333	0,2	-0,161237
25,176667	0,2	-0,161860
25,180000	0,2	-0,162802
25,183333	0,2	-0,163745
25,186667	0,2	-0,164531
25,190000	0,2	-0,165343
25,193333	0,2	-0,166234
25,196667	0,2	-0,166873
25,200000	0,2	-0,167119
25,203333	0,2	-0,167327
25,206667	0,2	-0,167724
25,210000	0,2	-0,168126
25,213333	0,2	-0,168411
25,216667	0,2	-0,168717
25,220000	0,2	-0,169283
25,223333	0,2	-0,170264
25,226667	0,2	-0,171534
25,230000	0,2	-0,172786
25,233333	0,2	-0,173889
25,236667	0,2	-0,174993
25,240000	0,2	-0,176307
25,243333	0,2	-0,178010
25,246667	0,2	-0,180241
25,250000	0,2	-0,182784
25,253333	0,2	-0,185190
25,256667	0,2	-0,187416
25,260000	0,2	-0,189663
25,263333	0,2	-0,191780
25,266667	0,2	-0,193496
25,270000	0,2	-0,194897
25,273333	0,2	-0,196389
25,276667	0,2	-0,198402
25,280000	0,2	-0,200948
25,283333	0,2	-0,203544
25,286667	0,2	-0,205986
25,290000	0,2	-0,208824
25,293333	0,2	-0,212557
25,296667	0,2	-0,216821
25,300000	0,2	-0,220808
25,303333	0,2	-0,224198
25,306667	0,2	-0,227259
25,310000	0,2	-0,230151
25,313333	0,2	-0,232679
25,316667	0,2	-0,234570
25,320000	0,2	-0,235446
25,323333	0,2	-0,234826
25,326667	0,2	-0,232578
25,330000	0,2	-0,229143
25,333333	0,2	-0,225160
25,336667	0,2	-0,220876
25,340000	0,2	-0,216159
25,343333	0,2	-0,211124
25,346667	0,2	-0,206228
25,350000	0,2	-0,201668
25,353333	0,2	-0,197149
25,356667	0,2	-0,192375
25,360000	0,2	-0,187429
25,363333	0,2	-0,182521
25,366667	0,2	-0,177505
25,370000	0,2	-0,171965
25,373333	0,2	-0,165784
25,376667	0,2	-0,159381
25,380000	0,2	-0,153460
25,383333	0,2	-0,148516
25,386667	0,2	-0,144565
25,390000	0,2	-0,141393
25,393333	0,2	-0,138769
25,396667	0,2	-0,136443
25,400000	0,2	-0,134259
25,403333	0,2	-0,132227
25,406667	0,2	-0,130432
25,410000	0,2	-0,129081
25,413333	0,2	-0,128688
25,416667	0,2	-0,129898
25,420000	0,2	-0,132867
25,423333	0,2	-0,136889
25,426667	0,2	-0,140881
25,430000	0,2	-0,144336
25,433333	0,2	-0,147758
25,436667	0,2	-0,152068
25,440000	0,2	-0,157783
25,443333	0,2	-0,164762
25,446667	0,2	-0,172358
25,450000	0,2	-0,179763
25,453333	0,2	-0,186332
25,456667	0,2	-0,191830
25,460000	0,2	-0,196679
25,463333	0,2	-0,201617
25,466667	0,2	-0,206951
25,470000	0,2	-0,212505
25,473333	0,2	-0,218019
25,476667	0,2	-0,223186
25,480000	0,2	-0,227653
25,483333	0,2	-0,231339
25,486667	0,2	-0,234392
25,490000	0,2	-0,236829
25,493333	0,2	-0,238719
25,496667	0,2	-0,240480
25,500000	0,2	-0,242571
25,503333	0,2	-0,245170
25,506667	0,2	-0,248210
25,510000	0,2	-0,251348
25,513333	0,2	-0,254054
25,516667	0,2	-0,256079
25,520000	0,2	-0,257650
25,523333	0,2	-0,259110
25,526667	0,2	-0,260527
25,530000	0,2	-0,261634
25,533333	0,2	-0,262029
25,536667	0,2	-0,261617
25,540000	0,2	-0,260928
25,543333	0,2	-0,260649
25,546667	0,2	-0,260983
25,550000	0,2	-0,261763
25,553333	0,2	-0,262865
25,556667	0,2	-0,264146
25,560000	0,2	-0,265266
25,563333	0,2	-0,266097
25,566667	0,2	-0,267046
25,570000	0,2	-0,268622
25,573333	0,2	-0,271012
25,576667	0,2	-0,274089
25,580000	0,2	-0,277368
25,583333	0,2	-0,280034
25,586667	0,2	-0,281434
25,590000	0,2	-0,281536
25,593333	0,2	-0,280976
25,596667	0,2	-0,280692
25,600000	0,2	-0,281220
25,603333	0,2	-0,282382
25,606667	0,2	-0,283707
25,610000	0,2	-0,284817
25,613333	0,2	-0,285304
25,616667	0,2	-0,284712
25,620000	0,2	-0,283016
25,623333	0,2	-0,280965
25,626667	0,2	-0,279570
25,630000	0,2	-0,279149
25,633333	0,2	-0,279125
25,636667	0,2	-0,278824
25,640000	0,2	-0,278058
25,643333	0,2	-0,277010
25,646667	0,2	-0,276038
25,650000	0,2	-0,275619
25,653333	0,2	-0,276153
25,656667	0,2	-0,277733
25,660000	0,2	-0,280104
25,663333	0,2	-0,282741
25,666667	0,2	-0,285066
25,670000	0,2	-0,286809
25,673333	0,2	-0,288013
25,676667	0,2	-0,288651
25,680000	0,2	-0,288652
25,683333	0,2	-0,288248
25,686667	0,2	-0,288024
25,690000	0,2	-0,288493
25,693333	0,2	-0,289643
25,696667	0,2	-0,290925
25,700000	0,2	-0,291649
25,703333	0,2	-0,291520
25,706667	0,2	-0,290953
25,710000	0,2	-0,290785
25,713333	0,2	-0,291437
25,716667	0,2	-0,292538
25,720000	0,2	-0,293591
25,723333	0,2	-0,294390
25,726667	0,2	-0,294579
25,730000	0,2	-0,293518
25,733333	0,2	-0,290935
25,736667	0,2	-0,287541
25,740000	0,2	-0,284622
25,743333	0,2	-0,282941
25,746667	0,2	-0,282173
25,750000	0,2	-0,281452
25,753333	0,2	-0,280280
25,756667	0,2	-0,278676
25,760000	0,2	-0,276606
25,763333	0,2	-0,273831
25,766667	0,2	-0,270279
25,770000	0,2	-0,266165
25,773333	0,2	-0,261688
25,776667	0,2	-0,257007
25,780000	0,2	-0,252548
25,783333	0,2	-0,248857
25,786667	0,2	-0,246108
25,790000	0,2	-0,244064
25,793333	0,2	-0,242497
25,796667	0,2	-0,241394
25,800000	0,2	-0,240721
25,803333	0,2	-0,240326
25,806667	0,2	-0,240190
25,810000	0,2	-0,240527
25,813333	0,2	-0,241609
25,816667	0,2	-0,243411
25,820000	0,2	-0,245344
25,823333	0,2	-0,246623
25,826667	0,2	-0,247039
25,830000	0,2	-0,247221
25,833333	0,2	-0,248072
25,836667	0,2	-0,249803
25,840000	0,2	-0,251679
25,843333	0,2	-0,253063
25,846667	0,2	-0,254300
25,850000	0,2	-0,256192
25,853333	0,2	-0,259131
25,856667	0,2	-0,263065
25,860000	0,2	-0,267658
25,863333	0,2	-0,272253
25,866667	0,2	-0,276152
25,870000	0,2	-0,279031
25,873333	0,2	-0,281020
25,876667	0,2	-0,282577
25,880000	0,2	-0,284078
25,883333	0,2	-0,285493
25,886667	0,2	-0,286766
25,890000	0,2	-0,288232
25,893333	0,2	-0,290259
25,896667	0,2	-0,292616
25,900000	0,2	-0,294555
25,903333	0,2	-0,295595
25,906667	0,2	-0,295961
25,910000	0,2	-0,296207
25,913333	0,2	-0,296711
25,916667	0,2	-0,297481
25,920000	0,2	-0,298167
25,923333	0,2	-0,298225
25,926667	0,2	-0,297286
25,930000	0,2	-0,295511
25,933333	0,2	-0,293390
25,936667	0,2	-0,291316
25,940000	0,2	-0,289585
25,943333	0,2	-0,288401
25,946667	0,2	-0,287397
25,950000	0,2	-0,285472
25,953333	0,2	-0,281711
25,956667	0,2	-0,276234
25,960000	0,2	-0,269885
25,963333	0,2	-0,263336
25,966667	0,2	-0,256661
25,970000	0,2	-0,249651
25,973333	0,2	-0,242315
25,976667	0,2	-0,235026
25,980000	0,2	-0,228171
25,983333	0,2	-0,221682
25,986667	0,2	-0,215244
25,990000	0,2	-0,208917
25,993333	0,2	-0,203269
25,996667	0,2	-0,198958
26,000000	0,2	-0,196119
26,003333	0,2	-0,194326
26,006667	0,2	-0,193156
26,010000	0,2	-0,192365
26,013333	0,2	-0,191752
26,016667	0,2	-0,191482
26,020000	0,2	-0,192194
26,023333	0,2	-0,194350
26,026667	0,2	-0,197652
26,030000	0,2	-0,201288
26,033333	0,2	-0,204681
26,036667	0,2	-0,207922
26,040000	0,2	-0,211566
26,043333	0,2	-0,216033
26,046667	0,2	-0,221126
26,050000	0,2	-0,226018
26,053333	0,2	-0,229754
26,056667	0,2	-0,231869
26,060000	0,2	-0,232537
26,063333	0,2	-0,232261
26,066667	0,2	-0,231666
26,070000	0,2	-0,231405
26,073333	0,2	-0,231840
26,076667	0,2	-0,232708
26,080000	0,2	-0,233409
26,083333	0,2	-0,233545
26,086667	0,2	-0,232895
26,090000	0,2	-0,231362
26,093333	0,2	-0,229302
26,096667	0,2	-0,227380
26,100000	0,2	-0,225970
26,103333	0,2	-0,225094
26,106667	0,2	-0,224798
26,110000	0,2	-0,225342
26,113333	0,2	-0,226989
26,116667	0,2	-0,229634
26,120000	0,2	-0,232751
26,123333	0,2	-0,235866
26,126667	0,2	-0,239066
26,130000	0,2	-0,242946
26,133333	0,2	-0,247976
26,136667	0,2	-0,254068
26,140000	0,2	-0,260730
26,143333	0,2	-0,267496
26,146667	0,2	-0,274166
26,150000	0,2	-0,280737
26,153333	0,2	-0,287289
26,156667	0,2	-0,293912
26,160000	0,2	-0,300535
26,163333	0,2	-0,306879
26,166667	0,2	-0,312749
26,170000	0,2	-0,318353
26,173333	0,2	-0,324185
26,176667	0,2	-0,330585
26,180000	0,2	-0,337364
26,183333	0,2	-0,343636
26,186667	0,2	-0,348402
26,190000	0,2	-0,351607
26,193333	0,2	-0,354095
26,196667	0,2	-0,356623
26,200000	0,2	-0,359440
26,203333	0,2	-0,362484
26,206667	0,2	-0,365563
26,210000	0,2	-0,368495
26,213333	0,2	-0,371158
26,216667	0,2	-0,373482
26,220000	0,2	-0,375494
26,223333	0,2	-0,377331
26,226667	0,2	-0,379087
26,230000	0,2	-0,380683
26,233333	0,2	-0,382082
26,236667	0,2	-0,383425
26,240000	0,2	-0,384709
26,243333	0,2	-0,385606
26,246667	0,2	-0,385824
26,250000	0,2	-0,385501
26,253333	0,2	-0,385002
26,256667	0,2	-0,384444
26,260000	0,2	-0,383618
26,263333	0,2	-0,382305
26,266667	0,2	-0,380736
26,270000	0,2	-0,379564
26,273333	0,2	-0,379195
26,276667	0,2	-0,379499
26,280000	0,2	-0,380261
26,283333	0,2	-0,381486
26,286667	0,2	-0,383187
26,290000	0,2	-0,385193
26,293333	0,2	-0,387246
26,296667	0,2	-0,389180
26,300000	0,2	-0,390989
26,303333	0,2	-0,392636
26,306667	0,2	-0,393877
26,310000	0,2	-0,394354
26,313333	0,2	-0,393872
26,316667	0,2	-0,392638
26,320000	0,2	-0,391042
26,323333	0,2	-0,389254
26,326667	0,2	-0,387200
26,330000	0,2	-0,384872
26,333333	0,2	-0,382619
26,336667	0,2	-0,381101
26,340000	0,2	-0,380733
26,343333	0,2	-0,381250
26,346667	0,2	-0,381874
26,350000	0,2	-0,381912
26,353333	0,2	-0,381276
26,356667	0,2	-0,380346
26,360000	0,2	-0,379329
26,363333	0,2	-0,378066
26,366667	0,2	-0,376471
26,370000	0,2	-0,374826
26,373333	0,2	-0,373578
26,376667	0,2	-0,373161
26,380000	0,2	-0,373855
26,383333	0,2	-0,375407
26,386667	0,2	-0,377124
26,390000	0,2	-0,378410
26,393333	0,2	-0,379048
26,396667	0,2	-0,379285
26,400000	0,2	-0,379650
26,403333	0,2	-0,380383
26,406667	0,2	-0,381282
26,410000	0,2	-0,382116
26,413333	0,2	-0,382696
26,416667	0,2	-0,382770
26,420000	0,2	-0,382284
26,423333	0,2	-0,381416
26,426667	0,2	-0,380244
26,430000	0,2	-0,378586
26,433333	0,2	-0,376339
26,436667	0,2	-0,374030
26,440000	0,2	-0,372565
26,443333	0,2	-0,372359
26,446667	0,2	-0,373141
26,450000	0,2	-0,374322
26,453333	0,2	-0,375237
26,456667	0,2	-0,375474
26,460000	0,2	-0,375217
26,463333	0,2	-0,375048
26,466667	0,2	-0,375456
26,470000	0,2	-0,376485
26,473333	0,2	-0,377804
26,476667	0,2	-0,379235
26,480000	0,2	-0,380943
26,483333	0,2	-0,383118
26,486667	0,2	-0,385801
26,490000	0,2	-0,388815
26,493333	0,2	-0,391678
26,496667	0,2	-0,393877
26,500000	0,2	-0,395392
26,503333	0,2	-0,396703
26,506667	0,2	-0,398164
26,510000	0,2	-0,399667
26,513333	0,2	-0,400978
26,516667	0,2	-0,401929
26,520000	0,2	-0,402309
26,523333	0,2	-0,402055
26,526667	0,2	-0,401599
26,530000	0,2	-0,401673
26,533333	0,2	-0,402792
26,536667	0,2	-0,404988
26,540000	0,2	-0,407801
26,543333	0,2	-0,410332
26,546667	0,2	-0,411736
26,550000	0,2	-0,411825
26,553333	0,2	-0,410961
26,556667	0,2	-0,409627
26,560000	0,2	-0,408269
26,563333	0,2	-0,407092
26,566667	0,2	-0,405912
26,570000	0,2	-0,404503
26,573333	0,2	-0,402969
26,576667	0,2	-0,401539
26,580000	0,2	-0,400189
26,583333	0,2	-0,398721
26,586667	0,2	-0,397097
26,590000	0,2	-0,395426
26,593333	0,2	-0,393736
26,596667	0,2	-0,391955
26,600000	0,2	-0,390007
26,603333	0,2	-0,387857
26,606667	0,2	-0,385690
26,610000	0,2	-0,384011
26,613333	0,2	-0,383303
26,616667	0,2	-0,383700
26,620000	0,2	-0,385165
26,623333	0,2	-0,387562
26,626667	0,2	-0,390372
26,630000	0,2	-0,392718
26,633333	0,2	-0,393716
26,636667	0,2	-0,392887
26,640000	0,2	-0,390631
26,643333	0,2	-0,388037
26,646667	0,2	-0,386000
26,650000	0,2	-0,384811
26,653333	0,2	-0,384443
26,656667	0,2	-0,384839
26,660000	0,2	-0,385792
26,663333	0,2	-0,386809
26,666667	0,2	-0,387383
26,670000	0,2	-0,387414
26,673333	0,2	-0,387201
26,676667	0,2	-0,387138
26,680000	0,2	-0,387548
26,683333	0,2	-0,388603
26,686667	0,2	-0,390096
26,690000	0,2	-0,391490
26,693333	0,2	-0,392387
26,696667	0,2	-0,392803
26,700000	0,2	-0,393031
26,703333	0,2	-0,393265
26,706667	0,2	-0,393354
26,710000	0,2	-0,393068
26,713333	0,2	-0,392477
26,716667	0,2	-0,392028
26,720000	0,2	-0,392227
26,723333	0,2	-0,393044
26,726667	0,2	-0,393700
26,730000	0,2	-0,393330
26,733333	0,2	-0,391835
26,736667	0,2	-0,389970
26,740000	0,2	-0,388799
26,743333	0,2	-0,388933
26,746667	0,2	-0,390106
26,750000	0,2	-0,391644
26,753333	0,2	-0,393034
26,756667	0,2	-0,393940
26,760000	0,2	-0,394173
26,763333	0,2	-0,393760
26,766667	0,2	-0,392900
26,770000	0,2	-0,391852
26,773333	0,2	-0,390782
26,776667	0,2	-0,389592
26,780000	0,2	-0,387917
26,783333	0,2	-0,385434
26,786667	0,2	-0,382219
26,790000	0,2	-0,378715
26,793333	0,2	-0,375351
26,796667	0,2	-0,372327
26,800000	0,2	-0,369732
26,803333	0,2	-0,367689
26,806667	0,2	-0,366287
26,810000	0,2	-0,365400
26,813333	0,2	-0,364506
26,816667	0,2	-0,362933
26,820000	0,2	-0,360512
26,823333	0,2	-0,357746
26,826667	0,2	-0,355220
26,830000	0,2	-0,353137
26,833333	0,2	-0,351510
26,836667	0,2	-0,350543
26,840000	0,2	-0,350622
26,843333	0,2	-0,351993
26,846667	0,2	-0,354501
26,850000	0,2	-0,357653
26,853333	0,2	-0,360835
26,856667	0,2	-0,363414
26,860000	0,2	-0,365019
26,863333	0,2	-0,365873
26,866667	0,2	-0,366599
26,870000	0,2	-0,367728
26,873333	0,2	-0,369482
26,876667	0,2	-0,371906
26,880000	0,2	-0,375013
26,883333	0,2	-0,378647
26,886667	0,2	-0,382423
26,890000	0,2	-0,386091
26,893333	0,2	-0,389694
26,896667	0,2	-0,393284
26,900000	0,2	-0,396882
26,903333	0,2	-0,400627
26,906667	0,2	-0,404517
26,910000	0,2	-0,408064
26,913333	0,2	-0,410572
26,916667	0,2	-0,411600
26,920000	0,2	-0,411147
26,923333	0,2	-0,409770
26,926667	0,2	-0,408497
26,930000	0,2	-0,408418
26,933333	0,2	-0,410181
26,936667	0,2	-0,413583
26,940000	0,2	-0,417560
26,943333	0,2	-0,420747
26,946667	0,2	-0,422288
26,950000	0,2	-0,422299
26,953333	0,2	-0,421700
26,956667	0,2	-0,421473
26,960000	0,2	-0,421977
26,963333	0,2	-0,423047
26,966667	0,2	-0,424430
26,970000	0,2	-0,425896
26,973333	0,2	-0,427336
26,976667	0,2	-0,428843
26,980000	0,2	-0,430507
26,983333	0,2	-0,432317
26,986667	0,2	-0,434381
26,990000	0,2	-0,436858
26,993333	0,2	-0,439649
26,996667	0,2	-0,442495
27,000000	0,2	-0,445249
27,003333	0,2	-0,447949
27,006667	0,2	-0,450827
27,010000	0,2	-0,454023
27,013333	0,2	-0,457384
27,016667	0,2	-0,460746
27,020000	0,2	-0,463927
27,023333	0,2	-0,466470
27,026667	0,2	-0,467929
27,030000	0,2	-0,468358
27,033333	0,2	-0,468203
27,036667	0,2	-0,467786
27,040000	0,2	-0,467160
27,043333	0,2	-0,466286
27,046667	0,2	-0,465186
27,050000	0,2	-0,464066
27,053333	0,2	-0,463225
27,056667	0,2	-0,462867
27,060000	0,2	-0,463143
27,063333	0,2	-0,464123
27,066667	0,2	-0,465605
27,070000	0,2	-0,467209
27,073333	0,2	-0,468651
27,076667	0,2	-0,469816
27,080000	0,2	-0,470735
27,083333	0,2	-0,471563
27,086667	0,2	-0,472623
27,090000	0,2	-0,474382
27,093333	0,2	-0,477000
27,096667	0,2	-0,479892
27,100000	0,2	-0,482210
27,103333	0,2	-0,483513
27,106667	0,2	-0,483678
27,110000	0,2	-0,482693
27,113333	0,2	-0,480839
27,116667	0,2	-0,478748
27,120000	0,2	-0,477051
27,123333	0,2	-0,476012
27,126667	0,2	-0,475491
27,130000	0,2	-0,475067
27,133333	0,2	-0,474350
27,136667	0,2	-0,473485
27,140000	0,2	-0,473063
27,143333	0,2	-0,473367
27,146667	0,2	-0,474020
27,150000	0,2	-0,474435
27,153333	0,2	-0,474349
27,156667	0,2	-0,473961
27,160000	0,2	-0,473609
27,163333	0,2	-0,473420
27,166667	0,2	-0,473428
27,170000	0,2	-0,473749
27,173333	0,2	-0,474396
27,176667	0,2	-0,475239
27,180000	0,2	-0,476160
27,183333	0,2	-0,476828
27,186667	0,2	-0,476654
27,190000	0,2	-0,475345
27,193333	0,2	-0,473179
27,196667	0,2	-0,470736
27,200000	0,2	-0,468593
27,203333	0,2	-0,467074
27,206667	0,2	-0,466088
27,210000	0,2	-0,465247
27,213333	0,2	-0,464201
27,216667	0,2	-0,462972
27,220000	0,2	-0,462061
27,223333	0,2	-0,462009
27,226667	0,2	-0,462724
27,230000	0,2	-0,463521
27,233333	0,2	-0,463837
27,236667	0,2	-0,463537
27,240000	0,2	-0,462641
27,243333	0,2	-0,461210
27,246667	0,2	-0,459489
27,250000	0,2	-0,457777
27,253333	0,2	-0,456121
27,256667	0,2	-0,454357
27,260000	0,2	-0,452400
27,263333	0,2	-0,450298
27,266667	0,2	-0,448036
27,270000	0,2	-0,445421
27,273333	0,2	-0,442208
27,276667	0,2	-0,438390
27,280000	0,2	-0,434356
27,283333	0,2	-0,430687
27,286667	0,2	-0,427754
27,290000	0,2	-0,425403
27,293333	0,2	-0,422996
27,296667	0,2	-0,419649
27,300000	0,2	-0,414595
27,303333	0,2	-0,407840
27,306667	0,2	-0,400376
27,310000	0,2	-0,393366
27,313333	0,2	-0,387220
27,316667	0,2	-0,381657
27,320000	0,2	-0,376504
27,323333	0,2	-0,371873
27,326667	0,2	-0,367563
27,330000	0,2	-0,363105
27,333333	0,2	-0,358407
27,336667	0,2	-0,353573
27,340000	0,2	-0,348508
27,343333	0,2	-0,343321
27,346667	0,2	-0,338501
27,350000	0,2	-0,334443
27,353333	0,2	-0,331280
27,356667	0,2	-0,329082
27,360000	0,2	-0,327884
27,363333	0,2	-0,327526
27,366667	0,2	-0,327569
27,370000	0,2	-0,327397
27,373333	0,2	-0,326535
27,376667	0,2	-0,324884
27,380000	0,2	-0,322642
27,383333	0,2	-0,320266
27,386667	0,2	-0,318361
27,390000	0,2	-0,317353
27,393333	0,2	-0,317364
27,396667	0,2	-0,318258
27,400000	0,2	-0,319732
27,403333	0,2	-0,321465
27,406667	0,2	-0,323247
27,410000	0,2	-0,325047
27,413333	0,2	-0,326976
27,416667	0,2	-0,329193
27,420000	0,2	-0,331847
27,423333	0,2	-0,335019
27,426667	0,2	-0,338718
27,430000	0,2	-0,342895
27,433333	0,2	-0,347374
27,436667	0,2	-0,351787
27,440000	0,2	-0,355867
27,443333	0,2	-0,359904
27,446667	0,2	-0,364526
27,450000	0,2	-0,369942
27,453333	0,2	-0,375826
27,456667	0,2	-0,381850
27,460000	0,2	-0,387976
27,463333	0,2	-0,394206
27,466667	0,2	-0,400179
27,470000	0,2	-0,405454
27,473333	0,2	-0,410122
27,476667	0,2	-0,414654
27,480000	0,2	-0,419382
27,483333	0,2	-0,424345
27,486667	0,2	-0,429323
27,490000	0,2	-0,434001
27,493333	0,2	-0,438034
27,496667	0,2	-0,440888
27,500000	0,2	-0,442216
27,503333	0,2	-0,442538
27,506667	0,2	-0,442905
27,510000	0,2	-0,443916
27,513333	0,2	-0,445454
27,516667	0,2	-0,447023
27,520000	0,2	-0,448072
27,523333	0,2	-0,448312
27,526667	0,2	-0,447839
27,530000	0,2	-0,447069
27,533333	0,2	-0,446655
27,536667	0,2	-0,446914
27,540000	0,2	-0,447117
27,543333	0,2	-0,446106
27,546667	0,2	-0,443508
27,550000	0,2	-0,439871
27,553333	0,2	-0,436114
27,556667	0,2	-0,432966
27,560000	0,2	-0,430596
27,563333	0,2	-0,428787
27,566667	0,2	-0,427320
27,570000	0,2	-0,425954
27,573333	0,2	-0,424439
27,576667	0,2	-0,422844
27,580000	0,2	-0,421432
27,583333	0,2	-0,420208
27,586667	0,2	-0,418969
27,590000	0,2	-0,417516
27,593333	0,2	-0,415805
27,596667	0,2	-0,414165
27,600000	0,2	-0,413283
27,603333	0,2	-0,413850
27,606667	0,2	-0,415959
27,610000	0,2	-0,418950
27,613333	0,2	-0,422247
27,616667	0,2	-0,425874
27,620000	0,2	-0,429822
27,623333	0,2	-0,433672
27,626667	0,2	-0,437253
27,630000	0,2	-0,441029
27,633333	0,2	-0,445368
27,636667	0,2	-0,449844
27,640000	0,2	-0,453682
27,643333	0,2	-0,456695
27,646667	0,2	-0,459340
27,650000	0,2	-0,461821
27,653333	0,2	-0,463726
27,656667	0,2	-0,464859
27,660000	0,2	-0,465756
27,663333	0,2	-0,467021
27,666667	0,2	-0,468547
27,670000	0,2	-0,469663
27,673333	0,2	-0,469908
27,676667	0,2	-0,469454
27,680000	0,2	-0,468969
27,683333	0,2	-0,469077
27,686667	0,2	-0,469780
27,690000	0,2	-0,470614
27,693333	0,2	-0,471411
27,696667	0,2	-0,472458
27,700000	0,2	-0,473917
27,703333	0,2	-0,475670
27,706667	0,2	-0,477615
27,710000	0,2	-0,479722
27,713333	0,2	-0,481848
27,716667	0,2	-0,483691
27,720000	0,2	-0,484928
27,723333	0,2	-0,485266
27,726667	0,2	-0,484628
27,730000	0,2	-0,483549
27,733333	0,2	-0,483029
27,736667	0,2	-0,483726
27,740000	0,2	-0,485474
27,743333	0,2	-0,487483
27,746667	0,2	-0,488786
27,750000	0,2	-0,488821
27,753333	0,2	-0,487952
27,756667	0,2	-0,487185
27,760000	0,2	-0,487260
27,763333	0,2	-0,488377
27,766667	0,2	-0,490520
27,770000	0,2	-0,493378
27,773333	0,2	-0,496332
27,776667	0,2	-0,498872
27,780000	0,2	-0,500648
27,783333	0,2	-0,501562
27,786667	0,2	-0,502055
27,790000	0,2	-0,502669
27,793333	0,2	-0,503597
27,796667	0,2	-0,504860
27,800000	0,2	-0,506321
27,803333	0,2	-0,507806
27,806667	0,2	-0,509546
27,810000	0,2	-0,511772
27,813333	0,2	-0,514066
27,816667	0,2	-0,515879
27,820000	0,2	-0,517101
27,823333	0,2	-0,517755
27,826667	0,2	-0,517837
27,830000	0,2	-0,517540
27,833333	0,2	-0,517249
27,836667	0,2	-0,517369
27,840000	0,2	-0,518199
27,843333	0,2	-0,519730
27,846667	0,2	-0,521520
27,850000	0,2	-0,522929
27,853333	0,2	-0,523633
27,856667	0,2	-0,523808
27,860000	0,2	-0,523745
27,863333	0,2	-0,523641
27,866667	0,2	-0,523717
27,870000	0,2	-0,524101
27,873333	0,2	-0,524589
27,876667	0,2	-0,524863
27,880000	0,2	-0,524932
27,883333	0,2	-0,524996
27,886667	0,2	-0,524920
27,890000	0,2	-0,524326
27,893333	0,2	-0,523089
27,896667	0,2	-0,521345
27,900000	0,2	-0,519219
27,903333	0,2	-0,516754
27,906667	0,2	-0,513970
27,910000	0,2	-0,511105
27,913333	0,2	-0,508763
27,916667	0,2	-0,507541
27,920000	0,2	-0,507506
27,923333	0,2	-0,508162
27,926667	0,2	-0,508872
27,930000	0,2	-0,509116
27,933333	0,2	-0,508621
27,936667	0,2	-0,507600
27,940000	0,2	-0,506577
27,943333	0,2	-0,505974
27,946667	0,2	-0,506060
27,950000	0,2	-0,506884
27,953333	0,2	-0,507998
27,956667	0,2	-0,508557
27,960000	0,2	-0,507925
27,963333	0,2	-0,506227
27,966667	0,2	-0,504157
27,970000	0,2	-0,502316
27,973333	0,2	-0,501039
27,976667	0,2	-0,500510
27,980000	0,2	-0,500682
27,983333	0,2	-0,501274
27,986667	0,2	-0,501900
27,990000	0,2	-0,502180
27,993333	0,2	-0,501941
27,996667	0,2	-0,501371
28,000000	0,2	-0,500932
28,003333	0,2	-0,501140
28,006667	0,2	-0,502313
28,010000	0,2	-0,504197
28,013333	0,2	-0,506022
28,016667	0,2	-0,507201
28,020000	0,2	-0,507567
28,023333	0,2	-0,507075
28,026667	0,2	-0,505853
28,030000	0,2	-0,504346
28,033333	0,2	-0,503061
28,036667	0,2	-0,502295
28,040000	0,2	-0,502225
28,043333	0,2	-0,502949
28,046667	0,2	-0,504362
28,050000	0,2	-0,506329
28,053333	0,2	-0,508672
28,056667	0,2	-0,510793
28,060000	0,2	-0,511878
28,063333	0,2	-0,511540
28,066667	0,2	-0,510144
28,070000	0,2	-0,508621
28,073333	0,2	-0,507803
28,076667	0,2	-0,507888
28,080000	0,2	-0,508591
28,083333	0,2	-0,509420
28,086667	0,2	-0,509661
28,090000	0,2	-0,508712
28,093333	0,2	-0,506644
28,096667	0,2	-0,504141
28,100000	0,2	-0,501868
28,103333	0,2	-0,499969
28,106667	0,2	-0,498093
28,110000	0,2	-0,495666
28,113333	0,2	-0,492007
28,116667	0,2	-0,486520
28,120000	0,2	-0,479123
28,123333	0,2	-0,470478
28,126667	0,2	-0,461577
28,130000	0,2	-0,453102
28,133333	0,2	-0,444986
28,136667	0,2	-0,436359
28,140000	0,2	-0,426289
28,143333	0,2	-0,414669
28,146667	0,2	-0,401890
28,150000	0,2	-0,387913
28,153333	0,2	-0,372406
28,156667	0,2	-0,355594
28,160000	0,2	-0,338233
28,163333	0,2	-0,320749
28,166667	0,2	-0,302735
28,170000	0,2	-0,283174
28,173333	0,2	-0,261234
28,176667	0,2	-0,237109
28,180000	0,2	-0,212021
28,183333	0,2	-0,187296
28,186667	0,2	-0,163704
28,190000	0,2	-0,141625
28,193333	0,2	-0,121280
28,196667	0,2	-0,102676
28,200000	0,2	-0,085692
28,203333	0,2	-0,070282
28,206667	0,2	-0,056428
28,210000	0,2	-0,044116
28,213333	0,2	-0,033608
28,216667	0,2	-0,025625
28,220000	0,2	-0,021036
28,223333	0,2	-0,020308
28,226667	0,2	-0,023345
28,230000	0,2	-0,029754
28,233333	0,2	-0,039195
28,236667	0,2	-0,051514
28,240000	0,2	-0,066520
28,243333	0,2	-0,083776
28,246667	0,2	-0,102713
28,250000	0,2	-0,122829
28,253333	0,2	-0,143749
28,256667	0,2	-0,165152
28,260000	0,2	-0,186833
28,263333	0,2	-0,208807
28,266667	0,2	-0,231013
28,270000	0,2	-0,253076
28,273333	0,2	-0,274550
28,276667	0,2	-0,295145
28,280000	0,2	-0,314701
28,283333	0,2	-0,333144
28,286667	0,2	-0,350560
28,290000	0,2	-0,367187
28,293333	0,2	-0,383121
28,296667	0,2	-0,398198
28,300000	0,2	-0,412063
28,303333	0,2	-0,424217
28,306667	0,2	-0,434496
28,310000	0,2	-0,443524
28,313333	0,2	-0,452232
28,316667	0,2	-0,461066
28,320000	0,2	-0,469794
28,323333	0,2	-0,477818
28,326667	0,2	-0,484610
28,330000	0,2	-0,490029
28,333333	0,2	-0,494311
28,336667	0,2	-0,497857
28,340000	0,2	-0,500963
28,343333	0,2	-0,503626
28,346667	0,2	-0,505556
28,350000	0,2	-0,506460
28,353333	0,2	-0,506484
28,356667	0,2	-0,506199
28,360000	0,2	-0,505997
28,363333	0,2	-0,505797
28,366667	0,2	-0,505380
28,370000	0,2	-0,504701
28,373333	0,2	-0,503948
28,376667	0,2	-0,503594
28,380000	0,2	-0,504190
28,383333	0,2	-0,505609
28,386667	0,2	-0,506927
28,390000	0,2	-0,507440
28,393333	0,2	-0,507190
28,396667	0,2	-0,506442
28,400000	0,2	-0,505335
28,403333	0,2	-0,504191
28,406667	0,2	-0,503630
28,410000	0,2	-0,503993
28,413333	0,2	-0,504898
28,416667	0,2	-0,505634
28,420000	0,2	-0,505814
28,423333	0,2	-0,505449
28,426667	0,2	-0,504622
28,430000	0,2	-0,503366
28,433333	0,2	-0,501816
28,436667	0,2	-0,500458
28,440000	0,2	-0,500110
28,443333	0,2	-0,501308
28,446667	0,2	-0,503747
28,450000	0,2	-0,506645
28,453333	0,2	-0,509515
28,456667	0,2	-0,512534
28,460000	0,2	-0,516174
28,463333	0,2	-0,520482
28,466667	0,2	-0,524832
28,470000	0,2	-0,528363
28,473333	0,2	-0,530580
28,476667	0,2	-0,531595
28,480000	0,2	-0,531919
28,483333	0,2	-0,532158
28,486667	0,2	-0,532742
28,490000	0,2	-0,533840
28,493333	0,2	-0,535492
28,496667	0,2	-0,537541
28,500000	0,2	-0,539457
28,503333	0,2	-0,540721
28,506667	0,2	-0,541407
28,510000	0,2	-0,541932
28,513333	0,2	-0,542368
28,516667	0,2	-0,542507
28,520000	0,2	-0,542580
28,523333	0,2	-0,543406
28,526667	0,2	-0,545461
28,530000	0,2	-0,548079
28,533333	0,2	-0,550053
28,536667	0,2	-0,550755
28,540000	0,2	-0,550440
28,543333	0,2	-0,549868
28,546667	0,2	-0,549702
28,550000	0,2	-0,550088
28,553333	0,2	-0,550930
28,556667	0,2	-0,552161
28,560000	0,2	-0,553418
28,563333	0,2	-0,553998
28,566667	0,2	-0,553549
28,570000	0,2	-0,552465
28,573333	0,2	-0,551372
28,576667	0,2	-0,550545
28,580000	0,2	-0,549892
28,583333	0,2	-0,549204
28,586667	0,2	-0,548570
28,590000	0,2	-0,548357
28,593333	0,2	-0,548459
28,596667	0,2	-0,548157
28,600000	0,2	-0,546976
28,603333	0,2	-0,545056
28,606667	0,2	-0,542650
28,610000	0,2	-0,539855
28,613333	0,2	-0,536896
28,616667	0,2	-0,534222
28,620000	0,2	-0,532235
28,623333	0,2	-0,531130
28,626667	0,2	-0,530856
28,630000	0,2	-0,530871
28,633333	0,2	-0,530240
28,636667	0,2	-0,528388
28,640000	0,2	-0,525541
28,643333	0,2	-0,522422
28,646667	0,2	-0,519819
28,650000	0,2	-0,518074
28,653333	0,2	-0,516657
28,656667	0,2	-0,514712
28,660000	0,2	-0,512014
28,663333	0,2	-0,508984
28,666667	0,2	-0,505983
28,670000	0,2	-0,503034
28,673333	0,2	-0,500073
28,676667	0,2	-0,497152
28,680000	0,2	-0,494478
28,683333	0,2	-0,492338
28,686667	0,2	-0,490872
28,690000	0,2	-0,490018
28,693333	0,2	-0,489599
28,696667	0,2	-0,489371
28,700000	0,2	-0,489273
28,703333	0,2	-0,489647
28,706667	0,2	-0,490844
28,710000	0,2	-0,492674
28,713333	0,2	-0,494432
28,716667	0,2	-0,495508
28,720000	0,2	-0,496006
28,723333	0,2	-0,496499
28,726667	0,2	-0,497278
28,730000	0,2	-0,498294
28,733333	0,2	-0,499786
28,736667	0,2	-0,502248
28,740000	0,2	-0,505570
28,743333	0,2	-0,508926
28,746667	0,2	-0,511686
28,750000	0,2	-0,513877
28,753333	0,2	-0,515801
28,756667	0,2	-0,517552
28,760000	0,2	-0,518941
28,763333	0,2	-0,519890
28,766667	0,2	-0,520737
28,770000	0,2	-0,521950
28,773333	0,2	-0,523664
28,776667	0,2	-0,525639
28,780000	0,2	-0,527678
28,783333	0,2	-0,529936
28,786667	0,2	-0,532591
28,790000	0,2	-0,535489
28,793333	0,2	-0,538366
28,796667	0,2	-0,540879
28,800000	0,2	-0,542383
28,803333	0,2	-0,542470
28,806667	0,2	-0,541583
28,810000	0,2	-0,540628
28,813333	0,2	-0,540345
28,816667	0,2	-0,541058
28,820000	0,2	-0,542478
28,823333	0,2	-0,543763
28,826667	0,2	-0,544062
28,830000	0,2	-0,542999
28,833333	0,2	-0,540781
28,836667	0,2	-0,537970
28,840000	0,2	-0,535163
28,843333	0,2	-0,532868
28,846667	0,2	-0,531503
28,850000	0,2	-0,531252
28,853333	0,2	-0,531875
28,856667	0,2	-0,532779
28,860000	0,2	-0,533419
28,863333	0,2	-0,533726
28,866667	0,2	-0,534082
28,870000	0,2	-0,534778
28,873333	0,2	-0,535471
28,876667	0,2	-0,535436
28,880000	0,2	-0,534239
28,883333	0,2	-0,532076
28,886667	0,2	-0,529747
28,890000	0,2	-0,528150
28,893333	0,2	-0,527602
28,896667	0,2	-0,527846
28,900000	0,2	-0,528632
28,903333	0,2	-0,529869
28,906667	0,2	-0,531272
28,910000	0,2	-0,532437
28,913333	0,2	-0,533291
28,916667	0,2	-0,534116
28,920000	0,2	-0,534990
28,923333	0,2	-0,535439
28,926667	0,2	-0,534921
28,930000	0,2	-0,533479
28,933333	0,2	-0,531814
28,936667	0,2	-0,530819
28,940000	0,2	-0,530927
28,943333	0,2	-0,531772
28,946667	0,2	-0,532546
28,950000	0,2	-0,532719
28,953333	0,2	-0,532210
28,956667	0,2	-0,530894
28,960000	0,2	-0,528506
28,963333	0,2	-0,525187
28,966667	0,2	-0,521535
28,970000	0,2	-0,517973
28,973333	0,2	-0,514518
28,976667	0,2	-0,511031
28,980000	0,2	-0,507423
28,983333	0,2	-0,503704
28,986667	0,2	-0,499621
28,990000	0,2	-0,494501
28,993333	0,2	-0,487958
28,996667	0,2	-0,480385
29,000000	0,2	-0,472458
29,003333	0,2	-0,464656
29,006667	0,2	-0,457410
29,010000	0,2	-0,451272
29,013333	0,2	-0,446658
29,016667	0,2	-0,443425
29,020000	0,2	-0,440825
29,023333	0,2	-0,438002
29,026667	0,2	-0,434467
29,030000	0,2	-0,430057
29,033333	0,2	-0,424828
29,036667	0,2	-0,419282
29,040000	0,2	-0,414362
29,043333	0,2	-0,410819
29,046667	0,2	-0,408682
29,050000	0,2	-0,407333
29,053333	0,2	-0,406122
29,056667	0,2	-0,404833
29,060000	0,2	-0,403516
29,063333	0,2	-0,402308
29,066667	0,2	-0,401473
29,070000	0,2	-0,401234
29,073333	0,2	-0,401614
29,076667	0,2	-0,402579
29,080000	0,2	-0,404114
29,083333	0,2	-0,406142
29,086667	0,2	-0,408576
29,090000	0,2	-0,411401
29,093333	0,2	-0,414680
29,096667	0,2	-0,418800
29,100000	0,2	-0,424370
29,103333	0,2	-0,431384
29,106667	0,2	-0,438964
29,110000	0,2	-0,446203
29,113333	0,2	-0,452883
29,116667	0,2	-0,459241
29,120000	0,2	-0,465353
29,123333	0,2	-0,471148
29,126667	0,2	-0,476837
29,130000	0,2	-0,482699
29,133333	0,2	-0,488626
29,136667	0,2	-0,494212
29,140000	0,2	-0,499006
29,143333	0,2	-0,502620
29,146667	0,2	-0,505017
29,150000	0,2	-0,506733
29,153333	0,2	-0,508580
29,156667	0,2	-0,511051
29,160000	0,2	-0,514098
29,163333	0,2	-0,517406
29,166667	0,2	-0,520668
29,170000	0,2	-0,523646
29,173333	0,2	-0,526286
29,176667	0,2	-0,528732
29,180000	0,2	-0,531044
29,183333	0,2	-0,533078
29,186667	0,2	-0,534741
29,190000	0,2	-0,535998
29,193333	0,2	-0,536616
29,196667	0,2	-0,536305
29,200000	0,2	-0,535106
29,203333	0,2	-0,533471
29,206667	0,2	-0,532015
29,210000	0,2	-0,531071
29,213333	0,2	-0,530287
29,216667	0,2	-0,528947
29,220000	0,2	-0,526833
29,223333	0,2	-0,524633
29,226667	0,2	-0,523398
29,230000	0,2	-0,523583
29,233333	0,2	-0,524744
29,236667	0,2	-0,526006
29,240000	0,2	-0,526659
29,243333	0,2	-0,526516
29,246667	0,2	-0,525973
29,250000	0,2	-0,525762
29,253333	0,2	-0,526390
29,256667	0,2	-0,527682
29,260000	0,2	-0,529134
29,263333	0,2	-0,530561
29,266667	0,2	-0,531962
29,270000	0,2	-0,533182
29,273333	0,2	-0,534235
29,276667	0,2	-0,535550
29,280000	0,2	-0,537502
29,283333	0,2	-0,539957
29,286667	0,2	-0,542401
29,290000	0,2	-0,544511
29,293333	0,2	-0,546467
29,296667	0,2	-0,548513
29,300000	0,2	-0,550487
29,303333	0,2	-0,552084
29,306667	0,2	-0,553274
29,310000	0,2	-0,554224
29,313333	0,2	-0,554924
29,316667	0,2	-0,554967
29,320000	0,2	-0,553793
29,323333	0,2	-0,551371
29,326667	0,2	-0,548603
29,330000	0,2	-0,546675
29,333333	0,2	-0,546156
29,336667	0,2	-0,546896
29,340000	0,2	-0,548432
29,343333	0,2	-0,550301
29,346667	0,2	-0,552200
29,350000	0,2	-0,553797
29,353333	0,2	-0,554570
29,356667	0,2	-0,554299
29,360000	0,2	-0,553404
29,363333	0,2	-0,552289
29,366667	0,2	-0,550889
29,370000	0,2	-0,549138
29,373333	0,2	-0,547399
29,376667	0,2	-0,546222
29,380000	0,2	-0,545838
29,383333	0,2	-0,545971
29,386667	0,2	-0,546018
29,390000	0,2	-0,545348
29,393333	0,2	-0,543822
29,396667	0,2	-0,542022
29,400000	0,2	-0,540556
29,403333	0,2	-0,539485
29,406667	0,2	-0,538771
29,410000	0,2	-0,538701
29,413333	0,2	-0,539459
29,416667	0,2	-0,540535
29,420000	0,2	-0,541152
29,423333	0,2	-0,541123
29,426667	0,2	-0,540748
29,430000	0,2	-0,540321
29,433333	0,2	-0,540172
29,436667	0,2	-0,540606
29,440000	0,2	-0,541552
29,443333	0,2	-0,542515
29,446667	0,2	-0,542950
29,450000	0,2	-0,542742
29,453333	0,2	-0,542393
29,456667	0,2	-0,542409
29,460000	0,2	-0,542576
29,463333	0,2	-0,542006
29,466667	0,2	-0,539462
29,470000	0,2	-0,534139
29,473333	0,2	-0,527165
29,476667	0,2	-0,521595
29,480000	0,2	-0,520116
29,483333	0,2	-0,523103
29,486667	0,2	-0,528666
29,490000	0,2	-0,534248
29,493333	0,2	-0,538394
29,496667	0,2	-0,541125
29,500000	0,2	-0,542978
29,503333	0,2	-0,544220
29,506667	0,2	-0,544956
29,510000	0,2	-0,545497
29,513333	0,2	-0,546108
29,516667	0,2	-0,546537
29,520000	0,2	-0,546339
29,523333	0,2	-0,545565
29,526667	0,2	-0,544792
29,530000	0,2	-0,544621
29,533333	0,2	-0,545062
29,536667	0,2	-0,545286
29,540000	0,2	-0,544310
29,543333	0,2	-0,542037
29,546667	0,2	-0,539295
29,550000	0,2	-0,536930
29,553333	0,2	-0,535154
29,556667	0,2	-0,533618
29,560000	0,2	-0,531884
29,563333	0,2	-0,529803
29,566667	0,2	-0,527588
29,570000	0,2	-0,525716
29,573333	0,2	-0,524658
29,576667	0,2	-0,524564
29,580000	0,2	-0,525014
29,583333	0,2	-0,525077
29,586667	0,2	-0,524023
29,590000	0,2	-0,522039
29,593333	0,2	-0,519997
29,596667	0,2	-0,518625
29,600000	0,2	-0,518055
29,603333	0,2	-0,518011
29,606667	0,2	-0,518250
29,610000	0,2	-0,518784
29,613333	0,2	-0,519659
29,616667	0,2	-0,520706
29,620000	0,2	-0,521500
29,623333	0,2	-0,521562
29,626667	0,2	-0,520786
29,630000	0,2	-0,519625
29,633333	0,2	-0,518770
29,636667	0,2	-0,518802
29,640000	0,2	-0,519888
29,643333	0,2	-0,521563
29,646667	0,2	-0,523131
29,650000	0,2	-0,524426
29,653333	0,2	-0,526040
29,656667	0,2	-0,528590
29,660000	0,2	-0,531965
29,663333	0,2	-0,535718
29,666667	0,2	-0,539806
29,670000	0,2	-0,544329
29,673333	0,2	-0,548865
29,676667	0,2	-0,552645
29,680000	0,2	-0,555204
29,683333	0,2	-0,556547
29,686667	0,2	-0,556989
29,690000	0,2	-0,557217
29,693333	0,2	-0,557984
29,696667	0,2	-0,559347
29,700000	0,2	-0,560575
29,703333	0,2	-0,560952
29,706667	0,2	-0,560467
29,710000	0,2	-0,559738
29,713333	0,2	-0,559455
29,716667	0,2	-0,559961
29,720000	0,2	-0,561174
29,723333	0,2	-0,562849
29,726667	0,2	-0,564900
29,730000	0,2	-0,567242
29,733333	0,2	-0,569526
29,736667	0,2	-0,571368
29,740000	0,2	-0,572764
29,743333	0,2	-0,574133
29,746667	0,2	-0,575890
29,750000	0,2	-0,577936
29,753333	0,2	-0,579626
29,756667	0,2	-0,580109
29,760000	0,2	-0,578925
29,763333	0,2	-0,576542
29,766667	0,2	-0,573946
29,770000	0,2	-0,571688
29,773333	0,2	-0,569755
29,776667	0,2	-0,568203
29,780000	0,2	-0,567279
29,783333	0,2	-0,566901
29,786667	0,2	-0,566704
29,790000	0,2	-0,566724
29,793333	0,2	-0,567310
29,796667	0,2	-0,568336
29,800000	0,2	-0,569206
29,803333	0,2	-0,569557
29,806667	0,2	-0,569483
29,810000	0,2	-0,569357
29,813333	0,2	-0,569726
29,816667	0,2	-0,571032
29,820000	0,2	-0,573214
29,823333	0,2	-0,575610
29,826667	0,2	-0,577251
29,830000	0,2	-0,577353
29,833333	0,2	-0,575827
29,836667	0,2	-0,573366
29,840000	0,2	-0,570965
29,843333	0,2	-0,569351
29,846667	0,2	-0,568674
29,850000	0,2	-0,568601
29,853333	0,2	-0,568755
29,856667	0,2	-0,569005
29,860000	0,2	-0,569474
29,863333	0,2	-0,570444
29,866667	0,2	-0,572135
29,870000	0,2	-0,574508
29,873333	0,2	-0,577240
29,876667	0,2	-0,579766
29,880000	0,2	-0,581432
29,883333	0,2	-0,581921
29,886667	0,2	-0,581569
29,890000	0,2	-0,580910
29,893333	0,2	-0,580017
29,896667	0,2	-0,578686
29,900000	0,2	-0,577070
29,903333	0,2	-0,575698
29,906667	0,2	-0,574973
29,910000	0,2	-0,574876
29,913333	0,2	-0,575143
29,916667	0,2	-0,575570
29,920000	0,2	-0,576006
29,923333	0,2	-0,576128
29,926667	0,2	-0,575466
29,930000	0,2	-0,573724
29,933333	0,2	-0,571139
29,936667	0,2	-0,568520
29,940000	0,2	-0,566762
29,943333	0,2	-0,566340
29,946667	0,2	-0,567212
29,950000	0,2	-0,568819
29,953333	0,2	-0,570385
29,956667	0,2	-0,571485
29,960000	0,2	-0,572159
29,963333	0,2	-0,572520
29,966667	0,2	-0,572383
29,970000	0,2	-0,571424
29,973333	0,2	-0,569796
29,976667	0,2	-0,568329
29,980000	0,2	-0,567829
29,983333	0,2	-0,568318
29,986667	0,2	-0,569129
29,990000	0,2	-0,569479
29,993333	0,2	-0,568836
29,996667	0,2	-0,567119
30,000000	0,2	-0,564810
30,003333	0,2	-0,562858
30,006667	0,2	-0,562020
30,010000	0,2	-0,562110
30,013333	0,2	-0,562254
30,016667	0,2	-0,561831
30,020000	0,2	-0,560845
30,023333	0,2	-0,559592
30,026667	0,2	-0,558330
30,030000	0,2	-0,557197
30,033333	0,2	-0,556225
30,036667	0,2	-0,555448
30,040000	0,2	-0,554837
30,043333	0,2	-0,554264
30,046667	0,2	-0,553803
30,050000	0,2	-0,553854
30,053333	0,2	-0,554648
30,056667	0,2	-0,555835
30,060000	0,2	-0,556855
30,063333	0,2	-0,557569
30,066667	0,2	-0,558136
30,070000	0,2	-0,558536
30,073333	0,2	-0,558481
30,076667	0,2	-0,557704
30,080000	0,2	-0,556298
30,083333	0,2	-0,554758
30,086667	0,2	-0,553814
30,090000	0,2	-0,554083
30,093333	0,2	-0,555463
30,096667	0,2	-0,557226
30,100000	0,2	-0,558805
30,103333	0,2	-0,559947
30,106667	0,2	-0,560413
30,110000	0,2	-0,560260
30,113333	0,2	-0,560066
30,116667	0,2	-0,560475
30,120000	0,2	-0,561718
30,123333	0,2	-0,563569
30,126667	0,2	-0,565554
30,130000	0,2	-0,567240
30,133333	0,2	-0,568499
30,136667	0,2	-0,569569
30,140000	0,2	-0,570788
30,143333	0,2	-0,572131
30,146667	0,2	-0,573104
30,150000	0,2	-0,573155
30,153333	0,2	-0,572172
30,156667	0,2	-0,570730
30,160000	0,2	-0,569771
30,163333	0,2	-0,569841
30,166667	0,2	-0,570653
30,170000	0,2	-0,571439
30,173333	0,2	-0,571705
30,176667	0,2	-0,571505
30,180000	0,2	-0,571017
30,183333	0,2	-0,570265
30,186667	0,2	-0,569409
30,190000	0,2	-0,569022
30,193333	0,2	-0,569798
30,196667	0,2	-0,571885
30,200000	0,2	-0,574540
30,203333	0,2	-0,576432
30,206667	0,2	-0,576532
30,210000	0,2	-0,574989
30,213333	0,2	-0,572960
30,216667	0,2	-0,571686
30,220000	0,2	-0,571796
30,223333	0,2	-0,573094
30,226667	0,2	-0,574736
30,230000	0,2	-0,575870
30,233333	0,2	-0,576157
30,236667	0,2	-0,575616
30,240000	0,2	-0,574318
30,243333	0,2	-0,572425
30,246667	0,2	-0,570227
30,250000	0,2	-0,568160
30,253333	0,2	-0,566663
30,256667	0,2	-0,565781
30,260000	0,2	-0,565298
30,263333	0,2	-0,565235
30,266667	0,2	-0,565757
30,270000	0,2	-0,566775
30,273333	0,2	-0,567832
30,276667	0,2	-0,568358
30,280000	0,2	-0,568079
30,283333	0,2	-0,567070
30,286667	0,2	-0,565520
30,290000	0,2	-0,563718
30,293333	0,2	-0,562256
30,296667	0,2	-0,561808
30,300000	0,2	-0,562439
30,303333	0,2	-0,563541
30,306667	0,2	-0,564657
30,310000	0,2	-0,565640
30,313333	0,2	-0,566170
30,316667	0,2	-0,566039
30,320000	0,2	-0,565602
30,323333	0,2	-0,565184
30,326667	0,2	-0,564581
30,330000	0,2	-0,563640
30,333333	0,2	-0,562726
30,336667	0,2	-0,562310
30,340000	0,2	-0,562536
30,343333	0,2	-0,563376
30,346667	0,2	-0,564841
30,350000	0,2	-0,566719
30,353333	0,2	-0,568400
30,356667	0,2	-0,569313
30,360000	0,2	-0,569467
30,363333	0,2	-0,569352
30,366667	0,2	-0,569343
30,370000	0,2	-0,569470
30,373333	0,2	-0,569634
30,376667	0,2	-0,569712
30,380000	0,2	-0,569466
30,383333	0,2	-0,568580
30,386667	0,2	-0,566921
30,390000	0,2	-0,564868
30,393333	0,2	-0,563398
30,396667	0,2	-0,563451
30,400000	0,2	-0,564941
30,403333	0,2	-0,566752
30,406667	0,2	-0,567671
30,410000	0,2	-0,567090
30,413333	0,2	-0,565260
30,416667	0,2	-0,563126
30,420000	0,2	-0,561569
30,423333	0,2	-0,560773
30,426667	0,2	-0,560694
30,430000	0,2	-0,561674
30,433333	0,2	-0,563938
30,436667	0,2	-0,566951
30,440000	0,2	-0,569771
30,443333	0,2	-0,571810
30,446667	0,2	-0,572991
30,450000	0,2	-0,573340
30,453333	0,2	-0,572944
30,456667	0,2	-0,572288
30,460000	0,2	-0,572008
30,463333	0,2	-0,572304
30,466667	0,2	-0,573059
30,470000	0,2	-0,574244
30,473333	0,2	-0,575660
30,476667	0,2	-0,576585
30,480000	0,2	-0,576388
30,483333	0,2	-0,575250
30,486667	0,2	-0,573726
30,490000	0,2	-0,571968
30,493333	0,2	-0,569877
30,496667	0,2	-0,567648
30,500000	0,2	-0,565717
30,503333	0,2	-0,564630
30,506667	0,2	-0,565007
30,510000	0,2	-0,566851
30,513333	0,2	-0,569145
30,516667	0,2	-0,570644
30,520000	0,2	-0,570897
30,523333	0,2	-0,570407
30,526667	0,2	-0,569980
30,530000	0,2	-0,570065
30,533333	0,2	-0,570492
30,536667	0,2	-0,570547
30,540000	0,2	-0,569605
30,543333	0,2	-0,567847
30,546667	0,2	-0,566057
30,550000	0,2	-0,564750
30,553333	0,2	-0,563798
30,556667	0,2	-0,562830
30,560000	0,2	-0,561676
30,563333	0,2	-0,560525
30,566667	0,2	-0,559820
30,570000	0,2	-0,559759
30,573333	0,2	-0,559886
30,576667	0,2	-0,559395
30,580000	0,2	-0,557759
30,583333	0,2	-0,555228
30,586667	0,2	-0,552935
30,590000	0,2	-0,552033
30,593333	0,2	-0,552574
30,596667	0,2	-0,553730
30,600000	0,2	-0,554806
30,603333	0,2	-0,555505
30,606667	0,2	-0,555791
30,610000	0,2	-0,556039
30,613333	0,2	-0,556747
30,616667	0,2	-0,557905
30,620000	0,2	-0,559232
30,623333	0,2	-0,560769
30,626667	0,2	-0,562640
30,630000	0,2	-0,564558
30,633333	0,2	-0,565992
30,636667	0,2	-0,566539
30,640000	0,2	-0,565995
30,643333	0,2	-0,564482
30,646667	0,2	-0,562689
30,650000	0,2	-0,561613
30,653333	0,2	-0,561838
30,656667	0,2	-0,563269
30,660000	0,2	-0,565422
30,663333	0,2	-0,567691
30,666667	0,2	-0,569428
30,670000	0,2	-0,570106
30,673333	0,2	-0,569912
30,676667	0,2	-0,569950
30,680000	0,2	-0,571194
30,683333	0,2	-0,573571
30,686667	0,2	-0,576480
30,690000	0,2	-0,579621
30,693333	0,2	-0,582915
30,696667	0,2	-0,585867
30,700000	0,2	-0,587461
30,703333	0,2	-0,586920
30,706667	0,2	-0,584511
30,710000	0,2	-0,581415
30,713333	0,2	-0,578825
30,716667	0,2	-0,577175
30,720000	0,2	-0,576221
30,723333	0,2	-0,575611
30,726667	0,2	-0,575174
30,730000	0,2	-0,574949
30,733333	0,2	-0,575056
30,736667	0,2	-0,575504
30,740000	0,2	-0,576272
30,743333	0,2	-0,577423
30,746667	0,2	-0,578896
30,750000	0,2	-0,580339
30,753333	0,2	-0,581199
30,756667	0,2	-0,581053
30,760000	0,2	-0,579922
30,763333	0,2	-0,578282
30,766667	0,2	-0,576794
30,770000	0,2	-0,576058
30,773333	0,2	-0,576329
30,776667	0,2	-0,577242
30,780000	0,2	-0,577993
30,783333	0,2	-0,577930
30,786667	0,2	-0,576919
30,790000	0,2	-0,575365
30,793333	0,2	-0,574137
30,796667	0,2	-0,574042
30,800000	0,2	-0,574848
30,803333	0,2	-0,575312
30,806667	0,2	-0,574586
30,810000	0,2	-0,573129
30,813333	0,2	-0,572076
30,816667	0,2	-0,572006
30,820000	0,2	-0,572591
30,823333	0,2	-0,573330
30,826667	0,2	-0,573970
30,830000	0,2	-0,574223
30,833333	0,2	-0,573883
30,836667	0,2	-0,573175
30,840000	0,2	-0,572538
30,843333	0,2	-0,572209
30,846667	0,2	-0,571992
30,850000	0,2	-0,571336
30,853333	0,2	-0,569838
30,856667	0,2	-0,567607
30,860000	0,2	-0,565048
30,863333	0,2	-0,562568
30,866667	0,2	-0,560418
30,870000	0,2	-0,558611
30,873333	0,2	-0,557107
30,876667	0,2	-0,555996
30,880000	0,2	-0,555265
30,883333	0,2	-0,554662
30,886667	0,2	-0,554101
30,890000	0,2	-0,553886
30,893333	0,2	-0,554293
30,896667	0,2	-0,555175
30,900000	0,2	-0,556148
30,903333	0,2	-0,556892
30,906667	0,2	-0,557314
30,910000	0,2	-0,557692
30,913333	0,2	-0,558564
30,916667	0,2	-0,560325
30,920000	0,2	-0,562874
30,923333	0,2	-0,565639
30,926667	0,2	-0,568002
30,930000	0,2	-0,569536
30,933333	0,2	-0,569836
30,936667	0,2	-0,568690
30,940000	0,2	-0,566518
30,943333	0,2	-0,564142
30,946667	0,2	-0,562151
30,950000	0,2	-0,560863
30,953333	0,2	-0,560429
30,956667	0,2	-0,560430
30,960000	0,2	-0,559972
30,963333	0,2	-0,558482
30,966667	0,2	-0,556094
30,970000	0,2	-0,553341
30,973333	0,2	-0,550834
30,976667	0,2	-0,549169
30,980000	0,2	-0,548601
30,983333	0,2	-0,548731
30,986667	0,2	-0,548971
30,990000	0,2	-0,549043
30,993333	0,2	-0,548836
30,996667	0,2	-0,548266
31,000000	0,2	-0,547387
31,003333	0,2	-0,546346
31,006667	0,2	-0,545205
31,010000	0,2	-0,544001
31,013333	0,2	-0,542903
31,016667	0,2	-0,542221
31,020000	0,2	-0,542206
31,023333	0,2	-0,542670
31,026667	0,2	-0,543002
31,030000	0,2	-0,542837
31,033333	0,2	-0,542423
31,036667	0,2	-0,542181
31,040000	0,2	-0,542220
31,043333	0,2	-0,542398
31,046667	0,2	-0,542651
31,050000	0,2	-0,543253
31,053333	0,2	-0,544731
31,056667	0,2	-0,547333
31,060000	0,2	-0,550646
31,063333	0,2	-0,553859
31,066667	0,2	-0,556385
31,070000	0,2	-0,558184
31,073333	0,2	-0,559557
31,076667	0,2	-0,560939
31,080000	0,2	-0,562732
31,083333	0,2	-0,564924
31,086667	0,2	-0,567088
31,090000	0,2	-0,568934
31,093333	0,2	-0,570390
31,096667	0,2	-0,571276
31,100000	0,2	-0,571609
31,103333	0,2	-0,571929
31,106667	0,2	-0,572694
31,110000	0,2	-0,573576
31,113333	0,2	-0,573722
31,116667	0,2	-0,572623
31,120000	0,2	-0,570497
31,123333	0,2	-0,567882
31,126667	0,2	-0,565306
31,130000	0,2	-0,563411
31,133333	0,2	-0,562778
31,136667	0,2	-0,563341
31,140000	0,2	-0,564461
31,143333	0,2	-0,565724
31,146667	0,2	-0,567049
31,150000	0,2	-0,568082
31,153333	0,2	-0,568372
31,156667	0,2	-0,568027
31,160000	0,2	-0,567535
31,163333	0,2	-0,567299
31,166667	0,2	-0,567593
31,170000	0,2	-0,568457
31,173333	0,2	-0,569719
31,176667	0,2	-0,571244
31,180000	0,2	-0,572781
31,183333	0,2	-0,573780
31,186667	0,2	-0,573727
31,190000	0,2	-0,572599
31,193333	0,2	-0,571055
31,196667	0,2	-0,570193
31,200000	0,2	-0,570830
31,203333	0,2	-0,573016
31,206667	0,2	-0,576317
31,210000	0,2	-0,580265
31,213333	0,2	-0,584331
31,216667	0,2	-0,587799
31,220000	0,2	-0,589888
31,223333	0,2	-0,590194
31,226667	0,2	-0,589261
31,230000	0,2	-0,588433
31,233333	0,2	-0,588736
31,236667	0,2	-0,590032
31,240000	0,2	-0,591458
31,243333	0,2	-0,592332
31,246667	0,2	-0,592393
31,250000	0,2	-0,591701
31,253333	0,2	-0,590645
31,256667	0,2	-0,589730
31,260000	0,2	-0,589198
31,263333	0,2	-0,588960
31,266667	0,2	-0,588724
31,270000	0,2	-0,588304
31,273333	0,2	-0,587925
31,276667	0,2	-0,587934
31,280000	0,2	-0,588220
31,283333	0,2	-0,588262
31,286667	0,2	-0,587925
31,290000	0,2	-0,587866
31,293333	0,2	-0,588938
31,296667	0,2	-0,591466
31,300000	0,2	-0,594857
31,303333	0,2	-0,597620
31,306667	0,2	-0,598292
31,310000	0,2	-0,596447
31,313333	0,2	-0,592882
31,316667	0,2	-0,589245
31,320000	0,2	-0,587088
31,323333	0,2	-0,586888
31,326667	0,2	-0,588080
31,330000	0,2	-0,589740
31,333333	0,2	-0,590899
31,336667	0,2	-0,590709
31,340000	0,2	-0,589007
31,343333	0,2	-0,586664
31,346667	0,2	-0,584893
31,350000	0,2	-0,584105
31,353333	0,2	-0,583713
31,356667	0,2	-0,583057
31,360000	0,2	-0,582134
31,363333	0,2	-0,581318
31,366667	0,2	-0,580907
31,370000	0,2	-0,581121
31,373333	0,2	-0,582099
31,376667	0,2	-0,583697
31,380000	0,2	-0,585501
31,383333	0,2	-0,586927
31,386667	0,2	-0,587346
31,390000	0,2	-0,586552
31,393333	0,2	-0,585136
31,396667	0,2	-0,583985
31,400000	0,2	-0,583479
31,403333	0,2	-0,583203
31,406667	0,2	-0,582326
31,410000	0,2	-0,580369
31,413333	0,2	-0,577553
31,416667	0,2	-0,574378
31,420000	0,2	-0,571072
31,423333	0,2	-0,567585
31,426667	0,2	-0,563914
31,430000	0,2	-0,560043
31,433333	0,2	-0,555715
31,436667	0,2	-0,550783
31,440000	0,2	-0,545662
31,443333	0,2	-0,540981
31,446667	0,2	-0,536903
31,450000	0,2	-0,533112
31,453333	0,2	-0,529230
31,456667	0,2	-0,524938
31,460000	0,2	-0,519924
31,463333	0,2	-0,514110
31,466667	0,2	-0,507705
31,470000	0,2	-0,500882
31,473333	0,2	-0,493765
31,476667	0,2	-0,486479
31,480000	0,2	-0,478967
31,483333	0,2	-0,471007
31,486667	0,2	-0,462523
31,490000	0,2	-0,453805
31,493333	0,2	-0,445388
31,496667	0,2	-0,437766
31,500000	0,2	-0,431366
31,503333	0,2	-0,426593
31,506667	0,2	-0,423501
31,510000	0,2	-0,421470
31,513333	0,2	-0,419803
31,516667	0,2	-0,418727
31,520000	0,2	-0,419195
31,523333	0,2	-0,421856
31,526667	0,2	-0,426585
31,530000	0,2	-0,432651
31,533333	0,2	-0,439247
31,536667	0,2	-0,446069
31,540000	0,2	-0,453228
31,543333	0,2	-0,460657
31,546667	0,2	-0,467955
31,550000	0,2	-0,474782
31,553333	0,2	-0,481136
31,556667	0,2	-0,487179
31,560000	0,2	-0,492972
31,563333	0,2	-0,498438
31,566667	0,2	-0,503429
31,570000	0,2	-0,507919
31,573333	0,2	-0,512213
31,576667	0,2	-0,516786
31,580000	0,2	-0,521857
31,583333	0,2	-0,527236
31,586667	0,2	-0,532518
31,590000	0,2	-0,537464
31,593333	0,2	-0,542163
31,596667	0,2	-0,546758
31,600000	0,2	-0,551113
31,603333	0,2	-0,554908
31,606667	0,2	-0,558048
31,610000	0,2	-0,560668
31,613333	0,2	-0,562832
31,616667	0,2	-0,564601
31,620000	0,2	-0,566140
31,623333	0,2	-0,567638
31,626667	0,2	-0,569342
31,630000	0,2	-0,571441
31,633333	0,2	-0,573757
31,636667	0,2	-0,575809
31,640000	0,2	-0,577229
31,643333	0,2	-0,577684
31,646667	0,2	-0,576662
31,650000	0,2	-0,573949
31,653333	0,2	-0,570100
31,656667	0,2	-0,566217
31,660000	0,2	-0,563355
31,663333	0,2	-0,561818
31,666667	0,2	-0,561170
31,670000	0,2	-0,561138
31,673333	0,2	-0,561938
31,676667	0,2	-0,563726
31,680000	0,2	-0,566277
31,683333	0,2	-0,569068
31,686667	0,2	-0,571469
31,690000	0,2	-0,573109
31,693333	0,2	-0,574107
31,696667	0,2	-0,574850
31,700000	0,2	-0,575626
31,703333	0,2	-0,576358
31,706667	0,2	-0,576721
31,710000	0,2	-0,576603
31,713333	0,2	-0,576226
31,716667	0,2	-0,575816
31,720000	0,2	-0,575312
31,723333	0,2	-0,574402
31,726667	0,2	-0,572871
31,730000	0,2	-0,571074
31,733333	0,2	-0,569968
31,736667	0,2	-0,570156
31,740000	0,2	-0,571220
31,743333	0,2	-0,572323
31,746667	0,2	-0,572976
31,750000	0,2	-0,573122
31,753333	0,2	-0,572899
31,756667	0,2	-0,572427
31,760000	0,2	-0,571877
31,763333	0,2	-0,571704
31,766667	0,2	-0,572430
31,770000	0,2	-0,574083
31,773333	0,2	-0,576169
31,776667	0,2	-0,578163
31,780000	0,2	-0,579747
31,783333	0,2	-0,580843
31,786667	0,2	-0,581534
31,790000	0,2	-0,581774
31,793333	0,2	-0,581344
31,796667	0,2	-0,580302
31,800000	0,2	-0,579236
31,803333	0,2	-0,578750
31,806667	0,2	-0,578828
31,810000	0,2	-0,579016
31,813333	0,2	-0,579027
31,816667	0,2	-0,578873
31,820000	0,2	-0,578569
31,823333	0,2	-0,578020
31,826667	0,2	-0,577248
31,830000	0,2	-0,576588
31,833333	0,2	-0,576431
31,836667	0,2	-0,576876
31,840000	0,2	-0,577887
31,843333	0,2	-0,579564
31,846667	0,2	-0,581822
31,850000	0,2	-0,584046
31,853333	0,2	-0,585419
31,856667	0,2	-0,585569
31,860000	0,2	-0,584773
31,863333	0,2	-0,583565
31,866667	0,2	-0,582383
31,870000	0,2	-0,581483
31,873333	0,2	-0,580887
31,876667	0,2	-0,580476
31,880000	0,2	-0,580177
31,883333	0,2	-0,579897
31,886667	0,2	-0,579226
31,890000	0,2	-0,577627
31,893333	0,2	-0,575198
31,896667	0,2	-0,572910
31,900000	0,2	-0,571616
31,903333	0,2	-0,571219
31,906667	0,2	-0,571255
31,910000	0,2	-0,571582
31,913333	0,2	-0,572130
31,916667	0,2	-0,572817
31,920000	0,2	-0,573716
31,923333	0,2	-0,574875
31,926667	0,2	-0,576155
31,930000	0,2	-0,577416
31,933333	0,2	-0,578674
31,936667	0,2	-0,579952
31,940000	0,2	-0,581136
31,943333	0,2	-0,582052
31,946667	0,2	-0,582609
31,950000	0,2	-0,582875
31,953333	0,2	-0,582976
31,956667	0,2	-0,583012
31,960000	0,2	-0,583002
31,963333	0,2	-0,582692
31,966667	0,2	-0,581836
31,970000	0,2	-0,580729
31,973333	0,2	-0,579725
31,976667	0,2	-0,578583
31,980000	0,2	-0,577047
31,983333	0,2	-0,575531
31,986667	0,2	-0,574689
31,990000	0,2	-0,574807
31,993333	0,2	-0,575641
31,996667	0,2	-0,576526
32,000000	0,2	-0,576854
32,003333	0,2	-0,576537
32,006667	0,2	-0,576003
32,010000	0,2	-0,575808
32,013333	0,2	-0,576267
32,016667	0,2	-0,577432
32,020000	0,2	-0,579126
32,023333	0,2	-0,580904
32,026667	0,2	-0,582276
32,030000	0,2	-0,582972
32,033333	0,2	-0,582944
32,036667	0,2	-0,582289
32,040000	0,2	-0,581138
32,043333	0,2	-0,579636
32,046667	0,2	-0,577940
32,050000	0,2	-0,576270
32,053333	0,2	-0,575235
32,056667	0,2	-0,575476
32,060000	0,2	-0,576698
32,063333	0,2	-0,577907
32,066667	0,2	-0,578634
32,070000	0,2	-0,579137
32,073333	0,2	-0,579451
32,076667	0,2	-0,579043
32,080000	0,2	-0,577568
32,083333	0,2	-0,575397
32,086667	0,2	-0,573247
32,090000	0,2	-0,571613
32,093333	0,2	-0,570534
32,096667	0,2	-0,569782
32,100000	0,2	-0,569443
32,103333	0,2	-0,570012
32,106667	0,2	-0,571583
32,110000	0,2	-0,573385
32,113333	0,2	-0,574524
32,116667	0,2	-0,574886
32,120000	0,2	-0,574937
32,123333	0,2	-0,574957
32,126667	0,2	-0,574827
32,130000	0,2	-0,574343
32,133333	0,2	-0,573549
32,136667	0,2	-0,572856
32,140000	0,2	-0,572691
32,143333	0,2	-0,573052
32,146667	0,2	-0,573644
32,150000	0,2	-0,574175
32,153333	0,2	-0,574434
32,156667	0,2	-0,574474
32,160000	0,2	-0,574618
32,163333	0,2	-0,575126
32,166667	0,2	-0,576041
32,170000	0,2	-0,577292
32,173333	0,2	-0,578722
32,176667	0,2	-0,579984
32,180000	0,2	-0,580651
32,183333	0,2	-0,580534
32,186667	0,2	-0,579738
32,190000	0,2	-0,578498
32,193333	0,2	-0,577045
32,196667	0,2	-0,575537
32,200000	0,2	-0,574199
32,203333	0,2	-0,573225
32,206667	0,2	-0,572320
32,210000	0,2	-0,570947
32,213333	0,2	-0,569090
32,216667	0,2	-0,567291
32,220000	0,2	-0,566156
32,223333	0,2	-0,566150
32,226667	0,2	-0,567479
32,230000	0,2	-0,569822
32,233333	0,2	-0,572420
32,236667	0,2	-0,574577
32,240000	0,2	-0,576056
32,243333	0,2	-0,577027
32,246667	0,2	-0,577764
32,250000	0,2	-0,578385
32,253333	0,2	-0,578732
32,256667	0,2	-0,578493
32,260000	0,2	-0,577498
32,263333	0,2	-0,575923
32,266667	0,2	-0,574216
32,270000	0,2	-0,572680
32,273333	0,2	-0,571185
32,276667	0,2	-0,569486
32,280000	0,2	-0,567499
32,283333	0,2	-0,565168
32,286667	0,2	-0,562600
32,290000	0,2	-0,560345
32,293333	0,2	-0,559007
32,296667	0,2	-0,558565
32,300000	0,2	-0,558365
32,303333	0,2	-0,557856
32,306667	0,2	-0,557074
32,310000	0,2	-0,556339
32,313333	0,2	-0,555831
32,316667	0,2	-0,555624
32,320000	0,2	-0,555677
32,323333	0,2	-0,555785
32,326667	0,2	-0,555884
32,330000	0,2	-0,556068
32,333333	0,2	-0,556076
32,336667	0,2	-0,555344
32,340000	0,2	-0,553661
32,343333	0,2	-0,551460
32,346667	0,2	-0,549322
32,350000	0,2	-0,547424
32,353333	0,2	-0,545731
32,356667	0,2	-0,544370
32,360000	0,2	-0,543507
32,363333	0,2	-0,543052
32,366667	0,2	-0,542623
32,370000	0,2	-0,541885
32,373333	0,2	-0,540922
32,376667	0,2	-0,540189
32,380000	0,2	-0,540128
32,383333	0,2	-0,540920
32,386667	0,2	-0,542430
32,390000	0,2	-0,544360
32,393333	0,2	-0,546510
32,396667	0,2	-0,548689
32,400000	0,2	-0,550536
32,403333	0,2	-0,551796
32,406667	0,2	-0,552659
32,410000	0,2	-0,553579
32,413333	0,2	-0,554846
32,416667	0,2	-0,556443
32,420000	0,2	-0,558235
32,423333	0,2	-0,560102
32,426667	0,2	-0,561915
32,430000	0,2	-0,563467
32,433333	0,2	-0,564443
32,436667	0,2	-0,564540
32,440000	0,2	-0,563691
32,443333	0,2	-0,562243
32,446667	0,2	-0,560916
32,450000	0,2	-0,560307
32,453333	0,2	-0,560390
32,456667	0,2	-0,560833
32,460000	0,2	-0,561613
32,463333	0,2	-0,562786
32,466667	0,2	-0,563923
32,470000	0,2	-0,564449
32,473333	0,2	-0,564336
32,476667	0,2	-0,564112
32,480000	0,2	-0,564345
32,483333	0,2	-0,565155
32,486667	0,2	-0,566204
32,490000	0,2	-0,567044
32,493333	0,2	-0,567292
32,496667	0,2	-0,566746
32,500000	0,2	-0,565481
32,503333	0,2	-0,563760
32,506667	0,2	-0,561922
32,510000	0,2	-0,560424
32,513333	0,2	-0,559759
32,516667	0,2	-0,559955
32,520000	0,2	-0,560332
32,523333	0,2	-0,560154
32,526667	0,2	-0,559225
32,530000	0,2	-0,557853
32,533333	0,2	-0,556637
32,536667	0,2	-0,556243
32,540000	0,2	-0,557082
32,543333	0,2	-0,558974
32,546667	0,2	-0,561319
32,550000	0,2	-0,563778
32,553333	0,2	-0,566455
32,556667	0,2	-0,569397
32,560000	0,2	-0,572216
32,563333	0,2	-0,574299
32,566667	0,2	-0,575218
32,570000	0,2	-0,574893
32,573333	0,2	-0,573494
32,576667	0,2	-0,571483
32,580000	0,2	-0,569658
32,583333	0,2	-0,568700
32,586667	0,2	-0,568708
32,590000	0,2	-0,569286
32,593333	0,2	-0,569773
32,596667	0,2	-0,569491
32,600000	0,2	-0,568223
32,603333	0,2	-0,566379
32,606667	0,2	-0,564614
32,610000	0,2	-0,563444
32,613333	0,2	-0,563130
32,616667	0,2	-0,563669
32,620000	0,2	-0,564820
32,623333	0,2	-0,566264
32,626667	0,2	-0,567696
32,630000	0,2	-0,568707
32,633333	0,2	-0,568931
32,636667	0,2	-0,568501
32,640000	0,2	-0,567963
32,643333	0,2	-0,567570
32,646667	0,2	-0,567126
32,650000	0,2	-0,566662
32,653333	0,2	-0,566600
32,656667	0,2	-0,567101
32,660000	0,2	-0,567862
32,663333	0,2	-0,568535
32,666667	0,2	-0,569026
32,670000	0,2	-0,569373
32,673333	0,2	-0,569320
32,676667	0,2	-0,568302
32,680000	0,2	-0,566083
32,683333	0,2	-0,563071
32,686667	0,2	-0,560063
32,690000	0,2	-0,557885
32,693333	0,2	-0,557075
32,696667	0,2	-0,557667
32,700000	0,2	-0,559249
32,703333	0,2	-0,561270
32,706667	0,2	-0,563321
32,710000	0,2	-0,565115
32,713333	0,2	-0,566343
32,716667	0,2	-0,566714
32,720000	0,2	-0,566169
32,723333	0,2	-0,564986
32,726667	0,2	-0,563582
32,730000	0,2	-0,562235
32,733333	0,2	-0,561030
32,736667	0,2	-0,559992
32,740000	0,2	-0,559181
32,743333	0,2	-0,558789
32,746667	0,2	-0,559098
32,750000	0,2	-0,560213
32,753333	0,2	-0,561814
32,756667	0,2	-0,563220
32,760000	0,2	-0,563839
32,763333	0,2	-0,563553
32,766667	0,2	-0,562745
32,770000	0,2	-0,562011
32,773333	0,2	-0,561691
32,776667	0,2	-0,561696
32,780000	0,2	-0,561681
32,783333	0,2	-0,561202
32,786667	0,2	-0,559965
32,790000	0,2	-0,558129
32,793333	0,2	-0,556327
32,796667	0,2	-0,555200
32,800000	0,2	-0,554873
32,803333	0,2	-0,555041
32,806667	0,2	-0,555387
32,810000	0,2	-0,555649
32,813333	0,2	-0,555645
32,816667	0,2	-0,555367
32,820000	0,2	-0,554920
32,823333	0,2	-0,554601
32,826667	0,2	-0,554864
32,830000	0,2	-0,555837
32,833333	0,2	-0,557171
32,836667	0,2	-0,558530
32,840000	0,2	-0,559653
32,843333	0,2	-0,560064
32,846667	0,2	-0,559522
32,850000	0,2	-0,558591
32,853333	0,2	-0,558131
32,856667	0,2	-0,558365
32,860000	0,2	-0,558672
32,863333	0,2	-0,558274
32,866667	0,2	-0,557040
32,870000	0,2	-0,555566
32,873333	0,2	-0,554649
32,876667	0,2	-0,554695
32,880000	0,2	-0,555509
32,883333	0,2	-0,556598
32,886667	0,2	-0,557601
32,890000	0,2	-0,558507
32,893333	0,2	-0,559537
32,896667	0,2	-0,560798
32,900000	0,2	-0,562039
32,903333	0,2	-0,562702
32,906667	0,2	-0,562265
32,910000	0,2	-0,560719
32,913333	0,2	-0,558733
32,916667	0,2	-0,557228
32,920000	0,2	-0,556699
32,923333	0,2	-0,556940
32,926667	0,2	-0,557398
32,930000	0,2	-0,557807
32,933333	0,2	-0,558337
32,936667	0,2	-0,559218
32,940000	0,2	-0,560382
32,943333	0,2	-0,561523
32,946667	0,2	-0,562378
32,950000	0,2	-0,562832
32,953333	0,2	-0,562932
32,956667	0,2	-0,562852
32,960000	0,2	-0,562610
32,963333	0,2	-0,562027
32,966667	0,2	-0,561137
32,970000	0,2	-0,560177
32,973333	0,2	-0,559147
32,976667	0,2	-0,557825
32,980000	0,2	-0,556155
32,983333	0,2	-0,554496
32,986667	0,2	-0,553446
32,990000	0,2	-0,553251
32,993333	0,2	-0,553553
32,996667	0,2	-0,553931
33,000000	0,2	-0,554383
33,003333	0,2	-0,555043
33,006667	0,2	-0,555886
33,010000	0,2	-0,556868
33,013333	0,2	-0,557898
33,016667	0,2	-0,558705
33,020000	0,2	-0,559036
33,023333	0,2	-0,558920
33,026667	0,2	-0,558685
33,030000	0,2	-0,558744
33,033333	0,2	-0,559189
33,036667	0,2	-0,559679
33,040000	0,2	-0,559912
33,043333	0,2	-0,559852
33,046667	0,2	-0,559391
33,050000	0,2	-0,558272
33,053333	0,2	-0,556380
33,056667	0,2	-0,553973
33,060000	0,2	-0,551588
33,063333	0,2	-0,549659
33,066667	0,2	-0,548432
33,070000	0,2	-0,548127
33,073333	0,2	-0,548733
33,076667	0,2	-0,549775
33,080000	0,2	-0,550564
33,083333	0,2	-0,550667
33,086667	0,2	-0,550181
33,090000	0,2	-0,549575
33,093333	0,2	-0,549263
33,096667	0,2	-0,549458
33,100000	0,2	-0,550257
33,103333	0,2	-0,551490
33,106667	0,2	-0,552599
33,110000	0,2	-0,553054
33,113333	0,2	-0,552812
33,116667	0,2	-0,552259
33,120000	0,2	-0,551861
33,123333	0,2	-0,551916
33,126667	0,2	-0,552312
33,130000	0,2	-0,552520
33,133333	0,2	-0,552186
33,136667	0,2	-0,551485
33,140000	0,2	-0,550606
33,143333	0,2	-0,549333
33,146667	0,2	-0,547374
33,150000	0,2	-0,544823
33,153333	0,2	-0,542043
33,156667	0,2	-0,539252
33,160000	0,2	-0,536573
33,163333	0,2	-0,534300
33,166667	0,2	-0,532836
33,170000	0,2	-0,532422
33,173333	0,2	-0,532987
33,176667	0,2	-0,534216
33,180000	0,2	-0,535697
33,183333	0,2	-0,537065
33,186667	0,2	-0,538083
33,190000	0,2	-0,538658
33,193333	0,2	-0,538980
33,196667	0,2	-0,539428
33,200000	0,2	-0,540120
33,203333	0,2	-0,540753
33,206667	0,2	-0,540840
33,210000	0,2	-0,540042
33,213333	0,2	-0,538497
33,216667	0,2	-0,536809
33,220000	0,2	-0,535662
33,223333	0,2	-0,535390
33,226667	0,2	-0,535759
33,230000	0,2	-0,536357
33,233333	0,2	-0,537143
33,236667	0,2	-0,538195
33,240000	0,2	-0,539254
33,243333	0,2	-0,540008
33,246667	0,2	-0,540485
33,250000	0,2	-0,540964
33,253333	0,2	-0,541859
33,256667	0,2	-0,543550
33,260000	0,2	-0,545980
33,263333	0,2	-0,548639
33,266667	0,2	-0,550924
33,270000	0,2	-0,552431
33,273333	0,2	-0,553115
33,276667	0,2	-0,553250
33,280000	0,2	-0,553233
33,283333	0,2	-0,553355
33,286667	0,2	-0,553682
33,290000	0,2	-0,554067
33,293333	0,2	-0,554192
33,296667	0,2	-0,554016
33,300000	0,2	-0,554096
33,303333	0,2	-0,554878
33,306667	0,2	-0,556026
33,310000	0,2	-0,556779
33,313333	0,2	-0,556564
33,316667	0,2	-0,555323
33,320000	0,2	-0,553682
33,323333	0,2	-0,552444
33,326667	0,2	-0,551737
33,330000	0,2	-0,551113
33,333333	0,2	-0,550273
33,336667	0,2	-0,549389
33,340000	0,2	-0,548966
33,343333	0,2	-0,549353
33,346667	0,2	-0,550285
33,350000	0,2	-0,551136
33,353333	0,2	-0,551559
33,356667	0,2	-0,551610
33,360000	0,2	-0,551505
33,363333	0,2	-0,551395
33,366667	0,2	-0,551091
33,370000	0,2	-0,550112
33,373333	0,2	-0,548166
33,376667	0,2	-0,545689
33,380000	0,2	-0,543880
33,383333	0,2	-0,543724
33,386667	0,2	-0,544966
33,390000	0,2	-0,546484
33,393333	0,2	-0,547369
33,396667	0,2	-0,547317
33,400000	0,2	-0,546416
33,403333	0,2	-0,545014
33,406667	0,2	-0,543687
33,410000	0,2	-0,543087
33,413333	0,2	-0,543568
33,416667	0,2	-0,544832
33,420000	0,2	-0,546148
33,423333	0,2	-0,546891
33,426667	0,2	-0,546783
33,430000	0,2	-0,546047
33,433333	0,2	-0,545163
33,436667	0,2	-0,544332
33,440000	0,2	-0,543577
33,443333	0,2	-0,543042
33,446667	0,2	-0,542788
33,450000	0,2	-0,542571
33,453333	0,2	-0,542033
33,456667	0,2	-0,541172
33,460000	0,2	-0,540457
33,463333	0,2	-0,540402
33,466667	0,2	-0,541239
33,470000	0,2	-0,542772
33,473333	0,2	-0,544295
33,476667	0,2	-0,544991
33,480000	0,2	-0,544669
33,483333	0,2	-0,543936
33,486667	0,2	-0,543524
33,490000	0,2	-0,543701
33,493333	0,2	-0,544328
33,496667	0,2	-0,545187
33,500000	0,2	-0,546095
33,503333	0,2	-0,546807
33,506667	0,2	-0,547200
33,510000	0,2	-0,547592
33,513333	0,2	-0,548372
33,516667	0,2	-0,549314
33,520000	0,2	-0,549835
33,523333	0,2	-0,549916
33,526667	0,2	-0,550069
33,530000	0,2	-0,550479
33,533333	0,2	-0,550766
33,536667	0,2	-0,550435
33,540000	0,2	-0,549284
33,543333	0,2	-0,547558
33,546667	0,2	-0,545881
33,550000	0,2	-0,544968
33,553333	0,2	-0,545201
33,556667	0,2	-0,546297
33,560000	0,2	-0,547531
33,563333	0,2	-0,548342
33,566667	0,2	-0,548482
33,570000	0,2	-0,547827
33,573333	0,2	-0,546480
33,576667	0,2	-0,545024
33,580000	0,2	-0,544336
33,583333	0,2	-0,544970
33,586667	0,2	-0,546743
33,590000	0,2	-0,549039
33,593333	0,2	-0,551388
33,596667	0,2	-0,553518
33,600000	0,2	-0,554882
33,603333	0,2	-0,554581
33,606667	0,2	-0,552110
33,610000	0,2	-0,548074
33,613333	0,2	-0,544090
33,616667	0,2	-0,541740
33,620000	0,2	-0,541302
33,623333	0,2	-0,541771
33,626667	0,2	-0,542112
33,630000	0,2	-0,542079
33,633333	0,2	-0,542222
33,636667	0,2	-0,543268
33,640000	0,2	-0,545242
33,643333	0,2	-0,547388
33,646667	0,2	-0,548839
33,650000	0,2	-0,549271
33,653333	0,2	-0,549056
33,656667	0,2	-0,548734
33,660000	0,2	-0,548514
33,663333	0,2	-0,548371
33,666667	0,2	-0,548180
33,670000	0,2	-0,547709
33,673333	0,2	-0,546829
33,676667	0,2	-0,545669
33,680000	0,2	-0,544446
33,683333	0,2	-0,543227
33,686667	0,2	-0,541938
33,690000	0,2	-0,540451
33,693333	0,2	-0,538600
33,696667	0,2	-0,536328
33,700000	0,2	-0,533928
33,703333	0,2	-0,532027
33,706667	0,2	-0,531198
33,710000	0,2	-0,531511
33,713333	0,2	-0,532438
33,716667	0,2	-0,533231
33,720000	0,2	-0,533531
33,723333	0,2	-0,533732
33,726667	0,2	-0,534554
33,730000	0,2	-0,536277
33,733333	0,2	-0,538532
33,736667	0,2	-0,540643
33,740000	0,2	-0,541992
33,743333	0,2	-0,542323
33,746667	0,2	-0,541854
33,750000	0,2	-0,541064
33,753333	0,2	-0,540512
33,756667	0,2	-0,540616
33,760000	0,2	-0,541230
33,763333	0,2	-0,541674
33,766667	0,2	-0,541508
33,770000	0,2	-0,540893
33,773333	0,2	-0,540053
33,776667	0,2	-0,539004
33,780000	0,2	-0,537963
33,783333	0,2	-0,537478
33,786667	0,2	-0,538100
33,790000	0,2	-0,540096
33,793333	0,2	-0,543315
33,796667	0,2	-0,547228
33,800000	0,2	-0,551165
33,803333	0,2	-0,554624
33,806667	0,2	-0,557362
33,810000	0,2	-0,559267
33,813333	0,2	-0,560442
33,816667	0,2	-0,561408
33,820000	0,2	-0,562943
33,823333	0,2	-0,565348
33,826667	0,2	-0,567952
33,830000	0,2	-0,569670
33,833333	0,2	-0,569833
33,836667	0,2	-0,568555
33,840000	0,2	-0,566639
33,843333	0,2	-0,565005
33,846667	0,2	-0,564239
33,850000	0,2	-0,564559
33,853333	0,2	-0,565808
33,856667	0,2	-0,567510
33,860000	0,2	-0,569180
33,863333	0,2	-0,570844
33,866667	0,2	-0,573035
33,870000	0,2	-0,575948
33,873333	0,2	-0,579058
33,876667	0,2	-0,581760
33,880000	0,2	-0,583819
33,883333	0,2	-0,585224
33,886667	0,2	-0,586088
33,890000	0,2	-0,586606
33,893333	0,2	-0,586935
33,896667	0,2	-0,587208
33,900000	0,2	-0,587690
33,903333	0,2	-0,588742
33,906667	0,2	-0,590386
33,910000	0,2	-0,592004
33,913333	0,2	-0,592800
33,916667	0,2	-0,592494
33,920000	0,2	-0,591392
33,923333	0,2	-0,589888
33,926667	0,2	-0,588166
33,930000	0,2	-0,586305
33,933333	0,2	-0,584562
33,936667	0,2	-0,583503
33,940000	0,2	-0,583632
33,943333	0,2	-0,585006
33,946667	0,2	-0,587414
33,950000	0,2	-0,590516
33,953333	0,2	-0,593777
33,956667	0,2	-0,596617
33,960000	0,2	-0,598616
33,963333	0,2	-0,599617
33,966667	0,2	-0,599792
33,970000	0,2	-0,599642
33,973333	0,2	-0,599746
33,976667	0,2	-0,600400
33,980000	0,2	-0,601589
33,983333	0,2	-0,603026
33,986667	0,2	-0,604198
33,990000	0,2	-0,604651
33,993333	0,2	-0,604170
33,996667	0,2	-0,602939
34,000000	0,2	-0,601576
34,003333	0,2	-0,600533
34,006667	0,2	-0,599771
34,010000	0,2	-0,599374
34,013333	0,2	-0,599783
34,016667	0,2	-0,601210
34,020000	0,2	-0,603408
34,023333	0,2	-0,605979
34,026667	0,2	-0,608588
34,030000	0,2	-0,611069
34,033333	0,2	-0,613493
34,036667	0,2	-0,616041
34,040000	0,2	-0,618791
34,043333	0,2	-0,621677
34,046667	0,2	-0,624653
34,050000	0,2	-0,627662
34,053333	0,2	-0,630519
34,056667	0,2	-0,633061
34,060000	0,2	-0,635344
34,063333	0,2	-0,637500
34,066667	0,2	-0,639426
34,070000	0,2	-0,640838
34,073333	0,2	-0,641678
34,076667	0,2	-0,642197
34,080000	0,2	-0,642489
34,083333	0,2	-0,642197
34,086667	0,2	-0,640830
34,090000	0,2	-0,638259
34,093333	0,2	-0,634957
34,096667	0,2	-0,631795
34,100000	0,2	-0,629586
34,103333	0,2	-0,628718
34,106667	0,2	-0,629133
34,110000	0,2	-0,630585
34,113333	0,2	-0,632795
34,116667	0,2	-0,635523
34,120000	0,2	-0,638600
34,123333	0,2	-0,641750
34,126667	0,2	-0,644667
34,130000	0,2	-0,647282
34,133333	0,2	-0,649561
34,136667	0,2	-0,651172
34,140000	0,2	-0,651619
34,143333	0,2	-0,650585
34,146667	0,2	-0,647974
34,150000	0,2	-0,643717
34,153333	0,2	-0,637973
34,156667	0,2	-0,631610
34,160000	0,2	-0,625882
34,163333	0,2	-0,621521
34,166667	0,2	-0,618399
34,170000	0,2	-0,615788
34,173333	0,2	-0,612828
34,176667	0,2	-0,609296
34,180000	0,2	-0,606030
34,183333	0,2	-0,604086
34,186667	0,2	-0,603563
34,190000	0,2	-0,603704
34,193333	0,2	-0,603760
34,196667	0,2	-0,603321
34,200000	0,2	-0,602041
34,203333	0,2	-0,599661
34,206667	0,2	-0,596635
34,210000	0,2	-0,594219
34,213333	0,2	-0,593449
34,216667	0,2	-0,594177
34,220000	0,2	-0,595102
34,223333	0,2	-0,594714
34,226667	0,2	-0,592239
34,230000	0,2	-0,587785
34,233333	0,2	-0,581871
34,236667	0,2	-0,575024
34,240000	0,2	-0,567756
34,243333	0,2	-0,560643
34,246667	0,2	-0,554280
34,250000	0,2	-0,549054
34,253333	0,2	-0,544802
34,256667	0,2	-0,541000
34,260000	0,2	-0,537340
34,263333	0,2	-0,533784
34,266667	0,2	-0,530604
34,270000	0,2	-0,528467
34,273333	0,2	-0,527824
34,276667	0,2	-0,528452
34,280000	0,2	-0,529747
34,283333	0,2	-0,530968
34,286667	0,2	-0,531435
34,290000	0,2	-0,531067
34,293333	0,2	-0,530421
34,296667	0,2	-0,529873
34,300000	0,2	-0,528904
34,303333	0,2	-0,526331
34,306667	0,2	-0,521227
34,310000	0,2	-0,513628
34,313333	0,2	-0,504517
34,316667	0,2	-0,495175
34,320000	0,2	-0,486492
34,323333	0,2	-0,478809
34,326667	0,2	-0,472023
34,330000	0,2	-0,465822
34,333333	0,2	-0,460324
34,336667	0,2	-0,456390
34,340000	0,2	-0,454784
34,343333	0,2	-0,455182
34,346667	0,2	-0,456292
34,350000	0,2	-0,456761
34,353333	0,2	-0,455947
34,356667	0,2	-0,454063
34,360000	0,2	-0,451737
34,363333	0,2	-0,449578
34,366667	0,2	-0,447902
34,370000	0,2	-0,446463
34,373333	0,2	-0,444524
34,376667	0,2	-0,441346
34,380000	0,2	-0,436661
34,383333	0,2	-0,430719
34,386667	0,2	-0,423944
34,390000	0,2	-0,416546
34,393333	0,2	-0,408449
34,396667	0,2	-0,399626
34,400000	0,2	-0,390544
34,403333	0,2	-0,382025
34,406667	0,2	-0,374683
34,410000	0,2	-0,368643
34,413333	0,2	-0,363591
34,416667	0,2	-0,359228
34,420000	0,2	-0,355923
34,423333	0,2	-0,354489
34,426667	0,2	-0,355114
34,430000	0,2	-0,356889
34,433333	0,2	-0,358444
34,436667	0,2	-0,358849
34,440000	0,2	-0,357978
34,443333	0,2	-0,356243
34,446667	0,2	-0,354208
34,450000	0,2	-0,352308
34,453333	0,2	-0,350627
34,456667	0,2	-0,348890
34,460000	0,2	-0,346566
34,463333	0,2	-0,343011
34,466667	0,2	-0,337919
34,470000	0,2	-0,331610
34,473333	0,2	-0,324822
34,476667	0,2	-0,318383
34,480000	0,2	-0,312774
34,483333	0,2	-0,307861
34,486667	0,2	-0,303165
34,490000	0,2	-0,298396
34,493333	0,2	-0,293762
34,496667	0,2	-0,289661
34,500000	0,2	-0,286124
34,503333	0,2	-0,283002
34,506667	0,2	-0,280568
34,510000	0,2	-0,279365
34,513333	0,2	-0,279529
34,516667	0,2	-0,280549
34,520000	0,2	-0,281538
34,523333	0,2	-0,281783
34,526667	0,2	-0,281080
34,530000	0,2	-0,279539
34,533333	0,2	-0,277296
34,536667	0,2	-0,274309
34,540000	0,2	-0,270272
34,543333	0,2	-0,265029
34,546667	0,2	-0,258946
34,550000	0,2	-0,252780
34,553333	0,2	-0,247319
34,556667	0,2	-0,242770
34,560000	0,2	-0,238440
34,563333	0,2	-0,233487
34,566667	0,2	-0,227953
34,570000	0,2	-0,222976
34,573333	0,2	-0,220043
34,576667	0,2	-0,219935
34,580000	0,2	-0,222285
34,583333	0,2	-0,225860
34,586667	0,2	-0,229076
34,590000	0,2	-0,230557
34,593333	0,2	-0,229650
34,596667	0,2	-0,226791
34,600000	0,2	-0,223402
34,603333	0,2	-0,221084
34,606667	0,2	-0,220605
34,610000	0,2	-0,221383
34,613333	0,2	-0,221955
34,616667	0,2	-0,221219
34,620000	0,2	-0,219130
34,623333	0,2	-0,216208
34,626667	0,2	-0,212817
34,630000	0,2	-0,208986
34,633333	0,2	-0,204543
34,636667	0,2	-0,199337
34,640000	0,2	-0,193517
34,643333	0,2	-0,187557
34,646667	0,2	-0,181965
34,650000	0,2	-0,177084
34,653333	0,2	-0,173221
34,656667	0,2	-0,170804
34,660000	0,2	-0,170136
34,663333	0,2	-0,171076
34,666667	0,2	-0,173112
34,670000	0,2	-0,175610
34,673333	0,2	-0,177954
34,676667	0,2	-0,179498
34,680000	0,2	-0,179754
34,683333	0,2	-0,178884
34,686667	0,2	-0,177467
34,690000	0,2	-0,175726
34,693333	0,2	-0,173464
34,696667	0,2	-0,170499
34,700000	0,2	-0,166839
34,703333	0,2	-0,162649
34,706667	0,2	-0,158300
34,710000	0,2	-0,154228
34,713333	0,2	-0,150368
34,716667	0,2	-0,145884
34,720000	0,2	-0,139977
34,723333	0,2	-0,132980
34,726667	0,2	-0,126350
34,730000	0,2	-0,121692
34,733333	0,2	-0,119880
34,736667	0,2	-0,120620
34,740000	0,2	-0,122355
34,743333	0,2	-0,123154
34,746667	0,2	-0,122154
34,750000	0,2	-0,119765
34,753333	0,2	-0,116721
34,756667	0,2	-0,113711
34,760000	0,2	-0,111468
34,763333	0,2	-0,110329
34,766667	0,2	-0,109818
34,770000	0,2	-0,109079
34,773333	0,2	-0,107515
34,776667	0,2	-0,104817
34,780000	0,2	-0,100839
34,783333	0,2	-0,095709
34,786667	0,2	-0,089742
34,790000	0,2	-0,083221
34,793333	0,2	-0,076412
34,796667	0,2	-0,069624
34,800000	0,2	-0,063085
34,803333	0,2	-0,056931
34,806667	0,2	-0,051592
34,810000	0,2	-0,047913
34,813333	0,2	-0,046558
34,816667	0,2	-0,047476
34,820000	0,2	-0,049866
34,823333	0,2	-0,052479
34,826667	0,2	-0,054065
34,830000	0,2	-0,053815
34,833333	0,2	-0,051735
34,836667	0,2	-0,048777
34,840000	0,2	-0,046361
34,843333	0,2	-0,045314
34,846667	0,2	-0,045084
34,850000	0,2	-0,044158
34,853333	0,2	-0,041147
34,856667	0,2	-0,035494
34,860000	0,2	-0,027493
34,863333	0,2	-0,017799
34,866667	0,2	-0,007014
34,870000	0,2	0,004266
34,873333	0,2	0,015358
34,876667	0,2	0,025481
34,880000	0,2	0,033780
34,883333	0,2	0,039513
34,886667	0,2	0,042340
34,890000	0,2	0,042470
34,893333	0,2	0,040535
34,896667	0,2	0,037498
34,900000	0,2	0,034592
34,903333	0,2	0,032774
34,906667	0,2	0,032248
34,910000	0,2	0,032764
34,913333	0,2	0,034126
34,916667	0,2	0,036493
34,920000	0,2	0,040258
34,923333	0,2	0,045467
34,926667	0,2	0,051622
34,930000	0,2	0,057987
34,933333	0,2	0,063918
34,936667	0,2	0,069221
34,940000	0,2	0,074238
34,943333	0,2	0,079442
34,946667	0,2	0,084985
34,950000	0,2	0,090679
34,953333	0,2	0,096331
34,956667	0,2	0,101906
34,960000	0,2	0,107314
34,963333	0,2	0,112111
34,966667	0,2	0,115580
34,970000	0,2	0,117186
34,973333	0,2	0,116933
34,976667	0,2	0,115421
34,980000	0,2	0,113682
34,983333	0,2	0,112827
34,986667	0,2	0,113589
34,990000	0,2	0,115989
34,993333	0,2	0,119277
34,996667	0,2	0,122237
35,000000	0,2	0,123969
35,003333	0,2	0,124690
35,006667	0,2	0,125762
35,010000	0,2	0,128712
35,013333	0,2	0,133988
35,016667	0,2	0,140699
35,020000	0,2	0,147635
35,023333	0,2	0,154290
35,026667	0,2	0,160707
35,030000	0,2	0,166867
35,033333	0,2	0,172677
35,036667	0,2	0,178135
35,040000	0,2	0,183131
35,043333	0,2	0,187490
35,046667	0,2	0,191310
35,050000	0,2	0,194606
35,053333	0,2	0,196721
35,056667	0,2	0,196821
35,060000	0,2	0,194963
35,063333	0,2	0,192411
35,066667	0,2	0,190805
35,070000	0,2	0,190972
35,073333	0,2	0,192602
35,076667	0,2	0,194814
35,080000	0,2	0,196882
35,083333	0,2	0,198830
35,086667	0,2	0,201487
35,090000	0,2	0,205774
35,093333	0,2	0,211971
35,096667	0,2	0,219464
35,100000	0,2	0,227101
35,103333	0,2	0,234123
35,106667	0,2	0,240755
35,110000	0,2	0,247750
35,113333	0,2	0,255535
35,116667	0,2	0,263693
35,120000	0,2	0,270941
35,123333	0,2	0,275714
35,126667	0,2	0,277080
35,130000	0,2	0,275282
35,133333	0,2	0,271444
35,136667	0,2	0,266819
35,140000	0,2	0,262381
35,143333	0,2	0,258896
35,146667	0,2	0,256781
35,150000	0,2	0,255782
35,153333	0,2	0,255196
35,156667	0,2	0,254740
35,160000	0,2	0,254905
35,163333	0,2	0,256288
35,166667	0,2	0,259040
35,170000	0,2	0,262890
35,173333	0,2	0,267359
35,176667	0,2	0,272157
35,180000	0,2	0,277514
35,183333	0,2	0,284013
35,186667	0,2	0,292185
35,190000	0,2	0,302327
35,193333	0,2	0,314521
35,196667	0,2	0,328491
35,200000	0,2	0,343299
35,203333	0,2	0,357637
35,206667	0,2	0,370790
35,210000	0,2	0,383030
35,213333	0,2	0,394888
35,216667	0,2	0,406414
35,220000	0,2	0,417217
35,223333	0,2	0,426893
35,226667	0,2	0,435188
35,230000	0,2	0,441741
35,233333	0,2	0,445666
35,236667	0,2	0,445598
35,240000	0,2	0,440754
35,243333	0,2	0,431992
35,246667	0,2	0,421349
35,250000	0,2	0,410583
35,253333	0,2	0,400312
35,256667	0,2	0,390335
35,260000	0,2	0,380495
35,263333	0,2	0,371218
35,266667	0,2	0,363232
35,270000	0,2	0,356947
35,273333	0,2	0,352236
35,276667	0,2	0,348379
35,280000	0,2	0,344220
35,283333	0,2	0,338891
35,286667	0,2	0,332494
35,290000	0,2	0,325874
35,293333	0,2	0,319722
35,296667	0,2	0,314163
35,300000	0,2	0,309197
35,303333	0,2	0,304933
35,306667	0,2	0,301403
35,310000	0,2	0,298515
35,313333	0,2	0,296016
35,316667	0,2	0,293523
35,320000	0,2	0,290861
35,323333	0,2	0,288170
35,326667	0,2	0,285652
35,330000	0,2	0,283457
35,333333	0,2	0,281774
35,336667	0,2	0,280818
35,340000	0,2	0,280802
35,343333	0,2	0,281810
35,346667	0,2	0,283569
35,350000	0,2	0,285545
35,353333	0,2	0,287101
35,356667	0,2	0,287433
35,360000	0,2	0,285658
35,363333	0,2	0,281243
35,366667	0,2	0,274549
35,370000	0,2	0,266938
35,373333	0,2	0,260073
35,376667	0,2	0,255082
35,380000	0,2	0,252255
35,383333	0,2	0,251221
35,386667	0,2	0,251252
35,390000	0,2	0,251484
35,393333	0,2	0,251184
35,396667	0,2	0,250063
35,400000	0,2	0,248393
35,403333	0,2	0,246743
35,406667	0,2	0,245640
35,410000	0,2	0,245449
35,413333	0,2	0,246253
35,416667	0,2	0,247875
35,420000	0,2	0,250032
35,423333	0,2	0,252344
35,426667	0,2	0,254372
35,430000	0,2	0,255684
35,433333	0,2	0,256047
35,436667	0,2	0,255720
35,440000	0,2	0,255176
35,443333	0,2	0,254551
35,446667	0,2	0,253729
35,450000	0,2	0,252452
35,453333	0,2	0,249980
35,456667	0,2	0,245553
35,460000	0,2	0,239526
35,463333	0,2	0,233277
35,466667	0,2	0,228018
35,470000	0,2	0,224237
35,473333	0,2	0,222063
35,476667	0,2	0,221787
35,480000	0,2	0,223865
35,483333	0,2	0,228384
35,486667	0,2	0,234814
35,490000	0,2	0,242249
35,493333	0,2	0,249730
35,496667	0,2	0,256511
35,500000	0,2	0,262162
35,503333	0,2	0,266452
35,506667	0,2	0,269150
35,510000	0,2	0,269772
35,513333	0,2	0,267606
35,516667	0,2	0,262296
35,520000	0,2	0,254327
35,523333	0,2	0,244727
35,526667	0,2	0,234488
35,530000	0,2	0,224397
35,533333	0,2	0,215049
35,536667	0,2	0,206698
35,540000	0,2	0,199113
35,543333	0,2	0,191644
35,546667	0,2	0,183673
35,550000	0,2	0,175371
35,553333	0,2	0,167949
35,556667	0,2	0,162767
35,560000	0,2	0,160090
35,563333	0,2	0,159050
35,566667	0,2	0,158802
35,570000	0,2	0,159168
35,573333	0,2	0,160125
35,576667	0,2	0,161256
35,580000	0,2	0,161860
35,583333	0,2	0,161438
35,586667	0,2	0,160081
35,590000	0,2	0,158228
35,593333	0,2	0,155932
35,596667	0,2	0,152565
35,600000	0,2	0,147423
35,603333	0,2	0,140546
35,606667	0,2	0,132906
35,610000	0,2	0,125700
35,613333	0,2	0,119555
35,616667	0,2	0,114504
35,620000	0,2	0,110380
35,623333	0,2	0,106978
35,626667	0,2	0,103940
35,630000	0,2	0,100767
35,633333	0,2	0,097141
35,636667	0,2	0,093144
35,640000	0,2	0,089014
35,643333	0,2	0,084639
35,646667	0,2	0,079729
35,650000	0,2	0,074592
35,653333	0,2	0,070068
35,656667	0,2	0,066510
35,660000	0,2	0,063447
35,663333	0,2	0,060311
35,666667	0,2	0,056878
35,670000	0,2	0,052968
35,673333	0,2	0,048398
35,676667	0,2	0,043201
35,680000	0,2	0,037561
35,683333	0,2	0,031674
35,686667	0,2	0,025623
35,690000	0,2	0,019236
35,693333	0,2	0,012246
35,696667	0,2	0,004858
35,700000	0,2	-0,002119
35,703333	0,2	-0,008009
35,706667	0,2	-0,012868
35,710000	0,2	-0,017215
35,713333	0,2	-0,021454
35,716667	0,2	-0,025663
35,720000	0,2	-0,029778
35,723333	0,2	-0,033643
35,726667	0,2	-0,036953
35,730000	0,2	-0,039391
35,733333	0,2	-0,040884
35,736667	0,2	-0,041710
35,740000	0,2	-0,042435
35,743333	0,2	-0,043756
35,746667	0,2	-0,046425
35,750000	0,2	-0,051206
35,753333	0,2	-0,058702
35,756667	0,2	-0,068964
35,760000	0,2	-0,081080
35,763333	0,2	-0,093408
35,766667	0,2	-0,104477
35,770000	0,2	-0,113524
35,773333	0,2	-0,120342
35,776667	0,2	-0,125187
35,780000	0,2	-0,128849
35,783333	0,2	-0,132295
35,786667	0,2	-0,136214
35,790000	0,2	-0,140971
35,793333	0,2	-0,146526
35,796667	0,2	-0,152315
35,800000	0,2	-0,157568
35,803333	0,2	-0,161770
35,806667	0,2	-0,164821
35,810000	0,2	-0,166927
35,813333	0,2	-0,168413
35,816667	0,2	-0,169690
35,820000	0,2	-0,171280
35,823333	0,2	-0,173688
35,826667	0,2	-0,177320
35,830000	0,2	-0,182254
35,833333	0,2	-0,188029
35,836667	0,2	-0,194247
35,840000	0,2	-0,201215
35,843333	0,2	-0,209352
35,846667	0,2	-0,218517
35,850000	0,2	-0,228279
35,853333	0,2	-0,238142
35,856667	0,2	-0,247388
35,860000	0,2	-0,255371
35,863333	0,2	-0,261988
35,866667	0,2	-0,267641
35,870000	0,2	-0,272747
35,873333	0,2	-0,277309
35,876667	0,2	-0,281042
35,880000	0,2	-0,283791
35,883333	0,2	-0,285590
35,886667	0,2	-0,286662
35,890000	0,2	-0,287574
35,893333	0,2	-0,288947
35,896667	0,2	-0,290989
35,900000	0,2	-0,293465
35,903333	0,2	-0,296074
35,906667	0,2	-0,298948
35,910000	0,2	-0,302790
35,913333	0,2	-0,308108
35,916667	0,2	-0,314304
35,920000	0,2	-0,320049
35,923333	0,2	-0,324613
35,926667	0,2	-0,328213
35,930000	0,2	-0,331278
35,933333	0,2	-0,334123
35,936667	0,2	-0,337150
35,940000	0,2	-0,340691
35,943333	0,2	-0,344602
35,946667	0,2	-0,348330
35,950000	0,2	-0,351400
35,953333	0,2	-0,353659
35,956667	0,2	-0,355175
35,960000	0,2	-0,356234
35,963333	0,2	-0,357415
35,966667	0,2	-0,359396
35,970000	0,2	-0,362622
35,973333	0,2	-0,367075
35,976667	0,2	-0,372391
35,980000	0,2	-0,378227
35,983333	0,2	-0,384361
35,986667	0,2	-0,390603
35,990000	0,2	-0,396912
35,993333	0,2	-0,403573
35,996667	0,2	-0,410960
36,000000	0,2	-0,419106
36,003333	0,2	-0,427550
36,006667	0,2	-0,435536
36,010000	0,2	-0,442462
36,013333	0,2	-0,448355
36,016667	0,2	-0,453856
36,020000	0,2	-0,459732
36,023333	0,2	-0,466344
36,026667	0,2	-0,473254
36,030000	0,2	-0,479324
36,033333	0,2	-0,483461
36,036667	0,2	-0,485416
36,040000	0,2	-0,485889
36,043333	0,2	-0,485840
36,046667	0,2	-0,485790
36,050000	0,2	-0,485803
36,053333	0,2	-0,485896
36,056667	0,2	-0,486337
36,060000	0,2	-0,487815
36,063333	0,2	-0,491191
36,066667	0,2	-0,496691
36,070000	0,2	-0,503630
36,073333	0,2	-0,511067
36,076667	0,2	-0,518218
36,080000	0,2	-0,524540
36,083333	0,2	-0,530033
36,086667	0,2	-0,535146
36,090000	0,2	-0,540137
36,093333	0,2	-0,544808
36,096667	0,2	-0,548828
36,100000	0,2	-0,552126
36,103333	0,2	-0,554811
36,106667	0,2	-0,556837
36,110000	0,2	-0,558072
36,113333	0,2	-0,558596
36,116667	0,2	-0,558693
36,120000	0,2	-0,558701
36,123333	0,2	-0,558987
36,126667	0,2	-0,559986
36,130000	0,2	-0,562023
36,133333	0,2	-0,564982
36,136667	0,2	-0,568371
36,140000	0,2	-0,571783
36,143333	0,2	-0,575273
36,146667	0,2	-0,579268
36,150000	0,2	-0,584112
36,153333	0,2	-0,589744
36,156667	0,2	-0,595811
36,160000	0,2	-0,601889
36,163333	0,2	-0,607523
36,166667	0,2	-0,612217
36,170000	0,2	-0,615658
36,173333	0,2	-0,618038
36,176667	0,2	-0,620185
36,180000	0,2	-0,623172
36,183333	0,2	-0,627455
36,186667	0,2	-0,632563
36,190000	0,2	-0,637807
36,193333	0,2	-0,642707
36,196667	0,2	-0,646845
36,200000	0,2	-0,649933
36,203333	0,2	-0,651894
36,206667	0,2	-0,652741
36,210000	0,2	-0,652744
36,213333	0,2	-0,652696
36,216667	0,2	-0,653571
36,220000	0,2	-0,655739
36,223333	0,2	-0,658773
36,226667	0,2	-0,662040
36,230000	0,2	-0,665378
36,233333	0,2	-0,669123
36,236667	0,2	-0,673306
36,240000	0,2	-0,677374
36,243333	0,2	-0,681030
36,246667	0,2	-0,684538
36,250000	0,2	-0,688126
36,253333	0,2	-0,691756
36,256667	0,2	-0,695335
36,260000	0,2	-0,698807
36,263333	0,2	-0,702141
36,266667	0,2	-0,705299
36,270000	0,2	-0,708070
36,273333	0,2	-0,710088
36,276667	0,2	-0,711152
36,280000	0,2	-0,711367
36,283333	0,2	-0,711152
36,286667	0,2	-0,711161
36,290000	0,2	-0,711972
36,293333	0,2	-0,713758
36,296667	0,2	-0,716264
36,300000	0,2	-0,719171
36,303333	0,2	-0,722369
36,306667	0,2	-0,725746
36,310000	0,2	-0,729080
36,313333	0,2	-0,732284
36,316667	0,2	-0,735486
36,320000	0,2	-0,738813
36,323333	0,2	-0,742209
36,326667	0,2	-0,745467
36,330000	0,2	-0,748473
36,333333	0,2	-0,751342
36,336667	0,2	-0,754317
36,340000	0,2	-0,757535
36,343333	0,2	-0,760798
36,346667	0,2	-0,763761
36,350000	0,2	-0,766100
36,353333	0,2	-0,767451
36,356667	0,2	-0,767733
36,360000	0,2	-0,767390
36,363333	0,2	-0,767023
36,366667	0,2	-0,767055
36,370000	0,2	-0,767655
36,373333	0,2	-0,768635
36,376667	0,2	-0,769461
36,380000	0,2	-0,769686
36,383333	0,2	-0,769517
36,386667	0,2	-0,769829
36,390000	0,2	-0,771439
36,393333	0,2	-0,774342
36,396667	0,2	-0,777850
36,400000	0,2	-0,781238
36,403333	0,2	-0,784019
36,406667	0,2	-0,786112
36,410000	0,2	-0,788007
36,413333	0,2	-0,790329
36,416667	0,2	-0,793140
36,420000	0,2	-0,795830
36,423333	0,2	-0,797531
36,426667	0,2	-0,797742
36,430000	0,2	-0,796876
36,433333	0,2	-0,796177
36,436667	0,2	-0,796703
36,440000	0,2	-0,798395
36,443333	0,2	-0,800285
36,446667	0,2	-0,801465
36,450000	0,2	-0,801759
36,453333	0,2	-0,801633
36,456667	0,2	-0,801675
36,460000	0,2	-0,802240
36,463333	0,2	-0,803334
36,466667	0,2	-0,804653
36,470000	0,2	-0,805952
36,473333	0,2	-0,807520
36,476667	0,2	-0,809903
36,480000	0,2	-0,813079
36,483333	0,2	-0,816432
36,486667	0,2	-0,819480
36,490000	0,2	-0,822051
36,493333	0,2	-0,823955
36,496667	0,2	-0,825210
36,500000	0,2	-0,826456
36,503333	0,2	-0,828532
36,506667	0,2	-0,831575
36,510000	0,2	-0,834788
36,513333	0,2	-0,837074
36,516667	0,2	-0,837858
36,520000	0,2	-0,837356
36,523333	0,2	-0,836110
36,526667	0,2	-0,834475
36,530000	0,2	-0,832758
36,533333	0,2	-0,831597
36,536667	0,2	-0,831654
36,540000	0,2	-0,832960
36,543333	0,2	-0,834951
36,546667	0,2	-0,837011
36,550000	0,2	-0,838817
36,553333	0,2	-0,840490
36,556667	0,2	-0,842490
36,560000	0,2	-0,845145
36,563333	0,2	-0,848175
36,566667	0,2	-0,850818
36,570000	0,2	-0,852506
36,573333	0,2	-0,853412
36,576667	0,2	-0,854155
36,580000	0,2	-0,854961
36,583333	0,2	-0,855563
36,586667	0,2	-0,855833
36,590000	0,2	-0,856018
36,593333	0,2	-0,856460
36,596667	0,2	-0,857224
36,600000	0,2	-0,857838
36,603333	0,2	-0,857691
36,606667	0,2	-0,856758
36,610000	0,2	-0,855544
36,613333	0,2	-0,854404
36,616667	0,2	-0,853219
36,620000	0,2	-0,851742
36,623333	0,2	-0,850200
36,626667	0,2	-0,849298
36,630000	0,2	-0,849690
36,633333	0,2	-0,851678
36,636667	0,2	-0,855075
36,640000	0,2	-0,859124
36,643333	0,2	-0,862886
36,646667	0,2	-0,865740
36,650000	0,2	-0,867390
36,653333	0,2	-0,867874
36,656667	0,2	-0,867873
36,660000	0,2	-0,868352
36,663333	0,2	-0,869633
36,666667	0,2	-0,871254
36,670000	0,2	-0,872590
36,673333	0,2	-0,873268
36,676667	0,2	-0,873286
36,680000	0,2	-0,872997
36,683333	0,2	-0,872939
36,686667	0,2	-0,873419
36,690000	0,2	-0,874195
36,693333	0,2	-0,874626
36,696667	0,2	-0,874066
36,700000	0,2	-0,872299
36,703333	0,2	-0,869956
36,706667	0,2	-0,868195
36,710000	0,2	-0,867625
36,713333	0,2	-0,867808
36,716667	0,2	-0,867777
36,720000	0,2	-0,866752
36,723333	0,2	-0,864485
36,726667	0,2	-0,861071
36,730000	0,2	-0,856385
36,733333	0,2	-0,849822
36,736667	0,2	-0,840929
36,740000	0,2	-0,830041
36,743333	0,2	-0,817791
36,746667	0,2	-0,804504
36,750000	0,2	-0,790495
36,753333	0,2	-0,776130
36,756667	0,2	-0,761351
36,760000	0,2	-0,746028
36,763333	0,2	-0,730709
36,766667	0,2	-0,716431
36,770000	0,2	-0,703982
36,773333	0,2	-0,693675
36,776667	0,2	-0,685695
36,780000	0,2	-0,680211
36,783333	0,2	-0,677256
36,786667	0,2	-0,676903
36,790000	0,2	-0,679443
36,793333	0,2	-0,685125
36,796667	0,2	-0,693751
36,800000	0,2	-0,704585
36,803333	0,2	-0,716771
36,806667	0,2	-0,729833
36,810000	0,2	-0,743610
36,813333	0,2	-0,757668
36,816667	0,2	-0,770981
36,820000	0,2	-0,782532
36,823333	0,2	-0,792073
36,826667	0,2	-0,799990
36,830000	0,2	-0,806771
36,833333	0,2	-0,812823
36,836667	0,2	-0,818433
36,840000	0,2	-0,823760
36,843333	0,2	-0,828895
36,846667	0,2	-0,833793
36,850000	0,2	-0,838241
36,853333	0,2	-0,841892
36,856667	0,2	-0,844369
36,860000	0,2	-0,845620
36,863333	0,2	-0,846252
36,866667	0,2	-0,847155
36,870000	0,2	-0,848794
36,873333	0,2	-0,851214
36,876667	0,2	-0,854323
36,880000	0,2	-0,857703
36,883333	0,2	-0,860645
36,886667	0,2	-0,862727
36,890000	0,2	-0,864056
36,893333	0,2	-0,864974
36,896667	0,2	-0,865885
36,900000	0,2	-0,867252
36,903333	0,2	-0,869357
36,906667	0,2	-0,871889
36,910000	0,2	-0,873998
36,913333	0,2	-0,875053
36,916667	0,2	-0,875214
36,920000	0,2	-0,875078
36,923333	0,2	-0,875071
36,926667	0,2	-0,875327
36,930000	0,2	-0,875849
36,933333	0,2	-0,876591
36,936667	0,2	-0,877430
36,940000	0,2	-0,878154
36,943333	0,2	-0,878666
36,946667	0,2	-0,879105
36,950000	0,2	-0,879654
36,953333	0,2	-0,880262
36,956667	0,2	-0,880572
36,960000	0,2	-0,880250
36,963333	0,2	-0,879559
36,966667	0,2	-0,879389
36,970000	0,2	-0,880444
36,973333	0,2	-0,882588
36,976667	0,2	-0,884958
36,980000	0,2	-0,886499
36,983333	0,2	-0,886666
36,986667	0,2	-0,885763
36,990000	0,2	-0,884462
36,993333	0,2	-0,883192
36,996667	0,2	-0,882139
37,000000	0,2	-0,881474
37,003333	0,2	-0,881201
37,006667	0,2	-0,880952
37,010000	0,2	-0,880353
37,013333	0,2	-0,879488
37,016667	0,2	-0,878620
37,020000	0,2	-0,877977
37,023333	0,2	-0,877932
37,026667	0,2	-0,878711
37,030000	0,2	-0,880097
37,033333	0,2	-0,881872
37,036667	0,2	-0,884013
37,040000	0,2	-0,886283
37,043333	0,2	-0,888212
37,046667	0,2	-0,889599
37,050000	0,2	-0,890554
37,053333	0,2	-0,891029
37,056667	0,2	-0,890801
37,060000	0,2	-0,889908
37,063333	0,2	-0,888781
37,066667	0,2	-0,888046
37,070000	0,2	-0,888243
37,073333	0,2	-0,889430
37,076667	0,2	-0,891083
37,080000	0,2	-0,892508
37,083333	0,2	-0,893350
37,086667	0,2	-0,893927
37,090000	0,2	-0,894985
37,093333	0,2	-0,896942
37,096667	0,2	-0,899504
37,100000	0,2	-0,901968
37,103333	0,2	-0,903658
37,106667	0,2	-0,904290
37,110000	0,2	-0,904127
37,113333	0,2	-0,903740
37,116667	0,2	-0,903640
37,120000	0,2	-0,904088
37,123333	0,2	-0,905177
37,126667	0,2	-0,906902
37,130000	0,2	-0,908988
37,133333	0,2	-0,910951
37,136667	0,2	-0,912555
37,140000	0,2	-0,914044
37,143333	0,2	-0,915802
37,146667	0,2	-0,917738
37,150000	0,2	-0,919135
37,153333	0,2	-0,919260
37,156667	0,2	-0,918245
37,160000	0,2	-0,917163
37,163333	0,2	-0,917012
37,166667	0,2	-0,917823
37,170000	0,2	-0,918949
37,173333	0,2	-0,919950
37,176667	0,2	-0,920871
37,180000	0,2	-0,921768
37,183333	0,2	-0,922366
37,186667	0,2	-0,922523
37,190000	0,2	-0,922551
37,193333	0,2	-0,922886
37,196667	0,2	-0,923711
37,200000	0,2	-0,924819
37,203333	0,2	-0,925831
37,206667	0,2	-0,926578
37,210000	0,2	-0,927139
37,213333	0,2	-0,927602
37,216667	0,2	-0,927928
37,220000	0,2	-0,928039
37,223333	0,2	-0,927959
37,226667	0,2	-0,927825
37,230000	0,2	-0,927789
37,233333	0,2	-0,927705
37,236667	0,2	-0,927067
37,240000	0,2	-0,925756
37,243333	0,2	-0,924506
37,246667	0,2	-0,924111
37,250000	0,2	-0,924470
37,253333	0,2	-0,924798
37,256667	0,2	-0,924695
37,260000	0,2	-0,924588
37,263333	0,2	-0,925107
37,266667	0,2	-0,926393
37,270000	0,2	-0,927923
37,273333	0,2	-0,928810
37,276667	0,2	-0,928486
37,280000	0,2	-0,927051
37,283333	0,2	-0,924883
37,286667	0,2	-0,922406
37,290000	0,2	-0,920181
37,293333	0,2	-0,918608
37,296667	0,2	-0,917658
37,300000	0,2	-0,917238
37,303333	0,2	-0,917381
37,306667	0,2	-0,917832
37,310000	0,2	-0,917908
37,313333	0,2	-0,917102
37,316667	0,2	-0,915719
37,320000	0,2	-0,914589
37,323333	0,2	-0,914208
37,326667	0,2	-0,914561
37,330000	0,2	-0,915467
37,333333	0,2	-0,916704
37,336667	0,2	-0,918189
37,340000	0,2	-0,919975
37,343333	0,2	-0,921913
37,346667	0,2	-0,923640
37,350000	0,2	-0,924908
37,353333	0,2	-0,925622
37,356667	0,2	-0,925622
37,360000	0,2	-0,924841
37,363333	0,2	-0,923689
37,366667	0,2	-0,922765
37,370000	0,2	-0,922212
37,373333	0,2	-0,921751
37,376667	0,2	-0,921192
37,380000	0,2	-0,920572
37,383333	0,2	-0,920008
37,386667	0,2	-0,919640
37,390000	0,2	-0,919409
37,393333	0,2	-0,918922
37,396667	0,2	-0,917945
37,400000	0,2	-0,916763
37,403333	0,2	-0,915801
37,406667	0,2	-0,915314
37,410000	0,2	-0,915516
37,413333	0,2	-0,916435
37,416667	0,2	-0,917755
37,420000	0,2	-0,919173
37,423333	0,2	-0,920500
37,426667	0,2	-0,921429
37,430000	0,2	-0,921849
37,433333	0,2	-0,922145
37,436667	0,2	-0,922665
37,440000	0,2	-0,923219
37,443333	0,2	-0,923416
37,446667	0,2	-0,923196
37,450000	0,2	-0,922771
37,453333	0,2	-0,922343
37,456667	0,2	-0,922015
37,460000	0,2	-0,921703
37,463333	0,2	-0,921228
37,466667	0,2	-0,920614
37,470000	0,2	-0,920094
37,473333	0,2	-0,919841
37,476667	0,2	-0,919795
37,480000	0,2	-0,919689
37,483333	0,2	-0,919303
37,486667	0,2	-0,918837
37,490000	0,2	-0,918736
37,493333	0,2	-0,919053
37,496667	0,2	-0,919449
37,500000	0,2	-0,919741
37,503333	0,2	-0,919916
37,506667	0,2	-0,919798
37,510000	0,2	-0,919161
37,513333	0,2	-0,918044
37,516667	0,2	-0,916688
37,520000	0,2	-0,915312
37,523333	0,2	-0,914166
37,526667	0,2	-0,913492
37,530000	0,2	-0,913167
37,533333	0,2	-0,912732
37,536667	0,2	-0,912135
37,540000	0,2	-0,912040
37,543333	0,2	-0,913002
37,546667	0,2	-0,914766
37,550000	0,2	-0,916659
37,553333	0,2	-0,918201
37,556667	0,2	-0,919098
37,560000	0,2	-0,918957
37,563333	0,2	-0,917472
37,566667	0,2	-0,914793
37,570000	0,2	-0,911427
37,573333	0,2	-0,908223
37,576667	0,2	-0,906264
37,580000	0,2	-0,906078
37,583333	0,2	-0,907332
37,586667	0,2	-0,909390
37,590000	0,2	-0,911622
37,593333	0,2	-0,913448
37,596667	0,2	-0,914558
37,600000	0,2	-0,915036
37,603333	0,2	-0,915247
37,606667	0,2	-0,915458
37,610000	0,2	-0,915603
37,613333	0,2	-0,915569
37,616667	0,2	-0,915416
37,620000	0,2	-0,915069
37,623333	0,2	-0,914320
37,626667	0,2	-0,913262
37,630000	0,2	-0,912330
37,633333	0,2	-0,911956
37,636667	0,2	-0,912283
37,640000	0,2	-0,913049
37,643333	0,2	-0,913804
37,646667	0,2	-0,914324
37,650000	0,2	-0,914751
37,653333	0,2	-0,915276
37,656667	0,2	-0,915807
37,660000	0,2	-0,916147
37,663333	0,2	-0,916394
37,666667	0,2	-0,916820
37,670000	0,2	-0,917425
37,673333	0,2	-0,917987
37,676667	0,2	-0,918362
37,680000	0,2	-0,918423
37,683333	0,2	-0,918111
37,686667	0,2	-0,917753
37,690000	0,2	-0,918009
37,693333	0,2	-0,919225
37,696667	0,2	-0,920794
37,700000	0,2	-0,921560
37,703333	0,2	-0,920907
37,706667	0,2	-0,919188
37,710000	0,2	-0,917266
37,713333	0,2	-0,915770
37,716667	0,2	-0,914674
37,720000	0,2	-0,913583
37,723333	0,2	-0,912260
37,726667	0,2	-0,910939
37,730000	0,2	-0,910277
37,733333	0,2	-0,910748
37,736667	0,2	-0,912075
37,740000	0,2	-0,913434
37,743333	0,2	-0,914212
37,746667	0,2	-0,914431
37,750000	0,2	-0,914413
37,753333	0,2	-0,914330
37,756667	0,2	-0,914300
37,760000	0,2	-0,914646
37,763333	0,2	-0,915674
37,766667	0,2	-0,917302
37,770000	0,2	-0,919008
37,773333	0,2	-0,920163
37,776667	0,2	-0,920317
37,780000	0,2	-0,919301
37,783333	0,2	-0,917357
37,786667	0,2	-0,915036
37,790000	0,2	-0,912906
37,793333	0,2	-0,911341
37,796667	0,2	-0,910334
37,800000	0,2	-0,909630
37,803333	0,2	-0,909143
37,806667	0,2	-0,908951
37,810000	0,2	-0,908959
37,813333	0,2	-0,909005
37,816667	0,2	-0,909233
37,820000	0,2	-0,909965
37,823333	0,2	-0,911277
37,826667	0,2	-0,912805
37,830000	0,2	-0,913916
37,833333	0,2	-0,914212
37,836667	0,2	-0,914023
37,840000	0,2	-0,914182
37,843333	0,2	-0,915058
37,846667	0,2	-0,916084
37,850000	0,2	-0,916386
37,853333	0,2	-0,915582
37,856667	0,2	-0,913927
37,860000	0,2	-0,911929
37,863333	0,2	-0,909928
37,866667	0,2	-0,908013
37,870000	0,2	-0,906312
37,873333	0,2	-0,905204
37,876667	0,2	-0,904986
37,880000	0,2	-0,905535
37,883333	0,2	-0,906545
37,886667	0,2	-0,907785
37,890000	0,2	-0,909022
37,893333	0,2	-0,909900
37,896667	0,2	-0,910000
37,900000	0,2	-0,909125
37,903333	0,2	-0,907613
37,906667	0,2	-0,906187
37,910000	0,2	-0,905381
37,913333	0,2	-0,905227
37,916667	0,2	-0,905531
37,920000	0,2	-0,906012
37,923333	0,2	-0,906049
37,926667	0,2	-0,904952
37,930000	0,2	-0,902625
37,933333	0,2	-0,899712
37,936667	0,2	-0,897225
37,940000	0,2	-0,895967
37,943333	0,2	-0,896078
37,946667	0,2	-0,897124
37,950000	0,2	-0,898386
37,953333	0,2	-0,899129
37,956667	0,2	-0,898918
37,960000	0,2	-0,897819
37,963333	0,2	-0,896368
37,966667	0,2	-0,895370
37,970000	0,2	-0,895510
37,973333	0,2	-0,896902
37,976667	0,2	-0,898933
37,980000	0,2	-0,900635
37,983333	0,2	-0,901393
37,986667	0,2	-0,901242
37,990000	0,2	-0,900421
37,993333	0,2	-0,899120
37,996667	0,2	-0,897890
38,000000	0,2	-0,897436
38,003333	0,2	-0,897758
38,006667	0,2	-0,898125
38,010000	0,2	-0,898072
38,013333	0,2	-0,898022
38,016667	0,2	-0,898578
38,020000	0,2	-0,899521
38,023333	0,2	-0,900049
38,026667	0,2	-0,899739
38,030000	0,2	-0,898684
38,033333	0,2	-0,897130
38,036667	0,2	-0,895546
38,040000	0,2	-0,894672
38,043333	0,2	-0,895182
38,046667	0,2	-0,897133
38,050000	0,2	-0,899769
38,053333	0,2	-0,902108
38,056667	0,2	-0,903394
38,060000	0,2	-0,903161
38,063333	0,2	-0,901669
38,066667	0,2	-0,899969
38,070000	0,2	-0,898958
38,073333	0,2	-0,898682
38,076667	0,2	-0,898628
38,080000	0,2	-0,898285
38,083333	0,2	-0,897441
38,086667	0,2	-0,896181
38,090000	0,2	-0,894778
38,093333	0,2	-0,893521
38,096667	0,2	-0,892399
38,100000	0,2	-0,891130
38,103333	0,2	-0,889548
38,106667	0,2	-0,887768
38,110000	0,2	-0,886050
38,113333	0,2	-0,884672
38,116667	0,2	-0,883731
38,120000	0,2	-0,882955
38,123333	0,2	-0,881778
38,126667	0,2	-0,879708
38,130000	0,2	-0,876731
38,133333	0,2	-0,873220
38,136667	0,2	-0,869384
38,140000	0,2	-0,865292
38,143333	0,2	-0,861267
38,146667	0,2	-0,857575
38,150000	0,2	-0,854019
38,153333	0,2	-0,850247
38,156667	0,2	-0,846438
38,160000	0,2	-0,843308
38,163333	0,2	-0,841148
38,166667	0,2	-0,839494
38,170000	0,2	-0,837850
38,173333	0,2	-0,835885
38,176667	0,2	-0,833263
38,180000	0,2	-0,830067
38,183333	0,2	-0,826907
38,186667	0,2	-0,824362
38,190000	0,2	-0,822880
38,193333	0,2	-0,822786
38,196667	0,2	-0,823885
38,200000	0,2	-0,825478
38,203333	0,2	-0,827041
38,206667	0,2	-0,828718
38,210000	0,2	-0,830967
38,213333	0,2	-0,833824
38,216667	0,2	-0,836879
38,220000	0,2	-0,839845
38,223333	0,2	-0,842792
38,226667	0,2	-0,845878
38,230000	0,2	-0,849179
38,233333	0,2	-0,852752
38,236667	0,2	-0,856548
38,240000	0,2	-0,860202
38,243333	0,2	-0,863140
38,246667	0,2	-0,864884
38,250000	0,2	-0,865299
38,253333	0,2	-0,864663
38,256667	0,2	-0,863552
38,260000	0,2	-0,862609
38,263333	0,2	-0,862343
38,266667	0,2	-0,863127
38,270000	0,2	-0,865105
38,273333	0,2	-0,867826
38,276667	0,2	-0,870313
38,280000	0,2	-0,871916
38,283333	0,2	-0,872880
38,286667	0,2	-0,873785
38,290000	0,2	-0,874869
38,293333	0,2	-0,876237
38,296667	0,2	-0,878049
38,300000	0,2	-0,880203
38,303333	0,2	-0,882288
38,306667	0,2	-0,883879
38,310000	0,2	-0,884783
38,313333	0,2	-0,885137
38,316667	0,2	-0,885324
38,320000	0,2	-0,885733
38,323333	0,2	-0,886327
38,326667	0,2	-0,886506
38,330000	0,2	-0,885676
38,333333	0,2	-0,883743
38,336667	0,2	-0,880953
38,340000	0,2	-0,877861
38,343333	0,2	-0,875324
38,346667	0,2	-0,873999
38,350000	0,2	-0,874080
38,353333	0,2	-0,875486
38,356667	0,2	-0,877917
38,360000	0,2	-0,880899
38,363333	0,2	-0,884015
38,366667	0,2	-0,886907
38,370000	0,2	-0,889121
38,373333	0,2	-0,890246
38,376667	0,2	-0,890248
38,380000	0,2	-0,889495
38,383333	0,2	-0,888467
38,386667	0,2	-0,887394
38,390000	0,2	-0,886111
38,393333	0,2	-0,884417
38,396667	0,2	-0,882637
38,400000	0,2	-0,881462
38,403333	0,2	-0,881119
38,406667	0,2	-0,881161
38,410000	0,2	-0,881118
38,413333	0,2	-0,880969
38,416667	0,2	-0,881009
38,420000	0,2	-0,881426
38,423333	0,2	-0,882148
38,426667	0,2	-0,883062
38,430000	0,2	-0,884051
38,433333	0,2	-0,884635
38,436667	0,2	-0,884179
38,440000	0,2	-0,882730
38,443333	0,2	-0,881146
38,446667	0,2	-0,880247
38,450000	0,2	-0,880295
38,453333	0,2	-0,881222
38,456667	0,2	-0,882846
38,460000	0,2	-0,884796
38,463333	0,2	-0,886469
38,466667	0,2	-0,887115
38,470000	0,2	-0,886134
38,473333	0,2	-0,883572
38,476667	0,2	-0,880274
38,480000	0,2	-0,877387
38,483333	0,2	-0,875728
38,486667	0,2	-0,875515
38,490000	0,2	-0,876404
38,493333	0,2	-0,877793
38,496667	0,2	-0,879206
38,500000	0,2	-0,880331
38,503333	0,2	-0,880936
38,506667	0,2	-0,881005
38,510000	0,2	-0,880835
38,513333	0,2	-0,880706
38,516667	0,2	-0,880550
38,520000	0,2	-0,880093
38,523333	0,2	-0,879132
38,526667	0,2	-0,877762
38,530000	0,2	-0,876562
38,533333	0,2	-0,876247
38,536667	0,2	-0,876883
38,540000	0,2	-0,877692
38,543333	0,2	-0,877862
38,546667	0,2	-0,877432
38,550000	0,2	-0,877060
38,553333	0,2	-0,877109
38,556667	0,2	-0,877446
38,560000	0,2	-0,877848
38,563333	0,2	-0,878233
38,566667	0,2	-0,878686
38,570000	0,2	-0,879232
38,573333	0,2	-0,879660
38,576667	0,2	-0,879728
38,580000	0,2	-0,879301
38,583333	0,2	-0,878313
38,586667	0,2	-0,876891
38,590000	0,2	-0,875404
38,593333	0,2	-0,874227
38,596667	0,2	-0,873611
38,600000	0,2	-0,873645
38,603333	0,2	-0,874232
38,606667	0,2	-0,875187
38,610000	0,2	-0,876377
38,613333	0,2	-0,877684
38,616667	0,2	-0,878863
38,620000	0,2	-0,879638
38,623333	0,2	-0,880104
38,626667	0,2	-0,880704
38,630000	0,2	-0,881553
38,633333	0,2	-0,882099
38,636667	0,2	-0,881660
38,640000	0,2	-0,880106
38,643333	0,2	-0,877867
38,646667	0,2	-0,875343
38,650000	0,2	-0,872716
38,653333	0,2	-0,870275
38,656667	0,2	-0,868431
38,660000	0,2	-0,867476
38,663333	0,2	-0,867517
38,666667	0,2	-0,868355
38,670000	0,2	-0,869552
38,673333	0,2	-0,870827
38,676667	0,2	-0,872097
38,680000	0,2	-0,873195
38,683333	0,2	-0,873891
38,686667	0,2	-0,874256
38,690000	0,2	-0,874728
38,693333	0,2	-0,875714
38,696667	0,2	-0,877195
38,700000	0,2	-0,878625
38,703333	0,2	-0,879319
38,706667	0,2	-0,878922
38,710000	0,2	-0,877535
38,713333	0,2	-0,875720
38,716667	0,2	-0,874254
38,720000	0,2	-0,873479
38,723333	0,2	-0,873117
38,726667	0,2	-0,872839
38,730000	0,2	-0,872677
38,733333	0,2	-0,872834
38,736667	0,2	-0,873303
38,740000	0,2	-0,873813
38,743333	0,2	-0,874144
38,746667	0,2	-0,874359
38,750000	0,2	-0,874625
38,753333	0,2	-0,874847
38,756667	0,2	-0,874655
38,760000	0,2	-0,873814
38,763333	0,2	-0,872467
38,766667	0,2	-0,871079
38,770000	0,2	-0,870361
38,773333	0,2	-0,870876
38,776667	0,2	-0,872485
38,780000	0,2	-0,874406
38,783333	0,2	-0,875855
38,786667	0,2	-0,876416
38,790000	0,2	-0,875984
38,793333	0,2	-0,874701
38,796667	0,2	-0,872936
38,800000	0,2	-0,871147
38,803333	0,2	-0,869583
38,806667	0,2	-0,868156
38,810000	0,2	-0,866752
38,813333	0,2	-0,865487
38,816667	0,2	-0,864458
38,820000	0,2	-0,863644
38,823333	0,2	-0,863199
38,826667	0,2	-0,863255
38,830000	0,2	-0,863473
38,833333	0,2	-0,863336
38,836667	0,2	-0,862669
38,840000	0,2	-0,861628
38,843333	0,2	-0,860467
38,846667	0,2	-0,859446
38,850000	0,2	-0,858811
38,853333	0,2	-0,858643
38,856667	0,2	-0,858808
38,860000	0,2	-0,859241
38,863333	0,2	-0,859981
38,866667	0,2	-0,860861
38,870000	0,2	-0,861462
38,873333	0,2	-0,861403
38,876667	0,2	-0,860645
38,880000	0,2	-0,859484
38,883333	0,2	-0,858308
38,886667	0,2	-0,857440
38,890000	0,2	-0,857209
38,893333	0,2	-0,857864
38,896667	0,2	-0,859215
38,900000	0,2	-0,860762
38,903333	0,2	-0,862307
38,906667	0,2	-0,863906
38,910000	0,2	-0,865295
38,913333	0,2	-0,865913
38,916667	0,2	-0,865398
38,920000	0,2	-0,863949
38,923333	0,2	-0,862276
38,926667	0,2	-0,861101
38,930000	0,2	-0,860669
38,933333	0,2	-0,860782
38,936667	0,2	-0,861169
38,940000	0,2	-0,861709
38,943333	0,2	-0,862239
38,946667	0,2	-0,862346
38,950000	0,2	-0,861661
38,953333	0,2	-0,860232
38,956667	0,2	-0,858538
38,960000	0,2	-0,857232
38,963333	0,2	-0,856786
38,966667	0,2	-0,857216
38,970000	0,2	-0,858108
38,973333	0,2	-0,858950
38,976667	0,2	-0,859506
38,980000	0,2	-0,859907
38,983333	0,2	-0,860250
38,986667	0,2	-0,860292
38,990000	0,2	-0,859915
38,993333	0,2	-0,859544
38,996667	0,2	-0,859686
39,000000	0,2	-0,860304
39,003333	0,2	-0,860835
39,006667	0,2	-0,860686
39,010000	0,2	-0,859775
39,013333	0,2	-0,858831
39,016667	0,2	-0,858931
39,020000	0,2	-0,860359
39,023333	0,2	-0,862175
39,026667	0,2	-0,863151
39,030000	0,2	-0,862845
39,033333	0,2	-0,861690
39,036667	0,2	-0,860426
39,040000	0,2	-0,859669
39,043333	0,2	-0,859678
39,046667	0,2	-0,860240
39,050000	0,2	-0,860891
39,053333	0,2	-0,861294
39,056667	0,2	-0,861328
39,060000	0,2	-0,860960
39,063333	0,2	-0,860170
39,066667	0,2	-0,859031
39,070000	0,2	-0,857831
39,073333	0,2	-0,856932
39,076667	0,2	-0,856383
39,080000	0,2	-0,855912
39,083333	0,2	-0,855363
39,086667	0,2	-0,854851
39,090000	0,2	-0,854458
39,093333	0,2	-0,854157
39,096667	0,2	-0,854064
39,100000	0,2	-0,854337
39,103333	0,2	-0,854829
39,106667	0,2	-0,855146
39,110000	0,2	-0,855023
39,113333	0,2	-0,854513
39,116667	0,2	-0,853823
39,120000	0,2	-0,852917
39,123333	0,2	-0,851594
39,126667	0,2	-0,850103
39,130000	0,2	-0,849140
39,133333	0,2	-0,849147
39,136667	0,2	-0,850018
39,140000	0,2	-0,851267
39,143333	0,2	-0,852249
39,146667	0,2	-0,852694
39,150000	0,2	-0,853050
39,153333	0,2	-0,853890
39,156667	0,2	-0,855118
39,160000	0,2	-0,856129
39,163333	0,2	-0,856576
39,166667	0,2	-0,856647
39,170000	0,2	-0,856775
39,173333	0,2	-0,857261
39,176667	0,2	-0,857942
39,180000	0,2	-0,858188
39,183333	0,2	-0,857367
39,186667	0,2	-0,855337
39,190000	0,2	-0,852586
39,193333	0,2	-0,849893
39,196667	0,2	-0,847847
39,200000	0,2	-0,846661
39,203333	0,2	-0,846379
39,206667	0,2	-0,847129
39,210000	0,2	-0,848955
39,213333	0,2	-0,851428
39,216667	0,2	-0,853676
39,220000	0,2	-0,854924
39,223333	0,2	-0,854970
39,226667	0,2	-0,854147
39,230000	0,2	-0,852965
39,233333	0,2	-0,851968
39,236667	0,2	-0,851608
39,240000	0,2	-0,852014
39,243333	0,2	-0,853051
39,246667	0,2	-0,854496
39,250000	0,2	-0,856007
39,253333	0,2	-0,857107
39,256667	0,2	-0,857450
39,260000	0,2	-0,857005
39,263333	0,2	-0,855972
39,266667	0,2	-0,854672
39,270000	0,2	-0,853337
39,273333	0,2	-0,851963
39,276667	0,2	-0,850440
39,280000	0,2	-0,848841
39,283333	0,2	-0,847720
39,286667	0,2	-0,847939
39,290000	0,2	-0,849831
39,293333	0,2	-0,852704
39,296667	0,2	-0,855224
39,300000	0,2	-0,856236
39,303333	0,2	-0,855478
39,306667	0,2	-0,853656
39,310000	0,2	-0,851710
39,313333	0,2	-0,850091
39,316667	0,2	-0,848827
39,320000	0,2	-0,847930
39,323333	0,2	-0,847388
39,326667	0,2	-0,846888
39,330000	0,2	-0,845950
39,333333	0,2	-0,844570
39,336667	0,2	-0,843352
39,340000	0,2	-0,842831
39,343333	0,2	-0,843108
39,346667	0,2	-0,843936
39,350000	0,2	-0,844807
39,353333	0,2	-0,845313
39,356667	0,2	-0,845422
39,360000	0,2	-0,845302
39,363333	0,2	-0,845137
39,366667	0,2	-0,845056
39,370000	0,2	-0,845094
39,373333	0,2	-0,845219
39,376667	0,2	-0,845354
39,380000	0,2	-0,845438
39,383333	0,2	-0,845573
39,386667	0,2	-0,846040
39,390000	0,2	-0,847104
39,393333	0,2	-0,848737
39,396667	0,2	-0,850638
39,400000	0,2	-0,852530
39,403333	0,2	-0,854182
39,406667	0,2	-0,855225
39,410000	0,2	-0,855383
39,413333	0,2	-0,854840
39,416667	0,2	-0,854118
39,420000	0,2	-0,853636
39,423333	0,2	-0,853398
39,426667	0,2	-0,853072
39,430000	0,2	-0,852260
39,433333	0,2	-0,850695
39,436667	0,2	-0,848424
39,440000	0,2	-0,845889
39,443333	0,2	-0,843656
39,446667	0,2	-0,842083
39,450000	0,2	-0,841229
39,453333	0,2	-0,840968
39,456667	0,2	-0,841240
39,460000	0,2	-0,842075
39,463333	0,2	-0,843224
39,466667	0,2	-0,844130
39,470000	0,2	-0,844442
39,473333	0,2	-0,844303
39,476667	0,2	-0,844123
39,480000	0,2	-0,844261
39,483333	0,2	-0,844911
39,486667	0,2	-0,846097
39,490000	0,2	-0,847617
39,493333	0,2	-0,849112
39,496667	0,2	-0,850233
39,500000	0,2	-0,850596
39,503333	0,2	-0,849802
39,506667	0,2	-0,847891
39,510000	0,2	-0,845550
39,513333	0,2	-0,843421
39,516667	0,2	-0,841508
39,520000	0,2	-0,839620
39,523333	0,2	-0,837980
39,526667	0,2	-0,837151
39,530000	0,2	-0,837535
39,533333	0,2	-0,838962
39,536667	0,2	-0,840850
39,540000	0,2	-0,842596
39,543333	0,2	-0,843658
39,546667	0,2	-0,843780
39,550000	0,2	-0,843405
39,553333	0,2	-0,843385
39,556667	0,2	-0,844260
39,560000	0,2	-0,845972
39,563333	0,2	-0,847957
39,566667	0,2	-0,849419
39,570000	0,2	-0,849737
39,573333	0,2	-0,848767
39,576667	0,2	-0,846807
39,580000	0,2	-0,844278
39,583333	0,2	-0,841434
39,586667	0,2	-0,838545
39,590000	0,2	-0,836143
39,593333	0,2	-0,834803
39,596667	0,2	-0,834735
39,600000	0,2	-0,835527
39,603333	0,2	-0,836499
39,606667	0,2	-0,837375
39,610000	0,2	-0,838291
39,613333	0,2	-0,839351
39,616667	0,2	-0,840495
39,620000	0,2	-0,841561
39,623333	0,2	-0,842249
39,626667	0,2	-0,842034
39,630000	0,2	-0,840418
39,633333	0,2	-0,837653
39,636667	0,2	-0,834966
39,640000	0,2	-0,833643
39,643333	0,2	-0,834033
39,646667	0,2	-0,835511
39,650000	0,2	-0,837146
39,653333	0,2	-0,838425
39,656667	0,2	-0,839486
39,660000	0,2	-0,840708
39,663333	0,2	-0,842178
39,666667	0,2	-0,843513
39,670000	0,2	-0,844182
39,673333	0,2	-0,844002
39,676667	0,2	-0,843236
39,680000	0,2	-0,842346
39,683333	0,2	-0,841817
39,686667	0,2	-0,841896
39,690000	0,2	-0,842270
39,693333	0,2	-0,842262
39,696667	0,2	-0,841636
39,700000	0,2	-0,840967
39,703333	0,2	-0,840965
39,706667	0,2	-0,841774
39,710000	0,2	-0,842953
39,713333	0,2	-0,843846
39,716667	0,2	-0,844041
39,720000	0,2	-0,843528
39,723333	0,2	-0,842521
39,726667	0,2	-0,841313
39,730000	0,2	-0,840184
39,733333	0,2	-0,839338
39,736667	0,2	-0,838942
39,740000	0,2	-0,838982
39,743333	0,2	-0,839070
39,746667	0,2	-0,838650
39,750000	0,2	-0,837537
39,753333	0,2	-0,836163
39,756667	0,2	-0,835126
39,760000	0,2	-0,834700
39,763333	0,2	-0,834789
39,766667	0,2	-0,835132
39,770000	0,2	-0,835465
39,773333	0,2	-0,835572
39,776667	0,2	-0,835448
39,780000	0,2	-0,835348
39,783333	0,2	-0,835402
39,786667	0,2	-0,835473
39,790000	0,2	-0,835569
39,793333	0,2	-0,835913
39,796667	0,2	-0,836566
39,800000	0,2	-0,837386
39,803333	0,2	-0,838155
39,806667	0,2	-0,838534
39,810000	0,2	-0,838336
39,813333	0,2	-0,837898
39,816667	0,2	-0,837820
39,820000	0,2	-0,838392
39,823333	0,2	-0,839324
39,826667	0,2	-0,839923
39,830000	0,2	-0,839716
39,833333	0,2	-0,838920
39,836667	0,2	-0,838112
39,840000	0,2	-0,837666
39,843333	0,2	-0,837693
39,846667	0,2	-0,838162
39,850000	0,2	-0,838904
39,853333	0,2	-0,839852
39,856667	0,2	-0,841347
39,860000	0,2	-0,843560
39,863333	0,2	-0,845686
39,866667	0,2	-0,846476
39,870000	0,2	-0,845495
39,873333	0,2	-0,843199
39,876667	0,2	-0,840116
39,880000	0,2	-0,836762
39,883333	0,2	-0,833789
39,886667	0,2	-0,831404
39,890000	0,2	-0,829127
39,893333	0,2	-0,826558
39,896667	0,2	-0,824033
39,900000	0,2	-0,822256
39,903333	0,2	-0,821571
39,906667	0,2	-0,821759
39,910000	0,2	-0,822407
39,913333	0,2	-0,823387
39,916667	0,2	-0,824864
39,920000	0,2	-0,826807
39,923333	0,2	-0,828822
39,926667	0,2	-0,830487
39,930000	0,2	-0,831623
39,933333	0,2	-0,832137
39,936667	0,2	-0,831787
39,940000	0,2	-0,830459
39,943333	0,2	-0,828688
39,946667	0,2	-0,827439
39,950000	0,2	-0,827268
39,953333	0,2	-0,827903
39,956667	0,2	-0,828558
39,960000	0,2	-0,828487
39,963333	0,2	-0,827548
39,966667	0,2	-0,826345
39,970000	0,2	-0,825513
39,973333	0,2	-0,825202
39,976667	0,2	-0,825416
39,980000	0,2	-0,826236
39,983333	0,2	-0,827564
39,986667	0,2	-0,829029
39,990000	0,2	-0,830201
39,993333	0,2	-0,830743
39,996667	0,2	-0,830568
40,000000	0,2	-0,829950
