# Supplementary material for: Dynamics of the compartmentalized Streptomyces chromosome during metabolic differentiation
Source: Nat Commun. 2021 Sep 1;12:5221. doi: 10.1038/s41467-021-25462-1 (PMC8410849; doi:10.1038/s41467-021-25462-1)
Supplement: Supplementary file 9 — Source Data [file 41467_2021_25462_MOESM9_ESM.zip › Source Data/Source_data_Supplementary-Fig_2C/WT_24h_5.txt]

File Path	chrom://actine-inst-00/ChromeleonLocal/Instrument Data/U3000/utilisateurs/Herve/stephanie congo 30-04-2021/05-05-21-congoSteph-insert-1.seq/961.smp/UV_VIS_2.channel/UV_VIS_2.chm
Channel	UV_VIS_2

Injection Information:
Data Vault	ChromeleonLocal
Injection	125-WT-MP5-24H-NT-RAYAN2
Injection Number	125
Position	RA5
Comment	
Processing Method	Basic Quantitative
Instrument Method	Meth Congo40min
Type	Unknown
Status	Finished
Injection Date	14/05/2021
Injection Time	05:26:05
Injection Volume (µl)	80,000
Dilution Factor	1,0000
Weight	1,0000

Chromatogram Data Information:
Time Min. (min)	0,000000
Time Max. (min)	40,000000
Data Points	12001
Detector	UV
Generating Data System	Chromeleon 7.2.9.11323
Exporting Data System	Chromeleon 7.2.9.0
Operator	Instrument Controller
Signal Quantity	Absorbance
Signal Unit	mAU
Signal Min.	-2,973534
Signal Max.	212,322057
Channel	UV_VIS_2
Driver Name	DAD3000.dll
Channel Type	Evaluation
Min. Step (s)	0,2
Max. Step (s)	0,2
Average Step (s)	0,2

Signal Parameter Information:
Signal Info	WVL:297 nm

Chromatogram Data:
Time (min)	Step (s)	Value (mAU)
0,000000	n.a.	0,000000
0,003333	0,2	-0,000535
0,006667	0,2	-0,004254
0,010000	0,2	-0,016288
0,013333	0,2	-0,040725
0,016667	0,2	-0,075992
0,020000	0,2	-0,114419
0,023333	0,2	-0,146513
0,026667	0,2	-0,166049
0,030000	0,2	-0,172132
0,033333	0,2	-0,167797
0,036667	0,2	-0,157507
0,040000	0,2	-0,145550
0,043333	0,2	-0,135321
0,046667	0,2	-0,128800
0,050000	0,2	-0,126273
0,053333	0,2	-0,126717
0,056667	0,2	-0,128641
0,060000	0,2	-0,130830
0,063333	0,2	-0,132611
0,066667	0,2	-0,133575
0,070000	0,2	-0,133374
0,073333	0,2	-0,132074
0,076667	0,2	-0,130143
0,080000	0,2	-0,127933
0,083333	0,2	-0,125664
0,086667	0,2	-0,123763
0,090000	0,2	-0,122761
0,093333	0,2	-0,123062
0,096667	0,2	-0,124805
0,100000	0,2	-0,127644
0,103333	0,2	-0,130860
0,106667	0,2	-0,133805
0,110000	0,2	-0,136214
0,113333	0,2	-0,138288
0,116667	0,2	-0,140454
0,120000	0,2	-0,142895
0,123333	0,2	-0,145384
0,126667	0,2	-0,147563
0,130000	0,2	-0,149319
0,133333	0,2	-0,151041
0,136667	0,2	-0,153463
0,140000	0,2	-0,157023
0,143333	0,2	-0,161415
0,146667	0,2	-0,165911
0,150000	0,2	-0,170071
0,153333	0,2	-0,174181
0,156667	0,2	-0,178826
0,160000	0,2	-0,183964
0,163333	0,2	-0,188860
0,166667	0,2	-0,192867
0,170000	0,2	-0,196048
0,173333	0,2	-0,199074
0,176667	0,2	-0,202623
0,180000	0,2	-0,207012
0,183333	0,2	-0,212319
0,186667	0,2	-0,218543
0,190000	0,2	-0,225452
0,193333	0,2	-0,232480
0,196667	0,2	-0,238959
0,200000	0,2	-0,244364
0,203333	0,2	-0,248477
0,206667	0,2	-0,251510
0,210000	0,2	-0,253967
0,213333	0,2	-0,256514
0,216667	0,2	-0,259901
0,220000	0,2	-0,264576
0,223333	0,2	-0,270225
0,226667	0,2	-0,275984
0,230000	0,2	-0,281081
0,233333	0,2	-0,285119
0,236667	0,2	-0,288187
0,240000	0,2	-0,290999
0,243333	0,2	-0,294418
0,246667	0,2	-0,298733
0,250000	0,2	-0,303703
0,253333	0,2	-0,309153
0,256667	0,2	-0,315127
0,260000	0,2	-0,321386
0,263333	0,2	-0,327305
0,266667	0,2	-0,332548
0,270000	0,2	-0,337357
0,273333	0,2	-0,342125
0,276667	0,2	-0,347131
0,280000	0,2	-0,352607
0,283333	0,2	-0,358630
0,286667	0,2	-0,364854
0,290000	0,2	-0,370769
0,293333	0,2	-0,376224
0,296667	0,2	-0,381413
0,300000	0,2	-0,386588
0,303333	0,2	-0,392019
0,306667	0,2	-0,397927
0,310000	0,2	-0,404172
0,313333	0,2	-0,410159
0,316667	0,2	-0,415272
0,320000	0,2	-0,419467
0,323333	0,2	-0,423288
0,326667	0,2	-0,427418
0,330000	0,2	-0,432451
0,333333	0,2	-0,438771
0,336667	0,2	-0,446195
0,340000	0,2	-0,453929
0,343333	0,2	-0,461138
0,346667	0,2	-0,467426
0,350000	0,2	-0,472884
0,353333	0,2	-0,477881
0,356667	0,2	-0,482824
0,360000	0,2	-0,488093
0,363333	0,2	-0,493933
0,366667	0,2	-0,500119
0,370000	0,2	-0,505999
0,373333	0,2	-0,511180
0,376667	0,2	-0,516006
0,380000	0,2	-0,521169
0,383333	0,2	-0,526860
0,386667	0,2	-0,532669
0,390000	0,2	-0,538350
0,393333	0,2	-0,544167
0,396667	0,2	-0,550508
0,400000	0,2	-0,557481
0,403333	0,2	-0,564784
0,406667	0,2	-0,571873
0,410000	0,2	-0,578303
0,413333	0,2	-0,584099
0,416667	0,2	-0,589919
0,420000	0,2	-0,596551
0,423333	0,2	-0,604223
0,426667	0,2	-0,612544
0,430000	0,2	-0,621031
0,433333	0,2	-0,629399
0,436667	0,2	-0,637334
0,440000	0,2	-0,644554
0,443333	0,2	-0,651395
0,446667	0,2	-0,658672
0,450000	0,2	-0,666645
0,453333	0,2	-0,674670
0,456667	0,2	-0,682080
0,460000	0,2	-0,688915
0,463333	0,2	-0,695605
0,466667	0,2	-0,702453
0,470000	0,2	-0,709544
0,473333	0,2	-0,716790
0,476667	0,2	-0,724050
0,480000	0,2	-0,731357
0,483333	0,2	-0,738898
0,486667	0,2	-0,746789
0,490000	0,2	-0,754939
0,493333	0,2	-0,763032
0,496667	0,2	-0,770677
0,500000	0,2	-0,777795
0,503333	0,2	-0,784821
0,506667	0,2	-0,792422
0,510000	0,2	-0,801101
0,513333	0,2	-0,810926
0,516667	0,2	-0,821384
0,520000	0,2	-0,831639
0,523333	0,2	-0,841113
0,526667	0,2	-0,849821
0,530000	0,2	-0,858152
0,533333	0,2	-0,866468
0,536667	0,2	-0,874963
0,540000	0,2	-0,883706
0,543333	0,2	-0,892654
0,546667	0,2	-0,901658
0,550000	0,2	-0,910427
0,553333	0,2	-0,918611
0,556667	0,2	-0,926269
0,560000	0,2	-0,934049
0,563333	0,2	-0,942598
0,566667	0,2	-0,952149
0,570000	0,2	-0,962704
0,573333	0,2	-0,974205
0,576667	0,2	-0,986597
0,580000	0,2	-0,999675
0,583333	0,2	-1,012664
0,586667	0,2	-1,024459
0,590000	0,2	-1,034637
0,593333	0,2	-1,043931
0,596667	0,2	-1,053428
0,600000	0,2	-1,063553
0,603333	0,2	-1,073927
0,606667	0,2	-1,084116
0,610000	0,2	-1,094363
0,613333	0,2	-1,105228
0,616667	0,2	-1,116755
0,620000	0,2	-1,128542
0,623333	0,2	-1,140147
0,626667	0,2	-1,151070
0,630000	0,2	-1,161024
0,633333	0,2	-1,170343
0,636667	0,2	-1,179826
0,640000	0,2	-1,190207
0,643333	0,2	-1,201612
0,646667	0,2	-1,213323
0,650000	0,2	-1,224497
0,653333	0,2	-1,235220
0,656667	0,2	-1,246561
0,660000	0,2	-1,259705
0,663333	0,2	-1,274896
0,666667	0,2	-1,291169
0,670000	0,2	-1,307286
0,673333	0,2	-1,322768
0,676667	0,2	-1,337921
0,680000	0,2	-1,353181
0,683333	0,2	-1,368608
0,686667	0,2	-1,383847
0,690000	0,2	-1,398499
0,693333	0,2	-1,412514
0,696667	0,2	-1,425979
0,700000	0,2	-1,438767
0,703333	0,2	-1,450931
0,706667	0,2	-1,462916
0,710000	0,2	-1,474976
0,713333	0,2	-1,487076
0,716667	0,2	-1,499618
0,720000	0,2	-1,513595
0,723333	0,2	-1,529657
0,726667	0,2	-1,547362
0,730000	0,2	-1,565614
0,733333	0,2	-1,583404
0,736667	0,2	-1,600020
0,740000	0,2	-1,615304
0,743333	0,2	-1,629988
0,746667	0,2	-1,645369
0,750000	0,2	-1,662462
0,753333	0,2	-1,681323
0,756667	0,2	-1,700853
0,760000	0,2	-1,719363
0,763333	0,2	-1,735765
0,766667	0,2	-1,750317
0,770000	0,2	-1,764074
0,773333	0,2	-1,777985
0,776667	0,2	-1,792606
0,780000	0,2	-1,808053
0,783333	0,2	-1,823930
0,786667	0,2	-1,839627
0,790000	0,2	-1,854971
0,793333	0,2	-1,870442
0,796667	0,2	-1,886614
0,800000	0,2	-1,903656
0,803333	0,2	-1,921457
0,806667	0,2	-1,939909
0,810000	0,2	-1,958953
0,813333	0,2	-1,978475
0,816667	0,2	-1,998281
0,820000	0,2	-2,017889
0,823333	0,2	-2,036546
0,826667	0,2	-2,054038
0,830000	0,2	-2,071174
0,833333	0,2	-2,089086
0,836667	0,2	-2,108282
0,840000	0,2	-2,128197
0,843333	0,2	-2,147547
0,846667	0,2	-2,165492
0,850000	0,2	-2,182407
0,853333	0,2	-2,199454
0,856667	0,2	-2,217462
0,860000	0,2	-2,236067
0,863333	0,2	-2,254008
0,866667	0,2	-2,270287
0,870000	0,2	-2,284772
0,873333	0,2	-2,298131
0,876667	0,2	-2,311841
0,880000	0,2	-2,327673
0,883333	0,2	-2,346282
0,886667	0,2	-2,366702
0,890000	0,2	-2,387560
0,893333	0,2	-2,408141
0,896667	0,2	-2,428341
0,900000	0,2	-2,448266
0,903333	0,2	-2,467870
0,906667	0,2	-2,486816
0,910000	0,2	-2,504773
0,913333	0,2	-2,521769
0,916667	0,2	-2,538057
0,920000	0,2	-2,553769
0,923333	0,2	-2,568839
0,926667	0,2	-2,582979
0,930000	0,2	-2,596005
0,933333	0,2	-2,608484
0,936667	0,2	-2,621481
0,940000	0,2	-2,635514
0,943333	0,2	-2,650191
0,946667	0,2	-2,664685
0,950000	0,2	-2,678263
0,953333	0,2	-2,690717
0,956667	0,2	-2,702737
0,960000	0,2	-2,715546
0,963333	0,2	-2,729929
0,966667	0,2	-2,745720
0,970000	0,2	-2,761932
0,973333	0,2	-2,777205
0,976667	0,2	-2,790370
0,980000	0,2	-2,800949
0,983333	0,2	-2,809621
0,986667	0,2	-2,818145
0,990000	0,2	-2,828267
0,993333	0,2	-2,840342
0,996667	0,2	-2,852958
1,000000	0,2	-2,864084
1,003333	0,2	-2,872645
1,006667	0,2	-2,878934
1,010000	0,2	-2,883928
1,013333	0,2	-2,888453
1,016667	0,2	-2,892672
1,020000	0,2	-2,896173
1,023333	0,2	-2,898675
1,026667	0,2	-2,900540
1,030000	0,2	-2,902604
1,033333	0,2	-2,905646
1,036667	0,2	-2,909775
1,040000	0,2	-2,914294
1,043333	0,2	-2,918449
1,046667	0,2	-2,922338
1,050000	0,2	-2,926813
1,053333	0,2	-2,932548
1,056667	0,2	-2,939353
1,060000	0,2	-2,946241
1,063333	0,2	-2,952282
1,066667	0,2	-2,957458
1,070000	0,2	-2,962350
1,073333	0,2	-2,967110
1,076667	0,2	-2,971113
1,080000	0,2	-2,973463
1,083333	0,2	-2,973534
1,086667	0,2	-2,971281
1,090000	0,2	-2,967505
1,093333	0,2	-2,963536
1,096667	0,2	-2,960073
1,100000	0,2	-2,956546
1,103333	0,2	-2,952014
1,106667	0,2	-2,946366
1,110000	0,2	-2,940534
1,113333	0,2	-2,935968
1,116667	0,2	-2,933798
1,120000	0,2	-2,933893
1,123333	0,2	-2,934717
1,126667	0,2	-2,934392
1,130000	0,2	-2,931879
1,133333	0,2	-2,927302
1,136667	0,2	-2,921764
1,140000	0,2	-2,916789
1,143333	0,2	-2,913347
1,146667	0,2	-2,911430
1,150000	0,2	-2,910243
1,153333	0,2	-2,908162
1,156667	0,2	-2,903288
1,160000	0,2	-2,894936
1,163333	0,2	-2,884145
1,166667	0,2	-2,872546
1,170000	0,2	-2,861382
1,173333	0,2	-2,851347
1,176667	0,2	-2,842410
1,180000	0,2	-2,833837
1,183333	0,2	-2,824902
1,186667	0,2	-2,815545
1,190000	0,2	-2,806439
1,193333	0,2	-2,798686
1,196667	0,2	-2,793226
1,200000	0,2	-2,790082
1,203333	0,2	-2,788127
1,206667	0,2	-2,785793
1,210000	0,2	-2,781854
1,213333	0,2	-2,775493
1,216667	0,2	-2,766434
1,220000	0,2	-2,755423
1,223333	0,2	-2,744031
1,226667	0,2	-2,733664
1,230000	0,2	-2,724748
1,233333	0,2	-2,716595
1,236667	0,2	-2,708028
1,240000	0,2	-2,698357
1,243333	0,2	-2,687799
1,246667	0,2	-2,676979
1,250000	0,2	-2,666222
1,253333	0,2	-2,655485
1,256667	0,2	-2,644765
1,260000	0,2	-2,634176
1,263333	0,2	-2,623834
1,266667	0,2	-2,613970
1,270000	0,2	-2,604906
1,273333	0,2	-2,596633
1,276667	0,2	-2,588493
1,280000	0,2	-2,579763
1,283333	0,2	-2,570623
1,286667	0,2	-2,562079
1,290000	0,2	-2,554871
1,293333	0,2	-2,548770
1,296667	0,2	-2,542997
1,300000	0,2	-2,537003
1,303333	0,2	-2,530823
1,306667	0,2	-2,524798
1,310000	0,2	-2,518986
1,313333	0,2	-2,512909
1,316667	0,2	-2,505911
1,320000	0,2	-2,497588
1,323333	0,2	-2,487853
1,326667	0,2	-2,477080
1,330000	0,2	-2,466219
1,333333	0,2	-2,456181
1,336667	0,2	-2,447019
1,340000	0,2	-2,438061
1,343333	0,2	-2,428914
1,346667	0,2	-2,420159
1,350000	0,2	-2,412918
1,353333	0,2	-2,407657
1,356667	0,2	-2,403696
1,360000	0,2	-2,399942
1,363333	0,2	-2,395524
1,366667	0,2	-2,389763
1,370000	0,2	-2,382318
1,373333	0,2	-2,373536
1,376667	0,2	-2,364366
1,380000	0,2	-2,355818
1,383333	0,2	-2,348357
1,386667	0,2	-2,341612
1,390000	0,2	-2,334672
1,393333	0,2	-2,326819
1,396667	0,2	-2,318019
1,400000	0,2	-2,308901
1,403333	0,2	-2,300436
1,406667	0,2	-2,293060
1,410000	0,2	-2,286058
1,413333	0,2	-2,278436
1,416667	0,2	-2,270027
1,420000	0,2	-2,261331
1,423333	0,2	-2,252945
1,426667	0,2	-2,245397
1,430000	0,2	-2,239014
1,433333	0,2	-2,233616
1,436667	0,2	-2,228711
1,440000	0,2	-2,224194
1,443333	0,2	-2,220344
1,446667	0,2	-2,217116
1,450000	0,2	-2,213989
1,453333	0,2	-2,210407
1,456667	0,2	-2,206155
1,460000	0,2	-2,201467
1,463333	0,2	-2,196737
1,466667	0,2	-2,192012
1,470000	0,2	-2,186849
1,473333	0,2	-2,180685
1,476667	0,2	-2,173298
1,480000	0,2	-2,164942
1,483333	0,2	-2,156077
1,486667	0,2	-2,146966
1,490000	0,2	-2,137536
1,493333	0,2	-2,127810
1,496667	0,2	-2,118347
1,500000	0,2	-2,110067
1,503333	0,2	-2,103849
1,506667	0,2	-2,100178
1,510000	0,2	-2,098756
1,513333	0,2	-2,098488
1,516667	0,2	-2,097932
1,520000	0,2	-2,095794
1,523333	0,2	-2,091310
1,526667	0,2	-2,084534
1,530000	0,2	-2,076375
1,533333	0,2	-2,068162
1,536667	0,2	-2,060901
1,540000	0,2	-2,054810
1,543333	0,2	-2,049371
1,546667	0,2	-2,043802
1,550000	0,2	-2,037702
1,553333	0,2	-2,031142
1,556667	0,2	-2,024251
1,560000	0,2	-2,017202
1,563333	0,2	-2,010464
1,566667	0,2	-2,004605
1,570000	0,2	-1,999833
1,573333	0,2	-1,995764
1,576667	0,2	-1,991606
1,580000	0,2	-1,986738
1,583333	0,2	-1,981211
1,586667	0,2	-1,975570
1,590000	0,2	-1,970347
1,593333	0,2	-1,965934
1,596667	0,2	-1,962595
1,600000	0,2	-1,960062
1,603333	0,2	-1,957422
1,606667	0,2	-1,953890
1,610000	0,2	-1,949470
1,613333	0,2	-1,944778
1,616667	0,2	-1,940560
1,620000	0,2	-1,937097
1,623333	0,2	-1,933837
1,626667	0,2	-1,929832
1,630000	0,2	-1,924500
1,633333	0,2	-1,917981
1,636667	0,2	-1,911084
1,640000	0,2	-1,904906
1,643333	0,2	-1,900114
1,646667	0,2	-1,896419
1,650000	0,2	-1,893042
1,653333	0,2	-1,889639
1,656667	0,2	-1,886384
1,660000	0,2	-1,883324
1,663333	0,2	-1,880167
1,666667	0,2	-1,876696
1,670000	0,2	-1,872940
1,673333	0,2	-1,868813
1,676667	0,2	-1,864021
1,680000	0,2	-1,858519
1,683333	0,2	-1,852953
1,686667	0,2	-1,848368
1,690000	0,2	-1,845360
1,693333	0,2	-1,843679
1,696667	0,2	-1,842563
1,700000	0,2	-1,841194
1,703333	0,2	-1,838963
1,706667	0,2	-1,835630
1,710000	0,2	-1,831517
1,713333	0,2	-1,827174
1,716667	0,2	-1,822740
1,720000	0,2	-1,818206
1,723333	0,2	-1,813886
1,726667	0,2	-1,810011
1,730000	0,2	-1,806339
1,733333	0,2	-1,802544
1,736667	0,2	-1,798732
1,740000	0,2	-1,795423
1,743333	0,2	-1,792985
1,746667	0,2	-1,791211
1,750000	0,2	-1,789490
1,753333	0,2	-1,787176
1,756667	0,2	-1,783922
1,760000	0,2	-1,780039
1,763333	0,2	-1,776319
1,766667	0,2	-1,773391
1,770000	0,2	-1,771595
1,773333	0,2	-1,771021
1,776667	0,2	-1,771093
1,780000	0,2	-1,770648
1,783333	0,2	-1,768759
1,786667	0,2	-1,765318
1,790000	0,2	-1,760960
1,793333	0,2	-1,756527
1,796667	0,2	-1,752524
1,800000	0,2	-1,748912
1,803333	0,2	-1,745271
1,806667	0,2	-1,741367
1,810000	0,2	-1,737640
1,813333	0,2	-1,734862
1,816667	0,2	-1,733276
1,820000	0,2	-1,732336
1,823333	0,2	-1,731282
1,826667	0,2	-1,729785
1,830000	0,2	-1,728133
1,833333	0,2	-1,727000
1,836667	0,2	-1,726855
1,840000	0,2	-1,727440
1,843333	0,2	-1,727930
1,846667	0,2	-1,727488
1,850000	0,2	-1,725692
1,853333	0,2	-1,722659
1,856667	0,2	-1,718974
1,860000	0,2	-1,715481
1,863333	0,2	-1,712797
1,866667	0,2	-1,711020
1,870000	0,2	-1,709993
1,873333	0,2	-1,709462
1,876667	0,2	-1,709011
1,880000	0,2	-1,708244
1,883333	0,2	-1,706958
1,886667	0,2	-1,705150
1,890000	0,2	-1,703156
1,893333	0,2	-1,701720
1,896667	0,2	-1,701628
1,900000	0,2	-1,703029
1,903333	0,2	-1,705178
1,906667	0,2	-1,707020
1,910000	0,2	-1,708076
1,913333	0,2	-1,708481
1,916667	0,2	-1,708305
1,920000	0,2	-1,707381
1,923333	0,2	-1,705747
1,926667	0,2	-1,703729
1,930000	0,2	-1,701645
1,933333	0,2	-1,699747
1,936667	0,2	-1,698299
1,940000	0,2	-1,697504
1,943333	0,2	-1,697242
1,946667	0,2	-1,696946
1,950000	0,2	-1,695924
1,953333	0,2	-1,693869
1,956667	0,2	-1,691035
1,960000	0,2	-1,688024
1,963333	0,2	-1,685371
1,966667	0,2	-1,683283
1,970000	0,2	-1,681654
1,973333	0,2	-1,680242
1,976667	0,2	-1,678999
1,980000	0,2	-1,678261
1,983333	0,2	-1,678397
1,986667	0,2	-1,679364
1,990000	0,2	-1,680665
1,993333	0,2	-1,681568
1,996667	0,2	-1,681339
2,000000	0,2	-1,679660
2,003333	0,2	-1,677124
2,006667	0,2	-1,674897
2,010000	0,2	-1,673665
2,013333	0,2	-1,673239
2,016667	0,2	-1,673019
2,020000	0,2	-1,672454
2,023333	0,2	-1,671172
2,026667	0,2	-1,669026
2,030000	0,2	-1,666255
2,033333	0,2	-1,663439
2,036667	0,2	-1,661101
2,040000	0,2	-1,659517
2,043333	0,2	-1,658856
2,046667	0,2	-1,659122
2,050000	0,2	-1,659922
2,053333	0,2	-1,660686
2,056667	0,2	-1,661064
2,060000	0,2	-1,661025
2,063333	0,2	-1,660722
2,066667	0,2	-1,660322
2,070000	0,2	-1,659920
2,073333	0,2	-1,659410
2,076667	0,2	-1,658462
2,080000	0,2	-1,656946
2,083333	0,2	-1,655283
2,086667	0,2	-1,654181
2,090000	0,2	-1,653969
2,093333	0,2	-1,654081
2,096667	0,2	-1,653562
2,100000	0,2	-1,652254
2,103333	0,2	-1,650936
2,106667	0,2	-1,650196
2,110000	0,2	-1,649686
2,113333	0,2	-1,648621
2,116667	0,2	-1,646865
2,120000	0,2	-1,645278
2,123333	0,2	-1,644685
2,126667	0,2	-1,644907
2,130000	0,2	-1,645162
2,133333	0,2	-1,644879
2,136667	0,2	-1,643847
2,140000	0,2	-1,642155
2,143333	0,2	-1,640267
2,146667	0,2	-1,638770
2,150000	0,2	-1,637855
2,153333	0,2	-1,637276
2,156667	0,2	-1,636715
2,160000	0,2	-1,636028
2,163333	0,2	-1,635267
2,166667	0,2	-1,634604
2,170000	0,2	-1,634157
2,173333	0,2	-1,633813
2,176667	0,2	-1,633353
2,180000	0,2	-1,632692
2,183333	0,2	-1,631874
2,186667	0,2	-1,630964
2,190000	0,2	-1,629945
2,193333	0,2	-1,628796
2,196667	0,2	-1,627671
2,200000	0,2	-1,626842
2,203333	0,2	-1,626660
2,206667	0,2	-1,627465
2,210000	0,2	-1,629183
2,213333	0,2	-1,631168
2,216667	0,2	-1,632621
2,220000	0,2	-1,633245
2,223333	0,2	-1,633469
2,226667	0,2	-1,633740
2,230000	0,2	-1,633973
2,233333	0,2	-1,633997
2,236667	0,2	-1,633876
2,240000	0,2	-1,633696
2,243333	0,2	-1,633494
2,246667	0,2	-1,633404
2,250000	0,2	-1,633535
2,253333	0,2	-1,633575
2,256667	0,2	-1,633020
2,260000	0,2	-1,631897
2,263333	0,2	-1,630620
2,266667	0,2	-1,629325
2,270000	0,2	-1,627887
2,273333	0,2	-1,626353
2,276667	0,2	-1,625038
2,280000	0,2	-1,624140
2,283333	0,2	-1,623451
2,286667	0,2	-1,622743
2,290000	0,2	-1,622199
2,293333	0,2	-1,622037
2,296667	0,2	-1,622137
2,300000	0,2	-1,622334
2,303333	0,2	-1,622671
2,306667	0,2	-1,623236
2,310000	0,2	-1,623979
2,313333	0,2	-1,624702
2,316667	0,2	-1,625210
2,320000	0,2	-1,625626
2,323333	0,2	-1,626312
2,326667	0,2	-1,627352
2,330000	0,2	-1,628483
2,333333	0,2	-1,629402
2,336667	0,2	-1,629891
2,340000	0,2	-1,629860
2,343333	0,2	-1,629395
2,346667	0,2	-1,628859
2,350000	0,2	-1,628708
2,353333	0,2	-1,628965
2,356667	0,2	-1,629234
2,360000	0,2	-1,629082
2,363333	0,2	-1,628138
2,366667	0,2	-1,626496
2,370000	0,2	-1,624973
2,373333	0,2	-1,624361
2,376667	0,2	-1,624704
2,380000	0,2	-1,625480
2,383333	0,2	-1,626084
2,386667	0,2	-1,626021
2,390000	0,2	-1,625092
2,393333	0,2	-1,623542
2,396667	0,2	-1,621942
2,400000	0,2	-1,620990
2,403333	0,2	-1,621230
2,406667	0,2	-1,622574
2,410000	0,2	-1,624183
2,413333	0,2	-1,625094
2,416667	0,2	-1,625007
2,420000	0,2	-1,624265
2,423333	0,2	-1,623051
2,426667	0,2	-1,621166
2,430000	0,2	-1,618565
2,433333	0,2	-1,615442
2,436667	0,2	-1,612099
2,440000	0,2	-1,609131
2,443333	0,2	-1,607250
2,446667	0,2	-1,606564
2,450000	0,2	-1,606517
2,453333	0,2	-1,606663
2,456667	0,2	-1,606860
2,460000	0,2	-1,606970
2,463333	0,2	-1,606984
2,466667	0,2	-1,607078
2,470000	0,2	-1,607329
2,473333	0,2	-1,607625
2,476667	0,2	-1,607927
2,480000	0,2	-1,608509
2,483333	0,2	-1,609489
2,486667	0,2	-1,610305
2,490000	0,2	-1,610364
2,493333	0,2	-1,609788
2,496667	0,2	-1,608894
2,500000	0,2	-1,607646
2,503333	0,2	-1,606081
2,506667	0,2	-1,604505
2,510000	0,2	-1,603175
2,513333	0,2	-1,602270
2,516667	0,2	-1,601985
2,520000	0,2	-1,602369
2,523333	0,2	-1,603225
2,526667	0,2	-1,604240
2,530000	0,2	-1,605061
2,533333	0,2	-1,605417
2,536667	0,2	-1,605364
2,540000	0,2	-1,605160
2,543333	0,2	-1,604947
2,546667	0,2	-1,604815
2,550000	0,2	-1,604908
2,553333	0,2	-1,605128
2,556667	0,2	-1,605043
2,560000	0,2	-1,604358
2,563333	0,2	-1,603330
2,566667	0,2	-1,602578
2,570000	0,2	-1,602623
2,573333	0,2	-1,603476
2,576667	0,2	-1,604425
2,580000	0,2	-1,604519
2,583333	0,2	-1,603498
2,586667	0,2	-1,601978
2,590000	0,2	-1,600658
2,593333	0,2	-1,599792
2,596667	0,2	-1,599492
2,600000	0,2	-1,599874
2,603333	0,2	-1,600693
2,606667	0,2	-1,601353
2,610000	0,2	-1,601420
2,613333	0,2	-1,600967
2,616667	0,2	-1,600385
2,620000	0,2	-1,599939
2,623333	0,2	-1,599809
2,626667	0,2	-1,600334
2,630000	0,2	-1,601621
2,633333	0,2	-1,603216
2,636667	0,2	-1,604552
2,640000	0,2	-1,605263
2,643333	0,2	-1,605173
2,646667	0,2	-1,604473
2,650000	0,2	-1,603741
2,653333	0,2	-1,603604
2,656667	0,2	-1,604286
2,660000	0,2	-1,605445
2,663333	0,2	-1,606514
2,666667	0,2	-1,607093
2,670000	0,2	-1,607080
2,673333	0,2	-1,606672
2,676667	0,2	-1,606306
2,680000	0,2	-1,606368
2,683333	0,2	-1,606865
2,686667	0,2	-1,607522
2,690000	0,2	-1,608152
2,693333	0,2	-1,608820
2,696667	0,2	-1,609719
2,700000	0,2	-1,610886
2,703333	0,2	-1,611953
2,706667	0,2	-1,612298
2,710000	0,2	-1,611628
2,713333	0,2	-1,610235
2,716667	0,2	-1,608778
2,720000	0,2	-1,607919
2,723333	0,2	-1,607892
2,726667	0,2	-1,608397
2,730000	0,2	-1,608932
2,733333	0,2	-1,609044
2,736667	0,2	-1,608495
2,740000	0,2	-1,607266
2,743333	0,2	-1,605498
2,746667	0,2	-1,603629
2,750000	0,2	-1,602137
2,753333	0,2	-1,600929
2,756667	0,2	-1,599527
2,760000	0,2	-1,597700
2,763333	0,2	-1,595657
2,766667	0,2	-1,594031
2,770000	0,2	-1,593451
2,773333	0,2	-1,593853
2,776667	0,2	-1,594514
2,780000	0,2	-1,594633
2,783333	0,2	-1,593715
2,786667	0,2	-1,591640
2,790000	0,2	-1,588631
2,793333	0,2	-1,585258
2,796667	0,2	-1,582302
2,800000	0,2	-1,580165
2,803333	0,2	-1,578458
2,806667	0,2	-1,576352
2,810000	0,2	-1,573081
2,813333	0,2	-1,568091
2,816667	0,2	-1,561213
2,820000	0,2	-1,552732
2,823333	0,2	-1,542864
2,826667	0,2	-1,531178
2,830000	0,2	-1,516811
2,833333	0,2	-1,498874
2,836667	0,2	-1,476328
2,840000	0,2	-1,447826
2,843333	0,2	-1,412353
2,846667	0,2	-1,370206
2,850000	0,2	-1,323152
2,853333	0,2	-1,273687
2,856667	0,2	-1,223988
2,860000	0,2	-1,175266
2,863333	0,2	-1,127935
2,866667	0,2	-1,082085
2,870000	0,2	-1,037611
2,873333	0,2	-0,993988
2,876667	0,2	-0,949989
2,880000	0,2	-0,903606
2,883333	0,2	-0,852012
2,886667	0,2	-0,790984
2,890000	0,2	-0,714184
2,893333	0,2	-0,613719
2,896667	0,2	-0,482278
2,900000	0,2	-0,315791
2,903333	0,2	-0,115126
2,906667	0,2	0,113373
2,910000	0,2	0,357898
2,913333	0,2	0,602560
2,916667	0,2	0,830506
2,920000	0,2	1,027152
2,923333	0,2	1,182216
2,926667	0,2	1,290728
2,930000	0,2	1,353266
2,933333	0,2	1,375472
2,936667	0,2	1,367457
2,940000	0,2	1,342740
2,943333	0,2	1,315749
2,946667	0,2	1,298543
2,950000	0,2	1,298627
2,953333	0,2	1,318775
2,956667	0,2	1,358218
2,960000	0,2	1,414188
2,963333	0,2	1,483143
2,966667	0,2	1,561223
2,970000	0,2	1,644055
2,973333	0,2	1,726984
2,976667	0,2	1,805953
2,980000	0,2	1,877978
2,983333	0,2	1,941110
2,986667	0,2	1,994350
2,990000	0,2	2,037280
2,993333	0,2	2,069753
2,996667	0,2	2,092132
3,000000	0,2	2,105442
3,003333	0,2	2,110918
3,006667	0,2	2,109643
3,010000	0,2	2,102843
3,013333	0,2	2,092074
3,016667	0,2	2,078583
3,020000	0,2	2,062715
3,023333	0,2	2,044261
3,026667	0,2	2,023032
3,030000	0,2	1,999039
3,033333	0,2	1,972874
3,036667	0,2	1,946450
3,040000	0,2	1,923880
3,043333	0,2	1,912617
3,046667	0,2	1,925073
3,050000	0,2	1,981529
3,053333	0,2	2,114806
3,056667	0,2	2,374451
3,060000	0,2	2,825878
3,063333	0,2	3,541025
3,066667	0,2	4,582078
3,070000	0,2	5,985446
3,073333	0,2	7,755583
3,076667	0,2	9,872709
3,080000	0,2	12,306546
3,083333	0,2	15,021862
3,086667	0,2	17,968708
3,090000	0,2	21,063114
3,093333	0,2	24,172706
3,096667	0,2	27,120518
3,100000	0,2	29,709541
3,103333	0,2	31,758613
3,106667	0,2	33,135586
3,110000	0,2	33,777404
3,113333	0,2	33,693699
3,116667	0,2	32,956245
3,120000	0,2	31,679821
3,123333	0,2	30,000557
3,126667	0,2	28,056551
3,130000	0,2	25,973452
3,133333	0,2	23,855722
3,136667	0,2	21,783433
3,140000	0,2	19,813596
3,143333	0,2	17,984348
3,146667	0,2	16,322145
3,150000	0,2	14,854486
3,153333	0,2	13,627804
3,156667	0,2	12,720599
3,160000	0,2	12,232702
3,163333	0,2	12,239964
3,166667	0,2	12,733979
3,170000	0,2	13,587849
3,173333	0,2	14,574876
3,176667	0,2	15,433214
3,180000	0,2	15,945442
3,183333	0,2	15,998627
3,186667	0,2	15,602611
3,190000	0,2	14,864721
3,193333	0,2	13,938553
3,196667	0,2	12,971418
3,200000	0,2	12,068385
3,203333	0,2	11,279116
3,206667	0,2	10,604314
3,210000	0,2	10,013897
3,213333	0,2	9,467914
3,216667	0,2	8,932898
3,220000	0,2	8,390184
3,223333	0,2	7,836496
3,226667	0,2	7,279397
3,230000	0,2	6,731534
3,233333	0,2	6,206523
3,236667	0,2	5,716421
3,240000	0,2	5,270150
3,243333	0,2	4,872820
3,246667	0,2	4,525667
3,250000	0,2	4,226430
3,253333	0,2	3,970539
3,256667	0,2	3,752525
3,260000	0,2	3,566594
3,263333	0,2	3,406758
3,266667	0,2	3,267402
3,270000	0,2	3,143917
3,273333	0,2	3,033032
3,276667	0,2	2,933303
3,280000	0,2	2,845270
3,283333	0,2	2,770613
3,286667	0,2	2,711143
3,290000	0,2	2,668436
3,293333	0,2	2,643431
3,296667	0,2	2,635466
3,300000	0,2	2,641577
3,303333	0,2	2,656550
3,306667	0,2	2,674027
3,310000	0,2	2,688823
3,313333	0,2	2,698762
3,316667	0,2	2,704496
3,320000	0,2	2,708187
3,323333	0,2	2,712476
3,326667	0,2	2,719911
3,330000	0,2	2,732462
3,333333	0,2	2,751253
3,336667	0,2	2,776595
3,340000	0,2	2,808176
3,343333	0,2	2,845112
3,346667	0,2	2,885620
3,350000	0,2	2,926870
3,353333	0,2	2,965186
3,356667	0,2	2,996560
3,360000	0,2	3,017503
3,363333	0,2	3,025768
3,366667	0,2	3,020833
3,370000	0,2	3,004430
3,373333	0,2	2,980674
3,376667	0,2	2,955251
3,380000	0,2	2,934253
3,383333	0,2	2,923430
3,386667	0,2	2,927592
3,390000	0,2	2,949893
3,393333	0,2	2,991491
3,396667	0,2	3,051723
3,400000	0,2	3,128234
3,403333	0,2	3,217033
3,406667	0,2	3,313038
3,410000	0,2	3,410933
3,413333	0,2	3,505765
3,416667	0,2	3,593272
3,420000	0,2	3,670244
3,423333	0,2	3,734608
3,426667	0,2	3,784969
3,430000	0,2	3,820273
3,433333	0,2	3,839749
3,436667	0,2	3,842911
3,440000	0,2	3,829739
3,443333	0,2	3,800591
3,446667	0,2	3,755680
3,450000	0,2	3,694999
3,453333	0,2	3,618777
3,456667	0,2	3,527808
3,460000	0,2	3,423436
3,463333	0,2	3,307261
3,466667	0,2	3,180706
3,470000	0,2	3,044664
3,473333	0,2	2,899260
3,476667	0,2	2,744068
3,480000	0,2	2,579028
3,483333	0,2	2,405346
3,486667	0,2	2,225394
3,490000	0,2	2,041763
3,493333	0,2	1,856784
3,496667	0,2	1,672793
3,500000	0,2	1,492140
3,503333	0,2	1,317039
3,506667	0,2	1,149589
3,510000	0,2	0,991468
3,513333	0,2	0,843664
3,516667	0,2	0,706892
3,520000	0,2	0,582158
3,523333	0,2	0,470578
3,526667	0,2	0,372812
3,530000	0,2	0,288910
3,533333	0,2	0,218614
3,536667	0,2	0,161578
3,540000	0,2	0,117191
3,543333	0,2	0,084632
3,546667	0,2	0,063624
3,550000	0,2	0,054937
3,553333	0,2	0,059968
3,556667	0,2	0,080320
3,560000	0,2	0,118070
3,563333	0,2	0,175973
3,566667	0,2	0,256780
3,570000	0,2	0,361996
3,573333	0,2	0,491055
3,576667	0,2	0,640933
3,580000	0,2	0,805570
3,583333	0,2	0,975614
3,586667	0,2	1,139533
3,590000	0,2	1,285777
3,593333	0,2	1,405510
3,596667	0,2	1,495974
3,600000	0,2	1,562932
3,603333	0,2	1,619847
3,606667	0,2	1,683986
3,610000	0,2	1,771965
3,613333	0,2	1,895734
3,616667	0,2	2,058551
3,620000	0,2	2,252407
3,623333	0,2	2,459169
3,626667	0,2	2,655435
3,630000	0,2	2,819606
3,633333	0,2	2,938636
3,636667	0,2	3,011097
3,640000	0,2	3,045686
3,643333	0,2	3,056969
3,646667	0,2	3,060279
3,650000	0,2	3,067657
3,653333	0,2	3,086080
3,656667	0,2	3,117734
3,660000	0,2	3,161657
3,663333	0,2	3,215607
3,666667	0,2	3,277207
3,670000	0,2	3,344832
3,673333	0,2	3,418378
3,676667	0,2	3,499116
3,680000	0,2	3,588896
3,683333	0,2	3,689567
3,686667	0,2	3,802896
3,690000	0,2	3,930780
3,693333	0,2	4,074954
3,696667	0,2	4,236182
3,700000	0,2	4,414159
3,703333	0,2	4,608103
3,706667	0,2	4,816995
3,710000	0,2	5,039571
3,713333	0,2	5,274357
3,716667	0,2	5,519630
3,720000	0,2	5,773420
3,723333	0,2	6,033661
3,726667	0,2	6,298203
3,730000	0,2	6,564630
3,733333	0,2	6,830284
3,736667	0,2	7,092515
3,740000	0,2	7,348703
3,743333	0,2	7,596022
3,746667	0,2	7,831306
3,750000	0,2	8,051085
3,753333	0,2	8,251599
3,756667	0,2	8,429037
3,760000	0,2	8,579860
3,763333	0,2	8,700730
3,766667	0,2	8,788441
3,770000	0,2	8,840473
3,773333	0,2	8,855611
3,776667	0,2	8,833874
3,780000	0,2	8,775936
3,783333	0,2	8,682639
3,786667	0,2	8,554743
3,790000	0,2	8,393066
3,793333	0,2	8,198995
3,796667	0,2	7,974838
3,800000	0,2	7,723722
3,803333	0,2	7,449149
3,806667	0,2	7,154750
3,810000	0,2	6,844391
3,813333	0,2	6,521841
3,816667	0,2	6,190183
3,820000	0,2	5,851913
3,823333	0,2	5,509341
3,826667	0,2	5,164578
3,830000	0,2	4,819434
3,833333	0,2	4,475415
3,836667	0,2	4,133764
3,840000	0,2	3,795597
3,843333	0,2	3,462162
3,846667	0,2	3,135085
3,850000	0,2	2,816353
3,853333	0,2	2,507849
3,856667	0,2	2,210837
3,860000	0,2	1,925904
3,863333	0,2	1,653493
3,866667	0,2	1,394546
3,870000	0,2	1,150435
3,873333	0,2	0,922163
3,876667	0,2	0,709854
3,880000	0,2	0,513004
3,883333	0,2	0,331035
3,886667	0,2	0,163676
3,890000	0,2	0,011003
3,893333	0,2	-0,126924
3,896667	0,2	-0,250473
3,900000	0,2	-0,360287
3,903333	0,2	-0,456869
3,906667	0,2	-0,540504
3,910000	0,2	-0,611691
3,913333	0,2	-0,671426
3,916667	0,2	-0,720724
3,920000	0,2	-0,760135
3,923333	0,2	-0,789856
3,926667	0,2	-0,809927
3,930000	0,2	-0,820474
3,933333	0,2	-0,822288
3,936667	0,2	-0,817014
3,940000	0,2	-0,806427
3,943333	0,2	-0,791668
3,946667	0,2	-0,773094
3,950000	0,2	-0,750333
3,953333	0,2	-0,722526
3,956667	0,2	-0,688898
3,960000	0,2	-0,649254
3,963333	0,2	-0,603988
3,966667	0,2	-0,553663
3,970000	0,2	-0,498630
3,973333	0,2	-0,438808
3,976667	0,2	-0,373659
3,980000	0,2	-0,302427
3,983333	0,2	-0,224562
3,986667	0,2	-0,140074
3,990000	0,2	-0,049264
3,993333	0,2	0,048160
3,996667	0,2	0,153469
4,000000	0,2	0,268390
4,003333	0,2	0,394461
4,006667	0,2	0,533187
4,010000	0,2	0,686888
4,013333	0,2	0,858965
4,016667	0,2	1,053425
4,020000	0,2	1,274755
4,023333	0,2	1,528366
4,026667	0,2	1,820916
4,030000	0,2	2,160198
4,033333	0,2	2,555036
4,036667	0,2	3,015866
4,040000	0,2	3,555352
4,043333	0,2	4,188092
4,046667	0,2	4,929988
4,050000	0,2	5,797999
4,053333	0,2	6,809752
4,056667	0,2	7,982334
4,060000	0,2	9,329769
4,063333	0,2	10,859070
4,066667	0,2	12,565407
4,070000	0,2	14,426941
4,073333	0,2	16,400481
4,076667	0,2	18,420733
4,080000	0,2	20,406348
4,083333	0,2	22,277639
4,086667	0,2	23,995340
4,090000	0,2	25,631955
4,093333	0,2	27,487192
4,096667	0,2	30,259287
4,100000	0,2	35,260058
4,103333	0,2	44,532773
4,106667	0,2	60,497880
4,110000	0,2	84,780684
4,113333	0,2	116,571527
4,116667	0,2	151,710851
4,120000	0,2	183,528942
4,123333	0,2	205,208676
4,126667	0,2	212,322057
4,130000	0,2	204,195897
4,133333	0,2	183,648327
4,136667	0,2	155,559701
4,140000	0,2	125,136716
4,143333	0,2	96,579081
4,146667	0,2	72,454351
4,150000	0,2	53,718961
4,153333	0,2	40,131489
4,156667	0,2	30,784821
4,160000	0,2	24,564879
4,163333	0,2	20,450315
4,166667	0,2	17,652088
4,170000	0,2	15,635902
4,173333	0,2	14,079595
4,176667	0,2	12,808206
4,180000	0,2	11,733831
4,183333	0,2	10,812337
4,186667	0,2	10,018035
4,190000	0,2	9,331621
4,193333	0,2	8,735995
4,196667	0,2	8,216101
4,200000	0,2	7,759912
4,203333	0,2	7,358958
4,206667	0,2	7,007793
4,210000	0,2	6,702471
4,213333	0,2	6,439280
4,216667	0,2	6,214805
4,220000	0,2	6,026614
4,223333	0,2	5,872979
4,226667	0,2	5,751761
4,230000	0,2	5,660166
4,233333	0,2	5,595676
4,236667	0,2	5,556606
4,240000	0,2	5,541782
4,243333	0,2	5,550189
4,246667	0,2	5,580978
4,250000	0,2	5,633466
4,253333	0,2	5,707141
4,256667	0,2	5,802016
4,260000	0,2	5,918608
4,263333	0,2	6,057015
4,266667	0,2	6,216299
4,270000	0,2	6,394856
4,273333	0,2	6,590960
4,276667	0,2	6,802768
4,280000	0,2	7,027778
4,283333	0,2	7,262247
4,286667	0,2	7,501257
4,290000	0,2	7,739572
4,293333	0,2	7,972626
4,296667	0,2	8,197007
4,300000	0,2	8,410314
4,303333	0,2	8,610898
4,306667	0,2	8,797915
4,310000	0,2	8,971527
4,313333	0,2	9,132807
4,316667	0,2	9,282989
4,320000	0,2	9,422808
4,323333	0,2	9,552813
4,326667	0,2	9,673729
4,330000	0,2	9,786042
4,333333	0,2	9,889366
4,336667	0,2	9,982083
4,340000	0,2	10,061400
4,343333	0,2	10,123836
4,346667	0,2	10,165693
4,350000	0,2	10,183504
4,353333	0,2	10,174576
4,356667	0,2	10,137467
4,360000	0,2	10,072482
4,363333	0,2	9,981910
4,366667	0,2	9,869453
4,370000	0,2	9,739397
4,373333	0,2	9,596109
4,376667	0,2	9,443549
4,380000	0,2	9,284882
4,383333	0,2	9,122596
4,386667	0,2	8,958885
4,390000	0,2	8,795869
4,393333	0,2	8,635578
4,396667	0,2	8,479807
4,400000	0,2	8,329990
4,403333	0,2	8,187106
4,406667	0,2	8,051905
4,410000	0,2	7,925453
4,413333	0,2	7,809251
4,416667	0,2	7,704879
4,420000	0,2	7,613843
4,423333	0,2	7,537659
4,426667	0,2	7,477512
4,430000	0,2	7,433700
4,433333	0,2	7,405868
4,436667	0,2	7,393798
4,440000	0,2	7,397584
4,443333	0,2	7,416990
4,446667	0,2	7,451024
4,450000	0,2	7,497882
4,453333	0,2	7,554761
4,456667	0,2	7,617868
4,460000	0,2	7,683114
4,463333	0,2	7,746896
4,466667	0,2	7,806293
4,470000	0,2	7,858788
4,473333	0,2	7,902138
4,476667	0,2	7,934636
4,480000	0,2	7,955546
4,483333	0,2	7,965571
4,486667	0,2	7,967188
4,490000	0,2	7,964602
4,493333	0,2	7,963768
4,496667	0,2	7,972572
4,500000	0,2	8,000380
4,503333	0,2	8,056873
4,506667	0,2	8,150957
4,510000	0,2	8,290243
4,513333	0,2	8,481133
4,516667	0,2	8,729008
4,520000	0,2	9,038059
4,523333	0,2	9,410969
4,526667	0,2	9,848001
4,530000	0,2	10,345214
4,533333	0,2	10,893082
4,536667	0,2	11,476258
4,540000	0,2	12,074231
4,543333	0,2	12,663104
4,546667	0,2	13,218109
4,550000	0,2	13,715924
4,553333	0,2	14,136922
4,556667	0,2	14,467179
4,560000	0,2	14,699366
4,563333	0,2	14,832545
4,566667	0,2	14,871676
4,570000	0,2	14,827148
4,573333	0,2	14,714307
4,576667	0,2	14,553279
4,580000	0,2	14,368984
4,583333	0,2	14,190414
4,586667	0,2	14,048808
4,590000	0,2	13,974887
4,593333	0,2	13,995023
4,596667	0,2	14,127359
4,600000	0,2	14,379307
4,603333	0,2	14,746080
4,606667	0,2	15,210148
4,610000	0,2	15,742605
4,613333	0,2	16,306207
4,616667	0,2	16,859037
4,620000	0,2	17,358706
4,623333	0,2	17,766887
4,626667	0,2	18,052861
4,630000	0,2	18,195306
4,633333	0,2	18,183100
4,636667	0,2	18,015785
4,640000	0,2	17,702988
4,643333	0,2	17,262117
4,646667	0,2	16,715274
4,650000	0,2	16,087051
4,653333	0,2	15,403131
4,656667	0,2	14,688383
4,660000	0,2	13,964876
4,663333	0,2	13,251332
4,666667	0,2	12,563427
4,670000	0,2	11,913410
4,673333	0,2	11,309486
4,676667	0,2	10,755980
4,680000	0,2	10,253895
4,683333	0,2	9,801608
4,686667	0,2	9,396019
4,690000	0,2	9,033796
4,693333	0,2	8,711764
4,696667	0,2	8,426246
4,700000	0,2	8,172890
4,703333	0,2	7,947702
4,706667	0,2	7,747622
4,710000	0,2	7,570164
4,713333	0,2	7,413132
4,716667	0,2	7,274598
4,720000	0,2	7,152981
4,723333	0,2	7,046970
4,726667	0,2	6,955034
4,730000	0,2	6,875041
4,733333	0,2	6,804537
4,736667	0,2	6,741282
4,740000	0,2	6,683267
4,743333	0,2	6,628259
4,746667	0,2	6,573729
4,750000	0,2	6,517545
4,753333	0,2	6,458724
4,756667	0,2	6,397176
4,760000	0,2	6,332772
4,763333	0,2	6,265171
4,766667	0,2	6,194543
4,770000	0,2	6,122120
4,773333	0,2	6,050016
4,776667	0,2	5,980586
4,780000	0,2	5,916087
4,783333	0,2	5,858857
4,786667	0,2	5,811500
4,790000	0,2	5,776829
4,793333	0,2	5,757335
4,796667	0,2	5,754349
4,800000	0,2	5,767838
4,803333	0,2	5,796959
4,806667	0,2	5,840323
4,810000	0,2	5,895659
4,813333	0,2	5,959659
4,816667	0,2	6,028477
4,820000	0,2	6,098204
4,823333	0,2	6,164973
4,826667	0,2	6,225210
4,830000	0,2	6,275821
4,833333	0,2	6,314041
4,836667	0,2	6,337503
4,840000	0,2	6,344479
4,843333	0,2	6,334061
4,846667	0,2	6,306460
4,850000	0,2	6,262949
4,853333	0,2	6,205128
4,856667	0,2	6,134481
4,860000	0,2	6,052489
4,863333	0,2	5,960829
4,866667	0,2	5,861444
4,870000	0,2	5,756288
4,873333	0,2	5,647099
4,876667	0,2	5,535748
4,880000	0,2	5,424649
4,883333	0,2	5,316439
4,886667	0,2	5,213231
4,890000	0,2	5,116435
4,893333	0,2	5,027142
4,896667	0,2	4,946331
4,900000	0,2	4,874950
4,903333	0,2	4,814228
4,906667	0,2	4,765883
4,910000	0,2	4,731748
4,913333	0,2	4,713073
4,916667	0,2	4,710340
4,920000	0,2	4,723826
4,923333	0,2	4,754155
4,926667	0,2	4,802076
4,930000	0,2	4,867657
4,933333	0,2	4,949870
4,936667	0,2	5,046937
4,940000	0,2	5,157094
4,943333	0,2	5,278959
4,946667	0,2	5,411013
4,950000	0,2	5,550950
4,953333	0,2	5,695667
4,956667	0,2	5,841620
4,960000	0,2	5,985146
4,963333	0,2	6,122608
4,966667	0,2	6,250498
4,970000	0,2	6,365768
4,973333	0,2	6,465866
4,976667	0,2	6,548530
4,980000	0,2	6,612013
4,983333	0,2	6,655237
4,986667	0,2	6,677550
4,990000	0,2	6,678895
4,993333	0,2	6,660379
4,996667	0,2	6,624366
5,000000	0,2	6,573816
5,003333	0,2	6,511704
5,006667	0,2	6,441194
5,010000	0,2	6,366147
5,013333	0,2	6,291148
5,016667	0,2	6,220695
5,020000	0,2	6,158353
5,023333	0,2	6,106930
5,026667	0,2	6,069391
5,030000	0,2	6,049503
5,033333	0,2	6,051709
5,036667	0,2	6,080407
5,040000	0,2	6,139358
5,043333	0,2	6,231707
5,046667	0,2	6,360239
5,050000	0,2	6,527657
5,053333	0,2	6,736692
5,056667	0,2	6,989848
5,060000	0,2	7,289108
5,063333	0,2	7,635857
5,066667	0,2	8,030655
5,070000	0,2	8,472901
5,073333	0,2	8,960397
5,076667	0,2	9,488902
5,080000	0,2	10,052141
5,083333	0,2	10,642134
5,086667	0,2	11,249509
5,090000	0,2	11,863776
5,093333	0,2	12,473527
5,096667	0,2	13,066664
5,100000	0,2	13,630778
5,103333	0,2	14,153508
5,106667	0,2	14,623175
5,110000	0,2	15,029676
5,113333	0,2	15,364818
5,116667	0,2	15,622443
5,120000	0,2	15,799262
5,123333	0,2	15,895285
5,126667	0,2	15,912929
5,130000	0,2	15,856025
5,133333	0,2	15,729275
5,136667	0,2	15,537806
5,140000	0,2	15,287266
5,143333	0,2	14,984343
5,146667	0,2	14,636745
5,150000	0,2	14,252401
5,153333	0,2	13,838640
5,156667	0,2	13,402160
5,160000	0,2	12,949565
5,163333	0,2	12,487583
5,166667	0,2	12,022725
5,170000	0,2	11,560858
5,173333	0,2	11,106790
5,176667	0,2	10,664177
5,180000	0,2	10,236129
5,183333	0,2	9,825779
5,186667	0,2	9,436098
5,190000	0,2	9,069407
5,193333	0,2	8,727186
5,196667	0,2	8,410108
5,200000	0,2	8,118255
5,203333	0,2	7,851398
5,206667	0,2	7,609006
5,210000	0,2	7,390329
5,213333	0,2	7,194806
5,216667	0,2	7,022051
5,220000	0,2	6,871214
5,223333	0,2	6,740579
5,226667	0,2	6,627760
5,230000	0,2	6,530297
5,233333	0,2	6,446322
5,236667	0,2	6,374796
5,240000	0,2	6,315013
5,243333	0,2	6,265846
5,246667	0,2	6,225760
5,250000	0,2	6,193560
5,253333	0,2	6,168513
5,256667	0,2	6,149730
5,260000	0,2	6,136022
5,263333	0,2	6,126308
5,266667	0,2	6,119922
5,270000	0,2	6,116635
5,273333	0,2	6,116331
5,276667	0,2	6,118637
5,280000	0,2	6,123019
5,283333	0,2	6,129220
5,286667	0,2	6,137420
5,290000	0,2	6,148101
5,293333	0,2	6,162051
5,296667	0,2	6,180268
5,300000	0,2	6,203609
5,303333	0,2	6,232875
5,306667	0,2	6,269198
5,310000	0,2	6,314037
5,313333	0,2	6,368988
5,316667	0,2	6,435594
5,320000	0,2	6,515177
5,323333	0,2	6,608803
5,326667	0,2	6,717226
5,330000	0,2	6,840689
5,333333	0,2	6,978886
5,336667	0,2	7,131078
5,340000	0,2	7,296215
5,343333	0,2	7,473053
5,346667	0,2	7,659954
5,350000	0,2	7,854649
5,353333	0,2	8,054274
5,356667	0,2	8,255397
5,360000	0,2	8,454149
5,363333	0,2	8,646690
5,366667	0,2	8,829713
5,370000	0,2	9,000657
5,373333	0,2	9,157681
5,376667	0,2	9,299409
5,380000	0,2	9,424402
5,383333	0,2	9,530918
5,386667	0,2	9,617332
5,390000	0,2	9,682485
5,393333	0,2	9,725596
5,396667	0,2	9,746234
5,400000	0,2	9,744512
5,403333	0,2	9,721104
5,406667	0,2	9,677122
5,410000	0,2	9,614322
5,413333	0,2	9,535076
5,416667	0,2	9,441745
5,420000	0,2	9,336614
5,423333	0,2	9,222397
5,426667	0,2	9,102065
5,430000	0,2	8,978212
5,433333	0,2	8,852826
5,436667	0,2	8,727294
5,440000	0,2	8,602373
5,443333	0,2	8,478364
5,446667	0,2	8,355534
5,450000	0,2	8,234360
5,453333	0,2	8,115039
5,456667	0,2	7,996986
5,460000	0,2	7,879227
5,463333	0,2	7,761010
5,466667	0,2	7,641779
5,470000	0,2	7,520893
5,473333	0,2	7,397837
5,476667	0,2	7,272596
5,480000	0,2	7,145422
5,483333	0,2	7,016312
5,486667	0,2	6,884907
5,490000	0,2	6,750874
5,493333	0,2	6,614433
5,496667	0,2	6,476471
5,500000	0,2	6,338128
5,503333	0,2	6,200426
5,506667	0,2	6,064160
5,510000	0,2	5,930079
5,513333	0,2	5,799153
5,516667	0,2	5,672385
5,520000	0,2	5,550579
5,523333	0,2	5,434623
5,526667	0,2	5,325591
5,530000	0,2	5,224193
5,533333	0,2	5,130546
5,536667	0,2	5,044611
5,540000	0,2	4,966471
5,543333	0,2	4,896267
5,546667	0,2	4,834184
5,550000	0,2	4,780455
5,553333	0,2	4,735320
5,556667	0,2	4,698954
5,560000	0,2	4,671424
5,563333	0,2	4,652736
5,566667	0,2	4,642826
5,570000	0,2	4,641616
5,573333	0,2	4,649253
5,576667	0,2	4,666183
5,580000	0,2	4,692834
5,583333	0,2	4,729263
5,586667	0,2	4,775091
5,590000	0,2	4,829591
5,593333	0,2	4,891871
5,596667	0,2	4,960968
5,600000	0,2	5,035934
5,603333	0,2	5,115974
5,606667	0,2	5,200220
5,610000	0,2	5,287326
5,613333	0,2	5,375511
5,616667	0,2	5,462828
5,620000	0,2	5,547368
5,623333	0,2	5,627494
5,626667	0,2	5,701665
5,630000	0,2	5,767778
5,633333	0,2	5,823159
5,636667	0,2	5,865281
5,640000	0,2	5,892216
5,643333	0,2	5,902910
5,646667	0,2	5,897314
5,650000	0,2	5,875801
5,653333	0,2	5,838466
5,656667	0,2	5,785285
5,660000	0,2	5,716991
5,663333	0,2	5,635440
5,666667	0,2	5,542886
5,670000	0,2	5,441093
5,673333	0,2	5,331144
5,676667	0,2	5,214026
5,680000	0,2	5,091163
5,683333	0,2	4,964264
5,686667	0,2	4,835163
5,690000	0,2	4,705909
5,693333	0,2	4,578557
5,696667	0,2	4,454738
5,700000	0,2	4,335459
5,703333	0,2	4,221182
5,706667	0,2	4,112065
5,710000	0,2	4,008455
5,713333	0,2	3,911337
5,716667	0,2	3,822086
5,720000	0,2	3,741724
5,723333	0,2	3,670399
5,726667	0,2	3,607593
5,730000	0,2	3,552810
5,733333	0,2	3,505814
5,736667	0,2	3,466332
5,740000	0,2	3,433915
5,743333	0,2	3,407993
5,746667	0,2	3,388068
5,750000	0,2	3,373943
5,753333	0,2	3,365424
5,756667	0,2	3,361889
5,760000	0,2	3,362468
5,763333	0,2	3,366423
5,766667	0,2	3,373217
5,770000	0,2	3,382556
5,773333	0,2	3,394445
5,776667	0,2	3,408980
5,780000	0,2	3,426085
5,783333	0,2	3,445619
5,786667	0,2	3,467567
5,790000	0,2	3,491955
5,793333	0,2	3,518664
5,796667	0,2	3,547536
5,800000	0,2	3,578576
5,803333	0,2	3,611808
5,806667	0,2	3,647194
5,810000	0,2	3,684973
5,813333	0,2	3,725827
5,816667	0,2	3,770659
5,820000	0,2	3,820353
5,823333	0,2	3,875440
5,826667	0,2	3,935979
5,830000	0,2	4,001964
5,833333	0,2	4,073541
5,836667	0,2	4,150792
5,840000	0,2	4,233792
5,843333	0,2	4,322826
5,846667	0,2	4,418218
5,850000	0,2	4,520041
5,853333	0,2	4,628146
5,856667	0,2	4,742378
5,860000	0,2	4,862656
5,863333	0,2	4,988924
5,866667	0,2	5,121012
5,870000	0,2	5,258500
5,873333	0,2	5,400746
5,876667	0,2	5,546943
5,880000	0,2	5,696143
5,883333	0,2	5,847287
5,886667	0,2	5,999193
5,890000	0,2	6,150520
5,893333	0,2	6,299772
5,896667	0,2	6,445504
5,900000	0,2	6,586709
5,903333	0,2	6,722790
5,906667	0,2	6,853136
5,910000	0,2	6,976969
5,913333	0,2	7,093394
5,916667	0,2	7,201132
5,920000	0,2	7,298369
5,923333	0,2	7,383272
5,926667	0,2	7,454806
5,930000	0,2	7,513021
5,933333	0,2	7,558481
5,936667	0,2	7,591291
5,940000	0,2	7,610509
5,943333	0,2	7,614607
5,946667	0,2	7,602729
5,950000	0,2	7,575395
5,953333	0,2	7,534140
5,956667	0,2	7,480615
5,960000	0,2	7,415796
5,963333	0,2	7,339987
5,966667	0,2	7,253513
5,970000	0,2	7,156999
5,973333	0,2	7,051296
5,976667	0,2	6,937722
5,980000	0,2	6,818086
5,983333	0,2	6,694002
5,986667	0,2	6,566515
5,990000	0,2	6,436601
5,993333	0,2	6,305534
5,996667	0,2	6,174663
6,000000	0,2	6,045213
6,003333	0,2	5,918223
6,006667	0,2	5,794416
6,010000	0,2	5,674105
6,013333	0,2	5,557398
6,016667	0,2	5,444706
6,020000	0,2	5,336933
6,023333	0,2	5,234939
6,026667	0,2	5,138830
6,030000	0,2	5,047834
6,033333	0,2	4,960851
6,036667	0,2	4,877036
6,040000	0,2	4,796006
6,043333	0,2	4,717997
6,046667	0,2	4,643783
6,050000	0,2	4,573825
6,053333	0,2	4,507468
6,056667	0,2	4,443373
6,060000	0,2	4,380747
6,063333	0,2	4,319844
6,066667	0,2	4,261107
6,070000	0,2	4,204059
6,073333	0,2	4,147542
6,076667	0,2	4,090811
6,080000	0,2	4,033784
6,083333	0,2	3,976686
6,086667	0,2	3,920087
6,090000	0,2	3,864642
6,093333	0,2	3,810356
6,096667	0,2	3,756678
6,100000	0,2	3,703125
6,103333	0,2	3,649397
6,106667	0,2	3,595433
6,110000	0,2	3,541503
6,113333	0,2	3,487938
6,116667	0,2	3,435130
6,120000	0,2	3,383761
6,123333	0,2	3,334374
6,126667	0,2	3,287049
6,130000	0,2	3,241806
6,133333	0,2	3,198708
6,136667	0,2	3,157687
6,140000	0,2	3,118715
6,143333	0,2	3,081886
6,146667	0,2	3,047319
6,150000	0,2	3,015101
6,153333	0,2	2,985064
6,156667	0,2	2,956758
6,160000	0,2	2,930058
6,163333	0,2	2,905540
6,166667	0,2	2,883822
6,170000	0,2	2,864803
6,173333	0,2	2,847926
6,176667	0,2	2,832874
6,180000	0,2	2,819657
6,183333	0,2	2,808207
6,186667	0,2	2,798299
6,190000	0,2	2,790025
6,193333	0,2	2,784080
6,196667	0,2	2,781376
6,200000	0,2	2,782541
6,203333	0,2	2,787595
6,206667	0,2	2,795667
6,210000	0,2	2,805435
6,213333	0,2	2,816346
6,216667	0,2	2,829260
6,220000	0,2	2,845805
6,223333	0,2	2,867312
6,226667	0,2	2,894246
6,230000	0,2	2,926261
6,233333	0,2	2,962768
6,236667	0,2	3,003501
6,240000	0,2	3,048495
6,243333	0,2	3,098028
6,246667	0,2	3,152683
6,250000	0,2	3,212710
6,253333	0,2	3,277437
6,256667	0,2	3,345951
6,260000	0,2	3,418070
6,263333	0,2	3,494271
6,266667	0,2	3,575054
6,270000	0,2	3,660493
6,273333	0,2	3,750112
6,276667	0,2	3,842807
6,280000	0,2	3,937042
6,283333	0,2	4,031624
6,286667	0,2	4,126176
6,290000	0,2	4,220606
6,293333	0,2	4,314479
6,296667	0,2	4,407108
6,300000	0,2	4,498019
6,303333	0,2	4,587093
6,306667	0,2	4,674000
6,310000	0,2	4,757723
6,313333	0,2	4,837019
6,316667	0,2	4,911151
6,320000	0,2	4,980006
6,323333	0,2	5,043773
6,326667	0,2	5,102682
6,330000	0,2	5,156850
6,333333	0,2	5,206275
6,336667	0,2	5,251123
6,340000	0,2	5,291710
6,343333	0,2	5,328097
6,346667	0,2	5,360224
6,350000	0,2	5,388401
6,353333	0,2	5,413201
6,356667	0,2	5,434977
6,360000	0,2	5,453804
6,363333	0,2	5,469807
6,366667	0,2	5,483200
6,370000	0,2	5,493956
6,373333	0,2	5,501698
6,376667	0,2	5,506164
6,380000	0,2	5,507582
6,383333	0,2	5,506402
6,386667	0,2	5,502805
6,390000	0,2	5,496656
6,393333	0,2	5,487755
6,396667	0,2	5,476021
6,400000	0,2	5,461487
6,403333	0,2	5,444103
6,406667	0,2	5,423461
6,410000	0,2	5,398864
6,413333	0,2	5,369856
6,416667	0,2	5,336597
6,420000	0,2	5,299463
6,423333	0,2	5,258516
6,426667	0,2	5,213636
6,430000	0,2	5,164726
6,433333	0,2	5,111482
6,436667	0,2	5,053336
6,440000	0,2	4,989934
6,443333	0,2	4,921452
6,446667	0,2	4,848506
6,450000	0,2	4,771974
6,453333	0,2	4,692768
6,456667	0,2	4,611635
6,460000	0,2	4,529083
6,463333	0,2	4,445450
6,466667	0,2	4,360918
6,470000	0,2	4,275459
6,473333	0,2	4,189038
6,476667	0,2	4,101869
6,480000	0,2	4,014369
6,483333	0,2	3,927135
6,486667	0,2	3,840957
6,490000	0,2	3,756447
6,493333	0,2	3,673619
6,496667	0,2	3,592151
6,500000	0,2	3,512125
6,503333	0,2	3,434349
6,506667	0,2	3,359852
6,510000	0,2	3,289090
6,513333	0,2	3,221623
6,516667	0,2	3,156763
6,520000	0,2	3,094339
6,523333	0,2	3,034375
6,526667	0,2	2,976501
6,530000	0,2	2,920220
6,533333	0,2	2,865376
6,536667	0,2	2,812105
6,540000	0,2	2,760544
6,543333	0,2	2,710636
6,546667	0,2	2,662148
6,550000	0,2	2,614954
6,553333	0,2	2,569293
6,556667	0,2	2,525657
6,560000	0,2	2,484271
6,563333	0,2	2,444728
6,566667	0,2	2,406306
6,570000	0,2	2,368679
6,573333	0,2	2,332270
6,576667	0,2	2,297655
6,580000	0,2	2,264924
6,583333	0,2	2,233923
6,586667	0,2	2,204588
6,590000	0,2	2,176711
6,593333	0,2	2,149879
6,596667	0,2	2,123838
6,600000	0,2	2,098710
6,603333	0,2	2,074847
6,606667	0,2	2,052571
6,610000	0,2	2,031985
6,613333	0,2	2,012810
6,616667	0,2	1,994383
6,620000	0,2	1,976315
6,623333	0,2	1,959231
6,626667	0,2	1,944277
6,630000	0,2	1,932047
6,633333	0,2	1,922447
6,636667	0,2	1,915240
6,640000	0,2	1,910275
6,643333	0,2	1,907416
6,646667	0,2	1,906476
6,650000	0,2	1,907153
6,653333	0,2	1,909177
6,656667	0,2	1,912617
6,660000	0,2	1,917898
6,663333	0,2	1,925526
6,666667	0,2	1,935886
6,670000	0,2	1,949170
6,673333	0,2	1,965242
6,676667	0,2	1,983503
6,680000	0,2	2,003295
6,683333	0,2	2,024322
6,686667	0,2	2,046320
6,690000	0,2	2,068986
6,693333	0,2	2,092402
6,696667	0,2	2,116646
6,700000	0,2	2,141293
6,703333	0,2	2,165937
6,706667	0,2	2,190574
6,710000	0,2	2,215077
6,713333	0,2	2,238908
6,716667	0,2	2,261594
6,720000	0,2	2,283105
6,723333	0,2	2,303479
6,726667	0,2	2,322186
6,730000	0,2	2,338247
6,733333	0,2	2,351002
6,736667	0,2	2,360537
6,740000	0,2	2,367364
6,743333	0,2	2,371944
6,746667	0,2	2,374415
6,750000	0,2	2,374406
6,753333	0,2	2,371072
6,756667	0,2	2,363703
6,760000	0,2	2,352419
6,763333	0,2	2,338059
6,766667	0,2	2,321502
6,770000	0,2	2,303190
6,773333	0,2	2,282955
6,776667	0,2	2,260260
6,780000	0,2	2,235006
6,783333	0,2	2,207971
6,786667	0,2	2,180128
6,790000	0,2	2,151755
6,793333	0,2	2,122326
6,796667	0,2	2,091108
6,800000	0,2	2,057830
6,803333	0,2	2,022734
6,806667	0,2	1,986291
6,810000	0,2	1,949162
6,813333	0,2	1,912009
6,816667	0,2	1,875039
6,820000	0,2	1,838230
6,823333	0,2	1,801897
6,826667	0,2	1,766448
6,830000	0,2	1,731908
6,833333	0,2	1,698213
6,836667	0,2	1,665678
6,840000	0,2	1,634760
6,843333	0,2	1,605635
6,846667	0,2	1,578282
6,850000	0,2	1,552592
6,853333	0,2	1,528326
6,856667	0,2	1,505234
6,860000	0,2	1,483039
6,863333	0,2	1,461155
6,866667	0,2	1,438922
6,870000	0,2	1,416231
6,873333	0,2	1,393446
6,876667	0,2	1,370990
6,880000	0,2	1,349390
6,883333	0,2	1,329232
6,886667	0,2	1,310749
6,890000	0,2	1,293897
6,893333	0,2	1,278949
6,896667	0,2	1,266672
6,900000	0,2	1,257862
6,903333	0,2	1,252857
6,906667	0,2	1,251469
6,910000	0,2	1,253303
6,913333	0,2	1,258523
6,916667	0,2	1,268181
6,920000	0,2	1,283173
6,923333	0,2	1,303235
6,926667	0,2	1,327437
6,930000	0,2	1,355282
6,933333	0,2	1,386957
6,936667	0,2	1,422637
6,940000	0,2	1,462038
6,943333	0,2	1,504805
6,946667	0,2	1,550898
6,950000	0,2	1,600141
6,953333	0,2	1,651592
6,956667	0,2	1,703929
6,960000	0,2	1,756513
6,963333	0,2	1,809652
6,966667	0,2	1,863735
6,970000	0,2	1,918503
6,973333	0,2	1,973345
6,976667	0,2	2,027652
6,980000	0,2	2,080548
6,983333	0,2	2,130789
6,986667	0,2	2,177259
6,990000	0,2	2,219536
6,993333	0,2	2,257999
6,996667	0,2	2,293247
7,000000	0,2	2,325462
7,003333	0,2	2,354509
7,006667	0,2	2,380305
7,010000	0,2	2,402850
7,013333	0,2	2,422172
7,016667	0,2	2,438292
7,020000	0,2	2,451342
7,023333	0,2	2,461851
7,026667	0,2	2,470682
7,030000	0,2	2,478538
7,033333	0,2	2,485573
7,036667	0,2	2,491591
7,040000	0,2	2,496647
7,043333	0,2	2,500955
7,046667	0,2	2,504299
7,050000	0,2	2,506346
7,053333	0,2	2,507142
7,056667	0,2	2,506603
7,060000	0,2	2,504159
7,063333	0,2	2,499240
7,066667	0,2	2,491672
7,070000	0,2	2,481640
7,073333	0,2	2,469478
7,076667	0,2	2,455333
7,080000	0,2	2,439024
7,083333	0,2	2,420438
7,086667	0,2	2,399839
7,090000	0,2	2,377603
7,093333	0,2	2,353840
7,096667	0,2	2,328363
7,100000	0,2	2,300897
7,103333	0,2	2,271354
7,106667	0,2	2,240146
7,110000	0,2	2,207979
7,113333	0,2	2,175405
7,116667	0,2	2,142746
7,120000	0,2	2,110158
7,123333	0,2	2,077766
7,126667	0,2	2,045680
7,130000	0,2	2,013664
7,133333	0,2	1,981204
7,136667	0,2	1,948277
7,140000	0,2	1,915691
7,143333	0,2	1,884274
7,146667	0,2	1,854105
7,150000	0,2	1,824931
7,153333	0,2	1,796738
7,156667	0,2	1,769493
7,160000	0,2	1,743028
7,163333	0,2	1,717504
7,166667	0,2	1,693420
7,170000	0,2	1,671033
7,173333	0,2	1,650171
7,176667	0,2	1,630550
7,180000	0,2	1,611881
7,183333	0,2	1,593867
7,186667	0,2	1,576463
7,190000	0,2	1,559915
7,193333	0,2	1,544461
7,196667	0,2	1,530098
7,200000	0,2	1,516547
7,203333	0,2	1,503568
7,206667	0,2	1,491291
7,210000	0,2	1,480029
7,213333	0,2	1,469919
7,216667	0,2	1,460886
7,220000	0,2	1,452746
7,223333	0,2	1,445194
7,226667	0,2	1,437686
7,230000	0,2	1,429576
7,233333	0,2	1,420736
7,236667	0,2	1,411901
7,240000	0,2	1,404239
7,243333	0,2	1,398517
7,246667	0,2	1,394385
7,250000	0,2	1,390517
7,253333	0,2	1,385687
7,256667	0,2	1,379485
7,260000	0,2	1,372047
7,263333	0,2	1,363630
7,266667	0,2	1,354595
7,270000	0,2	1,345311
7,273333	0,2	1,335889
7,276667	0,2	1,326395
7,280000	0,2	1,317308
7,283333	0,2	1,309228
7,286667	0,2	1,302158
7,290000	0,2	1,295481
7,293333	0,2	1,288543
7,296667	0,2	1,280961
7,300000	0,2	1,272584
7,303333	0,2	1,263337
7,306667	0,2	1,253365
7,310000	0,2	1,243348
7,313333	0,2	1,234213
7,316667	0,2	1,226584
7,320000	0,2	1,220550
7,323333	0,2	1,215608
7,326667	0,2	1,211239
7,330000	0,2	1,207577
7,333333	0,2	1,205034
7,336667	0,2	1,203776
7,340000	0,2	1,203813
7,343333	0,2	1,204979
7,346667	0,2	1,206830
7,350000	0,2	1,209009
7,353333	0,2	1,211563
7,356667	0,2	1,214841
7,360000	0,2	1,219375
7,363333	0,2	1,225649
7,366667	0,2	1,233591
7,370000	0,2	1,242408
7,373333	0,2	1,251143
7,376667	0,2	1,259423
7,380000	0,2	1,267685
7,383333	0,2	1,276718
7,386667	0,2	1,287062
7,390000	0,2	1,298763
7,393333	0,2	1,311579
7,396667	0,2	1,325189
7,400000	0,2	1,339031
7,403333	0,2	1,352201
7,406667	0,2	1,363924
7,410000	0,2	1,374361
7,413333	0,2	1,384630
7,416667	0,2	1,395724
7,420000	0,2	1,407796
7,423333	0,2	1,420619
7,426667	0,2	1,434118
7,430000	0,2	1,448212
7,433333	0,2	1,462508
7,436667	0,2	1,476493
7,440000	0,2	1,489928
7,443333	0,2	1,502884
7,446667	0,2	1,515650
7,450000	0,2	1,528579
7,453333	0,2	1,541731
7,456667	0,2	1,554840
7,460000	0,2	1,567735
7,463333	0,2	1,580575
7,466667	0,2	1,593642
7,470000	0,2	1,607021
7,473333	0,2	1,620487
7,476667	0,2	1,633906
7,480000	0,2	1,647624
7,483333	0,2	1,662064
7,486667	0,2	1,677093
7,490000	0,2	1,692092
7,493333	0,2	1,706570
7,496667	0,2	1,720596
7,500000	0,2	1,734568
7,503333	0,2	1,748677
7,506667	0,2	1,762832
7,510000	0,2	1,776885
7,513333	0,2	1,790862
7,516667	0,2	1,805187
7,520000	0,2	1,820223
7,523333	0,2	1,835527
7,526667	0,2	1,850015
7,530000	0,2	1,862739
7,533333	0,2	1,873561
7,536667	0,2	1,883294
7,540000	0,2	1,892845
7,543333	0,2	1,902331
7,546667	0,2	1,911313
7,550000	0,2	1,919494
7,553333	0,2	1,926797
7,556667	0,2	1,932909
7,560000	0,2	1,937407
7,563333	0,2	1,940443
7,566667	0,2	1,942695
7,570000	0,2	1,944668
7,573333	0,2	1,946464
7,576667	0,2	1,947949
7,580000	0,2	1,948840
7,583333	0,2	1,948889
7,586667	0,2	1,948124
7,590000	0,2	1,946766
7,593333	0,2	1,944898
7,596667	0,2	1,942385
7,600000	0,2	1,939273
7,603333	0,2	1,935992
7,606667	0,2	1,932880
7,610000	0,2	1,929697
7,613333	0,2	1,925843
7,616667	0,2	1,921151
7,620000	0,2	1,916303
7,623333	0,2	1,912232
7,626667	0,2	1,909374
7,630000	0,2	1,907574
7,633333	0,2	1,906430
7,636667	0,2	1,905806
7,640000	0,2	1,905968
7,643333	0,2	1,907173
7,646667	0,2	1,909538
7,650000	0,2	1,913222
7,653333	0,2	1,918425
7,656667	0,2	1,925251
7,660000	0,2	1,933546
7,663333	0,2	1,942921
7,666667	0,2	1,953060
7,670000	0,2	1,963750
7,673333	0,2	1,974723
7,676667	0,2	1,986001
7,680000	0,2	1,998105
7,683333	0,2	2,011565
7,686667	0,2	2,026508
7,690000	0,2	2,042654
7,693333	0,2	2,059656
7,696667	0,2	2,077479
7,700000	0,2	2,096210
7,703333	0,2	2,115773
7,706667	0,2	2,136226
7,710000	0,2	2,157892
7,713333	0,2	2,181009
7,716667	0,2	2,205578
7,720000	0,2	2,231245
7,723333	0,2	2,257258
7,726667	0,2	2,283102
7,730000	0,2	2,308989
7,733333	0,2	2,335559
7,736667	0,2	2,363573
7,740000	0,2	2,393620
7,743333	0,2	2,425766
7,746667	0,2	2,459729
7,750000	0,2	2,495282
7,753333	0,2	2,532228
7,756667	0,2	2,570323
7,760000	0,2	2,609688
7,763333	0,2	2,651063
7,766667	0,2	2,695197
7,770000	0,2	2,742214
7,773333	0,2	2,791591
7,776667	0,2	2,842535
7,780000	0,2	2,894500
7,783333	0,2	2,947397
7,786667	0,2	3,001392
7,790000	0,2	3,056541
7,793333	0,2	3,112562
7,796667	0,2	3,169046
7,800000	0,2	3,225653
7,803333	0,2	3,281871
7,806667	0,2	3,337027
7,810000	0,2	3,390755
7,813333	0,2	3,443074
7,816667	0,2	3,493781
7,820000	0,2	3,542184
7,823333	0,2	3,587633
7,826667	0,2	3,629867
7,830000	0,2	3,668982
7,833333	0,2	3,705290
7,836667	0,2	3,738913
7,840000	0,2	3,769574
7,843333	0,2	3,796934
7,846667	0,2	3,820813
7,850000	0,2	3,841107
7,853333	0,2	3,857598
7,856667	0,2	3,869913
7,860000	0,2	3,877732
7,863333	0,2	3,880786
7,866667	0,2	3,878819
7,870000	0,2	3,871864
7,873333	0,2	3,860163
7,876667	0,2	3,843860
7,880000	0,2	3,823168
7,883333	0,2	3,798520
7,886667	0,2	3,770442
7,890000	0,2	3,739447
7,893333	0,2	3,705779
7,896667	0,2	3,669214
7,900000	0,2	3,629514
7,903333	0,2	3,587102
7,906667	0,2	3,542811
7,910000	0,2	3,496977
7,913333	0,2	3,449381
7,916667	0,2	3,399922
7,920000	0,2	3,348836
7,923333	0,2	3,296583
7,926667	0,2	3,243777
7,930000	0,2	3,190974
7,933333	0,2	3,138423
7,936667	0,2	3,085866
7,940000	0,2	3,032798
7,943333	0,2	2,979161
7,946667	0,2	2,925388
7,950000	0,2	2,871852
7,953333	0,2	2,818746
7,956667	0,2	2,766395
7,960000	0,2	2,715504
7,963333	0,2	2,666821
7,966667	0,2	2,620414
7,970000	0,2	2,575707
7,973333	0,2	2,532272
7,976667	0,2	2,490176
7,980000	0,2	2,449691
7,983333	0,2	2,410872
7,986667	0,2	2,373480
7,990000	0,2	2,337324
7,993333	0,2	2,302514
7,996667	0,2	2,269399
8,000000	0,2	2,238357
8,003333	0,2	2,209494
8,006667	0,2	2,182362
8,010000	0,2	2,156238
8,013333	0,2	2,130909
8,016667	0,2	2,106841
8,020000	0,2	2,084533
8,023333	0,2	2,064127
8,026667	0,2	2,045385
8,030000	0,2	2,027717
8,033333	0,2	2,010410
8,036667	0,2	1,992996
8,040000	0,2	1,975545
8,043333	0,2	1,958680
8,046667	0,2	1,943049
8,050000	0,2	1,928599
8,053333	0,2	1,914541
8,056667	0,2	1,900088
8,060000	0,2	1,885009
8,063333	0,2	1,869513
8,066667	0,2	1,853875
8,070000	0,2	1,838207
8,073333	0,2	1,822485
8,076667	0,2	1,806549
8,080000	0,2	1,790031
8,083333	0,2	1,772490
8,086667	0,2	1,753635
8,090000	0,2	1,733485
8,093333	0,2	1,712385
8,096667	0,2	1,690733
8,100000	0,2	1,668799
8,103333	0,2	1,646763
8,106667	0,2	1,624567
8,110000	0,2	1,601813
8,113333	0,2	1,577960
8,116667	0,2	1,552669
8,120000	0,2	1,526201
8,123333	0,2	1,499376
8,126667	0,2	1,472885
8,130000	0,2	1,446836
8,133333	0,2	1,421136
8,136667	0,2	1,395797
8,140000	0,2	1,370616
8,143333	0,2	1,345221
8,146667	0,2	1,319539
8,150000	0,2	1,293708
8,153333	0,2	1,267851
8,156667	0,2	1,242145
8,160000	0,2	1,216619
8,163333	0,2	1,190934
8,166667	0,2	1,164732
8,170000	0,2	1,138221
8,173333	0,2	1,112168
8,176667	0,2	1,087324
8,180000	0,2	1,064039
8,183333	0,2	1,042069
8,186667	0,2	1,020426
8,190000	0,2	0,998092
8,193333	0,2	0,975064
8,196667	0,2	0,952089
8,200000	0,2	0,929733
8,203333	0,2	0,908192
8,206667	0,2	0,887552
8,210000	0,2	0,867899
8,213333	0,2	0,849347
8,216667	0,2	0,832040
8,220000	0,2	0,815987
8,223333	0,2	0,800960
8,226667	0,2	0,786723
8,230000	0,2	0,773340
8,233333	0,2	0,760925
8,236667	0,2	0,749063
8,240000	0,2	0,737098
8,243333	0,2	0,725060
8,246667	0,2	0,713518
8,250000	0,2	0,702636
8,253333	0,2	0,692077
8,256667	0,2	0,681524
8,260000	0,2	0,670896
8,263333	0,2	0,660218
8,266667	0,2	0,649577
8,270000	0,2	0,639378
8,273333	0,2	0,630114
8,276667	0,2	0,621554
8,280000	0,2	0,612774
8,283333	0,2	0,603227
8,286667	0,2	0,593264
8,290000	0,2	0,583578
8,293333	0,2	0,574517
8,296667	0,2	0,566124
8,300000	0,2	0,558468
8,303333	0,2	0,551670
8,306667	0,2	0,545729
8,310000	0,2	0,540325
8,313333	0,2	0,534803
8,316667	0,2	0,528465
8,320000	0,2	0,521030
8,323333	0,2	0,512962
8,326667	0,2	0,505178
8,330000	0,2	0,498315
8,333333	0,2	0,492357
8,336667	0,2	0,486963
8,340000	0,2	0,481856
8,343333	0,2	0,476773
8,346667	0,2	0,471533
8,350000	0,2	0,466435
8,353333	0,2	0,462126
8,356667	0,2	0,458935
8,360000	0,2	0,456458
8,363333	0,2	0,453788
8,366667	0,2	0,450196
8,370000	0,2	0,445628
8,373333	0,2	0,440599
8,376667	0,2	0,435666
8,380000	0,2	0,431199
8,383333	0,2	0,427666
8,386667	0,2	0,425503
8,390000	0,2	0,424579
8,393333	0,2	0,424274
8,396667	0,2	0,423997
8,400000	0,2	0,423446
8,403333	0,2	0,422522
8,406667	0,2	0,421196
8,410000	0,2	0,419668
8,413333	0,2	0,418546
8,416667	0,2	0,418679
8,420000	0,2	0,420582
8,423333	0,2	0,424025
8,426667	0,2	0,428186
8,430000	0,2	0,431967
8,433333	0,2	0,434446
8,436667	0,2	0,435404
8,440000	0,2	0,435510
8,443333	0,2	0,436002
8,446667	0,2	0,437743
8,450000	0,2	0,440435
8,453333	0,2	0,443217
8,456667	0,2	0,445846
8,460000	0,2	0,448876
8,463333	0,2	0,453019
8,466667	0,2	0,458537
8,470000	0,2	0,464919
8,473333	0,2	0,471316
8,476667	0,2	0,477493
8,480000	0,2	0,483809
8,483333	0,2	0,490378
8,486667	0,2	0,496908
8,490000	0,2	0,503181
8,493333	0,2	0,509207
8,496667	0,2	0,515084
8,500000	0,2	0,520953
8,503333	0,2	0,526921
8,506667	0,2	0,533091
8,510000	0,2	0,539676
8,513333	0,2	0,546915
8,516667	0,2	0,554797
8,520000	0,2	0,563042
8,523333	0,2	0,571427
8,526667	0,2	0,579852
8,530000	0,2	0,587985
8,533333	0,2	0,595383
8,536667	0,2	0,602057
8,540000	0,2	0,608415
8,543333	0,2	0,614722
8,546667	0,2	0,621009
8,550000	0,2	0,627136
8,553333	0,2	0,632863
8,556667	0,2	0,638139
8,560000	0,2	0,642990
8,563333	0,2	0,647380
8,566667	0,2	0,651568
8,570000	0,2	0,655998
8,573333	0,2	0,660561
8,576667	0,2	0,664385
8,580000	0,2	0,666536
8,583333	0,2	0,666851
8,586667	0,2	0,665948
8,590000	0,2	0,664534
8,593333	0,2	0,663006
8,596667	0,2	0,661478
8,600000	0,2	0,659855
8,603333	0,2	0,657932
8,606667	0,2	0,655521
8,610000	0,2	0,652473
8,613333	0,2	0,648618
8,616667	0,2	0,643738
8,620000	0,2	0,637744
8,623333	0,2	0,630860
8,626667	0,2	0,623504
8,630000	0,2	0,615989
8,633333	0,2	0,608308
8,636667	0,2	0,600214
8,640000	0,2	0,591569
8,643333	0,2	0,582405
8,646667	0,2	0,572789
8,650000	0,2	0,562922
8,653333	0,2	0,553058
8,656667	0,2	0,543360
8,660000	0,2	0,534077
8,663333	0,2	0,525500
8,666667	0,2	0,517597
8,670000	0,2	0,509939
8,673333	0,2	0,502136
8,676667	0,2	0,494331
8,680000	0,2	0,487136
8,683333	0,2	0,481079
8,686667	0,2	0,476240
8,690000	0,2	0,472390
8,693333	0,2	0,469272
8,696667	0,2	0,466696
8,700000	0,2	0,464496
8,703333	0,2	0,462450
8,706667	0,2	0,460319
8,710000	0,2	0,458261
8,713333	0,2	0,456977
8,716667	0,2	0,457078
8,720000	0,2	0,458638
8,723333	0,2	0,461443
8,726667	0,2	0,465322
8,730000	0,2	0,470327
8,733333	0,2	0,476726
8,736667	0,2	0,484796
8,740000	0,2	0,494638
8,743333	0,2	0,506055
8,746667	0,2	0,518514
8,750000	0,2	0,531410
8,753333	0,2	0,544433
8,756667	0,2	0,557571
8,760000	0,2	0,570865
8,763333	0,2	0,584453
8,766667	0,2	0,598729
8,770000	0,2	0,614022
8,773333	0,2	0,630191
8,776667	0,2	0,646893
8,780000	0,2	0,663986
8,783333	0,2	0,681392
8,786667	0,2	0,698872
8,790000	0,2	0,716151
8,793333	0,2	0,733044
8,796667	0,2	0,749434
8,800000	0,2	0,765228
8,803333	0,2	0,780318
8,806667	0,2	0,794685
8,810000	0,2	0,808604
8,813333	0,2	0,822502
8,816667	0,2	0,836545
8,820000	0,2	0,850551
8,823333	0,2	0,864074
8,826667	0,2	0,876532
8,830000	0,2	0,887613
8,833333	0,2	0,897457
8,836667	0,2	0,906205
8,840000	0,2	0,913673
8,843333	0,2	0,919565
8,846667	0,2	0,923726
8,850000	0,2	0,926274
8,853333	0,2	0,927689
8,856667	0,2	0,928622
8,860000	0,2	0,929476
8,863333	0,2	0,930127
8,866667	0,2	0,930048
8,870000	0,2	0,928541
8,873333	0,2	0,924969
8,876667	0,2	0,919255
8,880000	0,2	0,912050
8,883333	0,2	0,904166
8,886667	0,2	0,896144
8,890000	0,2	0,888176
8,893333	0,2	0,879962
8,896667	0,2	0,870800
8,900000	0,2	0,860195
8,903333	0,2	0,848344
8,906667	0,2	0,835961
8,910000	0,2	0,823819
8,913333	0,2	0,812379
8,916667	0,2	0,801685
8,920000	0,2	0,791603
8,923333	0,2	0,782063
8,926667	0,2	0,773269
8,930000	0,2	0,765720
8,933333	0,2	0,759594
8,936667	0,2	0,754292
8,940000	0,2	0,749058
8,943333	0,2	0,743789
8,946667	0,2	0,738927
8,950000	0,2	0,734972
8,953333	0,2	0,732427
8,956667	0,2	0,731828
8,960000	0,2	0,733558
8,963333	0,2	0,737836
8,966667	0,2	0,744800
8,970000	0,2	0,754268
8,973333	0,2	0,765643
8,976667	0,2	0,778503
8,980000	0,2	0,793082
8,983333	0,2	0,809982
8,986667	0,2	0,829761
8,990000	0,2	0,852954
8,993333	0,2	0,880025
8,996667	0,2	0,910953
9,000000	0,2	0,945100
9,003333	0,2	0,981674
9,006667	0,2	1,020151
9,010000	0,2	1,060405
9,013333	0,2	1,102927
9,016667	0,2	1,148754
9,020000	0,2	1,198773
9,023333	0,2	1,253104
9,026667	0,2	1,311067
9,030000	0,2	1,371498
9,033333	0,2	1,433231
9,036667	0,2	1,495528
9,040000	0,2	1,557980
9,043333	0,2	1,620305
9,046667	0,2	1,682498
9,050000	0,2	1,744832
9,053333	0,2	1,807553
9,056667	0,2	1,870635
9,060000	0,2	1,933524
9,063333	0,2	1,995125
9,066667	0,2	2,054401
9,070000	0,2	2,110989
9,073333	0,2	2,165026
9,076667	0,2	2,216645
9,080000	0,2	2,265867
9,083333	0,2	2,312547
9,086667	0,2	2,356155
9,090000	0,2	2,395711
9,093333	0,2	2,430270
9,096667	0,2	2,459651
9,100000	0,2	2,484297
9,103333	0,2	2,504479
9,106667	0,2	2,520180
9,110000	0,2	2,531590
9,113333	0,2	2,539091
9,116667	0,2	2,542798
9,120000	0,2	2,542420
9,123333	0,2	2,537599
9,126667	0,2	2,528149
9,130000	0,2	2,513941
9,133333	0,2	2,494989
9,136667	0,2	2,471886
9,140000	0,2	2,445716
9,143333	0,2	2,417287
9,146667	0,2	2,386859
9,150000	0,2	2,354421
9,153333	0,2	2,319942
9,156667	0,2	2,283539
9,160000	0,2	2,245350
9,163333	0,2	2,205428
9,166667	0,2	2,164138
9,170000	0,2	2,122338
9,173333	0,2	2,080646
9,176667	0,2	2,038843
9,180000	0,2	1,996461
9,183333	0,2	1,953586
9,186667	0,2	1,910767
9,190000	0,2	1,868640
9,193333	0,2	1,827684
9,196667	0,2	1,787810
9,200000	0,2	1,748390
9,203333	0,2	1,708982
9,206667	0,2	1,669747
9,210000	0,2	1,631172
9,213333	0,2	1,593631
9,216667	0,2	1,557077
9,220000	0,2	1,521107
9,223333	0,2	1,485425
9,226667	0,2	1,450100
9,230000	0,2	1,415323
9,233333	0,2	1,381095
9,236667	0,2	1,347268
9,240000	0,2	1,313678
9,243333	0,2	1,280003
9,246667	0,2	1,245866
9,250000	0,2	1,211296
9,253333	0,2	1,176823
9,256667	0,2	1,143084
9,260000	0,2	1,110449
9,263333	0,2	1,078950
9,266667	0,2	1,048368
9,270000	0,2	1,018275
9,273333	0,2	0,988187
9,276667	0,2	0,957908
9,280000	0,2	0,927589
9,283333	0,2	0,897490
9,286667	0,2	0,867907
9,290000	0,2	0,839257
9,293333	0,2	0,812023
9,296667	0,2	0,786348
9,300000	0,2	0,761617
9,303333	0,2	0,736996
9,306667	0,2	0,712400
9,310000	0,2	0,688388
9,313333	0,2	0,665250
9,316667	0,2	0,642734
9,320000	0,2	0,620571
9,323333	0,2	0,598794
9,326667	0,2	0,577565
9,330000	0,2	0,557014
9,333333	0,2	0,537336
9,336667	0,2	0,518852
9,340000	0,2	0,501871
9,343333	0,2	0,486507
9,346667	0,2	0,472631
9,350000	0,2	0,460145
9,353333	0,2	0,449273
9,356667	0,2	0,440197
9,360000	0,2	0,432494
9,363333	0,2	0,425220
9,366667	0,2	0,417748
9,370000	0,2	0,410528
9,373333	0,2	0,404838
9,376667	0,2	0,401729
9,380000	0,2	0,401322
9,383333	0,2	0,402992
9,386667	0,2	0,405875
9,390000	0,2	0,409066
9,393333	0,2	0,411790
9,396667	0,2	0,413945
9,400000	0,2	0,416377
9,403333	0,2	0,420188
9,406667	0,2	0,425915
9,410000	0,2	0,433582
9,413333	0,2	0,443104
9,416667	0,2	0,454353
9,420000	0,2	0,467096
9,423333	0,2	0,481059
9,426667	0,2	0,495987
9,430000	0,2	0,511706
9,433333	0,2	0,528198
9,436667	0,2	0,545659
9,440000	0,2	0,564421
9,443333	0,2	0,584525
9,446667	0,2	0,605478
9,450000	0,2	0,626676
9,453333	0,2	0,647946
9,456667	0,2	0,669577
9,460000	0,2	0,692007
9,463333	0,2	0,715488
9,466667	0,2	0,739889
9,470000	0,2	0,764961
9,473333	0,2	0,790837
9,476667	0,2	0,817922
9,480000	0,2	0,846382
9,483333	0,2	0,876060
9,486667	0,2	0,906700
9,490000	0,2	0,938032
9,493333	0,2	0,969752
9,496667	0,2	1,001611
9,500000	0,2	1,033647
9,503333	0,2	1,066274
9,506667	0,2	1,099831
9,510000	0,2	1,133921
9,513333	0,2	1,167697
9,516667	0,2	1,200959
9,520000	0,2	1,234464
9,523333	0,2	1,269021
9,526667	0,2	1,304566
9,530000	0,2	1,340278
9,533333	0,2	1,375469
9,536667	0,2	1,410065
9,540000	0,2	1,444495
9,543333	0,2	1,479363
9,546667	0,2	1,514969
9,550000	0,2	1,551199
9,553333	0,2	1,587788
9,556667	0,2	1,624337
9,560000	0,2	1,660205
9,563333	0,2	1,694752
9,566667	0,2	1,727725
9,570000	0,2	1,759167
9,573333	0,2	1,789052
9,576667	0,2	1,817329
9,580000	0,2	1,844130
9,583333	0,2	1,869642
9,586667	0,2	1,893759
9,590000	0,2	1,915948
9,593333	0,2	1,935610
9,596667	0,2	1,952633
9,600000	0,2	1,967330
9,603333	0,2	1,979720
9,606667	0,2	1,989169
9,610000	0,2	1,994993
9,613333	0,2	1,997208
9,616667	0,2	1,996402
9,620000	0,2	1,992892
9,623333	0,2	1,986391
9,626667	0,2	1,976713
9,630000	0,2	1,964203
9,633333	0,2	1,949088
9,636667	0,2	1,931041
9,640000	0,2	1,909601
9,643333	0,2	1,884616
9,646667	0,2	1,856273
9,650000	0,2	1,825013
9,653333	0,2	1,791336
9,656667	0,2	1,755407
9,660000	0,2	1,717059
9,663333	0,2	1,676312
9,666667	0,2	1,633513
9,670000	0,2	1,589038
9,673333	0,2	1,543342
9,676667	0,2	1,497285
9,680000	0,2	1,451976
9,683333	0,2	1,407810
9,686667	0,2	1,363933
9,690000	0,2	1,319125
9,693333	0,2	1,272681
9,696667	0,2	1,224575
9,700000	0,2	1,175547
9,703333	0,2	1,126752
9,706667	0,2	1,079122
9,710000	0,2	1,033155
9,713333	0,2	0,988949
9,716667	0,2	0,946273
9,720000	0,2	0,904755
9,723333	0,2	0,864089
9,726667	0,2	0,824174
9,730000	0,2	0,785089
9,733333	0,2	0,746869
9,736667	0,2	0,709415
9,740000	0,2	0,672735
9,743333	0,2	0,637303
9,746667	0,2	0,603976
9,750000	0,2	0,573266
9,753333	0,2	0,544889
9,756667	0,2	0,518081
9,760000	0,2	0,491932
9,763333	0,2	0,465545
9,766667	0,2	0,438586
9,770000	0,2	0,411735
9,773333	0,2	0,386211
9,776667	0,2	0,362868
9,780000	0,2	0,341707
9,783333	0,2	0,322000
9,786667	0,2	0,302958
9,790000	0,2	0,284444
9,793333	0,2	0,266691
9,796667	0,2	0,249678
9,800000	0,2	0,233318
9,803333	0,2	0,217601
9,806667	0,2	0,202294
9,810000	0,2	0,186989
9,813333	0,2	0,171623
9,816667	0,2	0,156715
9,820000	0,2	0,142919
9,823333	0,2	0,130459
9,826667	0,2	0,119170
9,830000	0,2	0,108993
9,833333	0,2	0,100020
9,836667	0,2	0,091960
9,840000	0,2	0,084019
9,843333	0,2	0,075506
9,846667	0,2	0,066518
9,850000	0,2	0,057797
9,853333	0,2	0,049880
9,856667	0,2	0,042848
9,860000	0,2	0,036557
9,863333	0,2	0,030614
9,866667	0,2	0,024619
9,870000	0,2	0,018747
9,873333	0,2	0,013610
9,876667	0,2	0,009463
9,880000	0,2	0,005943
9,883333	0,2	0,002645
9,886667	0,2	-0,000488
9,890000	0,2	-0,003461
9,893333	0,2	-0,006438
9,896667	0,2	-0,009595
9,900000	0,2	-0,012958
9,903333	0,2	-0,016240
9,906667	0,2	-0,019007
9,910000	0,2	-0,021288
9,913333	0,2	-0,023609
9,916667	0,2	-0,026168
9,920000	0,2	-0,028491
9,923333	0,2	-0,030073
9,926667	0,2	-0,030814
9,930000	0,2	-0,030815
9,933333	0,2	-0,030300
9,936667	0,2	-0,029870
9,940000	0,2	-0,030337
9,943333	0,2	-0,031902
9,946667	0,2	-0,033750
9,950000	0,2	-0,034838
9,953333	0,2	-0,034878
9,956667	0,2	-0,034228
9,960000	0,2	-0,033168
9,963333	0,2	-0,031677
9,966667	0,2	-0,029661
9,970000	0,2	-0,027134
9,973333	0,2	-0,024363
9,976667	0,2	-0,021922
9,980000	0,2	-0,020153
9,983333	0,2	-0,018714
9,986667	0,2	-0,017122
9,990000	0,2	-0,015503
9,993333	0,2	-0,014425
9,996667	0,2	-0,014227
10,000000	0,2	-0,014596
10,003333	0,2	-0,014761
10,006667	0,2	-0,014140
10,010000	0,2	-0,012720
10,013333	0,2	-0,010835
10,016667	0,2	-0,008712
10,020000	0,2	-0,006317
10,023333	0,2	-0,003492
10,026667	0,2	-0,000107
10,030000	0,2	0,003821
10,033333	0,2	0,008006
10,036667	0,2	0,011915
10,040000	0,2	0,015035
10,043333	0,2	0,017270
10,046667	0,2	0,019065
10,050000	0,2	0,021031
10,053333	0,2	0,023402
10,056667	0,2	0,025843
10,060000	0,2	0,027797
10,063333	0,2	0,029211
10,066667	0,2	0,030717
10,070000	0,2	0,032761
10,073333	0,2	0,035089
10,076667	0,2	0,037495
10,080000	0,2	0,040494
10,083333	0,2	0,044818
10,086667	0,2	0,050606
10,090000	0,2	0,057477
10,093333	0,2	0,065087
10,096667	0,2	0,073203
10,100000	0,2	0,081437
10,103333	0,2	0,089441
10,106667	0,2	0,097364
10,110000	0,2	0,105799
10,113333	0,2	0,115323
10,116667	0,2	0,126290
10,120000	0,2	0,138903
10,123333	0,2	0,153309
10,126667	0,2	0,169520
10,130000	0,2	0,187193
10,133333	0,2	0,205772
10,136667	0,2	0,225021
10,140000	0,2	0,245327
10,143333	0,2	0,267472
10,146667	0,2	0,292082
10,150000	0,2	0,319315
10,153333	0,2	0,349060
10,156667	0,2	0,381238
10,160000	0,2	0,415841
10,163333	0,2	0,452935
10,166667	0,2	0,492643
10,170000	0,2	0,534963
10,173333	0,2	0,579787
10,176667	0,2	0,627070
10,180000	0,2	0,676796
10,183333	0,2	0,729004
10,186667	0,2	0,783848
10,190000	0,2	0,841496
10,193333	0,2	0,902202
10,196667	0,2	0,966243
10,200000	0,2	1,033478
10,203333	0,2	1,103427
10,206667	0,2	1,175755
10,210000	0,2	1,250307
10,213333	0,2	1,327056
10,216667	0,2	1,406109
10,220000	0,2	1,487199
10,223333	0,2	1,569324
10,226667	0,2	1,651326
10,230000	0,2	1,732673
10,233333	0,2	1,813468
10,236667	0,2	1,893930
10,240000	0,2	1,974192
10,243333	0,2	2,054279
10,246667	0,2	2,133808
10,250000	0,2	2,211838
10,253333	0,2	2,287365
10,256667	0,2	2,359788
10,260000	0,2	2,428620
10,263333	0,2	2,493140
10,266667	0,2	2,552655
10,270000	0,2	2,606728
10,273333	0,2	2,655149
10,276667	0,2	2,697925
10,280000	0,2	2,735270
10,283333	0,2	2,767516
10,286667	0,2	2,794942
10,290000	0,2	2,817752
10,293333	0,2	2,835814
10,296667	0,2	2,848051
10,300000	0,2	2,852834
10,303333	0,2	2,849273
10,306667	0,2	2,837529
10,310000	0,2	2,818299
10,313333	0,2	2,792590
10,316667	0,2	2,761523
10,320000	0,2	2,725923
10,323333	0,2	2,686096
10,326667	0,2	2,641894
10,330000	0,2	2,593010
10,333333	0,2	2,539359
10,336667	0,2	2,481090
10,340000	0,2	2,418287
10,343333	0,2	2,351148
10,346667	0,2	2,280356
10,350000	0,2	2,206817
10,353333	0,2	2,131235
10,356667	0,2	2,054155
10,360000	0,2	1,976100
10,363333	0,2	1,897579
10,366667	0,2	1,819048
10,370000	0,2	1,740839
10,373333	0,2	1,663250
10,376667	0,2	1,586709
10,380000	0,2	1,511681
10,383333	0,2	1,438303
10,386667	0,2	1,366230
10,390000	0,2	1,295080
10,393333	0,2	1,225040
10,396667	0,2	1,156712
10,400000	0,2	1,090460
10,403333	0,2	1,026190
10,406667	0,2	0,963631
10,410000	0,2	0,902754
10,413333	0,2	0,844048
10,416667	0,2	0,788325
10,420000	0,2	0,736161
10,423333	0,2	0,687448
10,426667	0,2	0,641489
10,430000	0,2	0,597533
10,433333	0,2	0,555130
10,436667	0,2	0,514240
10,440000	0,2	0,475192
10,443333	0,2	0,438406
10,446667	0,2	0,404319
10,450000	0,2	0,373280
10,453333	0,2	0,345107
10,456667	0,2	0,319051
10,460000	0,2	0,294329
10,463333	0,2	0,270510
10,466667	0,2	0,247407
10,470000	0,2	0,224857
10,473333	0,2	0,202838
10,476667	0,2	0,181613
10,480000	0,2	0,161588
10,483333	0,2	0,143204
10,486667	0,2	0,126750
10,490000	0,2	0,112153
10,493333	0,2	0,099162
10,496667	0,2	0,087591
10,500000	0,2	0,077224
10,503333	0,2	0,067610
10,506667	0,2	0,058185
10,510000	0,2	0,048923
10,513333	0,2	0,040531
10,516667	0,2	0,033657
10,520000	0,2	0,028222
10,523333	0,2	0,023650
10,526667	0,2	0,019493
10,530000	0,2	0,015656
10,533333	0,2	0,012191
10,536667	0,2	0,009251
10,540000	0,2	0,007188
10,543333	0,2	0,006295
10,546667	0,2	0,006541
10,550000	0,2	0,007876
10,553333	0,2	0,010557
10,556667	0,2	0,014806
10,560000	0,2	0,020269
10,563333	0,2	0,025949
10,566667	0,2	0,030922
10,570000	0,2	0,035222
10,573333	0,2	0,039831
10,576667	0,2	0,045935
10,580000	0,2	0,054282
10,583333	0,2	0,064870
10,586667	0,2	0,077080
10,590000	0,2	0,090028
10,593333	0,2	0,102861
10,596667	0,2	0,115041
10,600000	0,2	0,126431
10,603333	0,2	0,137168
10,606667	0,2	0,147544
10,610000	0,2	0,158030
10,613333	0,2	0,169297
10,616667	0,2	0,181695
10,620000	0,2	0,194729
10,623333	0,2	0,207579
10,626667	0,2	0,219801
10,630000	0,2	0,231345
10,633333	0,2	0,242201
10,636667	0,2	0,252235
10,640000	0,2	0,261635
10,643333	0,2	0,271105
10,646667	0,2	0,281274
10,650000	0,2	0,292233
10,653333	0,2	0,303456
10,656667	0,2	0,314018
10,660000	0,2	0,323219
10,663333	0,2	0,331110
10,666667	0,2	0,338487
10,670000	0,2	0,346429
10,673333	0,2	0,355511
10,676667	0,2	0,365311
10,680000	0,2	0,374858
10,683333	0,2	0,383467
10,686667	0,2	0,391072
10,690000	0,2	0,398049
10,693333	0,2	0,404712
10,696667	0,2	0,410920
10,700000	0,2	0,416375
10,703333	0,2	0,421250
10,706667	0,2	0,426290
10,710000	0,2	0,432372
10,713333	0,2	0,439965
10,716667	0,2	0,448756
10,720000	0,2	0,457723
10,723333	0,2	0,465740
10,726667	0,2	0,472366
10,730000	0,2	0,478081
10,733333	0,2	0,483867
10,736667	0,2	0,490752
10,740000	0,2	0,499513
10,743333	0,2	0,510311
10,746667	0,2	0,522536
10,750000	0,2	0,535214
10,753333	0,2	0,547513
10,756667	0,2	0,558868
10,760000	0,2	0,568953
10,763333	0,2	0,577850
10,766667	0,2	0,586256
10,770000	0,2	0,595224
10,773333	0,2	0,605493
10,776667	0,2	0,617000
10,780000	0,2	0,628946
10,783333	0,2	0,640237
10,786667	0,2	0,650053
10,790000	0,2	0,658288
10,793333	0,2	0,665570
10,796667	0,2	0,672862
10,800000	0,2	0,680914
10,803333	0,2	0,689783
10,806667	0,2	0,698833
10,810000	0,2	0,707380
10,813333	0,2	0,715161
10,816667	0,2	0,722090
10,820000	0,2	0,727908
10,823333	0,2	0,732352
10,826667	0,2	0,735396
10,830000	0,2	0,737243
10,833333	0,2	0,738103
10,836667	0,2	0,737923
10,840000	0,2	0,736487
10,843333	0,2	0,733782
10,846667	0,2	0,730077
10,850000	0,2	0,725567
10,853333	0,2	0,720058
10,856667	0,2	0,713073
10,860000	0,2	0,704278
10,863333	0,2	0,693816
10,866667	0,2	0,682255
10,870000	0,2	0,670139
10,873333	0,2	0,657428
10,876667	0,2	0,643475
10,880000	0,2	0,627718
10,883333	0,2	0,610329
10,886667	0,2	0,592295
10,890000	0,2	0,574724
10,893333	0,2	0,557854
10,896667	0,2	0,540893
10,900000	0,2	0,522803
10,903333	0,2	0,503199
10,906667	0,2	0,482507
10,910000	0,2	0,461273
10,913333	0,2	0,439755
10,916667	0,2	0,418052
10,920000	0,2	0,396037
10,923333	0,2	0,373557
10,926667	0,2	0,350849
10,930000	0,2	0,328175
10,933333	0,2	0,305410
10,936667	0,2	0,282431
10,940000	0,2	0,259475
10,943333	0,2	0,236920
10,946667	0,2	0,214986
10,950000	0,2	0,193733
10,953333	0,2	0,173071
10,956667	0,2	0,152595
10,960000	0,2	0,131661
10,963333	0,2	0,109934
10,966667	0,2	0,087880
10,970000	0,2	0,066422
10,973333	0,2	0,046078
10,976667	0,2	0,026754
10,980000	0,2	0,008242
10,983333	0,2	-0,009625
10,986667	0,2	-0,027185
10,990000	0,2	-0,044715
10,993333	0,2	-0,061987
10,996667	0,2	-0,078447
11,000000	0,2	-0,093709
11,003333	0,2	-0,107699
11,006667	0,2	-0,120519
11,010000	0,2	-0,132314
11,013333	0,2	-0,143203
11,016667	0,2	-0,153438
11,020000	0,2	-0,163442
11,023333	0,2	-0,173360
11,026667	0,2	-0,182778
11,030000	0,2	-0,191054
11,033333	0,2	-0,198033
11,036667	0,2	-0,204249
11,040000	0,2	-0,210087
11,043333	0,2	-0,215194
11,046667	0,2	-0,218984
11,050000	0,2	-0,221156
11,053333	0,2	-0,221785
11,056667	0,2	-0,221357
11,060000	0,2	-0,220631
11,063333	0,2	-0,220004
11,066667	0,2	-0,219156
11,070000	0,2	-0,217573
11,073333	0,2	-0,215036
11,076667	0,2	-0,211500
11,080000	0,2	-0,207078
11,083333	0,2	-0,202080
11,086667	0,2	-0,196758
11,090000	0,2	-0,191200
11,093333	0,2	-0,185493
11,096667	0,2	-0,179682
11,100000	0,2	-0,173669
11,103333	0,2	-0,167275
11,106667	0,2	-0,160353
11,110000	0,2	-0,152933
11,113333	0,2	-0,145178
11,116667	0,2	-0,137209
11,120000	0,2	-0,129144
11,123333	0,2	-0,121037
11,126667	0,2	-0,112696
11,130000	0,2	-0,103886
11,133333	0,2	-0,094547
11,136667	0,2	-0,084681
11,140000	0,2	-0,074491
11,143333	0,2	-0,064549
11,146667	0,2	-0,055360
11,150000	0,2	-0,047086
11,153333	0,2	-0,039681
11,156667	0,2	-0,032779
11,160000	0,2	-0,025718
11,163333	0,2	-0,018146
11,166667	0,2	-0,010384
11,170000	0,2	-0,003042
11,173333	0,2	0,003675
11,176667	0,2	0,010185
11,180000	0,2	0,016986
11,183333	0,2	0,024170
11,186667	0,2	0,031670
11,190000	0,2	0,039469
11,193333	0,2	0,047216
11,196667	0,2	0,054098
11,200000	0,2	0,059381
11,203333	0,2	0,062927
11,206667	0,2	0,065292
11,210000	0,2	0,067395
11,213333	0,2	0,069849
11,216667	0,2	0,072384
11,220000	0,2	0,074080
11,223333	0,2	0,074246
11,226667	0,2	0,073029
11,230000	0,2	0,071243
11,233333	0,2	0,069604
11,236667	0,2	0,068274
11,240000	0,2	0,067174
11,243333	0,2	0,066232
11,246667	0,2	0,065332
11,250000	0,2	0,064294
11,253333	0,2	0,062952
11,256667	0,2	0,061333
11,260000	0,2	0,059545
11,263333	0,2	0,057457
11,266667	0,2	0,054797
11,270000	0,2	0,051568
11,273333	0,2	0,048036
11,276667	0,2	0,044353
11,280000	0,2	0,040564
11,283333	0,2	0,036711
11,286667	0,2	0,032523
11,290000	0,2	0,027543
11,293333	0,2	0,021772
11,296667	0,2	0,015915
11,300000	0,2	0,010884
11,303333	0,2	0,007005
11,306667	0,2	0,003995
11,310000	0,2	0,001558
11,313333	0,2	-0,000545
11,316667	0,2	-0,002684
11,320000	0,2	-0,005205
11,323333	0,2	-0,008201
11,326667	0,2	-0,011479
11,330000	0,2	-0,014951
11,333333	0,2	-0,018825
11,336667	0,2	-0,023103
11,340000	0,2	-0,027339
11,343333	0,2	-0,031210
11,346667	0,2	-0,034849
11,350000	0,2	-0,038462
11,353333	0,2	-0,042017
11,356667	0,2	-0,045423
11,360000	0,2	-0,048621
11,363333	0,2	-0,051570
11,366667	0,2	-0,054347
11,370000	0,2	-0,057063
11,373333	0,2	-0,059603
11,376667	0,2	-0,061844
11,380000	0,2	-0,064025
11,383333	0,2	-0,066515
11,386667	0,2	-0,069401
11,390000	0,2	-0,072392
11,393333	0,2	-0,075100
11,396667	0,2	-0,077442
11,400000	0,2	-0,079785
11,403333	0,2	-0,082695
11,406667	0,2	-0,086300
11,410000	0,2	-0,089943
11,413333	0,2	-0,092829
11,416667	0,2	-0,094854
11,420000	0,2	-0,096414
11,423333	0,2	-0,097761
11,426667	0,2	-0,099014
11,430000	0,2	-0,100349
11,433333	0,2	-0,101765
11,436667	0,2	-0,103041
11,440000	0,2	-0,104196
11,443333	0,2	-0,105767
11,446667	0,2	-0,108432
11,450000	0,2	-0,112305
11,453333	0,2	-0,116630
11,456667	0,2	-0,120250
11,460000	0,2	-0,122578
11,463333	0,2	-0,123973
11,466667	0,2	-0,125114
11,470000	0,2	-0,126375
11,473333	0,2	-0,127823
11,476667	0,2	-0,129347
11,480000	0,2	-0,130789
11,483333	0,2	-0,132285
11,486667	0,2	-0,134310
11,490000	0,2	-0,137304
11,493333	0,2	-0,141413
11,496667	0,2	-0,146328
11,500000	0,2	-0,151325
11,503333	0,2	-0,155658
11,506667	0,2	-0,158959
11,510000	0,2	-0,161246
11,513333	0,2	-0,162686
11,516667	0,2	-0,163705
11,520000	0,2	-0,165157
11,523333	0,2	-0,167804
11,526667	0,2	-0,171591
11,530000	0,2	-0,175688
11,533333	0,2	-0,179261
11,536667	0,2	-0,182184
11,540000	0,2	-0,185079
11,543333	0,2	-0,188573
11,546667	0,2	-0,192570
11,550000	0,2	-0,196617
11,553333	0,2	-0,200730
11,556667	0,2	-0,205350
11,560000	0,2	-0,210663
11,563333	0,2	-0,216177
11,566667	0,2	-0,221058
11,570000	0,2	-0,224912
11,573333	0,2	-0,228092
11,576667	0,2	-0,231178
11,580000	0,2	-0,234283
11,583333	0,2	-0,237140
11,586667	0,2	-0,239693
11,590000	0,2	-0,242181
11,593333	0,2	-0,244786
11,596667	0,2	-0,247594
11,600000	0,2	-0,250748
11,603333	0,2	-0,254306
11,606667	0,2	-0,258180
11,610000	0,2	-0,262464
11,613333	0,2	-0,267414
11,616667	0,2	-0,272935
11,620000	0,2	-0,278369
11,623333	0,2	-0,283017
11,626667	0,2	-0,286905
11,630000	0,2	-0,290618
11,633333	0,2	-0,294568
11,636667	0,2	-0,298963
11,640000	0,2	-0,304040
11,643333	0,2	-0,309821
11,646667	0,2	-0,315738
11,650000	0,2	-0,320661
11,653333	0,2	-0,323705
11,656667	0,2	-0,325128
11,660000	0,2	-0,326138
11,663333	0,2	-0,327893
11,666667	0,2	-0,330869
11,670000	0,2	-0,334880
11,673333	0,2	-0,339364
11,676667	0,2	-0,343762
11,680000	0,2	-0,347930
11,683333	0,2	-0,352430
11,686667	0,2	-0,358080
11,690000	0,2	-0,364891
11,693333	0,2	-0,372150
11,696667	0,2	-0,379658
11,700000	0,2	-0,387649
11,703333	0,2	-0,395680
11,706667	0,2	-0,402832
11,710000	0,2	-0,408911
11,713333	0,2	-0,414554
11,716667	0,2	-0,420095
11,720000	0,2	-0,425079
11,723333	0,2	-0,429162
11,726667	0,2	-0,432635
11,730000	0,2	-0,435808
11,733333	0,2	-0,438684
11,736667	0,2	-0,441266
11,740000	0,2	-0,443760
11,743333	0,2	-0,446608
11,746667	0,2	-0,450352
11,750000	0,2	-0,455197
11,753333	0,2	-0,460834
11,756667	0,2	-0,466736
11,760000	0,2	-0,472434
11,763333	0,2	-0,477697
11,766667	0,2	-0,482539
11,770000	0,2	-0,486876
11,773333	0,2	-0,490546
11,776667	0,2	-0,493777
11,780000	0,2	-0,496961
11,783333	0,2	-0,500078
11,786667	0,2	-0,502887
11,790000	0,2	-0,505424
11,793333	0,2	-0,507928
11,796667	0,2	-0,510447
11,800000	0,2	-0,512743
11,803333	0,2	-0,514582
11,806667	0,2	-0,515928
11,810000	0,2	-0,516886
11,813333	0,2	-0,517666
11,816667	0,2	-0,518512
11,820000	0,2	-0,519506
11,823333	0,2	-0,520453
11,826667	0,2	-0,520862
11,830000	0,2	-0,520190
11,833333	0,2	-0,518292
11,836667	0,2	-0,515496
11,840000	0,2	-0,512274
11,843333	0,2	-0,509014
11,846667	0,2	-0,505866
11,850000	0,2	-0,502653
11,853333	0,2	-0,499136
11,856667	0,2	-0,495281
11,860000	0,2	-0,491159
11,863333	0,2	-0,486774
11,866667	0,2	-0,482043
11,870000	0,2	-0,476905
11,873333	0,2	-0,471424
11,876667	0,2	-0,465595
11,880000	0,2	-0,459213
11,883333	0,2	-0,452122
11,886667	0,2	-0,444316
11,890000	0,2	-0,435824
11,893333	0,2	-0,426706
11,896667	0,2	-0,417100
11,900000	0,2	-0,407257
11,903333	0,2	-0,397537
11,906667	0,2	-0,388218
11,910000	0,2	-0,379289
11,913333	0,2	-0,370536
11,916667	0,2	-0,361775
11,920000	0,2	-0,352912
11,923333	0,2	-0,343843
11,926667	0,2	-0,334462
11,930000	0,2	-0,324658
11,933333	0,2	-0,314380
11,936667	0,2	-0,303867
11,940000	0,2	-0,293467
11,943333	0,2	-0,283151
11,946667	0,2	-0,272620
11,950000	0,2	-0,261783
11,953333	0,2	-0,250848
11,956667	0,2	-0,240213
11,960000	0,2	-0,230202
11,963333	0,2	-0,220679
11,966667	0,2	-0,211169
11,970000	0,2	-0,201297
11,973333	0,2	-0,190941
11,976667	0,2	-0,180323
11,980000	0,2	-0,169969
11,983333	0,2	-0,160360
11,986667	0,2	-0,151740
11,990000	0,2	-0,143996
11,993333	0,2	-0,136581
11,996667	0,2	-0,129037
12,000000	0,2	-0,121629
12,003333	0,2	-0,114994
12,006667	0,2	-0,109380
12,010000	0,2	-0,104714
12,013333	0,2	-0,100924
12,016667	0,2	-0,097768
12,020000	0,2	-0,094884
12,023333	0,2	-0,092212
12,026667	0,2	-0,089973
12,030000	0,2	-0,088363
12,033333	0,2	-0,087652
12,036667	0,2	-0,088288
12,040000	0,2	-0,090493
12,043333	0,2	-0,093852
12,046667	0,2	-0,097461
12,050000	0,2	-0,100465
12,053333	0,2	-0,102513
12,056667	0,2	-0,103887
12,060000	0,2	-0,105310
12,063333	0,2	-0,107738
12,066667	0,2	-0,112073
12,070000	0,2	-0,118629
12,073333	0,2	-0,126863
12,076667	0,2	-0,135765
12,080000	0,2	-0,144472
12,083333	0,2	-0,152594
12,086667	0,2	-0,160133
12,090000	0,2	-0,167185
12,093333	0,2	-0,173878
12,096667	0,2	-0,180642
12,100000	0,2	-0,188199
12,103333	0,2	-0,197082
12,106667	0,2	-0,207041
12,110000	0,2	-0,216975
12,113333	0,2	-0,225943
12,116667	0,2	-0,234224
12,120000	0,2	-0,242806
12,123333	0,2	-0,252059
12,126667	0,2	-0,261483
12,130000	0,2	-0,270493
12,133333	0,2	-0,278903
12,136667	0,2	-0,286763
12,140000	0,2	-0,294195
12,143333	0,2	-0,301421
12,146667	0,2	-0,308760
12,150000	0,2	-0,316494
12,153333	0,2	-0,324746
12,156667	0,2	-0,333533
12,160000	0,2	-0,342763
12,163333	0,2	-0,352031
12,166667	0,2	-0,360662
12,170000	0,2	-0,368164
12,173333	0,2	-0,374562
12,176667	0,2	-0,380224
12,180000	0,2	-0,385476
12,183333	0,2	-0,390468
12,186667	0,2	-0,395373
12,190000	0,2	-0,400480
12,193333	0,2	-0,405813
12,196667	0,2	-0,410688
12,200000	0,2	-0,414251
12,203333	0,2	-0,416606
12,206667	0,2	-0,418809
12,210000	0,2	-0,421773
12,213333	0,2	-0,425472
12,216667	0,2	-0,428866
12,220000	0,2	-0,430630
12,223333	0,2	-0,430125
12,226667	0,2	-0,427735
12,230000	0,2	-0,424570
12,233333	0,2	-0,421732
12,236667	0,2	-0,419376
12,240000	0,2	-0,416630
12,243333	0,2	-0,412545
12,246667	0,2	-0,406913
12,250000	0,2	-0,400338
12,253333	0,2	-0,393566
12,256667	0,2	-0,386825
12,260000	0,2	-0,379836
12,263333	0,2	-0,372087
12,266667	0,2	-0,363094
12,270000	0,2	-0,352754
12,273333	0,2	-0,341345
12,276667	0,2	-0,329203
12,280000	0,2	-0,316634
12,283333	0,2	-0,303738
12,286667	0,2	-0,290234
12,290000	0,2	-0,275806
12,293333	0,2	-0,260211
12,296667	0,2	-0,242998
12,300000	0,2	-0,223874
12,303333	0,2	-0,203233
12,306667	0,2	-0,181695
12,310000	0,2	-0,159397
12,313333	0,2	-0,136216
12,316667	0,2	-0,112136
12,320000	0,2	-0,087111
12,323333	0,2	-0,061173
12,326667	0,2	-0,034613
12,330000	0,2	-0,007627
12,333333	0,2	0,019946
12,336667	0,2	0,048532
12,340000	0,2	0,078657
12,343333	0,2	0,110559
12,346667	0,2	0,144029
12,350000	0,2	0,178851
12,353333	0,2	0,214930
12,356667	0,2	0,252025
12,360000	0,2	0,289925
12,363333	0,2	0,328734
12,366667	0,2	0,368663
12,370000	0,2	0,409636
12,373333	0,2	0,451214
12,376667	0,2	0,492863
12,380000	0,2	0,534347
12,383333	0,2	0,576004
12,386667	0,2	0,618428
12,390000	0,2	0,661610
12,393333	0,2	0,704863
12,396667	0,2	0,747754
12,400000	0,2	0,790450
12,403333	0,2	0,833093
12,406667	0,2	0,875469
12,410000	0,2	0,917342
12,413333	0,2	0,958618
12,416667	0,2	0,999238
12,420000	0,2	1,039353
12,423333	0,2	1,079398
12,426667	0,2	1,119588
12,430000	0,2	1,159471
12,433333	0,2	1,198187
12,436667	0,2	1,234974
12,440000	0,2	1,269439
12,443333	0,2	1,301637
12,446667	0,2	1,332000
12,450000	0,2	1,360982
12,453333	0,2	1,388623
12,456667	0,2	1,414692
12,460000	0,2	1,439165
12,463333	0,2	1,462102
12,466667	0,2	1,483266
12,470000	0,2	1,502244
12,473333	0,2	1,518830
12,476667	0,2	1,533190
12,480000	0,2	1,545609
12,483333	0,2	1,555995
12,486667	0,2	1,563814
12,490000	0,2	1,568523
12,493333	0,2	1,570048
12,496667	0,2	1,568852
12,500000	0,2	1,565614
12,503333	0,2	1,560841
12,506667	0,2	1,554693
12,510000	0,2	1,547056
12,513333	0,2	1,537646
12,516667	0,2	1,526104
12,520000	0,2	1,512268
12,523333	0,2	1,496266
12,526667	0,2	1,478177
12,530000	0,2	1,457997
12,533333	0,2	1,436130
12,536667	0,2	1,413299
12,540000	0,2	1,389982
12,543333	0,2	1,366249
12,546667	0,2	1,341798
12,550000	0,2	1,316080
12,553333	0,2	1,288685
12,556667	0,2	1,259603
12,560000	0,2	1,229203
12,563333	0,2	1,197928
12,566667	0,2	1,165933
12,570000	0,2	1,133287
12,573333	0,2	1,100377
12,576667	0,2	1,067717
12,580000	0,2	1,035512
12,583333	0,2	1,003622
12,586667	0,2	0,971918
12,590000	0,2	0,940455
12,593333	0,2	0,909329
12,596667	0,2	0,878696
12,600000	0,2	0,848907
12,603333	0,2	0,820259
12,606667	0,2	0,792599
12,610000	0,2	0,765323
12,613333	0,2	0,737822
12,616667	0,2	0,709847
12,620000	0,2	0,681576
12,623333	0,2	0,653697
12,626667	0,2	0,627291
12,630000	0,2	0,603186
12,633333	0,2	0,581407
12,636667	0,2	0,561247
12,640000	0,2	0,541707
12,643333	0,2	0,522122
12,646667	0,2	0,502459
12,650000	0,2	0,483061
12,653333	0,2	0,464358
12,656667	0,2	0,446747
12,660000	0,2	0,430574
12,663333	0,2	0,416127
12,666667	0,2	0,403329
12,670000	0,2	0,391616
12,673333	0,2	0,380286
12,676667	0,2	0,368820
12,680000	0,2	0,356885
12,683333	0,2	0,344402
12,686667	0,2	0,331840
12,690000	0,2	0,320175
12,693333	0,2	0,310313
12,696667	0,2	0,302602
12,700000	0,2	0,296979
12,703333	0,2	0,293203
12,706667	0,2	0,290742
12,710000	0,2	0,288922
12,713333	0,2	0,287396
12,716667	0,2	0,286232
12,720000	0,2	0,285540
12,723333	0,2	0,285265
12,726667	0,2	0,285416
12,730000	0,2	0,286173
12,733333	0,2	0,287591
12,736667	0,2	0,289527
12,740000	0,2	0,291780
12,743333	0,2	0,294159
12,746667	0,2	0,296632
12,750000	0,2	0,299314
12,753333	0,2	0,302375
12,756667	0,2	0,306172
12,760000	0,2	0,311185
12,763333	0,2	0,317533
12,766667	0,2	0,324849
12,770000	0,2	0,332862
12,773333	0,2	0,341767
12,776667	0,2	0,351806
12,780000	0,2	0,362811
12,783333	0,2	0,374260
12,786667	0,2	0,385667
12,790000	0,2	0,396967
12,793333	0,2	0,408518
12,796667	0,2	0,420716
12,800000	0,2	0,433672
12,803333	0,2	0,447232
12,806667	0,2	0,461201
12,810000	0,2	0,475549
12,813333	0,2	0,490579
12,816667	0,2	0,506786
12,820000	0,2	0,524329
12,823333	0,2	0,542663
12,826667	0,2	0,560831
12,830000	0,2	0,578178
12,833333	0,2	0,594852
12,836667	0,2	0,611626
12,840000	0,2	0,629123
12,843333	0,2	0,647400
12,846667	0,2	0,666210
12,850000	0,2	0,685284
12,853333	0,2	0,704441
12,856667	0,2	0,723780
12,860000	0,2	0,743466
12,863333	0,2	0,763302
12,866667	0,2	0,783012
12,870000	0,2	0,802757
12,873333	0,2	0,822909
12,876667	0,2	0,843360
12,880000	0,2	0,863192
12,883333	0,2	0,881200
12,886667	0,2	0,896971
12,890000	0,2	0,911369
12,893333	0,2	0,925784
12,896667	0,2	0,941049
12,900000	0,2	0,957113
12,903333	0,2	0,973559
12,906667	0,2	0,990218
12,910000	0,2	1,007177
12,913333	0,2	1,024447
12,916667	0,2	1,041834
12,920000	0,2	1,059036
12,923333	0,2	1,075663
12,926667	0,2	1,091356
12,930000	0,2	1,106245
12,933333	0,2	1,120991
12,936667	0,2	1,136117
12,940000	0,2	1,151737
12,943333	0,2	1,167888
12,946667	0,2	1,184554
12,950000	0,2	1,201491
12,953333	0,2	1,218460
12,956667	0,2	1,235350
12,960000	0,2	1,252110
12,963333	0,2	1,268806
12,966667	0,2	1,285416
12,970000	0,2	1,301670
12,973333	0,2	1,317362
12,976667	0,2	1,332548
12,980000	0,2	1,347353
12,983333	0,2	1,362076
12,986667	0,2	1,377407
12,990000	0,2	1,393775
12,993333	0,2	1,410691
12,996667	0,2	1,427269
13,000000	0,2	1,443029
13,003333	0,2	1,458106
13,006667	0,2	1,473106
13,010000	0,2	1,488685
13,013333	0,2	1,504986
13,016667	0,2	1,521446
13,020000	0,2	1,537166
13,023333	0,2	1,551571
13,026667	0,2	1,564845
13,030000	0,2	1,577657
13,033333	0,2	1,590417
13,036667	0,2	1,602908
13,040000	0,2	1,614810
13,043333	0,2	1,626255
13,046667	0,2	1,637424
13,050000	0,2	1,648134
13,053333	0,2	1,658173
13,056667	0,2	1,667693
13,060000	0,2	1,677204
13,063333	0,2	1,687065
13,066667	0,2	1,697005
13,070000	0,2	1,706483
13,073333	0,2	1,715249
13,076667	0,2	1,723350
13,080000	0,2	1,730999
13,083333	0,2	1,738357
13,086667	0,2	1,745246
13,090000	0,2	1,751249
13,093333	0,2	1,756094
13,096667	0,2	1,759878
13,100000	0,2	1,762857
13,103333	0,2	1,765227
13,106667	0,2	1,767139
13,110000	0,2	1,768494
13,113333	0,2	1,768835
13,116667	0,2	1,767717
13,120000	0,2	1,765007
13,123333	0,2	1,760819
13,126667	0,2	1,755238
13,130000	0,2	1,748197
13,133333	0,2	1,739664
13,136667	0,2	1,729885
13,140000	0,2	1,719462
13,143333	0,2	1,709091
13,146667	0,2	1,699190
13,150000	0,2	1,689784
13,153333	0,2	1,680574
13,156667	0,2	1,671330
13,160000	0,2	1,662254
13,163333	0,2	1,653824
13,166667	0,2	1,646564
13,170000	0,2	1,640964
13,173333	0,2	1,637384
13,176667	0,2	1,636127
13,180000	0,2	1,637723
13,183333	0,2	1,642866
13,186667	0,2	1,651964
13,190000	0,2	1,665134
13,193333	0,2	1,682381
13,196667	0,2	1,703199
13,200000	0,2	1,726504
13,203333	0,2	1,751431
13,206667	0,2	1,777834
13,210000	0,2	1,806014
13,213333	0,2	1,836141
13,216667	0,2	1,867825
13,220000	0,2	1,900324
13,223333	0,2	1,933115
13,226667	0,2	1,965865
13,230000	0,2	1,997961
13,233333	0,2	2,028404
13,236667	0,2	2,056170
13,240000	0,2	2,080520
13,243333	0,2	2,100916
13,246667	0,2	2,117003
13,250000	0,2	2,128651
13,253333	0,2	2,135775
13,256667	0,2	2,138362
13,260000	0,2	2,136514
13,263333	0,2	2,130224
13,266667	0,2	2,119371
13,270000	0,2	2,103979
13,273333	0,2	2,084296
13,276667	0,2	2,060679
13,280000	0,2	2,033513
13,283333	0,2	2,003473
13,286667	0,2	1,971809
13,290000	0,2	1,939901
13,293333	0,2	1,908464
13,296667	0,2	1,877418
13,300000	0,2	1,846477
13,303333	0,2	1,815653
13,306667	0,2	1,785322
13,310000	0,2	1,756271
13,313333	0,2	1,729699
13,316667	0,2	1,706709
13,320000	0,2	1,687616
13,323333	0,2	1,671976
13,326667	0,2	1,659141
13,330000	0,2	1,648575
13,333333	0,2	1,639924
13,336667	0,2	1,633051
13,340000	0,2	1,628039
13,343333	0,2	1,625194
13,346667	0,2	1,624783
13,350000	0,2	1,626521
13,353333	0,2	1,629596
13,356667	0,2	1,633383
13,360000	0,2	1,637843
13,363333	0,2	1,643196
13,366667	0,2	1,649522
13,370000	0,2	1,656580
13,373333	0,2	1,663746
13,376667	0,2	1,670400
13,380000	0,2	1,676617
13,383333	0,2	1,683001
13,386667	0,2	1,689852
13,390000	0,2	1,696978
13,393333	0,2	1,704004
13,396667	0,2	1,710663
13,400000	0,2	1,716983
13,403333	0,2	1,723022
13,406667	0,2	1,728511
13,410000	0,2	1,733093
13,413333	0,2	1,736759
13,416667	0,2	1,739733
13,420000	0,2	1,742266
13,423333	0,2	1,744791
13,426667	0,2	1,747817
13,430000	0,2	1,751435
13,433333	0,2	1,755206
13,436667	0,2	1,758746
13,440000	0,2	1,762253
13,443333	0,2	1,766292
13,446667	0,2	1,771336
13,450000	0,2	1,777628
13,453333	0,2	1,785197
13,456667	0,2	1,793929
13,460000	0,2	1,803673
13,463333	0,2	1,814156
13,466667	0,2	1,824762
13,470000	0,2	1,834685
13,473333	0,2	1,843337
13,476667	0,2	1,850588
13,480000	0,2	1,856872
13,483333	0,2	1,863030
13,486667	0,2	1,869784
13,490000	0,2	1,877309
13,493333	0,2	1,885179
13,496667	0,2	1,892620
13,500000	0,2	1,899173
13,503333	0,2	1,905146
13,506667	0,2	1,911178
13,510000	0,2	1,917736
13,513333	0,2	1,925189
13,516667	0,2	1,934016
13,520000	0,2	1,944756
13,523333	0,2	1,957802
13,526667	0,2	1,973450
13,530000	0,2	1,991701
13,533333	0,2	2,011874
13,536667	0,2	2,033180
13,540000	0,2	2,055696
13,543333	0,2	2,080264
13,546667	0,2	2,107685
13,550000	0,2	2,138047
13,553333	0,2	2,170488
13,556667	0,2	2,203836
13,560000	0,2	2,237597
13,563333	0,2	2,271955
13,566667	0,2	2,306909
13,570000	0,2	2,341904
13,573333	0,2	2,376262
13,576667	0,2	2,409688
13,580000	0,2	2,442412
13,583333	0,2	2,474982
13,586667	0,2	2,507946
13,590000	0,2	2,541656
13,593333	0,2	2,576407
13,596667	0,2	2,612567
13,600000	0,2	2,650391
13,603333	0,2	2,690385
13,606667	0,2	2,733930
13,610000	0,2	2,782727
13,613333	0,2	2,837748
13,616667	0,2	2,899333
13,620000	0,2	2,968103
13,623333	0,2	3,045426
13,626667	0,2	3,132993
13,630000	0,2	3,232162
13,633333	0,2	3,344215
13,636667	0,2	3,471187
13,640000	0,2	3,615639
13,643333	0,2	3,779732
13,646667	0,2	3,965362
13,650000	0,2	4,174887
13,653333	0,2	4,411099
13,656667	0,2	4,677156
13,660000	0,2	4,977146
13,663333	0,2	5,315978
13,666667	0,2	5,698221
13,670000	0,2	6,127616
13,673333	0,2	6,607550
13,676667	0,2	7,140975
13,680000	0,2	7,729802
13,683333	0,2	8,374843
13,686667	0,2	9,076023
13,690000	0,2	9,832149
13,693333	0,2	10,640256
13,696667	0,2	11,495188
13,700000	0,2	12,390009
13,703333	0,2	13,316579
13,706667	0,2	14,265133
13,710000	0,2	15,223727
13,713333	0,2	16,179039
13,716667	0,2	17,117709
13,720000	0,2	18,026959
13,723333	0,2	18,894755
13,726667	0,2	19,709945
13,730000	0,2	20,462620
13,733333	0,2	21,144772
13,736667	0,2	21,750636
13,740000	0,2	22,276542
13,743333	0,2	22,720683
13,746667	0,2	23,082966
13,750000	0,2	23,364874
13,753333	0,2	23,569432
13,756667	0,2	23,701156
13,760000	0,2	23,765488
13,763333	0,2	23,768134
13,766667	0,2	23,714975
13,770000	0,2	23,612040
13,773333	0,2	23,464975
13,776667	0,2	23,278500
13,780000	0,2	23,056441
13,783333	0,2	22,802190
13,786667	0,2	22,519318
13,790000	0,2	22,211915
13,793333	0,2	21,884085
13,796667	0,2	21,539052
13,800000	0,2	21,178972
13,803333	0,2	20,805410
13,806667	0,2	20,419582
13,810000	0,2	20,022448
13,813333	0,2	19,615131
13,816667	0,2	19,199117
13,820000	0,2	18,776157
13,823333	0,2	18,348084
13,826667	0,2	17,916330
13,830000	0,2	17,481722
13,833333	0,2	17,045010
13,836667	0,2	16,607308
13,840000	0,2	16,169836
13,843333	0,2	15,733334
13,846667	0,2	15,297909
13,850000	0,2	14,863580
13,853333	0,2	14,430917
13,856667	0,2	14,000924
13,860000	0,2	13,574461
13,863333	0,2	13,152164
13,866667	0,2	12,734778
13,870000	0,2	12,323146
13,873333	0,2	11,917979
13,876667	0,2	11,519854
13,880000	0,2	11,129191
13,883333	0,2	10,746373
13,886667	0,2	10,372215
13,890000	0,2	10,007814
13,893333	0,2	9,653844
13,896667	0,2	9,310364
13,900000	0,2	8,977098
13,903333	0,2	8,653809
13,906667	0,2	8,340596
13,910000	0,2	8,037909
13,913333	0,2	7,746358
13,916667	0,2	7,466114
13,920000	0,2	7,196434
13,923333	0,2	6,936257
13,926667	0,2	6,685266
13,930000	0,2	6,444117
13,933333	0,2	6,213635
13,936667	0,2	5,994156
13,940000	0,2	5,785661
13,943333	0,2	5,588060
13,946667	0,2	5,401180
13,950000	0,2	5,224653
13,953333	0,2	5,057947
13,956667	0,2	4,900355
13,960000	0,2	4,750964
13,963333	0,2	4,609262
13,966667	0,2	4,475767
13,970000	0,2	4,351384
13,973333	0,2	4,236330
13,976667	0,2	4,130077
13,980000	0,2	4,031846
13,983333	0,2	3,940746
13,986667	0,2	3,855776
13,990000	0,2	3,776214
13,993333	0,2	3,702042
13,996667	0,2	3,633657
14,000000	0,2	3,570976
14,003333	0,2	3,512841
14,006667	0,2	3,457591
14,010000	0,2	3,404312
14,013333	0,2	3,353109
14,016667	0,2	3,304240
14,020000	0,2	3,257726
14,023333	0,2	3,213872
14,026667	0,2	3,173385
14,030000	0,2	3,136583
14,033333	0,2	3,102813
14,036667	0,2	3,070897
14,040000	0,2	3,039983
14,043333	0,2	3,009884
14,046667	0,2	2,980862
14,050000	0,2	2,953294
14,053333	0,2	2,927343
14,056667	0,2	2,902809
14,060000	0,2	2,879415
14,063333	0,2	2,857123
14,066667	0,2	2,835825
14,070000	0,2	2,814988
14,073333	0,2	2,794069
14,076667	0,2	2,773056
14,080000	0,2	2,752309
14,083333	0,2	2,732319
14,086667	0,2	2,713722
14,090000	0,2	2,697059
14,093333	0,2	2,682463
14,096667	0,2	2,669811
14,100000	0,2	2,659006
14,103333	0,2	2,649756
14,106667	0,2	2,641447
14,110000	0,2	2,633690
14,113333	0,2	2,626717
14,116667	0,2	2,621089
14,120000	0,2	2,617176
14,123333	0,2	2,614879
14,126667	0,2	2,613722
14,130000	0,2	2,613261
14,133333	0,2	2,613242
14,136667	0,2	2,613177
14,140000	0,2	2,612132
14,143333	0,2	2,609223
14,146667	0,2	2,604018
14,150000	0,2	2,596465
14,153333	0,2	2,586626
14,156667	0,2	2,574442
14,160000	0,2	2,559868
14,163333	0,2	2,543206
14,166667	0,2	2,525217
14,170000	0,2	2,507037
14,173333	0,2	2,489959
14,176667	0,2	2,475163
14,180000	0,2	2,463320
14,183333	0,2	2,454422
14,186667	0,2	2,448242
14,190000	0,2	2,444842
14,193333	0,2	2,444517
14,196667	0,2	2,447367
14,200000	0,2	2,453078
14,203333	0,2	2,461436
14,206667	0,2	2,472831
14,210000	0,2	2,487727
14,213333	0,2	2,505536
14,216667	0,2	2,524263
14,220000	0,2	2,541486
14,223333	0,2	2,555687
14,226667	0,2	2,566703
14,230000	0,2	2,575317
14,233333	0,2	2,582515
14,236667	0,2	2,588880
14,240000	0,2	2,594339
14,243333	0,2	2,598158
14,246667	0,2	2,599304
14,250000	0,2	2,597034
14,253333	0,2	2,591384
14,256667	0,2	2,583231
14,260000	0,2	2,573652
14,263333	0,2	2,563282
14,266667	0,2	2,552544
14,270000	0,2	2,542060
14,273333	0,2	2,532337
14,276667	0,2	2,523206
14,280000	0,2	2,513856
14,283333	0,2	2,503514
14,286667	0,2	2,491931
14,290000	0,2	2,479202
14,293333	0,2	2,465869
14,296667	0,2	2,453181
14,300000	0,2	2,442150
14,303333	0,2	2,432540
14,306667	0,2	2,423452
14,310000	0,2	2,414326
14,313333	0,2	2,405165
14,316667	0,2	2,396406
14,320000	0,2	2,388647
14,323333	0,2	2,382196
14,326667	0,2	2,376782
14,330000	0,2	2,371831
14,333333	0,2	2,367047
14,336667	0,2	2,362398
14,340000	0,2	2,357632
14,343333	0,2	2,352360
14,346667	0,2	2,346721
14,350000	0,2	2,341358
14,353333	0,2	2,336643
14,356667	0,2	2,332323
14,360000	0,2	2,327816
14,363333	0,2	2,322619
14,366667	0,2	2,316494
14,370000	0,2	2,309341
14,373333	0,2	2,301093
14,376667	0,2	2,291954
14,380000	0,2	2,282425
14,383333	0,2	2,273025
14,386667	0,2	2,264277
14,390000	0,2	2,256764
14,393333	0,2	2,251024
14,396667	0,2	2,247331
14,400000	0,2	2,245541
14,403333	0,2	2,245242
14,406667	0,2	2,246045
14,410000	0,2	2,247832
14,413333	0,2	2,250931
14,416667	0,2	2,255807
14,420000	0,2	2,262502
14,423333	0,2	2,270613
14,426667	0,2	2,279801
14,430000	0,2	2,289913
14,433333	0,2	2,300576
14,436667	0,2	2,311123
14,440000	0,2	2,321173
14,443333	0,2	2,330970
14,446667	0,2	2,341003
14,450000	0,2	2,351582
14,453333	0,2	2,362691
14,456667	0,2	2,373996
14,460000	0,2	2,385099
14,463333	0,2	2,395859
14,466667	0,2	2,406365
14,470000	0,2	2,416749
14,473333	0,2	2,427038
14,476667	0,2	2,436986
14,480000	0,2	2,446202
14,483333	0,2	2,454633
14,486667	0,2	2,462655
14,490000	0,2	2,470491
14,493333	0,2	2,477842
14,496667	0,2	2,484375
14,500000	0,2	2,490280
14,503333	0,2	2,495945
14,506667	0,2	2,501343
14,510000	0,2	2,506102
14,513333	0,2	2,510069
14,516667	0,2	2,513442
14,520000	0,2	2,516333
14,523333	0,2	2,518585
14,526667	0,2	2,520009
14,530000	0,2	2,520729
14,533333	0,2	2,521146
14,536667	0,2	2,521462
14,540000	0,2	2,521483
14,543333	0,2	2,520938
14,546667	0,2	2,519884
14,550000	0,2	2,518762
14,553333	0,2	2,518062
14,556667	0,2	2,518065
14,560000	0,2	2,518964
14,563333	0,2	2,521164
14,566667	0,2	2,525413
14,570000	0,2	2,532250
14,573333	0,2	2,541413
14,576667	0,2	2,552313
14,580000	0,2	2,564759
14,583333	0,2	2,578860
14,586667	0,2	2,594599
14,590000	0,2	2,611793
14,593333	0,2	2,630510
14,596667	0,2	2,651372
14,600000	0,2	2,675231
14,603333	0,2	2,702438
14,606667	0,2	2,732391
14,610000	0,2	2,763679
14,613333	0,2	2,794621
14,616667	0,2	2,823764
14,620000	0,2	2,850017
14,623333	0,2	2,872725
14,626667	0,2	2,891803
14,630000	0,2	2,907395
14,633333	0,2	2,919315
14,636667	0,2	2,926878
14,640000	0,2	2,929283
14,643333	0,2	2,926268
14,646667	0,2	2,918161
14,650000	0,2	2,905268
14,653333	0,2	2,887734
14,656667	0,2	2,866029
14,660000	0,2	2,841072
14,663333	0,2	2,813710
14,666667	0,2	2,784361
14,670000	0,2	2,753240
14,673333	0,2	2,720732
14,676667	0,2	2,687390
14,680000	0,2	2,653715
14,683333	0,2	2,620156
14,686667	0,2	2,587147
14,690000	0,2	2,555115
14,693333	0,2	2,524738
14,696667	0,2	2,496847
14,700000	0,2	2,471864
14,703333	0,2	2,449632
14,706667	0,2	2,429822
14,710000	0,2	2,412512
14,713333	0,2	2,398422
14,716667	0,2	2,388253
14,720000	0,2	2,381857
14,723333	0,2	2,378323
14,726667	0,2	2,376731
14,730000	0,2	2,376961
14,733333	0,2	2,379857
14,736667	0,2	2,386333
14,740000	0,2	2,396585
14,743333	0,2	2,410336
14,746667	0,2	2,427267
14,750000	0,2	2,446871
14,753333	0,2	2,468501
14,756667	0,2	2,491907
14,760000	0,2	2,517304
14,763333	0,2	2,544763
14,766667	0,2	2,573862
14,770000	0,2	2,603875
14,773333	0,2	2,634084
14,776667	0,2	2,663987
14,780000	0,2	2,693268
14,783333	0,2	2,721753
14,786667	0,2	2,749299
14,790000	0,2	2,775436
14,793333	0,2	2,799406
14,796667	0,2	2,820761
14,800000	0,2	2,839518
14,803333	0,2	2,855838
14,806667	0,2	2,869846
14,810000	0,2	2,881724
14,813333	0,2	2,891890
14,816667	0,2	2,900862
14,820000	0,2	2,908779
14,823333	0,2	2,915313
14,826667	0,2	2,920277
14,830000	0,2	2,924099
14,833333	0,2	2,927423
14,836667	0,2	2,930352
14,840000	0,2	2,932509
14,843333	0,2	2,933565
14,846667	0,2	2,933409
14,850000	0,2	2,932072
14,853333	0,2	2,929612
14,856667	0,2	2,926013
14,860000	0,2	2,921159
14,863333	0,2	2,914996
14,866667	0,2	2,907777
14,870000	0,2	2,899973
14,873333	0,2	2,891991
14,876667	0,2	2,884095
14,880000	0,2	2,876409
14,883333	0,2	2,868886
14,886667	0,2	2,861224
14,890000	0,2	2,852958
14,893333	0,2	2,843788
14,896667	0,2	2,833742
14,900000	0,2	2,823002
14,903333	0,2	2,811733
14,906667	0,2	2,800215
14,910000	0,2	2,788877
14,913333	0,2	2,777898
14,916667	0,2	2,766972
14,920000	0,2	2,755640
14,923333	0,2	2,743497
14,926667	0,2	2,730237
14,930000	0,2	2,716006
14,933333	0,2	2,701403
14,936667	0,2	2,686880
14,940000	0,2	2,672471
14,943333	0,2	2,657980
14,946667	0,2	2,643259
14,950000	0,2	2,628511
14,953333	0,2	2,614250
14,956667	0,2	2,600676
14,960000	0,2	2,587534
14,963333	0,2	2,574838
14,966667	0,2	2,563182
14,970000	0,2	2,553195
14,973333	0,2	2,545034
14,976667	0,2	2,538435
14,980000	0,2	2,533123
14,983333	0,2	2,529085
14,986667	0,2	2,526572
14,990000	0,2	2,525941
14,993333	0,2	2,527260
14,996667	0,2	2,530098
15,000000	0,2	2,534060
15,003333	0,2	2,539299
15,006667	0,2	2,546176
15,010000	0,2	2,554649
15,013333	0,2	2,564295
15,016667	0,2	2,574730
15,020000	0,2	2,585660
15,023333	0,2	2,596615
15,026667	0,2	2,606935
15,030000	0,2	2,616027
15,033333	0,2	2,623442
15,036667	0,2	2,629011
15,040000	0,2	2,633161
15,043333	0,2	2,636740
15,046667	0,2	2,640342
15,050000	0,2	2,644028
15,053333	0,2	2,647608
15,056667	0,2	2,650896
15,060000	0,2	2,653798
15,063333	0,2	2,656538
15,066667	0,2	2,659639
15,070000	0,2	2,663579
15,073333	0,2	2,668511
15,076667	0,2	2,674120
15,080000	0,2	2,679980
15,083333	0,2	2,686204
15,086667	0,2	2,693339
15,090000	0,2	2,701641
15,093333	0,2	2,710802
15,096667	0,2	2,720654
15,100000	0,2	2,731660
15,103333	0,2	2,744118
15,106667	0,2	2,757597
15,110000	0,2	2,771614
15,113333	0,2	2,786195
15,116667	0,2	2,801447
15,120000	0,2	2,817121
15,123333	0,2	2,832990
15,126667	0,2	2,849196
15,130000	0,2	2,865937
15,133333	0,2	2,883098
15,136667	0,2	2,900180
15,140000	0,2	2,916474
15,143333	0,2	2,931611
15,146667	0,2	2,945848
15,150000	0,2	2,959264
15,153333	0,2	2,971005
15,156667	0,2	2,979855
15,160000	0,2	2,985012
15,163333	0,2	2,986071
15,166667	0,2	2,982790
15,170000	0,2	2,975048
15,173333	0,2	2,963107
15,176667	0,2	2,947820
15,180000	0,2	2,930253
15,183333	0,2	2,911158
15,186667	0,2	2,890792
15,190000	0,2	2,869069
15,193333	0,2	2,846051
15,196667	0,2	2,822306
15,200000	0,2	2,798875
15,203333	0,2	2,777039
15,206667	0,2	2,757821
15,210000	0,2	2,741373
15,213333	0,2	2,726971
15,216667	0,2	2,713820
15,220000	0,2	2,701770
15,223333	0,2	2,691160
15,226667	0,2	2,682326
15,230000	0,2	2,675531
15,233333	0,2	2,671130
15,236667	0,2	2,669576
15,240000	0,2	2,671155
15,243333	0,2	2,675647
15,246667	0,2	2,682309
15,250000	0,2	2,690108
15,253333	0,2	2,698155
15,256667	0,2	2,706326
15,260000	0,2	2,715208
15,263333	0,2	2,725332
15,266667	0,2	2,736795
15,270000	0,2	2,749526
15,273333	0,2	2,763441
15,276667	0,2	2,778241
15,280000	0,2	2,793499
15,283333	0,2	2,808882
15,286667	0,2	2,824054
15,290000	0,2	2,838640
15,293333	0,2	2,852423
15,296667	0,2	2,865396
15,300000	0,2	2,877690
15,303333	0,2	2,889616
15,306667	0,2	2,901797
15,310000	0,2	2,915006
15,313333	0,2	2,929640
15,316667	0,2	2,945534
15,320000	0,2	2,962434
15,323333	0,2	2,980493
15,326667	0,2	2,999989
15,330000	0,2	3,020578
15,333333	0,2	3,041157
15,336667	0,2	3,060541
15,340000	0,2	3,078032
15,343333	0,2	3,093397
15,346667	0,2	3,106571
15,350000	0,2	3,117469
15,353333	0,2	3,125959
15,356667	0,2	3,131612
15,360000	0,2	3,133504
15,363333	0,2	3,130936
15,366667	0,2	3,124153
15,370000	0,2	3,113941
15,373333	0,2	3,101033
15,376667	0,2	3,086106
15,380000	0,2	3,069825
15,383333	0,2	3,052719
15,386667	0,2	3,035133
15,390000	0,2	3,017318
15,393333	0,2	2,999457
15,396667	0,2	2,981639
15,400000	0,2	2,964257
15,403333	0,2	2,948275
15,406667	0,2	2,934530
15,410000	0,2	2,923185
15,413333	0,2	2,914351
15,416667	0,2	2,908478
15,420000	0,2	2,905735
15,423333	0,2	2,905548
15,426667	0,2	2,907018
15,430000	0,2	2,909601
15,433333	0,2	2,913324
15,436667	0,2	2,918452
15,440000	0,2	2,925183
15,443333	0,2	2,933550
15,446667	0,2	2,943389
15,450000	0,2	2,954333
15,453333	0,2	2,966063
15,456667	0,2	2,978589
15,460000	0,2	2,992202
15,463333	0,2	3,007328
15,466667	0,2	3,024386
15,470000	0,2	3,043486
15,473333	0,2	3,064421
15,476667	0,2	3,086873
15,480000	0,2	3,110322
15,483333	0,2	3,134293
15,486667	0,2	3,158893
15,490000	0,2	3,184646
15,493333	0,2	3,211980
15,496667	0,2	3,241152
15,500000	0,2	3,272347
15,503333	0,2	3,305720
15,506667	0,2	3,341531
15,510000	0,2	3,380260
15,513333	0,2	3,422587
15,516667	0,2	3,469323
15,520000	0,2	3,521490
15,523333	0,2	3,580543
15,526667	0,2	3,648177
15,530000	0,2	3,725691
15,533333	0,2	3,813620
15,536667	0,2	3,911813
15,540000	0,2	4,019835
15,543333	0,2	4,137448
15,546667	0,2	4,264760
15,550000	0,2	4,401950
15,553333	0,2	4,548910
15,556667	0,2	4,705164
15,560000	0,2	4,869898
15,563333	0,2	5,041862
15,566667	0,2	5,219189
15,570000	0,2	5,399385
15,573333	0,2	5,579805
15,576667	0,2	5,758368
15,580000	0,2	5,933563
15,583333	0,2	6,103916
15,586667	0,2	6,267812
15,590000	0,2	6,423685
15,593333	0,2	6,569971
15,596667	0,2	6,704718
15,600000	0,2	6,825451
15,603333	0,2	6,929688
15,606667	0,2	7,015489
15,610000	0,2	7,081654
15,613333	0,2	7,127798
15,616667	0,2	7,154324
15,620000	0,2	7,162109
15,623333	0,2	7,152212
15,626667	0,2	7,125720
15,630000	0,2	7,083656
15,633333	0,2	7,027098
15,636667	0,2	6,957296
15,640000	0,2	6,875742
15,643333	0,2	6,784329
15,646667	0,2	6,685210
15,650000	0,2	6,580540
15,653333	0,2	6,472314
15,656667	0,2	6,362114
15,660000	0,2	6,251085
15,663333	0,2	6,140179
15,666667	0,2	6,030131
15,670000	0,2	5,921238
15,673333	0,2	5,813487
15,676667	0,2	5,706903
15,680000	0,2	5,601354
15,683333	0,2	5,496215
15,686667	0,2	5,390770
15,690000	0,2	5,284890
15,693333	0,2	5,179026
15,696667	0,2	5,073465
15,700000	0,2	4,967956
15,703333	0,2	4,862395
15,706667	0,2	4,757521
15,710000	0,2	4,654710
15,713333	0,2	4,555292
15,716667	0,2	4,459970
15,720000	0,2	4,368858
15,723333	0,2	4,282141
15,726667	0,2	4,200368
15,730000	0,2	4,124244
15,733333	0,2	4,054589
15,736667	0,2	3,992186
15,740000	0,2	3,937356
15,743333	0,2	3,890019
15,746667	0,2	3,850178
15,750000	0,2	3,817814
15,753333	0,2	3,792389
15,756667	0,2	3,772877
15,760000	0,2	3,758182
15,763333	0,2	3,747473
15,766667	0,2	3,740464
15,770000	0,2	3,737375
15,773333	0,2	3,738318
15,776667	0,2	3,742943
15,780000	0,2	3,750775
15,783333	0,2	3,761284
15,786667	0,2	3,773735
15,790000	0,2	3,787616
15,793333	0,2	3,802940
15,796667	0,2	3,820004
15,800000	0,2	3,839183
15,803333	0,2	3,860765
15,806667	0,2	3,884931
15,810000	0,2	3,911982
15,813333	0,2	3,942318
15,816667	0,2	3,976348
15,820000	0,2	4,014693
15,823333	0,2	4,058202
15,826667	0,2	4,107527
15,830000	0,2	4,162733
15,833333	0,2	4,223396
15,836667	0,2	4,289108
15,840000	0,2	4,359733
15,843333	0,2	4,435252
15,846667	0,2	4,515706
15,850000	0,2	4,601076
15,853333	0,2	4,691061
15,856667	0,2	4,785034
15,860000	0,2	4,882003
15,863333	0,2	4,980780
15,866667	0,2	5,080549
15,870000	0,2	5,180903
15,873333	0,2	5,280993
15,876667	0,2	5,379189
15,880000	0,2	5,473831
15,883333	0,2	5,563797
15,886667	0,2	5,648262
15,890000	0,2	5,726175
15,893333	0,2	5,796046
15,896667	0,2	5,856212
15,900000	0,2	5,905214
15,903333	0,2	5,942127
15,906667	0,2	5,966780
15,910000	0,2	5,979385
15,913333	0,2	5,979887
15,916667	0,2	5,967885
15,920000	0,2	5,943116
15,923333	0,2	5,905903
15,926667	0,2	5,857191
15,930000	0,2	5,798345
15,933333	0,2	5,730809
15,936667	0,2	5,655631
15,940000	0,2	5,573486
15,943333	0,2	5,485325
15,946667	0,2	5,392357
15,950000	0,2	5,295545
15,953333	0,2	5,195823
15,956667	0,2	5,094523
15,960000	0,2	4,993203
15,963333	0,2	4,893183
15,966667	0,2	4,795432
15,970000	0,2	4,700746
15,973333	0,2	4,609794
15,976667	0,2	4,523134
15,980000	0,2	4,441187
15,983333	0,2	4,364091
15,986667	0,2	4,291866
15,990000	0,2	4,224582
15,993333	0,2	4,162278
15,996667	0,2	4,104922
16,000000	0,2	4,052454
16,003333	0,2	4,004864
16,006667	0,2	3,962056
16,010000	0,2	3,923546
16,013333	0,2	3,888483
16,016667	0,2	3,856039
16,020000	0,2	3,825759
16,023333	0,2	3,797603
16,026667	0,2	3,771586
16,030000	0,2	3,747307
16,033333	0,2	3,724002
16,036667	0,2	3,701149
16,040000	0,2	3,678867
16,043333	0,2	3,657557
16,046667	0,2	3,637247
16,050000	0,2	3,617627
16,053333	0,2	3,598468
16,056667	0,2	3,579615
16,060000	0,2	3,561171
16,063333	0,2	3,543913
16,066667	0,2	3,528869
16,070000	0,2	3,516406
16,073333	0,2	3,506247
16,076667	0,2	3,498060
16,080000	0,2	3,491587
16,083333	0,2	3,486636
16,086667	0,2	3,483258
16,090000	0,2	3,481727
16,093333	0,2	3,482232
16,096667	0,2	3,484733
16,100000	0,2	3,489132
16,103333	0,2	3,495305
16,106667	0,2	3,502866
16,110000	0,2	3,511107
16,113333	0,2	3,519313
16,116667	0,2	3,527189
16,120000	0,2	3,534996
16,123333	0,2	3,542955
16,126667	0,2	3,550559
16,130000	0,2	3,556990
16,133333	0,2	3,561866
16,136667	0,2	3,565029
16,140000	0,2	3,566152
16,143333	0,2	3,564995
16,146667	0,2	3,561652
16,150000	0,2	3,556365
16,153333	0,2	3,549360
16,156667	0,2	3,540889
16,160000	0,2	3,531230
16,163333	0,2	3,520415
16,166667	0,2	3,508147
16,170000	0,2	3,494388
16,173333	0,2	3,479759
16,176667	0,2	3,465095
16,180000	0,2	3,450704
16,183333	0,2	3,436107
16,186667	0,2	3,420628
16,190000	0,2	3,404304
16,193333	0,2	3,387889
16,196667	0,2	3,372133
16,200000	0,2	3,357195
16,203333	0,2	3,342428
16,206667	0,2	3,326980
16,210000	0,2	3,310814
16,213333	0,2	3,294711
16,216667	0,2	3,279351
16,220000	0,2	3,264705
16,223333	0,2	3,250159
16,226667	0,2	3,235222
16,230000	0,2	3,220108
16,233333	0,2	3,205479
16,236667	0,2	3,191867
16,240000	0,2	3,179567
16,243333	0,2	3,168755
16,246667	0,2	3,159456
16,250000	0,2	3,151517
16,253333	0,2	3,144714
16,256667	0,2	3,138988
16,260000	0,2	3,134722
16,263333	0,2	3,132660
16,266667	0,2	3,133502
16,270000	0,2	3,137483
16,273333	0,2	3,144305
16,276667	0,2	3,153577
16,280000	0,2	3,165137
16,283333	0,2	3,178957
16,286667	0,2	3,195025
16,290000	0,2	3,213204
16,293333	0,2	3,232953
16,296667	0,2	3,253349
16,300000	0,2	3,273627
16,303333	0,2	3,293508
16,306667	0,2	3,312992
16,310000	0,2	3,332220
16,313333	0,2	3,351415
16,316667	0,2	3,370593
16,320000	0,2	3,389531
16,323333	0,2	3,408094
16,326667	0,2	3,426525
16,330000	0,2	3,445485
16,333333	0,2	3,465671
16,336667	0,2	3,487339
16,340000	0,2	3,510143
16,343333	0,2	3,533310
16,346667	0,2	3,556085
16,350000	0,2	3,578068
16,353333	0,2	3,599205
16,356667	0,2	3,619625
16,360000	0,2	3,639453
16,363333	0,2	3,658754
16,366667	0,2	3,677526
16,370000	0,2	3,695481
16,373333	0,2	3,711747
16,376667	0,2	3,724891
16,380000	0,2	3,733511
16,383333	0,2	3,736799
16,386667	0,2	3,734469
16,390000	0,2	3,726491
16,393333	0,2	3,712988
16,396667	0,2	3,694085
16,400000	0,2	3,669982
16,403333	0,2	3,641305
16,406667	0,2	3,608951
16,410000	0,2	3,573666
16,413333	0,2	3,536245
16,416667	0,2	3,497690
16,420000	0,2	3,458745
16,423333	0,2	3,419699
16,426667	0,2	3,380680
16,430000	0,2	3,342008
16,433333	0,2	3,304391
16,436667	0,2	3,268757
16,440000	0,2	3,235843
16,443333	0,2	3,205902
16,446667	0,2	3,178661
16,450000	0,2	3,153655
16,453333	0,2	3,130801
16,456667	0,2	3,110497
16,460000	0,2	3,093113
16,463333	0,2	3,078759
16,466667	0,2	3,067428
16,470000	0,2	3,058909
16,473333	0,2	3,052878
16,476667	0,2	3,049156
16,480000	0,2	3,047475
16,483333	0,2	3,047293
16,486667	0,2	3,048323
16,490000	0,2	3,050942
16,493333	0,2	3,055760
16,496667	0,2	3,062947
16,500000	0,2	3,071978
16,503333	0,2	3,081783
16,506667	0,2	3,091050
16,510000	0,2	3,098603
16,513333	0,2	3,103875
16,516667	0,2	3,107248
16,520000	0,2	3,109706
16,523333	0,2	3,111796
16,526667	0,2	3,113110
16,530000	0,2	3,112779
16,533333	0,2	3,110061
16,536667	0,2	3,104760
16,540000	0,2	3,097452
16,543333	0,2	3,088944
16,546667	0,2	3,079604
16,550000	0,2	3,069354
16,553333	0,2	3,057823
16,556667	0,2	3,044536
16,560000	0,2	3,029407
16,563333	0,2	3,013107
16,566667	0,2	2,996787
16,570000	0,2	2,981493
16,573333	0,2	2,968026
16,576667	0,2	2,956923
16,580000	0,2	2,948181
16,583333	0,2	2,941425
16,586667	0,2	2,936429
16,590000	0,2	2,933092
16,593333	0,2	2,931284
16,596667	0,2	2,930927
16,600000	0,2	2,931806
16,603333	0,2	2,933404
16,606667	0,2	2,935430
16,610000	0,2	2,938356
16,613333	0,2	2,942924
16,616667	0,2	2,949344
16,620000	0,2	2,957307
16,623333	0,2	2,966150
16,626667	0,2	2,974725
16,630000	0,2	2,981916
16,633333	0,2	2,987483
16,636667	0,2	2,991734
16,640000	0,2	2,994505
16,643333	0,2	2,995339
16,646667	0,2	2,994361
16,650000	0,2	2,992115
16,653333	0,2	2,988935
16,656667	0,2	2,985051
16,660000	0,2	2,980839
16,663333	0,2	2,976717
16,666667	0,2	2,972906
16,670000	0,2	2,969224
16,673333	0,2	2,965351
16,676667	0,2	2,961393
16,680000	0,2	2,957787
16,683333	0,2	2,954703
16,686667	0,2	2,952026
16,690000	0,2	2,949757
16,693333	0,2	2,948020
16,696667	0,2	2,946892
16,700000	0,2	2,946406
16,703333	0,2	2,946559
16,706667	0,2	2,947423
16,710000	0,2	2,949262
16,713333	0,2	2,952260
16,716667	0,2	2,956222
16,720000	0,2	2,960663
16,723333	0,2	2,965151
16,726667	0,2	2,969599
16,730000	0,2	2,974128
16,733333	0,2	2,978641
16,736667	0,2	2,982792
16,740000	0,2	2,986403
16,743333	0,2	2,989739
16,746667	0,2	2,993394
16,750000	0,2	2,997943
16,753333	0,2	3,003528
16,756667	0,2	3,009597
16,760000	0,2	3,015178
16,763333	0,2	3,019705
16,766667	0,2	3,023388
16,770000	0,2	3,026660
16,773333	0,2	3,029918
16,776667	0,2	3,033876
16,780000	0,2	3,039319
16,783333	0,2	3,046551
16,786667	0,2	3,055489
16,790000	0,2	3,066031
16,793333	0,2	3,078229
16,796667	0,2	3,092255
16,800000	0,2	3,108090
16,803333	0,2	3,125271
16,806667	0,2	3,143237
16,810000	0,2	3,162005
16,813333	0,2	3,182212
16,816667	0,2	3,204504
16,820000	0,2	3,229089
16,823333	0,2	3,255684
16,826667	0,2	3,283824
16,830000	0,2	3,313267
16,833333	0,2	3,344202
16,836667	0,2	3,377145
16,840000	0,2	3,412385
16,843333	0,2	3,449505
16,846667	0,2	3,487567
16,850000	0,2	3,525744
16,853333	0,2	3,563925
16,856667	0,2	3,602704
16,860000	0,2	3,642625
16,863333	0,2	3,683614
16,866667	0,2	3,725301
16,870000	0,2	3,767612
16,873333	0,2	3,810736
16,876667	0,2	3,854726
16,880000	0,2	3,899340
16,883333	0,2	3,944135
16,886667	0,2	3,988707
16,890000	0,2	4,032984
16,893333	0,2	4,077165
16,896667	0,2	4,121349
16,900000	0,2	4,165383
16,903333	0,2	4,208847
16,906667	0,2	4,251119
16,910000	0,2	4,291616
16,913333	0,2	4,329913
16,916667	0,2	4,365611
16,920000	0,2	4,398345
16,923333	0,2	4,428008
16,926667	0,2	4,454742
16,930000	0,2	4,478780
16,933333	0,2	4,500536
16,936667	0,2	4,520631
16,940000	0,2	4,539847
16,943333	0,2	4,559262
16,946667	0,2	4,580343
16,950000	0,2	4,604832
16,953333	0,2	4,634338
16,956667	0,2	4,670003
16,960000	0,2	4,712709
16,963333	0,2	4,763545
16,966667	0,2	4,824003
16,970000	0,2	4,895793
16,973333	0,2	4,980381
16,976667	0,2	5,078596
16,980000	0,2	5,190482
16,983333	0,2	5,315558
16,986667	0,2	5,453245
16,990000	0,2	5,602850
16,993333	0,2	5,763014
16,996667	0,2	5,931294
17,000000	0,2	6,104541
17,003333	0,2	6,279493
17,006667	0,2	6,452852
17,010000	0,2	6,621385
17,013333	0,2	6,782203
17,016667	0,2	6,932567
17,020000	0,2	7,069528
17,023333	0,2	7,190021
17,026667	0,2	7,290888
17,030000	0,2	7,368813
17,033333	0,2	7,420800
17,036667	0,2	7,444711
17,040000	0,2	7,439433
17,043333	0,2	7,404983
17,046667	0,2	7,342405
17,050000	0,2	7,253300
17,053333	0,2	7,139410
17,056667	0,2	7,002621
17,060000	0,2	6,845236
17,063333	0,2	6,669984
17,066667	0,2	6,479766
17,070000	0,2	6,277643
17,073333	0,2	6,066931
17,076667	0,2	5,850924
17,080000	0,2	5,632460
17,083333	0,2	5,414036
17,086667	0,2	5,198240
17,090000	0,2	4,987717
17,093333	0,2	4,784704
17,096667	0,2	4,590862
17,100000	0,2	4,407533
17,103333	0,2	4,235939
17,106667	0,2	4,077104
17,110000	0,2	3,931570
17,113333	0,2	3,799302
17,116667	0,2	3,680000
17,120000	0,2	3,573269
17,123333	0,2	3,478467
17,126667	0,2	3,394786
17,130000	0,2	3,321365
17,133333	0,2	3,257187
17,136667	0,2	3,201361
17,140000	0,2	3,153451
17,143333	0,2	3,112894
17,146667	0,2	3,078304
17,150000	0,2	3,047976
17,153333	0,2	3,020825
17,156667	0,2	2,996608
17,160000	0,2	2,975619
17,163333	0,2	2,958113
17,166667	0,2	2,943804
17,170000	0,2	2,932026
17,173333	0,2	2,922156
17,176667	0,2	2,913765
17,180000	0,2	2,906462
17,183333	0,2	2,899734
17,186667	0,2	2,893067
17,190000	0,2	2,886162
17,193333	0,2	2,879011
17,196667	0,2	2,871761
17,200000	0,2	2,864596
17,203333	0,2	2,857796
17,206667	0,2	2,851683
17,210000	0,2	2,846352
17,213333	0,2	2,841532
17,216667	0,2	2,836766
17,220000	0,2	2,831933
17,223333	0,2	2,827557
17,226667	0,2	2,824244
17,230000	0,2	2,821968
17,233333	0,2	2,820425
17,236667	0,2	2,819843
17,240000	0,2	2,820932
17,243333	0,2	2,824258
17,246667	0,2	2,829974
17,250000	0,2	2,837857
17,253333	0,2	2,847531
17,256667	0,2	2,858926
17,260000	0,2	2,872364
17,263333	0,2	2,887942
17,266667	0,2	2,905308
17,270000	0,2	2,924375
17,273333	0,2	2,945558
17,276667	0,2	2,969153
17,280000	0,2	2,995201
17,283333	0,2	3,023962
17,286667	0,2	3,055957
17,290000	0,2	3,091455
17,293333	0,2	3,130147
17,296667	0,2	3,171349
17,300000	0,2	3,214458
17,303333	0,2	3,259353
17,306667	0,2	3,306375
17,310000	0,2	3,355799
17,313333	0,2	3,407433
17,316667	0,2	3,460823
17,320000	0,2	3,515488
17,323333	0,2	3,570778
17,326667	0,2	3,625739
17,330000	0,2	3,679464
17,333333	0,2	3,731723
17,336667	0,2	3,783080
17,340000	0,2	3,834077
17,343333	0,2	3,884522
17,346667	0,2	3,933625
17,350000	0,2	3,980456
17,353333	0,2	4,024201
17,356667	0,2	4,064115
17,360000	0,2	4,099602
17,363333	0,2	4,130489
17,366667	0,2	4,156858
17,370000	0,2	4,178697
17,373333	0,2	4,195898
17,376667	0,2	4,208020
17,380000	0,2	4,213977
17,383333	0,2	4,212521
17,386667	0,2	4,202884
17,390000	0,2	4,184787
17,393333	0,2	4,158387
17,396667	0,2	4,124298
17,400000	0,2	4,083578
17,403333	0,2	4,037573
17,406667	0,2	3,987229
17,410000	0,2	3,932606
17,413333	0,2	3,873447
17,416667	0,2	3,809926
17,420000	0,2	3,742932
17,423333	0,2	3,674115
17,426667	0,2	3,605316
17,430000	0,2	3,537771
17,433333	0,2	3,472208
17,436667	0,2	3,409383
17,440000	0,2	3,350005
17,443333	0,2	3,294327
17,446667	0,2	3,242268
17,450000	0,2	3,193928
17,453333	0,2	3,149890
17,456667	0,2	3,111018
17,460000	0,2	3,077870
17,463333	0,2	3,050282
17,466667	0,2	3,027582
17,470000	0,2	3,008906
17,473333	0,2	2,993280
17,476667	0,2	2,979835
17,480000	0,2	2,968075
17,483333	0,2	2,957908
17,486667	0,2	2,949384
17,490000	0,2	2,942348
17,493333	0,2	2,936382
17,496667	0,2	2,931054
17,500000	0,2	2,926063
17,503333	0,2	2,921113
17,506667	0,2	2,915849
17,510000	0,2	2,909993
17,513333	0,2	2,903551
17,516667	0,2	2,896927
17,520000	0,2	2,890432
17,523333	0,2	2,883599
17,526667	0,2	2,875621
17,530000	0,2	2,866140
17,533333	0,2	2,855267
17,536667	0,2	2,843469
17,540000	0,2	2,831407
17,543333	0,2	2,819500
17,546667	0,2	2,807725
17,550000	0,2	2,795877
17,553333	0,2	2,783896
17,556667	0,2	2,771970
17,560000	0,2	2,760476
17,563333	0,2	2,749837
17,566667	0,2	2,740299
17,570000	0,2	2,731751
17,573333	0,2	2,723647
17,576667	0,2	2,715324
17,580000	0,2	2,706584
17,583333	0,2	2,697648
17,586667	0,2	2,688621
17,590000	0,2	2,679485
17,593333	0,2	2,670306
17,596667	0,2	2,661095
17,600000	0,2	2,651809
17,603333	0,2	2,642611
17,606667	0,2	2,633912
17,610000	0,2	2,626024
17,613333	0,2	2,618787
17,616667	0,2	2,611513
17,620000	0,2	2,603352
17,623333	0,2	2,593926
17,626667	0,2	2,583660
17,630000	0,2	2,573702
17,633333	0,2	2,565361
17,636667	0,2	2,559274
17,640000	0,2	2,555144
17,643333	0,2	2,552214
17,646667	0,2	2,549819
17,650000	0,2	2,547691
17,653333	0,2	2,546079
17,656667	0,2	2,545472
17,660000	0,2	2,546106
17,663333	0,2	2,547818
17,666667	0,2	2,550250
17,670000	0,2	2,552972
17,673333	0,2	2,555711
17,676667	0,2	2,558736
17,680000	0,2	2,562811
17,683333	0,2	2,568565
17,686667	0,2	2,575868
17,690000	0,2	2,583753
17,693333	0,2	2,591011
17,696667	0,2	2,597051
17,700000	0,2	2,602226
17,703333	0,2	2,607238
17,706667	0,2	2,612482
17,710000	0,2	2,618078
17,713333	0,2	2,623921
17,716667	0,2	2,629743
17,720000	0,2	2,635535
17,723333	0,2	2,641570
17,726667	0,2	2,647828
17,730000	0,2	2,653873
17,733333	0,2	2,659375
17,736667	0,2	2,664426
17,740000	0,2	2,669100
17,743333	0,2	2,673110
17,746667	0,2	2,676275
17,750000	0,2	2,678980
17,753333	0,2	2,681796
17,756667	0,2	2,684838
17,760000	0,2	2,687772
17,763333	0,2	2,690228
17,766667	0,2	2,691950
17,770000	0,2	2,692901
17,773333	0,2	2,693334
17,776667	0,2	2,693542
17,780000	0,2	2,693605
17,783333	0,2	2,693438
17,786667	0,2	2,692776
17,790000	0,2	2,691173
17,793333	0,2	2,688390
17,796667	0,2	2,684915
17,800000	0,2	2,681866
17,803333	0,2	2,680141
17,806667	0,2	2,679889
17,810000	0,2	2,681013
17,813333	0,2	2,683721
17,816667	0,2	2,688416
17,820000	0,2	2,695424
17,823333	0,2	2,704657
17,826667	0,2	2,715274
17,830000	0,2	2,726157
17,833333	0,2	2,737190
17,836667	0,2	2,749611
17,840000	0,2	2,765109
17,843333	0,2	2,784846
17,846667	0,2	2,808730
17,850000	0,2	2,835426
17,853333	0,2	2,863480
17,856667	0,2	2,892068
17,860000	0,2	2,920637
17,863333	0,2	2,948640
17,866667	0,2	2,975610
17,870000	0,2	3,000999
17,873333	0,2	3,024116
17,876667	0,2	3,044382
17,880000	0,2	3,061332
17,883333	0,2	3,074444
17,886667	0,2	3,083408
17,890000	0,2	3,088489
17,893333	0,2	3,090352
17,896667	0,2	3,089443
17,900000	0,2	3,085566
17,903333	0,2	3,077992
17,906667	0,2	3,065978
17,910000	0,2	3,049301
17,913333	0,2	3,028398
17,916667	0,2	3,004337
17,920000	0,2	2,978524
17,923333	0,2	2,952031
17,926667	0,2	2,925356
17,930000	0,2	2,898667
17,933333	0,2	2,871988
17,936667	0,2	2,845481
17,940000	0,2	2,819695
17,943333	0,2	2,795206
17,946667	0,2	2,772141
17,950000	0,2	2,750278
17,953333	0,2	2,729486
17,956667	0,2	2,710061
17,960000	0,2	2,692829
17,963333	0,2	2,678721
17,966667	0,2	2,667940
17,970000	0,2	2,659573
17,973333	0,2	2,652245
17,976667	0,2	2,645186
17,980000	0,2	2,638648
17,983333	0,2	2,633458
17,986667	0,2	2,630386
17,990000	0,2	2,629912
17,993333	0,2	2,632134
17,996667	0,2	2,636699
18,000000	0,2	2,642957
18,003333	0,2	2,650133
18,006667	0,2	2,657524
18,010000	0,2	2,665066
18,013333	0,2	2,673616
18,016667	0,2	2,684236
18,020000	0,2	2,697198
18,023333	0,2	2,711738
18,026667	0,2	2,726717
18,030000	0,2	2,741588
18,033333	0,2	2,756582
18,036667	0,2	2,772036
18,040000	0,2	2,787940
18,043333	0,2	2,803964
18,046667	0,2	2,819567
18,050000	0,2	2,834335
18,053333	0,2	2,848281
18,056667	0,2	2,861531
18,060000	0,2	2,873992
18,063333	0,2	2,885388
18,066667	0,2	2,895347
18,070000	0,2	2,903594
18,073333	0,2	2,910080
18,076667	0,2	2,914889
18,080000	0,2	2,918279
18,083333	0,2	2,920552
18,086667	0,2	2,921628
18,090000	0,2	2,921052
18,093333	0,2	2,918432
18,096667	0,2	2,913654
18,100000	0,2	2,906857
18,103333	0,2	2,898554
18,106667	0,2	2,889623
18,110000	0,2	2,880807
18,113333	0,2	2,872180
18,116667	0,2	2,863305
18,120000	0,2	2,853822
18,123333	0,2	2,843545
18,126667	0,2	2,832181
18,130000	0,2	2,819406
18,133333	0,2	2,805185
18,136667	0,2	2,789902
18,140000	0,2	2,774215
18,143333	0,2	2,758748
18,146667	0,2	2,743779
18,150000	0,2	2,729263
18,153333	0,2	2,715115
18,156667	0,2	2,701380
18,160000	0,2	2,688286
18,163333	0,2	2,676260
18,166667	0,2	2,665531
18,170000	0,2	2,655609
18,173333	0,2	2,645718
18,176667	0,2	2,635672
18,180000	0,2	2,625799
18,183333	0,2	2,616336
18,186667	0,2	2,607283
18,190000	0,2	2,598576
18,193333	0,2	2,590342
18,196667	0,2	2,582801
18,200000	0,2	2,575762
18,203333	0,2	2,568728
18,206667	0,2	2,561440
18,210000	0,2	2,553850
18,213333	0,2	2,545942
18,216667	0,2	2,537834
18,220000	0,2	2,529893
18,223333	0,2	2,522702
18,226667	0,2	2,516794
18,230000	0,2	2,512285
18,233333	0,2	2,508735
18,236667	0,2	2,505175
18,240000	0,2	2,500396
18,243333	0,2	2,493618
18,246667	0,2	2,485034
18,250000	0,2	2,475803
18,253333	0,2	2,467411
18,256667	0,2	2,460692
18,260000	0,2	2,455443
18,263333	0,2	2,450878
18,266667	0,2	2,446146
18,270000	0,2	2,440711
18,273333	0,2	2,434572
18,276667	0,2	2,428102
18,280000	0,2	2,421825
18,283333	0,2	2,416300
18,286667	0,2	2,411818
18,290000	0,2	2,408188
18,293333	0,2	2,404985
18,296667	0,2	2,401907
18,300000	0,2	2,398772
18,303333	0,2	2,395383
18,306667	0,2	2,391589
18,310000	0,2	2,387389
18,313333	0,2	2,382840
18,316667	0,2	2,378011
18,320000	0,2	2,373007
18,323333	0,2	2,367957
18,326667	0,2	2,362938
18,330000	0,2	2,357779
18,333333	0,2	2,352118
18,336667	0,2	2,345898
18,340000	0,2	2,339571
18,343333	0,2	2,333754
18,346667	0,2	2,328862
18,350000	0,2	2,325056
18,353333	0,2	2,322406
18,356667	0,2	2,320937
18,360000	0,2	2,320429
18,363333	0,2	2,320275
18,366667	0,2	2,319773
18,370000	0,2	2,318758
18,373333	0,2	2,317844
18,376667	0,2	2,317886
18,380000	0,2	2,319545
18,383333	0,2	2,323138
18,386667	0,2	2,328444
18,390000	0,2	2,335067
18,393333	0,2	2,343036
18,396667	0,2	2,352583
18,400000	0,2	2,363638
18,403333	0,2	2,375726
18,406667	0,2	2,388079
18,410000	0,2	2,400063
18,413333	0,2	2,411707
18,416667	0,2	2,423343
18,420000	0,2	2,434746
18,423333	0,2	2,445283
18,426667	0,2	2,454686
18,430000	0,2	2,463109
18,433333	0,2	2,470617
18,436667	0,2	2,477007
18,440000	0,2	2,482106
18,443333	0,2	2,485796
18,446667	0,2	2,487786
18,450000	0,2	2,487764
18,453333	0,2	2,485813
18,456667	0,2	2,482548
18,460000	0,2	2,478708
18,463333	0,2	2,474561
18,466667	0,2	2,470089
18,470000	0,2	2,465561
18,473333	0,2	2,461291
18,476667	0,2	2,457013
18,480000	0,2	2,452066
18,483333	0,2	2,446263
18,486667	0,2	2,440241
18,490000	0,2	2,434943
18,493333	0,2	2,431088
18,496667	0,2	2,428976
18,500000	0,2	2,428587
18,503333	0,2	2,429848
18,506667	0,2	2,432820
18,510000	0,2	2,437617
18,513333	0,2	2,444103
18,516667	0,2	2,451923
18,520000	0,2	2,461097
18,523333	0,2	2,472455
18,526667	0,2	2,487367
18,530000	0,2	2,506912
18,533333	0,2	2,531182
18,536667	0,2	2,559436
18,540000	0,2	2,590949
18,543333	0,2	2,625580
18,546667	0,2	2,663284
18,550000	0,2	2,703345
18,553333	0,2	2,744476
18,556667	0,2	2,785382
18,560000	0,2	2,825099
18,563333	0,2	2,862860
18,566667	0,2	2,897641
18,570000	0,2	2,927975
18,573333	0,2	2,952240
18,576667	0,2	2,969360
18,580000	0,2	2,979193
18,583333	0,2	2,982021
18,586667	0,2	2,977963
18,590000	0,2	2,967063
18,593333	0,2	2,949579
18,596667	0,2	2,925981
18,600000	0,2	2,896862
18,603333	0,2	2,863204
18,606667	0,2	2,826656
18,610000	0,2	2,788913
18,613333	0,2	2,750760
18,616667	0,2	2,712384
18,620000	0,2	2,674556
18,623333	0,2	2,638760
18,626667	0,2	2,606100
18,630000	0,2	2,576790
18,633333	0,2	2,550780
18,636667	0,2	2,528081
18,640000	0,2	2,508455
18,643333	0,2	2,491336
18,646667	0,2	2,476010
18,650000	0,2	2,462046
18,653333	0,2	2,449790
18,656667	0,2	2,439849
18,660000	0,2	2,432098
18,663333	0,2	2,425825
18,666667	0,2	2,420396
18,670000	0,2	2,415465
18,673333	0,2	2,410921
18,676667	0,2	2,406522
18,680000	0,2	2,401545
18,683333	0,2	2,395358
18,686667	0,2	2,388288
18,690000	0,2	2,381410
18,693333	0,2	2,375580
18,696667	0,2	2,370927
18,700000	0,2	2,367044
18,703333	0,2	2,363383
18,706667	0,2	2,359758
18,710000	0,2	2,356599
18,713333	0,2	2,354372
18,716667	0,2	2,352897
18,720000	0,2	2,351652
18,723333	0,2	2,350518
18,726667	0,2	2,350029
18,730000	0,2	2,351054
18,733333	0,2	2,354210
18,736667	0,2	2,359544
18,740000	0,2	2,366808
18,743333	0,2	2,375672
18,746667	0,2	2,385733
18,750000	0,2	2,396856
18,753333	0,2	2,409332
18,756667	0,2	2,423355
18,760000	0,2	2,438671
18,763333	0,2	2,455038
18,766667	0,2	2,472570
18,770000	0,2	2,491251
18,773333	0,2	2,510554
18,776667	0,2	2,529885
18,780000	0,2	2,549025
18,783333	0,2	2,567932
18,786667	0,2	2,586364
18,790000	0,2	2,603822
18,793333	0,2	2,620003
18,796667	0,2	2,635240
18,800000	0,2	2,650076
18,803333	0,2	2,664441
18,806667	0,2	2,677800
18,810000	0,2	2,690136
18,813333	0,2	2,702145
18,816667	0,2	2,714339
18,820000	0,2	2,726207
18,823333	0,2	2,736212
18,826667	0,2	2,742694
18,830000	0,2	2,745004
18,833333	0,2	2,743648
18,836667	0,2	2,739290
18,840000	0,2	2,731944
18,843333	0,2	2,721329
18,846667	0,2	2,707741
18,850000	0,2	2,692002
18,853333	0,2	2,674656
18,856667	0,2	2,655809
18,860000	0,2	2,635356
18,863333	0,2	2,612886
18,866667	0,2	2,587901
18,870000	0,2	2,560325
18,873333	0,2	2,530565
18,876667	0,2	2,499310
18,880000	0,2	2,467376
18,883333	0,2	2,435634
18,886667	0,2	2,405041
18,890000	0,2	2,376550
18,893333	0,2	2,350706
18,896667	0,2	2,327435
18,900000	0,2	2,306387
18,903333	0,2	2,287312
18,906667	0,2	2,270174
18,910000	0,2	2,255084
18,913333	0,2	2,242067
18,916667	0,2	2,230972
18,920000	0,2	2,221487
18,923333	0,2	2,213244
18,926667	0,2	2,206154
18,930000	0,2	2,200477
18,933333	0,2	2,196532
18,936667	0,2	2,194514
18,940000	0,2	2,194317
18,943333	0,2	2,195404
18,946667	0,2	2,196982
18,950000	0,2	2,198313
18,953333	0,2	2,198900
18,956667	0,2	2,198525
18,960000	0,2	2,197291
18,963333	0,2	2,195671
18,966667	0,2	2,194237
18,970000	0,2	2,193373
18,973333	0,2	2,193425
18,976667	0,2	2,194691
18,980000	0,2	2,196983
18,983333	0,2	2,199534
18,986667	0,2	2,201556
18,990000	0,2	2,202828
18,993333	0,2	2,203629
18,996667	0,2	2,204332
19,000000	0,2	2,205150
19,003333	0,2	2,206053
19,006667	0,2	2,206796
19,010000	0,2	2,207206
19,013333	0,2	2,207596
19,016667	0,2	2,208559
19,020000	0,2	2,210280
19,023333	0,2	2,212425
19,026667	0,2	2,214428
19,030000	0,2	2,215618
19,033333	0,2	2,215414
19,036667	0,2	2,213773
19,040000	0,2	2,211318
19,043333	0,2	2,208765
19,046667	0,2	2,206370
19,050000	0,2	2,203885
19,053333	0,2	2,200739
19,056667	0,2	2,196468
19,060000	0,2	2,191185
19,063333	0,2	2,185507
19,066667	0,2	2,180016
19,070000	0,2	2,174781
19,073333	0,2	2,169569
19,076667	0,2	2,164428
19,080000	0,2	2,159586
19,083333	0,2	2,154867
19,086667	0,2	2,149700
19,090000	0,2	2,143656
19,093333	0,2	2,136749
19,096667	0,2	2,129444
19,100000	0,2	2,122411
19,103333	0,2	2,116141
19,106667	0,2	2,110838
19,110000	0,2	2,106388
19,113333	0,2	2,102279
19,116667	0,2	2,098026
19,120000	0,2	2,093774
19,123333	0,2	2,090113
19,126667	0,2	2,087523
19,130000	0,2	2,086272
19,133333	0,2	2,086390
19,136667	0,2	2,087516
19,140000	0,2	2,089182
19,143333	0,2	2,091196
19,146667	0,2	2,093560
19,150000	0,2	2,096359
19,153333	0,2	2,099874
19,156667	0,2	2,104419
19,160000	0,2	2,109894
19,163333	0,2	2,115729
19,166667	0,2	2,121339
19,170000	0,2	2,126490
19,173333	0,2	2,131284
19,176667	0,2	2,136023
19,180000	0,2	2,141129
19,183333	0,2	2,146921
19,186667	0,2	2,153331
19,190000	0,2	2,160150
19,193333	0,2	2,167480
19,196667	0,2	2,175431
19,200000	0,2	2,183577
19,203333	0,2	2,191271
19,206667	0,2	2,198408
19,210000	0,2	2,205538
19,213333	0,2	2,213059
19,216667	0,2	2,220534
19,220000	0,2	2,227058
19,223333	0,2	2,232061
19,226667	0,2	2,235451
19,230000	0,2	2,237282
19,233333	0,2	2,237619
19,236667	0,2	2,236535
19,240000	0,2	2,233984
19,243333	0,2	2,229939
19,246667	0,2	2,224712
19,250000	0,2	2,218972
19,253333	0,2	2,213380
19,256667	0,2	2,208189
19,260000	0,2	2,203340
19,263333	0,2	2,198925
19,266667	0,2	2,195307
19,270000	0,2	2,192824
19,273333	0,2	2,191504
19,276667	0,2	2,191129
19,280000	0,2	2,191602
19,283333	0,2	2,192994
19,286667	0,2	2,195118
19,290000	0,2	2,197439
19,293333	0,2	2,199547
19,296667	0,2	2,201634
19,300000	0,2	2,204616
19,303333	0,2	2,209336
19,306667	0,2	2,215495
19,310000	0,2	2,221792
19,313333	0,2	2,226962
19,316667	0,2	2,230323
19,320000	0,2	2,231615
19,323333	0,2	2,230767
19,326667	0,2	2,227926
19,330000	0,2	2,223351
19,333333	0,2	2,217166
19,336667	0,2	2,209400
19,340000	0,2	2,200160
19,343333	0,2	2,189710
19,346667	0,2	2,178258
19,350000	0,2	2,165562
19,353333	0,2	2,151251
19,356667	0,2	2,135747
19,360000	0,2	2,120239
19,363333	0,2	2,105688
19,366667	0,2	2,092456
19,370000	0,2	2,080525
19,373333	0,2	2,069550
19,376667	0,2	2,059060
19,380000	0,2	2,048815
19,383333	0,2	2,038934
19,386667	0,2	2,029912
19,390000	0,2	2,022714
19,393333	0,2	2,018473
19,396667	0,2	2,017519
19,400000	0,2	2,018856
19,403333	0,2	2,021004
19,406667	0,2	2,023148
19,410000	0,2	2,025333
19,413333	0,2	2,028047
19,416667	0,2	2,031786
19,420000	0,2	2,036667
19,423333	0,2	2,042310
19,426667	0,2	2,048079
19,430000	0,2	2,053230
19,433333	0,2	2,056909
19,436667	0,2	2,058460
19,440000	0,2	2,057732
19,443333	0,2	2,054998
19,446667	0,2	2,050713
19,450000	0,2	2,045251
19,453333	0,2	2,038869
19,456667	0,2	2,032010
19,460000	0,2	2,025018
19,463333	0,2	2,017464
19,466667	0,2	2,008802
19,470000	0,2	1,999404
19,473333	0,2	1,990084
19,476667	0,2	1,981110
19,480000	0,2	1,972072
19,483333	0,2	1,962397
19,486667	0,2	1,951911
19,490000	0,2	1,940917
19,493333	0,2	1,929778
19,496667	0,2	1,918711
19,500000	0,2	1,907931
19,503333	0,2	1,897638
19,506667	0,2	1,888076
19,510000	0,2	1,879662
19,513333	0,2	1,872630
19,516667	0,2	1,866502
19,520000	0,2	1,860371
19,523333	0,2	1,853740
19,526667	0,2	1,846802
19,530000	0,2	1,840165
19,533333	0,2	1,834646
19,536667	0,2	1,830819
19,540000	0,2	1,828398
19,543333	0,2	1,826708
19,546667	0,2	1,825686
19,550000	0,2	1,825773
19,553333	0,2	1,827318
19,556667	0,2	1,830596
19,560000	0,2	1,835795
19,563333	0,2	1,842635
19,566667	0,2	1,850481
19,570000	0,2	1,858990
19,573333	0,2	1,868495
19,576667	0,2	1,879782
19,580000	0,2	1,893431
19,583333	0,2	1,909168
19,586667	0,2	1,925922
19,590000	0,2	1,942562
19,593333	0,2	1,958409
19,596667	0,2	1,973216
19,600000	0,2	1,986957
19,603333	0,2	1,999590
19,606667	0,2	2,010848
19,610000	0,2	2,020382
19,613333	0,2	2,028040
19,616667	0,2	2,033655
19,620000	0,2	2,036829
19,623333	0,2	2,037254
19,626667	0,2	2,034997
19,630000	0,2	2,030513
19,633333	0,2	2,024503
19,636667	0,2	2,017630
19,640000	0,2	2,010294
19,643333	0,2	2,002639
19,646667	0,2	1,994784
19,650000	0,2	1,986935
19,653333	0,2	1,979169
19,656667	0,2	1,971363
19,660000	0,2	1,963380
19,663333	0,2	1,955163
19,666667	0,2	1,946620
19,670000	0,2	1,937610
19,673333	0,2	1,928239
19,676667	0,2	1,918911
19,680000	0,2	1,909835
19,683333	0,2	1,900871
19,686667	0,2	1,892052
19,690000	0,2	1,883910
19,693333	0,2	1,876881
19,696667	0,2	1,870601
19,700000	0,2	1,864249
19,703333	0,2	1,857322
19,706667	0,2	1,849710
19,710000	0,2	1,841522
19,713333	0,2	1,833169
19,716667	0,2	1,825222
19,720000	0,2	1,818153
19,723333	0,2	1,812227
19,726667	0,2	1,807379
19,730000	0,2	1,803123
19,733333	0,2	1,798692
19,736667	0,2	1,793474
19,740000	0,2	1,787361
19,743333	0,2	1,780527
19,746667	0,2	1,773161
19,750000	0,2	1,765637
19,753333	0,2	1,758411
19,756667	0,2	1,751536
19,760000	0,2	1,744663
19,763333	0,2	1,737622
19,766667	0,2	1,730561
19,770000	0,2	1,723499
19,773333	0,2	1,716231
19,776667	0,2	1,708739
19,780000	0,2	1,701351
19,783333	0,2	1,694402
19,786667	0,2	1,687968
19,790000	0,2	1,681936
19,793333	0,2	1,676035
19,796667	0,2	1,670043
19,800000	0,2	1,664177
19,803333	0,2	1,658941
19,806667	0,2	1,654642
19,810000	0,2	1,651237
19,813333	0,2	1,648509
19,816667	0,2	1,646304
19,820000	0,2	1,644718
19,823333	0,2	1,644013
19,826667	0,2	1,644346
19,830000	0,2	1,645772
19,833333	0,2	1,648345
19,836667	0,2	1,651831
19,840000	0,2	1,655619
19,843333	0,2	1,659302
19,846667	0,2	1,663023
19,850000	0,2	1,667067
19,853333	0,2	1,671527
19,856667	0,2	1,676584
19,860000	0,2	1,682617
19,863333	0,2	1,689674
19,866667	0,2	1,697201
19,870000	0,2	1,704447
19,873333	0,2	1,710863
19,876667	0,2	1,716363
19,880000	0,2	1,721418
19,883333	0,2	1,726602
19,886667	0,2	1,731977
19,890000	0,2	1,737217
19,893333	0,2	1,742185
19,896667	0,2	1,746879
19,900000	0,2	1,750864
19,903333	0,2	1,753297
19,906667	0,2	1,753783
19,910000	0,2	1,752968
19,913333	0,2	1,751905
19,916667	0,2	1,750928
19,920000	0,2	1,749477
19,923333	0,2	1,746974
19,926667	0,2	1,743373
19,930000	0,2	1,738692
19,933333	0,2	1,732633
19,936667	0,2	1,724953
19,940000	0,2	1,715837
19,943333	0,2	1,705702
19,946667	0,2	1,694848
19,950000	0,2	1,683477
19,953333	0,2	1,671868
19,956667	0,2	1,660405
19,960000	0,2	1,649469
19,963333	0,2	1,639449
19,966667	0,2	1,630657
19,970000	0,2	1,622787
19,973333	0,2	1,614825
19,976667	0,2	1,605976
19,980000	0,2	1,596220
19,983333	0,2	1,585794
19,986667	0,2	1,574817
19,990000	0,2	1,563620
19,993333	0,2	1,552991
19,996667	0,2	1,543785
20,000000	0,2	1,536305
20,003333	0,2	1,530175
20,006667	0,2	1,524799
20,010000	0,2	1,519841
20,013333	0,2	1,515246
20,016667	0,2	1,510894
20,020000	0,2	1,506347
20,023333	0,2	1,501254
20,026667	0,2	1,495904
20,030000	0,2	1,491031
20,033333	0,2	1,487260
20,036667	0,2	1,484946
20,040000	0,2	1,484129
20,043333	0,2	1,484542
20,046667	0,2	1,485858
20,050000	0,2	1,487897
20,053333	0,2	1,490591
20,056667	0,2	1,494008
20,060000	0,2	1,498349
20,063333	0,2	1,503618
20,066667	0,2	1,509429
20,070000	0,2	1,515382
20,073333	0,2	1,521375
20,076667	0,2	1,527295
20,080000	0,2	1,532824
20,083333	0,2	1,537796
20,086667	0,2	1,542488
20,090000	0,2	1,547347
20,093333	0,2	1,552510
20,096667	0,2	1,557756
20,100000	0,2	1,562969
20,103333	0,2	1,568377
20,106667	0,2	1,574189
20,110000	0,2	1,580251
20,113333	0,2	1,586388
20,116667	0,2	1,592868
20,120000	0,2	1,600077
20,123333	0,2	1,608001
20,126667	0,2	1,616435
20,130000	0,2	1,625344
20,133333	0,2	1,634757
20,136667	0,2	1,644623
20,140000	0,2	1,654873
20,143333	0,2	1,665589
20,146667	0,2	1,677022
20,150000	0,2	1,689417
20,153333	0,2	1,702761
20,156667	0,2	1,716629
20,160000	0,2	1,730422
20,163333	0,2	1,743864
20,166667	0,2	1,757036
20,170000	0,2	1,770028
20,173333	0,2	1,782812
20,176667	0,2	1,795229
20,180000	0,2	1,807031
20,183333	0,2	1,818056
20,186667	0,2	1,828572
20,190000	0,2	1,839329
20,193333	0,2	1,850928
20,196667	0,2	1,863499
20,200000	0,2	1,877034
20,203333	0,2	1,891424
20,206667	0,2	1,906516
20,210000	0,2	1,922432
20,213333	0,2	1,939367
20,216667	0,2	1,957043
20,220000	0,2	1,974716
20,223333	0,2	1,991845
20,226667	0,2	2,008541
20,230000	0,2	2,025018
20,233333	0,2	2,040985
20,236667	0,2	2,056113
20,240000	0,2	2,070547
20,243333	0,2	2,084346
20,246667	0,2	2,096929
20,250000	0,2	2,107381
20,253333	0,2	2,114840
20,256667	0,2	2,118602
20,260000	0,2	2,118391
20,263333	0,2	2,114429
20,266667	0,2	2,107145
20,270000	0,2	2,097056
20,273333	0,2	2,084759
20,276667	0,2	2,070761
20,280000	0,2	2,055573
20,283333	0,2	2,039881
20,286667	0,2	2,024205
20,290000	0,2	2,008681
20,293333	0,2	1,993512
20,296667	0,2	1,979325
20,300000	0,2	1,967089
20,303333	0,2	1,957875
20,306667	0,2	1,952354
20,310000	0,2	1,950359
20,313333	0,2	1,951325
20,316667	0,2	1,955080
20,320000	0,2	1,961824
20,323333	0,2	1,971718
20,326667	0,2	1,984710
20,330000	0,2	2,000293
20,333333	0,2	2,017377
20,336667	0,2	2,034531
20,340000	0,2	2,050369
20,343333	0,2	2,063973
20,346667	0,2	2,075103
20,350000	0,2	2,083774
20,353333	0,2	2,089557
20,356667	0,2	2,091393
20,360000	0,2	2,088120
20,363333	0,2	2,079015
20,366667	0,2	2,064165
20,370000	0,2	2,044466
20,373333	0,2	2,020760
20,376667	0,2	1,993260
20,380000	0,2	1,962344
20,383333	0,2	1,929200
20,386667	0,2	1,895145
20,390000	0,2	1,860873
20,393333	0,2	1,826621
20,396667	0,2	1,792574
20,400000	0,2	1,758931
20,403333	0,2	1,725932
20,406667	0,2	1,693968
20,410000	0,2	1,663494
20,413333	0,2	1,634948
20,416667	0,2	1,608872
20,420000	0,2	1,585840
20,423333	0,2	1,566096
20,426667	0,2	1,549380
20,430000	0,2	1,535182
20,433333	0,2	1,523103
20,436667	0,2	1,512901
20,440000	0,2	1,504278
20,443333	0,2	1,496970
20,446667	0,2	1,490962
20,450000	0,2	1,486199
20,453333	0,2	1,482307
20,456667	0,2	1,479057
20,460000	0,2	1,476667
20,463333	0,2	1,475329
20,466667	0,2	1,474773
20,470000	0,2	1,474566
20,473333	0,2	1,474586
20,476667	0,2	1,474932
20,480000	0,2	1,475478
20,483333	0,2	1,475759
20,486667	0,2	1,475300
20,490000	0,2	1,473966
20,493333	0,2	1,472135
20,496667	0,2	1,470452
20,500000	0,2	1,469263
20,503333	0,2	1,468369
20,506667	0,2	1,467278
20,510000	0,2	1,465713
20,513333	0,2	1,463869
20,516667	0,2	1,462080
20,520000	0,2	1,460466
20,523333	0,2	1,459026
20,526667	0,2	1,457721
20,530000	0,2	1,456458
20,533333	0,2	1,455187
20,536667	0,2	1,453814
20,540000	0,2	1,452062
20,543333	0,2	1,449893
20,546667	0,2	1,447875
20,550000	0,2	1,446452
20,553333	0,2	1,445212
20,556667	0,2	1,443416
20,560000	0,2	1,440907
20,563333	0,2	1,438235
20,566667	0,2	1,436074
20,570000	0,2	1,434628
20,573333	0,2	1,433659
20,576667	0,2	1,432927
20,580000	0,2	1,432308
20,583333	0,2	1,431587
20,586667	0,2	1,430500
20,590000	0,2	1,428947
20,593333	0,2	1,426980
20,596667	0,2	1,424844
20,600000	0,2	1,423034
20,603333	0,2	1,422109
20,606667	0,2	1,422541
20,610000	0,2	1,424501
20,613333	0,2	1,427380
20,616667	0,2	1,429944
20,620000	0,2	1,431301
20,623333	0,2	1,431369
20,626667	0,2	1,430507
20,630000	0,2	1,429200
20,633333	0,2	1,428025
20,636667	0,2	1,427521
20,640000	0,2	1,427689
20,643333	0,2	1,427775
20,646667	0,2	1,427083
20,650000	0,2	1,425738
20,653333	0,2	1,424329
20,656667	0,2	1,423206
20,660000	0,2	1,422382
20,663333	0,2	1,421650
20,666667	0,2	1,420527
20,670000	0,2	1,418471
20,673333	0,2	1,415501
20,676667	0,2	1,412305
20,680000	0,2	1,409410
20,683333	0,2	1,406607
20,686667	0,2	1,403493
20,690000	0,2	1,400028
20,693333	0,2	1,396245
20,696667	0,2	1,391937
20,700000	0,2	1,386759
20,703333	0,2	1,380502
20,706667	0,2	1,373315
20,710000	0,2	1,365687
20,713333	0,2	1,358244
20,716667	0,2	1,351410
20,720000	0,2	1,344971
20,723333	0,2	1,338280
20,726667	0,2	1,331036
20,730000	0,2	1,323438
20,733333	0,2	1,315625
20,736667	0,2	1,307503
20,740000	0,2	1,299042
20,743333	0,2	1,290249
20,746667	0,2	1,281056
20,750000	0,2	1,271585
20,753333	0,2	1,262372
20,756667	0,2	1,254069
20,760000	0,2	1,246795
20,763333	0,2	1,239881
20,766667	0,2	1,232563
20,770000	0,2	1,224753
20,773333	0,2	1,216936
20,776667	0,2	1,209703
20,780000	0,2	1,203584
20,783333	0,2	1,198953
20,786667	0,2	1,195845
20,790000	0,2	1,193875
20,793333	0,2	1,192385
20,796667	0,2	1,190728
20,800000	0,2	1,188601
20,803333	0,2	1,186358
20,806667	0,2	1,184610
20,810000	0,2	1,183444
20,813333	0,2	1,182577
20,816667	0,2	1,181942
20,820000	0,2	1,181735
20,823333	0,2	1,182144
20,826667	0,2	1,183307
20,830000	0,2	1,185349
20,833333	0,2	1,187991
20,836667	0,2	1,190527
20,840000	0,2	1,192580
20,843333	0,2	1,194258
20,846667	0,2	1,195639
20,850000	0,2	1,196690
20,853333	0,2	1,197528
20,856667	0,2	1,198291
20,860000	0,2	1,198657
20,863333	0,2	1,198029
20,866667	0,2	1,196260
20,870000	0,2	1,193673
20,873333	0,2	1,190625
20,876667	0,2	1,187416
20,880000	0,2	1,184297
20,883333	0,2	1,181367
20,886667	0,2	1,178465
20,890000	0,2	1,175298
20,893333	0,2	1,171792
20,896667	0,2	1,168167
20,900000	0,2	1,164531
20,903333	0,2	1,160628
20,906667	0,2	1,156086
20,910000	0,2	1,150795
20,913333	0,2	1,145105
20,916667	0,2	1,139741
20,920000	0,2	1,135245
20,923333	0,2	1,131524
20,926667	0,2	1,128111
20,930000	0,2	1,124524
20,933333	0,2	1,120370
20,936667	0,2	1,115597
20,940000	0,2	1,110543
20,943333	0,2	1,105715
20,946667	0,2	1,101701
20,950000	0,2	1,098859
20,953333	0,2	1,096964
20,956667	0,2	1,095485
20,960000	0,2	1,094199
20,963333	0,2	1,093297
20,966667	0,2	1,092947
20,970000	0,2	1,093008
20,973333	0,2	1,093259
20,976667	0,2	1,093659
20,980000	0,2	1,094129
20,983333	0,2	1,094368
20,986667	0,2	1,094010
20,990000	0,2	1,093005
20,993333	0,2	1,091840
20,996667	0,2	1,091167
21,000000	0,2	1,091411
21,003333	0,2	1,092775
21,006667	0,2	1,095131
21,010000	0,2	1,097887
21,013333	0,2	1,100282
21,016667	0,2	1,101825
21,020000	0,2	1,102431
21,023333	0,2	1,102202
21,026667	0,2	1,101161
21,030000	0,2	1,099451
21,033333	0,2	1,097695
21,036667	0,2	1,096582
21,040000	0,2	1,096195
21,043333	0,2	1,096054
21,046667	0,2	1,095405
21,050000	0,2	1,093341
21,053333	0,2	1,089300
21,056667	0,2	1,083601
21,060000	0,2	1,077258
21,063333	0,2	1,071147
21,066667	0,2	1,065386
21,070000	0,2	1,059675
21,073333	0,2	1,053971
21,076667	0,2	1,048369
21,080000	0,2	1,042654
21,083333	0,2	1,036601
21,086667	0,2	1,030306
21,090000	0,2	1,023921
21,093333	0,2	1,017507
21,096667	0,2	1,011059
21,100000	0,2	1,004432
21,103333	0,2	0,997461
21,106667	0,2	0,990168
21,110000	0,2	0,982844
21,113333	0,2	0,975996
21,116667	0,2	0,970125
21,120000	0,2	0,965292
21,123333	0,2	0,960823
21,126667	0,2	0,955823
21,130000	0,2	0,950174
21,133333	0,2	0,944590
21,136667	0,2	0,939695
21,140000	0,2	0,935513
21,143333	0,2	0,931698
21,146667	0,2	0,927937
21,150000	0,2	0,924126
21,153333	0,2	0,920329
21,156667	0,2	0,916676
21,160000	0,2	0,913453
21,163333	0,2	0,911228
21,166667	0,2	0,910475
21,170000	0,2	0,911047
21,173333	0,2	0,912363
21,176667	0,2	0,913866
21,180000	0,2	0,914932
21,183333	0,2	0,914771
21,186667	0,2	0,912876
21,190000	0,2	0,909420
21,193333	0,2	0,905184
21,196667	0,2	0,901254
21,200000	0,2	0,898571
21,203333	0,2	0,897519
21,206667	0,2	0,897827
21,210000	0,2	0,898905
21,213333	0,2	0,900186
21,216667	0,2	0,901181
21,220000	0,2	0,901446
21,223333	0,2	0,900687
21,226667	0,2	0,898951
21,230000	0,2	0,896646
21,233333	0,2	0,894323
21,236667	0,2	0,892405
21,240000	0,2	0,891283
21,243333	0,2	0,891527
21,246667	0,2	0,893323
21,250000	0,2	0,895841
21,253333	0,2	0,897844
21,256667	0,2	0,898847
21,260000	0,2	0,899296
21,263333	0,2	0,899775
21,266667	0,2	0,900406
21,270000	0,2	0,900842
21,273333	0,2	0,900591
21,276667	0,2	0,899483
21,280000	0,2	0,897803
21,283333	0,2	0,895889
21,286667	0,2	0,893887
21,290000	0,2	0,891890
21,293333	0,2	0,889947
21,296667	0,2	0,887992
21,300000	0,2	0,885947
21,303333	0,2	0,883675
21,306667	0,2	0,880862
21,310000	0,2	0,877350
21,313333	0,2	0,873456
21,316667	0,2	0,869556
21,320000	0,2	0,865703
21,323333	0,2	0,862043
21,326667	0,2	0,858967
21,330000	0,2	0,856545
21,333333	0,2	0,854405
21,336667	0,2	0,852219
21,340000	0,2	0,849907
21,343333	0,2	0,847528
21,346667	0,2	0,845352
21,350000	0,2	0,843978
21,353333	0,2	0,844054
21,356667	0,2	0,845792
21,360000	0,2	0,848777
21,363333	0,2	0,852212
21,366667	0,2	0,855555
21,370000	0,2	0,858959
21,373333	0,2	0,862793
21,376667	0,2	0,867137
21,380000	0,2	0,872053
21,383333	0,2	0,877716
21,386667	0,2	0,884219
21,390000	0,2	0,891574
21,393333	0,2	0,899587
21,396667	0,2	0,907770
21,400000	0,2	0,915777
21,403333	0,2	0,923779
21,406667	0,2	0,932104
21,410000	0,2	0,940580
21,413333	0,2	0,948555
21,416667	0,2	0,955452
21,420000	0,2	0,960882
21,423333	0,2	0,964479
21,426667	0,2	0,966224
21,430000	0,2	0,966645
21,433333	0,2	0,966279
21,436667	0,2	0,965132
21,440000	0,2	0,962761
21,443333	0,2	0,958747
21,446667	0,2	0,953140
21,450000	0,2	0,946406
21,453333	0,2	0,938976
21,456667	0,2	0,930900
21,460000	0,2	0,921728
21,463333	0,2	0,910909
21,466667	0,2	0,898458
21,470000	0,2	0,885223
21,473333	0,2	0,872586
21,476667	0,2	0,861741
21,480000	0,2	0,853046
21,483333	0,2	0,846030
21,486667	0,2	0,839939
21,490000	0,2	0,834105
21,493333	0,2	0,827966
21,496667	0,2	0,821441
21,500000	0,2	0,815290
21,503333	0,2	0,810643
21,506667	0,2	0,808251
21,510000	0,2	0,808111
21,513333	0,2	0,809620
21,516667	0,2	0,812241
21,520000	0,2	0,815878
21,523333	0,2	0,820545
21,526667	0,2	0,826083
21,530000	0,2	0,832340
21,533333	0,2	0,839484
21,536667	0,2	0,847892
21,540000	0,2	0,857633
21,543333	0,2	0,868384
21,546667	0,2	0,879842
21,550000	0,2	0,891911
21,553333	0,2	0,904510
21,556667	0,2	0,917350
21,560000	0,2	0,929869
21,563333	0,2	0,941646
21,566667	0,2	0,952710
21,570000	0,2	0,963010
21,573333	0,2	0,972134
21,576667	0,2	0,979754
21,580000	0,2	0,985766
21,583333	0,2	0,990131
21,586667	0,2	0,992763
21,590000	0,2	0,993525
21,593333	0,2	0,992367
21,596667	0,2	0,989283
21,600000	0,2	0,984251
21,603333	0,2	0,977484
21,606667	0,2	0,969460
21,610000	0,2	0,960508
21,613333	0,2	0,950672
21,616667	0,2	0,939977
21,620000	0,2	0,928610
21,623333	0,2	0,916647
21,626667	0,2	0,903632
21,630000	0,2	0,888912
21,633333	0,2	0,872620
21,636667	0,2	0,855935
21,640000	0,2	0,840267
21,643333	0,2	0,826337
21,646667	0,2	0,813991
21,650000	0,2	0,802763
21,653333	0,2	0,792303
21,656667	0,2	0,782350
21,660000	0,2	0,772895
21,663333	0,2	0,764251
21,666667	0,2	0,756642
21,670000	0,2	0,749976
21,673333	0,2	0,744050
21,676667	0,2	0,738729
21,680000	0,2	0,733921
21,683333	0,2	0,729685
21,686667	0,2	0,726440
21,690000	0,2	0,724591
21,693333	0,2	0,724002
21,696667	0,2	0,724223
21,700000	0,2	0,724840
21,703333	0,2	0,725542
21,706667	0,2	0,726313
21,710000	0,2	0,727271
21,713333	0,2	0,728056
21,716667	0,2	0,727783
21,720000	0,2	0,725861
21,723333	0,2	0,722592
21,726667	0,2	0,718818
21,730000	0,2	0,715130
21,733333	0,2	0,711613
21,736667	0,2	0,708333
21,740000	0,2	0,705686
21,743333	0,2	0,704014
21,746667	0,2	0,703148
21,750000	0,2	0,702611
21,753333	0,2	0,702128
21,756667	0,2	0,701473
21,760000	0,2	0,700290
21,763333	0,2	0,698772
21,766667	0,2	0,697757
21,770000	0,2	0,697745
21,773333	0,2	0,698701
21,776667	0,2	0,700755
21,780000	0,2	0,704148
21,783333	0,2	0,708603
21,786667	0,2	0,713351
21,790000	0,2	0,717780
21,793333	0,2	0,721771
21,796667	0,2	0,725517
21,800000	0,2	0,729419
21,803333	0,2	0,734216
21,806667	0,2	0,740804
21,810000	0,2	0,749603
21,813333	0,2	0,760052
21,816667	0,2	0,770999
21,820000	0,2	0,781767
21,823333	0,2	0,792460
21,826667	0,2	0,803453
21,830000	0,2	0,815178
21,833333	0,2	0,828038
21,836667	0,2	0,842133
21,840000	0,2	0,857366
21,843333	0,2	0,873863
21,846667	0,2	0,891876
21,850000	0,2	0,911274
21,853333	0,2	0,931526
21,856667	0,2	0,952169
21,860000	0,2	0,973196
21,863333	0,2	0,995191
21,866667	0,2	1,018995
21,870000	0,2	1,045072
21,873333	0,2	1,073320
21,876667	0,2	1,103395
21,880000	0,2	1,134892
21,883333	0,2	1,167242
21,886667	0,2	1,199806
21,890000	0,2	1,232057
21,893333	0,2	1,263457
21,896667	0,2	1,293395
21,900000	0,2	1,321390
21,903333	0,2	1,347039
21,906667	0,2	1,369880
21,910000	0,2	1,389558
21,913333	0,2	1,405825
21,916667	0,2	1,418207
21,920000	0,2	1,426122
21,923333	0,2	1,429476
21,926667	0,2	1,428622
21,930000	0,2	1,423817
21,933333	0,2	1,415053
21,936667	0,2	1,402164
21,940000	0,2	1,385022
21,943333	0,2	1,363776
21,946667	0,2	1,338780
21,950000	0,2	1,310380
21,953333	0,2	1,279037
21,956667	0,2	1,245606
21,960000	0,2	1,211195
21,963333	0,2	1,176490
21,966667	0,2	1,141342
21,970000	0,2	1,105418
21,973333	0,2	1,069057
21,976667	0,2	1,033007
21,980000	0,2	0,997773
21,983333	0,2	0,963759
21,986667	0,2	0,931474
21,990000	0,2	0,900964
21,993333	0,2	0,871595
21,996667	0,2	0,842849
22,000000	0,2	0,814999
22,003333	0,2	0,788930
22,006667	0,2	0,765408
22,010000	0,2	0,744550
22,013333	0,2	0,726002
22,016667	0,2	0,709394
22,020000	0,2	0,694459
22,023333	0,2	0,680919
22,026667	0,2	0,668424
22,030000	0,2	0,656667
22,033333	0,2	0,645569
22,036667	0,2	0,635127
22,040000	0,2	0,625003
22,043333	0,2	0,614739
22,046667	0,2	0,604460
22,050000	0,2	0,594818
22,053333	0,2	0,586167
22,056667	0,2	0,578241
22,060000	0,2	0,570670
22,063333	0,2	0,563296
22,066667	0,2	0,556138
22,070000	0,2	0,549388
22,073333	0,2	0,543288
22,076667	0,2	0,537918
22,080000	0,2	0,533140
22,083333	0,2	0,528778
22,086667	0,2	0,524796
22,090000	0,2	0,521123
22,093333	0,2	0,517584
22,096667	0,2	0,514106
22,100000	0,2	0,510887
22,103333	0,2	0,508424
22,106667	0,2	0,507201
22,110000	0,2	0,507287
22,113333	0,2	0,508284
22,116667	0,2	0,509620
22,120000	0,2	0,510927
22,123333	0,2	0,512208
22,126667	0,2	0,513746
22,130000	0,2	0,515886
22,133333	0,2	0,518811
22,136667	0,2	0,522357
22,140000	0,2	0,525970
22,143333	0,2	0,528925
22,146667	0,2	0,530864
22,150000	0,2	0,532222
22,153333	0,2	0,534003
22,156667	0,2	0,537126
22,160000	0,2	0,541862
22,163333	0,2	0,547699
22,166667	0,2	0,553834
22,170000	0,2	0,559702
22,173333	0,2	0,564924
22,176667	0,2	0,569234
22,180000	0,2	0,572832
22,183333	0,2	0,576433
22,186667	0,2	0,580598
22,190000	0,2	0,585118
22,193333	0,2	0,589146
22,196667	0,2	0,591839
22,200000	0,2	0,592813
22,203333	0,2	0,592194
22,206667	0,2	0,590389
22,210000	0,2	0,587743
22,213333	0,2	0,584461
22,216667	0,2	0,580853
22,220000	0,2	0,577312
22,223333	0,2	0,573950
22,226667	0,2	0,570619
22,230000	0,2	0,567082
22,233333	0,2	0,562916
22,236667	0,2	0,557814
22,240000	0,2	0,552028
22,243333	0,2	0,545961
22,246667	0,2	0,539566
22,250000	0,2	0,532691
22,253333	0,2	0,525746
22,256667	0,2	0,519479
22,260000	0,2	0,514292
22,263333	0,2	0,510150
22,266667	0,2	0,506869
22,270000	0,2	0,504276
22,273333	0,2	0,502313
22,276667	0,2	0,500904
22,280000	0,2	0,499602
22,283333	0,2	0,497763
22,286667	0,2	0,495306
22,290000	0,2	0,493039
22,293333	0,2	0,492015
22,296667	0,2	0,492628
22,300000	0,2	0,494378
22,303333	0,2	0,496335
22,306667	0,2	0,497804
22,310000	0,2	0,498663
22,313333	0,2	0,499354
22,316667	0,2	0,500612
22,320000	0,2	0,502917
22,323333	0,2	0,506182
22,326667	0,2	0,510097
22,330000	0,2	0,514508
22,333333	0,2	0,519308
22,336667	0,2	0,524237
22,340000	0,2	0,529003
22,343333	0,2	0,533602
22,346667	0,2	0,538356
22,350000	0,2	0,543569
22,353333	0,2	0,549285
22,356667	0,2	0,555429
22,360000	0,2	0,562095
22,363333	0,2	0,569547
22,366667	0,2	0,577896
22,370000	0,2	0,586795
22,373333	0,2	0,595320
22,376667	0,2	0,602326
22,380000	0,2	0,607251
22,383333	0,2	0,610493
22,386667	0,2	0,613008
22,390000	0,2	0,615532
22,393333	0,2	0,618009
22,396667	0,2	0,619787
22,400000	0,2	0,620301
22,403333	0,2	0,619286
22,406667	0,2	0,616403
22,410000	0,2	0,611254
22,413333	0,2	0,604035
22,416667	0,2	0,595591
22,420000	0,2	0,586691
22,423333	0,2	0,577721
22,426667	0,2	0,568829
22,430000	0,2	0,559935
22,433333	0,2	0,550731
22,436667	0,2	0,540767
22,440000	0,2	0,529790
22,443333	0,2	0,518200
22,446667	0,2	0,506839
22,450000	0,2	0,496213
22,453333	0,2	0,486188
22,456667	0,2	0,476245
22,460000	0,2	0,465916
22,463333	0,2	0,455281
22,466667	0,2	0,445103
22,470000	0,2	0,436339
22,473333	0,2	0,429484
22,476667	0,2	0,424104
22,480000	0,2	0,418965
22,483333	0,2	0,412923
22,486667	0,2	0,405717
22,490000	0,2	0,398014
22,493333	0,2	0,390851
22,496667	0,2	0,385000
22,500000	0,2	0,380901
22,503333	0,2	0,378733
22,506667	0,2	0,378223
22,510000	0,2	0,378604
22,513333	0,2	0,378815
22,516667	0,2	0,377800
22,520000	0,2	0,375082
22,523333	0,2	0,371144
22,526667	0,2	0,366978
22,530000	0,2	0,363298
22,533333	0,2	0,360285
22,536667	0,2	0,357749
22,540000	0,2	0,355355
22,543333	0,2	0,352876
22,546667	0,2	0,350327
22,550000	0,2	0,347947
22,553333	0,2	0,346007
22,556667	0,2	0,344552
22,560000	0,2	0,343407
22,563333	0,2	0,342478
22,566667	0,2	0,341870
22,570000	0,2	0,341583
22,573333	0,2	0,341239
22,576667	0,2	0,340357
22,580000	0,2	0,338831
22,583333	0,2	0,336783
22,586667	0,2	0,334210
22,590000	0,2	0,331205
22,593333	0,2	0,328116
22,596667	0,2	0,325066
22,600000	0,2	0,321815
22,603333	0,2	0,318438
22,606667	0,2	0,315653
22,610000	0,2	0,314093
22,613333	0,2	0,313500
22,616667	0,2	0,312982
22,620000	0,2	0,311901
22,623333	0,2	0,310213
22,626667	0,2	0,308102
22,630000	0,2	0,305520
22,633333	0,2	0,302328
22,636667	0,2	0,298865
22,640000	0,2	0,295740
22,643333	0,2	0,293035
22,646667	0,2	0,290464
22,650000	0,2	0,288028
22,653333	0,2	0,285922
22,656667	0,2	0,284391
22,660000	0,2	0,283734
22,663333	0,2	0,283736
22,666667	0,2	0,283686
22,670000	0,2	0,283320
22,673333	0,2	0,282898
22,676667	0,2	0,282635
22,680000	0,2	0,282949
22,683333	0,2	0,284506
22,686667	0,2	0,287222
22,690000	0,2	0,289963
22,693333	0,2	0,291549
22,696667	0,2	0,291483
22,700000	0,2	0,289943
22,703333	0,2	0,287636
22,706667	0,2	0,285608
22,710000	0,2	0,284804
22,713333	0,2	0,285462
22,716667	0,2	0,287121
22,720000	0,2	0,289260
22,723333	0,2	0,291321
22,726667	0,2	0,292597
22,730000	0,2	0,292681
22,733333	0,2	0,291696
22,736667	0,2	0,290222
22,740000	0,2	0,289155
22,743333	0,2	0,289108
22,746667	0,2	0,289899
22,750000	0,2	0,290835
22,753333	0,2	0,291331
22,756667	0,2	0,291236
22,760000	0,2	0,290893
22,763333	0,2	0,290939
22,766667	0,2	0,291980
22,770000	0,2	0,294422
22,773333	0,2	0,298230
22,776667	0,2	0,302684
22,780000	0,2	0,306861
22,783333	0,2	0,310575
22,786667	0,2	0,314571
22,790000	0,2	0,319838
22,793333	0,2	0,327121
22,796667	0,2	0,336924
22,800000	0,2	0,349291
22,803333	0,2	0,363500
22,806667	0,2	0,378471
22,810000	0,2	0,393578
22,813333	0,2	0,408879
22,816667	0,2	0,424619
22,820000	0,2	0,440824
22,823333	0,2	0,457492
22,826667	0,2	0,474914
22,830000	0,2	0,493524
22,833333	0,2	0,513394
22,836667	0,2	0,534027
22,840000	0,2	0,554712
22,843333	0,2	0,574884
22,846667	0,2	0,594099
22,850000	0,2	0,611992
22,853333	0,2	0,628496
22,856667	0,2	0,643810
22,860000	0,2	0,657851
22,863333	0,2	0,670080
22,866667	0,2	0,680055
22,870000	0,2	0,687714
22,873333	0,2	0,692924
22,876667	0,2	0,695147
22,880000	0,2	0,694002
22,883333	0,2	0,689789
22,886667	0,2	0,683131
22,890000	0,2	0,674480
22,893333	0,2	0,663886
22,896667	0,2	0,650900
22,900000	0,2	0,634979
22,903333	0,2	0,616178
22,906667	0,2	0,595253
22,910000	0,2	0,573098
22,913333	0,2	0,550484
22,916667	0,2	0,528251
22,920000	0,2	0,507054
22,923333	0,2	0,486724
22,926667	0,2	0,466348
22,930000	0,2	0,445244
22,933333	0,2	0,423781
22,936667	0,2	0,403171
22,940000	0,2	0,384389
22,943333	0,2	0,367310
22,946667	0,2	0,351120
22,950000	0,2	0,335415
22,953333	0,2	0,320427
22,956667	0,2	0,306390
22,960000	0,2	0,293330
22,963333	0,2	0,281450
22,966667	0,2	0,271246
22,970000	0,2	0,263044
22,973333	0,2	0,256522
22,976667	0,2	0,250881
22,980000	0,2	0,245444
22,983333	0,2	0,240086
22,986667	0,2	0,235185
22,990000	0,2	0,231123
22,993333	0,2	0,227783
22,996667	0,2	0,224659
23,000000	0,2	0,221409
23,003333	0,2	0,217959
23,006667	0,2	0,214209
23,010000	0,2	0,210241
23,013333	0,2	0,206654
23,016667	0,2	0,204185
23,020000	0,2	0,203071
23,023333	0,2	0,202800
23,026667	0,2	0,202530
23,030000	0,2	0,201888
23,033333	0,2	0,200908
23,036667	0,2	0,199337
23,040000	0,2	0,196725
23,043333	0,2	0,193152
23,046667	0,2	0,189396
23,050000	0,2	0,186296
23,053333	0,2	0,184102
23,056667	0,2	0,182548
23,060000	0,2	0,181389
23,063333	0,2	0,180613
23,066667	0,2	0,180114
23,070000	0,2	0,179463
23,073333	0,2	0,178330
23,076667	0,2	0,176872
23,080000	0,2	0,175393
23,083333	0,2	0,173922
23,086667	0,2	0,172339
23,090000	0,2	0,170659
23,093333	0,2	0,168988
23,096667	0,2	0,167368
23,100000	0,2	0,165954
23,103333	0,2	0,165099
23,106667	0,2	0,164896
23,110000	0,2	0,164886
23,113333	0,2	0,164541
23,116667	0,2	0,163842
23,120000	0,2	0,163251
23,123333	0,2	0,163276
23,126667	0,2	0,164086
23,130000	0,2	0,165451
23,133333	0,2	0,166957
23,136667	0,2	0,168224
23,140000	0,2	0,169045
23,143333	0,2	0,169391
23,146667	0,2	0,169305
23,150000	0,2	0,169015
23,153333	0,2	0,169159
23,156667	0,2	0,170693
23,160000	0,2	0,174284
23,163333	0,2	0,179738
23,166667	0,2	0,186217
23,170000	0,2	0,192932
23,173333	0,2	0,199478
23,176667	0,2	0,205611
23,180000	0,2	0,211035
23,183333	0,2	0,215496
23,186667	0,2	0,219012
23,190000	0,2	0,221909
23,193333	0,2	0,224457
23,196667	0,2	0,226579
23,200000	0,2	0,228059
23,203333	0,2	0,229021
23,206667	0,2	0,230106
23,210000	0,2	0,231850
23,213333	0,2	0,234062
23,216667	0,2	0,236166
23,220000	0,2	0,237743
23,223333	0,2	0,238478
23,226667	0,2	0,238103
23,230000	0,2	0,236702
23,233333	0,2	0,234821
23,236667	0,2	0,232994
23,240000	0,2	0,231287
23,243333	0,2	0,229477
23,246667	0,2	0,227424
23,250000	0,2	0,225156
23,253333	0,2	0,222724
23,256667	0,2	0,220124
23,260000	0,2	0,217392
23,263333	0,2	0,214546
23,266667	0,2	0,211364
23,270000	0,2	0,207399
23,273333	0,2	0,202308
23,276667	0,2	0,196197
23,280000	0,2	0,189808
23,283333	0,2	0,184188
23,286667	0,2	0,179884
23,290000	0,2	0,176676
23,293333	0,2	0,174162
23,296667	0,2	0,172174
23,300000	0,2	0,170735
23,303333	0,2	0,169892
23,306667	0,2	0,169463
23,310000	0,2	0,169068
23,313333	0,2	0,168610
23,316667	0,2	0,168355
23,320000	0,2	0,168239
23,323333	0,2	0,167744
23,326667	0,2	0,166813
23,330000	0,2	0,166121
23,333333	0,2	0,166370
23,336667	0,2	0,167789
23,340000	0,2	0,169987
23,343333	0,2	0,172185
23,346667	0,2	0,173788
23,350000	0,2	0,174736
23,353333	0,2	0,175381
23,356667	0,2	0,175965
23,360000	0,2	0,176243
23,363333	0,2	0,175769
23,366667	0,2	0,174378
23,370000	0,2	0,172424
23,373333	0,2	0,170730
23,376667	0,2	0,170138
23,380000	0,2	0,170948
23,383333	0,2	0,172676
23,386667	0,2	0,174476
23,390000	0,2	0,175851
23,393333	0,2	0,176673
23,396667	0,2	0,176661
23,400000	0,2	0,175368
23,403333	0,2	0,172696
23,406667	0,2	0,169227
23,410000	0,2	0,165938
23,413333	0,2	0,163430
23,416667	0,2	0,161428
23,420000	0,2	0,159137
23,423333	0,2	0,155867
23,426667	0,2	0,151215
23,430000	0,2	0,145078
23,433333	0,2	0,137665
23,436667	0,2	0,129443
23,440000	0,2	0,120962
23,443333	0,2	0,112574
23,446667	0,2	0,104521
23,450000	0,2	0,097311
23,453333	0,2	0,091549
23,456667	0,2	0,087269
23,460000	0,2	0,083858
23,463333	0,2	0,080679
23,466667	0,2	0,077505
23,470000	0,2	0,074470
23,473333	0,2	0,071725
23,476667	0,2	0,069116
23,480000	0,2	0,066263
23,483333	0,2	0,063079
23,486667	0,2	0,060053
23,490000	0,2	0,057889
23,493333	0,2	0,056935
23,496667	0,2	0,057036
23,500000	0,2	0,057972
23,503333	0,2	0,059620
23,506667	0,2	0,061614
23,510000	0,2	0,063447
23,513333	0,2	0,065057
23,516667	0,2	0,066849
23,520000	0,2	0,068979
23,523333	0,2	0,071204
23,526667	0,2	0,073571
23,530000	0,2	0,076407
23,533333	0,2	0,079605
23,536667	0,2	0,082767
23,540000	0,2	0,085895
23,543333	0,2	0,089302
23,546667	0,2	0,093112
23,550000	0,2	0,097097
23,553333	0,2	0,100847
23,556667	0,2	0,104122
23,560000	0,2	0,107026
23,563333	0,2	0,109874
23,566667	0,2	0,113014
23,570000	0,2	0,116695
23,573333	0,2	0,120973
23,576667	0,2	0,125745
23,580000	0,2	0,130815
23,583333	0,2	0,135842
23,586667	0,2	0,140427
23,590000	0,2	0,144360
23,593333	0,2	0,147720
23,596667	0,2	0,150679
23,600000	0,2	0,153104
23,603333	0,2	0,154473
23,606667	0,2	0,154565
23,610000	0,2	0,154124
23,613333	0,2	0,154214
23,616667	0,2	0,155115
23,620000	0,2	0,156417
23,623333	0,2	0,157798
23,626667	0,2	0,159332
23,630000	0,2	0,161343
23,633333	0,2	0,163951
23,636667	0,2	0,166819
23,640000	0,2	0,169737
23,643333	0,2	0,173194
23,646667	0,2	0,177861
23,650000	0,2	0,183705
23,653333	0,2	0,189983
23,656667	0,2	0,195827
23,660000	0,2	0,200572
23,663333	0,2	0,203868
23,666667	0,2	0,205786
23,670000	0,2	0,206669
23,673333	0,2	0,206974
23,676667	0,2	0,207315
23,680000	0,2	0,208222
23,683333	0,2	0,209703
23,686667	0,2	0,211245
23,690000	0,2	0,212156
23,693333	0,2	0,211877
23,696667	0,2	0,210226
23,700000	0,2	0,207395
23,703333	0,2	0,203653
23,706667	0,2	0,199230
23,710000	0,2	0,194388
23,713333	0,2	0,189313
23,716667	0,2	0,184048
23,720000	0,2	0,178589
23,723333	0,2	0,172897
23,726667	0,2	0,166876
23,730000	0,2	0,160405
23,733333	0,2	0,153427
23,736667	0,2	0,145978
23,740000	0,2	0,137859
23,743333	0,2	0,128594
23,746667	0,2	0,118229
23,750000	0,2	0,107761
23,753333	0,2	0,098300
23,756667	0,2	0,090137
23,760000	0,2	0,082905
23,763333	0,2	0,076250
23,766667	0,2	0,069954
23,770000	0,2	0,063611
23,773333	0,2	0,056799
23,776667	0,2	0,049697
23,780000	0,2	0,043036
23,783333	0,2	0,037398
23,786667	0,2	0,032774
23,790000	0,2	0,028717
23,793333	0,2	0,024885
23,796667	0,2	0,021300
23,800000	0,2	0,017991
23,803333	0,2	0,014763
23,806667	0,2	0,011402
23,810000	0,2	0,007895
23,813333	0,2	0,004374
23,816667	0,2	0,000959
23,820000	0,2	-0,002303
23,823333	0,2	-0,005480
23,826667	0,2	-0,008682
23,830000	0,2	-0,011870
23,833333	0,2	-0,014936
23,836667	0,2	-0,017853
23,840000	0,2	-0,020625
23,843333	0,2	-0,023287
23,846667	0,2	-0,025887
23,850000	0,2	-0,028257
23,853333	0,2	-0,029914
23,856667	0,2	-0,030207
23,860000	0,2	-0,028815
23,863333	0,2	-0,026303
23,866667	0,2	-0,023771
23,870000	0,2	-0,021727
23,873333	0,2	-0,019644
23,876667	0,2	-0,016662
23,880000	0,2	-0,012408
23,883333	0,2	-0,007093
23,886667	0,2	-0,001357
23,890000	0,2	0,003912
23,893333	0,2	0,008208
23,896667	0,2	0,011957
23,900000	0,2	0,016077
23,903333	0,2	0,020984
23,906667	0,2	0,026276
23,910000	0,2	0,031366
23,913333	0,2	0,036070
23,916667	0,2	0,040572
23,920000	0,2	0,044988
23,923333	0,2	0,049182
23,926667	0,2	0,052972
23,930000	0,2	0,056182
23,933333	0,2	0,058627
23,936667	0,2	0,060256
23,940000	0,2	0,061102
23,943333	0,2	0,061201
23,946667	0,2	0,060678
23,950000	0,2	0,059692
23,953333	0,2	0,058284
23,956667	0,2	0,056347
23,960000	0,2	0,053711
23,963333	0,2	0,050270
23,966667	0,2	0,046021
23,970000	0,2	0,041023
23,973333	0,2	0,035452
23,976667	0,2	0,029579
23,980000	0,2	0,023486
23,983333	0,2	0,017040
23,986667	0,2	0,010298
23,990000	0,2	0,003558
23,993333	0,2	-0,002937
23,996667	0,2	-0,008986
24,000000	0,2	-0,014322
24,003333	0,2	-0,018852
24,006667	0,2	-0,022792
24,010000	0,2	-0,026440
24,013333	0,2	-0,030098
24,016667	0,2	-0,034010
24,020000	0,2	-0,038009
24,023333	0,2	-0,041615
24,026667	0,2	-0,044767
24,030000	0,2	-0,047810
24,033333	0,2	-0,050806
24,036667	0,2	-0,053749
24,040000	0,2	-0,057032
24,043333	0,2	-0,061009
24,046667	0,2	-0,065561
24,050000	0,2	-0,070187
24,053333	0,2	-0,074151
24,056667	0,2	-0,076757
24,060000	0,2	-0,077749
24,063333	0,2	-0,077534
24,066667	0,2	-0,077030
24,070000	0,2	-0,077047
24,073333	0,2	-0,077792
24,076667	0,2	-0,079112
24,080000	0,2	-0,080842
24,083333	0,2	-0,082774
24,086667	0,2	-0,084784
24,090000	0,2	-0,086837
24,093333	0,2	-0,088701
24,096667	0,2	-0,090082
24,100000	0,2	-0,090971
24,103333	0,2	-0,091662
24,106667	0,2	-0,092496
24,110000	0,2	-0,093506
24,113333	0,2	-0,094337
24,116667	0,2	-0,094658
24,120000	0,2	-0,094458
24,123333	0,2	-0,093849
24,126667	0,2	-0,092829
24,130000	0,2	-0,091347
24,133333	0,2	-0,089403
24,136667	0,2	-0,086993
24,140000	0,2	-0,084145
24,143333	0,2	-0,081145
24,146667	0,2	-0,078488
24,150000	0,2	-0,076389
24,153333	0,2	-0,074567
24,156667	0,2	-0,072689
24,160000	0,2	-0,070603
24,163333	0,2	-0,068056
24,166667	0,2	-0,064708
24,170000	0,2	-0,060511
24,173333	0,2	-0,055888
24,176667	0,2	-0,051560
24,180000	0,2	-0,048056
24,183333	0,2	-0,045255
24,186667	0,2	-0,042662
24,190000	0,2	-0,040128
24,193333	0,2	-0,037999
24,196667	0,2	-0,036549
24,200000	0,2	-0,035519
24,203333	0,2	-0,034446
24,206667	0,2	-0,033332
24,210000	0,2	-0,032728
24,213333	0,2	-0,033092
24,216667	0,2	-0,034147
24,220000	0,2	-0,035138
24,223333	0,2	-0,035643
24,226667	0,2	-0,035799
24,230000	0,2	-0,036036
24,233333	0,2	-0,036887
24,236667	0,2	-0,038679
24,240000	0,2	-0,041167
24,243333	0,2	-0,043797
24,246667	0,2	-0,046274
24,250000	0,2	-0,048591
24,253333	0,2	-0,050713
24,256667	0,2	-0,052665
24,260000	0,2	-0,054632
24,263333	0,2	-0,056764
24,266667	0,2	-0,059196
24,270000	0,2	-0,062012
24,273333	0,2	-0,064900
24,276667	0,2	-0,067297
24,280000	0,2	-0,069207
24,283333	0,2	-0,071402
24,286667	0,2	-0,074502
24,290000	0,2	-0,078343
24,293333	0,2	-0,082421
24,296667	0,2	-0,086414
24,300000	0,2	-0,090115
24,303333	0,2	-0,093301
24,306667	0,2	-0,095924
24,310000	0,2	-0,098209
24,313333	0,2	-0,100488
24,316667	0,2	-0,103246
24,320000	0,2	-0,106892
24,323333	0,2	-0,111135
24,326667	0,2	-0,115150
24,330000	0,2	-0,118411
24,333333	0,2	-0,120955
24,336667	0,2	-0,123041
24,340000	0,2	-0,124905
24,343333	0,2	-0,126588
24,346667	0,2	-0,127740
24,350000	0,2	-0,127896
24,353333	0,2	-0,127090
24,356667	0,2	-0,125818
24,360000	0,2	-0,124474
24,363333	0,2	-0,123048
24,366667	0,2	-0,121172
24,370000	0,2	-0,118506
24,373333	0,2	-0,115193
24,376667	0,2	-0,111786
24,380000	0,2	-0,108710
24,383333	0,2	-0,105846
24,386667	0,2	-0,102616
24,390000	0,2	-0,098277
24,393333	0,2	-0,092088
24,396667	0,2	-0,083663
24,400000	0,2	-0,073273
24,403333	0,2	-0,061710
24,406667	0,2	-0,049964
24,410000	0,2	-0,038646
24,413333	0,2	-0,027419
24,416667	0,2	-0,015322
24,420000	0,2	-0,001617
24,423333	0,2	0,013750
24,426667	0,2	0,030213
24,430000	0,2	0,047002
24,433333	0,2	0,063653
24,436667	0,2	0,080146
24,440000	0,2	0,096448
24,443333	0,2	0,112012
24,446667	0,2	0,125983
24,450000	0,2	0,137913
24,453333	0,2	0,148102
24,456667	0,2	0,157087
24,460000	0,2	0,165030
24,463333	0,2	0,171783
24,466667	0,2	0,177102
24,470000	0,2	0,180644
24,473333	0,2	0,182194
24,476667	0,2	0,181997
24,480000	0,2	0,180720
24,483333	0,2	0,179016
24,486667	0,2	0,177186
24,490000	0,2	0,175338
24,493333	0,2	0,173585
24,496667	0,2	0,171997
24,500000	0,2	0,170620
24,503333	0,2	0,169702
24,506667	0,2	0,169634
24,510000	0,2	0,170759
24,513333	0,2	0,173606
24,516667	0,2	0,179134
24,520000	0,2	0,188545
24,523333	0,2	0,203202
24,526667	0,2	0,224540
24,530000	0,2	0,253390
24,533333	0,2	0,289684
24,536667	0,2	0,333283
24,540000	0,2	0,384961
24,543333	0,2	0,446624
24,546667	0,2	0,520970
24,550000	0,2	0,611066
24,553333	0,2	0,719950
24,556667	0,2	0,850529
24,560000	0,2	1,005953
24,563333	0,2	1,190153
24,566667	0,2	1,408096
24,570000	0,2	1,665464
24,573333	0,2	1,968195
24,576667	0,2	2,322456
24,580000	0,2	2,734721
24,583333	0,2	3,211690
24,586667	0,2	3,760271
24,590000	0,2	4,387525
24,593333	0,2	5,100242
24,596667	0,2	5,904233
24,600000	0,2	6,803781
24,603333	0,2	7,801350
24,606667	0,2	8,897266
24,610000	0,2	10,089414
24,613333	0,2	11,373012
24,616667	0,2	12,740304
24,620000	0,2	14,180003
24,623333	0,2	15,676809
24,626667	0,2	17,211679
24,630000	0,2	18,762669
24,633333	0,2	20,305529
24,636667	0,2	21,814086
24,640000	0,2	23,260812
24,643333	0,2	24,617659
24,646667	0,2	25,857031
24,650000	0,2	26,952814
24,653333	0,2	27,881367
24,656667	0,2	28,622248
24,660000	0,2	29,158717
24,663333	0,2	29,478361
24,666667	0,2	29,573837
24,670000	0,2	29,443326
24,673333	0,2	29,090454
24,676667	0,2	28,523865
24,680000	0,2	27,757090
24,683333	0,2	26,808772
24,686667	0,2	25,702127
24,690000	0,2	24,463179
24,693333	0,2	23,118729
24,696667	0,2	21,695047
24,700000	0,2	20,217862
24,703333	0,2	18,712688
24,706667	0,2	17,204054
24,710000	0,2	15,714401
24,713333	0,2	14,263661
24,716667	0,2	12,868673
24,720000	0,2	11,542281
24,723333	0,2	10,293437
24,726667	0,2	9,128377
24,730000	0,2	8,051398
24,733333	0,2	7,064912
24,736667	0,2	6,169367
24,740000	0,2	5,363084
24,743333	0,2	4,642250
24,746667	0,2	4,001442
24,750000	0,2	3,434554
24,753333	0,2	2,935617
24,756667	0,2	2,498918
24,760000	0,2	2,118749
24,763333	0,2	1,789469
24,766667	0,2	1,505658
24,770000	0,2	1,262092
24,773333	0,2	1,053542
24,776667	0,2	0,874629
24,780000	0,2	0,720322
24,783333	0,2	0,586902
24,786667	0,2	0,472162
24,790000	0,2	0,374433
24,793333	0,2	0,291614
24,796667	0,2	0,221311
24,800000	0,2	0,161583
24,803333	0,2	0,111099
24,806667	0,2	0,068530
24,810000	0,2	0,032156
24,813333	0,2	0,000302
24,816667	0,2	-0,028055
24,820000	0,2	-0,053286
24,823333	0,2	-0,075495
24,826667	0,2	-0,094788
24,830000	0,2	-0,111446
24,833333	0,2	-0,125939
24,836667	0,2	-0,138825
24,840000	0,2	-0,150692
24,843333	0,2	-0,161942
24,846667	0,2	-0,172401
24,850000	0,2	-0,181364
24,853333	0,2	-0,188191
24,856667	0,2	-0,192726
24,860000	0,2	-0,195269
24,863333	0,2	-0,196633
24,866667	0,2	-0,198008
24,870000	0,2	-0,200195
24,873333	0,2	-0,203099
24,876667	0,2	-0,206099
24,880000	0,2	-0,208550
24,883333	0,2	-0,210019
24,886667	0,2	-0,210428
24,890000	0,2	-0,210049
24,893333	0,2	-0,209355
24,896667	0,2	-0,208916
24,900000	0,2	-0,209214
24,903333	0,2	-0,210352
24,906667	0,2	-0,211742
24,910000	0,2	-0,212306
24,913333	0,2	-0,211408
24,916667	0,2	-0,209463
24,920000	0,2	-0,207380
24,923333	0,2	-0,205636
24,926667	0,2	-0,204030
24,930000	0,2	-0,202157
24,933333	0,2	-0,199971
24,936667	0,2	-0,197873
24,940000	0,2	-0,196250
24,943333	0,2	-0,195117
24,946667	0,2	-0,194218
24,950000	0,2	-0,193269
24,953333	0,2	-0,192252
24,956667	0,2	-0,191566
24,960000	0,2	-0,191669
24,963333	0,2	-0,192611
24,966667	0,2	-0,193996
24,970000	0,2	-0,195313
24,973333	0,2	-0,196321
24,976667	0,2	-0,197181
24,980000	0,2	-0,198146
24,983333	0,2	-0,199319
24,986667	0,2	-0,200815
24,990000	0,2	-0,202883
24,993333	0,2	-0,205674
24,996667	0,2	-0,208992
25,000000	0,2	-0,212328
25,003333	0,2	-0,215245
25,006667	0,2	-0,217777
25,010000	0,2	-0,220181
25,013333	0,2	-0,222553
25,016667	0,2	-0,224985
25,020000	0,2	-0,227656
25,023333	0,2	-0,230720
25,026667	0,2	-0,234301
25,030000	0,2	-0,238275
25,033333	0,2	-0,242159
25,036667	0,2	-0,245554
25,040000	0,2	-0,248385
25,043333	0,2	-0,250573
25,046667	0,2	-0,251898
25,050000	0,2	-0,252215
25,053333	0,2	-0,251600
25,056667	0,2	-0,250435
25,060000	0,2	-0,249367
25,063333	0,2	-0,248910
25,066667	0,2	-0,249154
25,070000	0,2	-0,250051
25,073333	0,2	-0,251647
25,076667	0,2	-0,253688
25,080000	0,2	-0,255407
25,083333	0,2	-0,256224
25,086667	0,2	-0,256375
25,090000	0,2	-0,256508
25,093333	0,2	-0,257068
25,096667	0,2	-0,258201
25,100000	0,2	-0,259641
25,103333	0,2	-0,260601
25,106667	0,2	-0,260501
25,110000	0,2	-0,259757
25,113333	0,2	-0,259166
25,116667	0,2	-0,258930
25,120000	0,2	-0,258860
25,123333	0,2	-0,258756
25,126667	0,2	-0,258325
25,130000	0,2	-0,257376
25,133333	0,2	-0,256065
25,136667	0,2	-0,254628
25,140000	0,2	-0,253014
25,143333	0,2	-0,250845
25,146667	0,2	-0,247597
25,150000	0,2	-0,242930
25,153333	0,2	-0,237033
25,156667	0,2	-0,230532
25,160000	0,2	-0,224118
25,163333	0,2	-0,218232
25,166667	0,2	-0,212769
25,170000	0,2	-0,207115
25,173333	0,2	-0,200593
25,176667	0,2	-0,192757
25,180000	0,2	-0,183429
25,183333	0,2	-0,172705
25,186667	0,2	-0,160774
25,190000	0,2	-0,147624
25,193333	0,2	-0,132822
25,196667	0,2	-0,115551
25,200000	0,2	-0,094960
25,203333	0,2	-0,070599
25,206667	0,2	-0,042687
25,210000	0,2	-0,011860
25,213333	0,2	0,021588
25,216667	0,2	0,057869
25,220000	0,2	0,096818
25,223333	0,2	0,137331
25,226667	0,2	0,177963
25,230000	0,2	0,217790
25,233333	0,2	0,256525
25,236667	0,2	0,294067
25,240000	0,2	0,329955
25,243333	0,2	0,363120
25,246667	0,2	0,392248
25,250000	0,2	0,416159
25,253333	0,2	0,433817
25,256667	0,2	0,444519
25,260000	0,2	0,448207
25,263333	0,2	0,445363
25,266667	0,2	0,436724
25,270000	0,2	0,423043
25,273333	0,2	0,404822
25,276667	0,2	0,382137
25,280000	0,2	0,354762
25,283333	0,2	0,322745
25,286667	0,2	0,286892
25,290000	0,2	0,248431
25,293333	0,2	0,208424
25,296667	0,2	0,167715
25,300000	0,2	0,127099
25,303333	0,2	0,087463
25,306667	0,2	0,049899
25,310000	0,2	0,015333
25,313333	0,2	-0,016035
25,316667	0,2	-0,044607
25,320000	0,2	-0,070798
25,323333	0,2	-0,094686
25,326667	0,2	-0,116146
25,330000	0,2	-0,135307
25,333333	0,2	-0,152533
25,336667	0,2	-0,167900
25,340000	0,2	-0,180988
25,343333	0,2	-0,191091
25,346667	0,2	-0,197737
25,350000	0,2	-0,201308
25,353333	0,2	-0,203043
25,356667	0,2	-0,204215
25,360000	0,2	-0,205402
25,363333	0,2	-0,206627
25,366667	0,2	-0,207833
25,370000	0,2	-0,208843
25,373333	0,2	-0,209233
25,376667	0,2	-0,208740
25,380000	0,2	-0,207603
25,383333	0,2	-0,206311
25,386667	0,2	-0,205222
25,390000	0,2	-0,204452
25,393333	0,2	-0,204036
25,396667	0,2	-0,204111
25,400000	0,2	-0,204824
25,403333	0,2	-0,206309
25,406667	0,2	-0,208748
25,410000	0,2	-0,212104
25,413333	0,2	-0,215961
25,416667	0,2	-0,219828
25,420000	0,2	-0,223533
25,423333	0,2	-0,227324
25,426667	0,2	-0,231430
25,430000	0,2	-0,235591
25,433333	0,2	-0,239394
25,436667	0,2	-0,242992
25,440000	0,2	-0,247014
25,443333	0,2	-0,251840
25,446667	0,2	-0,257242
25,450000	0,2	-0,262563
25,453333	0,2	-0,267136
25,456667	0,2	-0,270608
25,460000	0,2	-0,273036
25,463333	0,2	-0,275049
25,466667	0,2	-0,277679
25,470000	0,2	-0,281463
25,473333	0,2	-0,286069
25,476667	0,2	-0,291050
25,480000	0,2	-0,296237
25,483333	0,2	-0,301301
25,486667	0,2	-0,305784
25,490000	0,2	-0,309479
25,493333	0,2	-0,312111
25,496667	0,2	-0,313273
25,500000	0,2	-0,313111
25,503333	0,2	-0,312415
25,506667	0,2	-0,312036
25,510000	0,2	-0,312520
25,513333	0,2	-0,314031
25,516667	0,2	-0,316383
25,520000	0,2	-0,319131
25,523333	0,2	-0,321647
25,526667	0,2	-0,323381
25,530000	0,2	-0,324269
25,533333	0,2	-0,324673
25,536667	0,2	-0,324906
25,540000	0,2	-0,325120
25,543333	0,2	-0,325553
25,546667	0,2	-0,326498
25,550000	0,2	-0,327966
25,553333	0,2	-0,329620
25,556667	0,2	-0,331174
25,560000	0,2	-0,332655
25,563333	0,2	-0,334080
25,566667	0,2	-0,335087
25,570000	0,2	-0,335271
25,573333	0,2	-0,334738
25,576667	0,2	-0,334085
25,580000	0,2	-0,333966
25,583333	0,2	-0,334741
25,586667	0,2	-0,336221
25,590000	0,2	-0,337695
25,593333	0,2	-0,338536
25,596667	0,2	-0,338835
25,600000	0,2	-0,339061
25,603333	0,2	-0,339317
25,606667	0,2	-0,339434
25,610000	0,2	-0,339327
25,613333	0,2	-0,338991
25,616667	0,2	-0,338637
25,620000	0,2	-0,338787
25,623333	0,2	-0,339831
25,626667	0,2	-0,341571
25,630000	0,2	-0,343356
25,633333	0,2	-0,344678
25,636667	0,2	-0,345469
25,640000	0,2	-0,345894
25,643333	0,2	-0,346302
25,646667	0,2	-0,347175
25,650000	0,2	-0,348614
25,653333	0,2	-0,350109
25,656667	0,2	-0,351067
25,660000	0,2	-0,351312
25,663333	0,2	-0,351049
25,666667	0,2	-0,350640
25,670000	0,2	-0,350336
25,673333	0,2	-0,350168
25,676667	0,2	-0,350033
25,680000	0,2	-0,349658
25,683333	0,2	-0,348658
25,686667	0,2	-0,346902
25,690000	0,2	-0,344763
25,693333	0,2	-0,342955
25,696667	0,2	-0,342109
25,700000	0,2	-0,342360
25,703333	0,2	-0,343234
25,706667	0,2	-0,343872
25,710000	0,2	-0,343717
25,713333	0,2	-0,343075
25,716667	0,2	-0,342671
25,720000	0,2	-0,342823
25,723333	0,2	-0,343305
25,726667	0,2	-0,343545
25,730000	0,2	-0,342870
25,733333	0,2	-0,340920
25,736667	0,2	-0,337791
25,740000	0,2	-0,333826
25,743333	0,2	-0,329622
25,746667	0,2	-0,325825
25,750000	0,2	-0,322427
25,753333	0,2	-0,318784
25,756667	0,2	-0,314671
25,760000	0,2	-0,310772
25,763333	0,2	-0,307976
25,766667	0,2	-0,306637
25,770000	0,2	-0,306295
25,773333	0,2	-0,305853
25,776667	0,2	-0,304428
25,780000	0,2	-0,302051
25,783333	0,2	-0,299428
25,786667	0,2	-0,297207
25,790000	0,2	-0,295606
25,793333	0,2	-0,294714
25,796667	0,2	-0,294731
25,800000	0,2	-0,295670
25,803333	0,2	-0,297196
25,806667	0,2	-0,298888
25,810000	0,2	-0,300668
25,813333	0,2	-0,302838
25,816667	0,2	-0,305477
25,820000	0,2	-0,308072
25,823333	0,2	-0,309969
25,826667	0,2	-0,310883
25,830000	0,2	-0,310911
25,833333	0,2	-0,310393
25,836667	0,2	-0,309788
25,840000	0,2	-0,309503
25,843333	0,2	-0,309782
25,846667	0,2	-0,310653
25,850000	0,2	-0,312041
25,853333	0,2	-0,314043
25,856667	0,2	-0,316837
25,860000	0,2	-0,320308
25,863333	0,2	-0,324013
25,866667	0,2	-0,327501
25,870000	0,2	-0,330569
25,873333	0,2	-0,333188
25,876667	0,2	-0,335430
25,880000	0,2	-0,337462
25,883333	0,2	-0,339232
25,886667	0,2	-0,340307
25,890000	0,2	-0,340314
25,893333	0,2	-0,339291
25,896667	0,2	-0,337603
25,900000	0,2	-0,335844
25,903333	0,2	-0,334797
25,906667	0,2	-0,335018
25,910000	0,2	-0,336304
25,913333	0,2	-0,337858
25,916667	0,2	-0,339055
25,920000	0,2	-0,339668
25,923333	0,2	-0,339625
25,926667	0,2	-0,339065
25,930000	0,2	-0,338342
25,933333	0,2	-0,337664
25,936667	0,2	-0,337073
25,940000	0,2	-0,336789
25,943333	0,2	-0,337068
25,946667	0,2	-0,337770
25,950000	0,2	-0,338498
25,953333	0,2	-0,339276
25,956667	0,2	-0,340497
25,960000	0,2	-0,342108
25,963333	0,2	-0,343501
25,966667	0,2	-0,344043
25,970000	0,2	-0,343472
25,973333	0,2	-0,342059
25,976667	0,2	-0,340334
25,980000	0,2	-0,338671
25,983333	0,2	-0,337174
25,986667	0,2	-0,335700
25,990000	0,2	-0,334051
25,993333	0,2	-0,332199
25,996667	0,2	-0,330144
26,000000	0,2	-0,327570
26,003333	0,2	-0,324015
26,006667	0,2	-0,319618
26,010000	0,2	-0,315298
26,013333	0,2	-0,311820
26,016667	0,2	-0,309115
26,020000	0,2	-0,306649
26,023333	0,2	-0,304006
26,026667	0,2	-0,301127
26,030000	0,2	-0,298213
26,033333	0,2	-0,295414
26,036667	0,2	-0,292712
26,040000	0,2	-0,290131
26,043333	0,2	-0,287701
26,046667	0,2	-0,285226
26,050000	0,2	-0,282474
26,053333	0,2	-0,279579
26,056667	0,2	-0,277085
26,060000	0,2	-0,275614
26,063333	0,2	-0,275436
26,066667	0,2	-0,276227
26,070000	0,2	-0,277355
26,073333	0,2	-0,278499
26,076667	0,2	-0,279831
26,080000	0,2	-0,281690
26,083333	0,2	-0,284319
26,086667	0,2	-0,287666
26,090000	0,2	-0,291298
26,093333	0,2	-0,294690
26,096667	0,2	-0,297616
26,100000	0,2	-0,300337
26,103333	0,2	-0,303463
26,106667	0,2	-0,307355
26,110000	0,2	-0,311806
26,113333	0,2	-0,316461
26,116667	0,2	-0,321198
26,120000	0,2	-0,325958
26,123333	0,2	-0,330457
26,126667	0,2	-0,334286
26,130000	0,2	-0,337217
26,133333	0,2	-0,339316
26,136667	0,2	-0,341018
26,140000	0,2	-0,343009
26,143333	0,2	-0,345711
26,146667	0,2	-0,349013
26,150000	0,2	-0,352499
26,153333	0,2	-0,355784
26,156667	0,2	-0,358807
26,160000	0,2	-0,361660
26,163333	0,2	-0,364211
26,166667	0,2	-0,366330
26,170000	0,2	-0,368266
26,173333	0,2	-0,370311
26,176667	0,2	-0,372376
26,180000	0,2	-0,374209
26,183333	0,2	-0,375871
26,186667	0,2	-0,377725
26,190000	0,2	-0,379948
26,193333	0,2	-0,382421
26,196667	0,2	-0,385060
26,200000	0,2	-0,387902
26,203333	0,2	-0,390906
26,206667	0,2	-0,393850
26,210000	0,2	-0,396326
26,213333	0,2	-0,397849
26,216667	0,2	-0,398265
26,220000	0,2	-0,397975
26,223333	0,2	-0,397480
26,226667	0,2	-0,396868
26,230000	0,2	-0,395943
26,233333	0,2	-0,394684
26,236667	0,2	-0,393488
26,240000	0,2	-0,392948
26,243333	0,2	-0,393238
26,246667	0,2	-0,393937
26,250000	0,2	-0,394639
26,253333	0,2	-0,395471
26,256667	0,2	-0,396830
26,260000	0,2	-0,398733
26,263333	0,2	-0,400740
26,266667	0,2	-0,402434
26,270000	0,2	-0,403522
26,273333	0,2	-0,403675
26,276667	0,2	-0,402869
26,280000	0,2	-0,401716
26,283333	0,2	-0,401094
26,286667	0,2	-0,401490
26,290000	0,2	-0,402651
26,293333	0,2	-0,403821
26,296667	0,2	-0,404403
26,300000	0,2	-0,404292
26,303333	0,2	-0,403471
26,306667	0,2	-0,401812
26,310000	0,2	-0,399556
26,313333	0,2	-0,397302
26,316667	0,2	-0,395403
26,320000	0,2	-0,393986
26,323333	0,2	-0,393301
26,326667	0,2	-0,393426
26,330000	0,2	-0,393837
26,333333	0,2	-0,393772
26,336667	0,2	-0,393078
26,340000	0,2	-0,392248
26,343333	0,2	-0,391608
26,346667	0,2	-0,391231
26,350000	0,2	-0,391325
26,353333	0,2	-0,391847
26,356667	0,2	-0,392224
26,360000	0,2	-0,391976
26,363333	0,2	-0,391312
26,366667	0,2	-0,390987
26,370000	0,2	-0,391518
26,373333	0,2	-0,392803
26,376667	0,2	-0,394608
26,380000	0,2	-0,396632
26,383333	0,2	-0,398038
26,386667	0,2	-0,397873
26,390000	0,2	-0,396067
26,393333	0,2	-0,393563
26,396667	0,2	-0,391479
26,400000	0,2	-0,390371
26,403333	0,2	-0,390313
26,406667	0,2	-0,391426
26,410000	0,2	-0,393778
26,413333	0,2	-0,396773
26,416667	0,2	-0,399453
26,420000	0,2	-0,401385
26,423333	0,2	-0,402562
26,426667	0,2	-0,402941
26,430000	0,2	-0,402662
26,433333	0,2	-0,402147
26,436667	0,2	-0,401642
26,440000	0,2	-0,401101
26,443333	0,2	-0,400538
26,446667	0,2	-0,400119
26,450000	0,2	-0,400066
26,453333	0,2	-0,400543
26,456667	0,2	-0,401297
26,460000	0,2	-0,401751
26,463333	0,2	-0,401629
26,466667	0,2	-0,401163
26,470000	0,2	-0,400783
26,473333	0,2	-0,400713
26,476667	0,2	-0,400755
26,480000	0,2	-0,400802
26,483333	0,2	-0,401331
26,486667	0,2	-0,402811
26,490000	0,2	-0,404881
26,493333	0,2	-0,406661
26,496667	0,2	-0,407730
26,500000	0,2	-0,408343
26,503333	0,2	-0,408813
26,506667	0,2	-0,409146
26,510000	0,2	-0,409414
26,513333	0,2	-0,410027
26,516667	0,2	-0,411258
26,520000	0,2	-0,412762
26,523333	0,2	-0,413818
26,526667	0,2	-0,414058
26,530000	0,2	-0,413794
26,533333	0,2	-0,413605
26,536667	0,2	-0,413948
26,540000	0,2	-0,414911
26,543333	0,2	-0,415930
26,546667	0,2	-0,416048
26,550000	0,2	-0,414691
26,553333	0,2	-0,412199
26,556667	0,2	-0,409457
26,560000	0,2	-0,407072
26,563333	0,2	-0,405180
26,566667	0,2	-0,403627
26,570000	0,2	-0,402073
26,573333	0,2	-0,400387
26,576667	0,2	-0,398958
26,580000	0,2	-0,398176
26,583333	0,2	-0,397780
26,586667	0,2	-0,397010
26,590000	0,2	-0,395382
26,593333	0,2	-0,393249
26,596667	0,2	-0,391387
26,600000	0,2	-0,390020
26,603333	0,2	-0,388710
26,606667	0,2	-0,387071
26,610000	0,2	-0,385097
26,613333	0,2	-0,383058
26,616667	0,2	-0,381421
26,620000	0,2	-0,380549
26,623333	0,2	-0,380359
26,626667	0,2	-0,380541
26,630000	0,2	-0,380891
26,633333	0,2	-0,381339
26,636667	0,2	-0,382034
26,640000	0,2	-0,383244
26,643333	0,2	-0,385001
26,646667	0,2	-0,387065
26,650000	0,2	-0,389231
26,653333	0,2	-0,391402
26,656667	0,2	-0,393349
26,660000	0,2	-0,394736
26,663333	0,2	-0,395399
26,666667	0,2	-0,395438
26,670000	0,2	-0,395022
26,673333	0,2	-0,394335
26,676667	0,2	-0,393770
26,680000	0,2	-0,393795
26,683333	0,2	-0,394564
26,686667	0,2	-0,395859
26,690000	0,2	-0,397360
26,693333	0,2	-0,398921
26,696667	0,2	-0,400552
26,700000	0,2	-0,402145
26,703333	0,2	-0,403340
26,706667	0,2	-0,403883
26,710000	0,2	-0,404028
26,713333	0,2	-0,404133
26,716667	0,2	-0,404090
26,720000	0,2	-0,403618
26,723333	0,2	-0,402662
26,726667	0,2	-0,401413
26,730000	0,2	-0,400346
26,733333	0,2	-0,400037
26,736667	0,2	-0,400710
26,740000	0,2	-0,402064
26,743333	0,2	-0,403441
26,746667	0,2	-0,404120
26,750000	0,2	-0,403859
26,753333	0,2	-0,403197
26,756667	0,2	-0,402835
26,760000	0,2	-0,402741
26,763333	0,2	-0,402231
26,766667	0,2	-0,400846
26,770000	0,2	-0,398919
26,773333	0,2	-0,397263
26,776667	0,2	-0,396438
26,780000	0,2	-0,396310
26,783333	0,2	-0,396254
26,786667	0,2	-0,395714
26,790000	0,2	-0,394522
26,793333	0,2	-0,393018
26,796667	0,2	-0,391901
26,800000	0,2	-0,391539
26,803333	0,2	-0,391570
26,806667	0,2	-0,391366
26,810000	0,2	-0,390490
26,813333	0,2	-0,388889
26,816667	0,2	-0,386997
26,820000	0,2	-0,385478
26,823333	0,2	-0,384779
26,826667	0,2	-0,384902
26,830000	0,2	-0,385595
26,833333	0,2	-0,386628
26,836667	0,2	-0,387727
26,840000	0,2	-0,388559
26,843333	0,2	-0,389122
26,846667	0,2	-0,389941
26,850000	0,2	-0,391593
26,853333	0,2	-0,394068
26,856667	0,2	-0,396807
26,860000	0,2	-0,399244
26,863333	0,2	-0,401160
26,866667	0,2	-0,402746
26,870000	0,2	-0,404525
26,873333	0,2	-0,407001
26,876667	0,2	-0,410240
26,880000	0,2	-0,413791
26,883333	0,2	-0,417016
26,886667	0,2	-0,419625
26,890000	0,2	-0,421844
26,893333	0,2	-0,424048
26,896667	0,2	-0,426338
26,900000	0,2	-0,428646
26,903333	0,2	-0,431026
26,906667	0,2	-0,433525
26,910000	0,2	-0,436032
26,913333	0,2	-0,438402
26,916667	0,2	-0,440474
26,920000	0,2	-0,442032
26,923333	0,2	-0,443055
26,926667	0,2	-0,443936
26,930000	0,2	-0,445126
26,933333	0,2	-0,446583
26,936667	0,2	-0,447804
26,940000	0,2	-0,448386
26,943333	0,2	-0,448476
26,946667	0,2	-0,448659
26,950000	0,2	-0,449499
26,953333	0,2	-0,451177
26,956667	0,2	-0,453546
26,960000	0,2	-0,456236
26,963333	0,2	-0,458701
26,966667	0,2	-0,460493
26,970000	0,2	-0,461477
26,973333	0,2	-0,461771
26,976667	0,2	-0,461510
26,980000	0,2	-0,460688
26,983333	0,2	-0,459414
26,986667	0,2	-0,457994
26,990000	0,2	-0,456700
26,993333	0,2	-0,455744
26,996667	0,2	-0,455183
27,000000	0,2	-0,454832
27,003333	0,2	-0,454617
27,006667	0,2	-0,454806
27,010000	0,2	-0,455633
27,013333	0,2	-0,456869
27,016667	0,2	-0,457971
27,020000	0,2	-0,458604
27,023333	0,2	-0,458907
27,026667	0,2	-0,459301
27,030000	0,2	-0,460204
27,033333	0,2	-0,461761
27,036667	0,2	-0,463596
27,040000	0,2	-0,464995
27,043333	0,2	-0,465482
27,046667	0,2	-0,465004
27,050000	0,2	-0,463717
27,053333	0,2	-0,462012
27,056667	0,2	-0,460557
27,060000	0,2	-0,459936
27,063333	0,2	-0,460205
27,066667	0,2	-0,460926
27,070000	0,2	-0,461784
27,073333	0,2	-0,462815
27,076667	0,2	-0,463980
27,080000	0,2	-0,465085
27,083333	0,2	-0,465994
27,086667	0,2	-0,466409
27,090000	0,2	-0,465893
27,093333	0,2	-0,464499
27,096667	0,2	-0,462815
27,100000	0,2	-0,461196
27,103333	0,2	-0,459633
27,106667	0,2	-0,458377
27,110000	0,2	-0,457873
27,113333	0,2	-0,458060
27,116667	0,2	-0,458452
27,120000	0,2	-0,458876
27,123333	0,2	-0,459511
27,126667	0,2	-0,460323
27,130000	0,2	-0,461116
27,133333	0,2	-0,461911
27,136667	0,2	-0,462649
27,140000	0,2	-0,462955
27,143333	0,2	-0,462695
27,146667	0,2	-0,462227
27,150000	0,2	-0,461835
27,153333	0,2	-0,461487
27,156667	0,2	-0,461276
27,160000	0,2	-0,461424
27,163333	0,2	-0,461765
27,166667	0,2	-0,461970
27,170000	0,2	-0,462103
27,173333	0,2	-0,462353
27,176667	0,2	-0,462568
27,180000	0,2	-0,462598
27,183333	0,2	-0,462719
27,186667	0,2	-0,463220
27,190000	0,2	-0,463854
27,193333	0,2	-0,464097
27,196667	0,2	-0,463761
27,200000	0,2	-0,463020
27,203333	0,2	-0,461955
27,206667	0,2	-0,460433
27,210000	0,2	-0,458455
27,213333	0,2	-0,456410
27,216667	0,2	-0,454902
27,220000	0,2	-0,454344
27,223333	0,2	-0,454692
27,226667	0,2	-0,455560
27,230000	0,2	-0,456480
27,233333	0,2	-0,457030
27,236667	0,2	-0,456800
27,240000	0,2	-0,455583
27,243333	0,2	-0,453740
27,246667	0,2	-0,451958
27,250000	0,2	-0,450542
27,253333	0,2	-0,449168
27,256667	0,2	-0,447294
27,260000	0,2	-0,444626
27,263333	0,2	-0,441242
27,266667	0,2	-0,437346
27,270000	0,2	-0,432971
27,273333	0,2	-0,428149
27,276667	0,2	-0,423339
27,280000	0,2	-0,419194
27,283333	0,2	-0,415902
27,286667	0,2	-0,413091
27,290000	0,2	-0,410152
27,293333	0,2	-0,406599
27,296667	0,2	-0,402474
27,300000	0,2	-0,398230
27,303333	0,2	-0,394125
27,306667	0,2	-0,390048
27,310000	0,2	-0,385946
27,313333	0,2	-0,382070
27,316667	0,2	-0,378633
27,320000	0,2	-0,375450
27,323333	0,2	-0,372032
27,326667	0,2	-0,367871
27,330000	0,2	-0,362849
27,333333	0,2	-0,357534
27,336667	0,2	-0,352989
27,340000	0,2	-0,350132
27,343333	0,2	-0,349116
27,346667	0,2	-0,349304
27,350000	0,2	-0,349874
27,353333	0,2	-0,350368
27,356667	0,2	-0,350730
27,360000	0,2	-0,350992
27,363333	0,2	-0,351080
27,366667	0,2	-0,350898
27,370000	0,2	-0,350470
27,373333	0,2	-0,350136
27,376667	0,2	-0,350453
27,380000	0,2	-0,351605
27,383333	0,2	-0,353194
27,386667	0,2	-0,354845
27,390000	0,2	-0,356550
27,393333	0,2	-0,358429
27,396667	0,2	-0,360595
27,400000	0,2	-0,363037
27,403333	0,2	-0,365542
27,406667	0,2	-0,367985
27,410000	0,2	-0,370428
27,413333	0,2	-0,372792
27,416667	0,2	-0,374961
27,420000	0,2	-0,377183
27,423333	0,2	-0,379943
27,426667	0,2	-0,383489
27,430000	0,2	-0,387643
27,433333	0,2	-0,392040
27,436667	0,2	-0,396519
27,440000	0,2	-0,401286
27,443333	0,2	-0,406597
27,446667	0,2	-0,412225
27,450000	0,2	-0,417559
27,453333	0,2	-0,422306
27,456667	0,2	-0,426711
27,460000	0,2	-0,430993
27,463333	0,2	-0,435132
27,466667	0,2	-0,439194
27,470000	0,2	-0,443253
27,473333	0,2	-0,447023
27,476667	0,2	-0,449876
27,480000	0,2	-0,451304
27,483333	0,2	-0,451500
27,486667	0,2	-0,451381
27,490000	0,2	-0,451818
27,493333	0,2	-0,453007
27,496667	0,2	-0,454684
27,500000	0,2	-0,456528
27,503333	0,2	-0,458195
27,506667	0,2	-0,459353
27,510000	0,2	-0,459933
27,513333	0,2	-0,460208
27,516667	0,2	-0,460508
27,520000	0,2	-0,460864
27,523333	0,2	-0,461085
27,526667	0,2	-0,461119
27,530000	0,2	-0,461154
27,533333	0,2	-0,461393
27,536667	0,2	-0,461693
27,540000	0,2	-0,461471
27,543333	0,2	-0,460323
27,546667	0,2	-0,458640
27,550000	0,2	-0,457259
27,553333	0,2	-0,456600
27,556667	0,2	-0,456290
27,560000	0,2	-0,455707
27,563333	0,2	-0,454706
27,566667	0,2	-0,453558
27,570000	0,2	-0,452453
27,573333	0,2	-0,451305
27,576667	0,2	-0,450013
27,580000	0,2	-0,448828
27,583333	0,2	-0,448334
27,586667	0,2	-0,449033
27,590000	0,2	-0,450986
27,593333	0,2	-0,453792
27,596667	0,2	-0,456919
27,600000	0,2	-0,459944
27,603333	0,2	-0,462529
27,606667	0,2	-0,464477
27,610000	0,2	-0,465871
27,613333	0,2	-0,467018
27,616667	0,2	-0,468166
27,620000	0,2	-0,469303
27,623333	0,2	-0,470399
27,626667	0,2	-0,471665
27,630000	0,2	-0,473172
27,633333	0,2	-0,474463
27,636667	0,2	-0,474973
27,640000	0,2	-0,474750
27,643333	0,2	-0,474638
27,646667	0,2	-0,475564
27,650000	0,2	-0,477620
27,653333	0,2	-0,480065
27,656667	0,2	-0,482229
27,660000	0,2	-0,484086
27,663333	0,2	-0,485822
27,666667	0,2	-0,487330
27,670000	0,2	-0,488379
27,673333	0,2	-0,488994
27,676667	0,2	-0,489484
27,680000	0,2	-0,490052
27,683333	0,2	-0,490519
27,686667	0,2	-0,490568
27,690000	0,2	-0,490123
27,693333	0,2	-0,489481
27,696667	0,2	-0,489055
27,700000	0,2	-0,489074
27,703333	0,2	-0,489635
27,706667	0,2	-0,490609
27,710000	0,2	-0,491391
27,713333	0,2	-0,491259
27,716667	0,2	-0,490143
27,720000	0,2	-0,488797
27,723333	0,2	-0,488134
27,726667	0,2	-0,488491
27,730000	0,2	-0,489647
27,733333	0,2	-0,491351
27,736667	0,2	-0,493374
27,740000	0,2	-0,495154
27,743333	0,2	-0,495860
27,746667	0,2	-0,495007
27,750000	0,2	-0,492969
27,753333	0,2	-0,490770
27,756667	0,2	-0,489420
27,760000	0,2	-0,489561
27,763333	0,2	-0,491349
27,766667	0,2	-0,494330
27,770000	0,2	-0,497600
27,773333	0,2	-0,500235
27,776667	0,2	-0,501648
27,780000	0,2	-0,501734
27,783333	0,2	-0,500841
27,786667	0,2	-0,499671
27,790000	0,2	-0,498944
27,793333	0,2	-0,498786
27,796667	0,2	-0,498543
27,800000	0,2	-0,497514
27,803333	0,2	-0,495802
27,806667	0,2	-0,494183
27,810000	0,2	-0,493341
27,813333	0,2	-0,493435
27,816667	0,2	-0,494121
27,820000	0,2	-0,494922
27,823333	0,2	-0,495678
27,826667	0,2	-0,496397
27,830000	0,2	-0,496842
27,833333	0,2	-0,496693
27,836667	0,2	-0,495886
27,840000	0,2	-0,494691
27,843333	0,2	-0,493669
27,846667	0,2	-0,493376
27,850000	0,2	-0,493914
27,853333	0,2	-0,494771
27,856667	0,2	-0,495194
27,860000	0,2	-0,494845
27,863333	0,2	-0,493992
27,866667	0,2	-0,493080
27,870000	0,2	-0,492356
27,873333	0,2	-0,491856
27,876667	0,2	-0,491556
27,880000	0,2	-0,491450
27,883333	0,2	-0,491437
27,886667	0,2	-0,491342
27,890000	0,2	-0,491130
27,893333	0,2	-0,490916
27,896667	0,2	-0,490839
27,900000	0,2	-0,490996
27,903333	0,2	-0,491335
27,906667	0,2	-0,491697
27,910000	0,2	-0,491965
27,913333	0,2	-0,492080
27,916667	0,2	-0,492006
27,920000	0,2	-0,491765
27,923333	0,2	-0,491366
27,926667	0,2	-0,490755
27,930000	0,2	-0,489878
27,933333	0,2	-0,488739
27,936667	0,2	-0,487457
27,940000	0,2	-0,486045
27,943333	0,2	-0,484121
27,946667	0,2	-0,481347
27,950000	0,2	-0,478080
27,953333	0,2	-0,475238
27,956667	0,2	-0,473640
27,960000	0,2	-0,473582
27,963333	0,2	-0,474733
27,966667	0,2	-0,476435
27,970000	0,2	-0,478285
27,973333	0,2	-0,480165
27,976667	0,2	-0,481777
27,980000	0,2	-0,482611
27,983333	0,2	-0,482448
27,986667	0,2	-0,481720
27,990000	0,2	-0,481185
27,993333	0,2	-0,481371
27,996667	0,2	-0,482405
28,000000	0,2	-0,483850
28,003333	0,2	-0,484774
28,006667	0,2	-0,484709
28,010000	0,2	-0,484046
28,013333	0,2	-0,483292
28,016667	0,2	-0,482747
28,020000	0,2	-0,482519
28,023333	0,2	-0,482291
28,026667	0,2	-0,481514
28,030000	0,2	-0,480042
28,033333	0,2	-0,478414
28,036667	0,2	-0,477391
28,040000	0,2	-0,477223
28,043333	0,2	-0,477501
28,046667	0,2	-0,477704
28,050000	0,2	-0,477856
28,053333	0,2	-0,478441
28,056667	0,2	-0,479663
28,060000	0,2	-0,481134
28,063333	0,2	-0,482285
28,066667	0,2	-0,482712
28,070000	0,2	-0,482364
28,073333	0,2	-0,481639
28,076667	0,2	-0,481139
28,080000	0,2	-0,481143
28,083333	0,2	-0,481273
28,086667	0,2	-0,480756
28,090000	0,2	-0,479070
28,093333	0,2	-0,476199
28,096667	0,2	-0,472488
28,100000	0,2	-0,468577
28,103333	0,2	-0,465166
28,106667	0,2	-0,462453
28,110000	0,2	-0,459949
28,113333	0,2	-0,456747
28,116667	0,2	-0,451966
28,120000	0,2	-0,445305
28,123333	0,2	-0,437054
28,126667	0,2	-0,427552
28,130000	0,2	-0,416919
28,133333	0,2	-0,405218
28,136667	0,2	-0,392663
28,140000	0,2	-0,379621
28,143333	0,2	-0,366441
28,146667	0,2	-0,353148
28,150000	0,2	-0,339259
28,153333	0,2	-0,324113
28,156667	0,2	-0,307311
28,160000	0,2	-0,288992
28,163333	0,2	-0,269945
28,166667	0,2	-0,251087
28,170000	0,2	-0,232758
28,173333	0,2	-0,214789
28,176667	0,2	-0,197033
28,180000	0,2	-0,179632
28,183333	0,2	-0,162834
28,186667	0,2	-0,146576
28,190000	0,2	-0,130605
28,193333	0,2	-0,115201
28,196667	0,2	-0,101394
28,200000	0,2	-0,090338
28,203333	0,2	-0,082724
28,206667	0,2	-0,078618
28,210000	0,2	-0,077521
28,213333	0,2	-0,078687
28,216667	0,2	-0,081591
28,220000	0,2	-0,086084
28,223333	0,2	-0,092312
28,226667	0,2	-0,100756
28,230000	0,2	-0,112077
28,233333	0,2	-0,126527
28,236667	0,2	-0,143559
28,240000	0,2	-0,162120
28,243333	0,2	-0,181299
28,246667	0,2	-0,200660
28,250000	0,2	-0,219987
28,253333	0,2	-0,238968
28,256667	0,2	-0,257327
28,260000	0,2	-0,275050
28,263333	0,2	-0,292282
28,266667	0,2	-0,309162
28,270000	0,2	-0,325797
28,273333	0,2	-0,342237
28,276667	0,2	-0,358208
28,280000	0,2	-0,373024
28,283333	0,2	-0,386106
28,286667	0,2	-0,397448
28,290000	0,2	-0,407467
28,293333	0,2	-0,416663
28,296667	0,2	-0,425312
28,300000	0,2	-0,433392
28,303333	0,2	-0,441045
28,306667	0,2	-0,448618
28,310000	0,2	-0,455936
28,313333	0,2	-0,462396
28,316667	0,2	-0,467803
28,320000	0,2	-0,472376
28,323333	0,2	-0,476250
28,326667	0,2	-0,479511
28,330000	0,2	-0,482445
28,333333	0,2	-0,485256
28,336667	0,2	-0,487768
28,340000	0,2	-0,489729
28,343333	0,2	-0,491096
28,346667	0,2	-0,491805
28,350000	0,2	-0,491799
28,353333	0,2	-0,491432
28,356667	0,2	-0,491358
28,360000	0,2	-0,491883
28,363333	0,2	-0,492836
28,366667	0,2	-0,494095
28,370000	0,2	-0,495657
28,373333	0,2	-0,497063
28,376667	0,2	-0,497485
28,380000	0,2	-0,496737
28,383333	0,2	-0,495687
28,386667	0,2	-0,495382
28,390000	0,2	-0,496001
28,393333	0,2	-0,496713
28,396667	0,2	-0,496532
28,400000	0,2	-0,495431
28,403333	0,2	-0,494451
28,406667	0,2	-0,494589
28,410000	0,2	-0,495820
28,413333	0,2	-0,497253
28,416667	0,2	-0,497975
28,420000	0,2	-0,497667
28,423333	0,2	-0,496689
28,426667	0,2	-0,495787
28,430000	0,2	-0,495690
28,433333	0,2	-0,496601
28,436667	0,2	-0,498095
28,440000	0,2	-0,499681
28,443333	0,2	-0,501147
28,446667	0,2	-0,502459
28,450000	0,2	-0,503733
28,453333	0,2	-0,505114
28,456667	0,2	-0,506580
28,460000	0,2	-0,508034
28,463333	0,2	-0,509417
28,466667	0,2	-0,510596
28,470000	0,2	-0,511267
28,473333	0,2	-0,511148
28,476667	0,2	-0,510340
28,480000	0,2	-0,509382
28,483333	0,2	-0,508851
28,486667	0,2	-0,508924
28,490000	0,2	-0,509460
28,493333	0,2	-0,510362
28,496667	0,2	-0,511559
28,500000	0,2	-0,512748
28,503333	0,2	-0,513517
28,506667	0,2	-0,513753
28,510000	0,2	-0,513700
28,513333	0,2	-0,513605
28,516667	0,2	-0,513532
28,520000	0,2	-0,513525
28,523333	0,2	-0,513625
28,526667	0,2	-0,513667
28,530000	0,2	-0,513521
28,533333	0,2	-0,513584
28,536667	0,2	-0,514589
28,540000	0,2	-0,516784
28,543333	0,2	-0,519569
28,546667	0,2	-0,522001
28,550000	0,2	-0,523417
28,553333	0,2	-0,523655
28,556667	0,2	-0,522998
28,560000	0,2	-0,521773
28,563333	0,2	-0,520111
28,566667	0,2	-0,518224
28,570000	0,2	-0,516464
28,573333	0,2	-0,515104
28,576667	0,2	-0,514253
28,580000	0,2	-0,513835
28,583333	0,2	-0,513645
28,586667	0,2	-0,513589
28,590000	0,2	-0,513717
28,593333	0,2	-0,513987
28,596667	0,2	-0,514231
28,600000	0,2	-0,514308
28,603333	0,2	-0,514115
28,606667	0,2	-0,513537
28,610000	0,2	-0,512479
28,613333	0,2	-0,511032
28,616667	0,2	-0,509631
28,620000	0,2	-0,508807
28,623333	0,2	-0,508693
28,626667	0,2	-0,508984
28,630000	0,2	-0,509418
28,633333	0,2	-0,509906
28,636667	0,2	-0,510112
28,640000	0,2	-0,509421
28,643333	0,2	-0,507531
28,646667	0,2	-0,504691
28,650000	0,2	-0,501368
28,653333	0,2	-0,497997
28,656667	0,2	-0,494864
28,660000	0,2	-0,492162
28,663333	0,2	-0,490167
28,666667	0,2	-0,489029
28,670000	0,2	-0,488456
28,673333	0,2	-0,488036
28,676667	0,2	-0,487739
28,680000	0,2	-0,487618
28,683333	0,2	-0,487334
28,686667	0,2	-0,486599
28,690000	0,2	-0,485672
28,693333	0,2	-0,485067
28,696667	0,2	-0,485167
28,700000	0,2	-0,486053
28,703333	0,2	-0,487502
28,706667	0,2	-0,489295
28,710000	0,2	-0,491386
28,713333	0,2	-0,493656
28,716667	0,2	-0,495733
28,720000	0,2	-0,497196
28,723333	0,2	-0,497910
28,726667	0,2	-0,498091
28,730000	0,2	-0,498008
28,733333	0,2	-0,497748
28,736667	0,2	-0,497358
28,740000	0,2	-0,497188
28,743333	0,2	-0,497848
28,746667	0,2	-0,499629
28,750000	0,2	-0,502298
28,753333	0,2	-0,505442
28,756667	0,2	-0,508472
28,760000	0,2	-0,510765
28,763333	0,2	-0,512289
28,766667	0,2	-0,513533
28,770000	0,2	-0,514848
28,773333	0,2	-0,516157
28,776667	0,2	-0,517132
28,780000	0,2	-0,517568
28,783333	0,2	-0,517549
28,786667	0,2	-0,517362
28,790000	0,2	-0,517426
28,793333	0,2	-0,517997
28,796667	0,2	-0,518711
28,800000	0,2	-0,518758
28,803333	0,2	-0,517870
28,806667	0,2	-0,516913
28,810000	0,2	-0,517156
28,813333	0,2	-0,519215
28,816667	0,2	-0,522687
28,820000	0,2	-0,526303
28,823333	0,2	-0,528446
28,826667	0,2	-0,528164
28,830000	0,2	-0,525854
28,833333	0,2	-0,522734
28,836667	0,2	-0,519768
28,840000	0,2	-0,517414
28,843333	0,2	-0,516113
28,846667	0,2	-0,516165
28,850000	0,2	-0,517091
28,853333	0,2	-0,517977
28,856667	0,2	-0,518381
28,860000	0,2	-0,518460
28,863333	0,2	-0,518548
28,866667	0,2	-0,518834
28,870000	0,2	-0,519150
28,873333	0,2	-0,519075
28,876667	0,2	-0,518369
28,880000	0,2	-0,517174
28,883333	0,2	-0,515777
28,886667	0,2	-0,514374
28,890000	0,2	-0,513038
28,893333	0,2	-0,511761
28,896667	0,2	-0,510522
28,900000	0,2	-0,509403
28,903333	0,2	-0,508617
28,906667	0,2	-0,508218
28,910000	0,2	-0,507862
28,913333	0,2	-0,507135
28,916667	0,2	-0,506068
28,920000	0,2	-0,505092
28,923333	0,2	-0,504494
28,926667	0,2	-0,504074
28,930000	0,2	-0,503329
28,933333	0,2	-0,501891
28,936667	0,2	-0,499687
28,940000	0,2	-0,496802
28,943333	0,2	-0,493478
28,946667	0,2	-0,490168
28,950000	0,2	-0,487372
28,953333	0,2	-0,485269
28,956667	0,2	-0,483356
28,960000	0,2	-0,480805
28,963333	0,2	-0,477279
28,966667	0,2	-0,473054
28,970000	0,2	-0,468656
28,973333	0,2	-0,464690
28,976667	0,2	-0,461507
28,980000	0,2	-0,458856
28,983333	0,2	-0,456178
28,986667	0,2	-0,453078
28,990000	0,2	-0,449533
28,993333	0,2	-0,445931
28,996667	0,2	-0,442820
29,000000	0,2	-0,440468
29,003333	0,2	-0,438620
29,006667	0,2	-0,436609
29,010000	0,2	-0,433891
29,013333	0,2	-0,430549
29,016667	0,2	-0,427285
29,020000	0,2	-0,424964
29,023333	0,2	-0,424001
29,026667	0,2	-0,424045
29,030000	0,2	-0,424306
29,033333	0,2	-0,424221
29,036667	0,2	-0,423809
29,040000	0,2	-0,423510
29,043333	0,2	-0,423780
29,046667	0,2	-0,424649
29,050000	0,2	-0,425619
29,053333	0,2	-0,426285
29,056667	0,2	-0,426963
29,060000	0,2	-0,428194
29,063333	0,2	-0,430035
29,066667	0,2	-0,432415
29,070000	0,2	-0,435498
29,073333	0,2	-0,439412
29,076667	0,2	-0,444114
29,080000	0,2	-0,449295
29,083333	0,2	-0,454200
29,086667	0,2	-0,457979
29,090000	0,2	-0,460323
29,093333	0,2	-0,461688
29,096667	0,2	-0,462984
29,100000	0,2	-0,464944
29,103333	0,2	-0,467720
29,106667	0,2	-0,471030
29,110000	0,2	-0,474488
29,113333	0,2	-0,477937
29,116667	0,2	-0,481461
29,120000	0,2	-0,484943
29,123333	0,2	-0,488023
29,126667	0,2	-0,490558
29,130000	0,2	-0,492660
29,133333	0,2	-0,494485
29,136667	0,2	-0,496348
29,140000	0,2	-0,498722
29,143333	0,2	-0,501822
29,146667	0,2	-0,505366
29,150000	0,2	-0,508788
29,153333	0,2	-0,511545
29,156667	0,2	-0,513335
29,160000	0,2	-0,514214
29,163333	0,2	-0,514442
29,166667	0,2	-0,514136
29,170000	0,2	-0,513309
29,173333	0,2	-0,512325
29,176667	0,2	-0,511966
29,180000	0,2	-0,512891
29,183333	0,2	-0,515006
29,186667	0,2	-0,517484
29,190000	0,2	-0,519410
29,193333	0,2	-0,520217
29,196667	0,2	-0,519617
29,200000	0,2	-0,517604
29,203333	0,2	-0,514764
29,206667	0,2	-0,512072
29,210000	0,2	-0,510130
29,213333	0,2	-0,508980
29,216667	0,2	-0,508401
29,220000	0,2	-0,508116
29,223333	0,2	-0,508023
29,226667	0,2	-0,508231
29,230000	0,2	-0,508882
29,233333	0,2	-0,510066
29,236667	0,2	-0,511655
29,240000	0,2	-0,513194
29,243333	0,2	-0,514154
29,246667	0,2	-0,514380
29,250000	0,2	-0,514297
29,253333	0,2	-0,514560
29,256667	0,2	-0,515511
29,260000	0,2	-0,516907
29,263333	0,2	-0,518124
29,266667	0,2	-0,518691
29,270000	0,2	-0,518790
29,273333	0,2	-0,519001
29,276667	0,2	-0,519442
29,280000	0,2	-0,519595
29,283333	0,2	-0,518985
29,286667	0,2	-0,517654
29,290000	0,2	-0,516191
29,293333	0,2	-0,515392
29,296667	0,2	-0,515716
29,300000	0,2	-0,517070
29,303333	0,2	-0,518990
29,306667	0,2	-0,520963
29,310000	0,2	-0,522636
29,313333	0,2	-0,523759
29,316667	0,2	-0,524204
29,320000	0,2	-0,524139
29,323333	0,2	-0,524026
29,326667	0,2	-0,524371
29,330000	0,2	-0,525374
29,333333	0,2	-0,526763
29,336667	0,2	-0,527904
29,340000	0,2	-0,528174
29,343333	0,2	-0,527460
29,346667	0,2	-0,526318
29,350000	0,2	-0,525415
29,353333	0,2	-0,524996
29,356667	0,2	-0,525046
29,360000	0,2	-0,525544
29,363333	0,2	-0,526400
29,366667	0,2	-0,527294
29,370000	0,2	-0,527700
29,373333	0,2	-0,527344
29,376667	0,2	-0,526481
29,380000	0,2	-0,525487
29,383333	0,2	-0,524480
29,386667	0,2	-0,523454
29,390000	0,2	-0,522529
29,393333	0,2	-0,521883
29,396667	0,2	-0,521547
29,400000	0,2	-0,521414
29,403333	0,2	-0,521385
29,406667	0,2	-0,521459
29,410000	0,2	-0,521660
29,413333	0,2	-0,521861
29,416667	0,2	-0,521785
29,420000	0,2	-0,521403
29,423333	0,2	-0,521059
29,426667	0,2	-0,520908
29,430000	0,2	-0,520723
29,433333	0,2	-0,520306
29,436667	0,2	-0,519582
29,440000	0,2	-0,518646
29,443333	0,2	-0,517912
29,446667	0,2	-0,517734
29,450000	0,2	-0,518027
29,453333	0,2	-0,518466
29,456667	0,2	-0,518769
29,460000	0,2	-0,518802
29,463333	0,2	-0,518559
29,466667	0,2	-0,518044
29,470000	0,2	-0,517333
29,473333	0,2	-0,516778
29,476667	0,2	-0,516819
29,480000	0,2	-0,517561
29,483333	0,2	-0,518778
29,486667	0,2	-0,520083
29,490000	0,2	-0,520889
29,493333	0,2	-0,520596
29,496667	0,2	-0,519165
29,500000	0,2	-0,517292
29,503333	0,2	-0,515781
29,506667	0,2	-0,514969
29,510000	0,2	-0,514798
29,513333	0,2	-0,514946
29,516667	0,2	-0,514869
29,520000	0,2	-0,513996
29,523333	0,2	-0,511975
29,526667	0,2	-0,508891
29,530000	0,2	-0,505233
29,533333	0,2	-0,501600
29,536667	0,2	-0,498536
29,540000	0,2	-0,496521
29,543333	0,2	-0,495775
29,546667	0,2	-0,495901
29,550000	0,2	-0,496012
29,553333	0,2	-0,495501
29,556667	0,2	-0,494526
29,560000	0,2	-0,493677
29,563333	0,2	-0,493336
29,566667	0,2	-0,493309
29,570000	0,2	-0,493064
29,573333	0,2	-0,492366
29,576667	0,2	-0,491486
29,580000	0,2	-0,490782
29,583333	0,2	-0,490328
29,586667	0,2	-0,489954
29,590000	0,2	-0,489394
29,593333	0,2	-0,488317
29,596667	0,2	-0,486497
29,600000	0,2	-0,484181
29,603333	0,2	-0,481973
29,606667	0,2	-0,480443
29,610000	0,2	-0,480113
29,613333	0,2	-0,481270
29,616667	0,2	-0,483679
29,620000	0,2	-0,486824
29,623333	0,2	-0,490207
29,626667	0,2	-0,493527
29,630000	0,2	-0,496834
29,633333	0,2	-0,500260
29,636667	0,2	-0,503618
29,640000	0,2	-0,506539
29,643333	0,2	-0,508834
29,646667	0,2	-0,510437
29,650000	0,2	-0,511292
29,653333	0,2	-0,511605
29,656667	0,2	-0,511865
29,660000	0,2	-0,512310
29,663333	0,2	-0,512756
29,666667	0,2	-0,513018
29,670000	0,2	-0,513155
29,673333	0,2	-0,513285
29,676667	0,2	-0,513354
29,680000	0,2	-0,513186
29,683333	0,2	-0,512877
29,686667	0,2	-0,512953
29,690000	0,2	-0,513910
29,693333	0,2	-0,515803
29,696667	0,2	-0,518391
29,700000	0,2	-0,521234
29,703333	0,2	-0,523721
29,706667	0,2	-0,525297
29,710000	0,2	-0,525677
29,713333	0,2	-0,525093
29,716667	0,2	-0,524318
29,720000	0,2	-0,524063
29,723333	0,2	-0,524430
29,726667	0,2	-0,524990
29,730000	0,2	-0,525263
29,733333	0,2	-0,525170
29,736667	0,2	-0,524949
29,740000	0,2	-0,524695
29,743333	0,2	-0,524345
29,746667	0,2	-0,524019
29,750000	0,2	-0,524034
29,753333	0,2	-0,524460
29,756667	0,2	-0,524826
29,760000	0,2	-0,524547
29,763333	0,2	-0,523502
29,766667	0,2	-0,522074
29,770000	0,2	-0,520842
29,773333	0,2	-0,520202
29,776667	0,2	-0,520065
29,780000	0,2	-0,519974
29,783333	0,2	-0,519661
29,786667	0,2	-0,519364
29,790000	0,2	-0,519514
29,793333	0,2	-0,520367
29,796667	0,2	-0,521957
29,800000	0,2	-0,524054
29,803333	0,2	-0,526319
29,806667	0,2	-0,528491
29,810000	0,2	-0,530232
29,813333	0,2	-0,531104
29,816667	0,2	-0,531002
29,820000	0,2	-0,530300
29,823333	0,2	-0,529442
29,826667	0,2	-0,528674
29,830000	0,2	-0,528154
29,833333	0,2	-0,528012
29,836667	0,2	-0,528381
29,840000	0,2	-0,529319
29,843333	0,2	-0,530518
29,846667	0,2	-0,531358
29,850000	0,2	-0,531455
29,853333	0,2	-0,530983
29,856667	0,2	-0,530415
29,860000	0,2	-0,530097
29,863333	0,2	-0,530145
29,866667	0,2	-0,530531
29,870000	0,2	-0,530978
29,873333	0,2	-0,530948
29,876667	0,2	-0,530023
29,880000	0,2	-0,528300
29,883333	0,2	-0,526280
29,886667	0,2	-0,524442
29,890000	0,2	-0,523144
29,893333	0,2	-0,522818
29,896667	0,2	-0,523652
29,900000	0,2	-0,525110
29,903333	0,2	-0,526374
29,906667	0,2	-0,527156
29,910000	0,2	-0,527634
29,913333	0,2	-0,527826
29,916667	0,2	-0,527440
29,920000	0,2	-0,526247
29,923333	0,2	-0,524467
29,926667	0,2	-0,522747
29,930000	0,2	-0,521607
29,933333	0,2	-0,521030
29,936667	0,2	-0,520748
29,940000	0,2	-0,520714
29,943333	0,2	-0,521204
29,946667	0,2	-0,522240
29,950000	0,2	-0,523024
29,953333	0,2	-0,522565
29,956667	0,2	-0,520690
29,960000	0,2	-0,517880
29,963333	0,2	-0,514675
29,966667	0,2	-0,511659
29,970000	0,2	-0,509434
29,973333	0,2	-0,508206
29,976667	0,2	-0,507593
29,980000	0,2	-0,506902
29,983333	0,2	-0,505687
29,986667	0,2	-0,504064
29,990000	0,2	-0,502493
29,993333	0,2	-0,501456
29,996667	0,2	-0,501389
30,000000	0,2	-0,502482
30,003333	0,2	-0,504295
30,006667	0,2	-0,506001
30,010000	0,2	-0,507174
30,013333	0,2	-0,507948
30,016667	0,2	-0,508611
30,020000	0,2	-0,509438
30,023333	0,2	-0,510532
30,026667	0,2	-0,511566
30,030000	0,2	-0,512033
30,033333	0,2	-0,511859
30,036667	0,2	-0,511608
30,040000	0,2	-0,512109
30,043333	0,2	-0,513753
30,046667	0,2	-0,516038
30,050000	0,2	-0,518064
30,053333	0,2	-0,519421
30,056667	0,2	-0,520444
30,060000	0,2	-0,521710
30,063333	0,2	-0,523220
30,066667	0,2	-0,524213
30,070000	0,2	-0,524020
30,073333	0,2	-0,522710
30,076667	0,2	-0,520757
30,080000	0,2	-0,518782
30,083333	0,2	-0,517698
30,086667	0,2	-0,518326
30,090000	0,2	-0,520601
30,093333	0,2	-0,523611
30,096667	0,2	-0,526348
30,100000	0,2	-0,528025
30,103333	0,2	-0,528240
30,106667	0,2	-0,527455
30,110000	0,2	-0,526838
30,113333	0,2	-0,527191
30,116667	0,2	-0,528244
30,120000	0,2	-0,529103
30,123333	0,2	-0,529118
30,126667	0,2	-0,528367
30,130000	0,2	-0,527425
30,133333	0,2	-0,526768
30,136667	0,2	-0,526537
30,140000	0,2	-0,526766
30,143333	0,2	-0,527531
30,146667	0,2	-0,528783
30,150000	0,2	-0,530054
30,153333	0,2	-0,530507
30,156667	0,2	-0,529552
30,160000	0,2	-0,527502
30,163333	0,2	-0,525443
30,166667	0,2	-0,524305
30,170000	0,2	-0,524209
30,173333	0,2	-0,524714
30,176667	0,2	-0,525260
30,180000	0,2	-0,525479
30,183333	0,2	-0,525568
30,186667	0,2	-0,526073
30,190000	0,2	-0,527214
30,193333	0,2	-0,528838
30,196667	0,2	-0,530644
30,200000	0,2	-0,532093
30,203333	0,2	-0,532583
30,206667	0,2	-0,531836
30,210000	0,2	-0,530119
30,213333	0,2	-0,528219
30,216667	0,2	-0,526847
30,220000	0,2	-0,526118
30,223333	0,2	-0,525798
30,226667	0,2	-0,525704
30,230000	0,2	-0,525664
30,233333	0,2	-0,525478
30,236667	0,2	-0,525079
30,240000	0,2	-0,524511
30,243333	0,2	-0,523693
30,246667	0,2	-0,522388
30,250000	0,2	-0,520510
30,253333	0,2	-0,518534
30,256667	0,2	-0,517505
30,260000	0,2	-0,518330
30,263333	0,2	-0,520828
30,266667	0,2	-0,523814
30,270000	0,2	-0,526181
30,273333	0,2	-0,527569
30,276667	0,2	-0,528153
30,280000	0,2	-0,528207
30,283333	0,2	-0,527930
30,286667	0,2	-0,527468
30,290000	0,2	-0,526822
30,293333	0,2	-0,525801
30,296667	0,2	-0,524145
30,300000	0,2	-0,521814
30,303333	0,2	-0,519340
30,306667	0,2	-0,517711
30,310000	0,2	-0,517537
30,313333	0,2	-0,518557
30,316667	0,2	-0,520159
30,320000	0,2	-0,521815
30,323333	0,2	-0,522935
30,326667	0,2	-0,523067
30,330000	0,2	-0,522254
30,333333	0,2	-0,520817
30,336667	0,2	-0,519181
30,340000	0,2	-0,517968
30,343333	0,2	-0,517675
30,346667	0,2	-0,518290
30,350000	0,2	-0,519431
30,353333	0,2	-0,520703
30,356667	0,2	-0,521850
30,360000	0,2	-0,522704
30,363333	0,2	-0,523170
30,366667	0,2	-0,523259
30,370000	0,2	-0,522923
30,373333	0,2	-0,522024
30,376667	0,2	-0,520646
30,380000	0,2	-0,519210
30,383333	0,2	-0,518162
30,386667	0,2	-0,517452
30,390000	0,2	-0,516502
30,393333	0,2	-0,514941
30,396667	0,2	-0,513236
30,400000	0,2	-0,512282
30,403333	0,2	-0,512606
30,406667	0,2	-0,514141
30,410000	0,2	-0,516334
30,413333	0,2	-0,518472
30,416667	0,2	-0,520254
30,420000	0,2	-0,521799
30,423333	0,2	-0,523147
30,426667	0,2	-0,524145
30,430000	0,2	-0,524647
30,433333	0,2	-0,524702
30,436667	0,2	-0,524621
30,440000	0,2	-0,524616
30,443333	0,2	-0,524559
30,446667	0,2	-0,524322
30,450000	0,2	-0,523905
30,453333	0,2	-0,523277
30,456667	0,2	-0,522614
30,460000	0,2	-0,522336
30,463333	0,2	-0,522618
30,466667	0,2	-0,523243
30,470000	0,2	-0,524061
30,473333	0,2	-0,525201
30,476667	0,2	-0,526766
30,480000	0,2	-0,528455
30,483333	0,2	-0,529702
30,486667	0,2	-0,530214
30,490000	0,2	-0,530145
30,493333	0,2	-0,529784
30,496667	0,2	-0,529471
30,500000	0,2	-0,529631
30,503333	0,2	-0,530362
30,506667	0,2	-0,531107
30,510000	0,2	-0,531109
30,513333	0,2	-0,529976
30,516667	0,2	-0,527815
30,520000	0,2	-0,525176
30,523333	0,2	-0,522712
30,526667	0,2	-0,520801
30,530000	0,2	-0,519677
30,533333	0,2	-0,519515
30,536667	0,2	-0,520017
30,540000	0,2	-0,520261
30,543333	0,2	-0,519411
30,546667	0,2	-0,517485
30,550000	0,2	-0,515263
30,553333	0,2	-0,513610
30,556667	0,2	-0,513021
30,560000	0,2	-0,513486
30,563333	0,2	-0,514530
30,566667	0,2	-0,515643
30,570000	0,2	-0,516648
30,573333	0,2	-0,517444
30,576667	0,2	-0,517711
30,580000	0,2	-0,517232
30,583333	0,2	-0,516331
30,586667	0,2	-0,515647
30,590000	0,2	-0,515435
30,593333	0,2	-0,515408
30,596667	0,2	-0,515124
30,600000	0,2	-0,514247
30,603333	0,2	-0,512843
30,606667	0,2	-0,511577
30,610000	0,2	-0,511191
30,613333	0,2	-0,511784
30,616667	0,2	-0,512735
30,620000	0,2	-0,513202
30,623333	0,2	-0,512870
30,626667	0,2	-0,512387
30,630000	0,2	-0,512761
30,633333	0,2	-0,514444
30,636667	0,2	-0,517058
30,640000	0,2	-0,519634
30,643333	0,2	-0,521299
30,646667	0,2	-0,521871
30,650000	0,2	-0,521698
30,653333	0,2	-0,521308
30,656667	0,2	-0,521239
30,660000	0,2	-0,521926
30,663333	0,2	-0,523598
30,666667	0,2	-0,526009
30,670000	0,2	-0,528435
30,673333	0,2	-0,530239
30,676667	0,2	-0,531206
30,680000	0,2	-0,531395
30,683333	0,2	-0,531038
30,686667	0,2	-0,530542
30,690000	0,2	-0,530255
30,693333	0,2	-0,530244
30,696667	0,2	-0,530377
30,700000	0,2	-0,530347
30,703333	0,2	-0,529745
30,706667	0,2	-0,528624
30,710000	0,2	-0,527809
30,713333	0,2	-0,528189
30,716667	0,2	-0,529822
30,720000	0,2	-0,532061
30,723333	0,2	-0,534202
30,726667	0,2	-0,535793
30,730000	0,2	-0,536767
30,733333	0,2	-0,537381
30,736667	0,2	-0,537824
30,740000	0,2	-0,537931
30,743333	0,2	-0,537382
30,746667	0,2	-0,536201
30,750000	0,2	-0,534907
30,753333	0,2	-0,534097
30,756667	0,2	-0,533933
30,760000	0,2	-0,534035
30,763333	0,2	-0,533901
30,766667	0,2	-0,533447
30,770000	0,2	-0,532974
30,773333	0,2	-0,532745
30,776667	0,2	-0,532778
30,780000	0,2	-0,532891
30,783333	0,2	-0,532813
30,786667	0,2	-0,532223
30,790000	0,2	-0,530876
30,793333	0,2	-0,529089
30,796667	0,2	-0,527965
30,800000	0,2	-0,528569
30,803333	0,2	-0,530914
30,806667	0,2	-0,534102
30,810000	0,2	-0,537048
30,813333	0,2	-0,538933
30,816667	0,2	-0,539604
30,820000	0,2	-0,539554
30,823333	0,2	-0,539272
30,826667	0,2	-0,538675
30,830000	0,2	-0,537271
30,833333	0,2	-0,534884
30,836667	0,2	-0,532072
30,840000	0,2	-0,529705
30,843333	0,2	-0,528148
30,846667	0,2	-0,526979
30,850000	0,2	-0,525660
30,853333	0,2	-0,524090
30,856667	0,2	-0,522298
30,860000	0,2	-0,520272
30,863333	0,2	-0,518454
30,866667	0,2	-0,517749
30,870000	0,2	-0,518740
30,873333	0,2	-0,521083
30,876667	0,2	-0,523720
30,880000	0,2	-0,525634
30,883333	0,2	-0,526428
30,886667	0,2	-0,526398
30,890000	0,2	-0,526181
30,893333	0,2	-0,526167
30,896667	0,2	-0,526249
30,900000	0,2	-0,526199
30,903333	0,2	-0,525964
30,906667	0,2	-0,525597
30,910000	0,2	-0,525172
30,913333	0,2	-0,524731
30,916667	0,2	-0,524345
30,920000	0,2	-0,524175
30,923333	0,2	-0,524083
30,926667	0,2	-0,523495
30,930000	0,2	-0,522034
30,933333	0,2	-0,519972
30,936667	0,2	-0,518001
30,940000	0,2	-0,516680
30,943333	0,2	-0,516094
30,946667	0,2	-0,516048
30,950000	0,2	-0,516290
30,953333	0,2	-0,516475
30,956667	0,2	-0,516162
30,960000	0,2	-0,514904
30,963333	0,2	-0,512578
30,966667	0,2	-0,509793
30,970000	0,2	-0,507476
30,973333	0,2	-0,505962
30,976667	0,2	-0,505004
30,980000	0,2	-0,504365
30,983333	0,2	-0,503932
30,986667	0,2	-0,503633
30,990000	0,2	-0,503479
30,993333	0,2	-0,503446
30,996667	0,2	-0,503203
31,000000	0,2	-0,502286
31,003333	0,2	-0,500666
31,006667	0,2	-0,498818
31,010000	0,2	-0,497268
31,013333	0,2	-0,496352
31,016667	0,2	-0,496207
31,020000	0,2	-0,496755
31,023333	0,2	-0,497881
31,026667	0,2	-0,499492
31,030000	0,2	-0,501328
31,033333	0,2	-0,503220
31,036667	0,2	-0,505585
31,040000	0,2	-0,509142
31,043333	0,2	-0,514065
31,046667	0,2	-0,519610
31,050000	0,2	-0,524534
31,053333	0,2	-0,527951
31,056667	0,2	-0,529836
31,060000	0,2	-0,530593
31,063333	0,2	-0,530492
31,066667	0,2	-0,529861
31,070000	0,2	-0,529384
31,073333	0,2	-0,529596
31,076667	0,2	-0,530392
31,080000	0,2	-0,531332
31,083333	0,2	-0,532096
31,086667	0,2	-0,532600
31,090000	0,2	-0,532904
31,093333	0,2	-0,533059
31,096667	0,2	-0,533158
31,100000	0,2	-0,533526
31,103333	0,2	-0,534702
31,106667	0,2	-0,536946
31,110000	0,2	-0,539687
31,113333	0,2	-0,541713
31,116667	0,2	-0,542150
31,120000	0,2	-0,541177
31,123333	0,2	-0,539668
31,126667	0,2	-0,538351
31,130000	0,2	-0,537523
31,133333	0,2	-0,537259
31,136667	0,2	-0,537528
31,140000	0,2	-0,538207
31,143333	0,2	-0,539085
31,146667	0,2	-0,539852
31,150000	0,2	-0,540167
31,153333	0,2	-0,539910
31,156667	0,2	-0,539281
31,160000	0,2	-0,538549
31,163333	0,2	-0,537892
31,166667	0,2	-0,537425
31,170000	0,2	-0,537274
31,173333	0,2	-0,537536
31,176667	0,2	-0,538079
31,180000	0,2	-0,538600
31,183333	0,2	-0,538872
31,186667	0,2	-0,538784
31,190000	0,2	-0,538302
31,193333	0,2	-0,537577
31,196667	0,2	-0,537014
31,200000	0,2	-0,537018
31,203333	0,2	-0,537685
31,206667	0,2	-0,538766
31,210000	0,2	-0,539709
31,213333	0,2	-0,539999
31,216667	0,2	-0,539657
31,220000	0,2	-0,538965
31,223333	0,2	-0,537998
31,226667	0,2	-0,536901
31,230000	0,2	-0,536140
31,233333	0,2	-0,536081
31,236667	0,2	-0,536546
31,240000	0,2	-0,536914
31,243333	0,2	-0,536549
31,246667	0,2	-0,535050
31,250000	0,2	-0,532547
31,253333	0,2	-0,530043
31,256667	0,2	-0,528988
31,260000	0,2	-0,530197
31,263333	0,2	-0,533282
31,266667	0,2	-0,536955
31,270000	0,2	-0,539739
31,273333	0,2	-0,540808
31,276667	0,2	-0,540547
31,280000	0,2	-0,540062
31,283333	0,2	-0,540055
31,286667	0,2	-0,540496
31,290000	0,2	-0,541133
31,293333	0,2	-0,541810
31,296667	0,2	-0,542391
31,300000	0,2	-0,542620
31,303333	0,2	-0,542151
31,306667	0,2	-0,540832
31,310000	0,2	-0,538993
31,313333	0,2	-0,537279
31,316667	0,2	-0,536043
31,320000	0,2	-0,535129
31,323333	0,2	-0,534298
31,326667	0,2	-0,533505
31,330000	0,2	-0,532781
31,333333	0,2	-0,532091
31,336667	0,2	-0,531326
31,340000	0,2	-0,530671
31,343333	0,2	-0,530716
31,346667	0,2	-0,531905
31,350000	0,2	-0,534134
31,353333	0,2	-0,536950
31,356667	0,2	-0,539800
31,360000	0,2	-0,542104
31,363333	0,2	-0,543384
31,366667	0,2	-0,543431
31,370000	0,2	-0,542280
31,373333	0,2	-0,540109
31,376667	0,2	-0,537086
31,380000	0,2	-0,533239
31,383333	0,2	-0,528600
31,386667	0,2	-0,523507
31,390000	0,2	-0,518582
31,393333	0,2	-0,514256
31,396667	0,2	-0,510474
31,400000	0,2	-0,507064
31,403333	0,2	-0,504026
31,406667	0,2	-0,501081
31,410000	0,2	-0,497440
31,413333	0,2	-0,492511
31,416667	0,2	-0,486366
31,420000	0,2	-0,479314
31,423333	0,2	-0,471594
31,426667	0,2	-0,463412
31,430000	0,2	-0,454861
31,433333	0,2	-0,445912
31,436667	0,2	-0,436393
31,440000	0,2	-0,425812
31,443333	0,2	-0,413544
31,446667	0,2	-0,399364
31,450000	0,2	-0,383719
31,453333	0,2	-0,367487
31,456667	0,2	-0,351355
31,460000	0,2	-0,335420
31,463333	0,2	-0,319563
31,466667	0,2	-0,304017
31,470000	0,2	-0,289102
31,473333	0,2	-0,274676
31,476667	0,2	-0,260473
31,480000	0,2	-0,246839
31,483333	0,2	-0,234651
31,486667	0,2	-0,224618
31,490000	0,2	-0,216869
31,493333	0,2	-0,211086
31,496667	0,2	-0,206936
31,500000	0,2	-0,204367
31,503333	0,2	-0,203552
31,506667	0,2	-0,204619
31,510000	0,2	-0,207427
31,513333	0,2	-0,211761
31,516667	0,2	-0,217764
31,520000	0,2	-0,225956
31,523333	0,2	-0,236588
31,526667	0,2	-0,249029
31,530000	0,2	-0,262281
31,533333	0,2	-0,275863
31,536667	0,2	-0,289533
31,540000	0,2	-0,302866
31,543333	0,2	-0,315813
31,546667	0,2	-0,328807
31,550000	0,2	-0,341968
31,553333	0,2	-0,354943
31,556667	0,2	-0,367574
31,560000	0,2	-0,380173
31,563333	0,2	-0,393032
31,566667	0,2	-0,405962
31,570000	0,2	-0,418559
31,573333	0,2	-0,430644
31,576667	0,2	-0,442249
31,580000	0,2	-0,453402
31,583333	0,2	-0,464006
31,586667	0,2	-0,473783
31,590000	0,2	-0,482376
31,593333	0,2	-0,489518
31,596667	0,2	-0,495237
31,600000	0,2	-0,499948
31,603333	0,2	-0,504120
31,606667	0,2	-0,507828
31,610000	0,2	-0,510722
31,613333	0,2	-0,512442
31,616667	0,2	-0,513057
31,620000	0,2	-0,513041
31,623333	0,2	-0,512968
31,626667	0,2	-0,513294
31,630000	0,2	-0,514059
31,633333	0,2	-0,514798
31,636667	0,2	-0,515042
31,640000	0,2	-0,514739
31,643333	0,2	-0,514135
31,646667	0,2	-0,513605
31,650000	0,2	-0,513606
31,653333	0,2	-0,514378
31,656667	0,2	-0,515476
31,660000	0,2	-0,515923
31,663333	0,2	-0,515220
31,666667	0,2	-0,514065
31,670000	0,2	-0,513765
31,673333	0,2	-0,514995
31,676667	0,2	-0,517353
31,680000	0,2	-0,519981
31,683333	0,2	-0,522321
31,686667	0,2	-0,524315
31,690000	0,2	-0,526114
31,693333	0,2	-0,527616
31,696667	0,2	-0,528484
31,700000	0,2	-0,528594
31,703333	0,2	-0,528117
31,706667	0,2	-0,527193
31,710000	0,2	-0,525921
31,713333	0,2	-0,524496
31,716667	0,2	-0,523057
31,720000	0,2	-0,521667
31,723333	0,2	-0,520476
31,726667	0,2	-0,519603
31,730000	0,2	-0,519212
31,733333	0,2	-0,519819
31,736667	0,2	-0,521929
31,740000	0,2	-0,525286
31,743333	0,2	-0,528916
31,746667	0,2	-0,531770
31,750000	0,2	-0,533147
31,753333	0,2	-0,532912
31,756667	0,2	-0,531540
31,760000	0,2	-0,529801
31,763333	0,2	-0,528346
31,766667	0,2	-0,527530
31,770000	0,2	-0,527450
31,773333	0,2	-0,527977
31,776667	0,2	-0,528757
31,780000	0,2	-0,529249
31,783333	0,2	-0,528835
31,786667	0,2	-0,527225
31,790000	0,2	-0,524829
31,793333	0,2	-0,522491
31,796667	0,2	-0,520874
31,800000	0,2	-0,520107
31,803333	0,2	-0,520019
31,806667	0,2	-0,520465
31,810000	0,2	-0,521342
31,813333	0,2	-0,522650
31,816667	0,2	-0,524414
31,820000	0,2	-0,526378
31,823333	0,2	-0,528156
31,826667	0,2	-0,529702
31,830000	0,2	-0,531221
31,833333	0,2	-0,532662
31,836667	0,2	-0,533746
31,840000	0,2	-0,534363
31,843333	0,2	-0,534616
31,846667	0,2	-0,534658
31,850000	0,2	-0,534641
31,853333	0,2	-0,534580
31,856667	0,2	-0,534282
31,860000	0,2	-0,533571
31,863333	0,2	-0,532490
31,866667	0,2	-0,531162
31,870000	0,2	-0,529571
31,873333	0,2	-0,527594
31,876667	0,2	-0,525352
31,880000	0,2	-0,523458
31,883333	0,2	-0,522639
31,886667	0,2	-0,522995
31,890000	0,2	-0,523856
31,893333	0,2	-0,524557
31,896667	0,2	-0,525077
31,900000	0,2	-0,525630
31,903333	0,2	-0,526016
31,906667	0,2	-0,525818
31,910000	0,2	-0,525104
31,913333	0,2	-0,524508
31,916667	0,2	-0,524542
31,920000	0,2	-0,525066
31,923333	0,2	-0,525474
31,926667	0,2	-0,525329
31,930000	0,2	-0,524922
31,933333	0,2	-0,525083
31,936667	0,2	-0,526296
31,940000	0,2	-0,528193
31,943333	0,2	-0,529934
31,946667	0,2	-0,530759
31,950000	0,2	-0,530333
31,953333	0,2	-0,528931
31,956667	0,2	-0,527189
31,960000	0,2	-0,525532
31,963333	0,2	-0,523962
31,966667	0,2	-0,522587
31,970000	0,2	-0,521938
31,973333	0,2	-0,522287
31,976667	0,2	-0,523169
31,980000	0,2	-0,524024
31,983333	0,2	-0,524804
31,986667	0,2	-0,525739
31,990000	0,2	-0,527024
31,993333	0,2	-0,528756
31,996667	0,2	-0,530730
32,000000	0,2	-0,532382
32,003333	0,2	-0,533066
32,006667	0,2	-0,532283
32,010000	0,2	-0,530057
32,013333	0,2	-0,527170
32,016667	0,2	-0,524624
32,020000	0,2	-0,522901
32,023333	0,2	-0,521760
32,026667	0,2	-0,520745
32,030000	0,2	-0,519738
32,033333	0,2	-0,518917
32,036667	0,2	-0,518455
32,040000	0,2	-0,518421
32,043333	0,2	-0,519002
32,046667	0,2	-0,520587
32,050000	0,2	-0,523258
32,053333	0,2	-0,526392
32,056667	0,2	-0,529053
32,060000	0,2	-0,530622
32,063333	0,2	-0,531044
32,066667	0,2	-0,530697
32,070000	0,2	-0,529982
32,073333	0,2	-0,529078
32,076667	0,2	-0,528085
32,080000	0,2	-0,527194
32,083333	0,2	-0,526588
32,086667	0,2	-0,526128
32,090000	0,2	-0,525280
32,093333	0,2	-0,523773
32,096667	0,2	-0,522043
32,100000	0,2	-0,520702
32,103333	0,2	-0,520003
32,106667	0,2	-0,519778
32,110000	0,2	-0,519556
32,113333	0,2	-0,518955
32,116667	0,2	-0,518078
32,120000	0,2	-0,517490
32,123333	0,2	-0,517787
32,126667	0,2	-0,519079
32,130000	0,2	-0,520830
32,133333	0,2	-0,522230
32,136667	0,2	-0,522751
32,140000	0,2	-0,522311
32,143333	0,2	-0,521183
32,146667	0,2	-0,519993
32,150000	0,2	-0,519396
32,153333	0,2	-0,519530
32,156667	0,2	-0,520065
32,160000	0,2	-0,520579
32,163333	0,2	-0,520818
32,166667	0,2	-0,520791
32,170000	0,2	-0,520616
32,173333	0,2	-0,520403
32,176667	0,2	-0,520234
32,180000	0,2	-0,520064
32,183333	0,2	-0,519778
32,186667	0,2	-0,519443
32,190000	0,2	-0,519363
32,193333	0,2	-0,519836
32,196667	0,2	-0,520768
32,200000	0,2	-0,521663
32,203333	0,2	-0,522105
32,206667	0,2	-0,522107
32,210000	0,2	-0,522045
32,213333	0,2	-0,522369
32,216667	0,2	-0,523178
32,220000	0,2	-0,524132
32,223333	0,2	-0,524812
32,226667	0,2	-0,524906
32,230000	0,2	-0,524238
32,233333	0,2	-0,522963
32,236667	0,2	-0,521538
32,240000	0,2	-0,520388
32,243333	0,2	-0,519719
32,246667	0,2	-0,519416
32,250000	0,2	-0,519005
32,253333	0,2	-0,518110
32,256667	0,2	-0,516869
32,260000	0,2	-0,515597
32,263333	0,2	-0,514468
32,266667	0,2	-0,513808
32,270000	0,2	-0,514067
32,273333	0,2	-0,515221
32,276667	0,2	-0,516660
32,280000	0,2	-0,517688
32,283333	0,2	-0,517852
32,286667	0,2	-0,516965
32,290000	0,2	-0,515242
32,293333	0,2	-0,513382
32,296667	0,2	-0,512293
32,300000	0,2	-0,512577
32,303333	0,2	-0,514179
32,306667	0,2	-0,516417
32,310000	0,2	-0,518321
32,313333	0,2	-0,519213
32,316667	0,2	-0,519102
32,320000	0,2	-0,518196
32,323333	0,2	-0,516304
32,326667	0,2	-0,513329
32,330000	0,2	-0,509947
32,333333	0,2	-0,507210
32,336667	0,2	-0,505828
32,340000	0,2	-0,505889
32,343333	0,2	-0,506803
32,346667	0,2	-0,507664
32,350000	0,2	-0,508021
32,353333	0,2	-0,508170
32,356667	0,2	-0,508795
32,360000	0,2	-0,510333
32,363333	0,2	-0,512590
32,366667	0,2	-0,515104
32,370000	0,2	-0,517580
32,373333	0,2	-0,519777
32,376667	0,2	-0,521318
32,380000	0,2	-0,521848
32,383333	0,2	-0,521357
32,386667	0,2	-0,520267
32,390000	0,2	-0,519158
32,393333	0,2	-0,518385
32,396667	0,2	-0,517854
32,400000	0,2	-0,517214
32,403333	0,2	-0,516270
32,406667	0,2	-0,515165
32,410000	0,2	-0,514370
32,413333	0,2	-0,514350
32,416667	0,2	-0,514988
32,420000	0,2	-0,515671
32,423333	0,2	-0,515844
32,426667	0,2	-0,515290
32,430000	0,2	-0,514320
32,433333	0,2	-0,513742
32,436667	0,2	-0,514189
32,440000	0,2	-0,515613
32,443333	0,2	-0,517525
32,446667	0,2	-0,519440
32,450000	0,2	-0,521045
32,453333	0,2	-0,522172
32,456667	0,2	-0,522794
32,460000	0,2	-0,522956
32,463333	0,2	-0,522573
32,466667	0,2	-0,521407
32,470000	0,2	-0,519286
32,473333	0,2	-0,516425
32,476667	0,2	-0,513761
32,480000	0,2	-0,512669
32,483333	0,2	-0,513663
32,486667	0,2	-0,515651
32,490000	0,2	-0,517033
32,493333	0,2	-0,517170
32,496667	0,2	-0,516506
32,500000	0,2	-0,515588
32,503333	0,2	-0,514453
32,506667	0,2	-0,513140
32,510000	0,2	-0,512241
32,513333	0,2	-0,512376
32,516667	0,2	-0,513497
32,520000	0,2	-0,515023
32,523333	0,2	-0,516277
32,526667	0,2	-0,516858
32,530000	0,2	-0,516937
32,533333	0,2	-0,516954
32,536667	0,2	-0,517156
32,540000	0,2	-0,517714
32,543333	0,2	-0,518727
32,546667	0,2	-0,519906
32,550000	0,2	-0,520669
32,553333	0,2	-0,520528
32,556667	0,2	-0,519255
32,560000	0,2	-0,516970
32,563333	0,2	-0,514302
32,566667	0,2	-0,512320
32,570000	0,2	-0,511845
32,573333	0,2	-0,512707
32,576667	0,2	-0,514054
32,580000	0,2	-0,515189
32,583333	0,2	-0,515785
32,586667	0,2	-0,515741
32,590000	0,2	-0,515180
32,593333	0,2	-0,514512
32,596667	0,2	-0,514204
32,600000	0,2	-0,514264
32,603333	0,2	-0,514203
32,606667	0,2	-0,513754
32,610000	0,2	-0,513293
32,613333	0,2	-0,513395
32,616667	0,2	-0,514314
32,620000	0,2	-0,515893
32,623333	0,2	-0,517660
32,626667	0,2	-0,518913
32,630000	0,2	-0,519060
32,633333	0,2	-0,518206
32,636667	0,2	-0,517054
32,640000	0,2	-0,516009
32,643333	0,2	-0,514916
32,646667	0,2	-0,513700
32,650000	0,2	-0,512583
32,653333	0,2	-0,511580
32,656667	0,2	-0,510452
32,660000	0,2	-0,509224
32,663333	0,2	-0,508255
32,666667	0,2	-0,507790
32,670000	0,2	-0,507711
32,673333	0,2	-0,507866
32,676667	0,2	-0,508363
32,680000	0,2	-0,509297
32,683333	0,2	-0,510514
32,686667	0,2	-0,511728
32,690000	0,2	-0,512767
32,693333	0,2	-0,513693
32,696667	0,2	-0,514511
32,700000	0,2	-0,515077
32,703333	0,2	-0,515454
32,706667	0,2	-0,515700
32,710000	0,2	-0,515492
32,713333	0,2	-0,514578
32,716667	0,2	-0,513250
32,720000	0,2	-0,512100
32,723333	0,2	-0,511527
32,726667	0,2	-0,511432
32,730000	0,2	-0,511231
32,733333	0,2	-0,510344
32,736667	0,2	-0,508764
32,740000	0,2	-0,506951
32,743333	0,2	-0,505289
32,746667	0,2	-0,503957
32,750000	0,2	-0,503168
32,753333	0,2	-0,503090
32,756667	0,2	-0,503601
32,760000	0,2	-0,504455
32,763333	0,2	-0,505547
32,766667	0,2	-0,506869
32,770000	0,2	-0,508414
32,773333	0,2	-0,510183
32,776667	0,2	-0,512183
32,780000	0,2	-0,514365
32,783333	0,2	-0,516528
32,786667	0,2	-0,518344
32,790000	0,2	-0,519525
32,793333	0,2	-0,519847
32,796667	0,2	-0,519117
32,800000	0,2	-0,517372
32,803333	0,2	-0,514971
32,806667	0,2	-0,512329
32,810000	0,2	-0,509745
32,813333	0,2	-0,507527
32,816667	0,2	-0,505926
32,820000	0,2	-0,505078
32,823333	0,2	-0,505126
32,826667	0,2	-0,506054
32,830000	0,2	-0,507513
32,833333	0,2	-0,509056
32,836667	0,2	-0,510381
32,840000	0,2	-0,511331
32,843333	0,2	-0,511831
32,846667	0,2	-0,511928
32,850000	0,2	-0,511744
32,853333	0,2	-0,511338
32,856667	0,2	-0,510834
32,860000	0,2	-0,510600
32,863333	0,2	-0,511023
32,866667	0,2	-0,511969
32,870000	0,2	-0,512713
32,873333	0,2	-0,512631
32,876667	0,2	-0,511699
32,880000	0,2	-0,510269
32,883333	0,2	-0,508799
32,886667	0,2	-0,507741
32,890000	0,2	-0,507189
32,893333	0,2	-0,506844
32,896667	0,2	-0,506639
32,900000	0,2	-0,506899
32,903333	0,2	-0,507734
32,906667	0,2	-0,508773
32,910000	0,2	-0,509610
32,913333	0,2	-0,510248
32,916667	0,2	-0,510795
32,920000	0,2	-0,511054
32,923333	0,2	-0,510953
32,926667	0,2	-0,510840
32,930000	0,2	-0,510994
32,933333	0,2	-0,511249
32,936667	0,2	-0,511260
32,940000	0,2	-0,510928
32,943333	0,2	-0,510378
32,946667	0,2	-0,509619
32,950000	0,2	-0,508536
32,953333	0,2	-0,507019
32,956667	0,2	-0,505109
32,960000	0,2	-0,503275
32,963333	0,2	-0,502114
32,966667	0,2	-0,501739
32,970000	0,2	-0,502072
32,973333	0,2	-0,503191
32,976667	0,2	-0,504861
32,980000	0,2	-0,506346
32,983333	0,2	-0,506884
32,986667	0,2	-0,506172
32,990000	0,2	-0,504623
32,993333	0,2	-0,503195
32,996667	0,2	-0,502715
33,000000	0,2	-0,503275
33,003333	0,2	-0,504328
33,006667	0,2	-0,505344
33,010000	0,2	-0,506211
33,013333	0,2	-0,506954
33,016667	0,2	-0,507478
33,020000	0,2	-0,507688
33,023333	0,2	-0,507639
33,026667	0,2	-0,507537
33,030000	0,2	-0,507520
33,033333	0,2	-0,507399
33,036667	0,2	-0,506746
33,040000	0,2	-0,505410
33,043333	0,2	-0,503811
33,046667	0,2	-0,502448
33,050000	0,2	-0,501404
33,053333	0,2	-0,500634
33,056667	0,2	-0,500273
33,060000	0,2	-0,500531
33,063333	0,2	-0,501601
33,066667	0,2	-0,503406
33,070000	0,2	-0,505275
33,073333	0,2	-0,506313
33,076667	0,2	-0,506211
33,080000	0,2	-0,505395
33,083333	0,2	-0,504538
33,086667	0,2	-0,504105
33,090000	0,2	-0,504143
33,093333	0,2	-0,504345
33,096667	0,2	-0,504290
33,100000	0,2	-0,503713
33,103333	0,2	-0,502676
33,106667	0,2	-0,501429
33,110000	0,2	-0,500153
33,113333	0,2	-0,499001
33,116667	0,2	-0,498247
33,120000	0,2	-0,498054
33,123333	0,2	-0,498111
33,126667	0,2	-0,497913
33,130000	0,2	-0,497291
33,133333	0,2	-0,496307
33,136667	0,2	-0,494923
33,140000	0,2	-0,493345
33,143333	0,2	-0,492348
33,146667	0,2	-0,492628
33,150000	0,2	-0,494166
33,153333	0,2	-0,496387
33,156667	0,2	-0,498566
33,160000	0,2	-0,500106
33,163333	0,2	-0,500741
33,166667	0,2	-0,500636
33,170000	0,2	-0,500239
33,173333	0,2	-0,499863
33,176667	0,2	-0,499460
33,180000	0,2	-0,498776
33,183333	0,2	-0,497601
33,186667	0,2	-0,495980
33,190000	0,2	-0,494328
33,193333	0,2	-0,493238
33,196667	0,2	-0,492975
33,200000	0,2	-0,493202
33,203333	0,2	-0,493361
33,206667	0,2	-0,492969
33,210000	0,2	-0,491589
33,213333	0,2	-0,489289
33,216667	0,2	-0,487025
33,220000	0,2	-0,486066
33,223333	0,2	-0,487175
33,226667	0,2	-0,490208
33,230000	0,2	-0,494087
33,233333	0,2	-0,497380
33,236667	0,2	-0,499315
33,240000	0,2	-0,500047
33,243333	0,2	-0,500027
33,246667	0,2	-0,499600
33,250000	0,2	-0,499074
33,253333	0,2	-0,498686
33,256667	0,2	-0,498444
33,260000	0,2	-0,498142
33,263333	0,2	-0,497572
33,266667	0,2	-0,496712
33,270000	0,2	-0,495773
33,273333	0,2	-0,494962
33,276667	0,2	-0,494225
33,280000	0,2	-0,493487
33,283333	0,2	-0,492912
33,286667	0,2	-0,492622
33,290000	0,2	-0,492476
33,293333	0,2	-0,492215
33,296667	0,2	-0,491745
33,300000	0,2	-0,491255
33,303333	0,2	-0,491054
33,306667	0,2	-0,491381
33,310000	0,2	-0,492373
33,313333	0,2	-0,494156
33,316667	0,2	-0,496923
33,320000	0,2	-0,500584
33,323333	0,2	-0,504229
33,326667	0,2	-0,506493
33,330000	0,2	-0,506674
33,333333	0,2	-0,505214
33,336667	0,2	-0,503017
33,340000	0,2	-0,500836
33,343333	0,2	-0,499251
33,346667	0,2	-0,498365
33,350000	0,2	-0,497712
33,353333	0,2	-0,496971
33,356667	0,2	-0,496215
33,360000	0,2	-0,495365
33,363333	0,2	-0,494163
33,366667	0,2	-0,492717
33,370000	0,2	-0,491464
33,373333	0,2	-0,490647
33,376667	0,2	-0,490208
33,380000	0,2	-0,490085
33,383333	0,2	-0,490392
33,386667	0,2	-0,491354
33,390000	0,2	-0,493049
33,393333	0,2	-0,495124
33,396667	0,2	-0,496796
33,400000	0,2	-0,497389
33,403333	0,2	-0,496978
33,406667	0,2	-0,496214
33,410000	0,2	-0,495690
33,413333	0,2	-0,495705
33,416667	0,2	-0,496136
33,420000	0,2	-0,496413
33,423333	0,2	-0,496091
33,426667	0,2	-0,495338
33,430000	0,2	-0,494535
33,433333	0,2	-0,493762
33,436667	0,2	-0,492910
33,440000	0,2	-0,491863
33,443333	0,2	-0,490424
33,446667	0,2	-0,488599
33,450000	0,2	-0,487055
33,453333	0,2	-0,486797
33,456667	0,2	-0,488270
33,460000	0,2	-0,491028
33,463333	0,2	-0,494136
33,466667	0,2	-0,496726
33,470000	0,2	-0,498264
33,473333	0,2	-0,498628
33,476667	0,2	-0,498325
33,480000	0,2	-0,498341
33,483333	0,2	-0,499195
33,486667	0,2	-0,500419
33,490000	0,2	-0,501226
33,493333	0,2	-0,501226
33,496667	0,2	-0,500435
33,500000	0,2	-0,499089
33,503333	0,2	-0,497544
33,506667	0,2	-0,496170
33,510000	0,2	-0,495214
33,513333	0,2	-0,494585
33,516667	0,2	-0,493938
33,520000	0,2	-0,493034
33,523333	0,2	-0,491826
33,526667	0,2	-0,490428
33,530000	0,2	-0,489216
33,533333	0,2	-0,488730
33,536667	0,2	-0,489352
33,540000	0,2	-0,490944
33,543333	0,2	-0,492922
33,546667	0,2	-0,494983
33,550000	0,2	-0,497255
33,553333	0,2	-0,499568
33,556667	0,2	-0,501403
33,560000	0,2	-0,502519
33,563333	0,2	-0,503105
33,566667	0,2	-0,503479
33,570000	0,2	-0,503822
33,573333	0,2	-0,504171
33,576667	0,2	-0,504509
33,580000	0,2	-0,504826
33,583333	0,2	-0,505177
33,586667	0,2	-0,505520
33,590000	0,2	-0,505563
33,593333	0,2	-0,504985
33,596667	0,2	-0,503682
33,600000	0,2	-0,501817
33,603333	0,2	-0,499824
33,606667	0,2	-0,498287
33,610000	0,2	-0,497597
33,613333	0,2	-0,497749
33,616667	0,2	-0,498474
33,620000	0,2	-0,499348
33,623333	0,2	-0,499872
33,626667	0,2	-0,499788
33,630000	0,2	-0,499221
33,633333	0,2	-0,498450
33,636667	0,2	-0,497675
33,640000	0,2	-0,496985
33,643333	0,2	-0,496407
33,646667	0,2	-0,495924
33,650000	0,2	-0,495644
33,653333	0,2	-0,495878
33,656667	0,2	-0,496753
33,660000	0,2	-0,497969
33,663333	0,2	-0,499128
33,666667	0,2	-0,500012
33,670000	0,2	-0,500468
33,673333	0,2	-0,500263
33,676667	0,2	-0,499232
33,680000	0,2	-0,497514
33,683333	0,2	-0,495553
33,686667	0,2	-0,493906
33,690000	0,2	-0,493078
33,693333	0,2	-0,493452
33,696667	0,2	-0,495087
33,700000	0,2	-0,497563
33,703333	0,2	-0,500235
33,706667	0,2	-0,502532
33,710000	0,2	-0,504080
33,713333	0,2	-0,504815
33,716667	0,2	-0,504929
33,720000	0,2	-0,504572
33,723333	0,2	-0,503721
33,726667	0,2	-0,502435
33,730000	0,2	-0,501135
33,733333	0,2	-0,500349
33,736667	0,2	-0,500196
33,740000	0,2	-0,500395
33,743333	0,2	-0,500650
33,746667	0,2	-0,500791
33,750000	0,2	-0,500735
33,753333	0,2	-0,500502
33,756667	0,2	-0,500318
33,760000	0,2	-0,500478
33,763333	0,2	-0,500929
33,766667	0,2	-0,501310
33,770000	0,2	-0,501480
33,773333	0,2	-0,501789
33,776667	0,2	-0,502706
33,780000	0,2	-0,504219
33,783333	0,2	-0,505799
33,786667	0,2	-0,507042
33,790000	0,2	-0,508211
33,793333	0,2	-0,509886
33,796667	0,2	-0,512144
33,800000	0,2	-0,514433
33,803333	0,2	-0,516059
33,806667	0,2	-0,516620
33,810000	0,2	-0,516248
33,813333	0,2	-0,515413
33,816667	0,2	-0,514483
33,820000	0,2	-0,513717
33,823333	0,2	-0,513386
33,826667	0,2	-0,513625
33,830000	0,2	-0,514354
33,833333	0,2	-0,515317
33,836667	0,2	-0,516162
33,840000	0,2	-0,516664
33,843333	0,2	-0,516740
33,846667	0,2	-0,516382
33,850000	0,2	-0,515895
33,853333	0,2	-0,515866
33,856667	0,2	-0,516552
33,860000	0,2	-0,517610
33,863333	0,2	-0,518670
33,866667	0,2	-0,519957
33,870000	0,2	-0,522068
33,873333	0,2	-0,525258
33,876667	0,2	-0,529122
33,880000	0,2	-0,532877
33,883333	0,2	-0,535935
33,886667	0,2	-0,538277
33,890000	0,2	-0,540115
33,893333	0,2	-0,541305
33,896667	0,2	-0,541502
33,900000	0,2	-0,540815
33,903333	0,2	-0,539791
33,906667	0,2	-0,538799
33,910000	0,2	-0,537930
33,913333	0,2	-0,537345
33,916667	0,2	-0,537193
33,920000	0,2	-0,537510
33,923333	0,2	-0,538455
33,926667	0,2	-0,540242
33,930000	0,2	-0,542956
33,933333	0,2	-0,546572
33,936667	0,2	-0,550851
33,940000	0,2	-0,555163
33,943333	0,2	-0,558815
33,946667	0,2	-0,561561
33,950000	0,2	-0,563467
33,953333	0,2	-0,564560
33,956667	0,2	-0,565125
33,960000	0,2	-0,565784
33,963333	0,2	-0,566746
33,966667	0,2	-0,567650
33,970000	0,2	-0,568269
33,973333	0,2	-0,568776
33,976667	0,2	-0,569443
33,980000	0,2	-0,570163
33,983333	0,2	-0,570334
33,986667	0,2	-0,569616
33,990000	0,2	-0,568422
33,993333	0,2	-0,567457
33,996667	0,2	-0,567394
34,000000	0,2	-0,568802
34,003333	0,2	-0,571884
34,006667	0,2	-0,576272
34,010000	0,2	-0,581013
34,013333	0,2	-0,584968
34,016667	0,2	-0,587594
34,020000	0,2	-0,589238
34,023333	0,2	-0,590635
34,026667	0,2	-0,592275
34,030000	0,2	-0,594124
34,033333	0,2	-0,595701
34,036667	0,2	-0,596533
34,040000	0,2	-0,596578
34,043333	0,2	-0,596037
34,046667	0,2	-0,594994
34,050000	0,2	-0,593455
34,053333	0,2	-0,591636
34,056667	0,2	-0,589983
34,060000	0,2	-0,588746
34,063333	0,2	-0,587735
34,066667	0,2	-0,586756
34,070000	0,2	-0,585823
34,073333	0,2	-0,584951
34,076667	0,2	-0,584277
34,080000	0,2	-0,584156
34,083333	0,2	-0,584924
34,086667	0,2	-0,586770
34,090000	0,2	-0,589579
34,093333	0,2	-0,592706
34,096667	0,2	-0,595350
34,100000	0,2	-0,597183
34,103333	0,2	-0,598463
34,106667	0,2	-0,599645
34,110000	0,2	-0,600768
34,113333	0,2	-0,601274
34,116667	0,2	-0,600591
34,120000	0,2	-0,598593
34,123333	0,2	-0,595545
34,126667	0,2	-0,591923
34,130000	0,2	-0,588184
34,133333	0,2	-0,584486
34,136667	0,2	-0,580535
34,140000	0,2	-0,575913
34,143333	0,2	-0,570825
34,146667	0,2	-0,566217
34,150000	0,2	-0,562818
34,153333	0,2	-0,560497
34,156667	0,2	-0,558901
34,160000	0,2	-0,558148
34,163333	0,2	-0,558428
34,166667	0,2	-0,559388
34,170000	0,2	-0,560572
34,173333	0,2	-0,562157
34,176667	0,2	-0,564497
34,180000	0,2	-0,567214
34,183333	0,2	-0,569355
34,186667	0,2	-0,570066
34,190000	0,2	-0,568934
34,193333	0,2	-0,566067
34,196667	0,2	-0,561888
34,200000	0,2	-0,556747
34,203333	0,2	-0,550857
34,206667	0,2	-0,544515
34,210000	0,2	-0,538147
34,213333	0,2	-0,532111
34,216667	0,2	-0,526636
34,220000	0,2	-0,521850
34,223333	0,2	-0,517616
34,226667	0,2	-0,513519
34,230000	0,2	-0,509385
34,233333	0,2	-0,505665
34,236667	0,2	-0,502999
34,240000	0,2	-0,501556
34,243333	0,2	-0,501075
34,246667	0,2	-0,501182
34,250000	0,2	-0,501314
34,253333	0,2	-0,500726
34,256667	0,2	-0,498968
34,260000	0,2	-0,496420
34,263333	0,2	-0,494113
34,266667	0,2	-0,492629
34,270000	0,2	-0,491427
34,273333	0,2	-0,489483
34,276667	0,2	-0,486158
34,280000	0,2	-0,481324
34,283333	0,2	-0,475128
34,286667	0,2	-0,467877
34,290000	0,2	-0,460108
34,293333	0,2	-0,452502
34,296667	0,2	-0,445498
34,300000	0,2	-0,439204
34,303333	0,2	-0,433664
34,306667	0,2	-0,428918
34,310000	0,2	-0,424965
34,313333	0,2	-0,421770
34,316667	0,2	-0,419260
34,320000	0,2	-0,417525
34,323333	0,2	-0,416862
34,326667	0,2	-0,417324
34,330000	0,2	-0,418425
34,333333	0,2	-0,419292
34,336667	0,2	-0,419108
34,340000	0,2	-0,417739
34,343333	0,2	-0,415795
34,346667	0,2	-0,413795
34,350000	0,2	-0,411405
34,353333	0,2	-0,407629
34,356667	0,2	-0,401763
34,360000	0,2	-0,394127
34,363333	0,2	-0,385717
34,366667	0,2	-0,377454
34,370000	0,2	-0,369901
34,373333	0,2	-0,363020
34,376667	0,2	-0,356092
34,380000	0,2	-0,348557
34,383333	0,2	-0,341038
34,386667	0,2	-0,335106
34,390000	0,2	-0,331999
34,393333	0,2	-0,331768
34,396667	0,2	-0,333403
34,400000	0,2	-0,335367
34,403333	0,2	-0,336388
34,406667	0,2	-0,336096
34,410000	0,2	-0,334850
34,413333	0,2	-0,333235
34,416667	0,2	-0,331699
34,420000	0,2	-0,330273
34,423333	0,2	-0,328598
34,426667	0,2	-0,326132
34,430000	0,2	-0,322509
34,433333	0,2	-0,317848
34,436667	0,2	-0,312548
34,440000	0,2	-0,306953
34,443333	0,2	-0,301174
34,446667	0,2	-0,295087
34,450000	0,2	-0,288629
34,453333	0,2	-0,281951
34,456667	0,2	-0,275276
34,460000	0,2	-0,268753
34,463333	0,2	-0,262440
34,466667	0,2	-0,256527
34,470000	0,2	-0,251555
34,473333	0,2	-0,248230
34,476667	0,2	-0,246863
34,480000	0,2	-0,247156
34,483333	0,2	-0,248676
34,486667	0,2	-0,250931
34,490000	0,2	-0,252875
34,493333	0,2	-0,253238
34,496667	0,2	-0,251650
34,500000	0,2	-0,248910
34,503333	0,2	-0,245989
34,506667	0,2	-0,243123
34,510000	0,2	-0,239793
34,513333	0,2	-0,235265
34,516667	0,2	-0,229368
34,520000	0,2	-0,222760
34,523333	0,2	-0,216264
34,526667	0,2	-0,210137
34,530000	0,2	-0,203973
34,533333	0,2	-0,197260
34,536667	0,2	-0,190147
34,540000	0,2	-0,183502
34,543333	0,2	-0,178173
34,546667	0,2	-0,174440
34,550000	0,2	-0,172111
34,553333	0,2	-0,170866
34,556667	0,2	-0,170571
34,560000	0,2	-0,171266
34,563333	0,2	-0,172791
34,566667	0,2	-0,174591
34,570000	0,2	-0,176071
34,573333	0,2	-0,177018
34,576667	0,2	-0,177646
34,580000	0,2	-0,178314
34,583333	0,2	-0,179165
34,586667	0,2	-0,179813
34,590000	0,2	-0,179310
34,593333	0,2	-0,176759
34,596667	0,2	-0,172266
34,600000	0,2	-0,167027
34,603333	0,2	-0,162240
34,606667	0,2	-0,158092
34,610000	0,2	-0,153932
34,613333	0,2	-0,149244
34,616667	0,2	-0,144237
34,620000	0,2	-0,139682
34,623333	0,2	-0,136518
34,626667	0,2	-0,135395
34,630000	0,2	-0,136299
34,633333	0,2	-0,138571
34,636667	0,2	-0,141186
34,640000	0,2	-0,143086
34,643333	0,2	-0,143483
34,646667	0,2	-0,142220
34,650000	0,2	-0,139997
34,653333	0,2	-0,137963
34,656667	0,2	-0,136863
34,660000	0,2	-0,136549
34,663333	0,2	-0,136072
34,666667	0,2	-0,134175
34,670000	0,2	-0,130006
34,673333	0,2	-0,123721
34,676667	0,2	-0,116461
34,680000	0,2	-0,109511
34,683333	0,2	-0,103574
34,686667	0,2	-0,098743
34,690000	0,2	-0,094724
34,693333	0,2	-0,091034
34,696667	0,2	-0,087164
34,700000	0,2	-0,082818
34,703333	0,2	-0,078252
34,706667	0,2	-0,074257
34,710000	0,2	-0,071731
34,713333	0,2	-0,071357
34,716667	0,2	-0,073305
34,720000	0,2	-0,076868
34,723333	0,2	-0,080563
34,726667	0,2	-0,082833
34,730000	0,2	-0,082823
34,733333	0,2	-0,080781
34,736667	0,2	-0,077791
34,740000	0,2	-0,074980
34,743333	0,2	-0,072859
34,746667	0,2	-0,071156
34,750000	0,2	-0,068939
34,753333	0,2	-0,065108
34,756667	0,2	-0,059234
34,760000	0,2	-0,051830
34,763333	0,2	-0,043851
34,766667	0,2	-0,036199
34,770000	0,2	-0,029408
34,773333	0,2	-0,023476
34,776667	0,2	-0,018288
34,780000	0,2	-0,014207
34,783333	0,2	-0,011874
34,786667	0,2	-0,011497
34,790000	0,2	-0,012567
34,793333	0,2	-0,014154
34,796667	0,2	-0,015461
34,800000	0,2	-0,016118
34,803333	0,2	-0,015997
34,806667	0,2	-0,015086
34,810000	0,2	-0,013694
34,813333	0,2	-0,012257
34,816667	0,2	-0,010662
34,820000	0,2	-0,008350
34,823333	0,2	-0,005092
34,826667	0,2	-0,000980
34,830000	0,2	0,004029
34,833333	0,2	0,009948
34,836667	0,2	0,016375
34,840000	0,2	0,022590
34,843333	0,2	0,028123
34,846667	0,2	0,033276
34,850000	0,2	0,038966
34,853333	0,2	0,045879
34,856667	0,2	0,053689
34,860000	0,2	0,061193
34,863333	0,2	0,067213
34,866667	0,2	0,071237
34,870000	0,2	0,073204
34,873333	0,2	0,073253
34,876667	0,2	0,072026
34,880000	0,2	0,070741
34,883333	0,2	0,070556
34,886667	0,2	0,071945
34,890000	0,2	0,074510
34,893333	0,2	0,077231
34,896667	0,2	0,079078
34,900000	0,2	0,079726
34,903333	0,2	0,080012
34,906667	0,2	0,081472
34,910000	0,2	0,085002
34,913333	0,2	0,090250
34,916667	0,2	0,096510
34,920000	0,2	0,103516
34,923333	0,2	0,111118
34,926667	0,2	0,118726
34,930000	0,2	0,125570
34,933333	0,2	0,131445
34,936667	0,2	0,136484
34,940000	0,2	0,140424
34,943333	0,2	0,142772
34,946667	0,2	0,143396
34,950000	0,2	0,142815
34,953333	0,2	0,142002
34,956667	0,2	0,141683
34,960000	0,2	0,141911
34,963333	0,2	0,142479
34,966667	0,2	0,143429
34,970000	0,2	0,144974
34,973333	0,2	0,147168
34,976667	0,2	0,149907
34,980000	0,2	0,153120
34,983333	0,2	0,156825
34,986667	0,2	0,161182
34,990000	0,2	0,166503
34,993333	0,2	0,172979
34,996667	0,2	0,180371
35,000000	0,2	0,188057
35,003333	0,2	0,195464
35,006667	0,2	0,202489
35,010000	0,2	0,209298
35,013333	0,2	0,215642
35,016667	0,2	0,220645
35,020000	0,2	0,223324
35,023333	0,2	0,223133
35,026667	0,2	0,220368
35,030000	0,2	0,216311
35,033333	0,2	0,212656
35,036667	0,2	0,210673
35,040000	0,2	0,210858
35,043333	0,2	0,212957
35,046667	0,2	0,216175
35,050000	0,2	0,219461
35,053333	0,2	0,221935
35,056667	0,2	0,223680
35,060000	0,2	0,225862
35,063333	0,2	0,229693
35,066667	0,2	0,235705
35,070000	0,2	0,243969
35,073333	0,2	0,254147
35,076667	0,2	0,265079
35,080000	0,2	0,275099
35,083333	0,2	0,283222
35,086667	0,2	0,289676
35,090000	0,2	0,295091
35,093333	0,2	0,299621
35,096667	0,2	0,303174
35,100000	0,2	0,306015
35,103333	0,2	0,308383
35,106667	0,2	0,309730
35,110000	0,2	0,309094
35,113333	0,2	0,306035
35,116667	0,2	0,301039
35,120000	0,2	0,295386
35,123333	0,2	0,290600
35,126667	0,2	0,287759
35,130000	0,2	0,287100
35,133333	0,2	0,288006
35,136667	0,2	0,289423
35,140000	0,2	0,290735
35,143333	0,2	0,292281
35,146667	0,2	0,294665
35,150000	0,2	0,297936
35,153333	0,2	0,301985
35,156667	0,2	0,307002
35,160000	0,2	0,313124
35,163333	0,2	0,320118
35,166667	0,2	0,327429
35,170000	0,2	0,334319
35,173333	0,2	0,340143
35,176667	0,2	0,344641
35,180000	0,2	0,348120
35,183333	0,2	0,351515
35,186667	0,2	0,356322
35,190000	0,2	0,364311
35,193333	0,2	0,376688
35,196667	0,2	0,393139
35,200000	0,2	0,411862
35,203333	0,2	0,430821
35,206667	0,2	0,448931
35,210000	0,2	0,466105
35,213333	0,2	0,482398
35,216667	0,2	0,497129
35,220000	0,2	0,508893
35,223333	0,2	0,516555
35,226667	0,2	0,520092
35,230000	0,2	0,520314
35,233333	0,2	0,518015
35,236667	0,2	0,513482
35,240000	0,2	0,506572
35,243333	0,2	0,497168
35,246667	0,2	0,485557
35,250000	0,2	0,472401
35,253333	0,2	0,458425
35,256667	0,2	0,444082
35,260000	0,2	0,429542
35,263333	0,2	0,415116
35,266667	0,2	0,401521
35,270000	0,2	0,389484
35,273333	0,2	0,379453
35,276667	0,2	0,371757
35,280000	0,2	0,366299
35,283333	0,2	0,362100
35,286667	0,2	0,358014
35,290000	0,2	0,353870
35,293333	0,2	0,350356
35,296667	0,2	0,348090
35,300000	0,2	0,347093
35,303333	0,2	0,346772
35,306667	0,2	0,346357
35,310000	0,2	0,345494
35,313333	0,2	0,344283
35,316667	0,2	0,342969
35,320000	0,2	0,341689
35,323333	0,2	0,340297
35,326667	0,2	0,338449
35,330000	0,2	0,335750
35,333333	0,2	0,331859
35,336667	0,2	0,326799
35,340000	0,2	0,321080
35,343333	0,2	0,315338
35,346667	0,2	0,309944
35,350000	0,2	0,305033
35,353333	0,2	0,300792
35,356667	0,2	0,297364
35,360000	0,2	0,294615
35,363333	0,2	0,292521
35,366667	0,2	0,291378
35,370000	0,2	0,291099
35,373333	0,2	0,291040
35,376667	0,2	0,290790
35,380000	0,2	0,290406
35,383333	0,2	0,289977
35,386667	0,2	0,289369
35,390000	0,2	0,288417
35,393333	0,2	0,287567
35,396667	0,2	0,287944
35,400000	0,2	0,290217
35,403333	0,2	0,293644
35,406667	0,2	0,296609
35,410000	0,2	0,297872
35,413333	0,2	0,296864
35,416667	0,2	0,293325
35,420000	0,2	0,287584
35,423333	0,2	0,280803
35,426667	0,2	0,274449
35,430000	0,2	0,269574
35,433333	0,2	0,266411
35,436667	0,2	0,264528
35,440000	0,2	0,263247
35,443333	0,2	0,261956
35,446667	0,2	0,260645
35,450000	0,2	0,260084
35,453333	0,2	0,260921
35,456667	0,2	0,263061
35,460000	0,2	0,266180
35,463333	0,2	0,269987
35,466667	0,2	0,274105
35,470000	0,2	0,278467
35,473333	0,2	0,283386
35,476667	0,2	0,289035
35,480000	0,2	0,295234
35,483333	0,2	0,301371
35,486667	0,2	0,306344
35,490000	0,2	0,309158
35,493333	0,2	0,309625
35,496667	0,2	0,308094
35,500000	0,2	0,304754
35,503333	0,2	0,299560
35,506667	0,2	0,292656
35,510000	0,2	0,284675
35,513333	0,2	0,276602
35,516667	0,2	0,269310
35,520000	0,2	0,263115
35,523333	0,2	0,257671
35,526667	0,2	0,252326
35,530000	0,2	0,246685
35,533333	0,2	0,240985
35,536667	0,2	0,236001
35,540000	0,2	0,232312
35,543333	0,2	0,229680
35,546667	0,2	0,227449
35,550000	0,2	0,225409
35,553333	0,2	0,223748
35,556667	0,2	0,222410
35,560000	0,2	0,221038
35,563333	0,2	0,219204
35,566667	0,2	0,216306
35,570000	0,2	0,211587
35,573333	0,2	0,204607
35,576667	0,2	0,195877
35,580000	0,2	0,186759
35,583333	0,2	0,178519
35,586667	0,2	0,171717
35,590000	0,2	0,166371
35,593333	0,2	0,162259
35,596667	0,2	0,159115
35,600000	0,2	0,156794
35,603333	0,2	0,155299
35,606667	0,2	0,154556
35,610000	0,2	0,154141
35,613333	0,2	0,153549
35,616667	0,2	0,152824
35,620000	0,2	0,152525
35,623333	0,2	0,152991
35,626667	0,2	0,153865
35,630000	0,2	0,154346
35,633333	0,2	0,153611
35,636667	0,2	0,151177
35,640000	0,2	0,147270
35,643333	0,2	0,142466
35,646667	0,2	0,136911
35,650000	0,2	0,130195
35,653333	0,2	0,121899
35,656667	0,2	0,112221
35,660000	0,2	0,102054
35,663333	0,2	0,092468
35,666667	0,2	0,084308
35,670000	0,2	0,078098
35,673333	0,2	0,073813
35,676667	0,2	0,070657
35,680000	0,2	0,067459
35,683333	0,2	0,063460
35,686667	0,2	0,058670
35,690000	0,2	0,053738
35,693333	0,2	0,049576
35,696667	0,2	0,046935
35,700000	0,2	0,046067
35,703333	0,2	0,046573
35,706667	0,2	0,047711
35,710000	0,2	0,048888
35,713333	0,2	0,049620
35,716667	0,2	0,049385
35,720000	0,2	0,047864
35,723333	0,2	0,045028
35,726667	0,2	0,040987
35,730000	0,2	0,035838
35,733333	0,2	0,029647
35,736667	0,2	0,022606
35,740000	0,2	0,014982
35,743333	0,2	0,006916
35,746667	0,2	-0,001459
35,750000	0,2	-0,009838
35,753333	0,2	-0,017808
35,756667	0,2	-0,025088
35,760000	0,2	-0,031648
35,763333	0,2	-0,037610
35,766667	0,2	-0,043079
35,770000	0,2	-0,048030
35,773333	0,2	-0,052257
35,776667	0,2	-0,055595
35,780000	0,2	-0,058290
35,783333	0,2	-0,061007
35,786667	0,2	-0,064401
35,790000	0,2	-0,068630
35,793333	0,2	-0,073227
35,796667	0,2	-0,077615
35,800000	0,2	-0,081765
35,803333	0,2	-0,086371
35,806667	0,2	-0,092492
35,810000	0,2	-0,100757
35,813333	0,2	-0,110706
35,816667	0,2	-0,121154
35,820000	0,2	-0,131052
35,823333	0,2	-0,139799
35,826667	0,2	-0,146987
35,830000	0,2	-0,152358
35,833333	0,2	-0,156322
35,836667	0,2	-0,160051
35,840000	0,2	-0,164685
35,843333	0,2	-0,170370
35,846667	0,2	-0,176066
35,850000	0,2	-0,180578
35,853333	0,2	-0,183762
35,856667	0,2	-0,186266
35,860000	0,2	-0,188476
35,863333	0,2	-0,190452
35,866667	0,2	-0,192410
35,870000	0,2	-0,194676
35,873333	0,2	-0,197400
35,876667	0,2	-0,200426
35,880000	0,2	-0,203431
35,883333	0,2	-0,206355
35,886667	0,2	-0,209642
35,890000	0,2	-0,213885
35,893333	0,2	-0,219307
35,896667	0,2	-0,225631
35,900000	0,2	-0,232301
35,903333	0,2	-0,238583
35,906667	0,2	-0,243720
35,910000	0,2	-0,247383
35,913333	0,2	-0,249892
35,916667	0,2	-0,251860
35,920000	0,2	-0,253789
35,923333	0,2	-0,255917
35,926667	0,2	-0,258321
35,930000	0,2	-0,260998
35,933333	0,2	-0,263632
35,936667	0,2	-0,265661
35,940000	0,2	-0,266837
35,943333	0,2	-0,267517
35,946667	0,2	-0,268486
35,950000	0,2	-0,270531
35,953333	0,2	-0,274037
35,956667	0,2	-0,279073
35,960000	0,2	-0,285615
35,963333	0,2	-0,293469
35,966667	0,2	-0,302249
35,970000	0,2	-0,311599
35,973333	0,2	-0,321101
35,976667	0,2	-0,329929
35,980000	0,2	-0,337287
35,983333	0,2	-0,343200
35,986667	0,2	-0,348342
35,990000	0,2	-0,353319
35,993333	0,2	-0,358513
35,996667	0,2	-0,364154
36,000000	0,2	-0,370151
36,003333	0,2	-0,375987
36,006667	0,2	-0,381029
36,010000	0,2	-0,384949
36,013333	0,2	-0,387777
36,016667	0,2	-0,389680
36,020000	0,2	-0,390970
36,023333	0,2	-0,392167
36,026667	0,2	-0,393655
36,030000	0,2	-0,395313
36,033333	0,2	-0,396773
36,036667	0,2	-0,397947
36,040000	0,2	-0,399078
36,043333	0,2	-0,400755
36,046667	0,2	-0,404029
36,050000	0,2	-0,409674
36,053333	0,2	-0,417261
36,056667	0,2	-0,425488
36,060000	0,2	-0,433152
36,063333	0,2	-0,439679
36,066667	0,2	-0,445232
36,070000	0,2	-0,450475
36,073333	0,2	-0,455864
36,076667	0,2	-0,461139
36,080000	0,2	-0,465585
36,083333	0,2	-0,468583
36,086667	0,2	-0,469902
36,090000	0,2	-0,469741
36,093333	0,2	-0,468738
36,096667	0,2	-0,467848
36,100000	0,2	-0,467794
36,103333	0,2	-0,468564
36,106667	0,2	-0,469687
36,110000	0,2	-0,471032
36,113333	0,2	-0,473134
36,116667	0,2	-0,476424
36,120000	0,2	-0,480548
36,123333	0,2	-0,484866
36,126667	0,2	-0,489235
36,130000	0,2	-0,493879
36,133333	0,2	-0,498841
36,136667	0,2	-0,504081
36,140000	0,2	-0,509801
36,143333	0,2	-0,516058
36,146667	0,2	-0,522327
36,150000	0,2	-0,527934
36,153333	0,2	-0,532668
36,156667	0,2	-0,536732
36,160000	0,2	-0,540471
36,163333	0,2	-0,544136
36,166667	0,2	-0,547609
36,170000	0,2	-0,550419
36,173333	0,2	-0,552177
36,176667	0,2	-0,552982
36,180000	0,2	-0,553466
36,183333	0,2	-0,554417
36,186667	0,2	-0,556251
36,190000	0,2	-0,558861
36,193333	0,2	-0,561969
36,196667	0,2	-0,565524
36,200000	0,2	-0,569648
36,203333	0,2	-0,574407
36,206667	0,2	-0,579700
36,210000	0,2	-0,585178
36,213333	0,2	-0,590445
36,216667	0,2	-0,595532
36,220000	0,2	-0,600890
36,223333	0,2	-0,606631
36,226667	0,2	-0,612153
36,230000	0,2	-0,616729
36,233333	0,2	-0,620063
36,236667	0,2	-0,622256
36,240000	0,2	-0,623633
36,243333	0,2	-0,624636
36,246667	0,2	-0,625622
36,250000	0,2	-0,626631
36,253333	0,2	-0,627532
36,256667	0,2	-0,628371
36,260000	0,2	-0,629371
36,263333	0,2	-0,630708
36,266667	0,2	-0,632415
36,270000	0,2	-0,634371
36,273333	0,2	-0,636227
36,276667	0,2	-0,637608
36,280000	0,2	-0,638554
36,283333	0,2	-0,639519
36,286667	0,2	-0,641128
36,290000	0,2	-0,643999
36,293333	0,2	-0,648267
36,296667	0,2	-0,653199
36,300000	0,2	-0,657666
36,303333	0,2	-0,661050
36,306667	0,2	-0,663520
36,310000	0,2	-0,665526
36,313333	0,2	-0,667413
36,316667	0,2	-0,669427
36,320000	0,2	-0,671649
36,323333	0,2	-0,673821
36,326667	0,2	-0,675545
36,330000	0,2	-0,676872
36,333333	0,2	-0,678415
36,336667	0,2	-0,680559
36,340000	0,2	-0,682971
36,343333	0,2	-0,685242
36,346667	0,2	-0,687490
36,350000	0,2	-0,689964
36,353333	0,2	-0,692508
36,356667	0,2	-0,694745
36,360000	0,2	-0,696609
36,363333	0,2	-0,698460
36,366667	0,2	-0,700866
36,370000	0,2	-0,704283
36,373333	0,2	-0,708575
36,376667	0,2	-0,712961
36,380000	0,2	-0,716706
36,383333	0,2	-0,719666
36,386667	0,2	-0,721992
36,390000	0,2	-0,723546
36,393333	0,2	-0,723916
36,396667	0,2	-0,722984
36,400000	0,2	-0,721302
36,403333	0,2	-0,719760
36,406667	0,2	-0,718874
36,410000	0,2	-0,718579
36,413333	0,2	-0,718720
36,416667	0,2	-0,719460
36,420000	0,2	-0,721101
36,423333	0,2	-0,723657
36,426667	0,2	-0,726730
36,430000	0,2	-0,729803
36,433333	0,2	-0,732555
36,436667	0,2	-0,734888
36,440000	0,2	-0,736737
36,443333	0,2	-0,738141
36,446667	0,2	-0,739647
36,450000	0,2	-0,742245
36,453333	0,2	-0,746467
36,456667	0,2	-0,751621
36,460000	0,2	-0,756324
36,463333	0,2	-0,759780
36,466667	0,2	-0,762013
36,470000	0,2	-0,763273
36,473333	0,2	-0,763876
36,476667	0,2	-0,764192
36,480000	0,2	-0,764519
36,483333	0,2	-0,765082
36,486667	0,2	-0,765891
36,490000	0,2	-0,766699
36,493333	0,2	-0,767241
36,496667	0,2	-0,767315
36,500000	0,2	-0,766825
36,503333	0,2	-0,766041
36,506667	0,2	-0,765715
36,510000	0,2	-0,766486
36,513333	0,2	-0,768170
36,516667	0,2	-0,770136
36,520000	0,2	-0,772115
36,523333	0,2	-0,774009
36,526667	0,2	-0,775400
36,530000	0,2	-0,776052
36,533333	0,2	-0,776467
36,536667	0,2	-0,777432
36,540000	0,2	-0,779259
36,543333	0,2	-0,781705
36,546667	0,2	-0,784233
36,550000	0,2	-0,786129
36,553333	0,2	-0,786880
36,556667	0,2	-0,786811
36,560000	0,2	-0,786887
36,563333	0,2	-0,787703
36,566667	0,2	-0,788992
36,570000	0,2	-0,790035
36,573333	0,2	-0,790236
36,576667	0,2	-0,789438
36,580000	0,2	-0,788156
36,583333	0,2	-0,787513
36,586667	0,2	-0,788532
36,590000	0,2	-0,791301
36,593333	0,2	-0,794802
36,596667	0,2	-0,797792
36,600000	0,2	-0,799902
36,603333	0,2	-0,801469
36,606667	0,2	-0,802679
36,610000	0,2	-0,803534
36,613333	0,2	-0,804156
36,616667	0,2	-0,804636
36,620000	0,2	-0,804855
36,623333	0,2	-0,804687
36,626667	0,2	-0,804227
36,630000	0,2	-0,803867
36,633333	0,2	-0,804181
36,636667	0,2	-0,805463
36,640000	0,2	-0,807296
36,643333	0,2	-0,808788
36,646667	0,2	-0,809348
36,650000	0,2	-0,809191
36,653333	0,2	-0,809015
36,656667	0,2	-0,809334
36,660000	0,2	-0,810000
36,663333	0,2	-0,810267
36,666667	0,2	-0,809502
36,670000	0,2	-0,807827
36,673333	0,2	-0,806054
36,676667	0,2	-0,805096
36,680000	0,2	-0,805314
36,683333	0,2	-0,806464
36,686667	0,2	-0,808188
36,690000	0,2	-0,810209
36,693333	0,2	-0,812112
36,696667	0,2	-0,813434
36,700000	0,2	-0,814042
36,703333	0,2	-0,814162
36,706667	0,2	-0,814199
36,710000	0,2	-0,814448
36,713333	0,2	-0,814652
36,716667	0,2	-0,814035
36,720000	0,2	-0,811873
36,723333	0,2	-0,807802
36,726667	0,2	-0,801697
36,730000	0,2	-0,793670
36,733333	0,2	-0,784233
36,736667	0,2	-0,774106
36,740000	0,2	-0,763746
36,743333	0,2	-0,753098
36,746667	0,2	-0,741800
36,750000	0,2	-0,729587
36,753333	0,2	-0,716508
36,756667	0,2	-0,702886
36,760000	0,2	-0,689085
36,763333	0,2	-0,675342
36,766667	0,2	-0,661874
36,770000	0,2	-0,649090
36,773333	0,2	-0,637751
36,776667	0,2	-0,629052
36,780000	0,2	-0,624291
36,783333	0,2	-0,624142
36,786667	0,2	-0,628171
36,790000	0,2	-0,634958
36,793333	0,2	-0,642759
36,796667	0,2	-0,650421
36,800000	0,2	-0,657865
36,803333	0,2	-0,665811
36,806667	0,2	-0,674924
36,810000	0,2	-0,685090
36,813333	0,2	-0,695554
36,816667	0,2	-0,705630
36,820000	0,2	-0,715219
36,823333	0,2	-0,724557
36,826667	0,2	-0,733610
36,830000	0,2	-0,742102
36,833333	0,2	-0,749886
36,836667	0,2	-0,756916
36,840000	0,2	-0,763169
36,843333	0,2	-0,768627
36,846667	0,2	-0,773230
36,850000	0,2	-0,777128
36,853333	0,2	-0,780899
36,856667	0,2	-0,785117
36,860000	0,2	-0,789793
36,863333	0,2	-0,794364
36,866667	0,2	-0,798134
36,870000	0,2	-0,800707
36,873333	0,2	-0,802090
36,876667	0,2	-0,802664
36,880000	0,2	-0,803042
36,883333	0,2	-0,803709
36,886667	0,2	-0,804726
36,890000	0,2	-0,805700
36,893333	0,2	-0,806077
36,896667	0,2	-0,805740
36,900000	0,2	-0,805233
36,903333	0,2	-0,805238
36,906667	0,2	-0,805998
36,910000	0,2	-0,807449
36,913333	0,2	-0,809541
36,916667	0,2	-0,812032
36,920000	0,2	-0,814448
36,923333	0,2	-0,816549
36,926667	0,2	-0,818634
36,930000	0,2	-0,821175
36,933333	0,2	-0,823940
36,936667	0,2	-0,826062
36,940000	0,2	-0,827212
36,943333	0,2	-0,827986
36,946667	0,2	-0,828996
36,950000	0,2	-0,830068
36,953333	0,2	-0,830445
36,956667	0,2	-0,829586
36,960000	0,2	-0,827614
36,963333	0,2	-0,825025
36,966667	0,2	-0,822087
36,970000	0,2	-0,818858
36,973333	0,2	-0,815781
36,976667	0,2	-0,813692
36,980000	0,2	-0,813150
36,983333	0,2	-0,814080
36,986667	0,2	-0,815908
36,990000	0,2	-0,817974
36,993333	0,2	-0,819984
36,996667	0,2	-0,821925
37,000000	0,2	-0,823607
37,003333	0,2	-0,824724
37,006667	0,2	-0,825128
37,010000	0,2	-0,824892
37,013333	0,2	-0,824539
37,016667	0,2	-0,824835
37,020000	0,2	-0,825916
37,023333	0,2	-0,827217
37,026667	0,2	-0,828241
37,030000	0,2	-0,828957
37,033333	0,2	-0,829529
37,036667	0,2	-0,829951
37,040000	0,2	-0,830183
37,043333	0,2	-0,830425
37,046667	0,2	-0,830951
37,050000	0,2	-0,831932
37,053333	0,2	-0,833306
37,056667	0,2	-0,834536
37,060000	0,2	-0,834923
37,063333	0,2	-0,834271
37,066667	0,2	-0,832900
37,070000	0,2	-0,831259
37,073333	0,2	-0,829803
37,076667	0,2	-0,829008
37,080000	0,2	-0,829167
37,083333	0,2	-0,830146
37,086667	0,2	-0,831624
37,090000	0,2	-0,833549
37,093333	0,2	-0,836046
37,096667	0,2	-0,838870
37,100000	0,2	-0,841358
37,103333	0,2	-0,842931
37,106667	0,2	-0,843433
37,110000	0,2	-0,843135
37,113333	0,2	-0,842560
37,116667	0,2	-0,842155
37,120000	0,2	-0,842069
37,123333	0,2	-0,842205
37,126667	0,2	-0,842487
37,130000	0,2	-0,843016
37,133333	0,2	-0,843930
37,136667	0,2	-0,845248
37,140000	0,2	-0,846828
37,143333	0,2	-0,848448
37,146667	0,2	-0,849945
37,150000	0,2	-0,851203
37,153333	0,2	-0,852138
37,156667	0,2	-0,852889
37,160000	0,2	-0,853781
37,163333	0,2	-0,855097
37,166667	0,2	-0,856922
37,170000	0,2	-0,858936
37,173333	0,2	-0,860615
37,176667	0,2	-0,861708
37,180000	0,2	-0,862281
37,183333	0,2	-0,862540
37,186667	0,2	-0,862688
37,190000	0,2	-0,862703
37,193333	0,2	-0,862292
37,196667	0,2	-0,861240
37,200000	0,2	-0,859818
37,203333	0,2	-0,858613
37,206667	0,2	-0,858008
37,210000	0,2	-0,858063
37,213333	0,2	-0,858533
37,216667	0,2	-0,858933
37,220000	0,2	-0,859027
37,223333	0,2	-0,859237
37,226667	0,2	-0,860306
37,230000	0,2	-0,862494
37,233333	0,2	-0,865070
37,236667	0,2	-0,866955
37,240000	0,2	-0,867840
37,243333	0,2	-0,868180
37,246667	0,2	-0,868482
37,250000	0,2	-0,869047
37,253333	0,2	-0,869932
37,256667	0,2	-0,870951
37,260000	0,2	-0,871866
37,263333	0,2	-0,872476
37,266667	0,2	-0,872546
37,270000	0,2	-0,871987
37,273333	0,2	-0,870894
37,276667	0,2	-0,869154
37,280000	0,2	-0,866467
37,283333	0,2	-0,862955
37,286667	0,2	-0,859311
37,290000	0,2	-0,856312
37,293333	0,2	-0,854485
37,296667	0,2	-0,854181
37,300000	0,2	-0,855549
37,303333	0,2	-0,858219
37,306667	0,2	-0,861281
37,310000	0,2	-0,863829
37,313333	0,2	-0,865399
37,316667	0,2	-0,866033
37,320000	0,2	-0,866083
37,323333	0,2	-0,865887
37,326667	0,2	-0,865669
37,330000	0,2	-0,865558
37,333333	0,2	-0,865572
37,336667	0,2	-0,865714
37,340000	0,2	-0,866035
37,343333	0,2	-0,866523
37,346667	0,2	-0,867071
37,350000	0,2	-0,867595
37,353333	0,2	-0,867943
37,356667	0,2	-0,867811
37,360000	0,2	-0,867110
37,363333	0,2	-0,866265
37,366667	0,2	-0,865782
37,370000	0,2	-0,865683
37,373333	0,2	-0,865696
37,376667	0,2	-0,865797
37,380000	0,2	-0,866213
37,383333	0,2	-0,866884
37,386667	0,2	-0,867346
37,390000	0,2	-0,867350
37,393333	0,2	-0,867238
37,396667	0,2	-0,867355
37,400000	0,2	-0,867615
37,403333	0,2	-0,867941
37,406667	0,2	-0,868318
37,410000	0,2	-0,868383
37,413333	0,2	-0,867820
37,416667	0,2	-0,866740
37,420000	0,2	-0,865301
37,423333	0,2	-0,863668
37,426667	0,2	-0,862206
37,430000	0,2	-0,861074
37,433333	0,2	-0,860057
37,436667	0,2	-0,859101
37,440000	0,2	-0,858509
37,443333	0,2	-0,858602
37,446667	0,2	-0,859462
37,450000	0,2	-0,860973
37,453333	0,2	-0,862984
37,456667	0,2	-0,865234
37,460000	0,2	-0,867208
37,463333	0,2	-0,868355
37,466667	0,2	-0,868607
37,470000	0,2	-0,868555
37,473333	0,2	-0,868735
37,476667	0,2	-0,868872
37,480000	0,2	-0,868278
37,483333	0,2	-0,866841
37,486667	0,2	-0,865398
37,490000	0,2	-0,865095
37,493333	0,2	-0,866399
37,496667	0,2	-0,868679
37,500000	0,2	-0,870655
37,503333	0,2	-0,871319
37,506667	0,2	-0,870504
37,510000	0,2	-0,868623
37,513333	0,2	-0,866209
37,516667	0,2	-0,863750
37,520000	0,2	-0,861604
37,523333	0,2	-0,860001
37,526667	0,2	-0,859139
37,530000	0,2	-0,859112
37,533333	0,2	-0,859769
37,536667	0,2	-0,860647
37,540000	0,2	-0,861179
37,543333	0,2	-0,861208
37,546667	0,2	-0,861119
37,550000	0,2	-0,861268
37,553333	0,2	-0,861556
37,556667	0,2	-0,861528
37,560000	0,2	-0,860657
37,563333	0,2	-0,858822
37,566667	0,2	-0,856598
37,570000	0,2	-0,854810
37,573333	0,2	-0,853836
37,576667	0,2	-0,853493
37,580000	0,2	-0,853502
37,583333	0,2	-0,854001
37,586667	0,2	-0,855356
37,590000	0,2	-0,857434
37,593333	0,2	-0,859444
37,596667	0,2	-0,860557
37,600000	0,2	-0,860480
37,603333	0,2	-0,859420
37,606667	0,2	-0,857735
37,610000	0,2	-0,855649
37,613333	0,2	-0,853291
37,616667	0,2	-0,851118
37,620000	0,2	-0,850082
37,623333	0,2	-0,850832
37,626667	0,2	-0,852919
37,630000	0,2	-0,855297
37,633333	0,2	-0,857314
37,636667	0,2	-0,858773
37,640000	0,2	-0,859394
37,643333	0,2	-0,858985
37,646667	0,2	-0,858080
37,650000	0,2	-0,857697
37,653333	0,2	-0,858303
37,656667	0,2	-0,859433
37,660000	0,2	-0,860333
37,663333	0,2	-0,860488
37,666667	0,2	-0,859707
37,670000	0,2	-0,858193
37,673333	0,2	-0,856267
37,676667	0,2	-0,854066
37,680000	0,2	-0,851811
37,683333	0,2	-0,849873
37,686667	0,2	-0,848499
37,690000	0,2	-0,847819
37,693333	0,2	-0,847867
37,696667	0,2	-0,848445
37,700000	0,2	-0,849184
37,703333	0,2	-0,849758
37,706667	0,2	-0,850161
37,710000	0,2	-0,850810
37,713333	0,2	-0,852176
37,716667	0,2	-0,854273
37,720000	0,2	-0,856584
37,723333	0,2	-0,858318
37,726667	0,2	-0,858852
37,730000	0,2	-0,858259
37,733333	0,2	-0,857211
37,736667	0,2	-0,856144
37,740000	0,2	-0,854954
37,743333	0,2	-0,853521
37,746667	0,2	-0,852201
37,750000	0,2	-0,851583
37,753333	0,2	-0,851746
37,756667	0,2	-0,852119
37,760000	0,2	-0,852127
37,763333	0,2	-0,851617
37,766667	0,2	-0,850916
37,770000	0,2	-0,850676
37,773333	0,2	-0,851415
37,776667	0,2	-0,853070
37,780000	0,2	-0,854901
37,783333	0,2	-0,855969
37,786667	0,2	-0,855912
37,790000	0,2	-0,855092
37,793333	0,2	-0,854171
37,796667	0,2	-0,853749
37,800000	0,2	-0,853955
37,803333	0,2	-0,854322
37,806667	0,2	-0,854311
37,810000	0,2	-0,853825
37,813333	0,2	-0,853175
37,816667	0,2	-0,852701
37,820000	0,2	-0,852414
37,823333	0,2	-0,851873
37,826667	0,2	-0,850538
37,830000	0,2	-0,848430
37,833333	0,2	-0,846270
37,836667	0,2	-0,844840
37,840000	0,2	-0,844351
37,843333	0,2	-0,844391
37,846667	0,2	-0,844498
37,850000	0,2	-0,844703
37,853333	0,2	-0,845237
37,856667	0,2	-0,846009
37,860000	0,2	-0,846824
37,863333	0,2	-0,847753
37,866667	0,2	-0,848812
37,870000	0,2	-0,849587
37,873333	0,2	-0,849447
37,876667	0,2	-0,848130
37,880000	0,2	-0,846251
37,883333	0,2	-0,844871
37,886667	0,2	-0,844382
37,890000	0,2	-0,844340
37,893333	0,2	-0,844272
37,896667	0,2	-0,844078
37,900000	0,2	-0,843826
37,903333	0,2	-0,843599
37,906667	0,2	-0,843646
37,910000	0,2	-0,844203
37,913333	0,2	-0,844890
37,916667	0,2	-0,844926
37,920000	0,2	-0,844032
37,923333	0,2	-0,842493
37,926667	0,2	-0,840673
37,930000	0,2	-0,838928
37,933333	0,2	-0,837641
37,936667	0,2	-0,837084
37,940000	0,2	-0,837412
37,943333	0,2	-0,838729
37,946667	0,2	-0,840876
37,950000	0,2	-0,843276
37,953333	0,2	-0,845257
37,956667	0,2	-0,846353
37,960000	0,2	-0,846252
37,963333	0,2	-0,844901
37,966667	0,2	-0,842795
37,970000	0,2	-0,840770
37,973333	0,2	-0,839450
37,976667	0,2	-0,838969
37,980000	0,2	-0,839053
37,983333	0,2	-0,839195
37,986667	0,2	-0,839002
37,990000	0,2	-0,838526
37,993333	0,2	-0,838063
37,996667	0,2	-0,837836
38,000000	0,2	-0,837940
38,003333	0,2	-0,838310
38,006667	0,2	-0,838840
38,010000	0,2	-0,839512
38,013333	0,2	-0,840240
38,016667	0,2	-0,840756
38,020000	0,2	-0,840924
38,023333	0,2	-0,840993
38,026667	0,2	-0,841240
38,030000	0,2	-0,841539
38,033333	0,2	-0,841650
38,036667	0,2	-0,841658
38,040000	0,2	-0,841739
38,043333	0,2	-0,841827
38,046667	0,2	-0,841749
38,050000	0,2	-0,841381
38,053333	0,2	-0,840676
38,056667	0,2	-0,839704
38,060000	0,2	-0,838624
38,063333	0,2	-0,837568
38,066667	0,2	-0,836752
38,070000	0,2	-0,836653
38,073333	0,2	-0,837470
38,076667	0,2	-0,838527
38,080000	0,2	-0,838808
38,083333	0,2	-0,837844
38,086667	0,2	-0,835908
38,090000	0,2	-0,833747
38,093333	0,2	-0,832066
38,096667	0,2	-0,830918
38,100000	0,2	-0,829774
38,103333	0,2	-0,828257
38,106667	0,2	-0,826472
38,110000	0,2	-0,824731
38,113333	0,2	-0,823253
38,116667	0,2	-0,822060
38,120000	0,2	-0,821062
38,123333	0,2	-0,820185
38,126667	0,2	-0,819211
38,130000	0,2	-0,817694
38,133333	0,2	-0,815342
38,136667	0,2	-0,812207
38,140000	0,2	-0,808507
38,143333	0,2	-0,804733
38,146667	0,2	-0,801535
38,150000	0,2	-0,799048
38,153333	0,2	-0,796806
38,156667	0,2	-0,794412
38,160000	0,2	-0,791745
38,163333	0,2	-0,788781
38,166667	0,2	-0,785760
38,170000	0,2	-0,783180
38,173333	0,2	-0,781178
38,176667	0,2	-0,779257
38,180000	0,2	-0,776914
38,183333	0,2	-0,774136
38,186667	0,2	-0,771112
38,190000	0,2	-0,767996
38,193333	0,2	-0,765284
38,196667	0,2	-0,763794
38,200000	0,2	-0,763865
38,203333	0,2	-0,765247
38,206667	0,2	-0,767769
38,210000	0,2	-0,771352
38,213333	0,2	-0,775539
38,216667	0,2	-0,779602
38,220000	0,2	-0,783070
38,223333	0,2	-0,785963
38,226667	0,2	-0,788561
38,230000	0,2	-0,791095
38,233333	0,2	-0,793632
38,236667	0,2	-0,796090
38,240000	0,2	-0,798420
38,243333	0,2	-0,800695
38,246667	0,2	-0,802893
38,250000	0,2	-0,804816
38,253333	0,2	-0,806401
38,256667	0,2	-0,807836
38,260000	0,2	-0,809279
38,263333	0,2	-0,810781
38,266667	0,2	-0,812300
38,270000	0,2	-0,813644
38,273333	0,2	-0,814878
38,276667	0,2	-0,816554
38,280000	0,2	-0,818953
38,283333	0,2	-0,821643
38,286667	0,2	-0,824011
38,290000	0,2	-0,825608
38,293333	0,2	-0,826301
38,296667	0,2	-0,826472
38,300000	0,2	-0,826589
38,303333	0,2	-0,826664
38,306667	0,2	-0,826387
38,310000	0,2	-0,825447
38,313333	0,2	-0,823794
38,316667	0,2	-0,821872
38,320000	0,2	-0,820465
38,323333	0,2	-0,820197
38,326667	0,2	-0,821187
38,330000	0,2	-0,823069
38,333333	0,2	-0,825126
38,336667	0,2	-0,826504
38,340000	0,2	-0,826806
38,343333	0,2	-0,826494
38,346667	0,2	-0,826239
38,350000	0,2	-0,826126
38,353333	0,2	-0,825884
38,356667	0,2	-0,825485
38,360000	0,2	-0,825144
38,363333	0,2	-0,824958
38,366667	0,2	-0,824819
38,370000	0,2	-0,824468
38,373333	0,2	-0,823524
38,376667	0,2	-0,821893
38,380000	0,2	-0,820132
38,383333	0,2	-0,819038
38,386667	0,2	-0,818957
38,390000	0,2	-0,819672
38,393333	0,2	-0,820797
38,396667	0,2	-0,822114
38,400000	0,2	-0,823630
38,403333	0,2	-0,825326
38,406667	0,2	-0,826874
38,410000	0,2	-0,827832
38,413333	0,2	-0,828107
38,416667	0,2	-0,828048
38,420000	0,2	-0,828159
38,423333	0,2	-0,828740
38,426667	0,2	-0,829676
38,430000	0,2	-0,830483
38,433333	0,2	-0,830781
38,436667	0,2	-0,830624
38,440000	0,2	-0,830132
38,443333	0,2	-0,829100
38,446667	0,2	-0,827302
38,450000	0,2	-0,824897
38,453333	0,2	-0,822228
38,456667	0,2	-0,819546
38,460000	0,2	-0,817271
38,463333	0,2	-0,816127
38,466667	0,2	-0,816476
38,470000	0,2	-0,817633
38,473333	0,2	-0,818502
38,476667	0,2	-0,818772
38,480000	0,2	-0,818868
38,483333	0,2	-0,819099
38,486667	0,2	-0,819396
38,490000	0,2	-0,819740
38,493333	0,2	-0,820416
38,496667	0,2	-0,821594
38,500000	0,2	-0,823035
38,503333	0,2	-0,824403
38,506667	0,2	-0,825346
38,510000	0,2	-0,825419
38,513333	0,2	-0,824439
38,516667	0,2	-0,822949
38,520000	0,2	-0,821998
38,523333	0,2	-0,822204
38,526667	0,2	-0,823244
38,530000	0,2	-0,824417
38,533333	0,2	-0,825177
38,536667	0,2	-0,825051
38,540000	0,2	-0,823692
38,543333	0,2	-0,821234
38,546667	0,2	-0,818352
38,550000	0,2	-0,815870
38,553333	0,2	-0,814395
38,556667	0,2	-0,814258
38,560000	0,2	-0,815397
38,563333	0,2	-0,817206
38,566667	0,2	-0,818910
38,570000	0,2	-0,819995
38,573333	0,2	-0,820206
38,576667	0,2	-0,819556
38,580000	0,2	-0,818504
38,583333	0,2	-0,817714
38,586667	0,2	-0,817600
38,590000	0,2	-0,818316
38,593333	0,2	-0,819730
38,596667	0,2	-0,821297
38,600000	0,2	-0,822289
38,603333	0,2	-0,822161
38,606667	0,2	-0,820887
38,610000	0,2	-0,818920
38,613333	0,2	-0,816740
38,616667	0,2	-0,814726
38,620000	0,2	-0,813187
38,623333	0,2	-0,812194
38,626667	0,2	-0,811737
38,630000	0,2	-0,811906
38,633333	0,2	-0,812697
38,636667	0,2	-0,813975
38,640000	0,2	-0,815671
38,643333	0,2	-0,817639
38,646667	0,2	-0,819338
38,650000	0,2	-0,820149
38,653333	0,2	-0,820019
38,656667	0,2	-0,819313
38,660000	0,2	-0,818294
38,663333	0,2	-0,817093
38,666667	0,2	-0,815807
38,670000	0,2	-0,814490
38,673333	0,2	-0,813314
38,676667	0,2	-0,812561
38,680000	0,2	-0,812343
38,683333	0,2	-0,812586
38,686667	0,2	-0,813233
38,690000	0,2	-0,814168
38,693333	0,2	-0,815063
38,696667	0,2	-0,815518
38,700000	0,2	-0,815338
38,703333	0,2	-0,814637
38,706667	0,2	-0,813711
38,710000	0,2	-0,812874
38,713333	0,2	-0,812375
38,716667	0,2	-0,812348
38,720000	0,2	-0,812701
38,723333	0,2	-0,813124
38,726667	0,2	-0,813366
38,730000	0,2	-0,813345
38,733333	0,2	-0,813058
38,736667	0,2	-0,812728
38,740000	0,2	-0,812592
38,743333	0,2	-0,812475
38,746667	0,2	-0,812096
38,750000	0,2	-0,811527
38,753333	0,2	-0,810925
38,756667	0,2	-0,810213
38,760000	0,2	-0,809344
38,763333	0,2	-0,808633
38,766667	0,2	-0,808569
38,770000	0,2	-0,809216
38,773333	0,2	-0,809973
38,776667	0,2	-0,810076
38,780000	0,2	-0,809206
38,783333	0,2	-0,807658
38,786667	0,2	-0,805909
38,790000	0,2	-0,804189
38,793333	0,2	-0,802777
38,796667	0,2	-0,802209
38,800000	0,2	-0,802720
38,803333	0,2	-0,803773
38,806667	0,2	-0,804466
38,810000	0,2	-0,804418
38,813333	0,2	-0,804031
38,816667	0,2	-0,803802
38,820000	0,2	-0,803814
38,823333	0,2	-0,804047
38,826667	0,2	-0,804662
38,830000	0,2	-0,805806
38,833333	0,2	-0,807407
38,836667	0,2	-0,809165
38,840000	0,2	-0,810735
38,843333	0,2	-0,811903
38,846667	0,2	-0,812402
38,850000	0,2	-0,811883
38,853333	0,2	-0,810256
38,856667	0,2	-0,807732
38,860000	0,2	-0,804816
38,863333	0,2	-0,802398
38,866667	0,2	-0,801277
38,870000	0,2	-0,801527
38,873333	0,2	-0,802744
38,876667	0,2	-0,804575
38,880000	0,2	-0,806650
38,883333	0,2	-0,808438
38,886667	0,2	-0,809478
38,890000	0,2	-0,809671
38,893333	0,2	-0,809356
38,896667	0,2	-0,808930
38,900000	0,2	-0,808451
38,903333	0,2	-0,807923
38,906667	0,2	-0,807607
38,910000	0,2	-0,807693
38,913333	0,2	-0,808006
38,916667	0,2	-0,808122
38,920000	0,2	-0,807797
38,923333	0,2	-0,807261
38,926667	0,2	-0,806836
38,930000	0,2	-0,806477
38,933333	0,2	-0,805987
38,936667	0,2	-0,805466
38,940000	0,2	-0,805148
38,943333	0,2	-0,804967
38,946667	0,2	-0,804823
38,950000	0,2	-0,805078
38,953333	0,2	-0,806242
38,956667	0,2	-0,808382
38,960000	0,2	-0,811145
38,963333	0,2	-0,814037
38,966667	0,2	-0,816335
38,970000	0,2	-0,817039
38,973333	0,2	-0,815483
38,976667	0,2	-0,812114
38,980000	0,2	-0,808368
38,983333	0,2	-0,805573
38,986667	0,2	-0,804078
38,990000	0,2	-0,803587
38,993333	0,2	-0,803877
38,996667	0,2	-0,804727
39,000000	0,2	-0,805596
39,003333	0,2	-0,805942
39,006667	0,2	-0,805643
39,010000	0,2	-0,804852
39,013333	0,2	-0,803651
39,016667	0,2	-0,802055
39,020000	0,2	-0,800346
39,023333	0,2	-0,799088
39,026667	0,2	-0,798652
39,030000	0,2	-0,798967
39,033333	0,2	-0,799875
39,036667	0,2	-0,801340
39,040000	0,2	-0,803223
39,043333	0,2	-0,805264
39,046667	0,2	-0,807197
39,050000	0,2	-0,808707
39,053333	0,2	-0,809537
39,056667	0,2	-0,809735
39,060000	0,2	-0,809701
39,063333	0,2	-0,809827
39,066667	0,2	-0,810054
39,070000	0,2	-0,809990
39,073333	0,2	-0,809367
39,076667	0,2	-0,808293
39,080000	0,2	-0,807170
39,083333	0,2	-0,806315
39,086667	0,2	-0,805699
39,090000	0,2	-0,805082
39,093333	0,2	-0,804110
39,096667	0,2	-0,802567
39,100000	0,2	-0,800847
39,103333	0,2	-0,799774
39,106667	0,2	-0,799676
39,110000	0,2	-0,800004
39,113333	0,2	-0,800017
39,116667	0,2	-0,799631
39,120000	0,2	-0,799364
39,123333	0,2	-0,799582
39,126667	0,2	-0,800194
39,130000	0,2	-0,801117
39,133333	0,2	-0,802458
39,136667	0,2	-0,804095
39,140000	0,2	-0,805475
39,143333	0,2	-0,805985
39,146667	0,2	-0,805439
39,150000	0,2	-0,804129
39,153333	0,2	-0,802423
39,156667	0,2	-0,800594
39,160000	0,2	-0,799001
39,163333	0,2	-0,797919
39,166667	0,2	-0,797192
39,170000	0,2	-0,796358
39,173333	0,2	-0,795118
39,176667	0,2	-0,793564
39,180000	0,2	-0,791969
39,183333	0,2	-0,790680
39,186667	0,2	-0,790136
39,190000	0,2	-0,790617
39,193333	0,2	-0,792165
39,196667	0,2	-0,794680
39,200000	0,2	-0,797777
39,203333	0,2	-0,800710
39,206667	0,2	-0,802697
39,210000	0,2	-0,803419
39,213333	0,2	-0,803141
39,216667	0,2	-0,802402
39,220000	0,2	-0,801742
39,223333	0,2	-0,801400
39,226667	0,2	-0,801062
39,230000	0,2	-0,800144
39,233333	0,2	-0,798508
39,236667	0,2	-0,796771
39,240000	0,2	-0,795834
39,243333	0,2	-0,796059
39,246667	0,2	-0,796809
39,250000	0,2	-0,796925
39,253333	0,2	-0,795823
39,256667	0,2	-0,794019
39,260000	0,2	-0,792579
39,263333	0,2	-0,792148
39,266667	0,2	-0,792537
39,270000	0,2	-0,793273
39,273333	0,2	-0,794187
39,276667	0,2	-0,795343
39,280000	0,2	-0,796839
39,283333	0,2	-0,798657
39,286667	0,2	-0,800475
39,290000	0,2	-0,801917
39,293333	0,2	-0,802906
39,296667	0,2	-0,803416
39,300000	0,2	-0,803246
39,303333	0,2	-0,802288
39,306667	0,2	-0,800750
39,310000	0,2	-0,799052
39,313333	0,2	-0,797504
39,316667	0,2	-0,796049
39,320000	0,2	-0,794438
39,323333	0,2	-0,792611
39,326667	0,2	-0,790829
39,330000	0,2	-0,789516
39,333333	0,2	-0,789006
39,336667	0,2	-0,789301
39,340000	0,2	-0,790119
39,343333	0,2	-0,791254
39,346667	0,2	-0,792665
39,350000	0,2	-0,794201
39,353333	0,2	-0,795502
39,356667	0,2	-0,796168
39,360000	0,2	-0,795865
39,363333	0,2	-0,794502
39,366667	0,2	-0,792440
39,370000	0,2	-0,790302
39,373333	0,2	-0,788766
39,376667	0,2	-0,788364
39,380000	0,2	-0,789021
39,383333	0,2	-0,790032
39,386667	0,2	-0,790722
39,390000	0,2	-0,790877
39,393333	0,2	-0,790564
39,396667	0,2	-0,789919
39,400000	0,2	-0,789152
39,403333	0,2	-0,788486
39,406667	0,2	-0,788106
39,410000	0,2	-0,788221
39,413333	0,2	-0,788847
39,416667	0,2	-0,789478
39,420000	0,2	-0,789439
39,423333	0,2	-0,788514
39,426667	0,2	-0,787045
39,430000	0,2	-0,785744
39,433333	0,2	-0,785307
39,436667	0,2	-0,785933
39,440000	0,2	-0,787260
39,443333	0,2	-0,788605
39,446667	0,2	-0,789282
39,450000	0,2	-0,789049
39,453333	0,2	-0,788269
39,456667	0,2	-0,787478
39,460000	0,2	-0,786937
39,463333	0,2	-0,786622
39,466667	0,2	-0,786462
39,470000	0,2	-0,786621
39,473333	0,2	-0,787332
39,476667	0,2	-0,788447
39,480000	0,2	-0,789491
39,483333	0,2	-0,790074
39,486667	0,2	-0,790112
39,490000	0,2	-0,789855
39,493333	0,2	-0,789758
39,496667	0,2	-0,790155
39,500000	0,2	-0,791023
39,503333	0,2	-0,792032
39,506667	0,2	-0,792826
39,510000	0,2	-0,793385
39,513333	0,2	-0,793944
39,516667	0,2	-0,794440
39,520000	0,2	-0,794477
39,523333	0,2	-0,793894
39,526667	0,2	-0,792939
39,530000	0,2	-0,792005
39,533333	0,2	-0,791324
39,536667	0,2	-0,790705
39,540000	0,2	-0,789654
39,543333	0,2	-0,787914
39,546667	0,2	-0,785729
39,550000	0,2	-0,783671
39,553333	0,2	-0,782297
39,556667	0,2	-0,781742
39,560000	0,2	-0,781723
39,563333	0,2	-0,782007
39,566667	0,2	-0,782429
39,570000	0,2	-0,782591
39,573333	0,2	-0,782168
39,576667	0,2	-0,781383
39,580000	0,2	-0,780753
39,583333	0,2	-0,780577
39,586667	0,2	-0,780910
39,590000	0,2	-0,781683
39,593333	0,2	-0,782643
39,596667	0,2	-0,783447
39,600000	0,2	-0,783855
39,603333	0,2	-0,783833
39,606667	0,2	-0,783629
39,610000	0,2	-0,783637
39,613333	0,2	-0,784158
39,616667	0,2	-0,785192
39,620000	0,2	-0,786235
39,623333	0,2	-0,786647
39,626667	0,2	-0,786347
39,630000	0,2	-0,785735
39,633333	0,2	-0,785050
39,636667	0,2	-0,784220
39,640000	0,2	-0,783190
39,643333	0,2	-0,782075
39,646667	0,2	-0,781144
39,650000	0,2	-0,780679
39,653333	0,2	-0,780724
39,656667	0,2	-0,781151
39,660000	0,2	-0,781828
39,663333	0,2	-0,782503
39,666667	0,2	-0,782921
39,670000	0,2	-0,783191
39,673333	0,2	-0,783591
39,676667	0,2	-0,784035
39,680000	0,2	-0,784193
39,683333	0,2	-0,784055
39,686667	0,2	-0,783913
39,690000	0,2	-0,783815
39,693333	0,2	-0,783459
39,696667	0,2	-0,782641
39,700000	0,2	-0,781519
39,703333	0,2	-0,780396
39,706667	0,2	-0,779499
39,710000	0,2	-0,778903
39,713333	0,2	-0,778536
39,716667	0,2	-0,778398
39,720000	0,2	-0,778650
39,723333	0,2	-0,779274
39,726667	0,2	-0,779877
39,730000	0,2	-0,780034
39,733333	0,2	-0,779555
39,736667	0,2	-0,778514
39,740000	0,2	-0,777347
39,743333	0,2	-0,776621
39,746667	0,2	-0,776555
39,750000	0,2	-0,776913
39,753333	0,2	-0,777296
39,756667	0,2	-0,777478
39,760000	0,2	-0,777510
39,763333	0,2	-0,777466
39,766667	0,2	-0,777209
39,770000	0,2	-0,776635
39,773333	0,2	-0,775948
39,776667	0,2	-0,775382
39,780000	0,2	-0,774869
39,783333	0,2	-0,774268
39,786667	0,2	-0,773842
39,790000	0,2	-0,774094
39,793333	0,2	-0,775055
39,796667	0,2	-0,776199
39,800000	0,2	-0,777012
39,803333	0,2	-0,777252
39,806667	0,2	-0,776846
39,810000	0,2	-0,775947
39,813333	0,2	-0,775047
39,816667	0,2	-0,774684
39,820000	0,2	-0,775098
39,823333	0,2	-0,776103
39,826667	0,2	-0,776920
39,830000	0,2	-0,776714
39,833333	0,2	-0,775628
39,836667	0,2	-0,774562
39,840000	0,2	-0,774070
39,843333	0,2	-0,774185
39,846667	0,2	-0,774939
39,850000	0,2	-0,776286
39,853333	0,2	-0,777769
39,856667	0,2	-0,778861
39,860000	0,2	-0,779477
39,863333	0,2	-0,779653
39,866667	0,2	-0,779202
39,870000	0,2	-0,778254
39,873333	0,2	-0,777512
39,876667	0,2	-0,777638
39,880000	0,2	-0,778658
39,883333	0,2	-0,779959
39,886667	0,2	-0,780725
39,890000	0,2	-0,780557
39,893333	0,2	-0,779961
39,896667	0,2	-0,779933
39,900000	0,2	-0,780835
39,903333	0,2	-0,782102
39,906667	0,2	-0,782957
39,910000	0,2	-0,782996
39,913333	0,2	-0,782225
39,916667	0,2	-0,780741
39,920000	0,2	-0,778685
39,923333	0,2	-0,776506
39,926667	0,2	-0,774631
39,930000	0,2	-0,773086
39,933333	0,2	-0,771977
39,936667	0,2	-0,771758
39,940000	0,2	-0,772553
39,943333	0,2	-0,773682
39,946667	0,2	-0,774248
39,950000	0,2	-0,774007
39,953333	0,2	-0,773413
39,956667	0,2	-0,773001
39,960000	0,2	-0,772878
39,963333	0,2	-0,772798
39,966667	0,2	-0,772591
39,970000	0,2	-0,772326
39,973333	0,2	-0,772265
39,976667	0,2	-0,772828
39,980000	0,2	-0,774193
39,983333	0,2	-0,775816
39,986667	0,2	-0,776700
39,990000	0,2	-0,776192
39,993333	0,2	-0,774457
39,996667	0,2	-0,772451
40,000000	0,2	-0,771487
