# Supplementary material for: Dynamics of the compartmentalized Streptomyces chromosome during metabolic differentiation
Source: Nat Commun. 2021 Sep 1;12:5221. doi: 10.1038/s41467-021-25462-1 (PMC8410849; doi:10.1038/s41467-021-25462-1)
Supplement: Supplementary file 9 — Source Data [file 41467_2021_25462_MOESM9_ESM.zip › Source Data/Source_data_Supplementary-Fig_2C/WT_48h_1.txt]

File Path	chrom://actine-inst-00/ChromeleonLocal/Instrument Data/U3000/utilisateurs/Herve/stephanie congo 30-04-2021/05-05-21-congoSteph-insert-1.seq/750.smp/UV_VIS_2.channel/UV_VIS_2.chm
Channel	UV_VIS_2

Injection Information:
Data Vault	ChromeleonLocal
Injection	11-WT-MP5-48H-NT
Injection Number	11
Position	RB3
Comment	
Processing Method	Basic Quantitative
Instrument Method	Meth Congo40min
Type	Unknown
Status	Finished
Injection Date	10/05/2021
Injection Time	23:21:12
Injection Volume (µl)	80,000
Dilution Factor	1,0000
Weight	1,0000

Chromatogram Data Information:
Time Min. (min)	0,000000
Time Max. (min)	40,000000
Data Points	12001
Detector	UV
Generating Data System	Chromeleon 7.2.9.11323
Exporting Data System	Chromeleon 7.2.9.0
Operator	Instrument Controller
Signal Quantity	Absorbance
Signal Unit	mAU
Signal Min.	-3,088846
Signal Max.	137,455752
Channel	UV_VIS_2
Driver Name	DAD3000.dll
Channel Type	Evaluation
Min. Step (s)	0,2
Max. Step (s)	0,2
Average Step (s)	0,2

Signal Parameter Information:
Signal Info	WVL:297 nm

Chromatogram Data:
Time (min)	Step (s)	Value (mAU)
0,000000	n.a.	0,000000
0,003333	0,2	-0,000400
0,006667	0,2	-0,003263
0,010000	0,2	-0,012733
0,013333	0,2	-0,032221
0,016667	0,2	-0,060487
0,020000	0,2	-0,091180
0,023333	0,2	-0,116566
0,026667	0,2	-0,131826
0,030000	0,2	-0,136405
0,033333	0,2	-0,132710
0,036667	0,2	-0,124507
0,040000	0,2	-0,115660
0,043333	0,2	-0,108961
0,046667	0,2	-0,105473
0,050000	0,2	-0,104776
0,053333	0,2	-0,105883
0,056667	0,2	-0,107936
0,060000	0,2	-0,110216
0,063333	0,2	-0,112205
0,066667	0,2	-0,113914
0,070000	0,2	-0,115910
0,073333	0,2	-0,118863
0,076667	0,2	-0,122800
0,080000	0,2	-0,126808
0,083333	0,2	-0,129860
0,086667	0,2	-0,131758
0,090000	0,2	-0,133006
0,093333	0,2	-0,134271
0,096667	0,2	-0,136128
0,100000	0,2	-0,138808
0,103333	0,2	-0,141979
0,106667	0,2	-0,144991
0,110000	0,2	-0,147354
0,113333	0,2	-0,148908
0,116667	0,2	-0,149839
0,120000	0,2	-0,150765
0,123333	0,2	-0,152554
0,126667	0,2	-0,155797
0,130000	0,2	-0,160408
0,133333	0,2	-0,165783
0,136667	0,2	-0,171315
0,140000	0,2	-0,176586
0,143333	0,2	-0,181298
0,146667	0,2	-0,185377
0,150000	0,2	-0,188977
0,153333	0,2	-0,192328
0,156667	0,2	-0,195711
0,160000	0,2	-0,199421
0,163333	0,2	-0,203502
0,166667	0,2	-0,207635
0,170000	0,2	-0,211602
0,173333	0,2	-0,215792
0,176667	0,2	-0,220841
0,180000	0,2	-0,226786
0,183333	0,2	-0,232811
0,186667	0,2	-0,237971
0,190000	0,2	-0,242006
0,193333	0,2	-0,245354
0,196667	0,2	-0,248758
0,200000	0,2	-0,252765
0,203333	0,2	-0,257162
0,206667	0,2	-0,261217
0,210000	0,2	-0,264623
0,213333	0,2	-0,267794
0,216667	0,2	-0,271456
0,220000	0,2	-0,276062
0,223333	0,2	-0,281391
0,226667	0,2	-0,286950
0,230000	0,2	-0,292586
0,233333	0,2	-0,298291
0,236667	0,2	-0,303933
0,240000	0,2	-0,309463
0,243333	0,2	-0,314924
0,246667	0,2	-0,320173
0,250000	0,2	-0,324913
0,253333	0,2	-0,329156
0,256667	0,2	-0,333394
0,260000	0,2	-0,338006
0,263333	0,2	-0,342698
0,266667	0,2	-0,346916
0,270000	0,2	-0,350767
0,273333	0,2	-0,354925
0,276667	0,2	-0,359687
0,280000	0,2	-0,364823
0,283333	0,2	-0,370202
0,286667	0,2	-0,375927
0,290000	0,2	-0,381975
0,293333	0,2	-0,388064
0,296667	0,2	-0,393738
0,300000	0,2	-0,398566
0,303333	0,2	-0,402464
0,306667	0,2	-0,405892
0,310000	0,2	-0,409628
0,313333	0,2	-0,414183
0,316667	0,2	-0,419493
0,320000	0,2	-0,425121
0,323333	0,2	-0,430578
0,326667	0,2	-0,435718
0,330000	0,2	-0,441002
0,333333	0,2	-0,447043
0,336667	0,2	-0,453752
0,340000	0,2	-0,460316
0,343333	0,2	-0,466201
0,346667	0,2	-0,471760
0,350000	0,2	-0,477545
0,353333	0,2	-0,483407
0,356667	0,2	-0,488705
0,360000	0,2	-0,493065
0,363333	0,2	-0,496608
0,366667	0,2	-0,499882
0,370000	0,2	-0,503833
0,373333	0,2	-0,509429
0,376667	0,2	-0,516933
0,380000	0,2	-0,525603
0,383333	0,2	-0,534274
0,386667	0,2	-0,542167
0,390000	0,2	-0,549145
0,393333	0,2	-0,555442
0,396667	0,2	-0,561282
0,400000	0,2	-0,566796
0,403333	0,2	-0,572120
0,406667	0,2	-0,577390
0,410000	0,2	-0,582853
0,413333	0,2	-0,588791
0,416667	0,2	-0,595207
0,420000	0,2	-0,601748
0,423333	0,2	-0,607937
0,426667	0,2	-0,613443
0,430000	0,2	-0,618405
0,433333	0,2	-0,623632
0,436667	0,2	-0,630301
0,440000	0,2	-0,639152
0,443333	0,2	-0,649748
0,446667	0,2	-0,660519
0,450000	0,2	-0,669760
0,453333	0,2	-0,676713
0,456667	0,2	-0,681822
0,460000	0,2	-0,686169
0,463333	0,2	-0,690724
0,466667	0,2	-0,695994
0,470000	0,2	-0,702109
0,473333	0,2	-0,708907
0,476667	0,2	-0,716008
0,480000	0,2	-0,723020
0,483333	0,2	-0,729744
0,486667	0,2	-0,736282
0,490000	0,2	-0,742896
0,493333	0,2	-0,749651
0,496667	0,2	-0,756311
0,500000	0,2	-0,762671
0,503333	0,2	-0,768770
0,506667	0,2	-0,774658
0,510000	0,2	-0,780237
0,513333	0,2	-0,785604
0,516667	0,2	-0,791487
0,520000	0,2	-0,798829
0,523333	0,2	-0,807881
0,526667	0,2	-0,818164
0,530000	0,2	-0,829137
0,533333	0,2	-0,840321
0,536667	0,2	-0,851112
0,540000	0,2	-0,861054
0,543333	0,2	-0,870138
0,546667	0,2	-0,878792
0,550000	0,2	-0,887742
0,553333	0,2	-0,897470
0,556667	0,2	-0,907542
0,560000	0,2	-0,916911
0,563333	0,2	-0,925082
0,566667	0,2	-0,932474
0,570000	0,2	-0,939780
0,573333	0,2	-0,947561
0,576667	0,2	-0,956108
0,580000	0,2	-0,965256
0,583333	0,2	-0,974465
0,586667	0,2	-0,983286
0,590000	0,2	-0,991920
0,593333	0,2	-1,001213
0,596667	0,2	-1,011816
0,600000	0,2	-1,023552
0,603333	0,2	-1,035612
0,606667	0,2	-1,047155
0,610000	0,2	-1,057799
0,613333	0,2	-1,067685
0,616667	0,2	-1,077219
0,620000	0,2	-1,086852
0,623333	0,2	-1,096871
0,626667	0,2	-1,107300
0,630000	0,2	-1,117978
0,633333	0,2	-1,128538
0,636667	0,2	-1,138439
0,640000	0,2	-1,147432
0,643333	0,2	-1,155987
0,646667	0,2	-1,164924
0,650000	0,2	-1,174717
0,653333	0,2	-1,185337
0,656667	0,2	-1,196488
0,660000	0,2	-1,207587
0,663333	0,2	-1,217856
0,666667	0,2	-1,227109
0,670000	0,2	-1,236280
0,673333	0,2	-1,246692
0,676667	0,2	-1,259066
0,680000	0,2	-1,273330
0,683333	0,2	-1,288940
0,686667	0,2	-1,305097
0,690000	0,2	-1,320809
0,693333	0,2	-1,335224
0,696667	0,2	-1,348014
0,700000	0,2	-1,359523
0,703333	0,2	-1,370610
0,706667	0,2	-1,381944
0,710000	0,2	-1,393398
0,713333	0,2	-1,404351
0,716667	0,2	-1,414444
0,720000	0,2	-1,424158
0,723333	0,2	-1,434683
0,726667	0,2	-1,446964
0,730000	0,2	-1,460902
0,733333	0,2	-1,475673
0,736667	0,2	-1,490495
0,740000	0,2	-1,504770
0,743333	0,2	-1,518037
0,746667	0,2	-1,530241
0,750000	0,2	-1,541792
0,753333	0,2	-1,553489
0,756667	0,2	-1,566436
0,760000	0,2	-1,581660
0,763333	0,2	-1,599513
0,766667	0,2	-1,619423
0,770000	0,2	-1,640248
0,773333	0,2	-1,660617
0,776667	0,2	-1,679279
0,780000	0,2	-1,695935
0,783333	0,2	-1,711496
0,786667	0,2	-1,727261
0,790000	0,2	-1,743962
0,793333	0,2	-1,761322
0,796667	0,2	-1,778444
0,800000	0,2	-1,794611
0,803333	0,2	-1,809644
0,806667	0,2	-1,823815
0,810000	0,2	-1,837691
0,813333	0,2	-1,851957
0,816667	0,2	-1,867154
0,820000	0,2	-1,883385
0,823333	0,2	-1,900364
0,826667	0,2	-1,917983
0,830000	0,2	-1,936653
0,833333	0,2	-1,956818
0,836667	0,2	-1,978279
0,840000	0,2	-2,000117
0,843333	0,2	-2,021096
0,846667	0,2	-2,040207
0,850000	0,2	-2,057162
0,853333	0,2	-2,072667
0,856667	0,2	-2,088118
0,860000	0,2	-2,104722
0,863333	0,2	-2,122748
0,866667	0,2	-2,141538
0,870000	0,2	-2,160072
0,873333	0,2	-2,177488
0,876667	0,2	-2,193592
0,880000	0,2	-2,209033
0,883333	0,2	-2,224573
0,886667	0,2	-2,240471
0,890000	0,2	-2,256745
0,893333	0,2	-2,273535
0,896667	0,2	-2,291043
0,900000	0,2	-2,309262
0,903333	0,2	-2,327986
0,906667	0,2	-2,347096
0,910000	0,2	-2,366573
0,913333	0,2	-2,386301
0,916667	0,2	-2,406142
0,920000	0,2	-2,426120
0,923333	0,2	-2,446227
0,926667	0,2	-2,466113
0,930000	0,2	-2,485418
0,933333	0,2	-2,504230
0,936667	0,2	-2,522899
0,940000	0,2	-2,541851
0,943333	0,2	-2,561434
0,946667	0,2	-2,581302
0,950000	0,2	-2,600232
0,953333	0,2	-2,617025
0,956667	0,2	-2,631424
0,960000	0,2	-2,644050
0,963333	0,2	-2,655875
0,966667	0,2	-2,668047
0,970000	0,2	-2,681585
0,973333	0,2	-2,696659
0,976667	0,2	-2,712514
0,980000	0,2	-2,728229
0,983333	0,2	-2,743424
0,986667	0,2	-2,758484
0,990000	0,2	-2,774144
0,993333	0,2	-2,790796
0,996667	0,2	-2,808327
1,000000	0,2	-2,826331
1,003333	0,2	-2,844269
1,006667	0,2	-2,861625
1,010000	0,2	-2,877980
1,013333	0,2	-2,892918
1,016667	0,2	-2,906037
1,020000	0,2	-2,917311
1,023333	0,2	-2,927397
1,026667	0,2	-2,937191
1,030000	0,2	-2,946861
1,033333	0,2	-2,955626
1,036667	0,2	-2,962801
1,040000	0,2	-2,968664
1,043333	0,2	-2,974065
1,046667	0,2	-2,979725
1,050000	0,2	-2,985853
1,053333	0,2	-2,991899
1,056667	0,2	-2,996987
1,060000	0,2	-3,001078
1,063333	0,2	-3,005381
1,066667	0,2	-3,011337
1,070000	0,2	-3,019406
1,073333	0,2	-3,028876
1,076667	0,2	-3,038722
1,080000	0,2	-3,048187
1,083333	0,2	-3,056352
1,086667	0,2	-3,062281
1,090000	0,2	-3,066126
1,093333	0,2	-3,069257
1,096667	0,2	-3,073106
1,100000	0,2	-3,078102
1,103333	0,2	-3,083375
1,106667	0,2	-3,087336
1,110000	0,2	-3,088846
1,113333	0,2	-3,087899
1,116667	0,2	-3,085269
1,120000	0,2	-3,081689
1,123333	0,2	-3,077417
1,126667	0,2	-3,072689
1,130000	0,2	-3,068343
1,133333	0,2	-3,065227
1,136667	0,2	-3,063186
1,140000	0,2	-3,061344
1,143333	0,2	-3,059286
1,146667	0,2	-3,057468
1,150000	0,2	-3,056446
1,153333	0,2	-3,056233
1,156667	0,2	-3,056682
1,160000	0,2	-3,057944
1,163333	0,2	-3,059939
1,166667	0,2	-3,061603
1,170000	0,2	-3,061349
1,173333	0,2	-3,058392
1,176667	0,2	-3,053492
1,180000	0,2	-3,048420
1,183333	0,2	-3,044441
1,186667	0,2	-3,041205
1,190000	0,2	-3,037247
1,193333	0,2	-3,031370
1,196667	0,2	-3,023490
1,200000	0,2	-3,014428
1,203333	0,2	-3,005024
1,206667	0,2	-2,995590
1,210000	0,2	-2,986151
1,213333	0,2	-2,976883
1,216667	0,2	-2,968365
1,220000	0,2	-2,961624
1,223333	0,2	-2,957588
1,226667	0,2	-2,955966
1,230000	0,2	-2,954958
1,233333	0,2	-2,952535
1,236667	0,2	-2,947752
1,240000	0,2	-2,940783
1,243333	0,2	-2,932352
1,246667	0,2	-2,923391
1,250000	0,2	-2,914728
1,253333	0,2	-2,906668
1,256667	0,2	-2,898887
1,260000	0,2	-2,890782
1,263333	0,2	-2,881951
1,266667	0,2	-2,872297
1,270000	0,2	-2,861897
1,273333	0,2	-2,851139
1,276667	0,2	-2,840520
1,280000	0,2	-2,830002
1,283333	0,2	-2,818954
1,286667	0,2	-2,806721
1,290000	0,2	-2,793131
1,293333	0,2	-2,778730
1,296667	0,2	-2,764845
1,300000	0,2	-2,753252
1,303333	0,2	-2,745099
1,306667	0,2	-2,739909
1,310000	0,2	-2,736113
1,313333	0,2	-2,732492
1,316667	0,2	-2,728702
1,320000	0,2	-2,724621
1,323333	0,2	-2,719694
1,326667	0,2	-2,713271
1,330000	0,2	-2,705480
1,333333	0,2	-2,697191
1,336667	0,2	-2,689021
1,340000	0,2	-2,680870
1,343333	0,2	-2,672475
1,346667	0,2	-2,663794
1,350000	0,2	-2,654712
1,353333	0,2	-2,644979
1,356667	0,2	-2,634373
1,360000	0,2	-2,622723
1,363333	0,2	-2,610190
1,366667	0,2	-2,597538
1,370000	0,2	-2,585853
1,373333	0,2	-2,576085
1,376667	0,2	-2,568850
1,380000	0,2	-2,564302
1,383333	0,2	-2,561676
1,386667	0,2	-2,559252
1,390000	0,2	-2,555518
1,393333	0,2	-2,550246
1,396667	0,2	-2,544107
1,400000	0,2	-2,537535
1,403333	0,2	-2,530261
1,406667	0,2	-2,521867
1,410000	0,2	-2,512422
1,413333	0,2	-2,502515
1,416667	0,2	-2,492821
1,420000	0,2	-2,483668
1,423333	0,2	-2,474935
1,426667	0,2	-2,466298
1,430000	0,2	-2,457661
1,433333	0,2	-2,449323
1,436667	0,2	-2,441585
1,440000	0,2	-2,434286
1,443333	0,2	-2,426961
1,446667	0,2	-2,419447
1,450000	0,2	-2,412207
1,453333	0,2	-2,405958
1,456667	0,2	-2,401042
1,460000	0,2	-2,397269
1,463333	0,2	-2,394180
1,466667	0,2	-2,391251
1,470000	0,2	-2,387961
1,473333	0,2	-2,383802
1,476667	0,2	-2,378387
1,480000	0,2	-2,371838
1,483333	0,2	-2,364860
1,486667	0,2	-2,358000
1,490000	0,2	-2,351091
1,493333	0,2	-2,343726
1,496667	0,2	-2,336018
1,500000	0,2	-2,328694
1,503333	0,2	-2,322391
1,506667	0,2	-2,316925
1,510000	0,2	-2,311434
1,513333	0,2	-2,305220
1,516667	0,2	-2,298194
1,520000	0,2	-2,290747
1,523333	0,2	-2,283521
1,526667	0,2	-2,276971
1,530000	0,2	-2,270947
1,533333	0,2	-2,264909
1,536667	0,2	-2,258671
1,540000	0,2	-2,252729
1,543333	0,2	-2,247661
1,546667	0,2	-2,243477
1,550000	0,2	-2,239883
1,553333	0,2	-2,236629
1,556667	0,2	-2,233367
1,560000	0,2	-2,229706
1,563333	0,2	-2,225480
1,566667	0,2	-2,220855
1,570000	0,2	-2,216300
1,573333	0,2	-2,212228
1,576667	0,2	-2,208580
1,580000	0,2	-2,204959
1,583333	0,2	-2,200961
1,586667	0,2	-2,196374
1,590000	0,2	-2,191431
1,593333	0,2	-2,186566
1,596667	0,2	-2,181761
1,600000	0,2	-2,176590
1,603333	0,2	-2,170986
1,606667	0,2	-2,165625
1,610000	0,2	-2,161322
1,613333	0,2	-2,158276
1,616667	0,2	-2,156055
1,620000	0,2	-2,154082
1,623333	0,2	-2,151964
1,626667	0,2	-2,149428
1,630000	0,2	-2,146087
1,633333	0,2	-2,141537
1,636667	0,2	-2,135955
1,640000	0,2	-2,130254
1,643333	0,2	-2,125203
1,646667	0,2	-2,120776
1,650000	0,2	-2,116630
1,653333	0,2	-2,112616
1,656667	0,2	-2,108652
1,660000	0,2	-2,104615
1,663333	0,2	-2,100336
1,666667	0,2	-2,095551
1,670000	0,2	-2,090137
1,673333	0,2	-2,084336
1,676667	0,2	-2,078613
1,680000	0,2	-2,073433
1,683333	0,2	-2,069047
1,686667	0,2	-2,065420
1,690000	0,2	-2,062341
1,693333	0,2	-2,059583
1,696667	0,2	-2,057049
1,700000	0,2	-2,054654
1,703333	0,2	-2,052199
1,706667	0,2	-2,049640
1,710000	0,2	-2,047228
1,713333	0,2	-2,045148
1,716667	0,2	-2,043203
1,720000	0,2	-2,040946
1,723333	0,2	-2,038141
1,726667	0,2	-2,034931
1,730000	0,2	-2,031598
1,733333	0,2	-2,028484
1,736667	0,2	-2,025892
1,740000	0,2	-2,023756
1,743333	0,2	-2,021692
1,746667	0,2	-2,019370
1,750000	0,2	-2,016634
1,753333	0,2	-2,013287
1,756667	0,2	-2,009038
1,760000	0,2	-2,003907
1,763333	0,2	-1,998599
1,766667	0,2	-1,994123
1,770000	0,2	-1,990879
1,773333	0,2	-1,988549
1,776667	0,2	-1,986857
1,780000	0,2	-1,985716
1,783333	0,2	-1,984861
1,786667	0,2	-1,983962
1,790000	0,2	-1,982791
1,793333	0,2	-1,981304
1,796667	0,2	-1,979761
1,800000	0,2	-1,978397
1,803333	0,2	-1,977063
1,806667	0,2	-1,975475
1,810000	0,2	-1,973668
1,813333	0,2	-1,971991
1,816667	0,2	-1,970633
1,820000	0,2	-1,969331
1,823333	0,2	-1,967652
1,826667	0,2	-1,965295
1,830000	0,2	-1,962111
1,833333	0,2	-1,958127
1,836667	0,2	-1,953670
1,840000	0,2	-1,949405
1,843333	0,2	-1,946156
1,846667	0,2	-1,944410
1,850000	0,2	-1,944138
1,853333	0,2	-1,944990
1,856667	0,2	-1,946160
1,860000	0,2	-1,946483
1,863333	0,2	-1,945197
1,866667	0,2	-1,942451
1,870000	0,2	-1,939012
1,873333	0,2	-1,935439
1,876667	0,2	-1,931680
1,880000	0,2	-1,927631
1,883333	0,2	-1,923570
1,886667	0,2	-1,919894
1,890000	0,2	-1,916932
1,893333	0,2	-1,914976
1,896667	0,2	-1,914047
1,900000	0,2	-1,913560
1,903333	0,2	-1,912640
1,906667	0,2	-1,910924
1,910000	0,2	-1,908666
1,913333	0,2	-1,906177
1,916667	0,2	-1,903672
1,920000	0,2	-1,901392
1,923333	0,2	-1,899387
1,926667	0,2	-1,897383
1,930000	0,2	-1,895149
1,933333	0,2	-1,892915
1,936667	0,2	-1,891261
1,940000	0,2	-1,890498
1,943333	0,2	-1,890254
1,946667	0,2	-1,889862
1,950000	0,2	-1,888939
1,953333	0,2	-1,887489
1,956667	0,2	-1,885758
1,960000	0,2	-1,884002
1,963333	0,2	-1,882235
1,966667	0,2	-1,880203
1,970000	0,2	-1,877624
1,973333	0,2	-1,874534
1,976667	0,2	-1,871252
1,980000	0,2	-1,868100
1,983333	0,2	-1,865410
1,986667	0,2	-1,863454
1,990000	0,2	-1,862111
1,993333	0,2	-1,860869
1,996667	0,2	-1,859370
2,000000	0,2	-1,857899
2,003333	0,2	-1,856975
2,006667	0,2	-1,856512
2,010000	0,2	-1,855934
2,013333	0,2	-1,854882
2,016667	0,2	-1,853306
2,020000	0,2	-1,851300
2,023333	0,2	-1,849290
2,026667	0,2	-1,847884
2,030000	0,2	-1,847268
2,033333	0,2	-1,847136
2,036667	0,2	-1,847167
2,040000	0,2	-1,847193
2,043333	0,2	-1,847062
2,046667	0,2	-1,846599
2,050000	0,2	-1,845635
2,053333	0,2	-1,844001
2,056667	0,2	-1,841573
2,060000	0,2	-1,838438
2,063333	0,2	-1,835171
2,066667	0,2	-1,832699
2,070000	0,2	-1,831592
2,073333	0,2	-1,831519
2,076667	0,2	-1,831516
2,080000	0,2	-1,830862
2,083333	0,2	-1,829627
2,086667	0,2	-1,828342
2,090000	0,2	-1,827439
2,093333	0,2	-1,826966
2,096667	0,2	-1,826632
2,100000	0,2	-1,826222
2,103333	0,2	-1,825832
2,106667	0,2	-1,825539
2,110000	0,2	-1,825228
2,113333	0,2	-1,824908
2,116667	0,2	-1,824881
2,120000	0,2	-1,825476
2,123333	0,2	-1,826623
2,126667	0,2	-1,827829
2,130000	0,2	-1,828726
2,133333	0,2	-1,829148
2,136667	0,2	-1,828694
2,140000	0,2	-1,826891
2,143333	0,2	-1,823798
2,146667	0,2	-1,820068
2,150000	0,2	-1,816534
2,153333	0,2	-1,813895
2,156667	0,2	-1,812527
2,160000	0,2	-1,812201
2,163333	0,2	-1,812178
2,166667	0,2	-1,811962
2,170000	0,2	-1,811560
2,173333	0,2	-1,810954
2,176667	0,2	-1,810058
2,180000	0,2	-1,808897
2,183333	0,2	-1,807313
2,186667	0,2	-1,805230
2,190000	0,2	-1,803265
2,193333	0,2	-1,802319
2,196667	0,2	-1,802673
2,200000	0,2	-1,803870
2,203333	0,2	-1,805294
2,206667	0,2	-1,806513
2,210000	0,2	-1,807204
2,213333	0,2	-1,807238
2,216667	0,2	-1,806874
2,220000	0,2	-1,806552
2,223333	0,2	-1,806429
2,226667	0,2	-1,806210
2,230000	0,2	-1,805493
2,233333	0,2	-1,804228
2,236667	0,2	-1,802780
2,240000	0,2	-1,801545
2,243333	0,2	-1,800680
2,246667	0,2	-1,800324
2,250000	0,2	-1,800678
2,253333	0,2	-1,801642
2,256667	0,2	-1,802679
2,260000	0,2	-1,803154
2,263333	0,2	-1,802751
2,266667	0,2	-1,801604
2,270000	0,2	-1,800198
2,273333	0,2	-1,799178
2,276667	0,2	-1,798892
2,280000	0,2	-1,798941
2,283333	0,2	-1,798429
2,286667	0,2	-1,796814
2,290000	0,2	-1,794468
2,293333	0,2	-1,792229
2,296667	0,2	-1,790555
2,300000	0,2	-1,789394
2,303333	0,2	-1,788531
2,306667	0,2	-1,787829
2,310000	0,2	-1,787354
2,313333	0,2	-1,787102
2,316667	0,2	-1,786603
2,320000	0,2	-1,785375
2,323333	0,2	-1,783618
2,326667	0,2	-1,782006
2,330000	0,2	-1,781148
2,333333	0,2	-1,781344
2,336667	0,2	-1,782305
2,340000	0,2	-1,783095
2,343333	0,2	-1,782792
2,346667	0,2	-1,781218
2,350000	0,2	-1,779057
2,353333	0,2	-1,777498
2,356667	0,2	-1,777512
2,360000	0,2	-1,779246
2,363333	0,2	-1,782305
2,366667	0,2	-1,786091
2,370000	0,2	-1,789562
2,373333	0,2	-1,791427
2,376667	0,2	-1,791011
2,380000	0,2	-1,788580
2,383333	0,2	-1,784982
2,386667	0,2	-1,781314
2,390000	0,2	-1,778648
2,393333	0,2	-1,777634
2,396667	0,2	-1,778246
2,400000	0,2	-1,779947
2,403333	0,2	-1,782007
2,406667	0,2	-1,783727
2,410000	0,2	-1,784700
2,413333	0,2	-1,785002
2,416667	0,2	-1,785067
2,420000	0,2	-1,785324
2,423333	0,2	-1,786028
2,426667	0,2	-1,787313
2,430000	0,2	-1,789039
2,433333	0,2	-1,790646
2,436667	0,2	-1,791466
2,440000	0,2	-1,791280
2,443333	0,2	-1,790544
2,446667	0,2	-1,789892
2,450000	0,2	-1,789512
2,453333	0,2	-1,789208
2,456667	0,2	-1,788779
2,460000	0,2	-1,788182
2,463333	0,2	-1,787598
2,466667	0,2	-1,787344
2,470000	0,2	-1,787609
2,473333	0,2	-1,788344
2,476667	0,2	-1,789294
2,480000	0,2	-1,790059
2,483333	0,2	-1,790339
2,486667	0,2	-1,790263
2,490000	0,2	-1,790336
2,493333	0,2	-1,790962
2,496667	0,2	-1,792138
2,500000	0,2	-1,793514
2,503333	0,2	-1,794704
2,506667	0,2	-1,795762
2,510000	0,2	-1,797108
2,513333	0,2	-1,798814
2,516667	0,2	-1,800331
2,520000	0,2	-1,800941
2,523333	0,2	-1,800396
2,526667	0,2	-1,799198
2,530000	0,2	-1,798139
2,533333	0,2	-1,797698
2,536667	0,2	-1,797995
2,540000	0,2	-1,798826
2,543333	0,2	-1,799684
2,546667	0,2	-1,800174
2,550000	0,2	-1,800386
2,553333	0,2	-1,800588
2,556667	0,2	-1,800712
2,560000	0,2	-1,800441
2,563333	0,2	-1,799771
2,566667	0,2	-1,799195
2,570000	0,2	-1,799325
2,573333	0,2	-1,800326
2,576667	0,2	-1,801732
2,580000	0,2	-1,802927
2,583333	0,2	-1,803578
2,586667	0,2	-1,803488
2,590000	0,2	-1,802542
2,593333	0,2	-1,800938
2,596667	0,2	-1,799162
2,600000	0,2	-1,797674
2,603333	0,2	-1,796569
2,606667	0,2	-1,795548
2,610000	0,2	-1,794357
2,613333	0,2	-1,793176
2,616667	0,2	-1,792377
2,620000	0,2	-1,792043
2,623333	0,2	-1,791910
2,626667	0,2	-1,791717
2,630000	0,2	-1,791406
2,633333	0,2	-1,790979
2,636667	0,2	-1,790363
2,640000	0,2	-1,789450
2,643333	0,2	-1,788240
2,646667	0,2	-1,786958
2,650000	0,2	-1,785962
2,653333	0,2	-1,785427
2,656667	0,2	-1,785239
2,660000	0,2	-1,785222
2,663333	0,2	-1,785312
2,666667	0,2	-1,785411
2,670000	0,2	-1,785340
2,673333	0,2	-1,785019
2,676667	0,2	-1,784549
2,680000	0,2	-1,784124
2,683333	0,2	-1,783882
2,686667	0,2	-1,783631
2,690000	0,2	-1,782793
2,693333	0,2	-1,780897
2,696667	0,2	-1,778181
2,700000	0,2	-1,775543
2,703333	0,2	-1,773802
2,706667	0,2	-1,773099
2,710000	0,2	-1,773089
2,713333	0,2	-1,773345
2,716667	0,2	-1,773416
2,720000	0,2	-1,773079
2,723333	0,2	-1,772687
2,726667	0,2	-1,772800
2,730000	0,2	-1,773505
2,733333	0,2	-1,774411
2,736667	0,2	-1,775216
2,740000	0,2	-1,776016
2,743333	0,2	-1,777048
2,746667	0,2	-1,778380
2,750000	0,2	-1,779885
2,753333	0,2	-1,781302
2,756667	0,2	-1,782219
2,760000	0,2	-1,782360
2,763333	0,2	-1,781994
2,766667	0,2	-1,781571
2,770000	0,2	-1,781035
2,773333	0,2	-1,779843
2,776667	0,2	-1,777519
2,780000	0,2	-1,774162
2,783333	0,2	-1,770523
2,786667	0,2	-1,767488
2,790000	0,2	-1,765414
2,793333	0,2	-1,764018
2,796667	0,2	-1,762820
2,800000	0,2	-1,761358
2,803333	0,2	-1,759239
2,806667	0,2	-1,756497
2,810000	0,2	-1,753626
2,813333	0,2	-1,751218
2,816667	0,2	-1,749710
2,820000	0,2	-1,748991
2,823333	0,2	-1,748183
2,826667	0,2	-1,746291
2,830000	0,2	-1,742994
2,833333	0,2	-1,738515
2,836667	0,2	-1,732941
2,840000	0,2	-1,725964
2,843333	0,2	-1,717138
2,846667	0,2	-1,706139
2,850000	0,2	-1,692916
2,853333	0,2	-1,677652
2,856667	0,2	-1,660686
2,860000	0,2	-1,642533
2,863333	0,2	-1,623530
2,866667	0,2	-1,603433
2,870000	0,2	-1,581697
2,873333	0,2	-1,557743
2,876667	0,2	-1,530604
2,880000	0,2	-1,498614
2,883333	0,2	-1,459691
2,886667	0,2	-1,411893
2,890000	0,2	-1,353518
2,893333	0,2	-1,282519
2,896667	0,2	-1,195890
2,900000	0,2	-1,090037
2,903333	0,2	-0,962577
2,906667	0,2	-0,814413
2,910000	0,2	-0,650552
2,913333	0,2	-0,479451
2,916667	0,2	-0,311576
2,920000	0,2	-0,157956
2,923333	0,2	-0,028879
2,926667	0,2	0,067809
2,930000	0,2	0,128714
2,933333	0,2	0,156086
2,936667	0,2	0,157266
2,940000	0,2	0,142674
2,943333	0,2	0,123514
2,946667	0,2	0,109838
2,950000	0,2	0,108881
2,953333	0,2	0,124183
2,956667	0,2	0,156179
2,960000	0,2	0,203454
2,963333	0,2	0,263439
2,966667	0,2	0,332647
2,970000	0,2	0,407171
2,973333	0,2	0,483312
2,976667	0,2	0,557702
2,980000	0,2	0,626964
2,983333	0,2	0,687481
2,986667	0,2	0,735662
2,990000	0,2	0,768264
2,993333	0,2	0,782466
2,996667	0,2	0,776238
3,000000	0,2	0,748848
3,003333	0,2	0,700963
3,006667	0,2	0,634810
3,010000	0,2	0,554632
3,013333	0,2	0,466696
3,016667	0,2	0,378115
3,020000	0,2	0,294808
3,023333	0,2	0,219963
3,026667	0,2	0,153863
3,030000	0,2	0,094490
3,033333	0,2	0,038182
3,036667	0,2	-0,019808
3,040000	0,2	-0,084454
3,043333	0,2	-0,159388
3,046667	0,2	-0,245418
3,050000	0,2	-0,339973
3,053333	0,2	-0,436917
3,056667	0,2	-0,526097
3,060000	0,2	-0,592267
3,063333	0,2	-0,612126
3,066667	0,2	-0,547937
3,070000	0,2	-0,338726
3,073333	0,2	0,102983
3,076667	0,2	0,876343
3,080000	0,2	2,056909
3,083333	0,2	3,658683
3,086667	0,2	5,619151
3,090000	0,2	7,817704
3,093333	0,2	10,112849
3,096667	0,2	12,372222
3,100000	0,2	14,481699
3,103333	0,2	16,339927
3,106667	0,2	17,852594
3,110000	0,2	18,936696
3,113333	0,2	19,535006
3,116667	0,2	19,630538
3,120000	0,2	19,250118
3,123333	0,2	18,456036
3,126667	0,2	17,333286
3,130000	0,2	15,979071
3,133333	0,2	14,495357
3,136667	0,2	12,982243
3,140000	0,2	11,530236
3,143333	0,2	10,211420
3,146667	0,2	9,072172
3,150000	0,2	8,130831
3,153333	0,2	7,381306
3,156667	0,2	6,800781
3,160000	0,2	6,358752
3,163333	0,2	6,024994
3,166667	0,2	5,774635
3,170000	0,2	5,589781
3,173333	0,2	5,458915
3,176667	0,2	5,375895
3,180000	0,2	5,338598
3,183333	0,2	5,346696
3,186667	0,2	5,399610
3,190000	0,2	5,495792
3,193333	0,2	5,632593
3,196667	0,2	5,805904
3,200000	0,2	6,010271
3,203333	0,2	6,240006
3,206667	0,2	6,490466
3,210000	0,2	6,758373
3,213333	0,2	7,041252
3,216667	0,2	7,337177
3,220000	0,2	7,645292
3,223333	0,2	7,966373
3,226667	0,2	8,302729
3,230000	0,2	8,657467
3,233333	0,2	9,033468
3,236667	0,2	9,431852
3,240000	0,2	9,850081
3,243333	0,2	10,280947
3,246667	0,2	10,712935
3,250000	0,2	11,130926
3,253333	0,2	11,516973
3,256667	0,2	11,852119
3,260000	0,2	12,119256
3,263333	0,2	12,306044
3,266667	0,2	12,406791
3,270000	0,2	12,422735
3,273333	0,2	12,361437
3,276667	0,2	12,235908
3,280000	0,2	12,063164
3,283333	0,2	11,862142
3,286667	0,2	11,651493
3,290000	0,2	11,447849
3,293333	0,2	11,265394
3,296667	0,2	11,116620
3,300000	0,2	11,013049
3,303333	0,2	10,965257
3,306667	0,2	10,982599
3,310000	0,2	11,073308
3,313333	0,2	11,245205
3,316667	0,2	11,506506
3,320000	0,2	11,866014
3,323333	0,2	12,332297
3,326667	0,2	12,911837
3,330000	0,2	13,607409
3,333333	0,2	14,417751
3,336667	0,2	15,337575
3,340000	0,2	16,357020
3,343333	0,2	17,460943
3,346667	0,2	18,628431
3,350000	0,2	19,832660
3,353333	0,2	21,041603
3,356667	0,2	22,220099
3,360000	0,2	23,332512
3,363333	0,2	24,344165
3,366667	0,2	25,221892
3,370000	0,2	25,935843
3,373333	0,2	26,462154
3,376667	0,2	26,784329
3,380000	0,2	26,893399
3,383333	0,2	26,788415
3,386667	0,2	26,477015
3,390000	0,2	25,974734
3,393333	0,2	25,303344
3,396667	0,2	24,489285
3,400000	0,2	23,562218
3,403333	0,2	22,553180
3,406667	0,2	21,492268
3,410000	0,2	20,406522
3,413333	0,2	19,319028
3,416667	0,2	18,249035
3,420000	0,2	17,211934
3,423333	0,2	16,218959
3,426667	0,2	15,277067
3,430000	0,2	14,389153
3,433333	0,2	13,554656
3,436667	0,2	12,770475
3,440000	0,2	12,031906
3,443333	0,2	11,333285
3,446667	0,2	10,668419
3,450000	0,2	10,031031
3,453333	0,2	9,415343
3,456667	0,2	8,816603
3,460000	0,2	8,231477
3,463333	0,2	7,658400
3,466667	0,2	7,097712
3,470000	0,2	6,551398
3,473333	0,2	6,022668
3,476667	0,2	5,515467
3,480000	0,2	5,033923
3,483333	0,2	4,582207
3,486667	0,2	4,164930
3,490000	0,2	3,787041
3,493333	0,2	3,452418
3,496667	0,2	3,162385
3,500000	0,2	2,915855
3,503333	0,2	2,710598
3,506667	0,2	2,544030
3,510000	0,2	2,413321
3,513333	0,2	2,315526
3,516667	0,2	2,247764
3,520000	0,2	2,207053
3,523333	0,2	2,189720
3,526667	0,2	2,191453
3,530000	0,2	2,208523
3,533333	0,2	2,238716
3,536667	0,2	2,281169
3,540000	0,2	2,336147
3,543333	0,2	2,405257
3,546667	0,2	2,491885
3,550000	0,2	2,602475
3,553333	0,2	2,748972
3,556667	0,2	2,949821
3,560000	0,2	3,225835
3,563333	0,2	3,591139
3,566667	0,2	4,044043
3,570000	0,2	4,563323
3,573333	0,2	5,112699
3,576667	0,2	5,652259
3,580000	0,2	6,151718
3,583333	0,2	6,598907
3,586667	0,2	6,999634
3,590000	0,2	7,369928
3,593333	0,2	7,724637
3,596667	0,2	8,067599
3,600000	0,2	8,387947
3,603333	0,2	8,663236
3,606667	0,2	8,866743
3,610000	0,2	8,975399
3,613333	0,2	8,975811
3,616667	0,2	8,866947
3,620000	0,2	8,659189
3,623333	0,2	8,370965
3,626667	0,2	8,024749
3,630000	0,2	7,643534
3,633333	0,2	7,248035
3,636667	0,2	6,854774
3,640000	0,2	6,475442
3,643333	0,2	6,117283
3,646667	0,2	5,783812
3,650000	0,2	5,475824
3,653333	0,2	5,192426
3,656667	0,2	4,931649
3,660000	0,2	4,690830
3,663333	0,2	4,467050
3,666667	0,2	4,257567
3,670000	0,2	4,060297
3,673333	0,2	3,874143
3,676667	0,2	3,698626
3,680000	0,2	3,533027
3,683333	0,2	3,375887
3,686667	0,2	3,225471
3,690000	0,2	3,080693
3,693333	0,2	2,941522
3,696667	0,2	2,808434
3,700000	0,2	2,681625
3,703333	0,2	2,560917
3,706667	0,2	2,446013
3,710000	0,2	2,336478
3,713333	0,2	2,231775
3,716667	0,2	2,131473
3,720000	0,2	2,035057
3,723333	0,2	1,941863
3,726667	0,2	1,851656
3,730000	0,2	1,764594
3,733333	0,2	1,680493
3,736667	0,2	1,598808
3,740000	0,2	1,519239
3,743333	0,2	1,441898
3,746667	0,2	1,366941
3,750000	0,2	1,294312
3,753333	0,2	1,223936
3,756667	0,2	1,155859
3,760000	0,2	1,090069
3,763333	0,2	1,026388
3,766667	0,2	0,964796
3,770000	0,2	0,905777
3,773333	0,2	0,849994
3,776667	0,2	0,797690
3,780000	0,2	0,748540
3,783333	0,2	0,702069
3,786667	0,2	0,658331
3,790000	0,2	0,617775
3,793333	0,2	0,580425
3,796667	0,2	0,545856
3,800000	0,2	0,513778
3,803333	0,2	0,483802
3,806667	0,2	0,454960
3,810000	0,2	0,426226
3,813333	0,2	0,397381
3,816667	0,2	0,368902
3,820000	0,2	0,341062
3,823333	0,2	0,313633
3,826667	0,2	0,286255
3,830000	0,2	0,258498
3,833333	0,2	0,229773
3,836667	0,2	0,199667
3,840000	0,2	0,168310
3,843333	0,2	0,136129
3,846667	0,2	0,103381
3,850000	0,2	0,069888
3,853333	0,2	0,034665
3,856667	0,2	-0,003852
3,860000	0,2	-0,046649
3,863333	0,2	-0,093608
3,866667	0,2	-0,144391
3,870000	0,2	-0,199344
3,873333	0,2	-0,259137
3,876667	0,2	-0,323694
3,880000	0,2	-0,391897
3,883333	0,2	-0,462333
3,886667	0,2	-0,533945
3,890000	0,2	-0,605834
3,893333	0,2	-0,676923
3,896667	0,2	-0,746169
3,900000	0,2	-0,812854
3,903333	0,2	-0,876332
3,906667	0,2	-0,935391
3,910000	0,2	-0,988330
3,913333	0,2	-1,034038
3,916667	0,2	-1,072583
3,920000	0,2	-1,104863
3,923333	0,2	-1,131975
3,926667	0,2	-1,154454
3,930000	0,2	-1,171996
3,933333	0,2	-1,184254
3,936667	0,2	-1,191676
3,940000	0,2	-1,195288
3,943333	0,2	-1,195843
3,946667	0,2	-1,193386
3,950000	0,2	-1,187497
3,953333	0,2	-1,177858
3,956667	0,2	-1,164663
3,960000	0,2	-1,148556
3,963333	0,2	-1,130242
3,966667	0,2	-1,109971
3,970000	0,2	-1,087152
3,973333	0,2	-1,060657
3,976667	0,2	-1,029815
3,980000	0,2	-0,994795
3,983333	0,2	-0,956010
3,986667	0,2	-0,913785
3,990000	0,2	-0,868722
3,993333	0,2	-0,821857
3,996667	0,2	-0,774084
4,000000	0,2	-0,725374
4,003333	0,2	-0,674788
4,006667	0,2	-0,621462
4,010000	0,2	-0,565434
4,013333	0,2	-0,507335
4,016667	0,2	-0,447753
4,020000	0,2	-0,387321
4,023333	0,2	-0,326953
4,026667	0,2	-0,267419
4,030000	0,2	-0,208842
4,033333	0,2	-0,150689
4,036667	0,2	-0,092013
4,040000	0,2	-0,031759
4,043333	0,2	0,030900
4,046667	0,2	0,096551
4,050000	0,2	0,166038
4,053333	0,2	0,240971
4,056667	0,2	0,323839
4,060000	0,2	0,417948
4,063333	0,2	0,527124
4,066667	0,2	0,655046
4,070000	0,2	0,804953
4,073333	0,2	0,980278
4,076667	0,2	1,185414
4,080000	0,2	1,426104
4,083333	0,2	1,709459
4,086667	0,2	2,043621
4,090000	0,2	2,437908
4,093333	0,2	2,904257
4,096667	0,2	3,460768
4,100000	0,2	4,139816
4,103333	0,2	5,007770
4,106667	0,2	6,219096
4,110000	0,2	8,147688
4,113333	0,2	11,588185
4,116667	0,2	17,808587
4,120000	0,2	28,073207
4,123333	0,2	42,622411
4,126667	0,2	59,841338
4,130000	0,2	76,480400
4,133333	0,2	88,937189
4,136667	0,2	94,729647
4,140000	0,2	93,281142
4,143333	0,2	85,776148
4,146667	0,2	74,416285
4,150000	0,2	61,568328
4,153333	0,2	49,147676
4,156667	0,2	38,348937
4,160000	0,2	29,666377
4,163333	0,2	23,077417
4,166667	0,2	18,268723
4,170000	0,2	14,826956
4,173333	0,2	12,362265
4,176667	0,2	10,565901
4,180000	0,2	9,220428
4,183333	0,2	8,184714
4,186667	0,2	7,371239
4,190000	0,2	6,725578
4,193333	0,2	6,211669
4,196667	0,2	5,803174
4,200000	0,2	5,479367
4,203333	0,2	5,223247
4,206667	0,2	5,020624
4,210000	0,2	4,859880
4,213333	0,2	4,732007
4,216667	0,2	4,630544
4,220000	0,2	4,551372
4,223333	0,2	4,492233
4,226667	0,2	4,451757
4,230000	0,2	4,428461
4,233333	0,2	4,420370
4,236667	0,2	4,425177
4,240000	0,2	4,440263
4,243333	0,2	4,462463
4,246667	0,2	4,487967
4,250000	0,2	4,512621
4,253333	0,2	4,532475
4,256667	0,2	4,544013
4,260000	0,2	4,544046
4,263333	0,2	4,529829
4,266667	0,2	4,499429
4,270000	0,2	4,452073
4,273333	0,2	4,388160
4,276667	0,2	4,309089
4,280000	0,2	4,217296
4,283333	0,2	4,115954
4,286667	0,2	4,008485
4,290000	0,2	3,898521
4,293333	0,2	3,789848
4,296667	0,2	3,686052
4,300000	0,2	3,590127
4,303333	0,2	3,504087
4,306667	0,2	3,429154
4,310000	0,2	3,366577
4,313333	0,2	3,318108
4,316667	0,2	3,285521
4,320000	0,2	3,269840
4,323333	0,2	3,271185
4,326667	0,2	3,289071
4,330000	0,2	3,322813
4,333333	0,2	3,372321
4,336667	0,2	3,438896
4,340000	0,2	3,524901
4,343333	0,2	3,632457
4,346667	0,2	3,762505
4,350000	0,2	3,914984
4,353333	0,2	4,089576
4,356667	0,2	4,286034
4,360000	0,2	4,503847
4,363333	0,2	4,741541
4,366667	0,2	4,996218
4,370000	0,2	5,263860
4,373333	0,2	5,539856
4,376667	0,2	5,818811
4,380000	0,2	6,094049
4,383333	0,2	6,357913
4,386667	0,2	6,602607
4,390000	0,2	6,820581
4,393333	0,2	7,004619
4,396667	0,2	7,148283
4,400000	0,2	7,246731
4,403333	0,2	7,297495
4,406667	0,2	7,300470
4,410000	0,2	7,257460
4,413333	0,2	7,172284
4,416667	0,2	7,050771
4,420000	0,2	6,899938
4,423333	0,2	6,727256
4,426667	0,2	6,540387
4,430000	0,2	6,346773
4,433333	0,2	6,152891
4,436667	0,2	5,963931
4,440000	0,2	5,784167
4,443333	0,2	5,617411
4,446667	0,2	5,467015
4,450000	0,2	5,335588
4,453333	0,2	5,224705
4,456667	0,2	5,134511
4,460000	0,2	5,063700
4,463333	0,2	5,010502
4,466667	0,2	4,973814
4,470000	0,2	4,952932
4,473333	0,2	4,946184
4,476667	0,2	4,950617
4,480000	0,2	4,963210
4,483333	0,2	4,981535
4,486667	0,2	5,003070
4,490000	0,2	5,024892
4,493333	0,2	5,044408
4,496667	0,2	5,059682
4,500000	0,2	5,068705
4,503333	0,2	5,068971
4,506667	0,2	5,058381
4,510000	0,2	5,036260
4,513333	0,2	5,003007
4,516667	0,2	4,959043
4,520000	0,2	4,904572
4,523333	0,2	4,840167
4,526667	0,2	4,767012
4,530000	0,2	4,686444
4,533333	0,2	4,599665
4,536667	0,2	4,508050
4,540000	0,2	4,413312
4,543333	0,2	4,317314
4,546667	0,2	4,221834
4,550000	0,2	4,128136
4,553333	0,2	4,036669
4,556667	0,2	3,947533
4,560000	0,2	3,861018
4,563333	0,2	3,777417
4,566667	0,2	3,696797
4,570000	0,2	3,619373
4,573333	0,2	3,545717
4,576667	0,2	3,476259
4,580000	0,2	3,411011
4,583333	0,2	3,350003
4,586667	0,2	3,293342
4,590000	0,2	3,240870
4,593333	0,2	3,192328
4,596667	0,2	3,147538
4,600000	0,2	3,106097
4,603333	0,2	3,067194
4,606667	0,2	3,030033
4,610000	0,2	2,994356
4,613333	0,2	2,960287
4,616667	0,2	2,927761
4,620000	0,2	2,896417
4,623333	0,2	2,866175
4,626667	0,2	2,837683
4,630000	0,2	2,811940
4,633333	0,2	2,789828
4,636667	0,2	2,772250
4,640000	0,2	2,760410
4,643333	0,2	2,755894
4,646667	0,2	2,760413
4,650000	0,2	2,775443
4,653333	0,2	2,802241
4,656667	0,2	2,841892
4,660000	0,2	2,895009
4,663333	0,2	2,961599
4,666667	0,2	3,041277
4,670000	0,2	3,133306
4,673333	0,2	3,236481
4,676667	0,2	3,349129
4,680000	0,2	3,469146
4,683333	0,2	3,594177
4,686667	0,2	3,721685
4,690000	0,2	3,848460
4,693333	0,2	3,970467
4,696667	0,2	4,083384
4,700000	0,2	4,183050
4,703333	0,2	4,266012
4,706667	0,2	4,330061
4,710000	0,2	4,373830
4,713333	0,2	4,396204
4,716667	0,2	4,396601
4,720000	0,2	4,375531
4,723333	0,2	4,334515
4,726667	0,2	4,275612
4,730000	0,2	4,201012
4,733333	0,2	4,113174
4,736667	0,2	4,015184
4,740000	0,2	3,910255
4,743333	0,2	3,800983
4,746667	0,2	3,689549
4,750000	0,2	3,578055
4,753333	0,2	3,468446
4,756667	0,2	3,362534
4,760000	0,2	3,262136
4,763333	0,2	3,168976
4,766667	0,2	3,084359
4,770000	0,2	3,008845
4,773333	0,2	2,942099
4,776667	0,2	2,883132
4,780000	0,2	2,830986
4,783333	0,2	2,785314
4,786667	0,2	2,746309
4,790000	0,2	2,714127
4,793333	0,2	2,688290
4,796667	0,2	2,667658
4,800000	0,2	2,651051
4,803333	0,2	2,637715
4,806667	0,2	2,627227
4,810000	0,2	2,619312
4,813333	0,2	2,613762
4,816667	0,2	2,610357
4,820000	0,2	2,608689
4,823333	0,2	2,607925
4,826667	0,2	2,607035
4,830000	0,2	2,605373
4,833333	0,2	2,602758
4,836667	0,2	2,599252
4,840000	0,2	2,595087
4,843333	0,2	2,590434
4,846667	0,2	2,585109
4,850000	0,2	2,578715
4,853333	0,2	2,570963
4,856667	0,2	2,561745
4,860000	0,2	2,551192
4,863333	0,2	2,539718
4,866667	0,2	2,527766
4,870000	0,2	2,515753
4,873333	0,2	2,504337
4,876667	0,2	2,494185
4,880000	0,2	2,485429
4,883333	0,2	2,477888
4,886667	0,2	2,471632
4,890000	0,2	2,466817
4,893333	0,2	2,463290
4,896667	0,2	2,460933
4,900000	0,2	2,460287
4,903333	0,2	2,462479
4,906667	0,2	2,468547
4,910000	0,2	2,478900
4,913333	0,2	2,493194
4,916667	0,2	2,510719
4,920000	0,2	2,530970
4,923333	0,2	2,553737
4,926667	0,2	2,578867
4,930000	0,2	2,606182
4,933333	0,2	2,635419
4,936667	0,2	2,666272
4,940000	0,2	2,698455
4,943333	0,2	2,731466
4,946667	0,2	2,764584
4,950000	0,2	2,797481
4,953333	0,2	2,830576
4,956667	0,2	2,864391
4,960000	0,2	2,898814
4,963333	0,2	2,933381
4,966667	0,2	2,967885
4,970000	0,2	3,002292
4,973333	0,2	3,036458
4,976667	0,2	3,070139
4,980000	0,2	3,103034
4,983333	0,2	3,134751
4,986667	0,2	3,164997
4,990000	0,2	3,193822
4,993333	0,2	3,221247
4,996667	0,2	3,246757
5,000000	0,2	3,269583
5,003333	0,2	3,289478
5,006667	0,2	3,307075
5,010000	0,2	3,323334
5,013333	0,2	3,338878
5,016667	0,2	3,354177
5,020000	0,2	3,370041
5,023333	0,2	3,387330
5,026667	0,2	3,406283
5,030000	0,2	3,426707
5,033333	0,2	3,448873
5,036667	0,2	3,473669
5,040000	0,2	3,501904
5,043333	0,2	3,533967
5,046667	0,2	3,570099
5,050000	0,2	3,610397
5,053333	0,2	3,654350
5,056667	0,2	3,700600
5,060000	0,2	3,747254
5,063333	0,2	3,792463
5,066667	0,2	3,834932
5,070000	0,2	3,873807
5,073333	0,2	3,907952
5,076667	0,2	3,935620
5,080000	0,2	3,954938
5,083333	0,2	3,964414
5,086667	0,2	3,962940
5,090000	0,2	3,949601
5,093333	0,2	3,923875
5,096667	0,2	3,885981
5,100000	0,2	3,836651
5,103333	0,2	3,776613
5,106667	0,2	3,706400
5,110000	0,2	3,626463
5,113333	0,2	3,537715
5,116667	0,2	3,441956
5,120000	0,2	3,341372
5,123333	0,2	3,238006
5,126667	0,2	3,133802
5,130000	0,2	3,030403
5,133333	0,2	2,928958
5,136667	0,2	2,830647
5,140000	0,2	2,737051
5,143333	0,2	2,649655
5,146667	0,2	2,569297
5,150000	0,2	2,496059
5,153333	0,2	2,429509
5,156667	0,2	2,369296
5,160000	0,2	2,315486
5,163333	0,2	2,268172
5,166667	0,2	2,227102
5,170000	0,2	2,191926
5,173333	0,2	2,162504
5,176667	0,2	2,138566
5,180000	0,2	2,119336
5,183333	0,2	2,103962
5,186667	0,2	2,091889
5,190000	0,2	2,082537
5,193333	0,2	2,075146
5,196667	0,2	2,069006
5,200000	0,2	2,063549
5,203333	0,2	2,058427
5,206667	0,2	2,053655
5,210000	0,2	2,049316
5,213333	0,2	2,045168
5,216667	0,2	2,040782
5,220000	0,2	2,035897
5,223333	0,2	2,030477
5,226667	0,2	2,024704
5,230000	0,2	2,018967
5,233333	0,2	2,013563
5,236667	0,2	2,008358
5,240000	0,2	2,002971
5,243333	0,2	1,997328
5,246667	0,2	1,991753
5,250000	0,2	1,986541
5,253333	0,2	1,981719
5,256667	0,2	1,976965
5,260000	0,2	1,971717
5,263333	0,2	1,965656
5,266667	0,2	1,959158
5,270000	0,2	1,953312
5,273333	0,2	1,949419
5,276667	0,2	1,948193
5,280000	0,2	1,949292
5,283333	0,2	1,951813
5,286667	0,2	1,955275
5,290000	0,2	1,959845
5,293333	0,2	1,965768
5,296667	0,2	1,972999
5,300000	0,2	1,981372
5,303333	0,2	1,990989
5,306667	0,2	2,002251
5,310000	0,2	2,015359
5,313333	0,2	2,030185
5,316667	0,2	2,046945
5,320000	0,2	2,066368
5,323333	0,2	2,088927
5,326667	0,2	2,114410
5,330000	0,2	2,142349
5,333333	0,2	2,172655
5,336667	0,2	2,205942
5,340000	0,2	2,243298
5,343333	0,2	2,285494
5,346667	0,2	2,332497
5,350000	0,2	2,383933
5,353333	0,2	2,439561
5,356667	0,2	2,499105
5,360000	0,2	2,561886
5,363333	0,2	2,626811
5,366667	0,2	2,692772
5,370000	0,2	2,758886
5,373333	0,2	2,824177
5,376667	0,2	2,887345
5,380000	0,2	2,947113
5,383333	0,2	3,002330
5,386667	0,2	3,051615
5,390000	0,2	3,093607
5,393333	0,2	3,127752
5,396667	0,2	3,154239
5,400000	0,2	3,172910
5,403333	0,2	3,182723
5,406667	0,2	3,182651
5,410000	0,2	3,172669
5,413333	0,2	3,153521
5,416667	0,2	3,125969
5,420000	0,2	3,090487
5,423333	0,2	3,047578
5,426667	0,2	2,998197
5,430000	0,2	2,943596
5,433333	0,2	2,884789
5,436667	0,2	2,822498
5,440000	0,2	2,757502
5,443333	0,2	2,690774
5,446667	0,2	2,623320
5,450000	0,2	2,555880
5,453333	0,2	2,488762
5,456667	0,2	2,422061
5,460000	0,2	2,356120
5,463333	0,2	2,291711
5,466667	0,2	2,229631
5,470000	0,2	2,170215
5,473333	0,2	2,113379
5,476667	0,2	2,059012
5,480000	0,2	2,007230
5,483333	0,2	1,958355
5,486667	0,2	1,912816
5,490000	0,2	1,871195
5,493333	0,2	1,833994
5,496667	0,2	1,801104
5,500000	0,2	1,771765
5,503333	0,2	1,745191
5,506667	0,2	1,721157
5,510000	0,2	1,700074
5,513333	0,2	1,682488
5,516667	0,2	1,668478
5,520000	0,2	1,657802
5,523333	0,2	1,650337
5,526667	0,2	1,645668
5,530000	0,2	1,642760
5,533333	0,2	1,640755
5,536667	0,2	1,639781
5,540000	0,2	1,640622
5,543333	0,2	1,643662
5,546667	0,2	1,648473
5,550000	0,2	1,654470
5,553333	0,2	1,661458
5,556667	0,2	1,669200
5,560000	0,2	1,677001
5,563333	0,2	1,684418
5,566667	0,2	1,691945
5,570000	0,2	1,700435
5,573333	0,2	1,710270
5,576667	0,2	1,721197
5,580000	0,2	1,732624
5,583333	0,2	1,743954
5,586667	0,2	1,754653
5,590000	0,2	1,764308
5,593333	0,2	1,772872
5,596667	0,2	1,780820
5,600000	0,2	1,788944
5,603333	0,2	1,797767
5,606667	0,2	1,807188
5,610000	0,2	1,816818
5,613333	0,2	1,826235
5,616667	0,2	1,834885
5,620000	0,2	1,842467
5,623333	0,2	1,849282
5,626667	0,2	1,855725
5,630000	0,2	1,861719
5,633333	0,2	1,866796
5,636667	0,2	1,870305
5,640000	0,2	1,871650
5,643333	0,2	1,870613
5,646667	0,2	1,867384
5,650000	0,2	1,862408
5,653333	0,2	1,856301
5,656667	0,2	1,849613
5,660000	0,2	1,842182
5,663333	0,2	1,832880
5,666667	0,2	1,820507
5,670000	0,2	1,804772
5,673333	0,2	1,786243
5,676667	0,2	1,765665
5,680000	0,2	1,743456
5,683333	0,2	1,719772
5,686667	0,2	1,694863
5,690000	0,2	1,669030
5,693333	0,2	1,642349
5,696667	0,2	1,614736
5,700000	0,2	1,586122
5,703333	0,2	1,556368
5,706667	0,2	1,525422
5,710000	0,2	1,493541
5,713333	0,2	1,461107
5,716667	0,2	1,428677
5,720000	0,2	1,397001
5,723333	0,2	1,366344
5,726667	0,2	1,336233
5,730000	0,2	1,306245
5,733333	0,2	1,276543
5,736667	0,2	1,247449
5,740000	0,2	1,219022
5,743333	0,2	1,191274
5,746667	0,2	1,164291
5,750000	0,2	1,138165
5,753333	0,2	1,113169
5,756667	0,2	1,089653
5,760000	0,2	1,067847
5,763333	0,2	1,047908
5,766667	0,2	1,029773
5,770000	0,2	1,013255
5,773333	0,2	0,998446
5,776667	0,2	0,985554
5,780000	0,2	0,974420
5,783333	0,2	0,964624
5,786667	0,2	0,955895
5,790000	0,2	0,948120
5,793333	0,2	0,941282
5,796667	0,2	0,935687
5,800000	0,2	0,931846
5,803333	0,2	0,930059
5,806667	0,2	0,930368
5,810000	0,2	0,932729
5,813333	0,2	0,936998
5,816667	0,2	0,942917
5,820000	0,2	0,950236
5,823333	0,2	0,958993
5,826667	0,2	0,969765
5,830000	0,2	0,983327
5,833333	0,2	0,999798
5,836667	0,2	1,018514
5,840000	0,2	1,038954
5,843333	0,2	1,061475
5,846667	0,2	1,087039
5,850000	0,2	1,116435
5,853333	0,2	1,149762
5,856667	0,2	1,186440
5,860000	0,2	1,225650
5,863333	0,2	1,267032
5,866667	0,2	1,311010
5,870000	0,2	1,358155
5,873333	0,2	1,408526
5,876667	0,2	1,461898
5,880000	0,2	1,518039
5,883333	0,2	1,576398
5,886667	0,2	1,636087
5,890000	0,2	1,696298
5,893333	0,2	1,756295
5,896667	0,2	1,815177
5,900000	0,2	1,872051
5,903333	0,2	1,926211
5,906667	0,2	1,976971
5,910000	0,2	2,023667
5,913333	0,2	2,065981
5,916667	0,2	2,103739
5,920000	0,2	2,136436
5,923333	0,2	2,163446
5,926667	0,2	2,184445
5,930000	0,2	2,199556
5,933333	0,2	2,209333
5,936667	0,2	2,214338
5,940000	0,2	2,214899
5,943333	0,2	2,211620
5,946667	0,2	2,205684
5,950000	0,2	2,198373
5,953333	0,2	2,190794
5,956667	0,2	2,184263
5,960000	0,2	2,180587
5,963333	0,2	2,181890
5,966667	0,2	2,190314
5,970000	0,2	2,207890
5,973333	0,2	2,236484
5,976667	0,2	2,277814
5,980000	0,2	2,333592
5,983333	0,2	2,405426
5,986667	0,2	2,494545
5,990000	0,2	2,601850
5,993333	0,2	2,727894
5,996667	0,2	2,872593
6,000000	0,2	3,035439
6,003333	0,2	3,216018
6,006667	0,2	3,413861
6,010000	0,2	3,627739
6,013333	0,2	3,855092
6,016667	0,2	4,092189
6,020000	0,2	4,335070
6,023333	0,2	4,580096
6,026667	0,2	4,823411
6,030000	0,2	5,060465
6,033333	0,2	5,286474
6,036667	0,2	5,496902
6,040000	0,2	5,687213
6,043333	0,2	5,853037
6,046667	0,2	5,991202
6,050000	0,2	6,099950
6,053333	0,2	6,177854
6,056667	0,2	6,223206
6,060000	0,2	6,234556
6,063333	0,2	6,211323
6,066667	0,2	6,154124
6,070000	0,2	6,064883
6,073333	0,2	5,946319
6,076667	0,2	5,801414
6,080000	0,2	5,633545
6,083333	0,2	5,446480
6,086667	0,2	5,243791
6,090000	0,2	5,028636
6,093333	0,2	4,804303
6,096667	0,2	4,574343
6,100000	0,2	4,341951
6,103333	0,2	4,109798
6,106667	0,2	3,880364
6,110000	0,2	3,655986
6,113333	0,2	3,438759
6,116667	0,2	3,230251
6,120000	0,2	3,031197
6,123333	0,2	2,841806
6,126667	0,2	2,662336
6,130000	0,2	2,493293
6,133333	0,2	2,335240
6,136667	0,2	2,188581
6,140000	0,2	2,053418
6,143333	0,2	1,929331
6,146667	0,2	1,815414
6,150000	0,2	1,710805
6,153333	0,2	1,615031
6,156667	0,2	1,527815
6,160000	0,2	1,448864
6,163333	0,2	1,377961
6,166667	0,2	1,314854
6,170000	0,2	1,258775
6,173333	0,2	1,208436
6,176667	0,2	1,162620
6,180000	0,2	1,120391
6,183333	0,2	1,081083
6,186667	0,2	1,044555
6,190000	0,2	1,011010
6,193333	0,2	0,980364
6,196667	0,2	0,952101
6,200000	0,2	0,925507
6,203333	0,2	0,899985
6,206667	0,2	0,875393
6,210000	0,2	0,852015
6,213333	0,2	0,830178
6,216667	0,2	0,809982
6,220000	0,2	0,791218
6,223333	0,2	0,773490
6,226667	0,2	0,756454
6,230000	0,2	0,739759
6,233333	0,2	0,723042
6,236667	0,2	0,706067
6,240000	0,2	0,688469
6,243333	0,2	0,669613
6,246667	0,2	0,649276
6,250000	0,2	0,628273
6,253333	0,2	0,607930
6,256667	0,2	0,589148
6,260000	0,2	0,572064
6,263333	0,2	0,556135
6,266667	0,2	0,540492
6,270000	0,2	0,524617
6,273333	0,2	0,508722
6,276667	0,2	0,493368
6,280000	0,2	0,478737
6,283333	0,2	0,464394
6,286667	0,2	0,449971
6,290000	0,2	0,435715
6,293333	0,2	0,422001
6,296667	0,2	0,408846
6,300000	0,2	0,396065
6,303333	0,2	0,383457
6,306667	0,2	0,370892
6,310000	0,2	0,358430
6,313333	0,2	0,346286
6,316667	0,2	0,334513
6,320000	0,2	0,322898
6,323333	0,2	0,311475
6,326667	0,2	0,300765
6,330000	0,2	0,291164
6,333333	0,2	0,282410
6,336667	0,2	0,273808
6,340000	0,2	0,264749
6,343333	0,2	0,255141
6,346667	0,2	0,245607
6,350000	0,2	0,237066
6,353333	0,2	0,229870
6,356667	0,2	0,223518
6,360000	0,2	0,217327
6,363333	0,2	0,211047
6,366667	0,2	0,204589
6,370000	0,2	0,197627
6,373333	0,2	0,190075
6,376667	0,2	0,182619
6,380000	0,2	0,176366
6,383333	0,2	0,172025
6,386667	0,2	0,169394
6,390000	0,2	0,167764
6,393333	0,2	0,166735
6,396667	0,2	0,166330
6,400000	0,2	0,166748
6,403333	0,2	0,168363
6,406667	0,2	0,171590
6,410000	0,2	0,176548
6,413333	0,2	0,183129
6,416667	0,2	0,191337
6,420000	0,2	0,201139
6,423333	0,2	0,212035
6,426667	0,2	0,223373
6,430000	0,2	0,235132
6,433333	0,2	0,248172
6,436667	0,2	0,263665
6,440000	0,2	0,282176
6,443333	0,2	0,303215
6,446667	0,2	0,325633
6,450000	0,2	0,348395
6,453333	0,2	0,371072
6,456667	0,2	0,393768
6,460000	0,2	0,416733
6,463333	0,2	0,440099
6,466667	0,2	0,463880
6,470000	0,2	0,488096
6,473333	0,2	0,512808
6,476667	0,2	0,537922
6,480000	0,2	0,562991
6,483333	0,2	0,587374
6,486667	0,2	0,610621
6,490000	0,2	0,632633
6,493333	0,2	0,653451
6,496667	0,2	0,672996
6,500000	0,2	0,691158
6,503333	0,2	0,708178
6,506667	0,2	0,724732
6,510000	0,2	0,741355
6,513333	0,2	0,757929
6,516667	0,2	0,773967
6,520000	0,2	0,789208
6,523333	0,2	0,803606
6,526667	0,2	0,816930
6,530000	0,2	0,828975
6,533333	0,2	0,840073
6,536667	0,2	0,850833
6,540000	0,2	0,861504
6,543333	0,2	0,872066
6,546667	0,2	0,882884
6,550000	0,2	0,894717
6,553333	0,2	0,907972
6,556667	0,2	0,922322
6,560000	0,2	0,937186
6,563333	0,2	0,952504
6,566667	0,2	0,968985
6,570000	0,2	0,987489
6,573333	0,2	1,008163
6,576667	0,2	1,030304
6,580000	0,2	1,052947
6,583333	0,2	1,075587
6,586667	0,2	1,098665
6,590000	0,2	1,123234
6,593333	0,2	1,149788
6,596667	0,2	1,177655
6,600000	0,2	1,205696
6,603333	0,2	1,233215
6,606667	0,2	1,260070
6,610000	0,2	1,286123
6,613333	0,2	1,310794
6,616667	0,2	1,333287
6,620000	0,2	1,353055
6,623333	0,2	1,369929
6,626667	0,2	1,383997
6,630000	0,2	1,395502
6,633333	0,2	1,404662
6,636667	0,2	1,411258
6,640000	0,2	1,414590
6,643333	0,2	1,413997
6,646667	0,2	1,409125
6,650000	0,2	1,399984
6,653333	0,2	1,387158
6,656667	0,2	1,371465
6,660000	0,2	1,353177
6,663333	0,2	1,332025
6,666667	0,2	1,307724
6,670000	0,2	1,280171
6,673333	0,2	1,249467
6,676667	0,2	1,216066
6,680000	0,2	1,180815
6,683333	0,2	1,144549
6,686667	0,2	1,107603
6,690000	0,2	1,069891
6,693333	0,2	1,031347
6,696667	0,2	0,992171
6,700000	0,2	0,952826
6,703333	0,2	0,913937
6,706667	0,2	0,876096
6,710000	0,2	0,839640
6,713333	0,2	0,804528
6,716667	0,2	0,770476
6,720000	0,2	0,737230
6,723333	0,2	0,704709
6,726667	0,2	0,673136
6,730000	0,2	0,643003
6,733333	0,2	0,614678
6,736667	0,2	0,588156
6,740000	0,2	0,563216
6,743333	0,2	0,539555
6,746667	0,2	0,516753
6,750000	0,2	0,494404
6,753333	0,2	0,472336
6,756667	0,2	0,450544
6,760000	0,2	0,428988
6,763333	0,2	0,407625
6,766667	0,2	0,386568
6,770000	0,2	0,365994
6,773333	0,2	0,345907
6,776667	0,2	0,326127
6,780000	0,2	0,306455
6,783333	0,2	0,286676
6,786667	0,2	0,266572
6,790000	0,2	0,246308
6,793333	0,2	0,226586
6,796667	0,2	0,208141
6,800000	0,2	0,191288
6,803333	0,2	0,175844
6,806667	0,2	0,161117
6,810000	0,2	0,146387
6,813333	0,2	0,131723
6,816667	0,2	0,117658
6,820000	0,2	0,104290
6,823333	0,2	0,091512
6,826667	0,2	0,079516
6,830000	0,2	0,068537
6,833333	0,2	0,058649
6,836667	0,2	0,049859
6,840000	0,2	0,042140
6,843333	0,2	0,035499
6,846667	0,2	0,029999
6,850000	0,2	0,025422
6,853333	0,2	0,021108
6,856667	0,2	0,016469
6,860000	0,2	0,011355
6,863333	0,2	0,005850
6,866667	0,2	0,000229
6,870000	0,2	-0,004965
6,873333	0,2	-0,009258
6,876667	0,2	-0,012743
6,880000	0,2	-0,015913
6,883333	0,2	-0,018939
6,886667	0,2	-0,021612
6,890000	0,2	-0,023944
6,893333	0,2	-0,026124
6,896667	0,2	-0,028139
6,900000	0,2	-0,029939
6,903333	0,2	-0,031612
6,906667	0,2	-0,033143
6,910000	0,2	-0,034263
6,913333	0,2	-0,034853
6,916667	0,2	-0,035437
6,920000	0,2	-0,036776
6,923333	0,2	-0,039153
6,926667	0,2	-0,042254
6,930000	0,2	-0,045421
6,933333	0,2	-0,048131
6,936667	0,2	-0,050293
6,940000	0,2	-0,052037
6,943333	0,2	-0,053477
6,946667	0,2	-0,054731
6,950000	0,2	-0,055909
6,953333	0,2	-0,057057
6,956667	0,2	-0,058237
6,960000	0,2	-0,059702
6,963333	0,2	-0,061802
6,966667	0,2	-0,064575
6,970000	0,2	-0,067534
6,973333	0,2	-0,069956
6,976667	0,2	-0,071239
6,980000	0,2	-0,070921
6,983333	0,2	-0,068775
6,986667	0,2	-0,065151
6,990000	0,2	-0,060883
6,993333	0,2	-0,056671
6,996667	0,2	-0,052487
7,000000	0,2	-0,047733
7,003333	0,2	-0,042184
7,006667	0,2	-0,036492
7,010000	0,2	-0,031541
7,013333	0,2	-0,027603
7,016667	0,2	-0,024129
7,020000	0,2	-0,020054
7,023333	0,2	-0,014286
7,026667	0,2	-0,006317
7,030000	0,2	0,003437
7,033333	0,2	0,014076
7,036667	0,2	0,025179
7,040000	0,2	0,037008
7,043333	0,2	0,049722
7,046667	0,2	0,062947
7,050000	0,2	0,076180
7,053333	0,2	0,089329
7,056667	0,2	0,102801
7,060000	0,2	0,117144
7,063333	0,2	0,132692
7,066667	0,2	0,149290
7,070000	0,2	0,166283
7,073333	0,2	0,183040
7,076667	0,2	0,199304
7,080000	0,2	0,214958
7,083333	0,2	0,229903
7,086667	0,2	0,244140
7,090000	0,2	0,257627
7,093333	0,2	0,270272
7,096667	0,2	0,282288
7,100000	0,2	0,294132
7,103333	0,2	0,306014
7,106667	0,2	0,317843
7,110000	0,2	0,329478
7,113333	0,2	0,340627
7,116667	0,2	0,350695
7,120000	0,2	0,359139
7,123333	0,2	0,365835
7,126667	0,2	0,370942
7,130000	0,2	0,374667
7,133333	0,2	0,377227
7,136667	0,2	0,378940
7,140000	0,2	0,380207
7,143333	0,2	0,381346
7,146667	0,2	0,382592
7,150000	0,2	0,384201
7,153333	0,2	0,386329
7,156667	0,2	0,388756
7,160000	0,2	0,390919
7,163333	0,2	0,392516
7,166667	0,2	0,394138
7,170000	0,2	0,396936
7,173333	0,2	0,401559
7,176667	0,2	0,407682
7,180000	0,2	0,414485
7,183333	0,2	0,421362
7,186667	0,2	0,428228
7,190000	0,2	0,435440
7,193333	0,2	0,443645
7,196667	0,2	0,453495
7,200000	0,2	0,465322
7,203333	0,2	0,479128
7,206667	0,2	0,494792
7,210000	0,2	0,512171
7,213333	0,2	0,530977
7,216667	0,2	0,550629
7,220000	0,2	0,570510
7,223333	0,2	0,590338
7,226667	0,2	0,610138
7,230000	0,2	0,630026
7,233333	0,2	0,650041
7,236667	0,2	0,670144
7,240000	0,2	0,690282
7,243333	0,2	0,710102
7,246667	0,2	0,728652
7,250000	0,2	0,744901
7,253333	0,2	0,758586
7,256667	0,2	0,770051
7,260000	0,2	0,779419
7,263333	0,2	0,786495
7,266667	0,2	0,791092
7,270000	0,2	0,793022
7,273333	0,2	0,792029
7,276667	0,2	0,787937
7,280000	0,2	0,780942
7,283333	0,2	0,771656
7,286667	0,2	0,760608
7,290000	0,2	0,747748
7,293333	0,2	0,732617
7,296667	0,2	0,714852
7,300000	0,2	0,694497
7,303333	0,2	0,671990
7,306667	0,2	0,648005
7,310000	0,2	0,623300
7,313333	0,2	0,598407
7,316667	0,2	0,573411
7,320000	0,2	0,548257
7,323333	0,2	0,522964
7,326667	0,2	0,497482
7,330000	0,2	0,471722
7,333333	0,2	0,445697
7,336667	0,2	0,419561
7,340000	0,2	0,393696
7,343333	0,2	0,368688
7,346667	0,2	0,345072
7,350000	0,2	0,322929
7,353333	0,2	0,301840
7,356667	0,2	0,281404
7,360000	0,2	0,261813
7,363333	0,2	0,243718
7,366667	0,2	0,227394
7,370000	0,2	0,212397
7,373333	0,2	0,198222
7,376667	0,2	0,184930
7,380000	0,2	0,172870
7,383333	0,2	0,162033
7,386667	0,2	0,151966
7,390000	0,2	0,142272
7,393333	0,2	0,133018
7,396667	0,2	0,124649
7,400000	0,2	0,117612
7,403333	0,2	0,112120
7,406667	0,2	0,108107
7,410000	0,2	0,105090
7,413333	0,2	0,102247
7,416667	0,2	0,099231
7,420000	0,2	0,096796
7,423333	0,2	0,096156
7,426667	0,2	0,097798
7,430000	0,2	0,100867
7,433333	0,2	0,103782
7,436667	0,2	0,105856
7,440000	0,2	0,108053
7,443333	0,2	0,111857
7,446667	0,2	0,117839
7,450000	0,2	0,125468
7,453333	0,2	0,133995
7,456667	0,2	0,143265
7,460000	0,2	0,153458
7,463333	0,2	0,164433
7,466667	0,2	0,175882
7,470000	0,2	0,187622
7,473333	0,2	0,199511
7,476667	0,2	0,211500
7,480000	0,2	0,223702
7,483333	0,2	0,236419
7,486667	0,2	0,250179
7,490000	0,2	0,265527
7,493333	0,2	0,282750
7,496667	0,2	0,301467
7,500000	0,2	0,320571
7,503333	0,2	0,339060
7,506667	0,2	0,356699
7,510000	0,2	0,373885
7,513333	0,2	0,391121
7,516667	0,2	0,408688
7,520000	0,2	0,426745
7,523333	0,2	0,445487
7,526667	0,2	0,465053
7,530000	0,2	0,485360
7,533333	0,2	0,506028
7,536667	0,2	0,526488
7,540000	0,2	0,546193
7,543333	0,2	0,564905
7,546667	0,2	0,582901
7,550000	0,2	0,600725
7,553333	0,2	0,618653
7,556667	0,2	0,636507
7,560000	0,2	0,653761
7,563333	0,2	0,669833
7,566667	0,2	0,684502
7,570000	0,2	0,697997
7,573333	0,2	0,710642
7,576667	0,2	0,722546
7,580000	0,2	0,733552
7,583333	0,2	0,743382
7,586667	0,2	0,751804
7,590000	0,2	0,758752
7,593333	0,2	0,764421
7,596667	0,2	0,769045
7,600000	0,2	0,772488
7,603333	0,2	0,774262
7,606667	0,2	0,773953
7,610000	0,2	0,771472
7,613333	0,2	0,767017
7,616667	0,2	0,760940
7,620000	0,2	0,753493
7,623333	0,2	0,744704
7,626667	0,2	0,734705
7,630000	0,2	0,724069
7,633333	0,2	0,713476
7,636667	0,2	0,703023
7,640000	0,2	0,691996
7,643333	0,2	0,679316
7,646667	0,2	0,664382
7,650000	0,2	0,647537
7,653333	0,2	0,629547
7,656667	0,2	0,610871
7,660000	0,2	0,591831
7,663333	0,2	0,572969
7,666667	0,2	0,554703
7,670000	0,2	0,537067
7,673333	0,2	0,519849
7,676667	0,2	0,502709
7,680000	0,2	0,485236
7,683333	0,2	0,466943
7,686667	0,2	0,447390
7,690000	0,2	0,426548
7,693333	0,2	0,404853
7,696667	0,2	0,382976
7,700000	0,2	0,361537
7,703333	0,2	0,340712
7,706667	0,2	0,320223
7,710000	0,2	0,299719
7,713333	0,2	0,278814
7,716667	0,2	0,257004
7,720000	0,2	0,233951
7,723333	0,2	0,209816
7,726667	0,2	0,185147
7,730000	0,2	0,160584
7,733333	0,2	0,136674
7,736667	0,2	0,113621
7,740000	0,2	0,091164
7,743333	0,2	0,068860
7,746667	0,2	0,046402
7,750000	0,2	0,023480
7,753333	0,2	-0,000412
7,756667	0,2	-0,025486
7,760000	0,2	-0,051068
7,763333	0,2	-0,075917
7,766667	0,2	-0,099175
7,770000	0,2	-0,120756
7,773333	0,2	-0,140910
7,776667	0,2	-0,159773
7,780000	0,2	-0,177365
7,783333	0,2	-0,193911
7,786667	0,2	-0,209892
7,790000	0,2	-0,225445
7,793333	0,2	-0,240101
7,796667	0,2	-0,253363
7,800000	0,2	-0,265262
7,803333	0,2	-0,276228
7,806667	0,2	-0,286476
7,810000	0,2	-0,295751
7,813333	0,2	-0,303690
7,816667	0,2	-0,310015
7,820000	0,2	-0,314463
7,823333	0,2	-0,316990
7,826667	0,2	-0,317863
7,830000	0,2	-0,317491
7,833333	0,2	-0,316355
7,836667	0,2	-0,314820
7,840000	0,2	-0,312735
7,843333	0,2	-0,309422
7,846667	0,2	-0,304218
7,850000	0,2	-0,297016
7,853333	0,2	-0,288292
7,856667	0,2	-0,278586
7,860000	0,2	-0,268160
7,863333	0,2	-0,257216
7,866667	0,2	-0,245961
7,870000	0,2	-0,234391
7,873333	0,2	-0,222292
7,876667	0,2	-0,209622
7,880000	0,2	-0,196846
7,883333	0,2	-0,184603
7,886667	0,2	-0,172931
7,890000	0,2	-0,161123
7,893333	0,2	-0,148479
7,896667	0,2	-0,135033
7,900000	0,2	-0,121445
7,903333	0,2	-0,108339
7,906667	0,2	-0,095931
7,910000	0,2	-0,084269
7,913333	0,2	-0,073421
7,916667	0,2	-0,063162
7,920000	0,2	-0,053000
7,923333	0,2	-0,042900
7,926667	0,2	-0,033540
7,930000	0,2	-0,025582
7,933333	0,2	-0,018955
7,936667	0,2	-0,013088
7,940000	0,2	-0,007637
7,943333	0,2	-0,002797
7,946667	0,2	0,000964
7,950000	0,2	0,003365
7,953333	0,2	0,004577
7,956667	0,2	0,004988
7,960000	0,2	0,004711
7,963333	0,2	0,003581
7,966667	0,2	0,001502
7,970000	0,2	-0,001476
7,973333	0,2	-0,005202
7,976667	0,2	-0,009386
7,980000	0,2	-0,013701
7,983333	0,2	-0,018029
7,986667	0,2	-0,022601
7,990000	0,2	-0,027699
7,993333	0,2	-0,033224
7,996667	0,2	-0,038852
8,000000	0,2	-0,044329
8,003333	0,2	-0,049382
8,006667	0,2	-0,053749
8,010000	0,2	-0,057373
8,013333	0,2	-0,060228
8,016667	0,2	-0,062263
8,020000	0,2	-0,063781
8,023333	0,2	-0,065349
8,026667	0,2	-0,066879
8,030000	0,2	-0,067341
8,033333	0,2	-0,065809
8,036667	0,2	-0,062322
8,040000	0,2	-0,057567
8,043333	0,2	-0,052197
8,046667	0,2	-0,046512
8,050000	0,2	-0,040351
8,053333	0,2	-0,033331
8,056667	0,2	-0,025283
8,060000	0,2	-0,016257
8,063333	0,2	-0,006248
8,066667	0,2	0,004918
8,070000	0,2	0,017559
8,073333	0,2	0,031910
8,076667	0,2	0,047927
8,080000	0,2	0,065442
8,083333	0,2	0,084303
8,086667	0,2	0,104327
8,090000	0,2	0,125398
8,093333	0,2	0,147549
8,096667	0,2	0,170564
8,100000	0,2	0,193610
8,103333	0,2	0,215823
8,106667	0,2	0,237064
8,110000	0,2	0,257713
8,113333	0,2	0,278203
8,116667	0,2	0,299042
8,120000	0,2	0,320748
8,123333	0,2	0,343428
8,126667	0,2	0,366627
8,130000	0,2	0,389507
8,133333	0,2	0,411064
8,136667	0,2	0,430722
8,140000	0,2	0,449018
8,143333	0,2	0,467190
8,146667	0,2	0,485935
8,150000	0,2	0,504839
8,153333	0,2	0,522840
8,156667	0,2	0,538971
8,160000	0,2	0,552888
8,163333	0,2	0,564835
8,166667	0,2	0,575053
8,170000	0,2	0,583483
8,173333	0,2	0,590164
8,176667	0,2	0,595364
8,180000	0,2	0,599200
8,183333	0,2	0,601524
8,186667	0,2	0,602132
8,190000	0,2	0,600873
8,193333	0,2	0,597725
8,196667	0,2	0,592810
8,200000	0,2	0,586337
8,203333	0,2	0,578566
8,206667	0,2	0,569609
8,210000	0,2	0,559228
8,213333	0,2	0,547033
8,216667	0,2	0,532896
8,220000	0,2	0,517117
8,223333	0,2	0,500176
8,226667	0,2	0,482255
8,230000	0,2	0,463112
8,233333	0,2	0,442547
8,236667	0,2	0,420784
8,240000	0,2	0,398234
8,243333	0,2	0,375111
8,246667	0,2	0,351504
8,250000	0,2	0,327566
8,253333	0,2	0,303411
8,256667	0,2	0,279072
8,260000	0,2	0,254657
8,263333	0,2	0,230301
8,266667	0,2	0,205928
8,270000	0,2	0,181285
8,273333	0,2	0,156140
8,276667	0,2	0,130391
8,280000	0,2	0,104127
8,283333	0,2	0,077675
8,286667	0,2	0,051471
8,290000	0,2	0,025797
8,293333	0,2	0,000715
8,296667	0,2	-0,023739
8,300000	0,2	-0,047476
8,303333	0,2	-0,070370
8,306667	0,2	-0,092219
8,310000	0,2	-0,112795
8,313333	0,2	-0,132026
8,316667	0,2	-0,150150
8,320000	0,2	-0,167733
8,323333	0,2	-0,185440
8,326667	0,2	-0,203562
8,330000	0,2	-0,221777
8,333333	0,2	-0,239404
8,336667	0,2	-0,255917
8,340000	0,2	-0,271280
8,343333	0,2	-0,285752
8,346667	0,2	-0,299463
8,350000	0,2	-0,312385
8,353333	0,2	-0,324562
8,356667	0,2	-0,336152
8,360000	0,2	-0,347389
8,363333	0,2	-0,358530
8,366667	0,2	-0,369642
8,370000	0,2	-0,380516
8,373333	0,2	-0,390854
8,376667	0,2	-0,400546
8,380000	0,2	-0,409759
8,383333	0,2	-0,418651
8,386667	0,2	-0,427199
8,390000	0,2	-0,435400
8,393333	0,2	-0,443260
8,396667	0,2	-0,450598
8,400000	0,2	-0,457218
8,403333	0,2	-0,463160
8,406667	0,2	-0,468409
8,410000	0,2	-0,472858
8,413333	0,2	-0,476715
8,416667	0,2	-0,480337
8,420000	0,2	-0,483804
8,423333	0,2	-0,487083
8,426667	0,2	-0,490255
8,430000	0,2	-0,493259
8,433333	0,2	-0,495634
8,436667	0,2	-0,496720
8,440000	0,2	-0,496288
8,443333	0,2	-0,494826
8,446667	0,2	-0,492959
8,450000	0,2	-0,490983
8,453333	0,2	-0,489083
8,456667	0,2	-0,487296
8,460000	0,2	-0,485358
8,463333	0,2	-0,483054
8,466667	0,2	-0,480385
8,470000	0,2	-0,477295
8,473333	0,2	-0,473505
8,476667	0,2	-0,468527
8,480000	0,2	-0,461884
8,483333	0,2	-0,453354
8,486667	0,2	-0,443085
8,490000	0,2	-0,431755
8,493333	0,2	-0,420571
8,496667	0,2	-0,410784
8,500000	0,2	-0,402896
8,503333	0,2	-0,396070
8,506667	0,2	-0,388578
8,510000	0,2	-0,379044
8,513333	0,2	-0,367147
8,516667	0,2	-0,353358
8,520000	0,2	-0,338399
8,523333	0,2	-0,322964
8,526667	0,2	-0,307617
8,530000	0,2	-0,292671
8,533333	0,2	-0,278209
8,536667	0,2	-0,264132
8,540000	0,2	-0,250246
8,543333	0,2	-0,236586
8,546667	0,2	-0,223529
8,550000	0,2	-0,211377
8,553333	0,2	-0,200095
8,556667	0,2	-0,189633
8,560000	0,2	-0,180105
8,563333	0,2	-0,171591
8,566667	0,2	-0,164130
8,570000	0,2	-0,157743
8,573333	0,2	-0,152408
8,576667	0,2	-0,148198
8,580000	0,2	-0,145456
8,583333	0,2	-0,144622
8,586667	0,2	-0,145724
8,590000	0,2	-0,148249
8,593333	0,2	-0,151604
8,596667	0,2	-0,155452
8,600000	0,2	-0,159684
8,603333	0,2	-0,164374
8,606667	0,2	-0,169832
8,610000	0,2	-0,176451
8,613333	0,2	-0,184574
8,616667	0,2	-0,194580
8,620000	0,2	-0,206559
8,623333	0,2	-0,219718
8,626667	0,2	-0,232703
8,630000	0,2	-0,244671
8,633333	0,2	-0,255807
8,636667	0,2	-0,266969
8,640000	0,2	-0,279026
8,643333	0,2	-0,292255
8,646667	0,2	-0,306182
8,650000	0,2	-0,320013
8,653333	0,2	-0,333326
8,656667	0,2	-0,346257
8,660000	0,2	-0,359085
8,663333	0,2	-0,371911
8,666667	0,2	-0,384638
8,670000	0,2	-0,397027
8,673333	0,2	-0,408898
8,676667	0,2	-0,420340
8,680000	0,2	-0,431449
8,683333	0,2	-0,441983
8,686667	0,2	-0,451606
8,690000	0,2	-0,460140
8,693333	0,2	-0,467552
8,696667	0,2	-0,474066
8,700000	0,2	-0,480150
8,703333	0,2	-0,486041
8,706667	0,2	-0,491694
8,710000	0,2	-0,497269
8,713333	0,2	-0,503036
8,716667	0,2	-0,508904
8,720000	0,2	-0,514427
8,723333	0,2	-0,519116
8,726667	0,2	-0,522745
8,730000	0,2	-0,525300
8,733333	0,2	-0,526813
8,736667	0,2	-0,527572
8,740000	0,2	-0,528080
8,743333	0,2	-0,528626
8,746667	0,2	-0,529363
8,750000	0,2	-0,530394
8,753333	0,2	-0,531405
8,756667	0,2	-0,531882
8,760000	0,2	-0,531762
8,763333	0,2	-0,531277
8,766667	0,2	-0,530432
8,770000	0,2	-0,529158
8,773333	0,2	-0,527762
8,776667	0,2	-0,526727
8,780000	0,2	-0,526152
8,783333	0,2	-0,525624
8,786667	0,2	-0,524483
8,790000	0,2	-0,522342
8,793333	0,2	-0,519611
8,796667	0,2	-0,517145
8,800000	0,2	-0,515260
8,803333	0,2	-0,513566
8,806667	0,2	-0,511665
8,810000	0,2	-0,509573
8,813333	0,2	-0,507563
8,816667	0,2	-0,505949
8,820000	0,2	-0,504974
8,823333	0,2	-0,504759
8,826667	0,2	-0,505230
8,830000	0,2	-0,506012
8,833333	0,2	-0,506613
8,836667	0,2	-0,506716
8,840000	0,2	-0,506214
8,843333	0,2	-0,505263
8,846667	0,2	-0,504243
8,850000	0,2	-0,503497
8,853333	0,2	-0,503252
8,856667	0,2	-0,503556
8,860000	0,2	-0,504116
8,863333	0,2	-0,504396
8,866667	0,2	-0,503947
8,870000	0,2	-0,502729
8,873333	0,2	-0,501172
8,876667	0,2	-0,499815
8,880000	0,2	-0,499049
8,883333	0,2	-0,499080
8,886667	0,2	-0,499738
8,890000	0,2	-0,500322
8,893333	0,2	-0,499992
8,896667	0,2	-0,498405
8,900000	0,2	-0,495787
8,903333	0,2	-0,492682
8,906667	0,2	-0,489835
8,910000	0,2	-0,487891
8,913333	0,2	-0,487056
8,916667	0,2	-0,487229
8,920000	0,2	-0,488272
8,923333	0,2	-0,489955
8,926667	0,2	-0,491908
8,930000	0,2	-0,493757
8,933333	0,2	-0,495198
8,936667	0,2	-0,496090
8,940000	0,2	-0,496536
8,943333	0,2	-0,496679
8,946667	0,2	-0,496568
8,950000	0,2	-0,496136
8,953333	0,2	-0,495224
8,956667	0,2	-0,493926
8,960000	0,2	-0,492729
8,963333	0,2	-0,492082
8,966667	0,2	-0,492019
8,970000	0,2	-0,492327
8,973333	0,2	-0,493114
8,976667	0,2	-0,494852
8,980000	0,2	-0,497550
8,983333	0,2	-0,500458
8,986667	0,2	-0,502906
8,990000	0,2	-0,504920
8,993333	0,2	-0,506947
8,996667	0,2	-0,509329
9,000000	0,2	-0,512119
9,003333	0,2	-0,515173
9,006667	0,2	-0,518265
9,010000	0,2	-0,521262
9,013333	0,2	-0,524168
9,016667	0,2	-0,526929
9,020000	0,2	-0,529354
9,023333	0,2	-0,531350
9,026667	0,2	-0,533036
9,030000	0,2	-0,534611
9,033333	0,2	-0,536266
9,036667	0,2	-0,538077
9,040000	0,2	-0,539880
9,043333	0,2	-0,541212
9,046667	0,2	-0,541454
9,050000	0,2	-0,540499
9,053333	0,2	-0,539192
9,056667	0,2	-0,538660
9,060000	0,2	-0,539455
9,063333	0,2	-0,541399
9,066667	0,2	-0,543805
9,070000	0,2	-0,545836
9,073333	0,2	-0,546839
9,076667	0,2	-0,546437
9,080000	0,2	-0,544638
9,083333	0,2	-0,541976
9,086667	0,2	-0,539215
9,090000	0,2	-0,536790
9,093333	0,2	-0,534706
9,096667	0,2	-0,532726
9,100000	0,2	-0,530358
9,103333	0,2	-0,526938
9,106667	0,2	-0,522034
9,110000	0,2	-0,515843
9,113333	0,2	-0,508960
9,116667	0,2	-0,501756
9,120000	0,2	-0,494362
9,123333	0,2	-0,486849
9,126667	0,2	-0,478918
9,130000	0,2	-0,469970
9,133333	0,2	-0,459669
9,136667	0,2	-0,448011
9,140000	0,2	-0,435126
9,143333	0,2	-0,421314
9,146667	0,2	-0,406858
9,150000	0,2	-0,391765
9,153333	0,2	-0,375993
9,156667	0,2	-0,359707
9,160000	0,2	-0,342952
9,163333	0,2	-0,325312
9,166667	0,2	-0,306291
9,170000	0,2	-0,285795
9,173333	0,2	-0,264048
9,176667	0,2	-0,241383
9,180000	0,2	-0,218215
9,183333	0,2	-0,194781
9,186667	0,2	-0,170826
9,190000	0,2	-0,145952
9,193333	0,2	-0,120162
9,196667	0,2	-0,093577
9,200000	0,2	-0,066114
9,203333	0,2	-0,037965
9,206667	0,2	-0,009885
9,210000	0,2	0,017361
9,213333	0,2	0,043513
9,216667	0,2	0,068770
9,220000	0,2	0,093592
9,223333	0,2	0,118562
9,226667	0,2	0,144047
9,230000	0,2	0,169813
9,233333	0,2	0,195286
9,236667	0,2	0,220195
9,240000	0,2	0,244526
9,243333	0,2	0,268058
9,246667	0,2	0,290691
9,250000	0,2	0,312980
9,253333	0,2	0,335734
9,256667	0,2	0,359130
9,260000	0,2	0,382404
9,263333	0,2	0,404333
9,266667	0,2	0,423885
9,270000	0,2	0,440503
9,273333	0,2	0,454200
9,276667	0,2	0,465518
9,280000	0,2	0,475226
9,283333	0,2	0,483962
9,286667	0,2	0,491938
9,290000	0,2	0,498840
9,293333	0,2	0,503998
9,296667	0,2	0,506666
9,300000	0,2	0,506358
9,303333	0,2	0,503149
9,306667	0,2	0,497569
9,310000	0,2	0,490056
9,313333	0,2	0,480853
9,316667	0,2	0,470449
9,320000	0,2	0,459305
9,323333	0,2	0,447226
9,326667	0,2	0,433671
9,330000	0,2	0,418251
9,333333	0,2	0,400848
9,336667	0,2	0,381665
9,340000	0,2	0,360955
9,343333	0,2	0,338861
9,346667	0,2	0,315777
9,350000	0,2	0,292346
9,353333	0,2	0,269027
9,356667	0,2	0,245974
9,360000	0,2	0,223191
9,363333	0,2	0,200646
9,366667	0,2	0,178328
9,370000	0,2	0,156290
9,373333	0,2	0,134688
9,376667	0,2	0,113784
9,380000	0,2	0,093893
9,383333	0,2	0,075293
9,386667	0,2	0,057989
9,390000	0,2	0,041680
9,393333	0,2	0,026259
9,396667	0,2	0,012103
9,400000	0,2	-0,000376
9,403333	0,2	-0,011263
9,406667	0,2	-0,020974
9,410000	0,2	-0,029499
9,413333	0,2	-0,036190
9,416667	0,2	-0,040503
9,420000	0,2	-0,042542
9,423333	0,2	-0,042913
9,426667	0,2	-0,042419
9,430000	0,2	-0,041595
9,433333	0,2	-0,040112
9,436667	0,2	-0,036952
9,440000	0,2	-0,031465
9,443333	0,2	-0,023993
9,446667	0,2	-0,015278
9,450000	0,2	-0,005672
9,453333	0,2	0,004915
9,456667	0,2	0,016807
9,460000	0,2	0,030483
9,463333	0,2	0,046179
9,466667	0,2	0,063423
9,470000	0,2	0,081212
9,473333	0,2	0,098850
9,476667	0,2	0,116589
9,480000	0,2	0,135365
9,483333	0,2	0,156141
9,486667	0,2	0,179684
9,490000	0,2	0,206522
9,493333	0,2	0,236692
9,496667	0,2	0,269721
9,500000	0,2	0,305130
9,503333	0,2	0,343009
9,506667	0,2	0,383901
9,510000	0,2	0,428358
9,513333	0,2	0,476807
9,516667	0,2	0,529483
9,520000	0,2	0,586502
9,523333	0,2	0,648048
9,526667	0,2	0,714156
9,530000	0,2	0,784681
9,533333	0,2	0,859829
9,536667	0,2	0,940228
9,540000	0,2	1,026424
9,543333	0,2	1,118618
9,546667	0,2	1,216785
9,550000	0,2	1,320814
9,553333	0,2	1,430465
9,556667	0,2	1,545320
9,560000	0,2	1,665006
9,563333	0,2	1,789472
9,566667	0,2	1,918834
9,570000	0,2	2,052913
9,573333	0,2	2,191117
9,576667	0,2	2,332900
9,580000	0,2	2,478164
9,583333	0,2	2,627028
9,586667	0,2	2,779290
9,590000	0,2	2,934207
9,593333	0,2	3,090479
9,596667	0,2	3,246382
9,600000	0,2	3,400350
9,603333	0,2	3,551514
9,606667	0,2	3,699486
9,610000	0,2	3,843898
9,613333	0,2	3,984186
9,616667	0,2	4,119451
9,620000	0,2	4,248540
9,623333	0,2	4,370309
9,626667	0,2	4,483864
9,630000	0,2	4,588694
9,633333	0,2	4,684392
9,636667	0,2	4,770238
9,640000	0,2	4,845349
9,643333	0,2	4,909208
9,646667	0,2	4,961622
9,650000	0,2	5,002169
9,653333	0,2	5,030229
9,656667	0,2	5,045569
9,660000	0,2	5,048383
9,663333	0,2	5,038856
9,666667	0,2	5,016999
9,670000	0,2	4,982766
9,673333	0,2	4,936346
9,676667	0,2	4,878405
9,680000	0,2	4,809838
9,683333	0,2	4,731226
9,686667	0,2	4,642816
9,690000	0,2	4,545122
9,693333	0,2	4,439236
9,696667	0,2	4,326256
9,700000	0,2	4,206894
9,703333	0,2	4,081936
9,706667	0,2	3,952489
9,710000	0,2	3,819653
9,713333	0,2	3,684463
9,716667	0,2	3,547944
9,720000	0,2	3,410895
9,723333	0,2	3,273906
9,726667	0,2	3,137566
9,730000	0,2	3,002545
9,733333	0,2	2,869543
9,736667	0,2	2,739156
9,740000	0,2	2,611820
9,743333	0,2	2,488071
9,746667	0,2	2,368665
9,750000	0,2	2,254260
9,753333	0,2	2,145246
9,756667	0,2	2,041970
9,760000	0,2	1,944815
9,763333	0,2	1,853965
9,766667	0,2	1,769213
9,770000	0,2	1,690166
9,773333	0,2	1,616518
9,776667	0,2	1,547953
9,780000	0,2	1,484219
9,783333	0,2	1,425459
9,786667	0,2	1,371910
9,790000	0,2	1,323488
9,793333	0,2	1,279978
9,796667	0,2	1,241110
9,800000	0,2	1,206431
9,803333	0,2	1,175421
9,806667	0,2	1,147410
9,810000	0,2	1,121641
9,813333	0,2	1,097733
9,816667	0,2	1,075727
9,820000	0,2	1,055601
9,823333	0,2	1,037021
9,826667	0,2	1,019550
9,830000	0,2	1,002866
9,833333	0,2	0,986760
9,836667	0,2	0,971074
9,840000	0,2	0,955464
9,843333	0,2	0,939327
9,846667	0,2	0,922252
9,850000	0,2	0,904209
9,853333	0,2	0,885126
9,856667	0,2	0,864639
9,860000	0,2	0,842230
9,863333	0,2	0,817493
9,866667	0,2	0,790406
9,870000	0,2	0,761444
9,873333	0,2	0,731233
9,876667	0,2	0,699985
9,880000	0,2	0,667512
9,883333	0,2	0,633855
9,886667	0,2	0,599426
9,890000	0,2	0,564397
9,893333	0,2	0,528524
9,896667	0,2	0,491491
9,900000	0,2	0,452926
9,903333	0,2	0,412530
9,906667	0,2	0,370638
9,910000	0,2	0,328045
9,913333	0,2	0,285215
9,916667	0,2	0,242229
9,920000	0,2	0,199325
9,923333	0,2	0,156987
9,926667	0,2	0,115587
9,930000	0,2	0,075030
9,933333	0,2	0,034599
9,936667	0,2	-0,006497
9,940000	0,2	-0,048253
9,943333	0,2	-0,089801
9,946667	0,2	-0,130157
9,950000	0,2	-0,168698
9,953333	0,2	-0,205190
9,956667	0,2	-0,239864
9,960000	0,2	-0,273242
9,963333	0,2	-0,305594
9,966667	0,2	-0,336862
9,970000	0,2	-0,367165
9,973333	0,2	-0,396920
9,976667	0,2	-0,426224
9,980000	0,2	-0,454402
9,983333	0,2	-0,480470
9,986667	0,2	-0,504195
9,990000	0,2	-0,526351
9,993333	0,2	-0,547680
9,996667	0,2	-0,568143
10,000000	0,2	-0,587446
10,003333	0,2	-0,605613
10,006667	0,2	-0,622924
10,010000	0,2	-0,639699
10,013333	0,2	-0,656106
10,016667	0,2	-0,672030
10,020000	0,2	-0,687147
10,023333	0,2	-0,701083
10,026667	0,2	-0,713631
10,030000	0,2	-0,724855
10,033333	0,2	-0,734817
10,036667	0,2	-0,743409
10,040000	0,2	-0,750615
10,043333	0,2	-0,756888
10,046667	0,2	-0,763282
10,050000	0,2	-0,770851
10,053333	0,2	-0,779641
10,056667	0,2	-0,788583
10,060000	0,2	-0,796501
10,063333	0,2	-0,802956
10,066667	0,2	-0,808122
10,070000	0,2	-0,812309
10,073333	0,2	-0,815968
10,076667	0,2	-0,819703
10,080000	0,2	-0,823715
10,083333	0,2	-0,827464
10,086667	0,2	-0,830236
10,090000	0,2	-0,831888
10,093333	0,2	-0,832887
10,096667	0,2	-0,833668
10,100000	0,2	-0,834204
10,103333	0,2	-0,834408
10,106667	0,2	-0,834468
10,110000	0,2	-0,834551
10,113333	0,2	-0,834605
10,116667	0,2	-0,834674
10,120000	0,2	-0,835082
10,123333	0,2	-0,836033
10,126667	0,2	-0,837128
10,130000	0,2	-0,837513
10,133333	0,2	-0,836651
10,136667	0,2	-0,834872
10,140000	0,2	-0,833014
10,143333	0,2	-0,831653
10,146667	0,2	-0,830983
10,150000	0,2	-0,831117
10,153333	0,2	-0,831884
10,156667	0,2	-0,832590
10,160000	0,2	-0,832566
10,163333	0,2	-0,831858
10,166667	0,2	-0,831050
10,170000	0,2	-0,830555
10,173333	0,2	-0,830270
10,176667	0,2	-0,829895
10,180000	0,2	-0,829338
10,183333	0,2	-0,828697
10,186667	0,2	-0,828027
10,190000	0,2	-0,827275
10,193333	0,2	-0,826569
10,196667	0,2	-0,826298
10,200000	0,2	-0,826626
10,203333	0,2	-0,827144
10,206667	0,2	-0,827103
10,210000	0,2	-0,825963
10,213333	0,2	-0,823853
10,216667	0,2	-0,821434
10,220000	0,2	-0,819355
10,223333	0,2	-0,817907
10,226667	0,2	-0,816871
10,230000	0,2	-0,815753
10,233333	0,2	-0,814249
10,236667	0,2	-0,812195
10,240000	0,2	-0,809433
10,243333	0,2	-0,806087
10,246667	0,2	-0,802691
10,250000	0,2	-0,799887
10,253333	0,2	-0,798114
10,256667	0,2	-0,797473
10,260000	0,2	-0,797572
10,263333	0,2	-0,797620
10,266667	0,2	-0,796963
10,270000	0,2	-0,795473
10,273333	0,2	-0,793526
10,276667	0,2	-0,791574
10,280000	0,2	-0,789402
10,283333	0,2	-0,786188
10,286667	0,2	-0,781558
10,290000	0,2	-0,776043
10,293333	0,2	-0,770471
10,296667	0,2	-0,765307
10,300000	0,2	-0,760602
10,303333	0,2	-0,756395
10,306667	0,2	-0,752878
10,310000	0,2	-0,749971
10,313333	0,2	-0,746984
10,316667	0,2	-0,743026
10,320000	0,2	-0,737803
10,323333	0,2	-0,731704
10,326667	0,2	-0,725083
10,330000	0,2	-0,717852
10,333333	0,2	-0,709738
10,336667	0,2	-0,700644
10,340000	0,2	-0,690614
10,343333	0,2	-0,679589
10,346667	0,2	-0,667392
10,350000	0,2	-0,653919
10,353333	0,2	-0,639197
10,356667	0,2	-0,623335
10,360000	0,2	-0,606507
10,363333	0,2	-0,588818
10,366667	0,2	-0,570123
10,370000	0,2	-0,550024
10,373333	0,2	-0,528040
10,376667	0,2	-0,503933
10,380000	0,2	-0,477909
10,383333	0,2	-0,450244
10,386667	0,2	-0,420771
10,390000	0,2	-0,389044
10,393333	0,2	-0,354787
10,396667	0,2	-0,318056
10,400000	0,2	-0,279299
10,403333	0,2	-0,239270
10,406667	0,2	-0,198579
10,410000	0,2	-0,157350
10,413333	0,2	-0,115406
10,416667	0,2	-0,072470
10,420000	0,2	-0,028113
10,423333	0,2	0,018152
10,426667	0,2	0,066673
10,430000	0,2	0,117445
10,433333	0,2	0,169940
10,436667	0,2	0,223386
10,440000	0,2	0,277118
10,443333	0,2	0,330444
10,446667	0,2	0,382788
10,450000	0,2	0,434141
10,453333	0,2	0,484757
10,456667	0,2	0,534590
10,460000	0,2	0,583383
10,463333	0,2	0,630941
10,466667	0,2	0,677047
10,470000	0,2	0,721301
10,473333	0,2	0,763169
10,476667	0,2	0,802197
10,480000	0,2	0,838084
10,483333	0,2	0,870591
10,486667	0,2	0,899594
10,490000	0,2	0,925171
10,493333	0,2	0,947520
10,496667	0,2	0,966906
10,500000	0,2	0,983501
10,503333	0,2	0,997105
10,506667	0,2	1,007113
10,510000	0,2	1,012849
10,513333	0,2	1,014014
10,516667	0,2	1,010775
10,520000	0,2	1,003537
10,523333	0,2	0,992938
10,526667	0,2	0,979803
10,530000	0,2	0,964656
10,533333	0,2	0,947370
10,536667	0,2	0,927373
10,540000	0,2	0,904135
10,543333	0,2	0,877554
10,546667	0,2	0,848099
10,550000	0,2	0,816597
10,553333	0,2	0,783742
10,556667	0,2	0,749891
10,560000	0,2	0,715283
10,563333	0,2	0,680098
10,566667	0,2	0,644273
10,570000	0,2	0,607630
10,573333	0,2	0,570398
10,576667	0,2	0,533293
10,580000	0,2	0,496932
10,583333	0,2	0,461503
10,586667	0,2	0,426994
10,590000	0,2	0,393508
10,593333	0,2	0,361278
10,596667	0,2	0,330406
10,600000	0,2	0,300808
10,603333	0,2	0,272238
10,606667	0,2	0,244115
10,610000	0,2	0,215858
10,613333	0,2	0,187583
10,616667	0,2	0,159892
10,620000	0,2	0,133197
10,623333	0,2	0,107718
10,626667	0,2	0,083800
10,630000	0,2	0,061754
10,633333	0,2	0,041491
10,636667	0,2	0,022487
10,640000	0,2	0,003905
10,643333	0,2	-0,015070
10,646667	0,2	-0,034700
10,650000	0,2	-0,054566
10,653333	0,2	-0,074075
10,656667	0,2	-0,093036
10,660000	0,2	-0,111661
10,663333	0,2	-0,130166
10,666667	0,2	-0,148390
10,670000	0,2	-0,165861
10,673333	0,2	-0,182437
10,676667	0,2	-0,198501
10,680000	0,2	-0,214418
10,683333	0,2	-0,230504
10,686667	0,2	-0,247313
10,690000	0,2	-0,265295
10,693333	0,2	-0,284254
10,696667	0,2	-0,303367
10,700000	0,2	-0,321799
10,703333	0,2	-0,339363
10,706667	0,2	-0,356627
10,710000	0,2	-0,374480
10,713333	0,2	-0,393543
10,716667	0,2	-0,413747
10,720000	0,2	-0,434371
10,723333	0,2	-0,454562
10,726667	0,2	-0,473948
10,730000	0,2	-0,492731
10,733333	0,2	-0,511214
10,736667	0,2	-0,529366
10,740000	0,2	-0,546991
10,743333	0,2	-0,564134
10,746667	0,2	-0,581035
10,750000	0,2	-0,597876
10,753333	0,2	-0,614615
10,756667	0,2	-0,630909
10,760000	0,2	-0,646491
10,763333	0,2	-0,661650
10,766667	0,2	-0,676923
10,770000	0,2	-0,692272
10,773333	0,2	-0,706811
10,776667	0,2	-0,719532
10,780000	0,2	-0,730246
10,783333	0,2	-0,739524
10,786667	0,2	-0,747968
10,790000	0,2	-0,756116
10,793333	0,2	-0,764656
10,796667	0,2	-0,774085
10,800000	0,2	-0,784416
10,803333	0,2	-0,795386
10,806667	0,2	-0,806388
10,810000	0,2	-0,816337
10,813333	0,2	-0,824434
10,816667	0,2	-0,830836
10,820000	0,2	-0,836158
10,823333	0,2	-0,840876
10,826667	0,2	-0,845357
10,830000	0,2	-0,849784
10,833333	0,2	-0,854105
10,836667	0,2	-0,858321
10,840000	0,2	-0,862576
10,843333	0,2	-0,866986
10,846667	0,2	-0,871493
10,850000	0,2	-0,875824
10,853333	0,2	-0,879813
10,856667	0,2	-0,883629
10,860000	0,2	-0,887261
10,863333	0,2	-0,890309
10,866667	0,2	-0,892710
10,870000	0,2	-0,895027
10,873333	0,2	-0,897755
10,876667	0,2	-0,900748
10,880000	0,2	-0,903576
10,883333	0,2	-0,906207
10,886667	0,2	-0,909044
10,890000	0,2	-0,912388
10,893333	0,2	-0,916043
10,896667	0,2	-0,919355
10,900000	0,2	-0,921618
10,903333	0,2	-0,922660
10,906667	0,2	-0,922945
10,910000	0,2	-0,923009
10,913333	0,2	-0,923098
10,916667	0,2	-0,923221
10,920000	0,2	-0,923275
10,923333	0,2	-0,923271
10,926667	0,2	-0,923538
10,930000	0,2	-0,924629
10,933333	0,2	-0,926897
10,936667	0,2	-0,930144
10,940000	0,2	-0,933712
10,943333	0,2	-0,936865
10,946667	0,2	-0,939161
10,950000	0,2	-0,940622
10,953333	0,2	-0,941530
10,956667	0,2	-0,942211
10,960000	0,2	-0,943037
10,963333	0,2	-0,944357
10,966667	0,2	-0,946485
10,970000	0,2	-0,949702
10,973333	0,2	-0,953778
10,976667	0,2	-0,957874
10,980000	0,2	-0,961330
10,983333	0,2	-0,964147
10,986667	0,2	-0,966645
10,990000	0,2	-0,969058
10,993333	0,2	-0,971416
10,996667	0,2	-0,973612
11,000000	0,2	-0,975469
11,003333	0,2	-0,976749
11,006667	0,2	-0,977426
11,010000	0,2	-0,978005
11,013333	0,2	-0,979155
11,016667	0,2	-0,980983
11,020000	0,2	-0,983037
11,023333	0,2	-0,984826
11,026667	0,2	-0,986042
11,030000	0,2	-0,986703
11,033333	0,2	-0,987264
11,036667	0,2	-0,988335
11,040000	0,2	-0,990239
11,043333	0,2	-0,992769
11,046667	0,2	-0,995377
11,050000	0,2	-0,997684
11,053333	0,2	-0,999660
11,056667	0,2	-1,001465
11,060000	0,2	-1,003416
11,063333	0,2	-1,005785
11,066667	0,2	-1,008297
11,070000	0,2	-1,010122
11,073333	0,2	-1,010761
11,076667	0,2	-1,010672
11,080000	0,2	-1,010638
11,083333	0,2	-1,010887
11,086667	0,2	-1,011229
11,090000	0,2	-1,011602
11,093333	0,2	-1,012162
11,096667	0,2	-1,013017
11,100000	0,2	-1,013855
11,103333	0,2	-1,014019
11,106667	0,2	-1,013265
11,110000	0,2	-1,012075
11,113333	0,2	-1,011290
11,116667	0,2	-1,011671
11,120000	0,2	-1,013417
11,123333	0,2	-1,015922
11,126667	0,2	-1,018120
11,130000	0,2	-1,019180
11,133333	0,2	-1,019047
11,136667	0,2	-1,018248
11,140000	0,2	-1,017334
11,143333	0,2	-1,016679
11,146667	0,2	-1,016363
11,150000	0,2	-1,016089
11,153333	0,2	-1,015482
11,156667	0,2	-1,014502
11,160000	0,2	-1,013504
11,163333	0,2	-1,012903
11,166667	0,2	-1,012866
11,170000	0,2	-1,013265
11,173333	0,2	-1,013698
11,176667	0,2	-1,013695
11,180000	0,2	-1,012996
11,183333	0,2	-1,011591
11,186667	0,2	-1,009703
11,190000	0,2	-1,007768
11,193333	0,2	-1,006331
11,196667	0,2	-1,005783
11,200000	0,2	-1,006063
11,203333	0,2	-1,006594
11,206667	0,2	-1,006593
11,210000	0,2	-1,005727
11,213333	0,2	-1,004405
11,216667	0,2	-1,003315
11,220000	0,2	-1,002851
11,223333	0,2	-1,002831
11,226667	0,2	-1,002629
11,230000	0,2	-1,001790
11,233333	0,2	-1,000429
11,236667	0,2	-0,998994
11,240000	0,2	-0,997854
11,243333	0,2	-0,997015
11,246667	0,2	-0,996172
11,250000	0,2	-0,995106
11,253333	0,2	-0,993921
11,256667	0,2	-0,992738
11,260000	0,2	-0,991447
11,263333	0,2	-0,990064
11,266667	0,2	-0,988991
11,270000	0,2	-0,988655
11,273333	0,2	-0,989094
11,276667	0,2	-0,989878
11,280000	0,2	-0,990380
11,283333	0,2	-0,990163
11,286667	0,2	-0,988983
11,290000	0,2	-0,986843
11,293333	0,2	-0,984302
11,296667	0,2	-0,982249
11,300000	0,2	-0,981135
11,303333	0,2	-0,980512
11,306667	0,2	-0,979361
11,310000	0,2	-0,977037
11,313333	0,2	-0,973832
11,316667	0,2	-0,970698
11,320000	0,2	-0,968568
11,323333	0,2	-0,967813
11,326667	0,2	-0,968303
11,330000	0,2	-0,969820
11,333333	0,2	-0,971973
11,336667	0,2	-0,973969
11,340000	0,2	-0,974999
11,343333	0,2	-0,974670
11,346667	0,2	-0,973095
11,350000	0,2	-0,970821
11,353333	0,2	-0,968416
11,356667	0,2	-0,966154
11,360000	0,2	-0,964184
11,363333	0,2	-0,962644
11,366667	0,2	-0,961404
11,370000	0,2	-0,960070
11,373333	0,2	-0,958462
11,376667	0,2	-0,956811
11,380000	0,2	-0,955437
11,383333	0,2	-0,954405
11,386667	0,2	-0,953644
11,390000	0,2	-0,953261
11,393333	0,2	-0,953442
11,396667	0,2	-0,954157
11,400000	0,2	-0,955135
11,403333	0,2	-0,956112
11,406667	0,2	-0,957097
11,410000	0,2	-0,958148
11,413333	0,2	-0,959034
11,416667	0,2	-0,959376
11,420000	0,2	-0,959000
11,423333	0,2	-0,958085
11,426667	0,2	-0,957172
11,430000	0,2	-0,956987
11,433333	0,2	-0,958000
11,436667	0,2	-0,960208
11,440000	0,2	-0,963282
11,443333	0,2	-0,966599
11,446667	0,2	-0,969340
11,450000	0,2	-0,971093
11,453333	0,2	-0,972228
11,456667	0,2	-0,973382
11,460000	0,2	-0,974714
11,463333	0,2	-0,975863
11,466667	0,2	-0,976627
11,470000	0,2	-0,977307
11,473333	0,2	-0,978176
11,476667	0,2	-0,979045
11,480000	0,2	-0,979726
11,483333	0,2	-0,980594
11,486667	0,2	-0,982307
11,490000	0,2	-0,985126
11,493333	0,2	-0,988742
11,496667	0,2	-0,992505
11,500000	0,2	-0,995648
11,503333	0,2	-0,997581
11,506667	0,2	-0,998231
11,510000	0,2	-0,998147
11,513333	0,2	-0,998337
11,516667	0,2	-0,999886
11,520000	0,2	-1,003195
11,523333	0,2	-1,007131
11,526667	0,2	-1,009663
11,530000	0,2	-1,009860
11,533333	0,2	-1,008551
11,536667	0,2	-1,007024
11,540000	0,2	-1,005938
11,543333	0,2	-1,005424
11,546667	0,2	-1,005500
11,550000	0,2	-1,005967
11,553333	0,2	-1,006217
11,556667	0,2	-1,005672
11,560000	0,2	-1,004418
11,563333	0,2	-1,003152
11,566667	0,2	-1,002359
11,570000	0,2	-1,001800
11,573333	0,2	-1,001111
11,576667	0,2	-1,000489
11,580000	0,2	-1,000293
11,583333	0,2	-1,000380
11,586667	0,2	-1,000210
11,590000	0,2	-0,999368
11,593333	0,2	-0,997845
11,596667	0,2	-0,995886
11,600000	0,2	-0,993771
11,603333	0,2	-0,991859
11,606667	0,2	-0,990623
11,610000	0,2	-0,990273
11,613333	0,2	-0,990398
11,616667	0,2	-0,990202
11,620000	0,2	-0,989129
11,623333	0,2	-0,987202
11,626667	0,2	-0,984980
11,630000	0,2	-0,983321
11,633333	0,2	-0,982819
11,636667	0,2	-0,983318
11,640000	0,2	-0,984100
11,643333	0,2	-0,984560
11,646667	0,2	-0,984529
11,650000	0,2	-0,983975
11,653333	0,2	-0,982836
11,656667	0,2	-0,981275
11,660000	0,2	-0,979618
11,663333	0,2	-0,977980
11,666667	0,2	-0,976355
11,670000	0,2	-0,974937
11,673333	0,2	-0,974012
11,676667	0,2	-0,973626
11,680000	0,2	-0,973624
11,683333	0,2	-0,973863
11,686667	0,2	-0,974152
11,690000	0,2	-0,974228
11,693333	0,2	-0,974042
11,696667	0,2	-0,973994
11,700000	0,2	-0,974690
11,703333	0,2	-0,976243
11,706667	0,2	-0,977872
11,710000	0,2	-0,978559
11,713333	0,2	-0,978160
11,716667	0,2	-0,977542
11,720000	0,2	-0,977669
11,723333	0,2	-0,978858
11,726667	0,2	-0,980770
11,730000	0,2	-0,982759
11,733333	0,2	-0,984287
11,736667	0,2	-0,985293
11,740000	0,2	-0,986058
11,743333	0,2	-0,986861
11,746667	0,2	-0,988074
11,750000	0,2	-0,990190
11,753333	0,2	-0,993330
11,756667	0,2	-0,996959
11,760000	0,2	-1,000228
11,763333	0,2	-1,002491
11,766667	0,2	-1,003629
11,770000	0,2	-1,003976
11,773333	0,2	-1,004001
11,776667	0,2	-1,004172
11,780000	0,2	-1,004773
11,783333	0,2	-1,005616
11,786667	0,2	-1,006225
11,790000	0,2	-1,006442
11,793333	0,2	-1,006649
11,796667	0,2	-1,007331
11,800000	0,2	-1,008537
11,803333	0,2	-1,009844
11,806667	0,2	-1,010930
11,810000	0,2	-1,011944
11,813333	0,2	-1,013168
11,816667	0,2	-1,014653
11,820000	0,2	-1,016311
11,823333	0,2	-1,018101
11,826667	0,2	-1,019976
11,830000	0,2	-1,021703
11,833333	0,2	-1,022988
11,836667	0,2	-1,023880
11,840000	0,2	-1,024787
11,843333	0,2	-1,025856
11,846667	0,2	-1,026616
11,850000	0,2	-1,026519
11,853333	0,2	-1,025598
11,856667	0,2	-1,024319
11,860000	0,2	-1,023061
11,863333	0,2	-1,021964
11,866667	0,2	-1,020991
11,870000	0,2	-1,020118
11,873333	0,2	-1,019457
11,876667	0,2	-1,018929
11,880000	0,2	-1,018212
11,883333	0,2	-1,017253
11,886667	0,2	-1,016250
11,890000	0,2	-1,015227
11,893333	0,2	-1,014155
11,896667	0,2	-1,013206
11,900000	0,2	-1,012650
11,903333	0,2	-1,012679
11,906667	0,2	-1,013314
11,910000	0,2	-1,014266
11,913333	0,2	-1,014880
11,916667	0,2	-1,014555
11,920000	0,2	-1,013313
11,923333	0,2	-1,011627
11,926667	0,2	-1,009789
11,930000	0,2	-1,007752
11,933333	0,2	-1,005405
11,936667	0,2	-1,002668
11,940000	0,2	-0,999588
11,943333	0,2	-0,996520
11,946667	0,2	-0,993979
11,950000	0,2	-0,992287
11,953333	0,2	-0,991308
11,956667	0,2	-0,990412
11,960000	0,2	-0,988924
11,963333	0,2	-0,986737
11,966667	0,2	-0,984383
11,970000	0,2	-0,982547
11,973333	0,2	-0,981513
11,976667	0,2	-0,980937
11,980000	0,2	-0,980226
11,983333	0,2	-0,979056
11,986667	0,2	-0,977512
11,990000	0,2	-0,975868
11,993333	0,2	-0,974297
11,996667	0,2	-0,972796
12,000000	0,2	-0,971333
12,003333	0,2	-0,969911
12,006667	0,2	-0,968557
12,010000	0,2	-0,967443
12,013333	0,2	-0,966831
12,016667	0,2	-0,966833
12,020000	0,2	-0,967326
12,023333	0,2	-0,968029
12,026667	0,2	-0,968606
12,030000	0,2	-0,968840
12,033333	0,2	-0,968835
12,036667	0,2	-0,968930
12,040000	0,2	-0,969232
12,043333	0,2	-0,969460
12,046667	0,2	-0,969506
12,050000	0,2	-0,969800
12,053333	0,2	-0,970803
12,056667	0,2	-0,972403
12,060000	0,2	-0,974182
12,063333	0,2	-0,976013
12,066667	0,2	-0,977869
12,070000	0,2	-0,979452
12,073333	0,2	-0,980501
12,076667	0,2	-0,980995
12,080000	0,2	-0,980883
12,083333	0,2	-0,980151
12,086667	0,2	-0,979144
12,090000	0,2	-0,978386
12,093333	0,2	-0,978213
12,096667	0,2	-0,978621
12,100000	0,2	-0,979115
12,103333	0,2	-0,978894
12,106667	0,2	-0,977573
12,110000	0,2	-0,975472
12,113333	0,2	-0,973132
12,116667	0,2	-0,970919
12,120000	0,2	-0,969082
12,123333	0,2	-0,967672
12,126667	0,2	-0,966408
12,130000	0,2	-0,965010
12,133333	0,2	-0,963505
12,136667	0,2	-0,962044
12,140000	0,2	-0,960746
12,143333	0,2	-0,959534
12,146667	0,2	-0,957902
12,150000	0,2	-0,955400
12,153333	0,2	-0,952353
12,156667	0,2	-0,949504
12,160000	0,2	-0,947323
12,163333	0,2	-0,945813
12,166667	0,2	-0,944372
12,170000	0,2	-0,941979
12,173333	0,2	-0,937950
12,176667	0,2	-0,932494
12,180000	0,2	-0,926691
12,183333	0,2	-0,921781
12,186667	0,2	-0,918085
12,190000	0,2	-0,914749
12,193333	0,2	-0,910613
12,196667	0,2	-0,905195
12,200000	0,2	-0,898916
12,203333	0,2	-0,892550
12,206667	0,2	-0,886531
12,210000	0,2	-0,880623
12,213333	0,2	-0,874274
12,216667	0,2	-0,867454
12,220000	0,2	-0,860750
12,223333	0,2	-0,854620
12,226667	0,2	-0,848947
12,230000	0,2	-0,843112
12,233333	0,2	-0,836438
12,236667	0,2	-0,828809
12,240000	0,2	-0,820690
12,243333	0,2	-0,812490
12,246667	0,2	-0,804074
12,250000	0,2	-0,794981
12,253333	0,2	-0,785026
12,256667	0,2	-0,774358
12,260000	0,2	-0,763066
12,263333	0,2	-0,751268
12,266667	0,2	-0,739434
12,270000	0,2	-0,728098
12,273333	0,2	-0,717434
12,276667	0,2	-0,707270
12,280000	0,2	-0,697260
12,283333	0,2	-0,686905
12,286667	0,2	-0,675568
12,290000	0,2	-0,662709
12,293333	0,2	-0,648229
12,296667	0,2	-0,632648
12,300000	0,2	-0,616853
12,303333	0,2	-0,601441
12,306667	0,2	-0,586295
12,310000	0,2	-0,570953
12,313333	0,2	-0,555201
12,316667	0,2	-0,539075
12,320000	0,2	-0,522520
12,323333	0,2	-0,505422
12,326667	0,2	-0,487838
12,330000	0,2	-0,470023
12,333333	0,2	-0,452177
12,336667	0,2	-0,434149
12,340000	0,2	-0,415487
12,343333	0,2	-0,395855
12,346667	0,2	-0,375243
12,350000	0,2	-0,353753
12,353333	0,2	-0,331442
12,356667	0,2	-0,308268
12,360000	0,2	-0,284340
12,363333	0,2	-0,260262
12,366667	0,2	-0,236901
12,370000	0,2	-0,214758
12,373333	0,2	-0,193584
12,376667	0,2	-0,172774
12,380000	0,2	-0,152204
12,383333	0,2	-0,132373
12,386667	0,2	-0,113716
12,390000	0,2	-0,096049
12,393333	0,2	-0,078731
12,396667	0,2	-0,061216
12,400000	0,2	-0,043437
12,403333	0,2	-0,025776
12,406667	0,2	-0,008716
12,410000	0,2	0,007431
12,413333	0,2	0,022508
12,416667	0,2	0,036530
12,420000	0,2	0,049829
12,423333	0,2	0,062881
12,426667	0,2	0,075744
12,430000	0,2	0,087899
12,433333	0,2	0,098756
12,436667	0,2	0,108039
12,440000	0,2	0,115630
12,443333	0,2	0,121252
12,446667	0,2	0,124693
12,450000	0,2	0,126329
12,453333	0,2	0,126850
12,456667	0,2	0,126555
12,460000	0,2	0,125445
12,463333	0,2	0,123614
12,466667	0,2	0,121047
12,470000	0,2	0,117342
12,473333	0,2	0,111943
12,476667	0,2	0,104468
12,480000	0,2	0,094924
12,483333	0,2	0,083802
12,486667	0,2	0,071688
12,490000	0,2	0,058868
12,493333	0,2	0,045546
12,496667	0,2	0,031957
12,500000	0,2	0,017998
12,503333	0,2	0,003161
12,506667	0,2	-0,013009
12,510000	0,2	-0,030617
12,513333	0,2	-0,049483
12,516667	0,2	-0,069248
12,520000	0,2	-0,089393
12,523333	0,2	-0,109401
12,526667	0,2	-0,129198
12,530000	0,2	-0,149318
12,533333	0,2	-0,170256
12,536667	0,2	-0,191745
12,540000	0,2	-0,213042
12,543333	0,2	-0,233757
12,546667	0,2	-0,254083
12,550000	0,2	-0,274329
12,553333	0,2	-0,294547
12,556667	0,2	-0,314633
12,560000	0,2	-0,334560
12,563333	0,2	-0,354464
12,566667	0,2	-0,374558
12,570000	0,2	-0,394828
12,573333	0,2	-0,414834
12,576667	0,2	-0,434135
12,580000	0,2	-0,452774
12,583333	0,2	-0,471031
12,586667	0,2	-0,488899
12,590000	0,2	-0,506113
12,593333	0,2	-0,522494
12,596667	0,2	-0,538023
12,600000	0,2	-0,552627
12,603333	0,2	-0,566136
12,606667	0,2	-0,578498
12,610000	0,2	-0,589816
12,613333	0,2	-0,600095
12,616667	0,2	-0,609186
12,620000	0,2	-0,617180
12,623333	0,2	-0,624459
12,626667	0,2	-0,631154
12,630000	0,2	-0,637168
12,633333	0,2	-0,642819
12,636667	0,2	-0,648872
12,640000	0,2	-0,655845
12,643333	0,2	-0,663538
12,646667	0,2	-0,671251
12,650000	0,2	-0,678270
12,653333	0,2	-0,684157
12,656667	0,2	-0,688777
12,660000	0,2	-0,692257
12,663333	0,2	-0,694952
12,666667	0,2	-0,697189
12,670000	0,2	-0,698834
12,673333	0,2	-0,699363
12,676667	0,2	-0,698695
12,680000	0,2	-0,697609
12,683333	0,2	-0,697027
12,686667	0,2	-0,697128
12,690000	0,2	-0,697330
12,693333	0,2	-0,696894
12,696667	0,2	-0,695459
12,700000	0,2	-0,693224
12,703333	0,2	-0,690731
12,706667	0,2	-0,688282
12,710000	0,2	-0,685679
12,713333	0,2	-0,682617
12,716667	0,2	-0,679038
12,720000	0,2	-0,674993
12,723333	0,2	-0,670502
12,726667	0,2	-0,665799
12,730000	0,2	-0,661472
12,733333	0,2	-0,657979
12,736667	0,2	-0,655083
12,740000	0,2	-0,652076
12,743333	0,2	-0,648523
12,746667	0,2	-0,644451
12,750000	0,2	-0,639967
12,753333	0,2	-0,635014
12,756667	0,2	-0,629510
12,760000	0,2	-0,623555
12,763333	0,2	-0,617416
12,766667	0,2	-0,611510
12,770000	0,2	-0,606431
12,773333	0,2	-0,602718
12,776667	0,2	-0,600364
12,780000	0,2	-0,598699
12,783333	0,2	-0,596937
12,786667	0,2	-0,594711
12,790000	0,2	-0,591875
12,793333	0,2	-0,588266
12,796667	0,2	-0,583983
12,800000	0,2	-0,579501
12,803333	0,2	-0,575398
12,806667	0,2	-0,572130
12,810000	0,2	-0,569821
12,813333	0,2	-0,568093
12,816667	0,2	-0,566217
12,820000	0,2	-0,563708
12,823333	0,2	-0,560663
12,826667	0,2	-0,557419
12,830000	0,2	-0,554251
12,833333	0,2	-0,551271
12,836667	0,2	-0,548351
12,840000	0,2	-0,545342
12,843333	0,2	-0,542276
12,846667	0,2	-0,539276
12,850000	0,2	-0,536601
12,853333	0,2	-0,534647
12,856667	0,2	-0,533642
12,860000	0,2	-0,533488
12,863333	0,2	-0,533854
12,866667	0,2	-0,534281
12,870000	0,2	-0,534288
12,873333	0,2	-0,533512
12,876667	0,2	-0,531850
12,880000	0,2	-0,529487
12,883333	0,2	-0,526725
12,886667	0,2	-0,523833
12,890000	0,2	-0,520936
12,893333	0,2	-0,517979
12,896667	0,2	-0,514856
12,900000	0,2	-0,511526
12,903333	0,2	-0,507981
12,906667	0,2	-0,504214
12,910000	0,2	-0,500224
12,913333	0,2	-0,495975
12,916667	0,2	-0,491195
12,920000	0,2	-0,485459
12,923333	0,2	-0,478686
12,926667	0,2	-0,471204
12,930000	0,2	-0,463420
12,933333	0,2	-0,455761
12,936667	0,2	-0,448462
12,940000	0,2	-0,441158
12,943333	0,2	-0,433140
12,946667	0,2	-0,423931
12,950000	0,2	-0,413364
12,953333	0,2	-0,401488
12,956667	0,2	-0,388713
12,960000	0,2	-0,375748
12,963333	0,2	-0,363053
12,966667	0,2	-0,350401
12,970000	0,2	-0,337159
12,973333	0,2	-0,322978
12,976667	0,2	-0,308031
12,980000	0,2	-0,292633
12,983333	0,2	-0,276839
12,986667	0,2	-0,260647
12,990000	0,2	-0,244467
12,993333	0,2	-0,228912
12,996667	0,2	-0,214009
13,000000	0,2	-0,198926
13,003333	0,2	-0,182738
13,006667	0,2	-0,165396
13,010000	0,2	-0,147739
13,013333	0,2	-0,130648
13,016667	0,2	-0,114444
13,020000	0,2	-0,099032
13,023333	0,2	-0,084257
13,026667	0,2	-0,069918
13,030000	0,2	-0,055751
13,033333	0,2	-0,041755
13,036667	0,2	-0,028250
13,040000	0,2	-0,015492
13,043333	0,2	-0,003487
13,046667	0,2	0,007750
13,050000	0,2	0,017858
13,053333	0,2	0,026324
13,056667	0,2	0,033065
13,060000	0,2	0,038636
13,063333	0,2	0,043819
13,066667	0,2	0,048915
13,070000	0,2	0,053423
13,073333	0,2	0,056578
13,076667	0,2	0,058053
13,080000	0,2	0,058034
13,083333	0,2	0,056733
13,086667	0,2	0,054127
13,090000	0,2	0,050271
13,093333	0,2	0,045665
13,096667	0,2	0,041173
13,100000	0,2	0,037491
13,103333	0,2	0,034574
13,106667	0,2	0,031666
13,110000	0,2	0,027796
13,113333	0,2	0,022203
13,116667	0,2	0,014733
13,120000	0,2	0,006084
13,123333	0,2	-0,002555
13,126667	0,2	-0,010232
13,130000	0,2	-0,016699
13,133333	0,2	-0,022228
13,136667	0,2	-0,026894
13,140000	0,2	-0,030467
13,143333	0,2	-0,033169
13,146667	0,2	-0,035850
13,150000	0,2	-0,039159
13,153333	0,2	-0,042990
13,156667	0,2	-0,046805
13,160000	0,2	-0,050254
13,163333	0,2	-0,053412
13,166667	0,2	-0,056492
13,170000	0,2	-0,059476
13,173333	0,2	-0,062211
13,176667	0,2	-0,064673
13,180000	0,2	-0,066830
13,183333	0,2	-0,068445
13,186667	0,2	-0,069390
13,190000	0,2	-0,069982
13,193333	0,2	-0,070561
13,196667	0,2	-0,070891
13,200000	0,2	-0,070396
13,203333	0,2	-0,068760
13,206667	0,2	-0,066173
13,210000	0,2	-0,063245
13,213333	0,2	-0,060548
13,216667	0,2	-0,058024
13,220000	0,2	-0,055029
13,223333	0,2	-0,051124
13,226667	0,2	-0,046648
13,230000	0,2	-0,042344
13,233333	0,2	-0,038545
13,236667	0,2	-0,034927
13,240000	0,2	-0,030967
13,243333	0,2	-0,026513
13,246667	0,2	-0,021881
13,250000	0,2	-0,017323
13,253333	0,2	-0,012643
13,256667	0,2	-0,007550
13,260000	0,2	-0,002114
13,263333	0,2	0,003407
13,266667	0,2	0,009059
13,270000	0,2	0,015242
13,273333	0,2	0,022262
13,276667	0,2	0,029883
13,280000	0,2	0,037423
13,283333	0,2	0,044300
13,286667	0,2	0,050413
13,290000	0,2	0,056058
13,293333	0,2	0,061643
13,296667	0,2	0,067476
13,300000	0,2	0,073596
13,303333	0,2	0,079863
13,306667	0,2	0,086210
13,310000	0,2	0,092486
13,313333	0,2	0,098339
13,316667	0,2	0,103762
13,320000	0,2	0,109413
13,323333	0,2	0,115932
13,326667	0,2	0,123005
13,330000	0,2	0,129369
13,333333	0,2	0,133931
13,336667	0,2	0,136666
13,340000	0,2	0,138347
13,343333	0,2	0,139907
13,346667	0,2	0,142084
13,350000	0,2	0,145058
13,353333	0,2	0,148369
13,356667	0,2	0,151465
13,360000	0,2	0,154103
13,363333	0,2	0,156252
13,366667	0,2	0,157988
13,370000	0,2	0,159380
13,373333	0,2	0,160295
13,376667	0,2	0,160552
13,380000	0,2	0,160168
13,383333	0,2	0,159205
13,386667	0,2	0,157626
13,390000	0,2	0,155541
13,393333	0,2	0,153268
13,396667	0,2	0,150968
13,400000	0,2	0,148611
13,403333	0,2	0,146264
13,406667	0,2	0,143967
13,410000	0,2	0,141589
13,413333	0,2	0,139203
13,416667	0,2	0,137230
13,420000	0,2	0,135819
13,423333	0,2	0,134505
13,426667	0,2	0,132782
13,430000	0,2	0,130608
13,433333	0,2	0,128342
13,436667	0,2	0,126476
13,440000	0,2	0,125413
13,443333	0,2	0,125538
13,446667	0,2	0,127247
13,450000	0,2	0,130603
13,453333	0,2	0,135241
13,456667	0,2	0,140528
13,460000	0,2	0,145617
13,463333	0,2	0,149837
13,466667	0,2	0,153342
13,470000	0,2	0,157088
13,473333	0,2	0,162073
13,476667	0,2	0,168572
13,480000	0,2	0,176023
13,483333	0,2	0,183725
13,486667	0,2	0,191474
13,490000	0,2	0,199337
13,493333	0,2	0,207235
13,496667	0,2	0,215030
13,500000	0,2	0,222830
13,503333	0,2	0,230879
13,506667	0,2	0,239176
13,510000	0,2	0,247484
13,513333	0,2	0,255722
13,516667	0,2	0,264186
13,520000	0,2	0,273337
13,523333	0,2	0,283181
13,526667	0,2	0,293017
13,530000	0,2	0,302176
13,533333	0,2	0,310629
13,536667	0,2	0,318559
13,540000	0,2	0,326131
13,543333	0,2	0,333799
13,546667	0,2	0,341965
13,550000	0,2	0,350624
13,553333	0,2	0,359811
13,556667	0,2	0,369885
13,560000	0,2	0,381268
13,563333	0,2	0,394250
13,566667	0,2	0,408871
13,570000	0,2	0,424771
13,573333	0,2	0,441453
13,576667	0,2	0,459000
13,580000	0,2	0,478297
13,583333	0,2	0,500341
13,586667	0,2	0,525509
13,590000	0,2	0,553599
13,593333	0,2	0,584300
13,596667	0,2	0,617407
13,600000	0,2	0,652715
13,603333	0,2	0,689559
13,606667	0,2	0,726592
13,610000	0,2	0,762574
13,613333	0,2	0,797134
13,616667	0,2	0,830537
13,620000	0,2	0,863084
13,623333	0,2	0,894854
13,626667	0,2	0,925839
13,630000	0,2	0,955787
13,633333	0,2	0,983824
13,636667	0,2	1,008910
13,640000	0,2	1,030560
13,643333	0,2	1,048641
13,646667	0,2	1,062893
13,650000	0,2	1,073024
13,653333	0,2	1,078835
13,656667	0,2	1,080108
13,660000	0,2	1,076812
13,663333	0,2	1,069343
13,666667	0,2	1,058369
13,670000	0,2	1,044640
13,673333	0,2	1,028891
13,676667	0,2	1,011649
13,680000	0,2	0,993215
13,683333	0,2	0,973876
13,686667	0,2	0,953963
13,690000	0,2	0,933666
13,693333	0,2	0,912976
13,696667	0,2	0,891922
13,700000	0,2	0,870902
13,703333	0,2	0,850706
13,706667	0,2	0,832083
13,710000	0,2	0,815470
13,713333	0,2	0,801010
13,716667	0,2	0,788574
13,720000	0,2	0,778021
13,723333	0,2	0,769494
13,726667	0,2	0,763219
13,730000	0,2	0,759270
13,733333	0,2	0,757629
13,736667	0,2	0,758106
13,740000	0,2	0,760199
13,743333	0,2	0,763408
13,746667	0,2	0,767708
13,750000	0,2	0,773437
13,753333	0,2	0,780736
13,756667	0,2	0,789389
13,760000	0,2	0,799290
13,763333	0,2	0,810611
13,766667	0,2	0,823301
13,770000	0,2	0,836948
13,773333	0,2	0,851251
13,776667	0,2	0,866079
13,780000	0,2	0,881030
13,783333	0,2	0,895519
13,786667	0,2	0,909312
13,790000	0,2	0,922439
13,793333	0,2	0,934805
13,796667	0,2	0,946547
13,800000	0,2	0,958550
13,803333	0,2	0,972072
13,806667	0,2	0,987663
13,810000	0,2	1,004578
13,813333	0,2	1,021390
13,816667	0,2	1,037082
13,820000	0,2	1,051508
13,823333	0,2	1,065023
13,826667	0,2	1,077972
13,830000	0,2	1,090498
13,833333	0,2	1,102553
13,836667	0,2	1,113927
13,840000	0,2	1,124423
13,843333	0,2	1,134052
13,846667	0,2	1,142852
13,850000	0,2	1,150585
13,853333	0,2	1,156793
13,856667	0,2	1,161061
13,860000	0,2	1,163318
13,863333	0,2	1,163838
13,866667	0,2	1,162744
13,870000	0,2	1,159787
13,873333	0,2	1,154758
13,876667	0,2	1,147878
13,880000	0,2	1,139602
13,883333	0,2	1,130125
13,886667	0,2	1,119377
13,890000	0,2	1,107431
13,893333	0,2	1,094714
13,896667	0,2	1,081803
13,900000	0,2	1,069019
13,903333	0,2	1,056302
13,906667	0,2	1,043672
13,910000	0,2	1,031490
13,913333	0,2	1,020060
13,916667	0,2	1,009409
13,920000	0,2	0,999573
13,923333	0,2	0,990808
13,926667	0,2	0,983625
13,930000	0,2	0,978630
13,933333	0,2	0,976081
13,936667	0,2	0,975605
13,940000	0,2	0,976237
13,943333	0,2	0,976843
13,946667	0,2	0,976937
13,950000	0,2	0,977179
13,953333	0,2	0,978904
13,956667	0,2	0,983187
13,960000	0,2	0,990404
13,963333	0,2	1,000359
13,966667	0,2	1,012575
13,970000	0,2	1,026669
13,973333	0,2	1,042488
13,976667	0,2	1,059804
13,980000	0,2	1,078184
13,983333	0,2	1,097195
13,986667	0,2	1,116513
13,990000	0,2	1,135896
13,993333	0,2	1,155084
13,996667	0,2	1,173697
14,000000	0,2	1,191418
14,003333	0,2	1,208163
14,006667	0,2	1,223890
14,010000	0,2	1,238324
14,013333	0,2	1,250915
14,016667	0,2	1,261081
14,020000	0,2	1,268475
14,023333	0,2	1,273035
14,026667	0,2	1,274869
14,030000	0,2	1,274047
14,033333	0,2	1,270493
14,036667	0,2	1,264300
14,040000	0,2	1,256086
14,043333	0,2	1,246434
14,046667	0,2	1,235302
14,050000	0,2	1,222626
14,053333	0,2	1,208842
14,056667	0,2	1,194517
14,060000	0,2	1,180145
14,063333	0,2	1,166227
14,066667	0,2	1,153141
14,070000	0,2	1,141107
14,073333	0,2	1,130318
14,076667	0,2	1,120705
14,080000	0,2	1,111668
14,083333	0,2	1,102443
14,086667	0,2	1,092700
14,090000	0,2	1,082601
14,093333	0,2	1,072382
14,096667	0,2	1,062009
14,100000	0,2	1,051236
14,103333	0,2	1,039947
14,106667	0,2	1,028497
14,110000	0,2	1,017596
14,113333	0,2	1,007700
14,116667	0,2	0,998772
14,120000	0,2	0,990599
14,123333	0,2	0,982944
14,126667	0,2	0,975540
14,130000	0,2	0,968293
14,133333	0,2	0,961480
14,136667	0,2	0,955859
14,140000	0,2	0,952399
14,143333	0,2	0,951616
14,146667	0,2	0,953392
14,150000	0,2	0,957261
14,153333	0,2	0,962618
14,156667	0,2	0,969119
14,160000	0,2	0,976820
14,163333	0,2	0,985593
14,166667	0,2	0,994762
14,170000	0,2	1,003494
14,173333	0,2	1,011302
14,176667	0,2	1,018425
14,180000	0,2	1,025630
14,183333	0,2	1,033324
14,186667	0,2	1,041063
14,190000	0,2	1,048007
14,193333	0,2	1,053697
14,196667	0,2	1,058428
14,200000	0,2	1,062813
14,203333	0,2	1,067111
14,206667	0,2	1,071219
14,210000	0,2	1,075097
14,213333	0,2	1,078968
14,216667	0,2	1,083183
14,220000	0,2	1,087881
14,223333	0,2	1,092832
14,226667	0,2	1,097837
14,230000	0,2	1,103167
14,233333	0,2	1,109176
14,236667	0,2	1,115718
14,240000	0,2	1,122261
14,243333	0,2	1,128325
14,246667	0,2	1,133793
14,250000	0,2	1,138916
14,253333	0,2	1,143953
14,256667	0,2	1,149016
14,260000	0,2	1,154237
14,263333	0,2	1,159705
14,266667	0,2	1,165335
14,270000	0,2	1,171043
14,273333	0,2	1,176855
14,276667	0,2	1,182814
14,280000	0,2	1,188995
14,283333	0,2	1,195539
14,286667	0,2	1,202490
14,290000	0,2	1,209689
14,293333	0,2	1,217054
14,296667	0,2	1,224803
14,300000	0,2	1,233104
14,303333	0,2	1,241879
14,306667	0,2	1,251159
14,310000	0,2	1,261033
14,313333	0,2	1,271186
14,316667	0,2	1,280952
14,320000	0,2	1,289779
14,323333	0,2	1,297538
14,326667	0,2	1,304333
14,330000	0,2	1,310002
14,333333	0,2	1,314032
14,336667	0,2	1,315974
14,340000	0,2	1,315788
14,343333	0,2	1,313892
14,346667	0,2	1,311107
14,350000	0,2	1,308389
14,353333	0,2	1,306328
14,356667	0,2	1,304984
14,360000	0,2	1,304106
14,363333	0,2	1,303290
14,366667	0,2	1,302265
14,370000	0,2	1,301183
14,373333	0,2	1,300370
14,376667	0,2	1,300072
14,380000	0,2	1,300625
14,383333	0,2	1,302313
14,386667	0,2	1,304990
14,390000	0,2	1,308337
14,393333	0,2	1,312326
14,396667	0,2	1,317196
14,400000	0,2	1,323348
14,403333	0,2	1,331361
14,406667	0,2	1,341863
14,410000	0,2	1,355486
14,413333	0,2	1,373136
14,416667	0,2	1,396106
14,420000	0,2	1,425885
14,423333	0,2	1,464177
14,426667	0,2	1,513305
14,430000	0,2	1,576494
14,433333	0,2	1,657909
14,436667	0,2	1,762718
14,440000	0,2	1,896987
14,443333	0,2	2,067255
14,446667	0,2	2,280105
14,450000	0,2	2,542018
14,453333	0,2	2,859017
14,456667	0,2	3,235708
14,460000	0,2	3,674332
14,463333	0,2	4,174169
14,466667	0,2	4,731121
14,470000	0,2	5,337278
14,473333	0,2	5,980214
14,476667	0,2	6,642364
14,480000	0,2	7,301258
14,483333	0,2	7,931100
14,486667	0,2	8,505478
14,490000	0,2	8,999914
14,493333	0,2	9,393247
14,496667	0,2	9,668416
14,500000	0,2	9,813511
14,503333	0,2	9,822991
14,506667	0,2	9,698532
14,510000	0,2	9,449070
14,513333	0,2	9,089712
14,516667	0,2	8,639675
14,520000	0,2	8,120177
14,523333	0,2	7,553222
14,526667	0,2	6,960833
14,530000	0,2	6,363872
14,533333	0,2	5,780836
14,536667	0,2	5,227082
14,540000	0,2	4,714285
14,543333	0,2	4,250297
14,546667	0,2	3,839482
14,550000	0,2	3,483301
14,553333	0,2	3,180892
14,556667	0,2	2,929668
14,560000	0,2	2,726167
14,563333	0,2	2,566895
14,566667	0,2	2,448617
14,570000	0,2	2,368256
14,573333	0,2	2,322995
14,576667	0,2	2,310725
14,580000	0,2	2,330577
14,583333	0,2	2,382726
14,586667	0,2	2,467320
14,590000	0,2	2,583887
14,593333	0,2	2,731633
14,596667	0,2	2,909607
14,600000	0,2	3,116229
14,603333	0,2	3,348366
14,606667	0,2	3,600459
14,610000	0,2	3,864461
14,613333	0,2	4,130399
14,616667	0,2	4,386882
14,620000	0,2	4,621868
14,623333	0,2	4,823806
14,626667	0,2	4,982812
14,630000	0,2	5,091452
14,633333	0,2	5,144745
14,636667	0,2	5,140235
14,640000	0,2	5,078546
14,643333	0,2	4,963319
14,646667	0,2	4,800764
14,650000	0,2	4,599257
14,653333	0,2	4,368456
14,656667	0,2	4,118439
14,660000	0,2	3,859238
14,663333	0,2	3,600165
14,666667	0,2	3,349136
14,670000	0,2	3,112471
14,673333	0,2	2,894850
14,676667	0,2	2,699125
14,680000	0,2	2,526274
14,683333	0,2	2,375833
14,686667	0,2	2,246533
14,690000	0,2	2,136732
14,693333	0,2	2,044611
14,696667	0,2	1,968256
14,700000	0,2	1,905703
14,703333	0,2	1,854906
14,706667	0,2	1,813712
14,710000	0,2	1,780311
14,713333	0,2	1,753693
14,716667	0,2	1,733314
14,720000	0,2	1,718442
14,723333	0,2	1,707962
14,726667	0,2	1,700664
14,730000	0,2	1,695736
14,733333	0,2	1,693079
14,736667	0,2	1,693167
14,740000	0,2	1,696360
14,743333	0,2	1,702352
14,746667	0,2	1,710363
14,750000	0,2	1,719644
14,753333	0,2	1,729777
14,756667	0,2	1,740795
14,760000	0,2	1,753030
14,763333	0,2	1,766765
14,766667	0,2	1,782140
14,770000	0,2	1,799281
14,773333	0,2	1,818321
14,776667	0,2	1,839493
14,780000	0,2	1,863173
14,783333	0,2	1,889429
14,786667	0,2	1,917673
14,790000	0,2	1,947077
14,793333	0,2	1,977240
14,796667	0,2	2,008347
14,800000	0,2	2,040733
14,803333	0,2	2,074472
14,806667	0,2	2,109485
14,810000	0,2	2,145803
14,813333	0,2	2,183538
14,816667	0,2	2,222739
14,820000	0,2	2,263438
14,823333	0,2	2,305876
14,826667	0,2	2,350741
14,830000	0,2	2,399085
14,833333	0,2	2,452046
14,836667	0,2	2,510935
14,840000	0,2	2,577475
14,843333	0,2	2,653599
14,846667	0,2	2,741245
14,850000	0,2	2,842630
14,853333	0,2	2,960426
14,856667	0,2	3,097364
14,860000	0,2	3,255518
14,863333	0,2	3,435839
14,866667	0,2	3,637782
14,870000	0,2	3,858947
14,873333	0,2	4,095186
14,876667	0,2	4,340999
14,880000	0,2	4,589820
14,883333	0,2	4,834125
14,886667	0,2	5,065238
14,890000	0,2	5,273256
14,893333	0,2	5,447899
14,896667	0,2	5,579825
14,900000	0,2	5,661692
14,903333	0,2	5,688913
14,906667	0,2	5,660001
14,910000	0,2	5,576422
14,913333	0,2	5,442149
14,916667	0,2	5,263367
14,920000	0,2	5,048202
14,923333	0,2	4,805975
14,926667	0,2	4,546488
14,930000	0,2	4,279652
14,933333	0,2	4,014755
14,936667	0,2	3,759381
14,940000	0,2	3,518790
14,943333	0,2	3,296205
14,946667	0,2	3,093702
14,950000	0,2	2,912851
14,953333	0,2	2,754500
14,956667	0,2	2,618217
14,960000	0,2	2,502227
14,963333	0,2	2,404089
14,966667	0,2	2,321550
14,970000	0,2	2,252755
14,973333	0,2	2,196073
14,976667	0,2	2,150115
14,980000	0,2	2,113599
14,983333	0,2	2,085144
14,986667	0,2	2,063556
14,990000	0,2	2,048289
14,993333	0,2	2,039415
14,996667	0,2	2,037108
15,000000	0,2	2,041171
15,003333	0,2	2,051174
15,006667	0,2	2,067033
15,010000	0,2	2,089075
15,013333	0,2	2,117568
15,016667	0,2	2,152588
15,020000	0,2	2,194186
15,023333	0,2	2,242330
15,026667	0,2	2,296513
15,030000	0,2	2,355429
15,033333	0,2	2,417232
15,036667	0,2	2,480056
15,040000	0,2	2,542070
15,043333	0,2	2,601477
15,046667	0,2	2,656737
15,050000	0,2	2,706654
15,053333	0,2	2,750216
15,056667	0,2	2,786239
15,060000	0,2	2,813221
15,063333	0,2	2,829774
15,066667	0,2	2,834992
15,070000	0,2	2,828582
15,073333	0,2	2,811260
15,076667	0,2	2,784855
15,080000	0,2	2,751767
15,083333	0,2	2,714333
15,086667	0,2	2,674592
15,090000	0,2	2,634432
15,093333	0,2	2,595546
15,096667	0,2	2,559052
15,100000	0,2	2,525299
15,103333	0,2	2,493991
15,106667	0,2	2,464643
15,110000	0,2	2,437260
15,113333	0,2	2,412531
15,116667	0,2	2,391154
15,120000	0,2	2,373298
15,123333	0,2	2,358816
15,126667	0,2	2,347354
15,130000	0,2	2,338198
15,133333	0,2	2,330522
15,136667	0,2	2,323650
15,140000	0,2	2,316995
15,143333	0,2	2,310183
15,146667	0,2	2,303354
15,150000	0,2	2,297092
15,153333	0,2	2,291935
15,156667	0,2	2,288069
15,160000	0,2	2,285441
15,163333	0,2	2,283861
15,166667	0,2	2,283119
15,170000	0,2	2,283433
15,173333	0,2	2,285534
15,176667	0,2	2,290147
15,180000	0,2	2,297480
15,183333	0,2	2,307064
15,186667	0,2	2,318191
15,190000	0,2	2,330417
15,193333	0,2	2,343520
15,196667	0,2	2,357506
15,200000	0,2	2,372578
15,203333	0,2	2,388702
15,206667	0,2	2,405402
15,210000	0,2	2,421946
15,213333	0,2	2,437635
15,216667	0,2	2,452264
15,220000	0,2	2,466266
15,223333	0,2	2,480174
15,226667	0,2	2,494339
15,230000	0,2	2,509160
15,233333	0,2	2,525064
15,236667	0,2	2,542464
15,240000	0,2	2,562158
15,243333	0,2	2,585689
15,246667	0,2	2,615114
15,250000	0,2	2,652479
15,253333	0,2	2,699563
15,256667	0,2	2,757849
15,260000	0,2	2,828697
15,263333	0,2	2,913449
15,266667	0,2	3,012968
15,270000	0,2	3,127030
15,273333	0,2	3,254392
15,276667	0,2	3,393376
15,280000	0,2	3,542098
15,283333	0,2	3,698111
15,286667	0,2	3,857922
15,290000	0,2	4,016824
15,293333	0,2	4,169245
15,296667	0,2	4,309270
15,300000	0,2	4,431118
15,303333	0,2	4,529595
15,306667	0,2	4,600521
15,310000	0,2	4,641163
15,313333	0,2	4,650403
15,316667	0,2	4,628465
15,320000	0,2	4,576754
15,323333	0,2	4,498127
15,326667	0,2	4,396837
15,330000	0,2	4,277860
15,333333	0,2	4,146386
15,336667	0,2	4,007628
15,340000	0,2	3,866525
15,343333	0,2	3,727493
15,346667	0,2	3,594325
15,350000	0,2	3,470045
15,353333	0,2	3,357008
15,356667	0,2	3,256997
15,360000	0,2	3,170937
15,363333	0,2	3,098699
15,366667	0,2	3,039313
15,370000	0,2	2,991248
15,373333	0,2	2,952684
15,376667	0,2	2,921648
15,380000	0,2	2,895950
15,383333	0,2	2,873276
15,386667	0,2	2,851594
15,390000	0,2	2,829700
15,393333	0,2	2,807296
15,396667	0,2	2,784365
15,400000	0,2	2,760665
15,403333	0,2	2,735855
15,406667	0,2	2,709947
15,410000	0,2	2,683657
15,413333	0,2	2,658421
15,416667	0,2	2,635952
15,420000	0,2	2,617644
15,423333	0,2	2,604452
15,426667	0,2	2,597057
15,430000	0,2	2,595794
15,433333	0,2	2,600705
15,436667	0,2	2,611860
15,440000	0,2	2,629434
15,443333	0,2	2,653473
15,446667	0,2	2,683824
15,450000	0,2	2,720358
15,453333	0,2	2,763152
15,456667	0,2	2,812397
15,460000	0,2	2,868069
15,463333	0,2	2,929738
15,466667	0,2	2,996780
15,470000	0,2	3,068808
15,473333	0,2	3,145854
15,476667	0,2	3,227942
15,480000	0,2	3,314384
15,483333	0,2	3,403496
15,486667	0,2	3,492894
15,490000	0,2	3,579892
15,493333	0,2	3,661738
15,496667	0,2	3,735597
15,500000	0,2	3,798592
15,503333	0,2	3,848245
15,506667	0,2	3,882658
15,510000	0,2	3,900149
15,513333	0,2	3,899561
15,516667	0,2	3,881422
15,520000	0,2	3,848186
15,523333	0,2	3,803276
15,526667	0,2	3,750445
15,530000	0,2	3,693622
15,533333	0,2	3,636657
15,536667	0,2	3,583409
15,540000	0,2	3,538121
15,543333	0,2	3,505153
15,546667	0,2	3,488440
15,550000	0,2	3,491585
15,553333	0,2	3,518223
15,556667	0,2	3,572224
15,560000	0,2	3,658054
15,563333	0,2	3,781405
15,566667	0,2	3,950101
15,570000	0,2	4,175179
15,573333	0,2	4,472218
15,576667	0,2	4,863623
15,580000	0,2	5,381981
15,583333	0,2	6,074205
15,586667	0,2	7,006735
15,590000	0,2	8,271667
15,593333	0,2	9,992717
15,596667	0,2	12,329026
15,600000	0,2	15,473802
15,603333	0,2	19,643283
15,606667	0,2	25,052542
15,610000	0,2	31,879048
15,613333	0,2	40,218426
15,616667	0,2	50,039385
15,620000	0,2	61,149214
15,623333	0,2	73,183113
15,626667	0,2	85,625266
15,630000	0,2	97,860333
15,633333	0,2	109,245461
15,636667	0,2	119,187355
15,640000	0,2	127,208844
15,643333	0,2	132,993201
15,646667	0,2	136,400224
15,650000	0,2	137,455752
15,653333	0,2	136,322184
15,656667	0,2	133,259026
15,660000	0,2	128,581611
15,663333	0,2	122,624538
15,666667	0,2	115,714146
15,670000	0,2	108,150883
15,673333	0,2	100,199431
15,676667	0,2	92,084819
15,680000	0,2	83,993725
15,683333	0,2	76,078601
15,686667	0,2	68,461915
15,690000	0,2	61,239459
15,693333	0,2	54,482902
15,696667	0,2	48,242095
15,700000	0,2	42,547349
15,703333	0,2	37,412093
15,706667	0,2	32,835886
15,710000	0,2	28,806539
15,713333	0,2	25,301032
15,716667	0,2	22,286748
15,720000	0,2	19,723951
15,723333	0,2	17,568725
15,726667	0,2	15,775158
15,730000	0,2	14,296795
15,733333	0,2	13,088105
15,736667	0,2	12,106233
15,740000	0,2	11,312337
15,743333	0,2	10,671931
15,746667	0,2	10,154885
15,750000	0,2	9,735530
15,753333	0,2	9,392415
15,756667	0,2	9,107859
15,760000	0,2	8,867508
15,763333	0,2	8,659718
15,766667	0,2	8,474996
15,770000	0,2	8,305791
15,773333	0,2	8,146548
15,776667	0,2	7,993692
15,780000	0,2	7,845260
15,783333	0,2	7,700172
15,786667	0,2	7,557606
15,790000	0,2	7,416793
15,793333	0,2	7,277266
15,796667	0,2	7,139217
15,800000	0,2	7,003475
15,803333	0,2	6,871203
15,806667	0,2	6,743545
15,810000	0,2	6,621238
15,813333	0,2	6,504609
15,816667	0,2	6,394112
15,820000	0,2	6,290432
15,823333	0,2	6,193891
15,826667	0,2	6,104517
15,830000	0,2	6,022530
15,833333	0,2	5,948083
15,836667	0,2	5,880820
15,840000	0,2	5,820035
15,843333	0,2	5,765141
15,846667	0,2	5,715890
15,850000	0,2	5,672050
15,853333	0,2	5,632972
15,856667	0,2	5,597689
15,860000	0,2	5,565384
15,863333	0,2	5,535607
15,866667	0,2	5,508038
15,870000	0,2	5,482096
15,873333	0,2	5,457013
15,876667	0,2	5,432226
15,880000	0,2	5,407245
15,883333	0,2	5,381287
15,886667	0,2	5,353639
15,890000	0,2	5,324240
15,893333	0,2	5,293359
15,896667	0,2	5,260926
15,900000	0,2	5,226529
15,903333	0,2	5,189772
15,906667	0,2	5,150406
15,910000	0,2	5,108255
15,913333	0,2	5,063160
15,916667	0,2	5,015231
15,920000	0,2	4,964998
15,923333	0,2	4,913177
15,926667	0,2	4,860360
15,930000	0,2	4,806812
15,933333	0,2	4,752582
15,936667	0,2	4,697897
15,940000	0,2	4,643210
15,943333	0,2	4,588977
15,946667	0,2	4,535736
15,950000	0,2	4,484065
15,953333	0,2	4,434005
15,956667	0,2	4,384806
15,960000	0,2	4,335560
15,963333	0,2	4,286112
15,966667	0,2	4,237346
15,970000	0,2	4,190332
15,973333	0,2	4,145306
15,976667	0,2	4,101711
15,980000	0,2	4,058722
15,983333	0,2	4,015593
15,986667	0,2	3,972063
15,990000	0,2	3,928412
15,993333	0,2	3,884935
15,996667	0,2	3,841771
16,000000	0,2	3,799236
16,003333	0,2	3,757889
16,006667	0,2	3,718417
16,010000	0,2	3,681700
16,013333	0,2	3,648787
16,016667	0,2	3,620540
16,020000	0,2	3,597330
16,023333	0,2	3,579127
16,026667	0,2	3,565726
16,030000	0,2	3,556782
16,033333	0,2	3,551862
16,036667	0,2	3,550276
16,040000	0,2	3,550603
16,043333	0,2	3,550857
16,046667	0,2	3,549412
16,050000	0,2	3,545415
16,053333	0,2	3,538409
16,056667	0,2	3,527933
16,060000	0,2	3,513403
16,063333	0,2	3,494230
16,066667	0,2	3,470134
16,070000	0,2	3,441666
16,073333	0,2	3,410498
16,076667	0,2	3,378692
16,080000	0,2	3,347565
16,083333	0,2	3,317456
16,086667	0,2	3,288050
16,090000	0,2	3,258715
16,093333	0,2	3,229040
16,096667	0,2	3,199252
16,100000	0,2	3,170101
16,103333	0,2	3,142258
16,106667	0,2	3,115654
16,110000	0,2	3,089506
16,113333	0,2	3,063052
16,116667	0,2	3,036128
16,120000	0,2	3,009215
16,123333	0,2	2,983065
16,126667	0,2	2,958083
16,130000	0,2	2,934205
16,133333	0,2	2,911491
16,136667	0,2	2,890725
16,140000	0,2	2,873090
16,143333	0,2	2,859098
16,146667	0,2	2,848238
16,150000	0,2	2,839808
16,153333	0,2	2,833670
16,156667	0,2	2,830158
16,160000	0,2	2,829564
16,163333	0,2	2,831815
16,166667	0,2	2,836379
16,170000	0,2	2,842319
16,173333	0,2	2,848597
16,176667	0,2	2,854428
16,180000	0,2	2,859422
16,183333	0,2	2,863566
16,186667	0,2	2,867229
16,190000	0,2	2,871198
16,193333	0,2	2,876437
16,196667	0,2	2,883454
16,200000	0,2	2,891921
16,203333	0,2	2,901005
16,206667	0,2	2,910211
16,210000	0,2	2,919941
16,213333	0,2	2,931091
16,216667	0,2	2,944002
16,220000	0,2	2,958120
16,223333	0,2	2,972759
16,226667	0,2	2,987671
16,230000	0,2	3,003019
16,233333	0,2	3,019175
16,236667	0,2	3,036108
16,240000	0,2	3,053035
16,243333	0,2	3,069159
16,246667	0,2	3,084384
16,250000	0,2	3,099078
16,253333	0,2	3,113747
16,256667	0,2	3,128934
16,260000	0,2	3,144998
16,263333	0,2	3,162097
16,266667	0,2	3,180415
16,270000	0,2	3,200196
16,273333	0,2	3,221885
16,276667	0,2	3,246566
16,280000	0,2	3,275850
16,283333	0,2	3,311037
16,286667	0,2	3,352562
16,290000	0,2	3,400432
16,293333	0,2	3,455014
16,296667	0,2	3,517018
16,300000	0,2	3,586728
16,303333	0,2	3,663708
16,306667	0,2	3,747208
16,310000	0,2	3,836408
16,313333	0,2	3,930265
16,316667	0,2	4,027401
16,320000	0,2	4,125950
16,323333	0,2	4,223440
16,326667	0,2	4,317246
16,330000	0,2	4,405081
16,333333	0,2	4,484752
16,336667	0,2	4,554027
16,340000	0,2	4,611066
16,343333	0,2	4,654671
16,346667	0,2	4,684177
16,350000	0,2	4,699202
16,353333	0,2	4,699490
16,356667	0,2	4,685033
16,360000	0,2	4,656440
16,363333	0,2	4,615023
16,366667	0,2	4,562361
16,370000	0,2	4,499900
16,373333	0,2	4,428982
16,376667	0,2	4,351087
16,380000	0,2	4,268000
16,383333	0,2	4,181798
16,386667	0,2	4,094542
16,390000	0,2	4,007889
16,393333	0,2	3,923072
16,396667	0,2	3,841232
16,400000	0,2	3,763589
16,403333	0,2	3,691265
16,406667	0,2	3,625036
16,410000	0,2	3,565171
16,413333	0,2	3,511426
16,416667	0,2	3,463403
16,420000	0,2	3,420893
16,423333	0,2	3,383647
16,426667	0,2	3,351144
16,430000	0,2	3,322953
16,433333	0,2	3,299070
16,436667	0,2	3,279588
16,440000	0,2	3,264329
16,443333	0,2	3,252806
16,446667	0,2	3,244234
16,450000	0,2	3,237681
16,453333	0,2	3,232684
16,456667	0,2	3,229802
16,460000	0,2	3,230338
16,463333	0,2	3,235323
16,466667	0,2	3,244652
16,470000	0,2	3,257061
16,473333	0,2	3,270861
16,476667	0,2	3,284725
16,480000	0,2	3,297972
16,483333	0,2	3,310484
16,486667	0,2	3,322457
16,490000	0,2	3,334026
16,493333	0,2	3,345011
16,496667	0,2	3,354932
16,500000	0,2	3,363103
16,503333	0,2	3,368827
16,506667	0,2	3,371893
16,510000	0,2	3,372758
16,513333	0,2	3,372039
16,516667	0,2	3,370044
16,520000	0,2	3,367035
16,523333	0,2	3,363786
16,526667	0,2	3,361369
16,530000	0,2	3,360337
16,533333	0,2	3,360339
16,536667	0,2	3,360471
16,540000	0,2	3,359979
16,543333	0,2	3,358671
16,546667	0,2	3,356713
16,550000	0,2	3,354046
16,553333	0,2	3,350084
16,556667	0,2	3,344089
16,560000	0,2	3,335658
16,563333	0,2	3,324622
16,566667	0,2	3,310790
16,570000	0,2	3,293967
16,573333	0,2	3,273850
16,576667	0,2	3,249968
16,580000	0,2	3,222190
16,583333	0,2	3,191176
16,586667	0,2	3,158301
16,590000	0,2	3,125155
16,593333	0,2	3,092837
16,596667	0,2	3,061623
16,600000	0,2	3,031398
16,603333	0,2	3,002268
16,606667	0,2	2,974773
16,610000	0,2	2,949675
16,613333	0,2	2,927572
16,616667	0,2	2,908554
16,620000	0,2	2,892228
16,623333	0,2	2,878009
16,626667	0,2	2,865338
16,630000	0,2	2,853945
16,633333	0,2	2,844074
16,636667	0,2	2,836224
16,640000	0,2	2,830668
16,643333	0,2	2,827459
16,646667	0,2	2,826695
16,650000	0,2	2,828415
16,653333	0,2	2,832439
16,656667	0,2	2,838591
16,660000	0,2	2,846737
16,663333	0,2	2,856406
16,666667	0,2	2,866745
16,670000	0,2	2,877113
16,673333	0,2	2,887586
16,676667	0,2	2,898578
16,680000	0,2	2,910152
16,683333	0,2	2,921996
16,686667	0,2	2,933734
16,690000	0,2	2,945022
16,693333	0,2	2,955566
16,696667	0,2	2,965170
16,700000	0,2	2,973763
16,703333	0,2	2,981318
16,706667	0,2	2,987650
16,710000	0,2	2,992360
16,713333	0,2	2,995001
16,716667	0,2	2,995349
16,720000	0,2	2,993557
16,723333	0,2	2,989822
16,726667	0,2	2,984124
16,730000	0,2	2,976749
16,733333	0,2	2,968465
16,736667	0,2	2,959651
16,740000	0,2	2,949853
16,743333	0,2	2,938525
16,746667	0,2	2,925866
16,750000	0,2	2,912931
16,753333	0,2	2,900996
16,756667	0,2	2,890611
16,760000	0,2	2,881574
16,763333	0,2	2,873763
16,766667	0,2	2,867281
16,770000	0,2	2,861952
16,773333	0,2	2,857269
16,776667	0,2	2,852822
16,780000	0,2	2,848569
16,783333	0,2	2,844805
16,786667	0,2	2,842200
16,790000	0,2	2,841581
16,793333	0,2	2,843281
16,796667	0,2	2,846946
16,800000	0,2	2,851936
16,803333	0,2	2,857803
16,806667	0,2	2,864552
16,810000	0,2	2,872509
16,813333	0,2	2,882046
16,816667	0,2	2,893453
16,820000	0,2	2,906811
16,823333	0,2	2,921772
16,826667	0,2	2,937579
16,830000	0,2	2,953472
16,833333	0,2	2,969107
16,836667	0,2	2,984527
16,840000	0,2	2,999797
16,843333	0,2	3,014808
16,846667	0,2	3,029270
16,850000	0,2	3,042752
16,853333	0,2	3,055192
16,856667	0,2	3,067352
16,860000	0,2	3,080170
16,863333	0,2	3,093800
16,866667	0,2	3,107821
16,870000	0,2	3,122158
16,873333	0,2	3,137277
16,876667	0,2	3,153709
16,880000	0,2	3,171755
16,883333	0,2	3,191402
16,886667	0,2	3,212385
16,890000	0,2	3,234503
16,893333	0,2	3,257931
16,896667	0,2	3,283063
16,900000	0,2	3,309890
16,903333	0,2	3,337488
16,906667	0,2	3,364277
16,910000	0,2	3,388973
16,913333	0,2	3,411069
16,916667	0,2	3,430377
16,920000	0,2	3,446685
16,923333	0,2	3,459810
16,926667	0,2	3,469252
16,930000	0,2	3,473914
16,933333	0,2	3,472649
16,936667	0,2	3,465227
16,940000	0,2	3,452562
16,943333	0,2	3,435965
16,946667	0,2	3,416469
16,950000	0,2	3,394746
16,953333	0,2	3,371137
16,956667	0,2	3,345782
16,960000	0,2	3,319082
16,963333	0,2	3,292033
16,966667	0,2	3,265855
16,970000	0,2	3,241373
16,973333	0,2	3,218875
16,976667	0,2	3,198379
16,980000	0,2	3,179826
16,983333	0,2	3,163206
16,986667	0,2	3,148640
16,990000	0,2	3,136310
16,993333	0,2	3,126414
16,996667	0,2	3,119138
17,000000	0,2	3,114436
17,003333	0,2	3,112007
17,006667	0,2	3,111668
17,010000	0,2	3,113474
17,013333	0,2	3,117393
17,016667	0,2	3,123089
17,020000	0,2	3,130277
17,023333	0,2	3,139177
17,026667	0,2	3,150359
17,030000	0,2	3,164247
17,033333	0,2	3,180978
17,036667	0,2	3,200175
17,040000	0,2	3,220501
17,043333	0,2	3,240166
17,046667	0,2	3,258123
17,050000	0,2	3,274515
17,053333	0,2	3,290094
17,056667	0,2	3,305326
17,060000	0,2	3,319932
17,063333	0,2	3,333129
17,066667	0,2	3,344211
17,070000	0,2	3,352882
17,073333	0,2	3,359162
17,076667	0,2	3,363179
17,080000	0,2	3,364984
17,083333	0,2	3,364450
17,086667	0,2	3,361501
17,090000	0,2	3,356497
17,093333	0,2	3,350215
17,096667	0,2	3,343378
17,100000	0,2	3,336369
17,103333	0,2	3,329487
17,106667	0,2	3,323298
17,110000	0,2	3,318655
17,113333	0,2	3,316434
17,116667	0,2	3,317415
17,120000	0,2	3,322363
17,123333	0,2	3,331896
17,126667	0,2	3,346379
17,130000	0,2	3,366066
17,133333	0,2	3,391173
17,136667	0,2	3,421968
17,140000	0,2	3,458705
17,143333	0,2	3,501109
17,146667	0,2	3,548247
17,150000	0,2	3,599253
17,153333	0,2	3,653811
17,156667	0,2	3,711902
17,160000	0,2	3,773391
17,163333	0,2	3,837661
17,166667	0,2	3,903672
17,170000	0,2	3,970606
17,173333	0,2	4,038299
17,176667	0,2	4,106804
17,180000	0,2	4,175613
17,183333	0,2	4,243756
17,186667	0,2	4,310674
17,190000	0,2	4,376638
17,193333	0,2	4,442509
17,196667	0,2	4,509422
17,200000	0,2	4,578673
17,203333	0,2	4,651807
17,206667	0,2	4,730593
17,210000	0,2	4,816753
17,213333	0,2	4,911829
17,216667	0,2	5,017365
17,220000	0,2	5,134972
17,223333	0,2	5,266144
17,226667	0,2	5,411824
17,230000	0,2	5,571876
17,233333	0,2	5,744786
17,236667	0,2	5,927762
17,240000	0,2	6,117073
17,243333	0,2	6,308154
17,246667	0,2	6,495296
17,250000	0,2	6,671499
17,253333	0,2	6,828928
17,256667	0,2	6,959680
17,260000	0,2	7,056624
17,263333	0,2	7,114071
17,266667	0,2	7,128224
17,270000	0,2	7,097777
17,273333	0,2	7,024313
17,276667	0,2	6,911732
17,280000	0,2	6,765091
17,283333	0,2	6,590181
17,286667	0,2	6,393786
17,290000	0,2	6,183389
17,293333	0,2	5,966375
17,296667	0,2	5,749555
17,300000	0,2	5,539096
17,303333	0,2	5,340344
17,306667	0,2	5,157350
17,310000	0,2	4,992646
17,313333	0,2	4,847516
17,316667	0,2	4,722319
17,320000	0,2	4,616592
17,323333	0,2	4,529215
17,326667	0,2	4,458658
17,330000	0,2	4,403247
17,333333	0,2	4,361474
17,336667	0,2	4,331838
17,340000	0,2	4,312438
17,343333	0,2	4,301403
17,346667	0,2	4,297482
17,350000	0,2	4,299746
17,353333	0,2	4,307195
17,356667	0,2	4,318978
17,360000	0,2	4,334579
17,363333	0,2	4,353366
17,366667	0,2	4,374257
17,370000	0,2	4,396180
17,373333	0,2	4,418549
17,376667	0,2	4,440980
17,380000	0,2	4,462772
17,383333	0,2	4,482810
17,386667	0,2	4,499808
17,390000	0,2	4,512707
17,393333	0,2	4,520994
17,396667	0,2	4,524824
17,400000	0,2	4,524652
17,403333	0,2	4,520404
17,406667	0,2	4,511272
17,410000	0,2	4,496551
17,413333	0,2	4,476170
17,416667	0,2	4,450453
17,420000	0,2	4,419992
17,423333	0,2	4,385812
17,426667	0,2	4,349207
17,430000	0,2	4,311389
17,433333	0,2	4,273429
17,436667	0,2	4,236205
17,440000	0,2	4,200216
17,443333	0,2	4,165636
17,446667	0,2	4,132482
17,450000	0,2	4,100904
17,453333	0,2	4,071504
17,456667	0,2	4,045092
17,460000	0,2	4,022134
17,463333	0,2	4,002564
17,466667	0,2	3,985899
17,470000	0,2	3,971408
17,473333	0,2	3,958268
17,476667	0,2	3,945739
17,480000	0,2	3,933404
17,483333	0,2	3,921096
17,486667	0,2	3,908411
17,490000	0,2	3,894394
17,493333	0,2	3,877877
17,496667	0,2	3,858233
17,500000	0,2	3,835696
17,503333	0,2	3,810866
17,506667	0,2	3,783977
17,510000	0,2	3,754628
17,513333	0,2	3,722023
17,516667	0,2	3,685497
17,520000	0,2	3,645225
17,523333	0,2	3,602273
17,526667	0,2	3,557629
17,530000	0,2	3,511761
17,533333	0,2	3,465122
17,536667	0,2	3,418283
17,540000	0,2	3,371802
17,543333	0,2	3,326283
17,546667	0,2	3,282109
17,550000	0,2	3,239286
17,553333	0,2	3,197827
17,556667	0,2	3,157895
17,560000	0,2	3,119600
17,563333	0,2	3,083069
17,566667	0,2	3,048495
17,570000	0,2	3,015665
17,573333	0,2	2,983652
17,576667	0,2	2,951559
17,580000	0,2	2,919140
17,583333	0,2	2,886559
17,586667	0,2	2,854366
17,590000	0,2	2,823506
17,593333	0,2	2,794713
17,596667	0,2	2,768190
17,600000	0,2	2,743840
17,603333	0,2	2,721403
17,606667	0,2	2,700544
17,610000	0,2	2,681032
17,613333	0,2	2,662769
17,616667	0,2	2,645671
17,620000	0,2	2,629781
17,623333	0,2	2,615337
17,626667	0,2	2,602401
17,630000	0,2	2,590807
17,633333	0,2	2,580687
17,636667	0,2	2,572511
17,640000	0,2	2,566597
17,643333	0,2	2,562851
17,646667	0,2	2,560850
17,650000	0,2	2,560213
17,653333	0,2	2,560895
17,656667	0,2	2,563013
17,660000	0,2	2,566604
17,663333	0,2	2,571537
17,666667	0,2	2,577408
17,670000	0,2	2,583655
17,673333	0,2	2,589836
17,676667	0,2	2,595775
17,680000	0,2	2,601702
17,683333	0,2	2,608314
17,686667	0,2	2,616444
17,690000	0,2	2,626457
17,693333	0,2	2,638064
17,696667	0,2	2,650650
17,700000	0,2	2,663570
17,703333	0,2	2,676475
17,706667	0,2	2,689668
17,710000	0,2	2,703894
17,713333	0,2	2,719668
17,716667	0,2	2,736936
17,720000	0,2	2,755331
17,723333	0,2	2,774612
17,726667	0,2	2,794968
17,730000	0,2	2,816848
17,733333	0,2	2,840398
17,736667	0,2	2,865219
17,740000	0,2	2,890723
17,743333	0,2	2,916398
17,746667	0,2	2,941555
17,750000	0,2	2,965018
17,753333	0,2	2,985466
17,756667	0,2	3,002055
17,760000	0,2	3,014576
17,763333	0,2	3,023107
17,766667	0,2	3,027637
17,770000	0,2	3,028130
17,773333	0,2	3,024818
17,776667	0,2	3,018198
17,780000	0,2	3,008903
17,783333	0,2	2,997590
17,786667	0,2	2,984801
17,790000	0,2	2,971076
17,793333	0,2	2,957030
17,796667	0,2	2,943347
17,800000	0,2	2,931041
17,803333	0,2	2,921185
17,806667	0,2	2,914111
17,810000	0,2	2,909706
17,813333	0,2	2,908549
17,816667	0,2	2,911879
17,820000	0,2	2,920653
17,823333	0,2	2,935293
17,826667	0,2	2,956025
17,830000	0,2	2,982949
17,833333	0,2	3,015921
17,836667	0,2	3,054630
17,840000	0,2	3,098569
17,843333	0,2	3,146580
17,846667	0,2	3,196809
17,850000	0,2	3,247316
17,853333	0,2	3,296450
17,856667	0,2	3,343033
17,860000	0,2	3,386253
17,863333	0,2	3,424933
17,866667	0,2	3,457445
17,870000	0,2	3,482567
17,873333	0,2	3,499778
17,876667	0,2	3,508842
17,880000	0,2	3,509538
17,883333	0,2	3,501802
17,886667	0,2	3,486023
17,890000	0,2	3,463088
17,893333	0,2	3,434198
17,896667	0,2	3,400692
17,900000	0,2	3,363826
17,903333	0,2	3,324649
17,906667	0,2	3,284261
17,910000	0,2	3,244102
17,913333	0,2	3,205593
17,916667	0,2	3,169454
17,920000	0,2	3,135797
17,923333	0,2	3,104649
17,926667	0,2	3,075772
17,930000	0,2	3,048343
17,933333	0,2	3,021586
17,936667	0,2	2,995628
17,940000	0,2	2,971312
17,943333	0,2	2,949266
17,946667	0,2	2,929457
17,950000	0,2	2,911489
17,953333	0,2	2,894995
17,956667	0,2	2,879971
17,960000	0,2	2,866828
17,963333	0,2	2,855811
17,966667	0,2	2,846520
17,970000	0,2	2,838180
17,973333	0,2	2,830045
17,976667	0,2	2,821711
17,980000	0,2	2,813656
17,983333	0,2	2,807172
17,986667	0,2	2,803260
17,990000	0,2	2,801904
17,993333	0,2	2,802366
17,996667	0,2	2,803731
18,000000	0,2	2,805310
18,003333	0,2	2,807127
18,006667	0,2	2,810217
18,010000	0,2	2,815933
18,013333	0,2	2,824802
18,016667	0,2	2,836557
18,020000	0,2	2,851029
18,023333	0,2	2,868375
18,026667	0,2	2,888755
18,030000	0,2	2,912107
18,033333	0,2	2,938080
18,036667	0,2	2,966311
18,040000	0,2	2,996728
18,043333	0,2	3,029397
18,046667	0,2	3,064449
18,050000	0,2	3,102241
18,053333	0,2	3,143146
18,056667	0,2	3,187078
18,060000	0,2	3,233362
18,063333	0,2	3,281167
18,066667	0,2	3,329879
18,070000	0,2	3,378930
18,073333	0,2	3,427779
18,076667	0,2	3,476203
18,080000	0,2	3,524066
18,083333	0,2	3,570735
18,086667	0,2	3,615058
18,090000	0,2	3,655962
18,093333	0,2	3,692889
18,096667	0,2	3,725751
18,100000	0,2	3,754552
18,103333	0,2	3,778856
18,106667	0,2	3,797843
18,110000	0,2	3,810906
18,113333	0,2	3,817853
18,116667	0,2	3,818679
18,120000	0,2	3,813369
18,123333	0,2	3,801755
18,126667	0,2	3,783710
18,130000	0,2	3,759502
18,133333	0,2	3,729767
18,136667	0,2	3,695213
18,140000	0,2	3,656490
18,143333	0,2	3,614143
18,146667	0,2	3,568556
18,150000	0,2	3,520204
18,153333	0,2	3,470075
18,156667	0,2	3,419496
18,160000	0,2	3,369460
18,163333	0,2	3,320377
18,166667	0,2	3,272483
18,170000	0,2	3,226140
18,173333	0,2	3,181554
18,176667	0,2	3,138507
18,180000	0,2	3,096738
18,183333	0,2	3,056549
18,186667	0,2	3,018823
18,190000	0,2	2,984485
18,193333	0,2	2,953914
18,196667	0,2	2,926782
18,200000	0,2	2,902510
18,203333	0,2	2,880762
18,206667	0,2	2,861481
18,210000	0,2	2,844648
18,213333	0,2	2,830152
18,216667	0,2	2,817941
18,220000	0,2	2,808043
18,223333	0,2	2,800370
18,226667	0,2	2,794610
18,230000	0,2	2,790103
18,233333	0,2	2,785919
18,236667	0,2	2,781391
18,240000	0,2	2,776516
18,243333	0,2	2,771676
18,246667	0,2	2,767124
18,250000	0,2	2,763063
18,253333	0,2	2,759925
18,256667	0,2	2,757989
18,260000	0,2	2,756927
18,263333	0,2	2,756060
18,266667	0,2	2,754825
18,270000	0,2	2,752918
18,273333	0,2	2,750459
18,276667	0,2	2,748077
18,280000	0,2	2,746404
18,283333	0,2	2,745538
18,286667	0,2	2,745306
18,290000	0,2	2,745872
18,293333	0,2	2,747747
18,296667	0,2	2,751301
18,300000	0,2	2,756540
18,303333	0,2	2,763323
18,306667	0,2	2,771640
18,310000	0,2	2,781780
18,313333	0,2	2,794086
18,316667	0,2	2,808405
18,320000	0,2	2,823994
18,323333	0,2	2,840098
18,326667	0,2	2,856589
18,330000	0,2	2,873817
18,333333	0,2	2,891852
18,336667	0,2	2,910058
18,340000	0,2	2,927376
18,343333	0,2	2,943045
18,346667	0,2	2,956958
18,350000	0,2	2,969120
18,353333	0,2	2,979002
18,356667	0,2	2,985777
18,360000	0,2	2,988911
18,363333	0,2	2,988389
18,366667	0,2	2,984741
18,370000	0,2	2,979102
18,373333	0,2	2,972916
18,376667	0,2	2,967431
18,380000	0,2	2,963726
18,383333	0,2	2,962930
18,386667	0,2	2,966009
18,390000	0,2	2,973546
18,393333	0,2	2,985854
18,396667	0,2	3,003184
18,400000	0,2	3,025705
18,403333	0,2	3,053373
18,406667	0,2	3,086026
18,410000	0,2	3,123369
18,413333	0,2	3,164570
18,416667	0,2	3,207961
18,420000	0,2	3,251420
18,423333	0,2	3,293136
18,426667	0,2	3,331916
18,430000	0,2	3,366639
18,433333	0,2	3,395820
18,436667	0,2	3,418012
18,440000	0,2	3,432257
18,443333	0,2	3,437877
18,446667	0,2	3,434236
18,450000	0,2	3,421022
18,453333	0,2	3,398707
18,456667	0,2	3,368548
18,460000	0,2	3,331934
18,463333	0,2	3,289764
18,466667	0,2	3,242656
18,470000	0,2	3,191698
18,473333	0,2	3,138811
18,476667	0,2	3,086288
18,480000	0,2	3,035999
18,483333	0,2	2,989019
18,486667	0,2	2,945735
18,490000	0,2	2,905970
18,493333	0,2	2,869302
18,496667	0,2	2,835936
18,500000	0,2	2,807081
18,503333	0,2	2,784007
18,506667	0,2	2,766933
18,510000	0,2	2,754965
18,513333	0,2	2,746641
18,516667	0,2	2,740432
18,520000	0,2	2,735406
18,523333	0,2	2,731780
18,526667	0,2	2,730328
18,530000	0,2	2,731280
18,533333	0,2	2,734050
18,536667	0,2	2,737687
18,540000	0,2	2,741530
18,543333	0,2	2,745523
18,546667	0,2	2,749922
18,550000	0,2	2,754770
18,553333	0,2	2,759555
18,556667	0,2	2,763528
18,560000	0,2	2,766643
18,563333	0,2	2,769672
18,566667	0,2	2,772970
18,570000	0,2	2,775916
18,573333	0,2	2,777860
18,576667	0,2	2,778761
18,580000	0,2	2,778750
18,583333	0,2	2,777649
18,586667	0,2	2,775142
18,590000	0,2	2,771258
18,593333	0,2	2,766355
18,596667	0,2	2,760755
18,600000	0,2	2,754599
18,603333	0,2	2,747703
18,606667	0,2	2,739548
18,610000	0,2	2,729831
18,613333	0,2	2,718911
18,616667	0,2	2,707593
18,620000	0,2	2,696642
18,623333	0,2	2,686444
18,626667	0,2	2,677018
18,630000	0,2	2,668280
18,633333	0,2	2,660214
18,636667	0,2	2,652994
18,640000	0,2	2,646943
18,643333	0,2	2,642266
18,646667	0,2	2,638838
18,650000	0,2	2,636250
18,653333	0,2	2,633956
18,656667	0,2	2,631565
18,660000	0,2	2,629139
18,663333	0,2	2,626895
18,666667	0,2	2,624762
18,670000	0,2	2,622480
18,673333	0,2	2,619917
18,676667	0,2	2,617294
18,680000	0,2	2,615083
18,683333	0,2	2,613665
18,686667	0,2	2,613269
18,690000	0,2	2,613906
18,693333	0,2	2,615255
18,696667	0,2	2,617008
18,700000	0,2	2,619305
18,703333	0,2	2,622606
18,706667	0,2	2,627060
18,710000	0,2	2,632208
18,713333	0,2	2,637476
18,716667	0,2	2,642800
18,720000	0,2	2,648668
18,723333	0,2	2,655715
18,726667	0,2	2,664337
18,730000	0,2	2,674610
18,733333	0,2	2,686254
18,736667	0,2	2,698648
18,740000	0,2	2,711368
18,743333	0,2	2,724710
18,746667	0,2	2,739365
18,750000	0,2	2,755813
18,753333	0,2	2,774370
18,756667	0,2	2,795469
18,760000	0,2	2,819566
18,763333	0,2	2,846826
18,766667	0,2	2,876728
18,770000	0,2	2,908003
18,773333	0,2	2,939293
18,776667	0,2	2,969679
18,780000	0,2	2,998520
18,783333	0,2	3,025319
18,786667	0,2	3,049754
18,790000	0,2	3,071556
18,793333	0,2	3,090383
18,796667	0,2	3,105817
18,800000	0,2	3,117410
18,803333	0,2	3,124956
18,806667	0,2	3,128763
18,810000	0,2	3,129436
18,813333	0,2	3,127589
18,816667	0,2	3,123891
18,820000	0,2	3,118879
18,823333	0,2	3,112864
18,826667	0,2	3,106560
18,830000	0,2	3,101374
18,833333	0,2	3,098600
18,836667	0,2	3,098780
18,840000	0,2	3,102164
18,843333	0,2	3,109288
18,846667	0,2	3,120933
18,850000	0,2	3,137762
18,853333	0,2	3,159920
18,856667	0,2	3,187039
18,860000	0,2	3,218474
18,863333	0,2	3,253334
18,866667	0,2	3,290809
18,870000	0,2	3,330411
18,873333	0,2	3,371622
18,876667	0,2	3,413679
18,880000	0,2	3,455585
18,883333	0,2	3,495759
18,886667	0,2	3,532056
18,890000	0,2	3,562896
18,893333	0,2	3,588135
18,896667	0,2	3,608362
18,900000	0,2	3,623768
18,903333	0,2	3,633822
18,906667	0,2	3,637663
18,910000	0,2	3,634865
18,913333	0,2	3,625785
18,916667	0,2	3,611268
18,920000	0,2	3,592217
18,923333	0,2	3,569335
18,926667	0,2	3,543160
18,930000	0,2	3,514232
18,933333	0,2	3,483292
18,936667	0,2	3,451227
18,940000	0,2	3,418604
18,943333	0,2	3,385561
18,946667	0,2	3,352299
18,950000	0,2	3,319229
18,953333	0,2	3,286705
18,956667	0,2	3,255085
18,960000	0,2	3,224700
18,963333	0,2	3,195437
18,966667	0,2	3,166786
18,970000	0,2	3,138180
18,973333	0,2	3,109018
18,976667	0,2	3,078985
18,980000	0,2	3,048489
18,983333	0,2	3,018386
18,986667	0,2	2,989416
18,990000	0,2	2,961864
18,993333	0,2	2,935497
18,996667	0,2	2,909965
19,000000	0,2	2,885290
19,003333	0,2	2,861751
19,006667	0,2	2,839440
19,010000	0,2	2,818318
19,013333	0,2	2,798499
19,016667	0,2	2,780110
19,020000	0,2	2,763047
19,023333	0,2	2,747016
19,026667	0,2	2,731643
19,030000	0,2	2,716613
19,033333	0,2	2,701805
19,036667	0,2	2,687219
19,040000	0,2	2,672795
19,043333	0,2	2,658584
19,046667	0,2	2,644944
19,050000	0,2	2,632052
19,053333	0,2	2,619439
19,056667	0,2	2,606437
19,060000	0,2	2,592760
19,063333	0,2	2,578523
19,066667	0,2	2,563956
19,070000	0,2	2,548948
19,073333	0,2	2,533020
19,076667	0,2	2,516128
19,080000	0,2	2,498934
19,083333	0,2	2,481986
19,086667	0,2	2,465253
19,090000	0,2	2,448398
19,093333	0,2	2,431158
19,096667	0,2	2,413612
19,100000	0,2	2,396071
19,103333	0,2	2,378680
19,106667	0,2	2,361406
19,110000	0,2	2,344525
19,113333	0,2	2,328827
19,116667	0,2	2,314980
19,120000	0,2	2,302648
19,123333	0,2	2,290648
19,126667	0,2	2,277935
19,130000	0,2	2,264146
19,133333	0,2	2,249616
19,136667	0,2	2,235337
19,140000	0,2	2,222463
19,143333	0,2	2,211426
19,146667	0,2	2,201723
19,150000	0,2	2,192732
19,153333	0,2	2,184542
19,156667	0,2	2,177615
19,160000	0,2	2,171969
19,163333	0,2	2,167214
19,166667	0,2	2,163069
19,170000	0,2	2,159433
19,173333	0,2	2,156400
19,176667	0,2	2,154203
19,180000	0,2	2,152807
19,183333	0,2	2,152014
19,186667	0,2	2,152070
19,190000	0,2	2,153644
19,193333	0,2	2,157135
19,196667	0,2	2,162015
19,200000	0,2	2,166979
19,203333	0,2	2,170960
19,206667	0,2	2,174039
19,210000	0,2	2,177379
19,213333	0,2	2,182245
19,216667	0,2	2,189120
19,220000	0,2	2,197621
19,223333	0,2	2,206960
19,226667	0,2	2,216595
19,230000	0,2	2,226508
19,233333	0,2	2,236746
19,236667	0,2	2,246928
19,240000	0,2	2,256445
19,243333	0,2	2,265102
19,246667	0,2	2,273509
19,250000	0,2	2,282580
19,253333	0,2	2,292627
19,256667	0,2	2,303184
19,260000	0,2	2,313492
19,263333	0,2	2,322932
19,266667	0,2	2,331324
19,270000	0,2	2,338994
19,273333	0,2	2,346373
19,276667	0,2	2,353611
19,280000	0,2	2,360520
19,283333	0,2	2,366662
19,286667	0,2	2,371654
19,290000	0,2	2,375522
19,293333	0,2	2,378798
19,296667	0,2	2,382335
19,300000	0,2	2,386884
19,303333	0,2	2,392990
19,306667	0,2	2,401176
19,310000	0,2	2,411784
19,313333	0,2	2,424762
19,316667	0,2	2,439721
19,320000	0,2	2,456162
19,323333	0,2	2,473776
19,326667	0,2	2,492476
19,330000	0,2	2,512253
19,333333	0,2	2,533191
19,336667	0,2	2,555094
19,340000	0,2	2,576984
19,343333	0,2	2,597550
19,346667	0,2	2,615848
19,350000	0,2	2,631228
19,353333	0,2	2,643043
19,356667	0,2	2,650733
19,360000	0,2	2,653895
19,363333	0,2	2,652070
19,366667	0,2	2,644649
19,370000	0,2	2,631284
19,373333	0,2	2,612382
19,376667	0,2	2,588980
19,380000	0,2	2,562099
19,383333	0,2	2,532510
19,386667	0,2	2,501019
19,390000	0,2	2,468508
19,393333	0,2	2,435654
19,396667	0,2	2,402788
19,400000	0,2	2,370209
19,403333	0,2	2,338562
19,406667	0,2	2,308681
19,410000	0,2	2,281294
19,413333	0,2	2,257019
19,416667	0,2	2,236475
19,420000	0,2	2,220232
19,423333	0,2	2,208342
19,426667	0,2	2,199944
19,430000	0,2	2,193706
19,433333	0,2	2,188513
19,436667	0,2	2,183811
19,440000	0,2	2,179647
19,443333	0,2	2,176186
19,446667	0,2	2,173004
19,450000	0,2	2,169219
19,453333	0,2	2,164563
19,456667	0,2	2,159865
19,460000	0,2	2,156119
19,463333	0,2	2,153591
19,466667	0,2	2,151990
19,470000	0,2	2,150985
19,473333	0,2	2,150492
19,476667	0,2	2,150554
19,480000	0,2	2,151086
19,483333	0,2	2,152051
19,486667	0,2	2,153760
19,490000	0,2	2,156739
19,493333	0,2	2,161310
19,496667	0,2	2,167197
19,500000	0,2	2,173682
19,503333	0,2	2,180484
19,506667	0,2	2,188371
19,510000	0,2	2,198783
19,513333	0,2	2,212897
19,516667	0,2	2,231131
19,520000	0,2	2,253498
19,523333	0,2	2,280213
19,526667	0,2	2,311951
19,530000	0,2	2,349714
19,533333	0,2	2,394474
19,536667	0,2	2,446728
19,540000	0,2	2,506100
19,543333	0,2	2,571550
19,546667	0,2	2,642012
19,550000	0,2	2,716513
19,553333	0,2	2,793794
19,556667	0,2	2,872241
19,560000	0,2	2,950309
19,563333	0,2	3,026616
19,566667	0,2	3,099401
19,570000	0,2	3,166227
19,573333	0,2	3,224452
19,576667	0,2	3,271882
19,580000	0,2	3,306860
19,583333	0,2	3,328109
19,586667	0,2	3,334993
19,590000	0,2	3,327832
19,593333	0,2	3,307571
19,596667	0,2	3,275232
19,600000	0,2	3,232014
19,603333	0,2	3,179590
19,606667	0,2	3,120103
19,610000	0,2	3,056032
19,613333	0,2	2,989959
19,616667	0,2	2,924138
19,620000	0,2	2,860222
19,623333	0,2	2,799358
19,626667	0,2	2,742439
19,630000	0,2	2,690251
19,633333	0,2	2,643420
19,636667	0,2	2,602431
19,640000	0,2	2,567589
19,643333	0,2	2,538714
19,646667	0,2	2,514920
19,650000	0,2	2,494911
19,653333	0,2	2,477580
19,656667	0,2	2,462328
19,660000	0,2	2,448871
19,663333	0,2	2,436841
19,666667	0,2	2,425542
19,670000	0,2	2,414037
19,673333	0,2	2,401459
19,676667	0,2	2,387314
19,680000	0,2	2,371567
19,683333	0,2	2,354447
19,686667	0,2	2,336114
19,690000	0,2	2,316633
19,693333	0,2	2,296371
19,696667	0,2	2,276034
19,700000	0,2	2,256289
19,703333	0,2	2,237726
19,706667	0,2	2,220828
19,710000	0,2	2,205677
19,713333	0,2	2,192130
19,716667	0,2	2,180483
19,720000	0,2	2,171353
19,723333	0,2	2,164690
19,726667	0,2	2,159620
19,730000	0,2	2,155448
19,733333	0,2	2,152023
19,736667	0,2	2,149035
19,740000	0,2	2,145790
19,743333	0,2	2,141767
19,746667	0,2	2,136937
19,750000	0,2	2,131634
19,753333	0,2	2,126233
19,756667	0,2	2,120846
19,760000	0,2	2,115467
19,763333	0,2	2,110418
19,766667	0,2	2,106249
19,770000	0,2	2,103228
19,773333	0,2	2,101362
19,776667	0,2	2,100774
19,780000	0,2	2,101521
19,783333	0,2	2,103244
19,786667	0,2	2,105627
19,790000	0,2	2,109125
19,793333	0,2	2,114938
19,796667	0,2	2,124264
19,800000	0,2	2,137580
19,803333	0,2	2,154798
19,806667	0,2	2,175952
19,810000	0,2	2,201297
19,813333	0,2	2,230895
19,816667	0,2	2,264563
19,820000	0,2	2,302125
19,823333	0,2	2,343303
19,826667	0,2	2,387357
19,830000	0,2	2,433216
19,833333	0,2	2,480146
19,836667	0,2	2,527874
19,840000	0,2	2,576054
19,843333	0,2	2,623991
19,846667	0,2	2,670716
19,850000	0,2	2,715191
19,853333	0,2	2,756510
19,856667	0,2	2,793642
19,860000	0,2	2,825195
19,863333	0,2	2,849861
19,866667	0,2	2,866695
19,870000	0,2	2,874907
19,873333	0,2	2,874113
19,876667	0,2	2,864739
19,880000	0,2	2,847700
19,883333	0,2	2,823794
19,886667	0,2	2,793601
19,890000	0,2	2,757746
19,893333	0,2	2,717009
19,896667	0,2	2,672115
19,900000	0,2	2,623587
19,903333	0,2	2,571965
19,906667	0,2	2,517917
19,910000	0,2	2,462234
19,913333	0,2	2,406092
19,916667	0,2	2,351055
19,920000	0,2	2,298484
19,923333	0,2	2,249152
19,926667	0,2	2,203287
19,930000	0,2	2,160679
19,933333	0,2	2,120887
19,936667	0,2	2,083459
19,940000	0,2	2,048129
19,943333	0,2	2,015108
19,946667	0,2	1,985001
19,950000	0,2	1,958135
19,953333	0,2	1,934233
19,956667	0,2	1,912849
19,960000	0,2	1,893629
19,963333	0,2	1,876200
19,966667	0,2	1,860297
19,970000	0,2	1,845947
19,973333	0,2	1,833154
19,976667	0,2	1,821431
19,980000	0,2	1,809976
19,983333	0,2	1,798280
19,986667	0,2	1,786309
19,990000	0,2	1,774255
19,993333	0,2	1,762393
19,996667	0,2	1,751094
20,000000	0,2	1,740804
20,003333	0,2	1,731852
20,006667	0,2	1,724266
20,010000	0,2	1,717849
20,013333	0,2	1,712358
20,016667	0,2	1,707595
20,020000	0,2	1,703514
20,023333	0,2	1,700172
20,026667	0,2	1,697631
20,030000	0,2	1,696095
20,033333	0,2	1,696030
20,036667	0,2	1,697868
20,040000	0,2	1,701557
20,043333	0,2	1,706546
20,046667	0,2	1,712345
20,050000	0,2	1,718840
20,053333	0,2	1,725824
20,056667	0,2	1,732717
20,060000	0,2	1,739023
20,063333	0,2	1,744645
20,066667	0,2	1,749764
20,070000	0,2	1,754756
20,073333	0,2	1,759978
20,076667	0,2	1,765546
20,080000	0,2	1,771573
20,083333	0,2	1,778208
20,086667	0,2	1,784998
20,090000	0,2	1,790755
20,093333	0,2	1,794570
20,096667	0,2	1,796619
20,100000	0,2	1,797827
20,103333	0,2	1,799179
20,106667	0,2	1,801294
20,110000	0,2	1,804158
20,113333	0,2	1,807232
20,116667	0,2	1,809997
20,120000	0,2	1,812226
20,123333	0,2	1,813842
20,126667	0,2	1,814869
20,130000	0,2	1,815395
20,133333	0,2	1,815431
20,136667	0,2	1,814858
20,140000	0,2	1,813432
20,143333	0,2	1,810998
20,146667	0,2	1,807848
20,150000	0,2	1,804518
20,153333	0,2	1,801111
20,156667	0,2	1,797270
20,160000	0,2	1,792858
20,163333	0,2	1,788119
20,166667	0,2	1,783145
20,170000	0,2	1,777750
20,173333	0,2	1,771899
20,176667	0,2	1,765973
20,180000	0,2	1,760683
20,183333	0,2	1,756662
20,186667	0,2	1,754023
20,190000	0,2	1,752501
20,193333	0,2	1,751965
20,196667	0,2	1,752519
20,200000	0,2	1,754144
20,203333	0,2	1,756550
20,206667	0,2	1,759547
20,210000	0,2	1,763281
20,213333	0,2	1,767874
20,216667	0,2	1,773307
20,220000	0,2	1,779650
20,223333	0,2	1,786836
20,226667	0,2	1,794471
20,230000	0,2	1,802165
20,233333	0,2	1,809727
20,236667	0,2	1,817132
20,240000	0,2	1,824622
20,243333	0,2	1,832538
20,246667	0,2	1,840883
20,250000	0,2	1,849448
20,253333	0,2	1,858191
20,256667	0,2	1,867041
20,260000	0,2	1,875492
20,263333	0,2	1,882615
20,266667	0,2	1,887645
20,270000	0,2	1,890658
20,273333	0,2	1,892417
20,276667	0,2	1,893709
20,280000	0,2	1,894881
20,283333	0,2	1,895683
20,286667	0,2	1,895556
20,290000	0,2	1,894111
20,293333	0,2	1,891278
20,296667	0,2	1,887212
20,300000	0,2	1,882260
20,303333	0,2	1,876925
20,306667	0,2	1,871601
20,310000	0,2	1,866266
20,313333	0,2	1,860636
20,316667	0,2	1,854637
20,320000	0,2	1,848618
20,323333	0,2	1,843361
20,326667	0,2	1,839956
20,330000	0,2	1,839103
20,333333	0,2	1,840400
20,336667	0,2	1,842702
20,340000	0,2	1,845229
20,343333	0,2	1,848096
20,346667	0,2	1,851741
20,350000	0,2	1,856085
20,353333	0,2	1,860576
20,356667	0,2	1,865023
20,360000	0,2	1,869968
20,363333	0,2	1,875987
20,366667	0,2	1,882917
20,370000	0,2	1,890030
20,373333	0,2	1,896638
20,376667	0,2	1,902435
20,380000	0,2	1,907534
20,383333	0,2	1,912199
20,386667	0,2	1,916515
20,390000	0,2	1,920303
20,393333	0,2	1,923243
20,396667	0,2	1,925200
20,400000	0,2	1,926474
20,403333	0,2	1,927533
20,406667	0,2	1,928514
20,410000	0,2	1,929192
20,413333	0,2	1,929403
20,416667	0,2	1,929200
20,420000	0,2	1,928677
20,423333	0,2	1,927852
20,426667	0,2	1,926633
20,430000	0,2	1,924912
20,433333	0,2	1,922744
20,436667	0,2	1,920251
20,440000	0,2	1,917389
20,443333	0,2	1,914078
20,446667	0,2	1,910613
20,450000	0,2	1,907568
20,453333	0,2	1,905096
20,456667	0,2	1,902634
20,460000	0,2	1,899298
20,463333	0,2	1,894381
20,466667	0,2	1,887685
20,470000	0,2	1,879466
20,473333	0,2	1,869944
20,476667	0,2	1,859101
20,480000	0,2	1,846979
20,483333	0,2	1,833801
20,486667	0,2	1,819761
20,490000	0,2	1,804920
20,493333	0,2	1,789255
20,496667	0,2	1,772761
20,500000	0,2	1,755551
20,503333	0,2	1,737965
20,506667	0,2	1,720553
20,510000	0,2	1,703644
20,513333	0,2	1,687003
20,516667	0,2	1,670377
20,520000	0,2	1,654359
20,523333	0,2	1,640136
20,526667	0,2	1,628375
20,530000	0,2	1,618834
20,533333	0,2	1,610743
20,536667	0,2	1,603231
20,540000	0,2	1,595769
20,543333	0,2	1,588518
20,546667	0,2	1,581904
20,550000	0,2	1,575853
20,553333	0,2	1,569814
20,556667	0,2	1,563519
20,560000	0,2	1,557379
20,563333	0,2	1,552078
20,566667	0,2	1,548002
20,570000	0,2	1,545009
20,573333	0,2	1,542637
20,576667	0,2	1,540612
20,580000	0,2	1,538828
20,583333	0,2	1,536942
20,586667	0,2	1,534718
20,590000	0,2	1,532386
20,593333	0,2	1,530189
20,596667	0,2	1,528017
20,600000	0,2	1,525464
20,603333	0,2	1,522082
20,606667	0,2	1,517819
20,610000	0,2	1,513045
20,613333	0,2	1,508186
20,616667	0,2	1,503632
20,620000	0,2	1,499791
20,623333	0,2	1,497037
20,626667	0,2	1,495655
20,630000	0,2	1,495482
20,633333	0,2	1,495777
20,636667	0,2	1,495984
20,640000	0,2	1,496214
20,643333	0,2	1,496727
20,646667	0,2	1,497713
20,650000	0,2	1,499594
20,653333	0,2	1,502936
20,656667	0,2	1,508132
20,660000	0,2	1,515308
20,663333	0,2	1,524368
20,666667	0,2	1,535064
20,670000	0,2	1,546989
20,673333	0,2	1,559670
20,676667	0,2	1,572552
20,680000	0,2	1,584748
20,683333	0,2	1,595392
20,686667	0,2	1,604361
20,690000	0,2	1,612180
20,693333	0,2	1,619312
20,696667	0,2	1,625622
20,700000	0,2	1,630295
20,703333	0,2	1,632370
20,706667	0,2	1,631523
20,710000	0,2	1,628227
20,713333	0,2	1,622962
20,716667	0,2	1,615700
20,720000	0,2	1,606223
20,723333	0,2	1,594465
20,726667	0,2	1,580797
20,730000	0,2	1,566186
20,733333	0,2	1,551706
20,736667	0,2	1,537991
20,740000	0,2	1,525319
20,743333	0,2	1,513767
20,746667	0,2	1,503052
20,750000	0,2	1,492624
20,753333	0,2	1,482234
20,756667	0,2	1,472272
20,760000	0,2	1,463251
20,763333	0,2	1,455181
20,766667	0,2	1,447829
20,770000	0,2	1,441251
20,773333	0,2	1,435890
20,776667	0,2	1,432378
20,780000	0,2	1,430975
20,783333	0,2	1,431195
20,786667	0,2	1,432661
20,790000	0,2	1,436130
20,793333	0,2	1,442922
20,796667	0,2	1,453531
20,800000	0,2	1,467442
20,803333	0,2	1,484034
20,806667	0,2	1,503048
20,810000	0,2	1,524447
20,813333	0,2	1,548239
20,816667	0,2	1,574257
20,820000	0,2	1,601950
20,823333	0,2	1,630410
20,826667	0,2	1,658762
20,830000	0,2	1,686663
20,833333	0,2	1,714104
20,836667	0,2	1,740756
20,840000	0,2	1,765812
20,843333	0,2	1,788372
20,846667	0,2	1,807836
20,850000	0,2	1,824271
20,853333	0,2	1,838458
20,856667	0,2	1,851141
20,860000	0,2	1,862242
20,863333	0,2	1,871205
20,866667	0,2	1,877832
20,870000	0,2	1,882445
20,873333	0,2	1,885611
20,876667	0,2	1,887825
20,880000	0,2	1,889193
20,883333	0,2	1,889536
20,886667	0,2	1,888800
20,890000	0,2	1,887040
20,893333	0,2	1,884216
20,896667	0,2	1,880276
20,900000	0,2	1,875081
20,903333	0,2	1,868228
20,906667	0,2	1,859264
20,910000	0,2	1,848072
20,913333	0,2	1,834863
20,916667	0,2	1,820021
20,920000	0,2	1,804060
20,923333	0,2	1,787273
20,926667	0,2	1,769308
20,930000	0,2	1,749511
20,933333	0,2	1,727855
20,936667	0,2	1,705299
20,940000	0,2	1,683039
20,943333	0,2	1,661637
20,946667	0,2	1,641120
20,950000	0,2	1,621462
20,953333	0,2	1,602490
20,956667	0,2	1,583840
20,960000	0,2	1,565398
20,963333	0,2	1,547502
20,966667	0,2	1,530769
20,970000	0,2	1,515962
20,973333	0,2	1,503675
20,976667	0,2	1,493973
20,980000	0,2	1,486556
20,983333	0,2	1,481293
20,986667	0,2	1,478332
20,990000	0,2	1,477798
20,993333	0,2	1,479733
20,996667	0,2	1,484169
21,000000	0,2	1,490881
21,003333	0,2	1,499267
21,006667	0,2	1,508591
21,010000	0,2	1,518297
21,013333	0,2	1,528247
21,016667	0,2	1,538680
21,020000	0,2	1,549874
21,023333	0,2	1,561711
21,026667	0,2	1,573508
21,030000	0,2	1,584259
21,033333	0,2	1,593119
21,036667	0,2	1,599837
21,040000	0,2	1,604559
21,043333	0,2	1,607146
21,046667	0,2	1,607088
21,050000	0,2	1,604209
21,053333	0,2	1,598867
21,056667	0,2	1,591259
21,060000	0,2	1,581150
21,063333	0,2	1,568530
21,066667	0,2	1,553847
21,070000	0,2	1,537454
21,073333	0,2	1,519671
21,076667	0,2	1,501336
21,080000	0,2	1,483329
21,083333	0,2	1,465566
21,086667	0,2	1,447129
21,090000	0,2	1,427461
21,093333	0,2	1,406909
21,096667	0,2	1,386209
21,100000	0,2	1,366036
21,103333	0,2	1,346836
21,106667	0,2	1,328726
21,110000	0,2	1,311714
21,113333	0,2	1,295923
21,116667	0,2	1,281386
21,120000	0,2	1,267834
21,123333	0,2	1,254952
21,126667	0,2	1,242690
21,130000	0,2	1,231109
21,133333	0,2	1,220153
21,136667	0,2	1,209669
21,140000	0,2	1,199549
21,143333	0,2	1,189964
21,146667	0,2	1,181292
21,150000	0,2	1,173764
21,153333	0,2	1,167373
21,156667	0,2	1,161970
21,160000	0,2	1,157275
21,163333	0,2	1,153099
21,166667	0,2	1,149541
21,170000	0,2	1,146802
21,173333	0,2	1,145146
21,176667	0,2	1,145017
21,180000	0,2	1,146646
21,183333	0,2	1,149693
21,186667	0,2	1,153500
21,190000	0,2	1,157687
21,193333	0,2	1,162534
21,196667	0,2	1,168628
21,200000	0,2	1,176018
21,203333	0,2	1,183968
21,206667	0,2	1,191458
21,210000	0,2	1,197740
21,213333	0,2	1,202604
21,216667	0,2	1,206284
21,220000	0,2	1,209025
21,223333	0,2	1,210854
21,226667	0,2	1,211975
21,230000	0,2	1,212846
21,233333	0,2	1,213492
21,236667	0,2	1,213532
21,240000	0,2	1,213001
21,243333	0,2	1,212288
21,246667	0,2	1,211382
21,250000	0,2	1,209845
21,253333	0,2	1,207356
21,256667	0,2	1,204019
21,260000	0,2	1,200415
21,263333	0,2	1,197429
21,266667	0,2	1,195706
21,270000	0,2	1,195314
21,273333	0,2	1,196161
21,276667	0,2	1,198473
21,280000	0,2	1,202685
21,283333	0,2	1,209060
21,286667	0,2	1,217514
21,290000	0,2	1,227868
21,293333	0,2	1,240086
21,296667	0,2	1,254100
21,300000	0,2	1,269754
21,303333	0,2	1,287156
21,306667	0,2	1,306679
21,310000	0,2	1,328635
21,313333	0,2	1,353377
21,316667	0,2	1,381674
21,320000	0,2	1,414702
21,323333	0,2	1,453779
21,326667	0,2	1,500192
21,330000	0,2	1,555027
21,333333	0,2	1,619004
21,336667	0,2	1,692906
21,340000	0,2	1,778241
21,343333	0,2	1,877072
21,346667	0,2	1,991287
21,350000	0,2	2,122411
21,353333	0,2	2,272025
21,356667	0,2	2,441987
21,360000	0,2	2,634056
21,363333	0,2	2,849146
21,366667	0,2	3,086937
21,370000	0,2	3,346234
21,373333	0,2	3,625525
21,376667	0,2	3,923180
21,380000	0,2	4,237105
21,383333	0,2	4,564205
21,386667	0,2	4,900438
21,390000	0,2	5,241127
21,393333	0,2	5,580876
21,396667	0,2	5,913600
21,400000	0,2	6,232905
21,403333	0,2	6,532293
21,406667	0,2	6,805318
21,410000	0,2	7,046026
21,413333	0,2	7,249196
21,416667	0,2	7,410239
21,420000	0,2	7,525227
21,423333	0,2	7,591263
21,426667	0,2	7,607026
21,430000	0,2	7,573100
21,433333	0,2	7,491591
21,436667	0,2	7,365381
21,440000	0,2	7,197889
21,443333	0,2	6,993374
21,446667	0,2	6,757072
21,450000	0,2	6,494833
21,453333	0,2	6,212640
21,456667	0,2	5,916560
21,460000	0,2	5,612762
21,463333	0,2	5,307432
21,466667	0,2	5,006772
21,470000	0,2	4,716674
21,473333	0,2	4,441995
21,476667	0,2	4,186244
21,480000	0,2	3,951836
21,483333	0,2	3,740461
21,486667	0,2	3,553424
21,490000	0,2	3,391755
21,493333	0,2	3,255858
21,496667	0,2	3,145443
21,500000	0,2	3,059988
21,503333	0,2	2,998553
21,506667	0,2	2,959105
21,510000	0,2	2,938809
21,513333	0,2	2,934856
21,516667	0,2	2,944582
21,520000	0,2	2,964976
21,523333	0,2	2,992663
21,526667	0,2	3,024448
21,530000	0,2	3,057612
21,533333	0,2	3,089715
21,536667	0,2	3,118463
21,540000	0,2	3,141736
21,543333	0,2	3,157613
21,546667	0,2	3,164696
21,550000	0,2	3,162505
21,553333	0,2	3,151341
21,556667	0,2	3,131796
21,560000	0,2	3,104571
21,563333	0,2	3,070483
21,566667	0,2	3,030150
21,570000	0,2	2,983945
21,573333	0,2	2,932628
21,576667	0,2	2,877546
21,580000	0,2	2,820127
21,583333	0,2	2,761766
21,586667	0,2	2,703773
21,590000	0,2	2,646857
21,593333	0,2	2,591218
21,596667	0,2	2,537197
21,600000	0,2	2,485216
21,603333	0,2	2,435357
21,606667	0,2	2,387273
21,610000	0,2	2,340234
21,613333	0,2	2,293449
21,616667	0,2	2,246623
21,620000	0,2	2,199934
21,623333	0,2	2,153275
21,626667	0,2	2,105924
21,630000	0,2	2,057175
21,633333	0,2	2,006907
21,636667	0,2	1,955439
21,640000	0,2	1,903097
21,643333	0,2	1,849849
21,646667	0,2	1,795365
21,650000	0,2	1,739590
21,653333	0,2	1,683040
21,656667	0,2	1,626435
21,660000	0,2	1,570386
21,663333	0,2	1,515365
21,666667	0,2	1,461645
21,670000	0,2	1,409403
21,673333	0,2	1,359078
21,676667	0,2	1,311351
21,680000	0,2	1,266613
21,683333	0,2	1,224742
21,686667	0,2	1,185468
21,690000	0,2	1,148905
21,693333	0,2	1,115791
21,696667	0,2	1,086933
21,700000	0,2	1,062317
21,703333	0,2	1,041118
21,706667	0,2	1,022448
21,710000	0,2	1,005812
21,713333	0,2	0,991241
21,716667	0,2	0,979264
21,720000	0,2	0,970404
21,723333	0,2	0,964462
21,726667	0,2	0,960452
21,730000	0,2	0,957319
21,733333	0,2	0,954581
21,736667	0,2	0,952324
21,740000	0,2	0,950908
21,743333	0,2	0,950692
21,746667	0,2	0,951742
21,750000	0,2	0,953610
21,753333	0,2	0,955749
21,756667	0,2	0,958127
21,760000	0,2	0,960802
21,763333	0,2	0,963236
21,766667	0,2	0,964811
21,770000	0,2	0,965611
21,773333	0,2	0,966113
21,776667	0,2	0,966638
21,780000	0,2	0,967340
21,783333	0,2	0,968127
21,786667	0,2	0,968748
21,790000	0,2	0,969066
21,793333	0,2	0,968965
21,796667	0,2	0,968422
21,800000	0,2	0,967709
21,803333	0,2	0,967132
21,806667	0,2	0,966728
21,810000	0,2	0,966331
21,813333	0,2	0,965765
21,816667	0,2	0,964997
21,820000	0,2	0,964234
21,823333	0,2	0,963726
21,826667	0,2	0,963494
21,830000	0,2	0,963458
21,833333	0,2	0,963622
21,836667	0,2	0,964044
21,840000	0,2	0,964794
21,843333	0,2	0,965715
21,846667	0,2	0,966336
21,850000	0,2	0,966338
21,853333	0,2	0,965917
21,856667	0,2	0,965554
21,860000	0,2	0,965794
21,863333	0,2	0,967217
21,866667	0,2	0,970273
21,870000	0,2	0,974993
21,873333	0,2	0,980801
21,876667	0,2	0,986836
21,880000	0,2	0,992838
21,883333	0,2	0,999587
21,886667	0,2	1,008299
21,890000	0,2	1,019632
21,893333	0,2	1,033310
21,896667	0,2	1,048661
21,900000	0,2	1,065130
21,903333	0,2	1,082222
21,906667	0,2	1,099559
21,910000	0,2	1,116994
21,913333	0,2	1,134243
21,916667	0,2	1,150685
21,920000	0,2	1,165709
21,923333	0,2	1,179085
21,926667	0,2	1,190890
21,930000	0,2	1,201079
21,933333	0,2	1,209300
21,936667	0,2	1,215060
21,940000	0,2	1,217804
21,943333	0,2	1,217094
21,946667	0,2	1,212933
21,950000	0,2	1,205871
21,953333	0,2	1,196744
21,956667	0,2	1,186111
21,960000	0,2	1,173987
21,963333	0,2	1,160092
21,966667	0,2	1,144160
21,970000	0,2	1,126198
21,973333	0,2	1,106527
21,976667	0,2	1,085580
21,980000	0,2	1,063909
21,983333	0,2	1,042147
21,986667	0,2	1,020728
21,990000	0,2	0,999855
21,993333	0,2	0,979514
21,996667	0,2	0,959455
22,000000	0,2	0,939451
22,003333	0,2	0,919590
22,006667	0,2	0,900096
22,010000	0,2	0,881115
22,013333	0,2	0,862928
22,016667	0,2	0,846038
22,020000	0,2	0,830782
22,023333	0,2	0,817078
22,026667	0,2	0,804654
22,030000	0,2	0,793360
22,033333	0,2	0,783274
22,036667	0,2	0,774824
22,040000	0,2	0,768680
22,043333	0,2	0,765064
22,046667	0,2	0,763450
22,050000	0,2	0,763274
22,053333	0,2	0,764550
22,056667	0,2	0,767630
22,060000	0,2	0,772799
22,063333	0,2	0,780125
22,066667	0,2	0,789383
22,070000	0,2	0,800141
22,073333	0,2	0,812043
22,076667	0,2	0,824941
22,080000	0,2	0,838773
22,083333	0,2	0,853542
22,086667	0,2	0,869387
22,090000	0,2	0,886379
22,093333	0,2	0,904421
22,096667	0,2	0,923569
22,100000	0,2	0,944049
22,103333	0,2	0,965907
22,106667	0,2	0,988989
22,110000	0,2	1,013027
22,113333	0,2	1,037486
22,116667	0,2	1,061517
22,120000	0,2	1,084245
22,123333	0,2	1,105066
22,126667	0,2	1,123674
22,130000	0,2	1,139994
22,133333	0,2	1,154018
22,136667	0,2	1,165502
22,140000	0,2	1,173818
22,143333	0,2	1,178124
22,146667	0,2	1,177788
22,150000	0,2	1,172716
22,153333	0,2	1,163123
22,156667	0,2	1,149122
22,160000	0,2	1,130785
22,163333	0,2	1,108522
22,166667	0,2	1,083327
22,170000	0,2	1,056386
22,173333	0,2	1,028216
22,176667	0,2	0,998660
22,180000	0,2	0,967876
22,183333	0,2	0,936823
22,186667	0,2	0,906611
22,190000	0,2	0,877759
22,193333	0,2	0,850336
22,196667	0,2	0,824615
22,200000	0,2	0,801227
22,203333	0,2	0,780629
22,206667	0,2	0,762570
22,210000	0,2	0,746199
22,213333	0,2	0,730821
22,216667	0,2	0,716553
22,220000	0,2	0,703907
22,223333	0,2	0,692971
22,226667	0,2	0,683494
22,230000	0,2	0,675214
22,233333	0,2	0,667660
22,236667	0,2	0,660312
22,240000	0,2	0,653190
22,243333	0,2	0,646703
22,246667	0,2	0,640992
22,250000	0,2	0,635883
22,253333	0,2	0,631333
22,256667	0,2	0,627475
22,260000	0,2	0,624198
22,263333	0,2	0,621317
22,266667	0,2	0,619242
22,270000	0,2	0,618781
22,273333	0,2	0,620199
22,276667	0,2	0,622823
22,280000	0,2	0,625732
22,283333	0,2	0,628777
22,286667	0,2	0,632534
22,290000	0,2	0,637288
22,293333	0,2	0,642722
22,296667	0,2	0,648547
22,300000	0,2	0,654822
22,303333	0,2	0,661697
22,306667	0,2	0,669103
22,310000	0,2	0,676623
22,313333	0,2	0,683663
22,316667	0,2	0,689791
22,320000	0,2	0,694935
22,323333	0,2	0,699413
22,326667	0,2	0,703676
22,330000	0,2	0,707814
22,333333	0,2	0,711645
22,336667	0,2	0,715143
22,340000	0,2	0,718271
22,343333	0,2	0,720916
22,346667	0,2	0,723236
22,350000	0,2	0,725586
22,353333	0,2	0,728084
22,356667	0,2	0,730553
22,360000	0,2	0,732753
22,363333	0,2	0,734424
22,366667	0,2	0,735378
22,370000	0,2	0,735845
22,373333	0,2	0,736455
22,376667	0,2	0,737740
22,380000	0,2	0,739837
22,383333	0,2	0,742605
22,386667	0,2	0,745839
22,390000	0,2	0,749465
22,393333	0,2	0,753631
22,396667	0,2	0,758298
22,400000	0,2	0,762713
22,403333	0,2	0,765670
22,406667	0,2	0,766461
22,410000	0,2	0,765505
22,413333	0,2	0,764020
22,416667	0,2	0,763052
22,420000	0,2	0,762820
22,423333	0,2	0,762750
22,426667	0,2	0,761815
22,430000	0,2	0,759143
22,433333	0,2	0,754772
22,436667	0,2	0,749579
22,440000	0,2	0,744160
22,443333	0,2	0,738175
22,446667	0,2	0,731032
22,450000	0,2	0,722765
22,453333	0,2	0,714059
22,456667	0,2	0,705607
22,460000	0,2	0,697494
22,463333	0,2	0,689245
22,466667	0,2	0,680433
22,470000	0,2	0,671243
22,473333	0,2	0,662391
22,476667	0,2	0,654382
22,480000	0,2	0,647122
22,483333	0,2	0,640420
22,486667	0,2	0,634345
22,490000	0,2	0,629012
22,493333	0,2	0,624426
22,496667	0,2	0,620360
22,500000	0,2	0,616322
22,503333	0,2	0,611904
22,506667	0,2	0,607141
22,510000	0,2	0,602405
22,513333	0,2	0,597823
22,516667	0,2	0,592908
22,520000	0,2	0,587112
22,523333	0,2	0,580520
22,526667	0,2	0,573751
22,530000	0,2	0,567426
22,533333	0,2	0,561861
22,536667	0,2	0,557130
22,540000	0,2	0,553177
22,543333	0,2	0,549803
22,546667	0,2	0,546796
22,550000	0,2	0,543963
22,553333	0,2	0,540908
22,556667	0,2	0,537264
22,560000	0,2	0,533253
22,563333	0,2	0,529690
22,566667	0,2	0,527514
22,570000	0,2	0,527446
22,573333	0,2	0,529807
22,576667	0,2	0,534403
22,580000	0,2	0,540586
22,583333	0,2	0,547499
22,586667	0,2	0,554522
22,590000	0,2	0,561697
22,593333	0,2	0,569570
22,596667	0,2	0,578631
22,600000	0,2	0,588947
22,603333	0,2	0,600027
22,606667	0,2	0,611159
22,610000	0,2	0,622014
22,613333	0,2	0,632741
22,616667	0,2	0,643689
22,620000	0,2	0,655013
22,623333	0,2	0,666198
22,626667	0,2	0,676332
22,630000	0,2	0,684790
22,633333	0,2	0,691344
22,636667	0,2	0,696167
22,640000	0,2	0,699876
22,643333	0,2	0,703078
22,646667	0,2	0,705861
22,650000	0,2	0,707897
22,653333	0,2	0,708988
22,656667	0,2	0,709305
22,660000	0,2	0,709019
22,663333	0,2	0,707916
22,666667	0,2	0,705610
22,670000	0,2	0,702020
22,673333	0,2	0,697489
22,676667	0,2	0,692445
22,680000	0,2	0,687019
22,683333	0,2	0,681078
22,686667	0,2	0,674514
22,690000	0,2	0,667295
22,693333	0,2	0,659378
22,696667	0,2	0,650808
22,700000	0,2	0,641850
22,703333	0,2	0,632849
22,706667	0,2	0,623900
22,710000	0,2	0,614717
22,713333	0,2	0,604947
22,716667	0,2	0,594697
22,720000	0,2	0,584669
22,723333	0,2	0,575500
22,726667	0,2	0,567059
22,730000	0,2	0,558602
22,733333	0,2	0,549452
22,736667	0,2	0,539516
22,740000	0,2	0,529287
22,743333	0,2	0,519291
22,746667	0,2	0,509710
22,750000	0,2	0,500368
22,753333	0,2	0,490775
22,756667	0,2	0,480623
22,760000	0,2	0,470205
22,763333	0,2	0,460058
22,766667	0,2	0,450460
22,770000	0,2	0,441412
22,773333	0,2	0,432753
22,776667	0,2	0,424275
22,780000	0,2	0,416001
22,783333	0,2	0,408202
22,786667	0,2	0,401249
22,790000	0,2	0,395663
22,793333	0,2	0,391921
22,796667	0,2	0,389965
22,800000	0,2	0,389102
22,803333	0,2	0,388417
22,806667	0,2	0,387323
22,810000	0,2	0,385995
22,813333	0,2	0,385329
22,816667	0,2	0,386273
22,820000	0,2	0,389235
22,823333	0,2	0,394143
22,826667	0,2	0,400816
22,830000	0,2	0,409033
22,833333	0,2	0,418502
22,836667	0,2	0,429099
22,840000	0,2	0,440957
22,843333	0,2	0,454256
22,846667	0,2	0,468940
22,850000	0,2	0,484583
22,853333	0,2	0,500694
22,856667	0,2	0,517126
22,860000	0,2	0,533937
22,863333	0,2	0,551076
22,866667	0,2	0,568571
22,870000	0,2	0,586721
22,873333	0,2	0,605906
22,876667	0,2	0,626439
22,880000	0,2	0,648559
22,883333	0,2	0,672460
22,886667	0,2	0,698127
22,890000	0,2	0,725113
22,893333	0,2	0,752928
22,896667	0,2	0,781662
22,900000	0,2	0,811729
22,903333	0,2	0,843299
22,906667	0,2	0,876519
22,910000	0,2	0,911866
22,913333	0,2	0,949772
22,916667	0,2	0,990250
22,920000	0,2	1,033199
22,923333	0,2	1,078683
22,926667	0,2	1,126845
22,930000	0,2	1,178156
22,933333	0,2	1,233652
22,936667	0,2	1,294317
22,940000	0,2	1,360333
22,943333	0,2	1,431055
22,946667	0,2	1,505574
22,950000	0,2	1,583610
22,953333	0,2	1,665894
22,956667	0,2	1,753297
22,960000	0,2	1,845627
22,963333	0,2	1,941626
22,966667	0,2	2,039904
22,970000	0,2	2,139241
22,973333	0,2	2,238252
22,976667	0,2	2,335230
22,980000	0,2	2,428253
22,983333	0,2	2,515485
22,986667	0,2	2,595293
22,990000	0,2	2,666105
22,993333	0,2	2,726487
22,996667	0,2	2,775268
23,000000	0,2	2,811463
23,003333	0,2	2,834092
23,006667	0,2	2,842183
23,010000	0,2	2,834912
23,013333	0,2	2,811808
23,016667	0,2	2,773010
23,020000	0,2	2,719150
23,023333	0,2	2,651058
23,026667	0,2	2,569787
23,030000	0,2	2,476736
23,033333	0,2	2,373805
23,036667	0,2	2,263222
23,040000	0,2	2,147082
23,043333	0,2	2,027413
23,046667	0,2	1,906390
23,050000	0,2	1,786008
23,053333	0,2	1,667895
23,056667	0,2	1,553470
23,060000	0,2	1,443696
23,063333	0,2	1,338850
23,066667	0,2	1,239189
23,070000	0,2	1,145771
23,073333	0,2	1,060081
23,076667	0,2	0,982746
23,080000	0,2	0,912968
23,083333	0,2	0,849294
23,086667	0,2	0,790679
23,090000	0,2	0,736732
23,093333	0,2	0,687556
23,096667	0,2	0,643729
23,100000	0,2	0,605800
23,103333	0,2	0,573436
23,106667	0,2	0,545466
23,110000	0,2	0,520762
23,113333	0,2	0,498694
23,116667	0,2	0,478878
23,120000	0,2	0,460920
23,123333	0,2	0,444454
23,126667	0,2	0,429236
23,130000	0,2	0,415151
23,133333	0,2	0,402086
23,136667	0,2	0,389918
23,140000	0,2	0,378768
23,143333	0,2	0,368908
23,146667	0,2	0,360323
23,150000	0,2	0,352760
23,153333	0,2	0,346110
23,156667	0,2	0,340445
23,160000	0,2	0,335677
23,163333	0,2	0,331349
23,166667	0,2	0,327050
23,170000	0,2	0,322899
23,173333	0,2	0,319194
23,176667	0,2	0,315802
23,180000	0,2	0,312370
23,183333	0,2	0,308839
23,186667	0,2	0,305525
23,190000	0,2	0,302814
23,193333	0,2	0,300655
23,196667	0,2	0,298334
23,200000	0,2	0,295052
23,203333	0,2	0,290702
23,206667	0,2	0,286029
23,210000	0,2	0,282140
23,213333	0,2	0,279692
23,216667	0,2	0,278481
23,220000	0,2	0,277681
23,223333	0,2	0,276199
23,226667	0,2	0,273204
23,230000	0,2	0,268706
23,233333	0,2	0,263402
23,236667	0,2	0,257935
23,240000	0,2	0,252474
23,243333	0,2	0,246929
23,246667	0,2	0,241425
23,250000	0,2	0,236452
23,253333	0,2	0,232317
23,256667	0,2	0,228578
23,260000	0,2	0,224614
23,263333	0,2	0,220532
23,266667	0,2	0,216819
23,270000	0,2	0,213638
23,273333	0,2	0,210921
23,276667	0,2	0,208481
23,280000	0,2	0,206051
23,283333	0,2	0,203594
23,286667	0,2	0,201328
23,290000	0,2	0,199484
23,293333	0,2	0,198157
23,296667	0,2	0,197193
23,300000	0,2	0,196354
23,303333	0,2	0,195667
23,306667	0,2	0,195405
23,310000	0,2	0,195699
23,313333	0,2	0,196117
23,316667	0,2	0,195865
23,320000	0,2	0,194658
23,323333	0,2	0,192987
23,326667	0,2	0,191396
23,330000	0,2	0,190046
23,333333	0,2	0,188956
23,336667	0,2	0,188209
23,340000	0,2	0,187895
23,343333	0,2	0,188058
23,346667	0,2	0,188764
23,350000	0,2	0,190126
23,353333	0,2	0,191960
23,356667	0,2	0,193533
23,360000	0,2	0,194060
23,363333	0,2	0,193333
23,366667	0,2	0,191851
23,370000	0,2	0,190502
23,373333	0,2	0,189857
23,376667	0,2	0,189777
23,380000	0,2	0,189786
23,383333	0,2	0,189650
23,386667	0,2	0,189484
23,390000	0,2	0,189331
23,393333	0,2	0,188875
23,396667	0,2	0,187755
23,400000	0,2	0,186046
23,403333	0,2	0,184274
23,406667	0,2	0,182744
23,410000	0,2	0,180906
23,413333	0,2	0,177923
23,416667	0,2	0,173859
23,420000	0,2	0,169549
23,423333	0,2	0,165366
23,426667	0,2	0,161118
23,430000	0,2	0,157001
23,433333	0,2	0,153777
23,436667	0,2	0,152036
23,440000	0,2	0,151641
23,443333	0,2	0,151952
23,446667	0,2	0,152520
23,450000	0,2	0,153248
23,453333	0,2	0,154036
23,456667	0,2	0,154700
23,460000	0,2	0,155094
23,463333	0,2	0,155223
23,466667	0,2	0,155388
23,470000	0,2	0,155993
23,473333	0,2	0,157277
23,476667	0,2	0,159411
23,480000	0,2	0,162443
23,483333	0,2	0,165888
23,486667	0,2	0,168724
23,490000	0,2	0,170166
23,493333	0,2	0,170257
23,496667	0,2	0,169400
23,500000	0,2	0,167719
23,503333	0,2	0,165472
23,506667	0,2	0,163576
23,510000	0,2	0,162902
23,513333	0,2	0,163453
23,516667	0,2	0,164651
23,520000	0,2	0,165940
23,523333	0,2	0,166985
23,526667	0,2	0,167588
23,530000	0,2	0,167560
23,533333	0,2	0,166816
23,536667	0,2	0,165589
23,540000	0,2	0,164330
23,543333	0,2	0,163282
23,546667	0,2	0,162262
23,550000	0,2	0,161008
23,553333	0,2	0,159460
23,556667	0,2	0,157428
23,560000	0,2	0,154321
23,563333	0,2	0,149743
23,566667	0,2	0,144241
23,570000	0,2	0,139057
23,573333	0,2	0,135133
23,576667	0,2	0,132521
23,580000	0,2	0,130621
23,583333	0,2	0,128948
23,586667	0,2	0,127690
23,590000	0,2	0,127293
23,593333	0,2	0,127722
23,596667	0,2	0,128451
23,600000	0,2	0,128883
23,603333	0,2	0,128571
23,606667	0,2	0,127432
23,610000	0,2	0,125965
23,613333	0,2	0,125011
23,616667	0,2	0,125005
23,620000	0,2	0,125575
23,623333	0,2	0,126217
23,626667	0,2	0,127005
23,630000	0,2	0,128302
23,633333	0,2	0,130537
23,636667	0,2	0,134299
23,640000	0,2	0,139999
23,643333	0,2	0,147519
23,646667	0,2	0,156187
23,650000	0,2	0,164886
23,653333	0,2	0,172737
23,656667	0,2	0,179818
23,660000	0,2	0,186902
23,663333	0,2	0,194840
23,666667	0,2	0,204257
23,670000	0,2	0,215246
23,673333	0,2	0,227214
23,676667	0,2	0,239231
23,680000	0,2	0,250564
23,683333	0,2	0,260946
23,686667	0,2	0,270556
23,690000	0,2	0,279771
23,693333	0,2	0,288707
23,696667	0,2	0,296948
23,700000	0,2	0,303838
23,703333	0,2	0,309099
23,706667	0,2	0,312963
23,710000	0,2	0,315620
23,713333	0,2	0,316993
23,716667	0,2	0,317027
23,720000	0,2	0,315663
23,723333	0,2	0,312621
23,726667	0,2	0,307526
23,730000	0,2	0,300365
23,733333	0,2	0,291708
23,736667	0,2	0,282263
23,740000	0,2	0,272394
23,743333	0,2	0,262259
23,746667	0,2	0,252043
23,750000	0,2	0,241918
23,753333	0,2	0,232040
23,756667	0,2	0,222545
23,760000	0,2	0,213468
23,763333	0,2	0,204680
23,766667	0,2	0,195817
23,770000	0,2	0,186461
23,773333	0,2	0,176654
23,776667	0,2	0,166928
23,780000	0,2	0,157735
23,783333	0,2	0,149254
23,786667	0,2	0,141643
23,790000	0,2	0,135094
23,793333	0,2	0,129716
23,796667	0,2	0,125454
23,800000	0,2	0,121860
23,803333	0,2	0,118026
23,806667	0,2	0,113327
23,810000	0,2	0,108275
23,813333	0,2	0,104178
23,816667	0,2	0,101951
23,820000	0,2	0,101408
23,823333	0,2	0,101468
23,826667	0,2	0,100956
23,830000	0,2	0,099434
23,833333	0,2	0,097457
23,836667	0,2	0,095868
23,840000	0,2	0,094873
23,843333	0,2	0,094263
23,846667	0,2	0,094221
23,850000	0,2	0,095157
23,853333	0,2	0,096944
23,856667	0,2	0,098787
23,860000	0,2	0,099781
23,863333	0,2	0,099566
23,866667	0,2	0,098603
23,870000	0,2	0,097754
23,873333	0,2	0,097642
23,876667	0,2	0,098459
23,880000	0,2	0,100014
23,883333	0,2	0,101813
23,886667	0,2	0,103298
23,890000	0,2	0,104061
23,893333	0,2	0,104114
23,896667	0,2	0,104197
23,900000	0,2	0,105295
23,903333	0,2	0,107601
23,906667	0,2	0,110371
23,910000	0,2	0,112748
23,913333	0,2	0,114513
23,916667	0,2	0,116066
23,920000	0,2	0,117753
23,923333	0,2	0,119507
23,926667	0,2	0,121094
23,930000	0,2	0,122420
23,933333	0,2	0,123544
23,936667	0,2	0,124524
23,940000	0,2	0,125418
23,943333	0,2	0,126447
23,946667	0,2	0,127927
23,950000	0,2	0,129943
23,953333	0,2	0,132321
23,956667	0,2	0,134741
23,960000	0,2	0,136735
23,963333	0,2	0,137863
23,966667	0,2	0,137867
23,970000	0,2	0,136794
23,973333	0,2	0,135040
23,976667	0,2	0,132922
23,980000	0,2	0,130447
23,983333	0,2	0,127745
23,986667	0,2	0,125109
23,990000	0,2	0,122528
23,993333	0,2	0,119802
23,996667	0,2	0,117037
24,000000	0,2	0,114550
24,003333	0,2	0,112347
24,006667	0,2	0,110074
24,010000	0,2	0,107442
24,013333	0,2	0,104621
24,016667	0,2	0,102148
24,020000	0,2	0,100281
24,023333	0,2	0,098496
24,026667	0,2	0,095906
24,030000	0,2	0,092177
24,033333	0,2	0,087898
24,036667	0,2	0,084089
24,040000	0,2	0,081285
24,043333	0,2	0,079296
24,046667	0,2	0,077701
24,050000	0,2	0,076145
24,053333	0,2	0,074471
24,056667	0,2	0,072769
24,060000	0,2	0,070993
24,063333	0,2	0,068845
24,066667	0,2	0,066308
24,070000	0,2	0,063830
24,073333	0,2	0,061762
24,076667	0,2	0,060001
24,080000	0,2	0,058216
24,083333	0,2	0,056236
24,086667	0,2	0,054312
24,090000	0,2	0,052756
24,093333	0,2	0,051181
24,096667	0,2	0,048786
24,100000	0,2	0,045349
24,103333	0,2	0,041391
24,106667	0,2	0,037566
24,110000	0,2	0,034256
24,113333	0,2	0,031559
24,116667	0,2	0,029266
24,120000	0,2	0,026957
24,123333	0,2	0,024386
24,126667	0,2	0,021675
24,130000	0,2	0,019130
24,133333	0,2	0,017109
24,136667	0,2	0,015980
24,140000	0,2	0,015863
24,143333	0,2	0,016306
24,146667	0,2	0,016530
24,150000	0,2	0,016041
24,153333	0,2	0,015015
24,156667	0,2	0,014190
24,160000	0,2	0,014197
24,163333	0,2	0,015088
24,166667	0,2	0,016673
24,170000	0,2	0,018916
24,173333	0,2	0,021759
24,176667	0,2	0,024869
24,180000	0,2	0,027898
24,183333	0,2	0,031013
24,186667	0,2	0,034771
24,190000	0,2	0,039408
24,193333	0,2	0,044724
24,196667	0,2	0,050623
24,200000	0,2	0,057333
24,203333	0,2	0,065254
24,206667	0,2	0,074777
24,210000	0,2	0,086085
24,213333	0,2	0,099029
24,216667	0,2	0,113089
24,220000	0,2	0,127614
24,223333	0,2	0,142262
24,226667	0,2	0,157024
24,230000	0,2	0,171886
24,233333	0,2	0,186858
24,236667	0,2	0,202225
24,240000	0,2	0,218200
24,243333	0,2	0,234485
24,246667	0,2	0,250644
24,250000	0,2	0,266510
24,253333	0,2	0,281750
24,256667	0,2	0,295386
24,260000	0,2	0,306343
24,263333	0,2	0,314469
24,266667	0,2	0,320510
24,270000	0,2	0,325141
24,273333	0,2	0,328603
24,276667	0,2	0,331067
24,280000	0,2	0,332731
24,283333	0,2	0,333663
24,286667	0,2	0,333760
24,290000	0,2	0,332784
24,293333	0,2	0,330626
24,296667	0,2	0,327569
24,300000	0,2	0,324048
24,303333	0,2	0,320339
24,306667	0,2	0,316690
24,310000	0,2	0,313459
24,313333	0,2	0,310876
24,316667	0,2	0,308699
24,320000	0,2	0,306390
24,323333	0,2	0,303920
24,326667	0,2	0,301861
24,330000	0,2	0,300500
24,333333	0,2	0,299661
24,336667	0,2	0,299169
24,340000	0,2	0,298876
24,343333	0,2	0,298586
24,346667	0,2	0,298222
24,350000	0,2	0,298128
24,353333	0,2	0,298969
24,356667	0,2	0,301058
24,360000	0,2	0,303951
24,363333	0,2	0,306785
24,366667	0,2	0,308747
24,370000	0,2	0,309391
24,373333	0,2	0,308830
24,376667	0,2	0,307470
24,380000	0,2	0,305566
24,383333	0,2	0,303082
24,386667	0,2	0,299912
24,390000	0,2	0,296269
24,393333	0,2	0,292624
24,396667	0,2	0,289208
24,400000	0,2	0,285790
24,403333	0,2	0,281918
24,406667	0,2	0,277379
24,410000	0,2	0,272462
24,413333	0,2	0,267682
24,416667	0,2	0,263266
24,420000	0,2	0,259057
24,423333	0,2	0,254820
24,426667	0,2	0,250480
24,430000	0,2	0,246291
24,433333	0,2	0,242729
24,436667	0,2	0,240224
24,440000	0,2	0,239234
24,443333	0,2	0,240129
24,446667	0,2	0,242632
24,450000	0,2	0,245836
24,453333	0,2	0,249113
24,456667	0,2	0,252674
24,460000	0,2	0,257127
24,463333	0,2	0,263028
24,466667	0,2	0,270815
24,470000	0,2	0,280578
24,473333	0,2	0,291944
24,476667	0,2	0,304295
24,480000	0,2	0,317209
24,483333	0,2	0,330903
24,486667	0,2	0,346129
24,490000	0,2	0,363397
24,493333	0,2	0,382382
24,496667	0,2	0,402210
24,500000	0,2	0,422073
24,503333	0,2	0,441404
24,506667	0,2	0,459833
24,510000	0,2	0,477108
24,513333	0,2	0,493007
24,516667	0,2	0,507412
24,520000	0,2	0,520429
24,523333	0,2	0,532427
24,526667	0,2	0,543993
24,530000	0,2	0,555765
24,533333	0,2	0,568183
24,536667	0,2	0,581110
24,540000	0,2	0,593757
24,543333	0,2	0,605430
24,546667	0,2	0,616260
24,550000	0,2	0,626923
24,553333	0,2	0,637902
24,556667	0,2	0,649474
24,560000	0,2	0,662308
24,563333	0,2	0,677611
24,566667	0,2	0,696677
24,570000	0,2	0,720577
24,573333	0,2	0,750197
24,576667	0,2	0,786263
24,580000	0,2	0,829444
24,583333	0,2	0,880692
24,586667	0,2	0,941470
24,590000	0,2	1,013928
24,593333	0,2	1,101274
24,596667	0,2	1,207860
24,600000	0,2	1,338661
24,603333	0,2	1,498490
24,606667	0,2	1,691705
24,610000	0,2	1,922724
24,613333	0,2	2,196774
24,616667	0,2	2,520257
24,620000	0,2	2,900606
24,623333	0,2	3,345867
24,626667	0,2	3,864344
24,630000	0,2	4,464280
24,633333	0,2	5,153434
24,636667	0,2	5,938480
24,640000	0,2	6,824474
24,643333	0,2	7,814723
24,646667	0,2	8,910610
24,650000	0,2	10,110986
24,653333	0,2	11,411837
24,656667	0,2	12,806152
24,660000	0,2	14,283175
24,663333	0,2	15,827755
24,666667	0,2	17,420775
24,670000	0,2	19,039851
24,673333	0,2	20,659575
24,676667	0,2	22,251956
24,680000	0,2	23,787531
24,683333	0,2	25,236592
24,686667	0,2	26,569711
24,690000	0,2	27,757939
24,693333	0,2	28,773917
24,696667	0,2	29,593623
24,700000	0,2	30,197718
24,703333	0,2	30,572373
24,706667	0,2	30,709402
24,710000	0,2	30,605930
24,713333	0,2	30,264684
24,716667	0,2	29,694796
24,720000	0,2	28,911740
24,723333	0,2	27,935911
24,726667	0,2	26,791117
24,730000	0,2	25,504132
24,733333	0,2	24,104363
24,736667	0,2	22,622440
24,740000	0,2	21,088292
24,743333	0,2	19,529875
24,746667	0,2	17,972785
24,750000	0,2	16,440172
24,753333	0,2	14,952613
24,756667	0,2	13,527878
24,760000	0,2	12,180471
24,763333	0,2	10,921245
24,766667	0,2	9,757338
24,770000	0,2	8,692355
24,773333	0,2	7,726939
24,776667	0,2	6,859603
24,780000	0,2	6,087154
24,783333	0,2	5,404726
24,786667	0,2	4,806095
24,790000	0,2	4,284465
24,793333	0,2	3,833122
24,796667	0,2	3,445350
24,800000	0,2	3,114134
24,803333	0,2	2,832346
24,806667	0,2	2,593256
24,810000	0,2	2,390956
24,813333	0,2	2,220358
24,816667	0,2	2,076897
24,820000	0,2	1,956167
24,823333	0,2	1,853748
24,826667	0,2	1,765585
24,830000	0,2	1,688455
24,833333	0,2	1,619982
24,836667	0,2	1,558608
24,840000	0,2	1,503371
24,843333	0,2	1,453252
24,846667	0,2	1,406874
24,850000	0,2	1,362947
24,853333	0,2	1,320777
24,856667	0,2	1,280266
24,860000	0,2	1,241350
24,863333	0,2	1,203479
24,866667	0,2	1,165811
24,870000	0,2	1,127808
24,873333	0,2	1,089434
24,876667	0,2	1,050956
24,880000	0,2	1,012847
24,883333	0,2	0,975657
24,886667	0,2	0,939429
24,890000	0,2	0,903323
24,893333	0,2	0,866345
24,896667	0,2	0,828535
24,900000	0,2	0,790907
24,903333	0,2	0,754187
24,906667	0,2	0,718260
24,910000	0,2	0,682831
24,913333	0,2	0,647992
24,916667	0,2	0,614244
24,920000	0,2	0,582297
24,923333	0,2	0,552682
24,926667	0,2	0,525399
24,930000	0,2	0,500080
24,933333	0,2	0,476494
24,936667	0,2	0,454807
24,940000	0,2	0,435482
24,943333	0,2	0,418851
24,946667	0,2	0,404801
24,950000	0,2	0,393197
24,953333	0,2	0,384232
24,956667	0,2	0,377933
24,960000	0,2	0,373944
24,963333	0,2	0,372175
24,966667	0,2	0,373167
24,970000	0,2	0,377594
24,973333	0,2	0,385704
24,976667	0,2	0,397230
24,980000	0,2	0,411550
24,983333	0,2	0,427947
24,986667	0,2	0,445938
24,990000	0,2	0,465275
24,993333	0,2	0,485639
24,996667	0,2	0,506453
25,000000	0,2	0,526784
25,003333	0,2	0,545609
25,006667	0,2	0,562180
25,010000	0,2	0,575878
25,013333	0,2	0,585917
25,016667	0,2	0,591383
25,020000	0,2	0,591592
25,023333	0,2	0,586513
25,026667	0,2	0,576713
25,030000	0,2	0,562813
25,033333	0,2	0,545007
25,036667	0,2	0,523076
25,040000	0,2	0,496832
25,043333	0,2	0,466544
25,046667	0,2	0,432994
25,050000	0,2	0,397091
25,053333	0,2	0,359427
25,056667	0,2	0,320337
25,060000	0,2	0,280366
25,063333	0,2	0,240489
25,066667	0,2	0,201861
25,070000	0,2	0,165511
25,073333	0,2	0,132067
25,076667	0,2	0,101661
25,080000	0,2	0,074131
25,083333	0,2	0,049108
25,086667	0,2	0,026200
25,090000	0,2	0,005405
25,093333	0,2	-0,012797
25,096667	0,2	-0,027913
25,100000	0,2	-0,039908
25,103333	0,2	-0,049131
25,106667	0,2	-0,055915
25,110000	0,2	-0,060332
25,113333	0,2	-0,062464
25,116667	0,2	-0,062806
25,120000	0,2	-0,062077
25,123333	0,2	-0,060751
25,126667	0,2	-0,058997
25,130000	0,2	-0,056779
25,133333	0,2	-0,053938
25,136667	0,2	-0,050335
25,140000	0,2	-0,046030
25,143333	0,2	-0,041430
25,146667	0,2	-0,037036
25,150000	0,2	-0,032958
25,153333	0,2	-0,029084
25,156667	0,2	-0,025637
25,160000	0,2	-0,023162
25,163333	0,2	-0,022042
25,166667	0,2	-0,022322
25,170000	0,2	-0,023881
25,173333	0,2	-0,026491
25,176667	0,2	-0,029796
25,180000	0,2	-0,033492
25,183333	0,2	-0,037553
25,186667	0,2	-0,042107
25,190000	0,2	-0,047251
25,193333	0,2	-0,053042
25,196667	0,2	-0,059413
25,200000	0,2	-0,066106
25,203333	0,2	-0,072676
25,206667	0,2	-0,078575
25,210000	0,2	-0,083609
25,213333	0,2	-0,088394
25,216667	0,2	-0,093883
25,220000	0,2	-0,100355
25,223333	0,2	-0,107360
25,226667	0,2	-0,114509
25,230000	0,2	-0,121629
25,233333	0,2	-0,128337
25,236667	0,2	-0,134263
25,240000	0,2	-0,139598
25,243333	0,2	-0,144735
25,246667	0,2	-0,149436
25,250000	0,2	-0,152873
25,253333	0,2	-0,154501
25,256667	0,2	-0,154602
25,260000	0,2	-0,153957
25,263333	0,2	-0,153354
25,266667	0,2	-0,153374
25,270000	0,2	-0,154132
25,273333	0,2	-0,155434
25,276667	0,2	-0,157470
25,280000	0,2	-0,160762
25,283333	0,2	-0,165294
25,286667	0,2	-0,170335
25,290000	0,2	-0,175087
25,293333	0,2	-0,179004
25,296667	0,2	-0,181762
25,300000	0,2	-0,183566
25,303333	0,2	-0,185220
25,306667	0,2	-0,187479
25,310000	0,2	-0,190561
25,313333	0,2	-0,194310
25,316667	0,2	-0,198464
25,320000	0,2	-0,202893
25,323333	0,2	-0,207641
25,326667	0,2	-0,212552
25,330000	0,2	-0,217043
25,333333	0,2	-0,220542
25,336667	0,2	-0,223048
25,340000	0,2	-0,225047
25,343333	0,2	-0,226984
25,346667	0,2	-0,228878
25,350000	0,2	-0,230286
25,353333	0,2	-0,230724
25,356667	0,2	-0,230114
25,360000	0,2	-0,228629
25,363333	0,2	-0,226387
25,366667	0,2	-0,223504
25,370000	0,2	-0,220178
25,373333	0,2	-0,216720
25,376667	0,2	-0,213373
25,380000	0,2	-0,209959
25,383333	0,2	-0,206118
25,386667	0,2	-0,201656
25,390000	0,2	-0,196273
25,393333	0,2	-0,189647
25,396667	0,2	-0,181836
25,400000	0,2	-0,173064
25,403333	0,2	-0,163551
25,406667	0,2	-0,153946
25,410000	0,2	-0,145216
25,413333	0,2	-0,137711
25,416667	0,2	-0,130916
25,420000	0,2	-0,124391
25,423333	0,2	-0,118364
25,426667	0,2	-0,113321
25,430000	0,2	-0,109316
25,433333	0,2	-0,105832
25,436667	0,2	-0,102544
25,440000	0,2	-0,099915
25,443333	0,2	-0,098617
25,446667	0,2	-0,098720
25,450000	0,2	-0,099693
25,453333	0,2	-0,101079
25,456667	0,2	-0,102969
25,460000	0,2	-0,105756
25,463333	0,2	-0,109653
25,466667	0,2	-0,114567
25,470000	0,2	-0,120082
25,473333	0,2	-0,125530
25,476667	0,2	-0,130435
25,480000	0,2	-0,134829
25,483333	0,2	-0,138913
25,486667	0,2	-0,142736
25,490000	0,2	-0,146309
25,493333	0,2	-0,149789
25,496667	0,2	-0,153500
25,500000	0,2	-0,157704
25,503333	0,2	-0,162288
25,506667	0,2	-0,166656
25,510000	0,2	-0,169978
25,513333	0,2	-0,171777
25,516667	0,2	-0,172338
25,520000	0,2	-0,172437
25,523333	0,2	-0,172647
25,526667	0,2	-0,173088
25,530000	0,2	-0,173587
25,533333	0,2	-0,173645
25,536667	0,2	-0,172480
25,540000	0,2	-0,169655
25,543333	0,2	-0,165488
25,546667	0,2	-0,160538
25,550000	0,2	-0,155259
25,553333	0,2	-0,150255
25,556667	0,2	-0,146118
25,560000	0,2	-0,142916
25,563333	0,2	-0,140185
25,566667	0,2	-0,137363
25,570000	0,2	-0,134153
25,573333	0,2	-0,130623
25,576667	0,2	-0,126963
25,580000	0,2	-0,123245
25,583333	0,2	-0,119529
25,586667	0,2	-0,116024
25,590000	0,2	-0,113083
25,593333	0,2	-0,111073
25,596667	0,2	-0,110185
25,600000	0,2	-0,110365
25,603333	0,2	-0,111323
25,606667	0,2	-0,112705
25,610000	0,2	-0,114347
25,613333	0,2	-0,116180
25,616667	0,2	-0,118028
25,620000	0,2	-0,119693
25,623333	0,2	-0,121241
25,626667	0,2	-0,123023
25,630000	0,2	-0,125284
25,633333	0,2	-0,128054
25,636667	0,2	-0,131350
25,640000	0,2	-0,135049
25,643333	0,2	-0,138871
25,646667	0,2	-0,142645
25,650000	0,2	-0,146292
25,653333	0,2	-0,149915
25,656667	0,2	-0,153949
25,660000	0,2	-0,158742
25,663333	0,2	-0,164139
25,666667	0,2	-0,169692
25,670000	0,2	-0,174926
25,673333	0,2	-0,179538
25,676667	0,2	-0,183595
25,680000	0,2	-0,187259
25,683333	0,2	-0,190499
25,686667	0,2	-0,193373
25,690000	0,2	-0,196246
25,693333	0,2	-0,199422
25,696667	0,2	-0,202843
25,700000	0,2	-0,206328
25,703333	0,2	-0,209792
25,706667	0,2	-0,213138
25,710000	0,2	-0,216187
25,713333	0,2	-0,218811
25,716667	0,2	-0,220986
25,720000	0,2	-0,222572
25,723333	0,2	-0,223260
25,726667	0,2	-0,222748
25,730000	0,2	-0,220684
25,733333	0,2	-0,216859
25,736667	0,2	-0,211567
25,740000	0,2	-0,205277
25,743333	0,2	-0,198186
25,746667	0,2	-0,190147
25,750000	0,2	-0,180722
25,753333	0,2	-0,169591
25,756667	0,2	-0,156909
25,760000	0,2	-0,142928
25,763333	0,2	-0,127526
25,766667	0,2	-0,110429
25,770000	0,2	-0,091645
25,773333	0,2	-0,071496
25,776667	0,2	-0,050323
25,780000	0,2	-0,028306
25,783333	0,2	-0,005611
25,786667	0,2	0,017554
25,790000	0,2	0,040761
25,793333	0,2	0,062970
25,796667	0,2	0,082935
25,800000	0,2	0,100077
25,803333	0,2	0,114550
25,806667	0,2	0,126661
25,810000	0,2	0,136368
25,813333	0,2	0,143293
25,816667	0,2	0,147194
25,820000	0,2	0,148173
25,823333	0,2	0,146370
25,826667	0,2	0,141772
25,830000	0,2	0,134284
25,833333	0,2	0,123734
25,836667	0,2	0,110030
25,840000	0,2	0,093411
25,843333	0,2	0,074303
25,846667	0,2	0,053224
25,850000	0,2	0,030970
25,853333	0,2	0,008460
25,856667	0,2	-0,013637
25,860000	0,2	-0,035035
25,863333	0,2	-0,055860
25,866667	0,2	-0,076427
25,870000	0,2	-0,096680
25,873333	0,2	-0,116090
25,876667	0,2	-0,134182
25,880000	0,2	-0,150669
25,883333	0,2	-0,165296
25,886667	0,2	-0,178111
25,890000	0,2	-0,189660
25,893333	0,2	-0,200467
25,896667	0,2	-0,210488
25,900000	0,2	-0,219289
25,903333	0,2	-0,226411
25,906667	0,2	-0,231664
25,910000	0,2	-0,235565
25,913333	0,2	-0,239024
25,916667	0,2	-0,242386
25,920000	0,2	-0,245405
25,923333	0,2	-0,247915
25,926667	0,2	-0,249963
25,930000	0,2	-0,251699
25,933333	0,2	-0,253549
25,936667	0,2	-0,256047
25,940000	0,2	-0,259431
25,943333	0,2	-0,263492
25,946667	0,2	-0,267668
25,950000	0,2	-0,271451
25,953333	0,2	-0,274668
25,956667	0,2	-0,277197
25,960000	0,2	-0,278753
25,963333	0,2	-0,279200
25,966667	0,2	-0,278949
25,970000	0,2	-0,278821
25,973333	0,2	-0,279441
25,976667	0,2	-0,280803
25,980000	0,2	-0,282540
25,983333	0,2	-0,284371
25,986667	0,2	-0,286181
25,990000	0,2	-0,287963
25,993333	0,2	-0,289655
25,996667	0,2	-0,290932
26,000000	0,2	-0,291391
26,003333	0,2	-0,290944
26,006667	0,2	-0,289905
26,010000	0,2	-0,288762
26,013333	0,2	-0,287891
26,016667	0,2	-0,287495
26,020000	0,2	-0,287467
26,023333	0,2	-0,287094
26,026667	0,2	-0,285542
26,030000	0,2	-0,282901
26,033333	0,2	-0,280131
26,036667	0,2	-0,278071
26,040000	0,2	-0,277054
26,043333	0,2	-0,277084
26,046667	0,2	-0,277920
26,050000	0,2	-0,279081
26,053333	0,2	-0,280097
26,056667	0,2	-0,280812
26,060000	0,2	-0,281362
26,063333	0,2	-0,281864
26,066667	0,2	-0,282139
26,070000	0,2	-0,281962
26,073333	0,2	-0,281597
26,076667	0,2	-0,281660
26,080000	0,2	-0,282345
26,083333	0,2	-0,283050
26,086667	0,2	-0,282893
26,090000	0,2	-0,281513
26,093333	0,2	-0,279181
26,096667	0,2	-0,276297
26,100000	0,2	-0,273175
26,103333	0,2	-0,270192
26,106667	0,2	-0,267615
26,110000	0,2	-0,265290
26,113333	0,2	-0,262925
26,116667	0,2	-0,260448
26,120000	0,2	-0,257854
26,123333	0,2	-0,255148
26,126667	0,2	-0,252554
26,130000	0,2	-0,250367
26,133333	0,2	-0,248695
26,136667	0,2	-0,247455
26,140000	0,2	-0,246455
26,143333	0,2	-0,245563
26,146667	0,2	-0,244904
26,150000	0,2	-0,244869
26,153333	0,2	-0,245929
26,156667	0,2	-0,248277
26,160000	0,2	-0,251580
26,163333	0,2	-0,255162
26,166667	0,2	-0,258394
26,170000	0,2	-0,261053
26,173333	0,2	-0,263444
26,176667	0,2	-0,266030
26,180000	0,2	-0,269065
26,183333	0,2	-0,272665
26,186667	0,2	-0,276809
26,190000	0,2	-0,281253
26,193333	0,2	-0,285564
26,196667	0,2	-0,289306
26,200000	0,2	-0,292471
26,203333	0,2	-0,295582
26,206667	0,2	-0,299003
26,210000	0,2	-0,302342
26,213333	0,2	-0,304816
26,216667	0,2	-0,306101
26,220000	0,2	-0,306601
26,223333	0,2	-0,307006
26,226667	0,2	-0,307679
26,230000	0,2	-0,308346
26,233333	0,2	-0,308561
26,236667	0,2	-0,308323
26,240000	0,2	-0,307690
26,243333	0,2	-0,306184
26,246667	0,2	-0,303144
26,250000	0,2	-0,298272
26,253333	0,2	-0,291720
26,256667	0,2	-0,283982
26,260000	0,2	-0,275550
26,263333	0,2	-0,266629
26,266667	0,2	-0,257314
26,270000	0,2	-0,247691
26,273333	0,2	-0,237779
26,276667	0,2	-0,227730
26,280000	0,2	-0,217879
26,283333	0,2	-0,208453
26,286667	0,2	-0,199609
26,290000	0,2	-0,191587
26,293333	0,2	-0,184360
26,296667	0,2	-0,177539
26,300000	0,2	-0,170879
26,303333	0,2	-0,164612
26,306667	0,2	-0,159251
26,310000	0,2	-0,155256
26,313333	0,2	-0,152815
26,316667	0,2	-0,151810
26,320000	0,2	-0,152074
26,323333	0,2	-0,153612
26,326667	0,2	-0,156405
26,330000	0,2	-0,160262
26,333333	0,2	-0,165113
26,336667	0,2	-0,171212
26,340000	0,2	-0,178740
26,343333	0,2	-0,187471
26,346667	0,2	-0,197040
26,350000	0,2	-0,207210
26,353333	0,2	-0,217694
26,356667	0,2	-0,227972
26,360000	0,2	-0,237504
26,363333	0,2	-0,246215
26,366667	0,2	-0,254562
26,370000	0,2	-0,262843
26,373333	0,2	-0,270770
26,376667	0,2	-0,277979
26,380000	0,2	-0,284322
26,383333	0,2	-0,289590
26,386667	0,2	-0,293662
26,390000	0,2	-0,296914
26,393333	0,2	-0,300030
26,396667	0,2	-0,303402
26,400000	0,2	-0,306770
26,403333	0,2	-0,309330
26,406667	0,2	-0,310211
26,410000	0,2	-0,309097
26,413333	0,2	-0,306593
26,416667	0,2	-0,303977
26,420000	0,2	-0,302470
26,423333	0,2	-0,302611
26,426667	0,2	-0,304076
26,430000	0,2	-0,305909
26,433333	0,2	-0,307145
26,436667	0,2	-0,307452
26,440000	0,2	-0,307268
26,443333	0,2	-0,307318
26,446667	0,2	-0,307977
26,450000	0,2	-0,309178
26,453333	0,2	-0,310763
26,456667	0,2	-0,312684
26,460000	0,2	-0,314899
26,463333	0,2	-0,317300
26,466667	0,2	-0,319696
26,470000	0,2	-0,321772
26,473333	0,2	-0,323181
26,476667	0,2	-0,323836
26,480000	0,2	-0,324078
26,483333	0,2	-0,324366
26,486667	0,2	-0,324804
26,490000	0,2	-0,325166
26,493333	0,2	-0,325381
26,496667	0,2	-0,325820
26,500000	0,2	-0,326917
26,503333	0,2	-0,328373
26,506667	0,2	-0,329298
26,510000	0,2	-0,329364
26,513333	0,2	-0,329080
26,516667	0,2	-0,329027
26,520000	0,2	-0,329474
26,523333	0,2	-0,330478
26,526667	0,2	-0,331959
26,530000	0,2	-0,333720
26,533333	0,2	-0,335455
26,536667	0,2	-0,336822
26,540000	0,2	-0,337709
26,543333	0,2	-0,338431
26,546667	0,2	-0,339327
26,550000	0,2	-0,340298
26,553333	0,2	-0,341189
26,556667	0,2	-0,342344
26,560000	0,2	-0,344198
26,563333	0,2	-0,346480
26,566667	0,2	-0,348327
26,570000	0,2	-0,349097
26,573333	0,2	-0,348677
26,576667	0,2	-0,347468
26,580000	0,2	-0,346415
26,583333	0,2	-0,346348
26,586667	0,2	-0,347251
26,590000	0,2	-0,348584
26,593333	0,2	-0,349837
26,596667	0,2	-0,350752
26,600000	0,2	-0,351296
26,603333	0,2	-0,351563
26,606667	0,2	-0,351902
26,610000	0,2	-0,352767
26,613333	0,2	-0,354195
26,616667	0,2	-0,355788
26,620000	0,2	-0,357109
26,623333	0,2	-0,357871
26,626667	0,2	-0,358064
26,630000	0,2	-0,358059
26,633333	0,2	-0,358255
26,636667	0,2	-0,358737
26,640000	0,2	-0,359380
26,643333	0,2	-0,359930
26,646667	0,2	-0,360190
26,650000	0,2	-0,360199
26,653333	0,2	-0,359881
26,656667	0,2	-0,358691
26,660000	0,2	-0,356093
26,663333	0,2	-0,352261
26,666667	0,2	-0,348012
26,670000	0,2	-0,344241
26,673333	0,2	-0,341568
26,676667	0,2	-0,340167
26,680000	0,2	-0,339738
26,683333	0,2	-0,339681
26,686667	0,2	-0,339441
26,690000	0,2	-0,338754
26,693333	0,2	-0,337484
26,696667	0,2	-0,335495
26,700000	0,2	-0,332974
26,703333	0,2	-0,330487
26,706667	0,2	-0,328319
26,710000	0,2	-0,326160
26,713333	0,2	-0,323717
26,716667	0,2	-0,321244
26,720000	0,2	-0,319223
26,723333	0,2	-0,317872
26,726667	0,2	-0,317195
26,730000	0,2	-0,317159
26,733333	0,2	-0,317525
26,736667	0,2	-0,317825
26,740000	0,2	-0,317686
26,743333	0,2	-0,316950
26,746667	0,2	-0,315554
26,750000	0,2	-0,313731
26,753333	0,2	-0,312117
26,756667	0,2	-0,311362
26,760000	0,2	-0,311792
26,763333	0,2	-0,313261
26,766667	0,2	-0,315106
26,770000	0,2	-0,316467
26,773333	0,2	-0,316866
26,776667	0,2	-0,316486
26,780000	0,2	-0,315899
26,783333	0,2	-0,315598
26,786667	0,2	-0,315727
26,790000	0,2	-0,316005
26,793333	0,2	-0,315924
26,796667	0,2	-0,315236
26,800000	0,2	-0,314190
26,803333	0,2	-0,313303
26,806667	0,2	-0,312906
26,810000	0,2	-0,312772
26,813333	0,2	-0,312314
26,816667	0,2	-0,311138
26,820000	0,2	-0,309307
26,823333	0,2	-0,307335
26,826667	0,2	-0,305890
26,830000	0,2	-0,305316
26,833333	0,2	-0,305416
26,836667	0,2	-0,305651
26,840000	0,2	-0,305485
26,843333	0,2	-0,304809
26,846667	0,2	-0,304075
26,850000	0,2	-0,303666
26,853333	0,2	-0,303480
26,856667	0,2	-0,303431
26,860000	0,2	-0,303652
26,863333	0,2	-0,304118
26,866667	0,2	-0,304742
26,870000	0,2	-0,305629
26,873333	0,2	-0,306764
26,876667	0,2	-0,307852
26,880000	0,2	-0,308738
26,883333	0,2	-0,309590
26,886667	0,2	-0,310587
26,890000	0,2	-0,311805
26,893333	0,2	-0,313377
26,896667	0,2	-0,315467
26,900000	0,2	-0,318007
26,903333	0,2	-0,320574
26,906667	0,2	-0,322758
26,910000	0,2	-0,324577
26,913333	0,2	-0,326378
26,916667	0,2	-0,328411
26,920000	0,2	-0,330464
26,923333	0,2	-0,332096
26,926667	0,2	-0,333266
26,930000	0,2	-0,334339
26,933333	0,2	-0,335644
26,936667	0,2	-0,337268
26,940000	0,2	-0,338988
26,943333	0,2	-0,340396
26,946667	0,2	-0,341198
26,950000	0,2	-0,341227
26,953333	0,2	-0,340232
26,956667	0,2	-0,338152
26,960000	0,2	-0,335614
26,963333	0,2	-0,333519
26,966667	0,2	-0,332301
26,970000	0,2	-0,332019
26,973333	0,2	-0,332813
26,976667	0,2	-0,334868
26,980000	0,2	-0,337992
26,983333	0,2	-0,341352
26,986667	0,2	-0,343897
26,990000	0,2	-0,345154
26,993333	0,2	-0,345430
26,996667	0,2	-0,345260
27,000000	0,2	-0,344961
27,003333	0,2	-0,344778
27,006667	0,2	-0,344989
27,010000	0,2	-0,345847
27,013333	0,2	-0,347594
27,016667	0,2	-0,350307
27,020000	0,2	-0,353665
27,023333	0,2	-0,356915
27,026667	0,2	-0,359284
27,030000	0,2	-0,360513
27,033333	0,2	-0,360827
27,036667	0,2	-0,360589
27,040000	0,2	-0,360087
27,043333	0,2	-0,359476
27,046667	0,2	-0,358974
27,050000	0,2	-0,358934
27,053333	0,2	-0,359754
27,056667	0,2	-0,361717
27,060000	0,2	-0,364673
27,063333	0,2	-0,368083
27,066667	0,2	-0,371509
27,070000	0,2	-0,374679
27,073333	0,2	-0,377301
27,076667	0,2	-0,379421
27,080000	0,2	-0,381557
27,083333	0,2	-0,384104
27,086667	0,2	-0,387068
27,090000	0,2	-0,390316
27,093333	0,2	-0,393773
27,096667	0,2	-0,397508
27,100000	0,2	-0,401591
27,103333	0,2	-0,405662
27,106667	0,2	-0,408922
27,110000	0,2	-0,410728
27,113333	0,2	-0,411040
27,116667	0,2	-0,410570
27,120000	0,2	-0,410571
27,123333	0,2	-0,411807
27,126667	0,2	-0,413898
27,130000	0,2	-0,416122
27,133333	0,2	-0,418186
27,136667	0,2	-0,419978
27,140000	0,2	-0,421299
27,143333	0,2	-0,422046
27,146667	0,2	-0,422328
27,150000	0,2	-0,422457
27,153333	0,2	-0,422811
27,156667	0,2	-0,423499
27,160000	0,2	-0,424247
27,163333	0,2	-0,424867
27,166667	0,2	-0,425533
27,170000	0,2	-0,426300
27,173333	0,2	-0,426815
27,176667	0,2	-0,426746
27,180000	0,2	-0,426129
27,183333	0,2	-0,425260
27,186667	0,2	-0,424347
27,190000	0,2	-0,423251
27,193333	0,2	-0,421665
27,196667	0,2	-0,419476
27,200000	0,2	-0,416819
27,203333	0,2	-0,414006
27,206667	0,2	-0,411520
27,210000	0,2	-0,409736
27,213333	0,2	-0,408623
27,216667	0,2	-0,407913
27,220000	0,2	-0,407291
27,223333	0,2	-0,406288
27,226667	0,2	-0,404482
27,230000	0,2	-0,401974
27,233333	0,2	-0,399342
27,236667	0,2	-0,397011
27,240000	0,2	-0,394905
27,243333	0,2	-0,392585
27,246667	0,2	-0,389461
27,250000	0,2	-0,385242
27,253333	0,2	-0,380434
27,256667	0,2	-0,375946
27,260000	0,2	-0,372144
27,263333	0,2	-0,368562
27,266667	0,2	-0,364349
27,270000	0,2	-0,358766
27,273333	0,2	-0,351514
27,276667	0,2	-0,342861
27,280000	0,2	-0,333214
27,283333	0,2	-0,322361
27,286667	0,2	-0,309539
27,290000	0,2	-0,294206
27,293333	0,2	-0,276607
27,296667	0,2	-0,257921
27,300000	0,2	-0,239536
27,303333	0,2	-0,221778
27,306667	0,2	-0,203671
27,310000	0,2	-0,183988
27,313333	0,2	-0,162326
27,316667	0,2	-0,139236
27,320000	0,2	-0,115663
27,323333	0,2	-0,092399
27,326667	0,2	-0,069717
27,330000	0,2	-0,047412
27,333333	0,2	-0,025450
27,336667	0,2	-0,004377
27,340000	0,2	0,015328
27,343333	0,2	0,033772
27,346667	0,2	0,051232
27,350000	0,2	0,067764
27,353333	0,2	0,083028
27,356667	0,2	0,096269
27,360000	0,2	0,106940
27,363333	0,2	0,115364
27,366667	0,2	0,122507
27,370000	0,2	0,129052
27,373333	0,2	0,134868
27,376667	0,2	0,139452
27,380000	0,2	0,142561
27,383333	0,2	0,144313
27,386667	0,2	0,145122
27,390000	0,2	0,145622
27,393333	0,2	0,146402
27,396667	0,2	0,147715
27,400000	0,2	0,149224
27,403333	0,2	0,150230
27,406667	0,2	0,150373
27,410000	0,2	0,149908
27,413333	0,2	0,149300
27,416667	0,2	0,148735
27,420000	0,2	0,148015
27,423333	0,2	0,146871
27,426667	0,2	0,145231
27,430000	0,2	0,143074
27,433333	0,2	0,140274
27,436667	0,2	0,136860
27,440000	0,2	0,133244
27,443333	0,2	0,129895
27,446667	0,2	0,126833
27,450000	0,2	0,123569
27,453333	0,2	0,119539
27,456667	0,2	0,114537
27,460000	0,2	0,108700
27,463333	0,2	0,102320
27,466667	0,2	0,095720
27,470000	0,2	0,089024
27,473333	0,2	0,082098
27,476667	0,2	0,074834
27,480000	0,2	0,067114
27,483333	0,2	0,058589
27,486667	0,2	0,048890
27,490000	0,2	0,037844
27,493333	0,2	0,025319
27,496667	0,2	0,011235
27,500000	0,2	-0,004141
27,503333	0,2	-0,020215
27,506667	0,2	-0,036603
27,510000	0,2	-0,053498
27,513333	0,2	-0,071442
27,516667	0,2	-0,090891
27,520000	0,2	-0,111996
27,523333	0,2	-0,134439
27,526667	0,2	-0,157268
27,530000	0,2	-0,179227
27,533333	0,2	-0,199526
27,536667	0,2	-0,218265
27,540000	0,2	-0,236022
27,543333	0,2	-0,253238
27,546667	0,2	-0,270252
27,550000	0,2	-0,287308
27,553333	0,2	-0,304066
27,556667	0,2	-0,319592
27,560000	0,2	-0,333066
27,563333	0,2	-0,344383
27,566667	0,2	-0,354145
27,570000	0,2	-0,363085
27,573333	0,2	-0,371391
27,576667	0,2	-0,378589
27,580000	0,2	-0,384146
27,583333	0,2	-0,388034
27,586667	0,2	-0,390690
27,590000	0,2	-0,392606
27,593333	0,2	-0,394126
27,596667	0,2	-0,395418
27,600000	0,2	-0,396424
27,603333	0,2	-0,397031
27,606667	0,2	-0,397286
27,610000	0,2	-0,397230
27,613333	0,2	-0,396760
27,616667	0,2	-0,395952
27,620000	0,2	-0,395168
27,623333	0,2	-0,394690
27,626667	0,2	-0,394613
27,630000	0,2	-0,394928
27,633333	0,2	-0,395395
27,636667	0,2	-0,395514
27,640000	0,2	-0,394718
27,643333	0,2	-0,392689
27,646667	0,2	-0,389719
27,650000	0,2	-0,386541
27,653333	0,2	-0,383572
27,656667	0,2	-0,380645
27,660000	0,2	-0,377536
27,663333	0,2	-0,374257
27,666667	0,2	-0,370957
27,670000	0,2	-0,367923
27,673333	0,2	-0,365379
27,676667	0,2	-0,363108
27,680000	0,2	-0,360633
27,683333	0,2	-0,357763
27,686667	0,2	-0,354643
27,690000	0,2	-0,351508
27,693333	0,2	-0,348748
27,696667	0,2	-0,346900
27,700000	0,2	-0,346186
27,703333	0,2	-0,346333
27,706667	0,2	-0,346895
27,710000	0,2	-0,347534
27,713333	0,2	-0,348221
27,716667	0,2	-0,349241
27,720000	0,2	-0,350721
27,723333	0,2	-0,352472
27,726667	0,2	-0,354433
27,730000	0,2	-0,356635
27,733333	0,2	-0,358726
27,736667	0,2	-0,360277
27,740000	0,2	-0,361600
27,743333	0,2	-0,363499
27,746667	0,2	-0,366213
27,750000	0,2	-0,369208
27,753333	0,2	-0,371816
27,756667	0,2	-0,373743
27,760000	0,2	-0,375204
27,763333	0,2	-0,376840
27,766667	0,2	-0,379365
27,770000	0,2	-0,382987
27,773333	0,2	-0,387173
27,776667	0,2	-0,391139
27,780000	0,2	-0,394500
27,783333	0,2	-0,397474
27,786667	0,2	-0,400526
27,790000	0,2	-0,403855
27,793333	0,2	-0,407157
27,796667	0,2	-0,409803
27,800000	0,2	-0,411283
27,803333	0,2	-0,411666
27,806667	0,2	-0,411643
27,810000	0,2	-0,411990
27,813333	0,2	-0,413097
27,816667	0,2	-0,415012
27,820000	0,2	-0,417544
27,823333	0,2	-0,420274
27,826667	0,2	-0,422669
27,830000	0,2	-0,424248
27,833333	0,2	-0,424859
27,836667	0,2	-0,424793
27,840000	0,2	-0,424511
27,843333	0,2	-0,424425
27,846667	0,2	-0,424762
27,850000	0,2	-0,425444
27,853333	0,2	-0,426184
27,856667	0,2	-0,426727
27,860000	0,2	-0,427072
27,863333	0,2	-0,427361
27,866667	0,2	-0,427537
27,870000	0,2	-0,427352
27,873333	0,2	-0,426756
27,876667	0,2	-0,425964
27,880000	0,2	-0,425112
27,883333	0,2	-0,424213
27,886667	0,2	-0,423391
27,890000	0,2	-0,422901
27,893333	0,2	-0,422884
27,896667	0,2	-0,423095
27,900000	0,2	-0,422925
27,903333	0,2	-0,421843
27,906667	0,2	-0,419773
27,910000	0,2	-0,417007
27,913333	0,2	-0,414068
27,916667	0,2	-0,411563
27,920000	0,2	-0,409909
27,923333	0,2	-0,409196
27,926667	0,2	-0,409184
27,930000	0,2	-0,409459
27,933333	0,2	-0,409748
27,936667	0,2	-0,410007
27,940000	0,2	-0,410180
27,943333	0,2	-0,410055
27,946667	0,2	-0,409612
27,950000	0,2	-0,409303
27,953333	0,2	-0,409536
27,956667	0,2	-0,410146
27,960000	0,2	-0,410684
27,963333	0,2	-0,410941
27,966667	0,2	-0,411010
27,970000	0,2	-0,410980
27,973333	0,2	-0,410726
27,976667	0,2	-0,410028
27,980000	0,2	-0,408857
27,983333	0,2	-0,407563
27,986667	0,2	-0,406722
27,990000	0,2	-0,406650
27,993333	0,2	-0,407281
27,996667	0,2	-0,408507
28,000000	0,2	-0,410187
28,003333	0,2	-0,411975
28,006667	0,2	-0,413535
28,010000	0,2	-0,414862
28,013333	0,2	-0,416278
28,016667	0,2	-0,418045
28,020000	0,2	-0,420015
28,023333	0,2	-0,421943
28,026667	0,2	-0,423894
28,030000	0,2	-0,426013
28,033333	0,2	-0,428235
28,036667	0,2	-0,430241
28,040000	0,2	-0,431633
28,043333	0,2	-0,432269
28,046667	0,2	-0,432345
28,050000	0,2	-0,432158
28,053333	0,2	-0,432108
28,056667	0,2	-0,432725
28,060000	0,2	-0,434301
28,063333	0,2	-0,436714
28,066667	0,2	-0,439638
28,070000	0,2	-0,442448
28,073333	0,2	-0,444245
28,076667	0,2	-0,444629
28,080000	0,2	-0,444289
28,083333	0,2	-0,444364
28,086667	0,2	-0,445268
28,090000	0,2	-0,446594
28,093333	0,2	-0,448022
28,096667	0,2	-0,449579
28,100000	0,2	-0,451221
28,103333	0,2	-0,452852
28,106667	0,2	-0,454502
28,110000	0,2	-0,456266
28,113333	0,2	-0,458296
28,116667	0,2	-0,460596
28,120000	0,2	-0,462686
28,123333	0,2	-0,464005
28,126667	0,2	-0,464610
28,130000	0,2	-0,464979
28,133333	0,2	-0,465188
28,136667	0,2	-0,464705
28,140000	0,2	-0,463011
28,143333	0,2	-0,460060
28,146667	0,2	-0,456222
28,150000	0,2	-0,452333
28,153333	0,2	-0,449524
28,156667	0,2	-0,448370
28,160000	0,2	-0,448560
28,163333	0,2	-0,449495
28,166667	0,2	-0,450666
28,170000	0,2	-0,451552
28,173333	0,2	-0,451783
28,176667	0,2	-0,451382
28,180000	0,2	-0,450714
28,183333	0,2	-0,450232
28,186667	0,2	-0,450157
28,190000	0,2	-0,450430
28,193333	0,2	-0,450918
28,196667	0,2	-0,451424
28,200000	0,2	-0,451667
28,203333	0,2	-0,451436
28,206667	0,2	-0,450656
28,210000	0,2	-0,449472
28,213333	0,2	-0,448335
28,216667	0,2	-0,447765
28,220000	0,2	-0,447979
28,223333	0,2	-0,448772
28,226667	0,2	-0,449654
28,230000	0,2	-0,450135
28,233333	0,2	-0,450046
28,236667	0,2	-0,449720
28,240000	0,2	-0,449867
28,243333	0,2	-0,450943
28,246667	0,2	-0,452609
28,250000	0,2	-0,453998
28,253333	0,2	-0,454508
28,256667	0,2	-0,454111
28,260000	0,2	-0,453066
28,263333	0,2	-0,451761
28,266667	0,2	-0,450715
28,270000	0,2	-0,450312
28,273333	0,2	-0,450551
28,276667	0,2	-0,451193
28,280000	0,2	-0,451889
28,283333	0,2	-0,452218
28,286667	0,2	-0,452094
28,290000	0,2	-0,451970
28,293333	0,2	-0,452305
28,296667	0,2	-0,453210
28,300000	0,2	-0,454609
28,303333	0,2	-0,456134
28,306667	0,2	-0,456983
28,310000	0,2	-0,456546
28,313333	0,2	-0,455130
28,316667	0,2	-0,453708
28,320000	0,2	-0,453136
28,323333	0,2	-0,453667
28,326667	0,2	-0,454995
28,330000	0,2	-0,456653
28,333333	0,2	-0,458451
28,336667	0,2	-0,460493
28,340000	0,2	-0,462684
28,343333	0,2	-0,464547
28,346667	0,2	-0,465683
28,350000	0,2	-0,466183
28,353333	0,2	-0,466489
28,356667	0,2	-0,467007
28,360000	0,2	-0,467830
28,363333	0,2	-0,468682
28,366667	0,2	-0,469219
28,370000	0,2	-0,469429
28,373333	0,2	-0,469537
28,376667	0,2	-0,469561
28,380000	0,2	-0,469237
28,383333	0,2	-0,468318
28,386667	0,2	-0,466889
28,390000	0,2	-0,465463
28,393333	0,2	-0,464739
28,396667	0,2	-0,465216
28,400000	0,2	-0,466890
28,403333	0,2	-0,469190
28,406667	0,2	-0,471349
28,410000	0,2	-0,472874
28,413333	0,2	-0,473666
28,416667	0,2	-0,473919
28,420000	0,2	-0,473997
28,423333	0,2	-0,474136
28,426667	0,2	-0,474159
28,430000	0,2	-0,473899
28,433333	0,2	-0,473574
28,436667	0,2	-0,473317
28,440000	0,2	-0,472876
28,443333	0,2	-0,471985
28,446667	0,2	-0,470584
28,450000	0,2	-0,468880
28,453333	0,2	-0,467403
28,456667	0,2	-0,466819
28,460000	0,2	-0,467473
28,463333	0,2	-0,468992
28,466667	0,2	-0,470604
28,470000	0,2	-0,471881
28,473333	0,2	-0,472665
28,476667	0,2	-0,472719
28,480000	0,2	-0,472094
28,483333	0,2	-0,471417
28,486667	0,2	-0,471362
28,490000	0,2	-0,472132
28,493333	0,2	-0,473599
28,496667	0,2	-0,475558
28,500000	0,2	-0,477868
28,503333	0,2	-0,480576
28,506667	0,2	-0,483576
28,510000	0,2	-0,486357
28,513333	0,2	-0,488480
28,516667	0,2	-0,489829
28,520000	0,2	-0,490394
28,523333	0,2	-0,490253
28,526667	0,2	-0,489611
28,530000	0,2	-0,488564
28,533333	0,2	-0,487116
28,536667	0,2	-0,485559
28,540000	0,2	-0,484523
28,543333	0,2	-0,484503
28,546667	0,2	-0,485507
28,550000	0,2	-0,487139
28,553333	0,2	-0,488828
28,556667	0,2	-0,490116
28,560000	0,2	-0,490875
28,563333	0,2	-0,491221
28,566667	0,2	-0,491259
28,570000	0,2	-0,490877
28,573333	0,2	-0,489807
28,576667	0,2	-0,488026
28,580000	0,2	-0,486015
28,583333	0,2	-0,484494
28,586667	0,2	-0,483906
28,590000	0,2	-0,484164
28,593333	0,2	-0,484884
28,596667	0,2	-0,485669
28,600000	0,2	-0,486249
28,603333	0,2	-0,486619
28,606667	0,2	-0,486961
28,610000	0,2	-0,487398
28,613333	0,2	-0,487946
28,616667	0,2	-0,488485
28,620000	0,2	-0,488740
28,623333	0,2	-0,488592
28,626667	0,2	-0,488290
28,630000	0,2	-0,488065
28,633333	0,2	-0,487868
28,636667	0,2	-0,487414
28,640000	0,2	-0,486337
28,643333	0,2	-0,484687
28,646667	0,2	-0,483044
28,650000	0,2	-0,481784
28,653333	0,2	-0,480712
28,656667	0,2	-0,479486
28,660000	0,2	-0,477961
28,663333	0,2	-0,476206
28,666667	0,2	-0,474524
28,670000	0,2	-0,473328
28,673333	0,2	-0,472788
28,676667	0,2	-0,472695
28,680000	0,2	-0,472654
28,683333	0,2	-0,472227
28,686667	0,2	-0,470960
28,690000	0,2	-0,468563
28,693333	0,2	-0,465141
28,696667	0,2	-0,461140
28,700000	0,2	-0,457134
28,703333	0,2	-0,453578
28,706667	0,2	-0,450552
28,710000	0,2	-0,447852
28,713333	0,2	-0,445444
28,716667	0,2	-0,443578
28,720000	0,2	-0,442370
28,723333	0,2	-0,441511
28,726667	0,2	-0,440523
28,730000	0,2	-0,439093
28,733333	0,2	-0,436997
28,736667	0,2	-0,434156
28,740000	0,2	-0,430847
28,743333	0,2	-0,427482
28,746667	0,2	-0,424274
28,750000	0,2	-0,421061
28,753333	0,2	-0,417183
28,756667	0,2	-0,412071
28,760000	0,2	-0,406012
28,763333	0,2	-0,399800
28,766667	0,2	-0,393926
28,770000	0,2	-0,388420
28,773333	0,2	-0,383191
28,776667	0,2	-0,378294
28,780000	0,2	-0,373786
28,783333	0,2	-0,369495
28,786667	0,2	-0,365078
28,790000	0,2	-0,360226
28,793333	0,2	-0,354773
28,796667	0,2	-0,348629
28,800000	0,2	-0,341866
28,803333	0,2	-0,335082
28,806667	0,2	-0,329257
28,810000	0,2	-0,324932
28,813333	0,2	-0,321893
28,816667	0,2	-0,319618
28,820000	0,2	-0,317858
28,823333	0,2	-0,316934
28,826667	0,2	-0,317337
28,830000	0,2	-0,318970
28,833333	0,2	-0,320997
28,836667	0,2	-0,322499
28,840000	0,2	-0,323386
28,843333	0,2	-0,324638
28,846667	0,2	-0,327368
28,850000	0,2	-0,331713
28,853333	0,2	-0,337046
28,856667	0,2	-0,342905
28,860000	0,2	-0,349125
28,863333	0,2	-0,355756
28,866667	0,2	-0,363293
28,870000	0,2	-0,372121
28,873333	0,2	-0,381760
28,876667	0,2	-0,391254
28,880000	0,2	-0,399933
28,883333	0,2	-0,407774
28,886667	0,2	-0,415282
28,890000	0,2	-0,422713
28,893333	0,2	-0,429724
28,896667	0,2	-0,436084
28,900000	0,2	-0,442080
28,903333	0,2	-0,447933
28,906667	0,2	-0,453429
28,910000	0,2	-0,458339
28,913333	0,2	-0,462632
28,916667	0,2	-0,466218
28,920000	0,2	-0,468959
28,923333	0,2	-0,470805
28,926667	0,2	-0,471844
28,930000	0,2	-0,472481
28,933333	0,2	-0,473479
28,936667	0,2	-0,475365
28,940000	0,2	-0,477801
28,943333	0,2	-0,479927
28,946667	0,2	-0,481073
28,950000	0,2	-0,480895
28,953333	0,2	-0,479411
28,956667	0,2	-0,477239
28,960000	0,2	-0,475385
28,963333	0,2	-0,474751
28,966667	0,2	-0,475754
28,970000	0,2	-0,477999
28,973333	0,2	-0,480468
28,976667	0,2	-0,482099
28,980000	0,2	-0,482170
28,983333	0,2	-0,480660
28,986667	0,2	-0,478395
28,990000	0,2	-0,476318
28,993333	0,2	-0,474765
28,996667	0,2	-0,473672
29,000000	0,2	-0,472832
29,003333	0,2	-0,471833
29,006667	0,2	-0,470262
29,010000	0,2	-0,467954
29,013333	0,2	-0,464973
29,016667	0,2	-0,461368
29,020000	0,2	-0,457135
29,023333	0,2	-0,452599
29,026667	0,2	-0,448467
29,030000	0,2	-0,445244
29,033333	0,2	-0,442913
29,036667	0,2	-0,441072
29,040000	0,2	-0,439123
29,043333	0,2	-0,436648
29,046667	0,2	-0,433689
29,050000	0,2	-0,430550
29,053333	0,2	-0,427532
29,056667	0,2	-0,424773
29,060000	0,2	-0,422164
29,063333	0,2	-0,419515
29,066667	0,2	-0,416771
29,070000	0,2	-0,414073
29,073333	0,2	-0,411583
29,076667	0,2	-0,409132
29,080000	0,2	-0,406274
29,083333	0,2	-0,402882
29,086667	0,2	-0,399475
29,090000	0,2	-0,396761
29,093333	0,2	-0,394773
29,096667	0,2	-0,392761
29,100000	0,2	-0,390226
29,103333	0,2	-0,387576
29,106667	0,2	-0,385805
29,110000	0,2	-0,385669
29,113333	0,2	-0,386904
29,116667	0,2	-0,388434
29,120000	0,2	-0,389251
29,123333	0,2	-0,388927
29,126667	0,2	-0,387713
29,130000	0,2	-0,386369
29,133333	0,2	-0,385738
29,136667	0,2	-0,386315
29,140000	0,2	-0,388069
29,143333	0,2	-0,390611
29,146667	0,2	-0,393403
29,150000	0,2	-0,395828
29,153333	0,2	-0,397344
29,156667	0,2	-0,397850
29,160000	0,2	-0,397880
29,163333	0,2	-0,398289
29,166667	0,2	-0,399691
29,170000	0,2	-0,402018
29,173333	0,2	-0,404599
29,176667	0,2	-0,406864
29,180000	0,2	-0,408835
29,183333	0,2	-0,410900
29,186667	0,2	-0,413344
29,190000	0,2	-0,415977
29,193333	0,2	-0,418312
29,196667	0,2	-0,420158
29,200000	0,2	-0,421665
29,203333	0,2	-0,422891
29,206667	0,2	-0,423839
29,210000	0,2	-0,424708
29,213333	0,2	-0,425716
29,216667	0,2	-0,426918
29,220000	0,2	-0,428278
29,223333	0,2	-0,429540
29,226667	0,2	-0,430222
29,230000	0,2	-0,430099
29,233333	0,2	-0,429491
29,236667	0,2	-0,428950
29,240000	0,2	-0,428651
29,243333	0,2	-0,428293
29,246667	0,2	-0,427684
29,250000	0,2	-0,427008
29,253333	0,2	-0,426525
29,256667	0,2	-0,426440
29,260000	0,2	-0,426810
29,263333	0,2	-0,427356
29,266667	0,2	-0,427735
29,270000	0,2	-0,428058
29,273333	0,2	-0,428770
29,276667	0,2	-0,430160
29,280000	0,2	-0,432324
29,283333	0,2	-0,435191
29,286667	0,2	-0,438340
29,290000	0,2	-0,441300
29,293333	0,2	-0,443987
29,296667	0,2	-0,446516
29,300000	0,2	-0,448910
29,303333	0,2	-0,451104
29,306667	0,2	-0,452984
29,310000	0,2	-0,454549
29,313333	0,2	-0,456067
29,316667	0,2	-0,457893
29,320000	0,2	-0,460050
29,323333	0,2	-0,462189
29,326667	0,2	-0,464078
29,330000	0,2	-0,465785
29,333333	0,2	-0,467490
29,336667	0,2	-0,469491
29,340000	0,2	-0,471913
29,343333	0,2	-0,474348
29,346667	0,2	-0,476304
29,350000	0,2	-0,477736
29,353333	0,2	-0,478951
29,356667	0,2	-0,480234
29,360000	0,2	-0,481533
29,363333	0,2	-0,482507
29,366667	0,2	-0,482816
29,370000	0,2	-0,482304
29,373333	0,2	-0,481183
29,376667	0,2	-0,479969
29,380000	0,2	-0,479137
29,383333	0,2	-0,478866
29,386667	0,2	-0,479055
29,390000	0,2	-0,479590
29,393333	0,2	-0,480392
29,396667	0,2	-0,481169
29,400000	0,2	-0,481424
29,403333	0,2	-0,480835
29,406667	0,2	-0,479604
29,410000	0,2	-0,478243
29,413333	0,2	-0,477142
29,416667	0,2	-0,476408
29,420000	0,2	-0,475861
29,423333	0,2	-0,475358
29,426667	0,2	-0,475167
29,430000	0,2	-0,475545
29,433333	0,2	-0,476227
29,436667	0,2	-0,476701
29,440000	0,2	-0,476658
29,443333	0,2	-0,475966
29,446667	0,2	-0,474540
29,450000	0,2	-0,472496
29,453333	0,2	-0,470192
29,456667	0,2	-0,467990
29,460000	0,2	-0,466081
29,463333	0,2	-0,464338
29,466667	0,2	-0,462338
29,470000	0,2	-0,459810
29,473333	0,2	-0,456841
29,476667	0,2	-0,453548
29,480000	0,2	-0,450088
29,483333	0,2	-0,446972
29,486667	0,2	-0,444616
29,490000	0,2	-0,442762
29,493333	0,2	-0,440692
29,496667	0,2	-0,437723
29,500000	0,2	-0,433535
29,503333	0,2	-0,428401
29,506667	0,2	-0,423046
29,510000	0,2	-0,418162
29,513333	0,2	-0,414099
29,516667	0,2	-0,410627
29,520000	0,2	-0,406894
29,523333	0,2	-0,402236
29,526667	0,2	-0,397011
29,530000	0,2	-0,392208
29,533333	0,2	-0,388514
29,536667	0,2	-0,386093
29,540000	0,2	-0,384982
29,543333	0,2	-0,385155
29,546667	0,2	-0,386256
29,550000	0,2	-0,387819
29,553333	0,2	-0,389681
29,556667	0,2	-0,391836
29,560000	0,2	-0,394091
29,563333	0,2	-0,396187
29,566667	0,2	-0,398215
29,570000	0,2	-0,400786
29,573333	0,2	-0,404531
29,576667	0,2	-0,409317
29,580000	0,2	-0,414408
29,583333	0,2	-0,419457
29,586667	0,2	-0,424688
29,590000	0,2	-0,430102
29,593333	0,2	-0,435275
29,596667	0,2	-0,439904
29,600000	0,2	-0,443968
29,603333	0,2	-0,447569
29,606667	0,2	-0,450958
29,610000	0,2	-0,454396
29,613333	0,2	-0,457740
29,616667	0,2	-0,460522
29,620000	0,2	-0,462435
29,623333	0,2	-0,463518
29,626667	0,2	-0,464097
29,630000	0,2	-0,464681
29,633333	0,2	-0,465657
29,636667	0,2	-0,467032
29,640000	0,2	-0,468543
29,643333	0,2	-0,469956
29,646667	0,2	-0,471106
29,650000	0,2	-0,471917
29,653333	0,2	-0,472625
29,656667	0,2	-0,473716
29,660000	0,2	-0,475559
29,663333	0,2	-0,478179
29,666667	0,2	-0,481199
29,670000	0,2	-0,483934
29,673333	0,2	-0,485603
29,676667	0,2	-0,485781
29,680000	0,2	-0,484961
29,683333	0,2	-0,484396
29,686667	0,2	-0,484835
29,690000	0,2	-0,485685
29,693333	0,2	-0,485725
29,696667	0,2	-0,484341
29,700000	0,2	-0,481840
29,703333	0,2	-0,478846
29,706667	0,2	-0,475882
29,710000	0,2	-0,473497
29,713333	0,2	-0,472119
29,716667	0,2	-0,471620
29,720000	0,2	-0,471285
29,723333	0,2	-0,470392
29,726667	0,2	-0,468732
29,730000	0,2	-0,466625
29,733333	0,2	-0,464765
29,736667	0,2	-0,463732
29,740000	0,2	-0,463356
29,743333	0,2	-0,462867
29,746667	0,2	-0,461809
29,750000	0,2	-0,460588
29,753333	0,2	-0,460003
29,756667	0,2	-0,460417
29,760000	0,2	-0,461483
29,763333	0,2	-0,462411
29,766667	0,2	-0,462504
29,770000	0,2	-0,461636
29,773333	0,2	-0,460248
29,776667	0,2	-0,458872
29,780000	0,2	-0,457799
29,783333	0,2	-0,457136
29,786667	0,2	-0,456946
29,790000	0,2	-0,457208
29,793333	0,2	-0,457739
29,796667	0,2	-0,458276
29,800000	0,2	-0,458696
29,803333	0,2	-0,459078
29,806667	0,2	-0,459587
29,810000	0,2	-0,460305
29,813333	0,2	-0,461215
29,816667	0,2	-0,462205
29,820000	0,2	-0,463107
29,823333	0,2	-0,463821
29,826667	0,2	-0,464161
29,830000	0,2	-0,463819
29,833333	0,2	-0,462866
29,836667	0,2	-0,461741
29,840000	0,2	-0,460471
29,843333	0,2	-0,458558
29,846667	0,2	-0,455780
29,850000	0,2	-0,452681
29,853333	0,2	-0,450074
29,856667	0,2	-0,448317
29,860000	0,2	-0,447287
29,863333	0,2	-0,446670
29,866667	0,2	-0,446014
29,870000	0,2	-0,444960
29,873333	0,2	-0,443539
29,876667	0,2	-0,442001
29,880000	0,2	-0,440579
29,883333	0,2	-0,439590
29,886667	0,2	-0,439421
29,890000	0,2	-0,440264
29,893333	0,2	-0,441999
29,896667	0,2	-0,444274
29,900000	0,2	-0,446669
29,903333	0,2	-0,448920
29,906667	0,2	-0,451069
29,910000	0,2	-0,453455
29,913333	0,2	-0,456381
29,916667	0,2	-0,459773
29,920000	0,2	-0,463383
29,923333	0,2	-0,467083
29,926667	0,2	-0,470716
29,930000	0,2	-0,474107
29,933333	0,2	-0,477279
29,936667	0,2	-0,480264
29,940000	0,2	-0,482771
29,943333	0,2	-0,484350
29,946667	0,2	-0,484745
29,950000	0,2	-0,484079
29,953333	0,2	-0,482794
29,956667	0,2	-0,481316
29,960000	0,2	-0,479842
29,963333	0,2	-0,478580
29,966667	0,2	-0,477825
29,970000	0,2	-0,477621
29,973333	0,2	-0,477719
29,976667	0,2	-0,478136
29,980000	0,2	-0,479374
29,983333	0,2	-0,481697
29,986667	0,2	-0,484782
29,990000	0,2	-0,488186
29,993333	0,2	-0,491383
29,996667	0,2	-0,493695
30,000000	0,2	-0,494683
30,003333	0,2	-0,494429
30,006667	0,2	-0,493575
30,010000	0,2	-0,493090
30,013333	0,2	-0,493536
30,016667	0,2	-0,494377
30,020000	0,2	-0,494443
30,023333	0,2	-0,493233
30,026667	0,2	-0,491303
30,030000	0,2	-0,489508
30,033333	0,2	-0,488488
30,036667	0,2	-0,488634
30,040000	0,2	-0,489848
30,043333	0,2	-0,491452
30,046667	0,2	-0,492684
30,050000	0,2	-0,493306
30,053333	0,2	-0,493707
30,056667	0,2	-0,494289
30,060000	0,2	-0,494766
30,063333	0,2	-0,494365
30,066667	0,2	-0,492794
30,070000	0,2	-0,490716
30,073333	0,2	-0,489076
30,076667	0,2	-0,488206
30,080000	0,2	-0,487748
30,083333	0,2	-0,487259
30,086667	0,2	-0,486661
30,090000	0,2	-0,486097
30,093333	0,2	-0,485528
30,096667	0,2	-0,484785
30,100000	0,2	-0,483875
30,103333	0,2	-0,482947
30,106667	0,2	-0,482130
30,110000	0,2	-0,481581
30,113333	0,2	-0,481391
30,116667	0,2	-0,481453
30,120000	0,2	-0,481731
30,123333	0,2	-0,482469
30,126667	0,2	-0,483858
30,130000	0,2	-0,485652
30,133333	0,2	-0,487280
30,136667	0,2	-0,488340
30,140000	0,2	-0,488945
30,143333	0,2	-0,489519
30,146667	0,2	-0,490107
30,150000	0,2	-0,490276
30,153333	0,2	-0,489892
30,156667	0,2	-0,489420
30,160000	0,2	-0,489507
30,163333	0,2	-0,490523
30,166667	0,2	-0,492248
30,170000	0,2	-0,494012
30,173333	0,2	-0,495170
30,176667	0,2	-0,495426
30,180000	0,2	-0,494913
30,183333	0,2	-0,494117
30,186667	0,2	-0,493671
30,190000	0,2	-0,494104
30,193333	0,2	-0,495388
30,196667	0,2	-0,496831
30,200000	0,2	-0,497633
30,203333	0,2	-0,497371
30,206667	0,2	-0,496148
30,210000	0,2	-0,494574
30,213333	0,2	-0,493384
30,216667	0,2	-0,492939
30,220000	0,2	-0,493078
30,223333	0,2	-0,493422
30,226667	0,2	-0,493773
30,230000	0,2	-0,494107
30,233333	0,2	-0,494429
30,236667	0,2	-0,494706
30,240000	0,2	-0,494771
30,243333	0,2	-0,494314
30,246667	0,2	-0,492995
30,250000	0,2	-0,490757
30,253333	0,2	-0,488070
30,256667	0,2	-0,485712
30,260000	0,2	-0,484296
30,263333	0,2	-0,483864
30,266667	0,2	-0,483884
30,270000	0,2	-0,483764
30,273333	0,2	-0,483224
30,276667	0,2	-0,482314
30,280000	0,2	-0,481356
30,283333	0,2	-0,480610
30,286667	0,2	-0,480048
30,290000	0,2	-0,479719
30,293333	0,2	-0,479822
30,296667	0,2	-0,480346
30,300000	0,2	-0,481128
30,303333	0,2	-0,482238
30,306667	0,2	-0,483974
30,310000	0,2	-0,486318
30,313333	0,2	-0,488590
30,316667	0,2	-0,489986
30,320000	0,2	-0,490282
30,323333	0,2	-0,489794
30,326667	0,2	-0,488952
30,330000	0,2	-0,488158
30,333333	0,2	-0,487728
30,336667	0,2	-0,487705
30,340000	0,2	-0,487805
30,343333	0,2	-0,487725
30,346667	0,2	-0,487437
30,350000	0,2	-0,487110
30,353333	0,2	-0,486968
30,356667	0,2	-0,487205
30,360000	0,2	-0,487833
30,363333	0,2	-0,488617
30,366667	0,2	-0,489213
30,370000	0,2	-0,489432
30,373333	0,2	-0,489447
30,376667	0,2	-0,489730
30,380000	0,2	-0,490651
30,383333	0,2	-0,492014
30,386667	0,2	-0,493148
30,390000	0,2	-0,493387
30,393333	0,2	-0,492431
30,396667	0,2	-0,490636
30,400000	0,2	-0,488859
30,403333	0,2	-0,487830
30,406667	0,2	-0,487845
30,410000	0,2	-0,488815
30,413333	0,2	-0,490272
30,416667	0,2	-0,491649
30,420000	0,2	-0,492802
30,423333	0,2	-0,493893
30,426667	0,2	-0,494759
30,430000	0,2	-0,494877
30,433333	0,2	-0,494097
30,436667	0,2	-0,493061
30,440000	0,2	-0,492695
30,443333	0,2	-0,493324
30,446667	0,2	-0,494442
30,450000	0,2	-0,495261
30,453333	0,2	-0,495326
30,456667	0,2	-0,494681
30,460000	0,2	-0,493634
30,463333	0,2	-0,492509
30,466667	0,2	-0,491520
30,470000	0,2	-0,490622
30,473333	0,2	-0,489692
30,476667	0,2	-0,488842
30,480000	0,2	-0,488209
30,483333	0,2	-0,487509
30,486667	0,2	-0,486120
30,490000	0,2	-0,483709
30,493333	0,2	-0,480676
30,496667	0,2	-0,477900
30,500000	0,2	-0,476081
30,503333	0,2	-0,475355
30,506667	0,2	-0,475495
30,510000	0,2	-0,476234
30,513333	0,2	-0,477340
30,516667	0,2	-0,478588
30,520000	0,2	-0,479816
30,523333	0,2	-0,481069
30,526667	0,2	-0,482567
30,530000	0,2	-0,484466
30,533333	0,2	-0,486691
30,536667	0,2	-0,488812
30,540000	0,2	-0,490241
30,543333	0,2	-0,490846
30,546667	0,2	-0,491027
30,550000	0,2	-0,490980
30,553333	0,2	-0,490378
30,556667	0,2	-0,488982
30,560000	0,2	-0,487234
30,563333	0,2	-0,486014
30,566667	0,2	-0,485761
30,570000	0,2	-0,485933
30,573333	0,2	-0,485615
30,576667	0,2	-0,484502
30,580000	0,2	-0,482982
30,583333	0,2	-0,481665
30,586667	0,2	-0,481061
30,590000	0,2	-0,481284
30,593333	0,2	-0,482042
30,596667	0,2	-0,482957
30,600000	0,2	-0,483842
30,603333	0,2	-0,484654
30,606667	0,2	-0,485331
30,610000	0,2	-0,485849
30,613333	0,2	-0,486283
30,616667	0,2	-0,486641
30,620000	0,2	-0,486836
30,623333	0,2	-0,486788
30,626667	0,2	-0,486372
30,630000	0,2	-0,485520
30,633333	0,2	-0,484442
30,636667	0,2	-0,483435
30,640000	0,2	-0,482586
30,643333	0,2	-0,481858
30,646667	0,2	-0,481260
30,650000	0,2	-0,480785
30,653333	0,2	-0,480277
30,656667	0,2	-0,479472
30,660000	0,2	-0,478253
30,663333	0,2	-0,476950
30,666667	0,2	-0,476244
30,670000	0,2	-0,476667
30,673333	0,2	-0,478221
30,676667	0,2	-0,480490
30,680000	0,2	-0,482978
30,683333	0,2	-0,485218
30,686667	0,2	-0,486770
30,690000	0,2	-0,487374
30,693333	0,2	-0,487142
30,696667	0,2	-0,486568
30,700000	0,2	-0,486105
30,703333	0,2	-0,485771
30,706667	0,2	-0,485483
30,710000	0,2	-0,485339
30,713333	0,2	-0,485332
30,716667	0,2	-0,485214
30,720000	0,2	-0,484704
30,723333	0,2	-0,483677
30,726667	0,2	-0,482283
30,730000	0,2	-0,480896
30,733333	0,2	-0,479756
30,736667	0,2	-0,478578
30,740000	0,2	-0,476818
30,743333	0,2	-0,474309
30,746667	0,2	-0,471285
30,750000	0,2	-0,467915
30,753333	0,2	-0,464066
30,756667	0,2	-0,459549
30,760000	0,2	-0,454549
30,763333	0,2	-0,449572
30,766667	0,2	-0,444867
30,770000	0,2	-0,440147
30,773333	0,2	-0,434990
30,776667	0,2	-0,429168
30,780000	0,2	-0,422607
30,783333	0,2	-0,415373
30,786667	0,2	-0,407507
30,790000	0,2	-0,398749
30,793333	0,2	-0,388605
30,796667	0,2	-0,376818
30,800000	0,2	-0,363760
30,803333	0,2	-0,350190
30,806667	0,2	-0,336556
30,810000	0,2	-0,322649
30,813333	0,2	-0,307886
30,816667	0,2	-0,291940
30,820000	0,2	-0,275262
30,823333	0,2	-0,259022
30,826667	0,2	-0,244396
30,830000	0,2	-0,231874
30,833333	0,2	-0,221187
30,836667	0,2	-0,211689
30,840000	0,2	-0,202977
30,843333	0,2	-0,195330
30,846667	0,2	-0,189486
30,850000	0,2	-0,186130
30,853333	0,2	-0,185650
30,856667	0,2	-0,188133
30,860000	0,2	-0,193480
30,863333	0,2	-0,201459
30,866667	0,2	-0,211574
30,870000	0,2	-0,223089
30,873333	0,2	-0,235388
30,876667	0,2	-0,248299
30,880000	0,2	-0,261857
30,883333	0,2	-0,275862
30,886667	0,2	-0,290129
30,890000	0,2	-0,304796
30,893333	0,2	-0,319988
30,896667	0,2	-0,335473
30,900000	0,2	-0,350734
30,903333	0,2	-0,365298
30,906667	0,2	-0,379005
30,910000	0,2	-0,391926
30,913333	0,2	-0,404165
30,916667	0,2	-0,415769
30,920000	0,2	-0,426610
30,923333	0,2	-0,436386
30,926667	0,2	-0,444916
30,930000	0,2	-0,452417
30,933333	0,2	-0,459505
30,936667	0,2	-0,466619
30,940000	0,2	-0,473316
30,943333	0,2	-0,478563
30,946667	0,2	-0,481628
30,950000	0,2	-0,482478
30,953333	0,2	-0,481861
30,956667	0,2	-0,480997
30,960000	0,2	-0,480759
30,963333	0,2	-0,481462
30,966667	0,2	-0,483103
30,970000	0,2	-0,485005
30,973333	0,2	-0,485881
30,976667	0,2	-0,485064
30,980000	0,2	-0,483257
30,983333	0,2	-0,481960
30,986667	0,2	-0,482230
30,990000	0,2	-0,483624
30,993333	0,2	-0,484491
30,996667	0,2	-0,483626
31,000000	0,2	-0,481361
31,003333	0,2	-0,478922
31,006667	0,2	-0,477173
31,010000	0,2	-0,476130
31,013333	0,2	-0,475334
31,016667	0,2	-0,474332
31,020000	0,2	-0,472733
31,023333	0,2	-0,470223
31,026667	0,2	-0,466867
31,030000	0,2	-0,463103
31,033333	0,2	-0,459204
31,036667	0,2	-0,454960
31,040000	0,2	-0,450129
31,043333	0,2	-0,445004
31,046667	0,2	-0,440326
31,050000	0,2	-0,436805
31,053333	0,2	-0,434769
31,056667	0,2	-0,434024
31,060000	0,2	-0,433966
31,063333	0,2	-0,433932
31,066667	0,2	-0,433583
31,070000	0,2	-0,432914
31,073333	0,2	-0,432014
31,076667	0,2	-0,430964
31,080000	0,2	-0,430048
31,083333	0,2	-0,429960
31,086667	0,2	-0,431446
31,090000	0,2	-0,434619
31,093333	0,2	-0,438858
31,096667	0,2	-0,443356
31,100000	0,2	-0,447566
31,103333	0,2	-0,451248
31,106667	0,2	-0,454407
31,110000	0,2	-0,457238
31,113333	0,2	-0,460035
31,116667	0,2	-0,463096
31,120000	0,2	-0,466554
31,123333	0,2	-0,470203
31,126667	0,2	-0,473585
31,130000	0,2	-0,476394
31,133333	0,2	-0,478835
31,136667	0,2	-0,481368
31,140000	0,2	-0,484197
31,143333	0,2	-0,487133
31,146667	0,2	-0,489715
31,150000	0,2	-0,491563
31,153333	0,2	-0,492819
31,156667	0,2	-0,494052
31,160000	0,2	-0,495784
31,163333	0,2	-0,498146
31,166667	0,2	-0,500818
31,170000	0,2	-0,503298
31,173333	0,2	-0,505184
31,176667	0,2	-0,506407
31,180000	0,2	-0,507183
31,183333	0,2	-0,507562
31,186667	0,2	-0,507368
31,190000	0,2	-0,506623
31,193333	0,2	-0,505618
31,196667	0,2	-0,504511
31,200000	0,2	-0,503192
31,203333	0,2	-0,501694
31,206667	0,2	-0,500379
31,210000	0,2	-0,499533
31,213333	0,2	-0,499157
31,216667	0,2	-0,499249
31,220000	0,2	-0,499971
31,223333	0,2	-0,501436
31,226667	0,2	-0,503378
31,230000	0,2	-0,505164
31,233333	0,2	-0,506308
31,236667	0,2	-0,506751
31,240000	0,2	-0,506549
31,243333	0,2	-0,505714
31,246667	0,2	-0,504604
31,250000	0,2	-0,503960
31,253333	0,2	-0,504182
31,256667	0,2	-0,505012
31,260000	0,2	-0,506010
31,263333	0,2	-0,506942
31,266667	0,2	-0,507913
31,270000	0,2	-0,509032
31,273333	0,2	-0,509892
31,276667	0,2	-0,509926
31,280000	0,2	-0,509141
31,283333	0,2	-0,508221
31,286667	0,2	-0,507950
31,290000	0,2	-0,508382
31,293333	0,2	-0,508772
31,296667	0,2	-0,508529
31,300000	0,2	-0,507731
31,303333	0,2	-0,506863
31,306667	0,2	-0,506583
31,310000	0,2	-0,507418
31,313333	0,2	-0,509361
31,316667	0,2	-0,511929
31,320000	0,2	-0,514478
31,323333	0,2	-0,516543
31,326667	0,2	-0,518023
31,330000	0,2	-0,518847
31,333333	0,2	-0,518647
31,336667	0,2	-0,517168
31,340000	0,2	-0,514832
31,343333	0,2	-0,512600
31,346667	0,2	-0,511240
31,350000	0,2	-0,510858
31,353333	0,2	-0,511014
31,356667	0,2	-0,511051
31,360000	0,2	-0,510591
31,363333	0,2	-0,509913
31,366667	0,2	-0,509550
31,370000	0,2	-0,509830
31,373333	0,2	-0,510991
31,376667	0,2	-0,513067
31,380000	0,2	-0,515592
31,383333	0,2	-0,517832
31,386667	0,2	-0,519144
31,390000	0,2	-0,519337
31,393333	0,2	-0,518874
31,396667	0,2	-0,518365
31,400000	0,2	-0,518215
31,403333	0,2	-0,518628
31,406667	0,2	-0,519415
31,410000	0,2	-0,519954
31,413333	0,2	-0,519573
31,416667	0,2	-0,518094
31,420000	0,2	-0,515960
31,423333	0,2	-0,513756
31,426667	0,2	-0,511833
31,430000	0,2	-0,510321
31,433333	0,2	-0,509096
31,436667	0,2	-0,507875
31,440000	0,2	-0,506488
31,443333	0,2	-0,504902
31,446667	0,2	-0,503238
31,450000	0,2	-0,501839
31,453333	0,2	-0,500967
31,456667	0,2	-0,500517
31,460000	0,2	-0,500156
31,463333	0,2	-0,499640
31,466667	0,2	-0,498979
31,470000	0,2	-0,498281
31,473333	0,2	-0,497665
31,476667	0,2	-0,497383
31,480000	0,2	-0,497475
31,483333	0,2	-0,497420
31,486667	0,2	-0,496654
31,490000	0,2	-0,495135
31,493333	0,2	-0,493038
31,496667	0,2	-0,490386
31,500000	0,2	-0,487223
31,503333	0,2	-0,483775
31,506667	0,2	-0,480309
31,510000	0,2	-0,477019
31,513333	0,2	-0,474105
31,516667	0,2	-0,471841
31,520000	0,2	-0,470231
31,523333	0,2	-0,468576
31,526667	0,2	-0,465832
31,530000	0,2	-0,461484
31,533333	0,2	-0,456073
31,536667	0,2	-0,450851
31,540000	0,2	-0,446783
31,543333	0,2	-0,443862
31,546667	0,2	-0,441422
31,550000	0,2	-0,439044
31,553333	0,2	-0,436990
31,556667	0,2	-0,435782
31,560000	0,2	-0,435627
31,563333	0,2	-0,436275
31,566667	0,2	-0,437302
31,570000	0,2	-0,438263
31,573333	0,2	-0,438653
31,576667	0,2	-0,438035
31,580000	0,2	-0,436413
31,583333	0,2	-0,434348
31,586667	0,2	-0,432374
31,590000	0,2	-0,430485
31,593333	0,2	-0,428602
31,596667	0,2	-0,426957
31,600000	0,2	-0,425677
31,603333	0,2	-0,424509
31,606667	0,2	-0,423025
31,610000	0,2	-0,420854
31,613333	0,2	-0,417817
31,616667	0,2	-0,413893
31,620000	0,2	-0,409152
31,623333	0,2	-0,403624
31,626667	0,2	-0,396967
31,630000	0,2	-0,388494
31,633333	0,2	-0,377753
31,636667	0,2	-0,364770
31,640000	0,2	-0,349774
31,643333	0,2	-0,332896
31,646667	0,2	-0,314197
31,650000	0,2	-0,293799
31,653333	0,2	-0,271701
31,656667	0,2	-0,247849
31,660000	0,2	-0,222592
31,663333	0,2	-0,196538
31,666667	0,2	-0,169956
31,670000	0,2	-0,142818
31,673333	0,2	-0,115343
31,676667	0,2	-0,088179
31,680000	0,2	-0,062107
31,683333	0,2	-0,037633
31,686667	0,2	-0,014850
31,690000	0,2	0,006127
31,693333	0,2	0,024579
31,696667	0,2	0,039289
31,700000	0,2	0,049337
31,703333	0,2	0,054650
31,706667	0,2	0,055633
31,710000	0,2	0,052676
31,713333	0,2	0,046244
31,716667	0,2	0,036925
31,720000	0,2	0,025153
31,723333	0,2	0,011078
31,726667	0,2	-0,005337
31,730000	0,2	-0,024110
31,733333	0,2	-0,044982
31,736667	0,2	-0,067387
31,740000	0,2	-0,090797
31,743333	0,2	-0,114786
31,746667	0,2	-0,138646
31,750000	0,2	-0,161515
31,753333	0,2	-0,183099
31,756667	0,2	-0,203885
31,760000	0,2	-0,224452
31,763333	0,2	-0,244857
31,766667	0,2	-0,264840
31,770000	0,2	-0,284175
31,773333	0,2	-0,302417
31,776667	0,2	-0,318830
31,780000	0,2	-0,333145
31,783333	0,2	-0,345956
31,786667	0,2	-0,358158
31,790000	0,2	-0,370357
31,793333	0,2	-0,382477
31,796667	0,2	-0,393683
31,800000	0,2	-0,403023
31,803333	0,2	-0,410219
31,806667	0,2	-0,415847
31,810000	0,2	-0,420675
31,813333	0,2	-0,424834
31,816667	0,2	-0,427960
31,820000	0,2	-0,429965
31,823333	0,2	-0,431204
31,826667	0,2	-0,432082
31,830000	0,2	-0,432901
31,833333	0,2	-0,433873
31,836667	0,2	-0,435011
31,840000	0,2	-0,436187
31,843333	0,2	-0,437386
31,846667	0,2	-0,438716
31,850000	0,2	-0,440094
31,853333	0,2	-0,441252
31,856667	0,2	-0,442197
31,860000	0,2	-0,443241
31,863333	0,2	-0,444547
31,866667	0,2	-0,446006
31,870000	0,2	-0,447227
31,873333	0,2	-0,447818
31,876667	0,2	-0,448028
31,880000	0,2	-0,448562
31,883333	0,2	-0,449752
31,886667	0,2	-0,451399
31,890000	0,2	-0,453092
31,893333	0,2	-0,454558
31,896667	0,2	-0,455917
31,900000	0,2	-0,457445
31,903333	0,2	-0,459280
31,906667	0,2	-0,461368
31,910000	0,2	-0,463455
31,913333	0,2	-0,465340
31,916667	0,2	-0,467096
31,920000	0,2	-0,468767
31,923333	0,2	-0,470224
31,926667	0,2	-0,471495
31,930000	0,2	-0,472795
31,933333	0,2	-0,474182
31,936667	0,2	-0,475545
31,940000	0,2	-0,476781
31,943333	0,2	-0,477853
31,946667	0,2	-0,478971
31,950000	0,2	-0,480484
31,953333	0,2	-0,482431
31,956667	0,2	-0,484506
31,960000	0,2	-0,486367
31,963333	0,2	-0,487715
31,966667	0,2	-0,488236
31,970000	0,2	-0,487744
31,973333	0,2	-0,486350
31,976667	0,2	-0,484408
31,980000	0,2	-0,482417
31,983333	0,2	-0,480977
31,986667	0,2	-0,480515
31,990000	0,2	-0,480984
31,993333	0,2	-0,482053
31,996667	0,2	-0,483464
32,000000	0,2	-0,485057
32,003333	0,2	-0,486639
32,006667	0,2	-0,488043
32,010000	0,2	-0,489337
32,013333	0,2	-0,490740
32,016667	0,2	-0,492235
32,020000	0,2	-0,493540
32,023333	0,2	-0,494473
32,026667	0,2	-0,495035
32,030000	0,2	-0,495088
32,033333	0,2	-0,494323
32,036667	0,2	-0,492671
32,040000	0,2	-0,490492
32,043333	0,2	-0,488363
32,046667	0,2	-0,486681
32,050000	0,2	-0,485512
32,053333	0,2	-0,484924
32,056667	0,2	-0,484959
32,060000	0,2	-0,485291
32,063333	0,2	-0,485528
32,066667	0,2	-0,485574
32,070000	0,2	-0,485331
32,073333	0,2	-0,484554
32,076667	0,2	-0,483306
32,080000	0,2	-0,482222
32,083333	0,2	-0,482125
32,086667	0,2	-0,483353
32,090000	0,2	-0,485503
32,093333	0,2	-0,487895
32,096667	0,2	-0,490022
32,100000	0,2	-0,491475
32,103333	0,2	-0,491939
32,106667	0,2	-0,491387
32,110000	0,2	-0,490213
32,113333	0,2	-0,489185
32,116667	0,2	-0,488944
32,120000	0,2	-0,489445
32,123333	0,2	-0,490173
32,126667	0,2	-0,490707
32,130000	0,2	-0,490943
32,133333	0,2	-0,490985
32,136667	0,2	-0,490918
32,140000	0,2	-0,490724
32,143333	0,2	-0,490329
32,146667	0,2	-0,489539
32,150000	0,2	-0,488171
32,153333	0,2	-0,486427
32,156667	0,2	-0,485014
32,160000	0,2	-0,484636
32,163333	0,2	-0,485288
32,166667	0,2	-0,486348
32,170000	0,2	-0,487122
32,173333	0,2	-0,487080
32,176667	0,2	-0,486124
32,180000	0,2	-0,484762
32,183333	0,2	-0,483736
32,186667	0,2	-0,483383
32,190000	0,2	-0,483470
32,193333	0,2	-0,483543
32,196667	0,2	-0,483109
32,200000	0,2	-0,481840
32,203333	0,2	-0,480015
32,206667	0,2	-0,478267
32,210000	0,2	-0,476861
32,213333	0,2	-0,475714
32,216667	0,2	-0,474915
32,220000	0,2	-0,474675
32,223333	0,2	-0,474813
32,226667	0,2	-0,474622
32,230000	0,2	-0,473367
32,233333	0,2	-0,470843
32,236667	0,2	-0,467630
32,240000	0,2	-0,464884
32,243333	0,2	-0,463513
32,246667	0,2	-0,463340
32,250000	0,2	-0,463309
32,253333	0,2	-0,462551
32,256667	0,2	-0,461030
32,260000	0,2	-0,459346
32,263333	0,2	-0,458150
32,266667	0,2	-0,457748
32,270000	0,2	-0,458089
32,273333	0,2	-0,458845
32,276667	0,2	-0,459531
32,280000	0,2	-0,459729
32,283333	0,2	-0,459267
32,286667	0,2	-0,458267
32,290000	0,2	-0,457156
32,293333	0,2	-0,456584
32,296667	0,2	-0,456901
32,300000	0,2	-0,457848
32,303333	0,2	-0,459121
32,306667	0,2	-0,460806
32,310000	0,2	-0,462870
32,313333	0,2	-0,464852
32,316667	0,2	-0,466496
32,320000	0,2	-0,468183
32,323333	0,2	-0,470365
32,326667	0,2	-0,472854
32,330000	0,2	-0,474931
32,333333	0,2	-0,476126
32,336667	0,2	-0,476649
32,340000	0,2	-0,477013
32,343333	0,2	-0,477655
32,346667	0,2	-0,478766
32,350000	0,2	-0,480029
32,353333	0,2	-0,480749
32,356667	0,2	-0,480414
32,360000	0,2	-0,479076
32,363333	0,2	-0,477234
32,366667	0,2	-0,475343
32,370000	0,2	-0,473648
32,373333	0,2	-0,472434
32,376667	0,2	-0,471997
32,380000	0,2	-0,472325
32,383333	0,2	-0,473083
32,386667	0,2	-0,474003
32,390000	0,2	-0,475115
32,393333	0,2	-0,476458
32,396667	0,2	-0,477850
32,400000	0,2	-0,479106
32,403333	0,2	-0,480154
32,406667	0,2	-0,480976
32,410000	0,2	-0,481557
32,413333	0,2	-0,481650
32,416667	0,2	-0,480850
32,420000	0,2	-0,479185
32,423333	0,2	-0,477392
32,426667	0,2	-0,476396
32,430000	0,2	-0,476539
32,433333	0,2	-0,477579
32,436667	0,2	-0,479093
32,440000	0,2	-0,480474
32,443333	0,2	-0,481076
32,446667	0,2	-0,480783
32,450000	0,2	-0,480120
32,453333	0,2	-0,479543
32,456667	0,2	-0,478913
32,460000	0,2	-0,477861
32,463333	0,2	-0,476327
32,466667	0,2	-0,474571
32,470000	0,2	-0,472878
32,473333	0,2	-0,471398
32,476667	0,2	-0,470164
32,480000	0,2	-0,469159
32,483333	0,2	-0,468460
32,486667	0,2	-0,468307
32,490000	0,2	-0,468858
32,493333	0,2	-0,469850
32,496667	0,2	-0,470700
32,500000	0,2	-0,471097
32,503333	0,2	-0,471266
32,506667	0,2	-0,471435
32,510000	0,2	-0,471503
32,513333	0,2	-0,471277
32,516667	0,2	-0,470669
32,520000	0,2	-0,469755
32,523333	0,2	-0,468794
32,526667	0,2	-0,468142
32,530000	0,2	-0,467970
32,533333	0,2	-0,468060
32,536667	0,2	-0,468201
32,540000	0,2	-0,468695
32,543333	0,2	-0,470021
32,546667	0,2	-0,472009
32,550000	0,2	-0,473797
32,553333	0,2	-0,474630
32,556667	0,2	-0,474339
32,560000	0,2	-0,473191
32,563333	0,2	-0,471673
32,566667	0,2	-0,470306
32,570000	0,2	-0,469438
32,573333	0,2	-0,469256
32,576667	0,2	-0,469959
32,580000	0,2	-0,471728
32,583333	0,2	-0,474482
32,586667	0,2	-0,477668
32,590000	0,2	-0,480348
32,593333	0,2	-0,481713
32,596667	0,2	-0,481563
32,600000	0,2	-0,480330
32,603333	0,2	-0,478817
32,606667	0,2	-0,477736
32,610000	0,2	-0,477221
32,613333	0,2	-0,476845
32,616667	0,2	-0,476132
32,620000	0,2	-0,474982
32,623333	0,2	-0,473633
32,626667	0,2	-0,472450
32,630000	0,2	-0,471811
32,633333	0,2	-0,471898
32,636667	0,2	-0,472679
32,640000	0,2	-0,474022
32,643333	0,2	-0,475573
32,646667	0,2	-0,476867
32,650000	0,2	-0,477733
32,653333	0,2	-0,478309
32,656667	0,2	-0,478817
32,660000	0,2	-0,479395
32,663333	0,2	-0,479897
32,666667	0,2	-0,480190
32,670000	0,2	-0,480688
32,673333	0,2	-0,481908
32,676667	0,2	-0,483679
32,680000	0,2	-0,485284
32,683333	0,2	-0,485997
32,686667	0,2	-0,485481
32,690000	0,2	-0,483933
32,693333	0,2	-0,481778
32,696667	0,2	-0,479405
32,700000	0,2	-0,477030
32,703333	0,2	-0,474598
32,706667	0,2	-0,472178
32,710000	0,2	-0,470358
32,713333	0,2	-0,469813
32,716667	0,2	-0,470741
32,720000	0,2	-0,472766
32,723333	0,2	-0,475170
32,726667	0,2	-0,477408
32,730000	0,2	-0,479294
32,733333	0,2	-0,480701
32,736667	0,2	-0,481536
32,740000	0,2	-0,481936
32,743333	0,2	-0,482183
32,746667	0,2	-0,482553
32,750000	0,2	-0,483148
32,753333	0,2	-0,483595
32,756667	0,2	-0,483147
32,760000	0,2	-0,481418
32,763333	0,2	-0,478923
32,766667	0,2	-0,476593
32,770000	0,2	-0,474855
32,773333	0,2	-0,473471
32,776667	0,2	-0,472153
32,780000	0,2	-0,470960
32,783333	0,2	-0,470169
32,786667	0,2	-0,470081
32,790000	0,2	-0,470974
32,793333	0,2	-0,472926
32,796667	0,2	-0,475573
32,800000	0,2	-0,478128
32,803333	0,2	-0,479663
32,806667	0,2	-0,479666
32,810000	0,2	-0,478541
32,813333	0,2	-0,477248
32,816667	0,2	-0,476443
32,820000	0,2	-0,476128
32,823333	0,2	-0,475800
32,826667	0,2	-0,474932
32,830000	0,2	-0,473618
32,833333	0,2	-0,472653
32,836667	0,2	-0,472612
32,840000	0,2	-0,473034
32,843333	0,2	-0,472926
32,846667	0,2	-0,471832
32,850000	0,2	-0,470160
32,853333	0,2	-0,468504
32,856667	0,2	-0,467022
32,860000	0,2	-0,465821
32,863333	0,2	-0,465371
32,866667	0,2	-0,465998
32,870000	0,2	-0,467357
32,873333	0,2	-0,468648
32,876667	0,2	-0,469128
32,880000	0,2	-0,468526
32,883333	0,2	-0,467294
32,886667	0,2	-0,466326
32,890000	0,2	-0,466347
32,893333	0,2	-0,467531
32,896667	0,2	-0,469348
32,900000	0,2	-0,470764
32,903333	0,2	-0,470962
32,906667	0,2	-0,469921
32,910000	0,2	-0,468326
32,913333	0,2	-0,466955
32,916667	0,2	-0,466183
32,920000	0,2	-0,465928
32,923333	0,2	-0,465708
32,926667	0,2	-0,464807
32,930000	0,2	-0,462802
32,933333	0,2	-0,460073
32,936667	0,2	-0,457659
32,940000	0,2	-0,456512
32,943333	0,2	-0,457029
32,946667	0,2	-0,459069
32,950000	0,2	-0,462061
32,953333	0,2	-0,465212
32,956667	0,2	-0,467808
32,960000	0,2	-0,469479
32,963333	0,2	-0,470372
32,966667	0,2	-0,470917
32,970000	0,2	-0,471347
32,973333	0,2	-0,471538
32,976667	0,2	-0,471262
32,980000	0,2	-0,470611
32,983333	0,2	-0,470151
32,986667	0,2	-0,470429
32,990000	0,2	-0,471334
32,993333	0,2	-0,472057
32,996667	0,2	-0,471661
33,000000	0,2	-0,469919
33,003333	0,2	-0,467497
33,006667	0,2	-0,465180
33,010000	0,2	-0,463362
33,013333	0,2	-0,462142
33,016667	0,2	-0,461391
33,020000	0,2	-0,461040
33,023333	0,2	-0,461294
33,026667	0,2	-0,462306
33,030000	0,2	-0,463957
33,033333	0,2	-0,465953
33,036667	0,2	-0,467784
33,040000	0,2	-0,468943
33,043333	0,2	-0,469339
33,046667	0,2	-0,469169
33,050000	0,2	-0,468564
33,053333	0,2	-0,467669
33,056667	0,2	-0,466806
33,060000	0,2	-0,466238
33,063333	0,2	-0,465837
33,066667	0,2	-0,465235
33,070000	0,2	-0,464230
33,073333	0,2	-0,462827
33,076667	0,2	-0,461132
33,080000	0,2	-0,459336
33,083333	0,2	-0,457680
33,086667	0,2	-0,456431
33,090000	0,2	-0,455726
33,093333	0,2	-0,455424
33,096667	0,2	-0,455390
33,100000	0,2	-0,455745
33,103333	0,2	-0,456495
33,106667	0,2	-0,457283
33,110000	0,2	-0,457797
33,113333	0,2	-0,457997
33,116667	0,2	-0,457939
33,120000	0,2	-0,457928
33,123333	0,2	-0,458658
33,126667	0,2	-0,460502
33,130000	0,2	-0,462798
33,133333	0,2	-0,464415
33,136667	0,2	-0,464789
33,140000	0,2	-0,464068
33,143333	0,2	-0,462622
33,146667	0,2	-0,460785
33,150000	0,2	-0,458907
33,153333	0,2	-0,457384
33,156667	0,2	-0,456489
33,160000	0,2	-0,456162
33,163333	0,2	-0,456168
33,166667	0,2	-0,456381
33,170000	0,2	-0,456737
33,173333	0,2	-0,457098
33,176667	0,2	-0,457395
33,180000	0,2	-0,457810
33,183333	0,2	-0,458598
33,186667	0,2	-0,459656
33,190000	0,2	-0,460439
33,193333	0,2	-0,460407
33,196667	0,2	-0,459530
33,200000	0,2	-0,458240
33,203333	0,2	-0,456850
33,206667	0,2	-0,455347
33,210000	0,2	-0,453856
33,213333	0,2	-0,452816
33,216667	0,2	-0,452493
33,220000	0,2	-0,452619
33,223333	0,2	-0,452725
33,226667	0,2	-0,452669
33,230000	0,2	-0,452660
33,233333	0,2	-0,452816
33,236667	0,2	-0,453100
33,240000	0,2	-0,453655
33,243333	0,2	-0,454721
33,246667	0,2	-0,456308
33,250000	0,2	-0,458053
33,253333	0,2	-0,459280
33,256667	0,2	-0,459535
33,260000	0,2	-0,459168
33,263333	0,2	-0,458947
33,266667	0,2	-0,459211
33,270000	0,2	-0,459729
33,273333	0,2	-0,460047
33,276667	0,2	-0,459780
33,280000	0,2	-0,458934
33,283333	0,2	-0,457940
33,286667	0,2	-0,457261
33,290000	0,2	-0,457176
33,293333	0,2	-0,457765
33,296667	0,2	-0,458872
33,300000	0,2	-0,460133
33,303333	0,2	-0,461123
33,306667	0,2	-0,461590
33,310000	0,2	-0,461539
33,313333	0,2	-0,461169
33,316667	0,2	-0,460797
33,320000	0,2	-0,460547
33,323333	0,2	-0,460120
33,326667	0,2	-0,459231
33,330000	0,2	-0,458139
33,333333	0,2	-0,457414
33,336667	0,2	-0,457361
33,340000	0,2	-0,457897
33,343333	0,2	-0,458731
33,346667	0,2	-0,459552
33,350000	0,2	-0,460191
33,353333	0,2	-0,460608
33,356667	0,2	-0,460823
33,360000	0,2	-0,460933
33,363333	0,2	-0,460911
33,366667	0,2	-0,460537
33,370000	0,2	-0,459799
33,373333	0,2	-0,458869
33,376667	0,2	-0,457766
33,380000	0,2	-0,456571
33,383333	0,2	-0,455628
33,386667	0,2	-0,455166
33,390000	0,2	-0,455027
33,393333	0,2	-0,454973
33,396667	0,2	-0,454988
33,400000	0,2	-0,454965
33,403333	0,2	-0,454436
33,406667	0,2	-0,453164
33,410000	0,2	-0,451843
33,413333	0,2	-0,451745
33,416667	0,2	-0,453605
33,420000	0,2	-0,456964
33,423333	0,2	-0,460586
33,426667	0,2	-0,463247
33,430000	0,2	-0,464191
33,433333	0,2	-0,463306
33,436667	0,2	-0,461185
33,440000	0,2	-0,458879
33,443333	0,2	-0,457245
33,446667	0,2	-0,456433
33,450000	0,2	-0,456004
33,453333	0,2	-0,455306
33,456667	0,2	-0,453838
33,460000	0,2	-0,451686
33,463333	0,2	-0,449546
33,466667	0,2	-0,448048
33,470000	0,2	-0,447246
33,473333	0,2	-0,446852
33,476667	0,2	-0,446592
33,480000	0,2	-0,446415
33,483333	0,2	-0,446558
33,486667	0,2	-0,447170
33,490000	0,2	-0,447940
33,493333	0,2	-0,448378
33,496667	0,2	-0,448264
33,500000	0,2	-0,447641
33,503333	0,2	-0,446698
33,506667	0,2	-0,445777
33,510000	0,2	-0,445206
33,513333	0,2	-0,445116
33,516667	0,2	-0,445503
33,520000	0,2	-0,446297
33,523333	0,2	-0,447537
33,526667	0,2	-0,449522
33,530000	0,2	-0,452257
33,533333	0,2	-0,454883
33,536667	0,2	-0,456336
33,540000	0,2	-0,456350
33,543333	0,2	-0,455363
33,546667	0,2	-0,454036
33,550000	0,2	-0,453011
33,553333	0,2	-0,452515
33,556667	0,2	-0,452020
33,560000	0,2	-0,450731
33,563333	0,2	-0,448642
33,566667	0,2	-0,446777
33,570000	0,2	-0,446100
33,573333	0,2	-0,446651
33,576667	0,2	-0,447981
33,580000	0,2	-0,449738
33,583333	0,2	-0,451550
33,586667	0,2	-0,452850
33,590000	0,2	-0,453063
33,593333	0,2	-0,452042
33,596667	0,2	-0,450459
33,600000	0,2	-0,449437
33,603333	0,2	-0,449508
33,606667	0,2	-0,450076
33,610000	0,2	-0,450178
33,613333	0,2	-0,449646
33,616667	0,2	-0,449140
33,620000	0,2	-0,449096
33,623333	0,2	-0,449278
33,626667	0,2	-0,449285
33,630000	0,2	-0,448976
33,633333	0,2	-0,448478
33,636667	0,2	-0,448006
33,640000	0,2	-0,447698
33,643333	0,2	-0,447557
33,646667	0,2	-0,447504
33,650000	0,2	-0,447510
33,653333	0,2	-0,447653
33,656667	0,2	-0,448081
33,660000	0,2	-0,448978
33,663333	0,2	-0,450380
33,666667	0,2	-0,451984
33,670000	0,2	-0,453404
33,673333	0,2	-0,454468
33,676667	0,2	-0,455102
33,680000	0,2	-0,455309
33,683333	0,2	-0,455378
33,686667	0,2	-0,455702
33,690000	0,2	-0,456323
33,693333	0,2	-0,456871
33,696667	0,2	-0,456847
33,700000	0,2	-0,455811
33,703333	0,2	-0,453593
33,706667	0,2	-0,450652
33,710000	0,2	-0,447962
33,713333	0,2	-0,446243
33,716667	0,2	-0,445549
33,720000	0,2	-0,445648
33,723333	0,2	-0,446403
33,726667	0,2	-0,447776
33,730000	0,2	-0,449589
33,733333	0,2	-0,451305
33,736667	0,2	-0,452439
33,740000	0,2	-0,453208
33,743333	0,2	-0,454280
33,746667	0,2	-0,455843
33,750000	0,2	-0,457407
33,753333	0,2	-0,458549
33,756667	0,2	-0,459306
33,760000	0,2	-0,459899
33,763333	0,2	-0,460403
33,766667	0,2	-0,460603
33,770000	0,2	-0,460126
33,773333	0,2	-0,458827
33,776667	0,2	-0,457055
33,780000	0,2	-0,455468
33,783333	0,2	-0,454574
33,786667	0,2	-0,454383
33,790000	0,2	-0,454460
33,793333	0,2	-0,454343
33,796667	0,2	-0,453813
33,800000	0,2	-0,452846
33,803333	0,2	-0,451671
33,806667	0,2	-0,450928
33,810000	0,2	-0,451356
33,813333	0,2	-0,453246
33,816667	0,2	-0,456294
33,820000	0,2	-0,459755
33,823333	0,2	-0,462807
33,826667	0,2	-0,464938
33,830000	0,2	-0,466116
33,833333	0,2	-0,466673
33,836667	0,2	-0,467025
33,840000	0,2	-0,467520
33,843333	0,2	-0,468367
33,846667	0,2	-0,469437
33,850000	0,2	-0,470425
33,853333	0,2	-0,471274
33,856667	0,2	-0,472116
33,860000	0,2	-0,472977
33,863333	0,2	-0,473730
33,866667	0,2	-0,474279
33,870000	0,2	-0,474711
33,873333	0,2	-0,475214
33,876667	0,2	-0,475944
33,880000	0,2	-0,476839
33,883333	0,2	-0,477527
33,886667	0,2	-0,477681
33,890000	0,2	-0,477522
33,893333	0,2	-0,477681
33,896667	0,2	-0,478613
33,900000	0,2	-0,480481
33,903333	0,2	-0,483379
33,906667	0,2	-0,487153
33,910000	0,2	-0,491231
33,913333	0,2	-0,494960
33,916667	0,2	-0,498050
33,920000	0,2	-0,500577
33,923333	0,2	-0,502586
33,926667	0,2	-0,503736
33,930000	0,2	-0,503451
33,933333	0,2	-0,501402
33,936667	0,2	-0,497966
33,940000	0,2	-0,494418
33,943333	0,2	-0,492290
33,946667	0,2	-0,492224
33,950000	0,2	-0,493692
33,953333	0,2	-0,495738
33,956667	0,2	-0,497754
33,960000	0,2	-0,499715
33,963333	0,2	-0,502057
33,966667	0,2	-0,505147
33,970000	0,2	-0,508750
33,973333	0,2	-0,512291
33,976667	0,2	-0,515487
33,980000	0,2	-0,518388
33,983333	0,2	-0,521139
33,986667	0,2	-0,523813
33,990000	0,2	-0,526143
33,993333	0,2	-0,527589
33,996667	0,2	-0,527834
34,000000	0,2	-0,527086
34,003333	0,2	-0,525983
34,006667	0,2	-0,525147
34,010000	0,2	-0,524646
34,013333	0,2	-0,523988
34,016667	0,2	-0,522685
34,020000	0,2	-0,520857
34,023333	0,2	-0,519350
34,026667	0,2	-0,519008
34,030000	0,2	-0,519774
34,033333	0,2	-0,520912
34,036667	0,2	-0,521938
34,040000	0,2	-0,522886
34,043333	0,2	-0,524116
34,046667	0,2	-0,526200
34,050000	0,2	-0,529605
34,053333	0,2	-0,534228
34,056667	0,2	-0,539274
34,060000	0,2	-0,543689
34,063333	0,2	-0,546906
34,066667	0,2	-0,549238
34,070000	0,2	-0,551515
34,073333	0,2	-0,554219
34,076667	0,2	-0,556816
34,080000	0,2	-0,558197
34,083333	0,2	-0,557782
34,086667	0,2	-0,555819
34,090000	0,2	-0,552949
34,093333	0,2	-0,549839
34,096667	0,2	-0,546827
34,100000	0,2	-0,543935
34,103333	0,2	-0,541260
34,106667	0,2	-0,539036
34,110000	0,2	-0,537517
34,113333	0,2	-0,536868
34,116667	0,2	-0,536990
34,120000	0,2	-0,537677
34,123333	0,2	-0,538951
34,126667	0,2	-0,540922
34,130000	0,2	-0,543321
34,133333	0,2	-0,545306
34,136667	0,2	-0,545928
34,140000	0,2	-0,544899
34,143333	0,2	-0,542805
34,146667	0,2	-0,540655
34,150000	0,2	-0,539374
34,153333	0,2	-0,539348
34,156667	0,2	-0,540001
34,160000	0,2	-0,539899
34,163333	0,2	-0,537752
34,166667	0,2	-0,533413
34,170000	0,2	-0,527910
34,173333	0,2	-0,522651
34,176667	0,2	-0,518517
34,180000	0,2	-0,515395
34,183333	0,2	-0,512592
34,186667	0,2	-0,509600
34,190000	0,2	-0,506299
34,193333	0,2	-0,502791
34,196667	0,2	-0,499329
34,200000	0,2	-0,496206
34,203333	0,2	-0,493659
34,206667	0,2	-0,491924
34,210000	0,2	-0,491016
34,213333	0,2	-0,490435
34,216667	0,2	-0,489635
34,220000	0,2	-0,488683
34,223333	0,2	-0,488033
34,226667	0,2	-0,487754
34,230000	0,2	-0,487268
34,233333	0,2	-0,485804
34,236667	0,2	-0,482789
34,240000	0,2	-0,477999
34,243333	0,2	-0,471824
34,246667	0,2	-0,465285
34,250000	0,2	-0,459372
34,253333	0,2	-0,454234
34,256667	0,2	-0,449229
34,260000	0,2	-0,443736
34,263333	0,2	-0,437671
34,266667	0,2	-0,431471
34,270000	0,2	-0,425896
34,273333	0,2	-0,421659
34,276667	0,2	-0,419020
34,280000	0,2	-0,417715
34,283333	0,2	-0,417230
34,286667	0,2	-0,417215
34,290000	0,2	-0,417566
34,293333	0,2	-0,418061
34,296667	0,2	-0,418227
34,300000	0,2	-0,417745
34,303333	0,2	-0,416715
34,306667	0,2	-0,415335
34,310000	0,2	-0,413505
34,313333	0,2	-0,410840
34,316667	0,2	-0,406928
34,320000	0,2	-0,401641
34,323333	0,2	-0,395292
34,326667	0,2	-0,388411
34,330000	0,2	-0,381423
34,333333	0,2	-0,374559
34,336667	0,2	-0,367800
34,340000	0,2	-0,360873
34,343333	0,2	-0,353614
34,346667	0,2	-0,346431
34,350000	0,2	-0,340318
34,353333	0,2	-0,336278
34,356667	0,2	-0,334682
34,360000	0,2	-0,335127
34,363333	0,2	-0,336601
34,366667	0,2	-0,337861
34,370000	0,2	-0,337998
34,373333	0,2	-0,336678
34,376667	0,2	-0,334162
34,380000	0,2	-0,331210
34,383333	0,2	-0,328549
34,386667	0,2	-0,326202
34,390000	0,2	-0,323364
34,393333	0,2	-0,319121
34,396667	0,2	-0,313266
34,400000	0,2	-0,306296
34,403333	0,2	-0,298891
34,406667	0,2	-0,291568
34,410000	0,2	-0,284466
34,413333	0,2	-0,277471
34,416667	0,2	-0,270668
34,420000	0,2	-0,264246
34,423333	0,2	-0,257994
34,426667	0,2	-0,251613
34,430000	0,2	-0,245690
34,433333	0,2	-0,241627
34,436667	0,2	-0,240188
34,440000	0,2	-0,240839
34,443333	0,2	-0,242689
34,446667	0,2	-0,245094
34,450000	0,2	-0,247234
34,453333	0,2	-0,248218
34,456667	0,2	-0,247745
34,460000	0,2	-0,246105
34,463333	0,2	-0,243690
34,466667	0,2	-0,240855
34,470000	0,2	-0,237857
34,473333	0,2	-0,234616
34,476667	0,2	-0,230676
34,480000	0,2	-0,225612
34,483333	0,2	-0,219403
34,486667	0,2	-0,212400
34,490000	0,2	-0,205146
34,493333	0,2	-0,198115
34,496667	0,2	-0,191408
34,500000	0,2	-0,184881
34,503333	0,2	-0,178866
34,506667	0,2	-0,174467
34,510000	0,2	-0,172774
34,513333	0,2	-0,173838
34,516667	0,2	-0,176422
34,520000	0,2	-0,178726
34,523333	0,2	-0,179477
34,526667	0,2	-0,178354
34,530000	0,2	-0,175626
34,533333	0,2	-0,171872
34,536667	0,2	-0,167873
34,540000	0,2	-0,164156
34,543333	0,2	-0,160649
34,546667	0,2	-0,156919
34,550000	0,2	-0,152619
34,553333	0,2	-0,147713
34,556667	0,2	-0,142248
34,560000	0,2	-0,136000
34,563333	0,2	-0,128599
34,566667	0,2	-0,120050
34,570000	0,2	-0,111010
34,573333	0,2	-0,102475
34,576667	0,2	-0,095204
34,580000	0,2	-0,089433
34,583333	0,2	-0,085097
34,586667	0,2	-0,082311
34,590000	0,2	-0,081359
34,593333	0,2	-0,082269
34,596667	0,2	-0,084600
34,600000	0,2	-0,087640
34,603333	0,2	-0,090797
34,606667	0,2	-0,093549
34,610000	0,2	-0,095154
34,613333	0,2	-0,095031
34,616667	0,2	-0,093376
34,620000	0,2	-0,091141
34,623333	0,2	-0,089270
34,626667	0,2	-0,087938
34,630000	0,2	-0,086654
34,633333	0,2	-0,084882
34,636667	0,2	-0,082464
34,640000	0,2	-0,079679
34,643333	0,2	-0,076815
34,646667	0,2	-0,073773
34,650000	0,2	-0,070247
34,653333	0,2	-0,066035
34,656667	0,2	-0,061262
34,660000	0,2	-0,056608
34,663333	0,2	-0,053057
34,666667	0,2	-0,051210
34,670000	0,2	-0,050953
34,673333	0,2	-0,051780
34,676667	0,2	-0,053265
34,680000	0,2	-0,055048
34,683333	0,2	-0,056447
34,686667	0,2	-0,056541
34,690000	0,2	-0,054958
34,693333	0,2	-0,052324
34,696667	0,2	-0,049618
34,700000	0,2	-0,047150
34,703333	0,2	-0,044363
34,706667	0,2	-0,040699
34,710000	0,2	-0,036335
34,713333	0,2	-0,031811
34,716667	0,2	-0,027216
34,720000	0,2	-0,022089
34,723333	0,2	-0,016042
34,726667	0,2	-0,009247
34,730000	0,2	-0,002270
34,733333	0,2	0,004389
34,736667	0,2	0,010473
34,740000	0,2	0,015740
34,743333	0,2	0,019653
34,746667	0,2	0,021564
34,750000	0,2	0,021383
34,753333	0,2	0,019847
34,756667	0,2	0,018204
34,760000	0,2	0,017848
34,763333	0,2	0,019775
34,766667	0,2	0,023881
34,770000	0,2	0,028942
34,773333	0,2	0,033504
34,776667	0,2	0,036857
34,780000	0,2	0,039422
34,783333	0,2	0,042241
34,786667	0,2	0,046047
34,790000	0,2	0,050935
34,793333	0,2	0,056643
34,796667	0,2	0,062827
34,800000	0,2	0,069266
34,803333	0,2	0,075914
34,806667	0,2	0,082812
34,810000	0,2	0,089867
34,813333	0,2	0,096613
34,816667	0,2	0,102376
34,820000	0,2	0,106751
34,823333	0,2	0,109810
34,826667	0,2	0,111727
34,830000	0,2	0,112452
34,833333	0,2	0,111980
34,836667	0,2	0,110717
34,840000	0,2	0,109424
34,843333	0,2	0,108795
34,846667	0,2	0,109061
34,850000	0,2	0,110150
34,853333	0,2	0,112049
34,856667	0,2	0,114689
34,860000	0,2	0,117750
34,863333	0,2	0,120957
34,866667	0,2	0,124279
34,870000	0,2	0,127886
34,873333	0,2	0,132174
34,876667	0,2	0,137481
34,880000	0,2	0,143582
34,883333	0,2	0,149828
34,886667	0,2	0,155912
34,890000	0,2	0,162162
34,893333	0,2	0,168788
34,896667	0,2	0,175140
34,900000	0,2	0,179935
34,903333	0,2	0,182190
34,906667	0,2	0,182181
34,910000	0,2	0,181361
34,913333	0,2	0,181067
34,916667	0,2	0,181672
34,920000	0,2	0,182907
34,923333	0,2	0,184283
34,926667	0,2	0,185257
34,930000	0,2	0,185611
34,933333	0,2	0,185724
34,936667	0,2	0,186347
34,940000	0,2	0,188182
34,943333	0,2	0,191584
34,946667	0,2	0,196418
34,950000	0,2	0,202177
34,953333	0,2	0,208450
34,956667	0,2	0,215214
34,960000	0,2	0,222569
34,963333	0,2	0,230328
34,966667	0,2	0,238018
34,970000	0,2	0,245121
34,973333	0,2	0,251125
34,976667	0,2	0,255577
34,980000	0,2	0,258380
34,983333	0,2	0,259893
34,986667	0,2	0,260641
34,990000	0,2	0,261137
34,993333	0,2	0,261834
34,996667	0,2	0,263168
35,000000	0,2	0,265718
35,003333	0,2	0,270020
35,006667	0,2	0,276322
35,010000	0,2	0,284644
35,013333	0,2	0,294521
35,016667	0,2	0,304720
35,020000	0,2	0,313883
35,023333	0,2	0,321265
35,026667	0,2	0,326790
35,030000	0,2	0,330831
35,033333	0,2	0,334023
35,036667	0,2	0,337155
35,040000	0,2	0,341001
35,043333	0,2	0,345790
35,046667	0,2	0,351048
35,050000	0,2	0,356029
35,053333	0,2	0,360069
35,056667	0,2	0,362763
35,060000	0,2	0,363898
35,063333	0,2	0,363427
35,066667	0,2	0,361926
35,070000	0,2	0,360569
35,073333	0,2	0,360068
35,076667	0,2	0,360008
35,080000	0,2	0,359669
35,083333	0,2	0,359139
35,086667	0,2	0,359150
35,090000	0,2	0,360097
35,093333	0,2	0,361731
35,096667	0,2	0,363810
35,100000	0,2	0,366634
35,103333	0,2	0,370743
35,106667	0,2	0,376438
35,110000	0,2	0,383680
35,113333	0,2	0,392136
35,116667	0,2	0,401264
35,120000	0,2	0,410466
35,123333	0,2	0,419293
35,126667	0,2	0,427533
35,130000	0,2	0,435110
35,133333	0,2	0,441829
35,136667	0,2	0,446984
35,140000	0,2	0,449434
35,143333	0,2	0,448534
35,146667	0,2	0,445020
35,150000	0,2	0,440906
35,153333	0,2	0,438395
35,156667	0,2	0,438588
35,160000	0,2	0,441078
35,163333	0,2	0,444495
35,166667	0,2	0,447269
35,170000	0,2	0,448515
35,173333	0,2	0,448631
35,176667	0,2	0,448992
35,180000	0,2	0,451042
35,183333	0,2	0,455445
35,186667	0,2	0,461702
35,190000	0,2	0,468646
35,193333	0,2	0,475393
35,196667	0,2	0,481662
35,200000	0,2	0,487586
35,203333	0,2	0,493721
35,206667	0,2	0,500883
35,210000	0,2	0,509502
35,213333	0,2	0,519181
35,216667	0,2	0,528972
35,220000	0,2	0,538112
35,223333	0,2	0,546534
35,226667	0,2	0,554832
35,230000	0,2	0,563797
35,233333	0,2	0,573665
35,236667	0,2	0,583829
35,240000	0,2	0,593460
35,243333	0,2	0,602126
35,246667	0,2	0,609674
35,250000	0,2	0,615937
35,253333	0,2	0,620554
35,256667	0,2	0,622865
35,260000	0,2	0,622115
35,263333	0,2	0,617885
35,266667	0,2	0,610480
35,270000	0,2	0,601006
35,273333	0,2	0,590944
35,276667	0,2	0,581474
35,280000	0,2	0,573027
35,283333	0,2	0,565424
35,286667	0,2	0,558354
35,290000	0,2	0,551390
35,293333	0,2	0,543930
35,296667	0,2	0,535659
35,300000	0,2	0,526885
35,303333	0,2	0,518479
35,306667	0,2	0,511532
35,310000	0,2	0,506840
35,313333	0,2	0,504519
35,316667	0,2	0,503814
35,320000	0,2	0,503339
35,323333	0,2	0,501801
35,326667	0,2	0,498806
35,330000	0,2	0,495170
35,333333	0,2	0,492160
35,336667	0,2	0,490415
35,340000	0,2	0,489673
35,343333	0,2	0,489097
35,346667	0,2	0,487823
35,350000	0,2	0,485646
35,353333	0,2	0,483122
35,356667	0,2	0,480822
35,360000	0,2	0,478791
35,363333	0,2	0,476901
35,366667	0,2	0,475278
35,370000	0,2	0,474048
35,373333	0,2	0,472874
35,376667	0,2	0,470848
35,380000	0,2	0,467008
35,383333	0,2	0,461249
35,386667	0,2	0,454577
35,390000	0,2	0,448363
35,393333	0,2	0,443723
35,396667	0,2	0,441303
35,400000	0,2	0,440867
35,403333	0,2	0,441335
35,406667	0,2	0,441673
35,410000	0,2	0,441617
35,413333	0,2	0,441585
35,416667	0,2	0,442252
35,420000	0,2	0,444071
35,423333	0,2	0,446802
35,426667	0,2	0,449565
35,430000	0,2	0,451520
35,433333	0,2	0,452491
35,436667	0,2	0,452911
35,440000	0,2	0,453349
35,443333	0,2	0,454143
35,446667	0,2	0,455236
35,450000	0,2	0,456198
35,453333	0,2	0,456395
35,456667	0,2	0,455353
35,460000	0,2	0,453091
35,463333	0,2	0,450049
35,466667	0,2	0,446771
35,470000	0,2	0,443536
35,473333	0,2	0,440278
35,476667	0,2	0,437024
35,480000	0,2	0,434070
35,483333	0,2	0,431630
35,486667	0,2	0,429964
35,490000	0,2	0,429690
35,493333	0,2	0,431369
35,496667	0,2	0,435122
35,500000	0,2	0,440787
35,503333	0,2	0,447930
35,506667	0,2	0,455817
35,510000	0,2	0,463722
35,513333	0,2	0,471156
35,516667	0,2	0,477970
35,520000	0,2	0,484227
35,523333	0,2	0,489635
35,526667	0,2	0,493034
35,530000	0,2	0,492764
35,533333	0,2	0,487831
35,536667	0,2	0,478672
35,540000	0,2	0,466754
35,543333	0,2	0,453751
35,546667	0,2	0,441126
35,550000	0,2	0,429847
35,553333	0,2	0,420104
35,556667	0,2	0,411483
35,560000	0,2	0,403589
35,563333	0,2	0,396331
35,566667	0,2	0,389710
35,570000	0,2	0,383781
35,573333	0,2	0,378717
35,576667	0,2	0,374602
35,580000	0,2	0,371252
35,583333	0,2	0,368520
35,586667	0,2	0,366572
35,590000	0,2	0,365435
35,593333	0,2	0,364564
35,596667	0,2	0,363289
35,600000	0,2	0,361338
35,603333	0,2	0,358863
35,606667	0,2	0,356368
35,610000	0,2	0,354428
35,613333	0,2	0,353162
35,616667	0,2	0,351996
35,620000	0,2	0,349897
35,623333	0,2	0,345925
35,626667	0,2	0,339855
35,630000	0,2	0,332440
35,633333	0,2	0,324911
35,636667	0,2	0,318168
35,640000	0,2	0,312426
35,643333	0,2	0,307486
35,646667	0,2	0,303129
35,650000	0,2	0,299202
35,653333	0,2	0,295731
35,656667	0,2	0,293033
35,660000	0,2	0,291162
35,663333	0,2	0,289407
35,666667	0,2	0,286922
35,670000	0,2	0,283610
35,673333	0,2	0,280075
35,676667	0,2	0,276872
35,680000	0,2	0,273975
35,683333	0,2	0,270914
35,686667	0,2	0,267107
35,690000	0,2	0,261950
35,693333	0,2	0,255120
35,696667	0,2	0,247037
35,700000	0,2	0,238665
35,703333	0,2	0,230880
35,706667	0,2	0,224050
35,710000	0,2	0,217943
35,713333	0,2	0,212012
35,716667	0,2	0,205744
35,720000	0,2	0,198851
35,723333	0,2	0,191759
35,726667	0,2	0,185836
35,730000	0,2	0,182288
35,733333	0,2	0,181079
35,736667	0,2	0,181293
35,740000	0,2	0,181918
35,743333	0,2	0,182181
35,746667	0,2	0,181677
35,750000	0,2	0,180359
35,753333	0,2	0,178438
35,756667	0,2	0,176192
35,760000	0,2	0,173626
35,763333	0,2	0,170234
35,766667	0,2	0,165283
35,770000	0,2	0,158488
35,773333	0,2	0,150350
35,776667	0,2	0,141594
35,780000	0,2	0,132349
35,783333	0,2	0,122290
35,786667	0,2	0,111739
35,790000	0,2	0,102078
35,793333	0,2	0,094573
35,796667	0,2	0,089240
35,800000	0,2	0,085134
35,803333	0,2	0,081162
35,806667	0,2	0,076656
35,810000	0,2	0,071729
35,813333	0,2	0,067005
35,816667	0,2	0,062857
35,820000	0,2	0,059097
35,823333	0,2	0,055465
35,826667	0,2	0,052014
35,830000	0,2	0,048814
35,833333	0,2	0,045662
35,836667	0,2	0,042213
35,840000	0,2	0,038133
35,843333	0,2	0,033219
35,846667	0,2	0,027664
35,850000	0,2	0,021947
35,853333	0,2	0,016233
35,856667	0,2	0,010162
35,860000	0,2	0,003349
35,863333	0,2	-0,004148
35,866667	0,2	-0,011877
35,870000	0,2	-0,019242
35,873333	0,2	-0,025888
35,876667	0,2	-0,031981
35,880000	0,2	-0,037861
35,883333	0,2	-0,043602
35,886667	0,2	-0,049073
35,890000	0,2	-0,054155
35,893333	0,2	-0,058697
35,896667	0,2	-0,062386
35,900000	0,2	-0,064803
35,903333	0,2	-0,065826
35,906667	0,2	-0,065949
35,910000	0,2	-0,065850
35,913333	0,2	-0,065727
35,916667	0,2	-0,065399
35,920000	0,2	-0,065001
35,923333	0,2	-0,065315
35,926667	0,2	-0,067242
35,930000	0,2	-0,071027
35,933333	0,2	-0,076230
35,936667	0,2	-0,082012
35,940000	0,2	-0,087113
35,943333	0,2	-0,090187
35,946667	0,2	-0,090734
35,950000	0,2	-0,089608
35,953333	0,2	-0,088627
35,956667	0,2	-0,089564
35,960000	0,2	-0,093040
35,963333	0,2	-0,098315
35,966667	0,2	-0,104035
35,970000	0,2	-0,108979
35,973333	0,2	-0,112577
35,976667	0,2	-0,115133
35,980000	0,2	-0,117513
35,983333	0,2	-0,120599
35,986667	0,2	-0,124785
35,990000	0,2	-0,129773
35,993333	0,2	-0,134877
35,996667	0,2	-0,139653
36,000000	0,2	-0,144336
36,003333	0,2	-0,149493
36,006667	0,2	-0,155382
36,010000	0,2	-0,162129
36,013333	0,2	-0,170118
36,016667	0,2	-0,179543
36,020000	0,2	-0,189784
36,023333	0,2	-0,199603
36,026667	0,2	-0,207972
36,030000	0,2	-0,214458
36,033333	0,2	-0,219048
36,036667	0,2	-0,221976
36,040000	0,2	-0,223646
36,043333	0,2	-0,224502
36,046667	0,2	-0,224731
36,050000	0,2	-0,224235
36,053333	0,2	-0,223110
36,056667	0,2	-0,221723
36,060000	0,2	-0,220281
36,063333	0,2	-0,218868
36,066667	0,2	-0,217724
36,070000	0,2	-0,217299
36,073333	0,2	-0,218365
36,076667	0,2	-0,221832
36,080000	0,2	-0,228088
36,083333	0,2	-0,236649
36,086667	0,2	-0,246497
36,090000	0,2	-0,256478
36,093333	0,2	-0,265385
36,096667	0,2	-0,272414
36,100000	0,2	-0,277834
36,103333	0,2	-0,282626
36,106667	0,2	-0,287547
36,110000	0,2	-0,292963
36,113333	0,2	-0,299030
36,116667	0,2	-0,305590
36,120000	0,2	-0,311995
36,123333	0,2	-0,317152
36,126667	0,2	-0,320174
36,130000	0,2	-0,321167
36,133333	0,2	-0,321104
36,136667	0,2	-0,321096
36,140000	0,2	-0,321979
36,143333	0,2	-0,324073
36,146667	0,2	-0,327115
36,150000	0,2	-0,330653
36,153333	0,2	-0,334261
36,156667	0,2	-0,337452
36,160000	0,2	-0,339971
36,163333	0,2	-0,342214
36,166667	0,2	-0,344882
36,170000	0,2	-0,348285
36,173333	0,2	-0,352168
36,176667	0,2	-0,356001
36,180000	0,2	-0,359278
36,183333	0,2	-0,361699
36,186667	0,2	-0,363288
36,190000	0,2	-0,364318
36,193333	0,2	-0,365202
36,196667	0,2	-0,366384
36,200000	0,2	-0,367863
36,203333	0,2	-0,368998
36,206667	0,2	-0,369304
36,210000	0,2	-0,369152
36,213333	0,2	-0,369491
36,216667	0,2	-0,371176
36,220000	0,2	-0,374433
36,223333	0,2	-0,378703
36,226667	0,2	-0,383008
36,230000	0,2	-0,386593
36,233333	0,2	-0,389350
36,236667	0,2	-0,391685
36,240000	0,2	-0,394121
36,243333	0,2	-0,397081
36,246667	0,2	-0,400851
36,250000	0,2	-0,405606
36,253333	0,2	-0,411394
36,256667	0,2	-0,418016
36,260000	0,2	-0,425050
36,263333	0,2	-0,432156
36,266667	0,2	-0,439044
36,270000	0,2	-0,445128
36,273333	0,2	-0,449803
36,276667	0,2	-0,453009
36,280000	0,2	-0,455119
36,283333	0,2	-0,456603
36,286667	0,2	-0,457887
36,290000	0,2	-0,459222
36,293333	0,2	-0,460699
36,296667	0,2	-0,462323
36,300000	0,2	-0,463846
36,303333	0,2	-0,464751
36,306667	0,2	-0,464855
36,310000	0,2	-0,464735
36,313333	0,2	-0,465277
36,316667	0,2	-0,467012
36,320000	0,2	-0,469826
36,323333	0,2	-0,473103
36,326667	0,2	-0,476207
36,330000	0,2	-0,478912
36,333333	0,2	-0,481298
36,336667	0,2	-0,483376
36,340000	0,2	-0,484922
36,343333	0,2	-0,485760
36,346667	0,2	-0,486116
36,350000	0,2	-0,486553
36,353333	0,2	-0,487561
36,356667	0,2	-0,489139
36,360000	0,2	-0,490852
36,363333	0,2	-0,492386
36,366667	0,2	-0,493661
36,370000	0,2	-0,494624
36,373333	0,2	-0,495452
36,376667	0,2	-0,496532
36,380000	0,2	-0,497990
36,383333	0,2	-0,499540
36,386667	0,2	-0,500785
36,390000	0,2	-0,501513
36,393333	0,2	-0,501729
36,396667	0,2	-0,501529
36,400000	0,2	-0,501088
36,403333	0,2	-0,500864
36,406667	0,2	-0,501704
36,410000	0,2	-0,504399
36,413333	0,2	-0,508996
36,416667	0,2	-0,514536
36,420000	0,2	-0,519467
36,423333	0,2	-0,522683
36,426667	0,2	-0,524331
36,430000	0,2	-0,525542
36,433333	0,2	-0,527319
36,436667	0,2	-0,529715
36,440000	0,2	-0,532125
36,443333	0,2	-0,533966
36,446667	0,2	-0,534880
36,450000	0,2	-0,534856
36,453333	0,2	-0,534361
36,456667	0,2	-0,534077
36,460000	0,2	-0,534462
36,463333	0,2	-0,535619
36,466667	0,2	-0,537398
36,470000	0,2	-0,539599
36,473333	0,2	-0,542233
36,476667	0,2	-0,545528
36,480000	0,2	-0,549475
36,483333	0,2	-0,553498
36,486667	0,2	-0,556743
36,490000	0,2	-0,558839
36,493333	0,2	-0,560179
36,496667	0,2	-0,561420
36,500000	0,2	-0,563172
36,503333	0,2	-0,565924
36,506667	0,2	-0,569514
36,510000	0,2	-0,572946
36,513333	0,2	-0,575154
36,516667	0,2	-0,575862
36,520000	0,2	-0,575714
36,523333	0,2	-0,575751
36,526667	0,2	-0,576524
36,530000	0,2	-0,577537
36,533333	0,2	-0,577780
36,536667	0,2	-0,576779
36,540000	0,2	-0,574991
36,543333	0,2	-0,573360
36,546667	0,2	-0,572623
36,550000	0,2	-0,572872
36,553333	0,2	-0,573667
36,556667	0,2	-0,574496
36,560000	0,2	-0,575146
36,563333	0,2	-0,575782
36,566667	0,2	-0,576709
36,570000	0,2	-0,578061
36,573333	0,2	-0,579527
36,576667	0,2	-0,580439
36,580000	0,2	-0,580517
36,583333	0,2	-0,580324
36,586667	0,2	-0,580754
36,590000	0,2	-0,582338
36,593333	0,2	-0,584793
36,596667	0,2	-0,587059
36,600000	0,2	-0,588120
36,603333	0,2	-0,587723
36,606667	0,2	-0,586307
36,610000	0,2	-0,584618
36,613333	0,2	-0,583308
36,616667	0,2	-0,582570
36,620000	0,2	-0,582177
36,623333	0,2	-0,581904
36,626667	0,2	-0,581770
36,630000	0,2	-0,581915
36,633333	0,2	-0,582393
36,636667	0,2	-0,583031
36,640000	0,2	-0,583469
36,643333	0,2	-0,583645
36,646667	0,2	-0,584158
36,650000	0,2	-0,585653
36,653333	0,2	-0,587995
36,656667	0,2	-0,590437
36,660000	0,2	-0,592217
36,663333	0,2	-0,592905
36,666667	0,2	-0,592581
36,670000	0,2	-0,591705
36,673333	0,2	-0,590882
36,676667	0,2	-0,590706
36,680000	0,2	-0,591365
36,683333	0,2	-0,592408
36,686667	0,2	-0,593148
36,690000	0,2	-0,593288
36,693333	0,2	-0,593142
36,696667	0,2	-0,593239
36,700000	0,2	-0,593874
36,703333	0,2	-0,595011
36,706667	0,2	-0,596300
36,710000	0,2	-0,597169
36,713333	0,2	-0,597182
36,716667	0,2	-0,596495
36,720000	0,2	-0,595888
36,723333	0,2	-0,596076
36,726667	0,2	-0,597156
36,730000	0,2	-0,598880
36,733333	0,2	-0,600920
36,736667	0,2	-0,602684
36,740000	0,2	-0,603356
36,743333	0,2	-0,602212
36,746667	0,2	-0,598893
36,750000	0,2	-0,593509
36,753333	0,2	-0,586539
36,756667	0,2	-0,578731
36,760000	0,2	-0,570724
36,763333	0,2	-0,562379
36,766667	0,2	-0,552953
36,770000	0,2	-0,542176
36,773333	0,2	-0,530552
36,776667	0,2	-0,518642
36,780000	0,2	-0,506607
36,783333	0,2	-0,494562
36,786667	0,2	-0,482969
36,790000	0,2	-0,472555
36,793333	0,2	-0,464054
36,796667	0,2	-0,457920
36,800000	0,2	-0,454123
36,803333	0,2	-0,452529
36,806667	0,2	-0,453504
36,810000	0,2	-0,457613
36,813333	0,2	-0,464776
36,816667	0,2	-0,474177
36,820000	0,2	-0,484722
36,823333	0,2	-0,495466
36,826667	0,2	-0,505874
36,830000	0,2	-0,515648
36,833333	0,2	-0,524548
36,836667	0,2	-0,532464
36,840000	0,2	-0,539447
36,843333	0,2	-0,545719
36,846667	0,2	-0,551570
36,850000	0,2	-0,557092
36,853333	0,2	-0,562127
36,856667	0,2	-0,566483
36,860000	0,2	-0,570111
36,863333	0,2	-0,573154
36,866667	0,2	-0,575908
36,870000	0,2	-0,578638
36,873333	0,2	-0,581432
36,876667	0,2	-0,584223
36,880000	0,2	-0,586922
36,883333	0,2	-0,589643
36,886667	0,2	-0,592749
36,890000	0,2	-0,596372
36,893333	0,2	-0,600062
36,896667	0,2	-0,603303
36,900000	0,2	-0,605989
36,903333	0,2	-0,608126
36,906667	0,2	-0,609609
36,910000	0,2	-0,610414
36,913333	0,2	-0,610668
36,916667	0,2	-0,610528
36,920000	0,2	-0,610070
36,923333	0,2	-0,609276
36,926667	0,2	-0,608089
36,930000	0,2	-0,606542
36,933333	0,2	-0,604891
36,936667	0,2	-0,603520
36,940000	0,2	-0,602762
36,943333	0,2	-0,602912
36,946667	0,2	-0,604050
36,950000	0,2	-0,605661
36,953333	0,2	-0,606900
36,956667	0,2	-0,607456
36,960000	0,2	-0,607778
36,963333	0,2	-0,608459
36,966667	0,2	-0,609565
36,970000	0,2	-0,610589
36,973333	0,2	-0,611077
36,976667	0,2	-0,611051
36,980000	0,2	-0,610808
36,983333	0,2	-0,610651
36,986667	0,2	-0,610801
36,990000	0,2	-0,611182
36,993333	0,2	-0,611331
36,996667	0,2	-0,610844
37,000000	0,2	-0,609753
37,003333	0,2	-0,608274
37,006667	0,2	-0,606518
37,010000	0,2	-0,604613
37,013333	0,2	-0,602830
37,016667	0,2	-0,601474
37,020000	0,2	-0,600765
37,023333	0,2	-0,600764
37,026667	0,2	-0,601401
37,030000	0,2	-0,602569
37,033333	0,2	-0,604082
37,036667	0,2	-0,605726
37,040000	0,2	-0,607362
37,043333	0,2	-0,608863
37,046667	0,2	-0,610200
37,050000	0,2	-0,611614
37,053333	0,2	-0,613456
37,056667	0,2	-0,615899
37,060000	0,2	-0,618855
37,063333	0,2	-0,621942
37,066667	0,2	-0,624489
37,070000	0,2	-0,625749
37,073333	0,2	-0,625214
37,076667	0,2	-0,622903
37,080000	0,2	-0,619516
37,083333	0,2	-0,616251
37,086667	0,2	-0,614257
37,090000	0,2	-0,614014
37,093333	0,2	-0,615157
37,096667	0,2	-0,616887
37,100000	0,2	-0,618554
37,103333	0,2	-0,619965
37,106667	0,2	-0,621401
37,110000	0,2	-0,623355
37,113333	0,2	-0,626080
37,116667	0,2	-0,629319
37,120000	0,2	-0,632379
37,123333	0,2	-0,634380
37,126667	0,2	-0,634855
37,130000	0,2	-0,634447
37,133333	0,2	-0,634460
37,136667	0,2	-0,635523
37,140000	0,2	-0,637223
37,143333	0,2	-0,638856
37,146667	0,2	-0,640055
37,150000	0,2	-0,640858
37,153333	0,2	-0,641430
37,156667	0,2	-0,641940
37,160000	0,2	-0,642689
37,163333	0,2	-0,643846
37,166667	0,2	-0,645085
37,170000	0,2	-0,645945
37,173333	0,2	-0,646269
37,176667	0,2	-0,646077
37,180000	0,2	-0,645418
37,183333	0,2	-0,644403
37,186667	0,2	-0,643265
37,190000	0,2	-0,642352
37,193333	0,2	-0,641896
37,196667	0,2	-0,641866
37,200000	0,2	-0,642196
37,203333	0,2	-0,642966
37,206667	0,2	-0,644092
37,210000	0,2	-0,645146
37,213333	0,2	-0,645752
37,216667	0,2	-0,645947
37,220000	0,2	-0,646094
37,223333	0,2	-0,646462
37,226667	0,2	-0,646727
37,230000	0,2	-0,646149
37,233333	0,2	-0,644447
37,236667	0,2	-0,642171
37,240000	0,2	-0,640115
37,243333	0,2	-0,638744
37,246667	0,2	-0,638245
37,250000	0,2	-0,638727
37,253333	0,2	-0,640137
37,256667	0,2	-0,642182
37,260000	0,2	-0,644571
37,263333	0,2	-0,647189
37,266667	0,2	-0,649901
37,270000	0,2	-0,652117
37,273333	0,2	-0,652744
37,276667	0,2	-0,651153
37,280000	0,2	-0,647977
37,283333	0,2	-0,644388
37,286667	0,2	-0,641107
37,290000	0,2	-0,638477
37,293333	0,2	-0,636802
37,296667	0,2	-0,636203
37,300000	0,2	-0,636479
37,303333	0,2	-0,637434
37,306667	0,2	-0,639072
37,310000	0,2	-0,641084
37,313333	0,2	-0,642579
37,316667	0,2	-0,642770
37,320000	0,2	-0,641621
37,323333	0,2	-0,639736
37,326667	0,2	-0,637907
37,330000	0,2	-0,636676
37,333333	0,2	-0,636098
37,336667	0,2	-0,636047
37,340000	0,2	-0,636648
37,343333	0,2	-0,637953
37,346667	0,2	-0,639528
37,350000	0,2	-0,640875
37,353333	0,2	-0,641942
37,356667	0,2	-0,642965
37,360000	0,2	-0,643985
37,363333	0,2	-0,644818
37,366667	0,2	-0,645429
37,370000	0,2	-0,645837
37,373333	0,2	-0,645890
37,376667	0,2	-0,645672
37,380000	0,2	-0,645660
37,383333	0,2	-0,645996
37,386667	0,2	-0,646070
37,390000	0,2	-0,645150
37,393333	0,2	-0,643097
37,396667	0,2	-0,640333
37,400000	0,2	-0,637411
37,403333	0,2	-0,634858
37,406667	0,2	-0,633199
37,410000	0,2	-0,632734
37,413333	0,2	-0,633342
37,416667	0,2	-0,634568
37,420000	0,2	-0,635833
37,423333	0,2	-0,636793
37,426667	0,2	-0,637450
37,430000	0,2	-0,637915
37,433333	0,2	-0,638416
37,436667	0,2	-0,639233
37,440000	0,2	-0,640232
37,443333	0,2	-0,640857
37,446667	0,2	-0,640707
37,450000	0,2	-0,639865
37,453333	0,2	-0,638718
37,456667	0,2	-0,637613
37,460000	0,2	-0,636755
37,463333	0,2	-0,636240
37,466667	0,2	-0,636061
37,470000	0,2	-0,636193
37,473333	0,2	-0,636630
37,476667	0,2	-0,637151
37,480000	0,2	-0,637231
37,483333	0,2	-0,636464
37,486667	0,2	-0,635042
37,490000	0,2	-0,633566
37,493333	0,2	-0,632375
37,496667	0,2	-0,631328
37,500000	0,2	-0,630322
37,503333	0,2	-0,629654
37,506667	0,2	-0,629662
37,510000	0,2	-0,630253
37,513333	0,2	-0,630901
37,516667	0,2	-0,630968
37,520000	0,2	-0,630213
37,523333	0,2	-0,629116
37,526667	0,2	-0,628452
37,530000	0,2	-0,628582
37,533333	0,2	-0,629293
37,536667	0,2	-0,630019
37,540000	0,2	-0,630284
37,543333	0,2	-0,630158
37,546667	0,2	-0,630053
37,550000	0,2	-0,630072
37,553333	0,2	-0,629793
37,556667	0,2	-0,628772
37,560000	0,2	-0,627156
37,563333	0,2	-0,625610
37,566667	0,2	-0,624658
37,570000	0,2	-0,624268
37,573333	0,2	-0,624023
37,576667	0,2	-0,623601
37,580000	0,2	-0,623048
37,583333	0,2	-0,622505
37,586667	0,2	-0,621957
37,590000	0,2	-0,621441
37,593333	0,2	-0,621165
37,596667	0,2	-0,621203
37,600000	0,2	-0,621285
37,603333	0,2	-0,621132
37,606667	0,2	-0,620822
37,610000	0,2	-0,620636
37,613333	0,2	-0,620870
37,616667	0,2	-0,621725
37,620000	0,2	-0,622933
37,623333	0,2	-0,623698
37,626667	0,2	-0,623372
37,630000	0,2	-0,622085
37,633333	0,2	-0,620383
37,636667	0,2	-0,618427
37,640000	0,2	-0,616105
37,643333	0,2	-0,613730
37,646667	0,2	-0,612009
37,650000	0,2	-0,611517
37,653333	0,2	-0,612612
37,656667	0,2	-0,615364
37,660000	0,2	-0,619263
37,663333	0,2	-0,623280
37,666667	0,2	-0,626382
37,670000	0,2	-0,628106
37,673333	0,2	-0,628500
37,676667	0,2	-0,627631
37,680000	0,2	-0,625730
37,683333	0,2	-0,623535
37,686667	0,2	-0,621961
37,690000	0,2	-0,621514
37,693333	0,2	-0,622017
37,696667	0,2	-0,622853
37,700000	0,2	-0,623518
37,703333	0,2	-0,623988
37,706667	0,2	-0,624524
37,710000	0,2	-0,625263
37,713333	0,2	-0,626070
37,716667	0,2	-0,626469
37,720000	0,2	-0,625860
37,723333	0,2	-0,624088
37,726667	0,2	-0,621544
37,730000	0,2	-0,618856
37,733333	0,2	-0,616720
37,736667	0,2	-0,615567
37,740000	0,2	-0,615231
37,743333	0,2	-0,615346
37,746667	0,2	-0,615854
37,750000	0,2	-0,616779
37,753333	0,2	-0,617860
37,756667	0,2	-0,618668
37,760000	0,2	-0,618806
37,763333	0,2	-0,618178
37,766667	0,2	-0,617258
37,770000	0,2	-0,616722
37,773333	0,2	-0,616814
37,776667	0,2	-0,617367
37,780000	0,2	-0,618120
37,783333	0,2	-0,618765
37,786667	0,2	-0,619059
37,790000	0,2	-0,619081
37,793333	0,2	-0,619142
37,796667	0,2	-0,619278
37,800000	0,2	-0,619111
37,803333	0,2	-0,618290
37,806667	0,2	-0,616876
37,810000	0,2	-0,615330
37,813333	0,2	-0,614067
37,816667	0,2	-0,613013
37,820000	0,2	-0,611839
37,823333	0,2	-0,610605
37,826667	0,2	-0,609747
37,830000	0,2	-0,609551
37,833333	0,2	-0,610036
37,836667	0,2	-0,611097
37,840000	0,2	-0,612481
37,843333	0,2	-0,613865
37,846667	0,2	-0,615025
37,850000	0,2	-0,615631
37,853333	0,2	-0,615220
37,856667	0,2	-0,613764
37,860000	0,2	-0,611780
37,863333	0,2	-0,609867
37,866667	0,2	-0,608475
37,870000	0,2	-0,607735
37,873333	0,2	-0,607326
37,876667	0,2	-0,606767
37,880000	0,2	-0,605729
37,883333	0,2	-0,604076
37,886667	0,2	-0,602125
37,890000	0,2	-0,600723
37,893333	0,2	-0,600592
37,896667	0,2	-0,601741
37,900000	0,2	-0,603618
37,903333	0,2	-0,605632
37,906667	0,2	-0,607531
37,910000	0,2	-0,609179
37,913333	0,2	-0,610223
37,916667	0,2	-0,610365
37,920000	0,2	-0,609738
37,923333	0,2	-0,608865
37,926667	0,2	-0,608264
37,930000	0,2	-0,607963
37,933333	0,2	-0,607578
37,936667	0,2	-0,606827
37,940000	0,2	-0,605644
37,943333	0,2	-0,604045
37,946667	0,2	-0,602308
37,950000	0,2	-0,600958
37,953333	0,2	-0,600271
37,956667	0,2	-0,600130
37,960000	0,2	-0,600406
37,963333	0,2	-0,601051
37,966667	0,2	-0,601895
37,970000	0,2	-0,602725
37,973333	0,2	-0,603527
37,976667	0,2	-0,604376
37,980000	0,2	-0,605153
37,983333	0,2	-0,605621
37,986667	0,2	-0,605758
37,990000	0,2	-0,605818
37,993333	0,2	-0,606028
37,996667	0,2	-0,606368
38,000000	0,2	-0,606702
38,003333	0,2	-0,606854
38,006667	0,2	-0,606580
38,010000	0,2	-0,605863
38,013333	0,2	-0,605263
38,016667	0,2	-0,605543
38,020000	0,2	-0,606812
38,023333	0,2	-0,608221
38,026667	0,2	-0,608485
38,030000	0,2	-0,606848
38,033333	0,2	-0,603703
38,036667	0,2	-0,600225
38,040000	0,2	-0,597524
38,043333	0,2	-0,596299
38,046667	0,2	-0,596939
38,050000	0,2	-0,599296
38,053333	0,2	-0,602465
38,056667	0,2	-0,605377
38,060000	0,2	-0,607425
38,063333	0,2	-0,608271
38,066667	0,2	-0,607567
38,070000	0,2	-0,605207
38,073333	0,2	-0,601578
38,076667	0,2	-0,597491
38,080000	0,2	-0,593994
38,083333	0,2	-0,591830
38,086667	0,2	-0,591015
38,090000	0,2	-0,591291
38,093333	0,2	-0,592562
38,096667	0,2	-0,594594
38,100000	0,2	-0,596658
38,103333	0,2	-0,597795
38,106667	0,2	-0,597533
38,110000	0,2	-0,596200
38,113333	0,2	-0,594404
38,116667	0,2	-0,592402
38,120000	0,2	-0,590102
38,123333	0,2	-0,587489
38,126667	0,2	-0,584906
38,130000	0,2	-0,582881
38,133333	0,2	-0,581681
38,136667	0,2	-0,581095
38,140000	0,2	-0,580662
38,143333	0,2	-0,580020
38,146667	0,2	-0,578989
38,150000	0,2	-0,577431
38,153333	0,2	-0,575167
38,156667	0,2	-0,572050
38,160000	0,2	-0,568190
38,163333	0,2	-0,563912
38,166667	0,2	-0,559436
38,170000	0,2	-0,554935
38,173333	0,2	-0,550664
38,176667	0,2	-0,546733
38,180000	0,2	-0,542994
38,183333	0,2	-0,539249
38,186667	0,2	-0,535426
38,190000	0,2	-0,531554
38,193333	0,2	-0,527826
38,196667	0,2	-0,524639
38,200000	0,2	-0,522354
38,203333	0,2	-0,521081
38,206667	0,2	-0,520676
38,210000	0,2	-0,520872
38,213333	0,2	-0,521532
38,216667	0,2	-0,522684
38,220000	0,2	-0,524331
38,223333	0,2	-0,526503
38,226667	0,2	-0,529410
38,230000	0,2	-0,533125
38,233333	0,2	-0,537121
38,236667	0,2	-0,540460
38,240000	0,2	-0,542466
38,243333	0,2	-0,543265
38,246667	0,2	-0,543772
38,250000	0,2	-0,544881
38,253333	0,2	-0,546776
38,256667	0,2	-0,549115
38,260000	0,2	-0,551499
38,263333	0,2	-0,553765
38,266667	0,2	-0,556222
38,270000	0,2	-0,559343
38,273333	0,2	-0,563002
38,276667	0,2	-0,566377
38,280000	0,2	-0,568727
38,283333	0,2	-0,569951
38,286667	0,2	-0,570383
38,290000	0,2	-0,570430
38,293333	0,2	-0,570459
38,296667	0,2	-0,570829
38,300000	0,2	-0,571670
38,303333	0,2	-0,572681
38,306667	0,2	-0,573526
38,310000	0,2	-0,574263
38,313333	0,2	-0,575293
38,316667	0,2	-0,576861
38,320000	0,2	-0,578586
38,323333	0,2	-0,579760
38,326667	0,2	-0,579952
38,330000	0,2	-0,579140
38,333333	0,2	-0,577715
38,336667	0,2	-0,576257
38,340000	0,2	-0,575045
38,343333	0,2	-0,574067
38,346667	0,2	-0,573378
38,350000	0,2	-0,573014
38,353333	0,2	-0,572771
38,356667	0,2	-0,572337
38,360000	0,2	-0,571624
38,363333	0,2	-0,570855
38,366667	0,2	-0,570300
38,370000	0,2	-0,570063
38,373333	0,2	-0,570185
38,376667	0,2	-0,570760
38,380000	0,2	-0,571825
38,383333	0,2	-0,573179
38,386667	0,2	-0,574626
38,390000	0,2	-0,576174
38,393333	0,2	-0,577661
38,396667	0,2	-0,578648
38,400000	0,2	-0,578829
38,403333	0,2	-0,578213
38,406667	0,2	-0,577094
38,410000	0,2	-0,575941
38,413333	0,2	-0,575019
38,416667	0,2	-0,574299
38,420000	0,2	-0,573809
38,423333	0,2	-0,573654
38,426667	0,2	-0,573738
38,430000	0,2	-0,573693
38,433333	0,2	-0,573035
38,436667	0,2	-0,571650
38,440000	0,2	-0,570150
38,443333	0,2	-0,569407
38,446667	0,2	-0,569755
38,450000	0,2	-0,570833
38,453333	0,2	-0,572081
38,456667	0,2	-0,573206
38,460000	0,2	-0,574122
38,463333	0,2	-0,574530
38,466667	0,2	-0,574117
38,470000	0,2	-0,573215
38,473333	0,2	-0,572664
38,476667	0,2	-0,573013
38,480000	0,2	-0,574112
38,483333	0,2	-0,575352
38,486667	0,2	-0,576208
38,490000	0,2	-0,576572
38,493333	0,2	-0,576562
38,496667	0,2	-0,576188
38,500000	0,2	-0,575408
38,503333	0,2	-0,574317
38,506667	0,2	-0,573096
38,510000	0,2	-0,571907
38,513333	0,2	-0,570903
38,516667	0,2	-0,570147
38,520000	0,2	-0,569599
38,523333	0,2	-0,569313
38,526667	0,2	-0,569393
38,530000	0,2	-0,569752
38,533333	0,2	-0,570035
38,536667	0,2	-0,569819
38,540000	0,2	-0,569075
38,543333	0,2	-0,568308
38,546667	0,2	-0,568218
38,550000	0,2	-0,569397
38,553333	0,2	-0,571826
38,556667	0,2	-0,574379
38,560000	0,2	-0,575553
38,563333	0,2	-0,574919
38,566667	0,2	-0,573270
38,570000	0,2	-0,571621
38,573333	0,2	-0,570727
38,576667	0,2	-0,570974
38,580000	0,2	-0,571964
38,583333	0,2	-0,572630
38,586667	0,2	-0,572155
38,590000	0,2	-0,570448
38,593333	0,2	-0,567851
38,596667	0,2	-0,564970
38,600000	0,2	-0,562474
38,603333	0,2	-0,560807
38,606667	0,2	-0,560192
38,610000	0,2	-0,560580
38,613333	0,2	-0,561526
38,616667	0,2	-0,562474
38,620000	0,2	-0,563229
38,623333	0,2	-0,563950
38,626667	0,2	-0,564864
38,630000	0,2	-0,566223
38,633333	0,2	-0,568090
38,636667	0,2	-0,570082
38,640000	0,2	-0,571688
38,643333	0,2	-0,572546
38,646667	0,2	-0,572304
38,650000	0,2	-0,570840
38,653333	0,2	-0,568658
38,656667	0,2	-0,566602
38,660000	0,2	-0,565267
38,663333	0,2	-0,564716
38,666667	0,2	-0,564552
38,670000	0,2	-0,564444
38,673333	0,2	-0,564461
38,676667	0,2	-0,564611
38,680000	0,2	-0,564449
38,683333	0,2	-0,563543
38,686667	0,2	-0,562033
38,690000	0,2	-0,560486
38,693333	0,2	-0,559245
38,696667	0,2	-0,558118
38,700000	0,2	-0,556877
38,703333	0,2	-0,555738
38,706667	0,2	-0,555112
38,710000	0,2	-0,555149
38,713333	0,2	-0,555655
38,716667	0,2	-0,556362
38,720000	0,2	-0,557148
38,723333	0,2	-0,557812
38,726667	0,2	-0,557978
38,730000	0,2	-0,557522
38,733333	0,2	-0,556731
38,736667	0,2	-0,555933
38,740000	0,2	-0,555263
38,743333	0,2	-0,554613
38,746667	0,2	-0,553802
38,750000	0,2	-0,552958
38,753333	0,2	-0,552488
38,756667	0,2	-0,552635
38,760000	0,2	-0,553407
38,763333	0,2	-0,554848
38,766667	0,2	-0,556932
38,770000	0,2	-0,559235
38,773333	0,2	-0,560974
38,776667	0,2	-0,561412
38,780000	0,2	-0,560374
38,783333	0,2	-0,558450
38,786667	0,2	-0,556580
38,790000	0,2	-0,555354
38,793333	0,2	-0,554525
38,796667	0,2	-0,553355
38,800000	0,2	-0,551660
38,803333	0,2	-0,550098
38,806667	0,2	-0,549279
38,810000	0,2	-0,549106
38,813333	0,2	-0,549107
38,816667	0,2	-0,548984
38,820000	0,2	-0,548733
38,823333	0,2	-0,548623
38,826667	0,2	-0,548971
38,830000	0,2	-0,549683
38,833333	0,2	-0,550291
38,836667	0,2	-0,550467
38,840000	0,2	-0,550216
38,843333	0,2	-0,549706
38,846667	0,2	-0,549101
38,850000	0,2	-0,548526
38,853333	0,2	-0,548016
38,856667	0,2	-0,547417
38,860000	0,2	-0,546640
38,863333	0,2	-0,546018
38,866667	0,2	-0,545912
38,870000	0,2	-0,546122
38,873333	0,2	-0,546233
38,876667	0,2	-0,546202
38,880000	0,2	-0,546122
38,883333	0,2	-0,545829
38,886667	0,2	-0,545159
38,890000	0,2	-0,544411
38,893333	0,2	-0,544200
38,896667	0,2	-0,544656
38,900000	0,2	-0,545159
38,903333	0,2	-0,545053
38,906667	0,2	-0,544072
38,910000	0,2	-0,542246
38,913333	0,2	-0,539954
38,916667	0,2	-0,537833
38,920000	0,2	-0,536405
38,923333	0,2	-0,535858
38,926667	0,2	-0,536031
38,930000	0,2	-0,536663
38,933333	0,2	-0,537593
38,936667	0,2	-0,538502
38,940000	0,2	-0,538921
38,943333	0,2	-0,538784
38,946667	0,2	-0,538510
38,950000	0,2	-0,538520
38,953333	0,2	-0,538826
38,956667	0,2	-0,539111
38,960000	0,2	-0,539117
38,963333	0,2	-0,538815
38,966667	0,2	-0,538236
38,970000	0,2	-0,537390
38,973333	0,2	-0,536365
38,976667	0,2	-0,535284
38,980000	0,2	-0,534075
38,983333	0,2	-0,532609
38,986667	0,2	-0,531204
38,990000	0,2	-0,530552
38,993333	0,2	-0,530917
38,996667	0,2	-0,531853
39,000000	0,2	-0,532681
39,003333	0,2	-0,532997
39,006667	0,2	-0,532896
39,010000	0,2	-0,532637
39,013333	0,2	-0,532221
39,016667	0,2	-0,531606
39,020000	0,2	-0,530994
39,023333	0,2	-0,530566
39,026667	0,2	-0,530205
39,030000	0,2	-0,529691
39,033333	0,2	-0,529104
39,036667	0,2	-0,528888
39,040000	0,2	-0,529291
39,043333	0,2	-0,529896
39,046667	0,2	-0,529966
39,050000	0,2	-0,529179
39,053333	0,2	-0,527882
39,056667	0,2	-0,526629
39,060000	0,2	-0,525575
39,063333	0,2	-0,524568
39,066667	0,2	-0,523771
39,070000	0,2	-0,523727
39,073333	0,2	-0,524674
39,076667	0,2	-0,526203
39,080000	0,2	-0,527712
39,083333	0,2	-0,528837
39,086667	0,2	-0,529405
39,090000	0,2	-0,529292
39,093333	0,2	-0,528469
39,096667	0,2	-0,527180
39,100000	0,2	-0,525967
39,103333	0,2	-0,525375
39,106667	0,2	-0,525488
39,110000	0,2	-0,525815
39,113333	0,2	-0,525649
39,116667	0,2	-0,524612
39,120000	0,2	-0,522950
39,123333	0,2	-0,521396
39,126667	0,2	-0,520604
39,130000	0,2	-0,520404
39,133333	0,2	-0,519762
39,136667	0,2	-0,517896
39,140000	0,2	-0,515094
39,143333	0,2	-0,512186
39,146667	0,2	-0,509873
39,150000	0,2	-0,508617
39,153333	0,2	-0,508573
39,156667	0,2	-0,509720
39,160000	0,2	-0,512023
39,163333	0,2	-0,515128
39,166667	0,2	-0,518261
39,170000	0,2	-0,520669
39,173333	0,2	-0,521920
39,176667	0,2	-0,521847
39,180000	0,2	-0,520592
39,183333	0,2	-0,518820
39,186667	0,2	-0,517565
39,190000	0,2	-0,517413
39,193333	0,2	-0,517962
39,196667	0,2	-0,518269
39,200000	0,2	-0,517779
39,203333	0,2	-0,516667
39,206667	0,2	-0,515206
39,210000	0,2	-0,513361
39,213333	0,2	-0,511212
39,216667	0,2	-0,509049
39,220000	0,2	-0,507185
39,223333	0,2	-0,506106
39,226667	0,2	-0,506225
39,230000	0,2	-0,507403
39,233333	0,2	-0,509057
39,236667	0,2	-0,510459
39,240000	0,2	-0,511032
39,243333	0,2	-0,510825
39,246667	0,2	-0,510443
39,250000	0,2	-0,510264
39,253333	0,2	-0,510252
39,256667	0,2	-0,510407
39,260000	0,2	-0,510708
39,263333	0,2	-0,510871
39,266667	0,2	-0,510745
39,270000	0,2	-0,510635
39,273333	0,2	-0,510728
39,276667	0,2	-0,510544
39,280000	0,2	-0,509487
39,283333	0,2	-0,507647
39,286667	0,2	-0,505704
39,290000	0,2	-0,504206
39,293333	0,2	-0,503305
39,296667	0,2	-0,503166
39,300000	0,2	-0,503962
39,303333	0,2	-0,505358
39,306667	0,2	-0,506664
39,310000	0,2	-0,507361
39,313333	0,2	-0,507107
39,316667	0,2	-0,505790
39,320000	0,2	-0,503964
39,323333	0,2	-0,502645
39,326667	0,2	-0,502346
39,330000	0,2	-0,502780
39,333333	0,2	-0,503439
39,336667	0,2	-0,503973
39,340000	0,2	-0,504280
39,343333	0,2	-0,504474
39,346667	0,2	-0,504626
39,350000	0,2	-0,504773
39,353333	0,2	-0,504986
39,356667	0,2	-0,505003
39,360000	0,2	-0,504280
39,363333	0,2	-0,502677
39,366667	0,2	-0,500798
39,370000	0,2	-0,499448
39,373333	0,2	-0,498850
39,376667	0,2	-0,498631
39,380000	0,2	-0,498462
39,383333	0,2	-0,498447
39,386667	0,2	-0,498828
39,390000	0,2	-0,499505
39,393333	0,2	-0,500135
39,396667	0,2	-0,500574
39,400000	0,2	-0,500747
39,403333	0,2	-0,500409
39,406667	0,2	-0,499472
39,410000	0,2	-0,498237
39,413333	0,2	-0,497098
39,416667	0,2	-0,496283
39,420000	0,2	-0,495940
39,423333	0,2	-0,496165
39,426667	0,2	-0,496730
39,430000	0,2	-0,497082
39,433333	0,2	-0,496887
39,436667	0,2	-0,496265
39,440000	0,2	-0,495518
39,443333	0,2	-0,494968
39,446667	0,2	-0,494971
39,450000	0,2	-0,495782
39,453333	0,2	-0,497112
39,456667	0,2	-0,498033
39,460000	0,2	-0,497880
39,463333	0,2	-0,497052
39,466667	0,2	-0,496469
39,470000	0,2	-0,496484
39,473333	0,2	-0,496671
39,476667	0,2	-0,496448
39,480000	0,2	-0,495608
39,483333	0,2	-0,494270
39,486667	0,2	-0,492775
39,490000	0,2	-0,491633
39,493333	0,2	-0,491078
39,496667	0,2	-0,490891
39,500000	0,2	-0,490943
39,503333	0,2	-0,491435
39,506667	0,2	-0,492524
39,510000	0,2	-0,494093
39,513333	0,2	-0,495680
39,516667	0,2	-0,496455
39,520000	0,2	-0,495699
39,523333	0,2	-0,493542
39,526667	0,2	-0,491058
39,530000	0,2	-0,489414
39,533333	0,2	-0,488944
39,536667	0,2	-0,489187
39,540000	0,2	-0,489590
39,543333	0,2	-0,489922
39,546667	0,2	-0,490190
39,550000	0,2	-0,490306
39,553333	0,2	-0,490065
39,556667	0,2	-0,489600
39,560000	0,2	-0,489326
39,563333	0,2	-0,489497
39,566667	0,2	-0,490247
39,570000	0,2	-0,491641
39,573333	0,2	-0,493272
39,576667	0,2	-0,494316
39,580000	0,2	-0,494238
39,583333	0,2	-0,493106
39,586667	0,2	-0,491238
39,590000	0,2	-0,489093
39,593333	0,2	-0,487483
39,596667	0,2	-0,487111
39,600000	0,2	-0,487889
39,603333	0,2	-0,489167
39,606667	0,2	-0,490359
39,610000	0,2	-0,491082
39,613333	0,2	-0,491210
39,616667	0,2	-0,491190
39,620000	0,2	-0,491866
39,623333	0,2	-0,493676
39,626667	0,2	-0,496202
39,630000	0,2	-0,498445
39,633333	0,2	-0,499412
39,636667	0,2	-0,498531
39,640000	0,2	-0,495835
39,643333	0,2	-0,492138
39,646667	0,2	-0,488769
39,650000	0,2	-0,486748
39,653333	0,2	-0,486371
39,656667	0,2	-0,487311
39,660000	0,2	-0,488752
39,663333	0,2	-0,489745
39,666667	0,2	-0,489805
39,670000	0,2	-0,489032
39,673333	0,2	-0,487694
39,676667	0,2	-0,485966
39,680000	0,2	-0,484080
39,683333	0,2	-0,482373
39,686667	0,2	-0,481024
39,690000	0,2	-0,480101
39,693333	0,2	-0,479780
39,696667	0,2	-0,479977
39,700000	0,2	-0,480160
39,703333	0,2	-0,480073
39,706667	0,2	-0,480101
39,710000	0,2	-0,480751
39,713333	0,2	-0,482195
39,716667	0,2	-0,484167
39,720000	0,2	-0,485961
39,723333	0,2	-0,486915
39,726667	0,2	-0,487158
39,730000	0,2	-0,487435
39,733333	0,2	-0,488145
39,736667	0,2	-0,488985
39,740000	0,2	-0,489480
39,743333	0,2	-0,489495
39,746667	0,2	-0,489220
39,750000	0,2	-0,488860
39,753333	0,2	-0,488450
39,756667	0,2	-0,487898
39,760000	0,2	-0,487097
39,763333	0,2	-0,486182
39,766667	0,2	-0,485677
39,770000	0,2	-0,485967
39,773333	0,2	-0,486772
39,776667	0,2	-0,487408
39,780000	0,2	-0,487359
39,783333	0,2	-0,486705
39,786667	0,2	-0,486098
39,790000	0,2	-0,485991
39,793333	0,2	-0,486034
39,796667	0,2	-0,485549
39,800000	0,2	-0,484480
39,803333	0,2	-0,483567
39,806667	0,2	-0,483667
39,810000	0,2	-0,485029
39,813333	0,2	-0,487041
39,816667	0,2	-0,488609
39,820000	0,2	-0,488959
39,823333	0,2	-0,487930
39,826667	0,2	-0,485730
39,830000	0,2	-0,482975
39,833333	0,2	-0,480676
39,836667	0,2	-0,479660
39,840000	0,2	-0,479985
39,843333	0,2	-0,480884
39,846667	0,2	-0,481501
39,850000	0,2	-0,481715
39,853333	0,2	-0,481951
39,856667	0,2	-0,482543
39,860000	0,2	-0,483430
39,863333	0,2	-0,484142
39,866667	0,2	-0,484204
39,870000	0,2	-0,483656
39,873333	0,2	-0,483079
39,876667	0,2	-0,483146
39,880000	0,2	-0,484081
39,883333	0,2	-0,485444
39,886667	0,2	-0,486633
39,890000	0,2	-0,487539
39,893333	0,2	-0,488303
39,896667	0,2	-0,488734
39,900000	0,2	-0,488517
39,903333	0,2	-0,487589
39,906667	0,2	-0,486185
39,910000	0,2	-0,484805
39,913333	0,2	-0,484030
39,916667	0,2	-0,484273
39,920000	0,2	-0,485457
39,923333	0,2	-0,486764
39,926667	0,2	-0,487189
39,930000	0,2	-0,486582
39,933333	0,2	-0,485587
39,936667	0,2	-0,484579
39,940000	0,2	-0,483521
39,943333	0,2	-0,482623
39,946667	0,2	-0,482260
39,950000	0,2	-0,482623
39,953333	0,2	-0,483748
39,956667	0,2	-0,485364
39,960000	0,2	-0,486857
39,963333	0,2	-0,487726
39,966667	0,2	-0,487884
39,970000	0,2	-0,487586
39,973333	0,2	-0,487212
39,976667	0,2	-0,486997
39,980000	0,2	-0,486891
39,983333	0,2	-0,486624
39,986667	0,2	-0,485883
39,990000	0,2	-0,484628
39,993333	0,2	-0,483246
39,996667	0,2	-0,482201
40,000000	0,2	-0,481615
