# Supplementary material for: Dynamics of the compartmentalized Streptomyces chromosome during metabolic differentiation
Source: Nat Commun. 2021 Sep 1;12:5221. doi: 10.1038/s41467-021-25462-1 (PMC8410849; doi:10.1038/s41467-021-25462-1)
Supplement: Supplementary file 9 — Source Data [file 41467_2021_25462_MOESM9_ESM.zip › Source Data/Source_data_Supplementary-Fig_2C/WT_48h_2.txt]

File Path	chrom://actine-inst-00/ChromeleonLocal/Instrument Data/U3000/utilisateurs/Herve/stephanie congo 30-04-2021/05-05-21-congoSteph-insert-1.seq/824.smp/UV_VIS_2.channel/UV_VIS_2.chm
Channel	UV_VIS_2

Injection Information:
Data Vault	ChromeleonLocal
Injection	35-WT-MP5-48H-NT
Injection Number	35
Position	RE3
Comment	
Processing Method	Basic Quantitative
Instrument Method	Meth Congo40min
Type	Unknown
Status	Finished
Injection Date	11/05/2021
Injection Time	15:47:15
Injection Volume (µl)	80,000
Dilution Factor	1,0000
Weight	1,0000

Chromatogram Data Information:
Time Min. (min)	0,000000
Time Max. (min)	40,000000
Data Points	12001
Detector	UV
Generating Data System	Chromeleon 7.2.9.11323
Exporting Data System	Chromeleon 7.2.9.0
Operator	Instrument Controller
Signal Quantity	Absorbance
Signal Unit	mAU
Signal Min.	-3,063568
Signal Max.	103,085473
Channel	UV_VIS_2
Driver Name	DAD3000.dll
Channel Type	Evaluation
Min. Step (s)	0,2
Max. Step (s)	0,2
Average Step (s)	0,2

Signal Parameter Information:
Signal Info	WVL:297 nm

Chromatogram Data:
Time (min)	Step (s)	Value (mAU)
0,000000	n.a.	0,000000
0,003333	0,2	-0,000485
0,006667	0,2	-0,003866
0,010000	0,2	-0,014823
0,013333	0,2	-0,037000
0,016667	0,2	-0,068756
0,020000	0,2	-0,103129
0,023333	0,2	-0,131930
0,026667	0,2	-0,149704
0,030000	0,2	-0,155231
0,033333	0,2	-0,151115
0,036667	0,2	-0,142145
0,040000	0,2	-0,132961
0,043333	0,2	-0,126450
0,046667	0,2	-0,123672
0,050000	0,2	-0,124447
0,053333	0,2	-0,127762
0,056667	0,2	-0,132172
0,060000	0,2	-0,136219
0,063333	0,2	-0,138787
0,066667	0,2	-0,139376
0,070000	0,2	-0,138051
0,073333	0,2	-0,135314
0,076667	0,2	-0,132037
0,080000	0,2	-0,129159
0,083333	0,2	-0,127370
0,086667	0,2	-0,127134
0,090000	0,2	-0,128735
0,093333	0,2	-0,131917
0,096667	0,2	-0,135557
0,100000	0,2	-0,138319
0,103333	0,2	-0,139888
0,106667	0,2	-0,141186
0,110000	0,2	-0,143289
0,113333	0,2	-0,146477
0,116667	0,2	-0,150318
0,120000	0,2	-0,154364
0,123333	0,2	-0,158587
0,126667	0,2	-0,162993
0,130000	0,2	-0,167188
0,133333	0,2	-0,170862
0,136667	0,2	-0,174270
0,140000	0,2	-0,177872
0,143333	0,2	-0,181906
0,146667	0,2	-0,186403
0,150000	0,2	-0,191289
0,153333	0,2	-0,196215
0,156667	0,2	-0,200619
0,160000	0,2	-0,204318
0,163333	0,2	-0,207714
0,166667	0,2	-0,211297
0,170000	0,2	-0,215313
0,173333	0,2	-0,219884
0,176667	0,2	-0,225160
0,180000	0,2	-0,231001
0,183333	0,2	-0,236710
0,186667	0,2	-0,241663
0,190000	0,2	-0,246014
0,193333	0,2	-0,250368
0,196667	0,2	-0,255102
0,200000	0,2	-0,260257
0,203333	0,2	-0,265693
0,206667	0,2	-0,271201
0,210000	0,2	-0,276587
0,213333	0,2	-0,281757
0,216667	0,2	-0,286736
0,220000	0,2	-0,291597
0,223333	0,2	-0,296393
0,226667	0,2	-0,301141
0,230000	0,2	-0,305843
0,233333	0,2	-0,310469
0,236667	0,2	-0,314962
0,240000	0,2	-0,319437
0,243333	0,2	-0,324291
0,246667	0,2	-0,329825
0,250000	0,2	-0,335947
0,253333	0,2	-0,342318
0,256667	0,2	-0,348452
0,260000	0,2	-0,353832
0,263333	0,2	-0,358280
0,266667	0,2	-0,362030
0,270000	0,2	-0,365479
0,273333	0,2	-0,369041
0,276667	0,2	-0,373130
0,280000	0,2	-0,378025
0,283333	0,2	-0,383616
0,286667	0,2	-0,389505
0,290000	0,2	-0,395397
0,293333	0,2	-0,401255
0,296667	0,2	-0,407181
0,300000	0,2	-0,413190
0,303333	0,2	-0,419063
0,306667	0,2	-0,424531
0,310000	0,2	-0,429533
0,313333	0,2	-0,434215
0,316667	0,2	-0,438832
0,320000	0,2	-0,443649
0,323333	0,2	-0,448708
0,326667	0,2	-0,453793
0,330000	0,2	-0,458731
0,333333	0,2	-0,463566
0,336667	0,2	-0,468372
0,340000	0,2	-0,473090
0,343333	0,2	-0,477763
0,346667	0,2	-0,482885
0,350000	0,2	-0,489107
0,353333	0,2	-0,496475
0,356667	0,2	-0,504270
0,360000	0,2	-0,511510
0,363333	0,2	-0,517545
0,366667	0,2	-0,522580
0,370000	0,2	-0,527366
0,373333	0,2	-0,532367
0,376667	0,2	-0,537722
0,380000	0,2	-0,543701
0,383333	0,2	-0,550674
0,386667	0,2	-0,558617
0,390000	0,2	-0,566665
0,393333	0,2	-0,573649
0,396667	0,2	-0,579185
0,400000	0,2	-0,583722
0,403333	0,2	-0,588080
0,406667	0,2	-0,593169
0,410000	0,2	-0,599294
0,413333	0,2	-0,605827
0,416667	0,2	-0,611919
0,420000	0,2	-0,617151
0,423333	0,2	-0,621723
0,426667	0,2	-0,626277
0,430000	0,2	-0,631437
0,433333	0,2	-0,637609
0,436667	0,2	-0,645047
0,440000	0,2	-0,653751
0,443333	0,2	-0,663456
0,446667	0,2	-0,673670
0,450000	0,2	-0,683600
0,453333	0,2	-0,692545
0,456667	0,2	-0,700573
0,460000	0,2	-0,708326
0,463333	0,2	-0,716249
0,466667	0,2	-0,724377
0,470000	0,2	-0,732537
0,473333	0,2	-0,740480
0,476667	0,2	-0,748121
0,480000	0,2	-0,755551
0,483333	0,2	-0,762790
0,486667	0,2	-0,769790
0,490000	0,2	-0,776420
0,493333	0,2	-0,782368
0,496667	0,2	-0,787460
0,500000	0,2	-0,792219
0,503333	0,2	-0,797790
0,506667	0,2	-0,805015
0,510000	0,2	-0,813764
0,513333	0,2	-0,823404
0,516667	0,2	-0,833579
0,520000	0,2	-0,844175
0,523333	0,2	-0,854920
0,526667	0,2	-0,865504
0,530000	0,2	-0,875860
0,533333	0,2	-0,886092
0,536667	0,2	-0,896311
0,540000	0,2	-0,906283
0,543333	0,2	-0,915310
0,546667	0,2	-0,922926
0,550000	0,2	-0,929465
0,553333	0,2	-0,935574
0,556667	0,2	-0,941573
0,560000	0,2	-0,947610
0,563333	0,2	-0,954083
0,566667	0,2	-0,961519
0,570000	0,2	-0,970119
0,573333	0,2	-0,979583
0,576667	0,2	-0,989387
0,580000	0,2	-0,999204
0,583333	0,2	-1,009042
0,586667	0,2	-1,019044
0,590000	0,2	-1,029429
0,593333	0,2	-1,040546
0,596667	0,2	-1,052520
0,600000	0,2	-1,064998
0,603333	0,2	-1,077387
0,606667	0,2	-1,089296
0,610000	0,2	-1,100807
0,613333	0,2	-1,112168
0,616667	0,2	-1,123280
0,620000	0,2	-1,133704
0,623333	0,2	-1,143059
0,626667	0,2	-1,151378
0,630000	0,2	-1,159169
0,633333	0,2	-1,167086
0,636667	0,2	-1,175723
0,640000	0,2	-1,185513
0,643333	0,2	-1,196342
0,646667	0,2	-1,207488
0,650000	0,2	-1,218287
0,653333	0,2	-1,228666
0,656667	0,2	-1,239033
0,660000	0,2	-1,249764
0,663333	0,2	-1,260979
0,666667	0,2	-1,272821
0,670000	0,2	-1,285600
0,673333	0,2	-1,299515
0,676667	0,2	-1,314438
0,680000	0,2	-1,330130
0,683333	0,2	-1,346432
0,686667	0,2	-1,362917
0,690000	0,2	-1,378680
0,693333	0,2	-1,392986
0,696667	0,2	-1,406031
0,700000	0,2	-1,418870
0,703333	0,2	-1,432500
0,706667	0,2	-1,446886
0,710000	0,2	-1,461049
0,713333	0,2	-1,474272
0,716667	0,2	-1,486860
0,720000	0,2	-1,499638
0,723333	0,2	-1,513063
0,726667	0,2	-1,526967
0,730000	0,2	-1,540944
0,733333	0,2	-1,554853
0,736667	0,2	-1,569085
0,740000	0,2	-1,584439
0,743333	0,2	-1,601594
0,746667	0,2	-1,620531
0,750000	0,2	-1,640399
0,753333	0,2	-1,659975
0,756667	0,2	-1,678361
0,760000	0,2	-1,695431
0,763333	0,2	-1,711773
0,766667	0,2	-1,728144
0,770000	0,2	-1,744833
0,773333	0,2	-1,761564
0,776667	0,2	-1,777892
0,780000	0,2	-1,793526
0,783333	0,2	-1,808397
0,786667	0,2	-1,822738
0,790000	0,2	-1,837117
0,793333	0,2	-1,851995
0,796667	0,2	-1,867238
0,800000	0,2	-1,882276
0,803333	0,2	-1,896689
0,806667	0,2	-1,910718
0,810000	0,2	-1,925179
0,813333	0,2	-1,940700
0,816667	0,2	-1,957307
0,820000	0,2	-1,974803
0,823333	0,2	-1,993089
0,826667	0,2	-2,012184
0,830000	0,2	-2,032227
0,833333	0,2	-2,053373
0,836667	0,2	-2,075450
0,840000	0,2	-2,097692
0,843333	0,2	-2,119165
0,846667	0,2	-2,139604
0,850000	0,2	-2,159670
0,853333	0,2	-2,180094
0,856667	0,2	-2,200748
0,860000	0,2	-2,220845
0,863333	0,2	-2,239757
0,866667	0,2	-2,257361
0,870000	0,2	-2,273795
0,873333	0,2	-2,289242
0,876667	0,2	-2,304009
0,880000	0,2	-2,318576
0,883333	0,2	-2,333472
0,886667	0,2	-2,349179
0,890000	0,2	-2,366156
0,893333	0,2	-2,384941
0,896667	0,2	-2,405886
0,900000	0,2	-2,428538
0,903333	0,2	-2,451549
0,906667	0,2	-2,473372
0,910000	0,2	-2,493175
0,913333	0,2	-2,511217
0,916667	0,2	-2,528408
0,920000	0,2	-2,545547
0,923333	0,2	-2,562868
0,926667	0,2	-2,580221
0,930000	0,2	-2,597438
0,933333	0,2	-2,614352
0,936667	0,2	-2,630626
0,940000	0,2	-2,645779
0,943333	0,2	-2,659587
0,946667	0,2	-2,672278
0,950000	0,2	-2,684180
0,953333	0,2	-2,695562
0,956667	0,2	-2,706890
0,960000	0,2	-2,718713
0,963333	0,2	-2,731198
0,966667	0,2	-2,744027
0,970000	0,2	-2,756848
0,973333	0,2	-2,769749
0,976667	0,2	-2,783104
0,980000	0,2	-2,797113
0,983333	0,2	-2,811928
0,986667	0,2	-2,827881
0,990000	0,2	-2,844971
0,993333	0,2	-2,862198
0,996667	0,2	-2,877752
1,000000	0,2	-2,890310
1,003333	0,2	-2,900316
1,006667	0,2	-2,909783
1,010000	0,2	-2,920507
1,013333	0,2	-2,932450
1,016667	0,2	-2,944120
1,020000	0,2	-2,954294
1,023333	0,2	-2,962927
1,026667	0,2	-2,970584
1,030000	0,2	-2,977457
1,033333	0,2	-2,983105
1,036667	0,2	-2,986899
1,040000	0,2	-2,988694
1,043333	0,2	-2,989513
1,046667	0,2	-2,991395
1,050000	0,2	-2,996106
1,053333	0,2	-3,004058
1,056667	0,2	-3,014269
1,060000	0,2	-3,024860
1,063333	0,2	-3,033961
1,066667	0,2	-3,040721
1,070000	0,2	-3,045513
1,073333	0,2	-3,049256
1,076667	0,2	-3,052674
1,080000	0,2	-3,055989
1,083333	0,2	-3,058993
1,086667	0,2	-3,061320
1,090000	0,2	-3,062815
1,093333	0,2	-3,063568
1,096667	0,2	-3,063539
1,100000	0,2	-3,062415
1,103333	0,2	-3,059818
1,106667	0,2	-3,055588
1,110000	0,2	-3,050111
1,113333	0,2	-3,044312
1,116667	0,2	-3,038893
1,120000	0,2	-3,033799
1,123333	0,2	-3,028742
1,126667	0,2	-3,024069
1,130000	0,2	-3,020893
1,133333	0,2	-3,020186
1,136667	0,2	-3,021826
1,140000	0,2	-3,024716
1,143333	0,2	-3,027484
1,146667	0,2	-3,028856
1,150000	0,2	-3,027752
1,153333	0,2	-3,023773
1,156667	0,2	-3,017870
1,160000	0,2	-3,012060
1,163333	0,2	-3,007915
1,166667	0,2	-3,005277
1,170000	0,2	-3,002486
1,173333	0,2	-2,997637
1,176667	0,2	-2,989886
1,180000	0,2	-2,980086
1,183333	0,2	-2,969927
1,186667	0,2	-2,960236
1,190000	0,2	-2,950530
1,193333	0,2	-2,940167
1,196667	0,2	-2,929336
1,200000	0,2	-2,918787
1,203333	0,2	-2,909010
1,206667	0,2	-2,899889
1,210000	0,2	-2,891018
1,213333	0,2	-2,882157
1,216667	0,2	-2,873447
1,220000	0,2	-2,865462
1,223333	0,2	-2,859031
1,226667	0,2	-2,854692
1,230000	0,2	-2,852113
1,233333	0,2	-2,850040
1,236667	0,2	-2,847069
1,240000	0,2	-2,842611
1,243333	0,2	-2,836983
1,246667	0,2	-2,830693
1,250000	0,2	-2,823813
1,253333	0,2	-2,816040
1,256667	0,2	-2,807137
1,260000	0,2	-2,797303
1,263333	0,2	-2,787088
1,266667	0,2	-2,776939
1,270000	0,2	-2,767039
1,273333	0,2	-2,757362
1,276667	0,2	-2,747589
1,280000	0,2	-2,737446
1,283333	0,2	-2,727294
1,286667	0,2	-2,718064
1,290000	0,2	-2,710548
1,293333	0,2	-2,704784
1,296667	0,2	-2,700012
1,300000	0,2	-2,695125
1,303333	0,2	-2,689083
1,306667	0,2	-2,681367
1,310000	0,2	-2,672386
1,313333	0,2	-2,663005
1,316667	0,2	-2,653819
1,320000	0,2	-2,645119
1,323333	0,2	-2,636868
1,326667	0,2	-2,628540
1,330000	0,2	-2,619540
1,333333	0,2	-2,609775
1,336667	0,2	-2,599570
1,340000	0,2	-2,589342
1,343333	0,2	-2,579508
1,346667	0,2	-2,570303
1,350000	0,2	-2,561558
1,353333	0,2	-2,552958
1,356667	0,2	-2,544201
1,360000	0,2	-2,534884
1,363333	0,2	-2,524869
1,366667	0,2	-2,514649
1,370000	0,2	-2,504996
1,373333	0,2	-2,496577
1,376667	0,2	-2,489873
1,380000	0,2	-2,484878
1,383333	0,2	-2,480855
1,386667	0,2	-2,476738
1,390000	0,2	-2,471725
1,393333	0,2	-2,465582
1,396667	0,2	-2,458670
1,400000	0,2	-2,451817
1,403333	0,2	-2,445874
1,406667	0,2	-2,440940
1,410000	0,2	-2,436200
1,413333	0,2	-2,430735
1,416667	0,2	-2,424270
1,420000	0,2	-2,417022
1,423333	0,2	-2,409034
1,426667	0,2	-2,400229
1,430000	0,2	-2,390947
1,433333	0,2	-2,381831
1,436667	0,2	-2,373349
1,440000	0,2	-2,365671
1,443333	0,2	-2,358813
1,446667	0,2	-2,352752
1,450000	0,2	-2,347431
1,453333	0,2	-2,342780
1,456667	0,2	-2,338643
1,460000	0,2	-2,334610
1,463333	0,2	-2,330221
1,466667	0,2	-2,325415
1,470000	0,2	-2,320493
1,473333	0,2	-2,315746
1,476667	0,2	-2,311297
1,480000	0,2	-2,307081
1,483333	0,2	-2,302895
1,486667	0,2	-2,298572
1,490000	0,2	-2,293975
1,493333	0,2	-2,288876
1,496667	0,2	-2,283054
1,500000	0,2	-2,276492
1,503333	0,2	-2,269477
1,506667	0,2	-2,262449
1,510000	0,2	-2,255624
1,513333	0,2	-2,248868
1,516667	0,2	-2,242127
1,520000	0,2	-2,235814
1,523333	0,2	-2,230611
1,526667	0,2	-2,227062
1,530000	0,2	-2,225353
1,533333	0,2	-2,225078
1,536667	0,2	-2,225043
1,540000	0,2	-2,223611
1,543333	0,2	-2,219649
1,546667	0,2	-2,213362
1,550000	0,2	-2,206224
1,553333	0,2	-2,199978
1,556667	0,2	-2,195405
1,560000	0,2	-2,191815
1,563333	0,2	-2,187753
1,566667	0,2	-2,182244
1,570000	0,2	-2,175492
1,573333	0,2	-2,168564
1,576667	0,2	-2,162237
1,580000	0,2	-2,156167
1,583333	0,2	-2,149574
1,586667	0,2	-2,142438
1,590000	0,2	-2,135593
1,593333	0,2	-2,129863
1,596667	0,2	-2,125407
1,600000	0,2	-2,121903
1,603333	0,2	-2,119127
1,606667	0,2	-2,116951
1,610000	0,2	-2,115077
1,613333	0,2	-2,113289
1,616667	0,2	-2,111654
1,620000	0,2	-2,110133
1,623333	0,2	-2,108460
1,626667	0,2	-2,106459
1,630000	0,2	-2,103997
1,633333	0,2	-2,100825
1,636667	0,2	-2,096897
1,640000	0,2	-2,092584
1,643333	0,2	-2,088376
1,646667	0,2	-2,084409
1,650000	0,2	-2,080408
1,653333	0,2	-2,076176
1,656667	0,2	-2,071882
1,660000	0,2	-2,067618
1,663333	0,2	-2,062940
1,666667	0,2	-2,057435
1,670000	0,2	-2,051623
1,673333	0,2	-2,046681
1,676667	0,2	-2,043514
1,680000	0,2	-2,042402
1,683333	0,2	-2,042929
1,686667	0,2	-2,043895
1,690000	0,2	-2,043841
1,693333	0,2	-2,041939
1,696667	0,2	-2,038336
1,700000	0,2	-2,033727
1,703333	0,2	-2,028777
1,706667	0,2	-2,023965
1,710000	0,2	-2,019741
1,713333	0,2	-2,016479
1,716667	0,2	-2,014196
1,720000	0,2	-2,012331
1,723333	0,2	-2,009942
1,726667	0,2	-2,006433
1,730000	0,2	-2,001949
1,733333	0,2	-1,996961
1,736667	0,2	-1,991798
1,740000	0,2	-1,986635
1,743333	0,2	-1,981726
1,746667	0,2	-1,977505
1,750000	0,2	-1,974306
1,753333	0,2	-1,972042
1,756667	0,2	-1,970401
1,760000	0,2	-1,969170
1,763333	0,2	-1,968054
1,766667	0,2	-1,966575
1,770000	0,2	-1,964441
1,773333	0,2	-1,961679
1,776667	0,2	-1,958274
1,780000	0,2	-1,954207
1,783333	0,2	-1,949968
1,786667	0,2	-1,946446
1,790000	0,2	-1,944244
1,793333	0,2	-1,943188
1,796667	0,2	-1,942454
1,800000	0,2	-1,941339
1,803333	0,2	-1,939679
1,806667	0,2	-1,937609
1,810000	0,2	-1,935304
1,813333	0,2	-1,932738
1,816667	0,2	-1,929618
1,820000	0,2	-1,925784
1,823333	0,2	-1,921574
1,826667	0,2	-1,917551
1,830000	0,2	-1,914023
1,833333	0,2	-1,910998
1,836667	0,2	-1,908467
1,840000	0,2	-1,906497
1,843333	0,2	-1,905212
1,846667	0,2	-1,904764
1,850000	0,2	-1,905115
1,853333	0,2	-1,905814
1,856667	0,2	-1,906137
1,860000	0,2	-1,905409
1,863333	0,2	-1,903259
1,866667	0,2	-1,899813
1,870000	0,2	-1,895693
1,873333	0,2	-1,891726
1,876667	0,2	-1,888564
1,880000	0,2	-1,886300
1,883333	0,2	-1,884498
1,886667	0,2	-1,882719
1,890000	0,2	-1,880874
1,893333	0,2	-1,879038
1,896667	0,2	-1,877070
1,900000	0,2	-1,874667
1,903333	0,2	-1,871697
1,906667	0,2	-1,868285
1,910000	0,2	-1,864695
1,913333	0,2	-1,861298
1,916667	0,2	-1,858480
1,920000	0,2	-1,856445
1,923333	0,2	-1,855171
1,926667	0,2	-1,854516
1,930000	0,2	-1,854411
1,933333	0,2	-1,854781
1,936667	0,2	-1,855212
1,940000	0,2	-1,855074
1,943333	0,2	-1,854131
1,946667	0,2	-1,852743
1,950000	0,2	-1,851529
1,953333	0,2	-1,850993
1,956667	0,2	-1,851227
1,960000	0,2	-1,851785
1,963333	0,2	-1,851996
1,966667	0,2	-1,851513
1,970000	0,2	-1,850459
1,973333	0,2	-1,848920
1,976667	0,2	-1,846690
1,980000	0,2	-1,843866
1,983333	0,2	-1,841014
1,986667	0,2	-1,838414
1,990000	0,2	-1,836000
1,993333	0,2	-1,833986
1,996667	0,2	-1,832766
2,000000	0,2	-1,832503
2,003333	0,2	-1,833103
2,006667	0,2	-1,834305
2,010000	0,2	-1,835841
2,013333	0,2	-1,837475
2,016667	0,2	-1,838958
2,020000	0,2	-1,840141
2,023333	0,2	-1,841031
2,026667	0,2	-1,841530
2,030000	0,2	-1,841282
2,033333	0,2	-1,840085
2,036667	0,2	-1,838297
2,040000	0,2	-1,836526
2,043333	0,2	-1,835105
2,046667	0,2	-1,834025
2,050000	0,2	-1,833110
2,053333	0,2	-1,832229
2,056667	0,2	-1,831462
2,060000	0,2	-1,831006
2,063333	0,2	-1,830807
2,066667	0,2	-1,830505
2,070000	0,2	-1,829954
2,073333	0,2	-1,829490
2,076667	0,2	-1,829399
2,080000	0,2	-1,829461
2,083333	0,2	-1,829171
2,086667	0,2	-1,828175
2,090000	0,2	-1,826554
2,093333	0,2	-1,824862
2,096667	0,2	-1,823895
2,100000	0,2	-1,824256
2,103333	0,2	-1,825693
2,106667	0,2	-1,827044
2,110000	0,2	-1,827250
2,113333	0,2	-1,826089
2,116667	0,2	-1,824016
2,120000	0,2	-1,821638
2,123333	0,2	-1,819250
2,126667	0,2	-1,817002
2,130000	0,2	-1,815339
2,133333	0,2	-1,814665
2,136667	0,2	-1,814764
2,140000	0,2	-1,815067
2,143333	0,2	-1,815334
2,146667	0,2	-1,815659
2,150000	0,2	-1,815987
2,153333	0,2	-1,815961
2,156667	0,2	-1,815118
2,160000	0,2	-1,813324
2,163333	0,2	-1,811111
2,166667	0,2	-1,809169
2,170000	0,2	-1,807551
2,173333	0,2	-1,806031
2,176667	0,2	-1,804941
2,180000	0,2	-1,804930
2,183333	0,2	-1,806048
2,186667	0,2	-1,807608
2,190000	0,2	-1,808891
2,193333	0,2	-1,809614
2,196667	0,2	-1,809742
2,200000	0,2	-1,809202
2,203333	0,2	-1,808054
2,206667	0,2	-1,806732
2,210000	0,2	-1,805655
2,213333	0,2	-1,804610
2,216667	0,2	-1,802943
2,220000	0,2	-1,800375
2,223333	0,2	-1,797423
2,226667	0,2	-1,795007
2,230000	0,2	-1,793681
2,233333	0,2	-1,793336
2,236667	0,2	-1,793407
2,240000	0,2	-1,793146
2,243333	0,2	-1,792178
2,246667	0,2	-1,791039
2,250000	0,2	-1,790774
2,253333	0,2	-1,791840
2,256667	0,2	-1,793528
2,260000	0,2	-1,794466
2,263333	0,2	-1,793671
2,266667	0,2	-1,791298
2,270000	0,2	-1,788444
2,273333	0,2	-1,786139
2,276667	0,2	-1,784625
2,280000	0,2	-1,783650
2,283333	0,2	-1,783092
2,286667	0,2	-1,783045
2,290000	0,2	-1,783604
2,293333	0,2	-1,784582
2,296667	0,2	-1,785398
2,300000	0,2	-1,785507
2,303333	0,2	-1,784972
2,306667	0,2	-1,784311
2,310000	0,2	-1,783738
2,313333	0,2	-1,782962
2,316667	0,2	-1,781676
2,320000	0,2	-1,779826
2,323333	0,2	-1,777516
2,326667	0,2	-1,775030
2,330000	0,2	-1,772856
2,333333	0,2	-1,771447
2,336667	0,2	-1,770829
2,340000	0,2	-1,770436
2,343333	0,2	-1,769646
2,346667	0,2	-1,768516
2,350000	0,2	-1,767560
2,353333	0,2	-1,767013
2,356667	0,2	-1,766694
2,360000	0,2	-1,766313
2,363333	0,2	-1,765768
2,366667	0,2	-1,765192
2,370000	0,2	-1,764707
2,373333	0,2	-1,764218
2,376667	0,2	-1,763600
2,380000	0,2	-1,762883
2,383333	0,2	-1,762055
2,386667	0,2	-1,761056
2,390000	0,2	-1,760227
2,393333	0,2	-1,760195
2,396667	0,2	-1,761136
2,400000	0,2	-1,762506
2,403333	0,2	-1,763439
2,406667	0,2	-1,763339
2,410000	0,2	-1,762312
2,413333	0,2	-1,760988
2,416667	0,2	-1,759856
2,420000	0,2	-1,759043
2,423333	0,2	-1,758575
2,426667	0,2	-1,758423
2,430000	0,2	-1,758396
2,433333	0,2	-1,758279
2,436667	0,2	-1,758095
2,440000	0,2	-1,758051
2,443333	0,2	-1,758131
2,446667	0,2	-1,757970
2,450000	0,2	-1,757387
2,453333	0,2	-1,756871
2,456667	0,2	-1,757143
2,460000	0,2	-1,758325
2,463333	0,2	-1,759887
2,466667	0,2	-1,761274
2,470000	0,2	-1,762239
2,473333	0,2	-1,762678
2,476667	0,2	-1,762569
2,480000	0,2	-1,762039
2,483333	0,2	-1,761295
2,486667	0,2	-1,760494
2,490000	0,2	-1,759712
2,493333	0,2	-1,758921
2,496667	0,2	-1,758056
2,500000	0,2	-1,757157
2,503333	0,2	-1,756237
2,506667	0,2	-1,755279
2,510000	0,2	-1,754489
2,513333	0,2	-1,754175
2,516667	0,2	-1,754360
2,520000	0,2	-1,754870
2,523333	0,2	-1,755604
2,526667	0,2	-1,756378
2,530000	0,2	-1,756843
2,533333	0,2	-1,756863
2,536667	0,2	-1,756688
2,540000	0,2	-1,756667
2,543333	0,2	-1,757013
2,546667	0,2	-1,757797
2,550000	0,2	-1,758950
2,553333	0,2	-1,760153
2,556667	0,2	-1,760860
2,560000	0,2	-1,760710
2,563333	0,2	-1,759897
2,566667	0,2	-1,759073
2,570000	0,2	-1,758999
2,573333	0,2	-1,760154
2,576667	0,2	-1,762424
2,580000	0,2	-1,765099
2,583333	0,2	-1,767310
2,586667	0,2	-1,768486
2,590000	0,2	-1,768536
2,593333	0,2	-1,767858
2,596667	0,2	-1,767100
2,600000	0,2	-1,766727
2,603333	0,2	-1,766886
2,606667	0,2	-1,767538
2,610000	0,2	-1,768283
2,613333	0,2	-1,768361
2,616667	0,2	-1,767433
2,620000	0,2	-1,766045
2,623333	0,2	-1,764911
2,626667	0,2	-1,764080
2,630000	0,2	-1,763113
2,633333	0,2	-1,761802
2,636667	0,2	-1,760499
2,640000	0,2	-1,759968
2,643333	0,2	-1,760830
2,646667	0,2	-1,762890
2,650000	0,2	-1,765252
2,653333	0,2	-1,767101
2,656667	0,2	-1,768131
2,660000	0,2	-1,768477
2,663333	0,2	-1,768400
2,666667	0,2	-1,767925
2,670000	0,2	-1,766939
2,673333	0,2	-1,765642
2,676667	0,2	-1,764498
2,680000	0,2	-1,763856
2,683333	0,2	-1,763746
2,686667	0,2	-1,763875
2,690000	0,2	-1,763983
2,693333	0,2	-1,764324
2,696667	0,2	-1,765434
2,700000	0,2	-1,767378
2,703333	0,2	-1,769635
2,706667	0,2	-1,771691
2,710000	0,2	-1,773324
2,713333	0,2	-1,774489
2,716667	0,2	-1,775296
2,720000	0,2	-1,775926
2,723333	0,2	-1,776584
2,726667	0,2	-1,777626
2,730000	0,2	-1,779265
2,733333	0,2	-1,781099
2,736667	0,2	-1,782399
2,740000	0,2	-1,782751
2,743333	0,2	-1,782252
2,746667	0,2	-1,781355
2,750000	0,2	-1,780603
2,753333	0,2	-1,780307
2,756667	0,2	-1,780501
2,760000	0,2	-1,781172
2,763333	0,2	-1,782197
2,766667	0,2	-1,783149
2,770000	0,2	-1,783607
2,773333	0,2	-1,783437
2,776667	0,2	-1,782626
2,780000	0,2	-1,781122
2,783333	0,2	-1,779100
2,786667	0,2	-1,777300
2,790000	0,2	-1,776558
2,793333	0,2	-1,776953
2,796667	0,2	-1,777619
2,800000	0,2	-1,777368
2,803333	0,2	-1,775525
2,806667	0,2	-1,772405
2,810000	0,2	-1,769089
2,813333	0,2	-1,766490
2,816667	0,2	-1,764471
2,820000	0,2	-1,762113
2,823333	0,2	-1,758607
2,826667	0,2	-1,753517
2,830000	0,2	-1,746564
2,833333	0,2	-1,737599
2,836667	0,2	-1,726640
2,840000	0,2	-1,713810
2,843333	0,2	-1,699411
2,846667	0,2	-1,683819
2,850000	0,2	-1,667068
2,853333	0,2	-1,648871
2,856667	0,2	-1,629031
2,860000	0,2	-1,607494
2,863333	0,2	-1,584100
2,866667	0,2	-1,558569
2,870000	0,2	-1,530484
2,873333	0,2	-1,498901
2,876667	0,2	-1,461989
2,880000	0,2	-1,417214
2,883333	0,2	-1,361797
2,886667	0,2	-1,293142
2,890000	0,2	-1,209039
2,893333	0,2	-1,107426
2,896667	0,2	-0,986504
2,900000	0,2	-0,845856
2,903333	0,2	-0,687614
2,906667	0,2	-0,516765
2,910000	0,2	-0,340557
2,913333	0,2	-0,167555
2,916667	0,2	-0,007082
2,920000	0,2	0,131394
2,923333	0,2	0,239713
2,926667	0,2	0,312834
2,930000	0,2	0,350337
2,933333	0,2	0,357047
2,936667	0,2	0,342101
2,940000	0,2	0,316787
2,943333	0,2	0,292303
2,946667	0,2	0,277855
2,950000	0,2	0,279243
2,953333	0,2	0,298437
2,956667	0,2	0,334468
2,960000	0,2	0,385032
2,963333	0,2	0,447415
2,966667	0,2	0,518242
2,970000	0,2	0,593173
2,973333	0,2	0,667387
2,976667	0,2	0,736370
2,980000	0,2	0,796083
2,983333	0,2	0,842651
2,986667	0,2	0,872575
2,990000	0,2	0,883380
2,993333	0,2	0,873861
2,996667	0,2	0,844211
3,000000	0,2	0,796663
3,003333	0,2	0,735911
3,006667	0,2	0,668199
3,010000	0,2	0,599561
3,013333	0,2	0,534589
3,016667	0,2	0,475909
3,020000	0,2	0,423872
3,023333	0,2	0,376644
3,026667	0,2	0,331134
3,030000	0,2	0,284138
3,033333	0,2	0,232946
3,036667	0,2	0,175546
3,040000	0,2	0,110698
3,043333	0,2	0,038400
3,046667	0,2	-0,039001
3,050000	0,2	-0,115814
3,053333	0,2	-0,182373
3,056667	0,2	-0,223671
3,060000	0,2	-0,216160
3,063333	0,2	-0,122263
3,066667	0,2	0,115712
3,070000	0,2	0,575673
3,073333	0,2	1,341274
3,076667	0,2	2,473125
3,080000	0,2	3,981117
3,083333	0,2	5,816286
3,086667	0,2	7,886077
3,090000	0,2	10,080265
3,093333	0,2	12,290379
3,096667	0,2	14,414298
3,100000	0,2	16,350609
3,103333	0,2	17,994388
3,106667	0,2	19,243778
3,110000	0,2	20,017475
3,113333	0,2	20,273906
3,116667	0,2	20,020660
3,120000	0,2	19,309938
3,123333	0,2	18,225417
3,126667	0,2	16,868120
3,130000	0,2	15,345071
3,133333	0,2	13,761019
3,136667	0,2	12,211366
3,140000	0,2	10,774722
3,143333	0,2	9,506368
3,146667	0,2	8,435036
3,150000	0,2	7,564218
3,153333	0,2	6,877737
3,156667	0,2	6,347730
3,160000	0,2	5,942516
3,163333	0,2	5,632876
3,166667	0,2	5,396130
3,170000	0,2	5,217464
3,173333	0,2	5,088743
3,176667	0,2	5,006140
3,180000	0,2	4,967976
3,183333	0,2	4,973079
3,186667	0,2	5,019022
3,190000	0,2	5,100772
3,193333	0,2	5,211073
3,196667	0,2	5,341760
3,200000	0,2	5,484336
3,203333	0,2	5,630135
3,206667	0,2	5,771054
3,210000	0,2	5,900550
3,213333	0,2	6,014592
3,216667	0,2	6,112760
3,220000	0,2	6,198706
3,223333	0,2	6,279253
3,226667	0,2	6,362871
3,230000	0,2	6,458297
3,233333	0,2	6,573402
3,236667	0,2	6,714657
3,240000	0,2	6,887434
3,243333	0,2	7,096251
3,246667	0,2	7,344258
3,250000	0,2	7,632850
3,253333	0,2	7,961489
3,256667	0,2	8,326991
3,260000	0,2	8,722899
3,263333	0,2	9,139466
3,266667	0,2	9,563979
3,270000	0,2	9,981861
3,273333	0,2	10,378540
3,276667	0,2	10,741267
3,280000	0,2	11,060504
3,283333	0,2	11,331140
3,286667	0,2	11,553820
3,290000	0,2	11,735895
3,293333	0,2	11,891006
3,296667	0,2	12,037372
3,300000	0,2	12,195886
3,303333	0,2	12,388509
3,306667	0,2	12,636936
3,310000	0,2	12,961847
3,313333	0,2	13,382410
3,316667	0,2	13,914917
3,320000	0,2	14,570803
3,323333	0,2	15,355213
3,326667	0,2	16,266597
3,330000	0,2	17,297172
3,333333	0,2	18,433709
3,336667	0,2	19,658365
3,340000	0,2	20,949742
3,343333	0,2	22,284065
3,346667	0,2	23,636011
3,350000	0,2	24,978803
3,353333	0,2	26,283990
3,356667	0,2	27,521787
3,360000	0,2	28,661852
3,363333	0,2	29,674311
3,366667	0,2	30,531364
3,370000	0,2	31,209112
3,373333	0,2	31,689047
3,376667	0,2	31,959031
3,380000	0,2	32,013443
3,383333	0,2	31,852783
3,386667	0,2	31,483607
3,390000	0,2	30,918794
3,393333	0,2	30,177146
3,396667	0,2	29,282335
3,400000	0,2	28,262146
3,403333	0,2	27,147224
3,406667	0,2	25,968328
3,410000	0,2	24,753901
3,413333	0,2	23,529427
3,416667	0,2	22,317166
3,420000	0,2	21,135339
3,423333	0,2	19,997531
3,426667	0,2	18,912521
3,430000	0,2	17,884528
3,433333	0,2	16,914322
3,436667	0,2	16,000533
3,440000	0,2	15,140095
3,443333	0,2	14,328044
3,446667	0,2	13,557599
3,450000	0,2	12,821139
3,453333	0,2	12,111610
3,456667	0,2	11,423436
3,460000	0,2	10,752935
3,463333	0,2	10,098420
3,466667	0,2	9,459920
3,470000	0,2	8,839183
3,473333	0,2	8,240098
3,476667	0,2	7,668714
3,480000	0,2	7,132571
3,483333	0,2	6,639501
3,486667	0,2	6,196506
3,490000	0,2	5,809434
3,493333	0,2	5,483077
3,496667	0,2	5,221243
3,500000	0,2	5,026839
3,503333	0,2	4,901606
3,506667	0,2	4,845778
3,510000	0,2	4,858153
3,513333	0,2	4,936170
3,516667	0,2	5,075713
3,520000	0,2	5,270812
3,523333	0,2	5,513811
3,526667	0,2	5,796510
3,530000	0,2	6,112111
3,533333	0,2	6,457447
3,536667	0,2	6,833934
3,540000	0,2	7,244789
3,543333	0,2	7,688408
3,546667	0,2	8,151873
3,550000	0,2	8,609796
3,553333	0,2	9,030280
3,556667	0,2	9,384932
3,560000	0,2	9,658052
3,563333	0,2	9,851751
3,566667	0,2	9,986063
3,570000	0,2	10,094616
3,573333	0,2	10,216745
3,576667	0,2	10,387430
3,580000	0,2	10,627409
3,583333	0,2	10,936017
3,586667	0,2	11,289296
3,590000	0,2	11,644839
3,593333	0,2	11,951998
3,596667	0,2	12,163903
3,600000	0,2	12,247424
3,603333	0,2	12,188229
3,606667	0,2	11,990423
3,610000	0,2	11,672566
3,613333	0,2	11,262197
3,616667	0,2	10,790145
3,620000	0,2	10,285535
3,623333	0,2	9,772523
3,626667	0,2	9,269396
3,630000	0,2	8,789200
3,633333	0,2	8,340417
3,636667	0,2	7,927187
3,640000	0,2	7,549732
3,643333	0,2	7,205733
3,646667	0,2	6,892081
3,650000	0,2	6,605710
3,653333	0,2	6,343504
3,656667	0,2	6,102028
3,660000	0,2	5,877424
3,663333	0,2	5,665737
3,666667	0,2	5,463599
3,670000	0,2	5,268704
3,673333	0,2	5,079817
3,676667	0,2	4,896402
3,680000	0,2	4,717901
3,683333	0,2	4,543496
3,686667	0,2	4,372698
3,690000	0,2	4,205464
3,693333	0,2	4,041510
3,696667	0,2	3,880230
3,700000	0,2	3,721273
3,703333	0,2	3,564641
3,706667	0,2	3,410250
3,710000	0,2	3,257849
3,713333	0,2	3,107508
3,716667	0,2	2,959896
3,720000	0,2	2,815789
3,723333	0,2	2,675585
3,726667	0,2	2,539368
3,730000	0,2	2,406969
3,733333	0,2	2,277861
3,736667	0,2	2,151420
3,740000	0,2	2,027426
3,743333	0,2	1,906261
3,746667	0,2	1,788739
3,750000	0,2	1,675890
3,753333	0,2	1,568753
3,756667	0,2	1,468068
3,760000	0,2	1,374054
3,763333	0,2	1,286541
3,766667	0,2	1,205047
3,770000	0,2	1,128657
3,773333	0,2	1,056430
3,776667	0,2	0,988102
3,780000	0,2	0,924073
3,783333	0,2	0,864839
3,786667	0,2	0,810485
3,790000	0,2	0,760456
3,793333	0,2	0,713934
3,796667	0,2	0,670366
3,800000	0,2	0,629313
3,803333	0,2	0,590394
3,806667	0,2	0,553649
3,810000	0,2	0,519140
3,813333	0,2	0,486339
3,816667	0,2	0,454651
3,820000	0,2	0,424003
3,823333	0,2	0,394339
3,826667	0,2	0,365009
3,830000	0,2	0,335054
3,833333	0,2	0,303889
3,836667	0,2	0,271362
3,840000	0,2	0,237378
3,843333	0,2	0,201930
3,846667	0,2	0,165213
3,850000	0,2	0,127155
3,853333	0,2	0,086950
3,856667	0,2	0,043292
3,860000	0,2	-0,005185
3,863333	0,2	-0,059335
3,866667	0,2	-0,118961
3,870000	0,2	-0,183293
3,873333	0,2	-0,251851
3,876667	0,2	-0,324310
3,880000	0,2	-0,399800
3,883333	0,2	-0,476838
3,886667	0,2	-0,553970
3,890000	0,2	-0,629983
3,893333	0,2	-0,703528
3,896667	0,2	-0,773319
3,900000	0,2	-0,838924
3,903333	0,2	-0,900745
3,906667	0,2	-0,958850
3,910000	0,2	-1,012344
3,913333	0,2	-1,060019
3,916667	0,2	-1,101100
3,920000	0,2	-1,135340
3,923333	0,2	-1,162730
3,926667	0,2	-1,183405
3,930000	0,2	-1,197883
3,933333	0,2	-1,207095
3,936667	0,2	-1,211989
3,940000	0,2	-1,213243
3,943333	0,2	-1,211375
3,946667	0,2	-1,206965
3,950000	0,2	-1,200501
3,953333	0,2	-1,192124
3,956667	0,2	-1,181677
3,960000	0,2	-1,168806
3,963333	0,2	-1,153110
3,966667	0,2	-1,134477
3,970000	0,2	-1,113110
3,973333	0,2	-1,089173
3,976667	0,2	-1,062580
3,980000	0,2	-1,033158
3,983333	0,2	-1,000953
3,986667	0,2	-0,966246
3,990000	0,2	-0,929150
3,993333	0,2	-0,889311
3,996667	0,2	-0,846159
4,000000	0,2	-0,799241
4,003333	0,2	-0,748309
4,006667	0,2	-0,693500
4,010000	0,2	-0,635327
4,013333	0,2	-0,573915
4,016667	0,2	-0,508494
4,020000	0,2	-0,438309
4,023333	0,2	-0,363769
4,026667	0,2	-0,286199
4,030000	0,2	-0,206635
4,033333	0,2	-0,124873
4,036667	0,2	-0,039374
4,040000	0,2	0,051936
4,043333	0,2	0,150769
4,046667	0,2	0,258323
4,050000	0,2	0,375661
4,053333	0,2	0,503854
4,056667	0,2	0,643929
4,060000	0,2	0,797294
4,063333	0,2	0,966531
4,066667	0,2	1,155557
4,070000	0,2	1,368933
4,073333	0,2	1,611253
4,076667	0,2	1,887479
4,080000	0,2	2,203860
4,083333	0,2	2,568832
4,086667	0,2	2,994768
4,090000	0,2	3,501811
4,093333	0,2	4,124374
4,096667	0,2	4,921968
4,100000	0,2	5,996794
4,103333	0,2	7,522376
4,106667	0,2	9,799229
4,110000	0,2	13,363000
4,113333	0,2	19,099340
4,116667	0,2	28,127877
4,120000	0,2	41,181698
4,123333	0,2	57,683621
4,126667	0,2	75,307425
4,130000	0,2	90,615526
4,133333	0,2	100,439996
4,136667	0,2	103,085473
4,140000	0,2	98,718060
4,143333	0,2	88,960664
4,146667	0,2	76,111113
4,150000	0,2	62,403053
4,153333	0,2	49,537170
4,156667	0,2	38,517598
4,160000	0,2	29,716078
4,163333	0,2	23,052541
4,166667	0,2	18,197238
4,170000	0,2	14,736824
4,173333	0,2	12,281944
4,176667	0,2	10,518423
4,180000	0,2	9,218109
4,183333	0,2	8,228117
4,186667	0,2	7,451923
4,190000	0,2	6,830082
4,193333	0,2	6,324919
4,196667	0,2	5,910626
4,200000	0,2	5,567911
4,203333	0,2	5,281544
4,206667	0,2	5,039448
4,210000	0,2	4,832355
4,213333	0,2	4,653417
4,216667	0,2	4,497749
4,220000	0,2	4,362031
4,223333	0,2	4,243945
4,226667	0,2	4,141918
4,230000	0,2	4,055232
4,233333	0,2	3,983463
4,236667	0,2	3,925571
4,240000	0,2	3,879742
4,243333	0,2	3,843903
4,246667	0,2	3,816193
4,250000	0,2	3,794920
4,253333	0,2	3,778317
4,256667	0,2	3,764461
4,260000	0,2	3,751412
4,263333	0,2	3,737587
4,266667	0,2	3,721883
4,270000	0,2	3,703173
4,273333	0,2	3,680111
4,276667	0,2	3,651953
4,280000	0,2	3,619243
4,283333	0,2	3,583473
4,286667	0,2	3,546369
4,290000	0,2	3,509601
4,293333	0,2	3,474983
4,296667	0,2	3,444791
4,300000	0,2	3,421678
4,303333	0,2	3,408344
4,306667	0,2	3,407554
4,310000	0,2	3,422309
4,313333	0,2	3,455732
4,316667	0,2	3,511195
4,320000	0,2	3,592872
4,323333	0,2	3,706083
4,326667	0,2	3,857637
4,330000	0,2	4,056461
4,333333	0,2	4,314014
4,336667	0,2	4,644504
4,340000	0,2	5,064958
4,343333	0,2	5,595254
4,346667	0,2	6,258376
4,350000	0,2	7,080156
4,353333	0,2	8,088270
4,356667	0,2	9,310960
4,360000	0,2	10,774918
4,363333	0,2	12,502288
4,366667	0,2	14,508007
4,370000	0,2	16,797538
4,373333	0,2	19,363986
4,376667	0,2	22,184785
4,380000	0,2	25,219290
4,383333	0,2	28,408346
4,386667	0,2	31,675901
4,390000	0,2	34,931813
4,393333	0,2	38,075409
4,396667	0,2	41,000345
4,400000	0,2	43,601110
4,403333	0,2	45,780209
4,406667	0,2	47,455138
4,410000	0,2	48,564609
4,413333	0,2	49,072816
4,416667	0,2	48,971315
4,420000	0,2	48,279036
4,423333	0,2	47,040280
4,426667	0,2	45,320716
4,430000	0,2	43,201834
4,433333	0,2	40,774362
4,436667	0,2	38,132116
4,440000	0,2	35,366930
4,443333	0,2	32,564196
4,446667	0,2	29,799306
4,450000	0,2	27,135039
4,453333	0,2	24,619795
4,456667	0,2	22,287335
4,460000	0,2	20,157933
4,463333	0,2	18,240237
4,466667	0,2	16,533387
4,470000	0,2	15,029388
4,473333	0,2	13,715663
4,476667	0,2	12,577040
4,480000	0,2	11,596790
4,483333	0,2	10,757442
4,486667	0,2	10,041590
4,490000	0,2	9,432275
4,493333	0,2	8,913268
4,496667	0,2	8,469702
4,500000	0,2	8,088737
4,503333	0,2	7,759543
4,506667	0,2	7,472608
4,510000	0,2	7,219391
4,513333	0,2	6,992561
4,516667	0,2	6,786231
4,520000	0,2	6,596068
4,523333	0,2	6,419058
4,526667	0,2	6,252680
4,530000	0,2	6,094383
4,533333	0,2	5,941982
4,536667	0,2	5,794156
4,540000	0,2	5,650247
4,543333	0,2	5,509728
4,546667	0,2	5,372191
4,550000	0,2	5,237564
4,553333	0,2	5,106029
4,556667	0,2	4,977849
4,560000	0,2	4,853213
4,563333	0,2	4,732149
4,566667	0,2	4,614623
4,570000	0,2	4,500676
4,573333	0,2	4,390552
4,576667	0,2	4,284672
4,580000	0,2	4,183412
4,583333	0,2	4,086921
4,586667	0,2	3,995231
4,590000	0,2	3,908484
4,593333	0,2	3,826955
4,596667	0,2	3,751137
4,600000	0,2	3,681810
4,603333	0,2	3,619603
4,606667	0,2	3,564541
4,610000	0,2	3,516195
4,613333	0,2	3,474123
4,616667	0,2	3,437999
4,620000	0,2	3,407452
4,623333	0,2	3,382046
4,626667	0,2	3,361901
4,630000	0,2	3,348496
4,633333	0,2	3,344616
4,636667	0,2	3,353416
4,640000	0,2	3,377880
4,643333	0,2	3,421228
4,646667	0,2	3,487332
4,650000	0,2	3,580699
4,653333	0,2	3,706353
4,656667	0,2	3,869816
4,660000	0,2	4,077009
4,663333	0,2	4,333974
4,666667	0,2	4,646490
4,670000	0,2	5,019579
4,673333	0,2	5,456757
4,676667	0,2	5,959102
4,680000	0,2	6,524631
4,683333	0,2	7,148253
4,686667	0,2	7,821735
4,690000	0,2	8,533583
4,693333	0,2	9,269389
4,696667	0,2	10,012196
4,700000	0,2	10,742520
4,703333	0,2	11,439111
4,706667	0,2	12,080720
4,710000	0,2	12,647310
4,713333	0,2	13,120497
4,716667	0,2	13,484551
4,720000	0,2	13,727713
4,723333	0,2	13,842746
4,726667	0,2	13,827190
4,730000	0,2	13,683624
4,733333	0,2	13,419420
4,736667	0,2	13,046029
4,740000	0,2	12,578265
4,743333	0,2	12,033505
4,746667	0,2	11,430519
4,750000	0,2	10,788294
4,753333	0,2	10,125137
4,756667	0,2	9,457820
4,760000	0,2	8,800831
4,763333	0,2	8,166289
4,766667	0,2	7,564304
4,770000	0,2	7,002891
4,773333	0,2	6,487522
4,776667	0,2	6,020972
4,780000	0,2	5,603531
4,783333	0,2	5,233560
4,786667	0,2	4,908268
4,790000	0,2	4,624444
4,793333	0,2	4,379117
4,796667	0,2	4,169662
4,800000	0,2	3,993098
4,803333	0,2	3,845766
4,806667	0,2	3,724093
4,810000	0,2	3,625276
4,813333	0,2	3,546915
4,816667	0,2	3,486302
4,820000	0,2	3,440430
4,823333	0,2	3,406477
4,826667	0,2	3,381941
4,830000	0,2	3,364493
4,833333	0,2	3,351930
4,836667	0,2	3,342315
4,840000	0,2	3,334263
4,843333	0,2	3,326967
4,846667	0,2	3,319802
4,850000	0,2	3,312054
4,853333	0,2	3,303148
4,856667	0,2	3,292934
4,860000	0,2	3,281637
4,863333	0,2	3,269592
4,866667	0,2	3,256980
4,870000	0,2	3,243746
4,873333	0,2	3,229792
4,876667	0,2	3,215317
4,880000	0,2	3,201081
4,883333	0,2	3,188211
4,886667	0,2	3,177605
4,890000	0,2	3,169677
4,893333	0,2	3,164714
4,896667	0,2	3,163040
4,900000	0,2	3,164731
4,903333	0,2	3,169630
4,906667	0,2	3,177610
4,910000	0,2	3,188477
4,913333	0,2	3,202005
4,916667	0,2	3,218265
4,920000	0,2	3,237434
4,923333	0,2	3,259217
4,926667	0,2	3,282824
4,930000	0,2	3,307460
4,933333	0,2	3,332576
4,936667	0,2	3,357885
4,940000	0,2	3,383249
4,943333	0,2	3,408574
4,946667	0,2	3,433900
4,950000	0,2	3,459471
4,953333	0,2	3,485598
4,956667	0,2	3,512573
4,960000	0,2	3,540508
4,963333	0,2	3,568977
4,966667	0,2	3,597010
4,970000	0,2	3,623800
4,973333	0,2	3,649151
4,976667	0,2	3,673187
4,980000	0,2	3,695973
4,983333	0,2	3,717287
4,986667	0,2	3,736718
4,990000	0,2	3,754095
4,993333	0,2	3,769593
4,996667	0,2	3,783292
5,000000	0,2	3,794810
5,003333	0,2	3,803553
5,006667	0,2	3,809214
5,010000	0,2	3,811827
5,013333	0,2	3,811514
5,016667	0,2	3,808263
5,020000	0,2	3,801882
5,023333	0,2	3,792436
5,026667	0,2	3,780715
5,030000	0,2	3,768000
5,033333	0,2	3,755658
5,036667	0,2	3,744986
5,040000	0,2	3,736794
5,043333	0,2	3,731222
5,046667	0,2	3,728502
5,050000	0,2	3,729457
5,053333	0,2	3,734853
5,056667	0,2	3,744916
5,060000	0,2	3,759652
5,063333	0,2	3,779114
5,066667	0,2	3,803232
5,070000	0,2	3,831504
5,073333	0,2	3,862973
5,076667	0,2	3,896401
5,080000	0,2	3,930462
5,083333	0,2	3,963969
5,086667	0,2	3,995790
5,090000	0,2	4,024412
5,093333	0,2	4,047790
5,096667	0,2	4,063716
5,100000	0,2	4,070296
5,103333	0,2	4,066287
5,106667	0,2	4,051230
5,110000	0,2	4,025001
5,113333	0,2	3,987142
5,116667	0,2	3,937128
5,120000	0,2	3,875327
5,123333	0,2	3,803240
5,126667	0,2	3,722869
5,130000	0,2	3,636076
5,133333	0,2	3,544352
5,136667	0,2	3,448905
5,140000	0,2	3,350797
5,143333	0,2	3,251089
5,146667	0,2	3,151208
5,150000	0,2	3,053348
5,153333	0,2	2,960014
5,156667	0,2	2,872702
5,160000	0,2	2,791606
5,163333	0,2	2,716758
5,166667	0,2	2,648676
5,170000	0,2	2,587793
5,173333	0,2	2,533826
5,176667	0,2	2,485852
5,180000	0,2	2,442943
5,183333	0,2	2,404571
5,186667	0,2	2,370615
5,190000	0,2	2,341363
5,193333	0,2	2,316959
5,196667	0,2	2,296643
5,200000	0,2	2,279162
5,203333	0,2	2,263684
5,206667	0,2	2,249878
5,210000	0,2	2,237569
5,213333	0,2	2,226628
5,216667	0,2	2,217017
5,220000	0,2	2,208663
5,223333	0,2	2,201066
5,226667	0,2	2,193379
5,230000	0,2	2,184981
5,233333	0,2	2,175649
5,236667	0,2	2,165406
5,240000	0,2	2,154516
5,243333	0,2	2,143488
5,246667	0,2	2,132970
5,250000	0,2	2,123485
5,253333	0,2	2,115184
5,256667	0,2	2,107877
5,260000	0,2	2,101303
5,263333	0,2	2,095245
5,266667	0,2	2,089358
5,270000	0,2	2,083057
5,273333	0,2	2,076005
5,276667	0,2	2,068779
5,280000	0,2	2,062561
5,283333	0,2	2,058069
5,286667	0,2	2,055266
5,290000	0,2	2,053939
5,293333	0,2	2,054071
5,296667	0,2	2,055895
5,300000	0,2	2,059745
5,303333	0,2	2,065738
5,306667	0,2	2,073744
5,310000	0,2	2,083726
5,313333	0,2	2,095924
5,316667	0,2	2,110594
5,320000	0,2	2,127581
5,323333	0,2	2,146451
5,326667	0,2	2,167073
5,330000	0,2	2,189813
5,333333	0,2	2,215267
5,336667	0,2	2,244045
5,340000	0,2	2,276675
5,343333	0,2	2,313532
5,346667	0,2	2,354818
5,350000	0,2	2,400456
5,353333	0,2	2,449960
5,356667	0,2	2,502595
5,360000	0,2	2,557776
5,363333	0,2	2,615388
5,366667	0,2	2,675575
5,370000	0,2	2,738288
5,373333	0,2	2,803080
5,376667	0,2	2,868976
5,380000	0,2	2,934599
5,383333	0,2	2,998502
5,386667	0,2	3,059273
5,390000	0,2	3,115714
5,393333	0,2	3,167131
5,396667	0,2	3,212912
5,400000	0,2	3,251943
5,403333	0,2	3,282961
5,406667	0,2	3,305272
5,410000	0,2	3,318918
5,413333	0,2	3,324397
5,416667	0,2	3,322215
5,420000	0,2	3,312542
5,423333	0,2	3,295340
5,426667	0,2	3,270878
5,430000	0,2	3,239875
5,433333	0,2	3,203155
5,436667	0,2	3,161445
5,440000	0,2	3,115344
5,443333	0,2	3,065351
5,446667	0,2	3,011991
5,450000	0,2	2,955851
5,453333	0,2	2,897619
5,456667	0,2	2,838442
5,460000	0,2	2,779908
5,463333	0,2	2,723170
5,466667	0,2	2,668336
5,470000	0,2	2,614911
5,473333	0,2	2,562431
5,476667	0,2	2,510731
5,480000	0,2	2,459867
5,483333	0,2	2,409941
5,486667	0,2	2,361320
5,490000	0,2	2,315012
5,493333	0,2	2,272353
5,496667	0,2	2,234268
5,500000	0,2	2,200985
5,503333	0,2	2,172144
5,506667	0,2	2,146987
5,510000	0,2	2,124722
5,513333	0,2	2,104873
5,516667	0,2	2,087361
5,520000	0,2	2,072401
5,523333	0,2	2,060214
5,526667	0,2	2,050732
5,530000	0,2	2,043682
5,533333	0,2	2,038782
5,536667	0,2	2,035767
5,540000	0,2	2,034520
5,543333	0,2	2,035089
5,546667	0,2	2,037373
5,550000	0,2	2,041064
5,553333	0,2	2,045954
5,556667	0,2	2,052056
5,560000	0,2	2,059395
5,563333	0,2	2,067734
5,566667	0,2	2,076676
5,570000	0,2	2,086158
5,573333	0,2	2,096425
5,576667	0,2	2,107312
5,580000	0,2	2,118073
5,583333	0,2	2,128189
5,586667	0,2	2,137970
5,590000	0,2	2,148271
5,593333	0,2	2,159909
5,596667	0,2	2,173233
5,600000	0,2	2,187907
5,603333	0,2	2,203073
5,606667	0,2	2,217896
5,610000	0,2	2,231978
5,613333	0,2	2,245423
5,616667	0,2	2,258580
5,620000	0,2	2,271665
5,623333	0,2	2,284675
5,626667	0,2	2,297524
5,630000	0,2	2,309974
5,633333	0,2	2,321711
5,636667	0,2	2,332769
5,640000	0,2	2,343469
5,643333	0,2	2,353704
5,646667	0,2	2,362846
5,650000	0,2	2,370399
5,653333	0,2	2,376015
5,656667	0,2	2,379029
5,660000	0,2	2,378737
5,663333	0,2	2,374949
5,666667	0,2	2,367829
5,670000	0,2	2,357556
5,673333	0,2	2,344373
5,676667	0,2	2,328475
5,680000	0,2	2,309827
5,683333	0,2	2,288367
5,686667	0,2	2,264183
5,690000	0,2	2,237340
5,693333	0,2	2,207861
5,696667	0,2	2,176013
5,700000	0,2	2,142228
5,703333	0,2	2,106956
5,706667	0,2	2,070783
5,710000	0,2	2,034095
5,713333	0,2	1,996721
5,716667	0,2	1,958388
5,720000	0,2	1,919105
5,723333	0,2	1,879079
5,726667	0,2	1,838793
5,730000	0,2	1,798931
5,733333	0,2	1,759886
5,736667	0,2	1,721513
5,740000	0,2	1,683514
5,743333	0,2	1,645857
5,746667	0,2	1,608699
5,750000	0,2	1,572283
5,753333	0,2	1,537175
5,756667	0,2	1,504201
5,760000	0,2	1,473698
5,763333	0,2	1,445179
5,766667	0,2	1,418093
5,770000	0,2	1,392235
5,773333	0,2	1,367349
5,776667	0,2	1,343335
5,780000	0,2	1,320697
5,783333	0,2	1,300168
5,786667	0,2	1,282221
5,790000	0,2	1,267040
5,793333	0,2	1,254640
5,796667	0,2	1,244839
5,800000	0,2	1,237135
5,803333	0,2	1,230991
5,806667	0,2	1,226258
5,810000	0,2	1,222935
5,813333	0,2	1,220862
5,816667	0,2	1,219808
5,820000	0,2	1,219567
5,823333	0,2	1,220180
5,826667	0,2	1,222064
5,830000	0,2	1,225751
5,833333	0,2	1,231579
5,836667	0,2	1,239722
5,840000	0,2	1,250414
5,843333	0,2	1,263852
5,846667	0,2	1,279848
5,850000	0,2	1,297961
5,853333	0,2	1,318017
5,856667	0,2	1,340258
5,860000	0,2	1,365225
5,863333	0,2	1,393634
5,866667	0,2	1,426108
5,870000	0,2	1,462958
5,873333	0,2	1,504258
5,876667	0,2	1,549893
5,880000	0,2	1,599665
5,883333	0,2	1,653575
5,886667	0,2	1,711705
5,890000	0,2	1,773800
5,893333	0,2	1,839219
5,896667	0,2	1,907120
5,900000	0,2	1,976710
5,903333	0,2	2,047561
5,906667	0,2	2,119375
5,910000	0,2	2,191332
5,913333	0,2	2,262008
5,916667	0,2	2,330057
5,920000	0,2	2,394648
5,923333	0,2	2,455205
5,926667	0,2	2,511125
5,930000	0,2	2,561674
5,933333	0,2	2,605919
5,936667	0,2	2,642979
5,940000	0,2	2,672387
5,943333	0,2	2,693903
5,946667	0,2	2,707244
5,950000	0,2	2,712398
5,953333	0,2	2,709942
5,956667	0,2	2,700882
5,960000	0,2	2,686400
5,963333	0,2	2,667825
5,966667	0,2	2,646744
5,970000	0,2	2,624911
5,973333	0,2	2,604132
5,976667	0,2	2,586336
5,980000	0,2	2,573481
5,983333	0,2	2,567231
5,986667	0,2	2,568865
5,990000	0,2	2,579397
5,993333	0,2	2,599583
5,996667	0,2	2,629870
6,000000	0,2	2,670543
6,003333	0,2	2,721997
6,006667	0,2	2,784802
6,010000	0,2	2,859211
6,013333	0,2	2,944693
6,016667	0,2	3,040174
6,020000	0,2	3,144295
6,023333	0,2	3,255292
6,026667	0,2	3,370979
6,030000	0,2	3,488824
6,033333	0,2	3,605937
6,036667	0,2	3,719339
6,040000	0,2	3,826526
6,043333	0,2	3,925328
6,046667	0,2	4,013263
6,050000	0,2	4,087897
6,053333	0,2	4,147529
6,056667	0,2	4,190962
6,060000	0,2	4,217243
6,063333	0,2	4,225938
6,066667	0,2	4,217224
6,070000	0,2	4,191545
6,073333	0,2	4,149337
6,076667	0,2	4,091292
6,080000	0,2	4,018783
6,083333	0,2	3,933785
6,086667	0,2	3,838235
6,090000	0,2	3,733463
6,093333	0,2	3,620519
6,096667	0,2	3,501003
6,100000	0,2	3,377099
6,103333	0,2	3,250949
6,106667	0,2	3,124414
6,110000	0,2	2,999063
6,113333	0,2	2,875765
6,116667	0,2	2,754562
6,120000	0,2	2,635470
6,123333	0,2	2,519197
6,126667	0,2	2,406791
6,130000	0,2	2,298898
6,133333	0,2	2,195534
6,136667	0,2	2,096342
6,140000	0,2	2,000932
6,143333	0,2	1,909292
6,146667	0,2	1,821848
6,150000	0,2	1,738857
6,153333	0,2	1,660282
6,156667	0,2	1,586600
6,160000	0,2	1,518881
6,163333	0,2	1,457576
6,166667	0,2	1,401831
6,170000	0,2	1,350106
6,173333	0,2	1,301024
6,176667	0,2	1,253959
6,180000	0,2	1,209256
6,183333	0,2	1,167725
6,186667	0,2	1,129991
6,190000	0,2	1,096365
6,193333	0,2	1,066951
6,196667	0,2	1,041653
6,200000	0,2	1,020019
6,203333	0,2	1,001091
6,206667	0,2	0,983718
6,210000	0,2	0,967200
6,213333	0,2	0,951409
6,216667	0,2	0,936464
6,220000	0,2	0,922533
6,223333	0,2	0,909564
6,226667	0,2	0,897115
6,230000	0,2	0,884743
6,233333	0,2	0,872570
6,236667	0,2	0,861333
6,240000	0,2	0,851642
6,243333	0,2	0,843186
6,246667	0,2	0,835076
6,250000	0,2	0,826885
6,253333	0,2	0,818925
6,256667	0,2	0,811462
6,260000	0,2	0,804138
6,263333	0,2	0,796340
6,266667	0,2	0,787753
6,270000	0,2	0,778535
6,273333	0,2	0,769022
6,276667	0,2	0,759254
6,280000	0,2	0,749214
6,283333	0,2	0,739268
6,286667	0,2	0,729741
6,290000	0,2	0,720294
6,293333	0,2	0,710152
6,296667	0,2	0,698836
6,300000	0,2	0,686534
6,303333	0,2	0,674040
6,306667	0,2	0,662348
6,310000	0,2	0,651916
6,313333	0,2	0,642280
6,316667	0,2	0,632669
6,320000	0,2	0,622932
6,323333	0,2	0,613511
6,326667	0,2	0,604587
6,330000	0,2	0,595809
6,333333	0,2	0,586880
6,336667	0,2	0,577998
6,340000	0,2	0,569640
6,343333	0,2	0,561924
6,346667	0,2	0,554298
6,350000	0,2	0,546137
6,353333	0,2	0,537364
6,356667	0,2	0,528273
6,360000	0,2	0,519096
6,363333	0,2	0,509988
6,366667	0,2	0,501124
6,370000	0,2	0,492466
6,373333	0,2	0,483665
6,376667	0,2	0,474449
6,380000	0,2	0,464951
6,383333	0,2	0,455689
6,386667	0,2	0,447336
6,390000	0,2	0,440321
6,393333	0,2	0,434539
6,396667	0,2	0,429567
6,400000	0,2	0,425136
6,403333	0,2	0,421204
6,406667	0,2	0,417535
6,410000	0,2	0,413704
6,413333	0,2	0,409566
6,416667	0,2	0,405473
6,420000	0,2	0,402378
6,423333	0,2	0,401593
6,426667	0,2	0,403918
6,430000	0,2	0,409034
6,433333	0,2	0,415685
6,436667	0,2	0,422432
6,440000	0,2	0,428717
6,443333	0,2	0,435302
6,446667	0,2	0,443446
6,450000	0,2	0,453768
6,453333	0,2	0,465919
6,456667	0,2	0,479168
6,460000	0,2	0,493200
6,463333	0,2	0,508329
6,466667	0,2	0,524991
6,470000	0,2	0,543170
6,473333	0,2	0,562452
6,476667	0,2	0,582483
6,480000	0,2	0,603105
6,483333	0,2	0,624194
6,486667	0,2	0,645502
6,490000	0,2	0,666713
6,493333	0,2	0,687711
6,496667	0,2	0,708525
6,500000	0,2	0,729046
6,503333	0,2	0,749232
6,506667	0,2	0,769274
6,510000	0,2	0,789103
6,513333	0,2	0,808167
6,516667	0,2	0,825946
6,520000	0,2	0,842326
6,523333	0,2	0,857409
6,526667	0,2	0,871268
6,530000	0,2	0,883915
6,533333	0,2	0,895249
6,536667	0,2	0,904995
6,540000	0,2	0,913042
6,543333	0,2	0,919664
6,546667	0,2	0,925159
6,550000	0,2	0,929621
6,553333	0,2	0,933115
6,556667	0,2	0,935794
6,560000	0,2	0,937902
6,563333	0,2	0,939871
6,566667	0,2	0,942323
6,570000	0,2	0,945633
6,573333	0,2	0,949591
6,576667	0,2	0,953881
6,580000	0,2	0,958833
6,583333	0,2	0,965208
6,586667	0,2	0,973215
6,590000	0,2	0,982208
6,593333	0,2	0,991461
6,596667	0,2	1,000956
6,600000	0,2	1,011298
6,603333	0,2	1,023105
6,606667	0,2	1,036538
6,610000	0,2	1,051177
6,613333	0,2	1,066396
6,616667	0,2	1,081913
6,620000	0,2	1,097844
6,623333	0,2	1,114289
6,626667	0,2	1,131069
6,630000	0,2	1,147845
6,633333	0,2	1,164205
6,636667	0,2	1,179699
6,640000	0,2	1,194169
6,643333	0,2	1,207796
6,646667	0,2	1,220681
6,650000	0,2	1,232575
6,653333	0,2	1,242933
6,656667	0,2	1,251227
6,660000	0,2	1,257241
6,663333	0,2	1,260936
6,666667	0,2	1,262075
6,670000	0,2	1,260085
6,673333	0,2	1,254420
6,676667	0,2	1,245061
6,680000	0,2	1,232494
6,683333	0,2	1,217368
6,686667	0,2	1,200370
6,690000	0,2	1,182119
6,693333	0,2	1,162748
6,696667	0,2	1,141744
6,700000	0,2	1,118622
6,703333	0,2	1,093639
6,706667	0,2	1,067579
6,710000	0,2	1,041069
6,713333	0,2	1,014190
6,716667	0,2	0,986628
6,720000	0,2	0,958343
6,723333	0,2	0,930058
6,726667	0,2	0,902770
6,730000	0,2	0,876798
6,733333	0,2	0,851852
6,736667	0,2	0,827847
6,740000	0,2	0,805034
6,743333	0,2	0,783547
6,746667	0,2	0,763121
6,750000	0,2	0,743108
6,753333	0,2	0,722987
6,756667	0,2	0,702813
6,760000	0,2	0,682904
6,763333	0,2	0,663364
6,766667	0,2	0,644027
6,770000	0,2	0,624841
6,773333	0,2	0,606167
6,776667	0,2	0,588372
6,780000	0,2	0,571332
6,783333	0,2	0,554724
6,786667	0,2	0,538553
6,790000	0,2	0,523009
6,793333	0,2	0,507893
6,796667	0,2	0,492457
6,800000	0,2	0,475988
6,803333	0,2	0,458652
6,806667	0,2	0,441552
6,810000	0,2	0,425732
6,813333	0,2	0,411398
6,816667	0,2	0,398136
6,820000	0,2	0,385214
6,823333	0,2	0,371822
6,826667	0,2	0,357579
6,830000	0,2	0,342751
6,833333	0,2	0,328045
6,836667	0,2	0,314142
6,840000	0,2	0,301397
6,843333	0,2	0,290054
6,846667	0,2	0,280268
6,850000	0,2	0,271765
6,853333	0,2	0,263922
6,856667	0,2	0,256035
6,860000	0,2	0,247518
6,863333	0,2	0,238300
6,866667	0,2	0,228754
6,870000	0,2	0,219206
6,873333	0,2	0,209899
6,876667	0,2	0,201088
6,880000	0,2	0,192790
6,883333	0,2	0,184709
6,886667	0,2	0,176480
6,890000	0,2	0,167962
6,893333	0,2	0,159518
6,896667	0,2	0,151848
6,900000	0,2	0,145181
6,903333	0,2	0,138889
6,906667	0,2	0,132198
6,910000	0,2	0,124937
6,913333	0,2	0,117464
6,916667	0,2	0,110166
6,920000	0,2	0,103076
6,923333	0,2	0,095889
6,926667	0,2	0,088168
6,930000	0,2	0,079569
6,933333	0,2	0,070264
6,936667	0,2	0,061034
6,940000	0,2	0,052700
6,943333	0,2	0,045429
6,946667	0,2	0,038616
6,950000	0,2	0,031680
6,953333	0,2	0,024791
6,956667	0,2	0,018341
6,960000	0,2	0,012309
6,963333	0,2	0,006621
6,966667	0,2	0,001498
6,970000	0,2	-0,002806
6,973333	0,2	-0,006258
6,976667	0,2	-0,009038
6,980000	0,2	-0,011510
6,983333	0,2	-0,014047
6,986667	0,2	-0,016681
6,990000	0,2	-0,019014
6,993333	0,2	-0,020715
6,996667	0,2	-0,021735
7,000000	0,2	-0,021864
7,003333	0,2	-0,020846
7,006667	0,2	-0,019095
7,010000	0,2	-0,017384
7,013333	0,2	-0,015814
7,016667	0,2	-0,013711
7,020000	0,2	-0,010413
7,023333	0,2	-0,005811
7,026667	0,2	-0,000384
7,030000	0,2	0,005127
7,033333	0,2	0,010118
7,036667	0,2	0,014378
7,040000	0,2	0,018281
7,043333	0,2	0,022537
7,046667	0,2	0,027327
7,050000	0,2	0,032177
7,053333	0,2	0,036950
7,056667	0,2	0,042367
7,060000	0,2	0,049402
7,063333	0,2	0,058406
7,066667	0,2	0,068859
7,070000	0,2	0,079742
7,073333	0,2	0,090027
7,076667	0,2	0,099322
7,080000	0,2	0,108164
7,083333	0,2	0,117314
7,086667	0,2	0,127009
7,090000	0,2	0,137035
7,093333	0,2	0,147040
7,096667	0,2	0,156759
7,100000	0,2	0,166217
7,103333	0,2	0,175652
7,106667	0,2	0,185147
7,110000	0,2	0,194518
7,113333	0,2	0,203512
7,116667	0,2	0,211990
7,120000	0,2	0,219991
7,123333	0,2	0,227764
7,126667	0,2	0,235778
7,130000	0,2	0,244449
7,133333	0,2	0,253550
7,136667	0,2	0,262341
7,140000	0,2	0,270311
7,143333	0,2	0,277329
7,146667	0,2	0,283401
7,150000	0,2	0,288733
7,153333	0,2	0,293710
7,156667	0,2	0,298390
7,160000	0,2	0,302363
7,163333	0,2	0,305425
7,166667	0,2	0,307907
7,170000	0,2	0,310378
7,173333	0,2	0,313346
7,176667	0,2	0,317045
7,180000	0,2	0,321380
7,183333	0,2	0,325930
7,186667	0,2	0,329998
7,190000	0,2	0,333075
7,193333	0,2	0,335443
7,196667	0,2	0,337821
7,200000	0,2	0,340428
7,203333	0,2	0,342907
7,206667	0,2	0,345040
7,210000	0,2	0,347114
7,213333	0,2	0,349796
7,216667	0,2	0,353863
7,220000	0,2	0,359689
7,223333	0,2	0,366692
7,226667	0,2	0,373876
7,230000	0,2	0,381085
7,233333	0,2	0,389075
7,236667	0,2	0,398287
7,240000	0,2	0,408144
7,243333	0,2	0,417758
7,246667	0,2	0,426830
7,250000	0,2	0,435536
7,253333	0,2	0,444015
7,256667	0,2	0,452306
7,260000	0,2	0,460563
7,263333	0,2	0,469081
7,266667	0,2	0,478009
7,270000	0,2	0,487012
7,273333	0,2	0,495346
7,276667	0,2	0,502249
7,280000	0,2	0,507221
7,283333	0,2	0,510228
7,286667	0,2	0,511836
7,290000	0,2	0,512635
7,293333	0,2	0,512484
7,296667	0,2	0,510870
7,300000	0,2	0,507683
7,303333	0,2	0,503099
7,306667	0,2	0,497185
7,310000	0,2	0,489879
7,313333	0,2	0,481084
7,316667	0,2	0,470951
7,320000	0,2	0,460051
7,323333	0,2	0,448867
7,326667	0,2	0,437160
7,330000	0,2	0,424231
7,333333	0,2	0,409738
7,336667	0,2	0,393976
7,340000	0,2	0,377507
7,343333	0,2	0,360974
7,346667	0,2	0,345109
7,350000	0,2	0,330371
7,353333	0,2	0,316724
7,356667	0,2	0,304050
7,360000	0,2	0,292357
7,363333	0,2	0,281566
7,366667	0,2	0,271486
7,370000	0,2	0,261772
7,373333	0,2	0,251957
7,376667	0,2	0,241869
7,380000	0,2	0,231941
7,383333	0,2	0,222815
7,386667	0,2	0,214754
7,390000	0,2	0,207698
7,393333	0,2	0,201612
7,396667	0,2	0,196580
7,400000	0,2	0,192804
7,403333	0,2	0,190385
7,406667	0,2	0,188978
7,410000	0,2	0,187929
7,413333	0,2	0,186781
7,416667	0,2	0,185492
7,420000	0,2	0,184286
7,423333	0,2	0,183429
7,426667	0,2	0,183046
7,430000	0,2	0,182911
7,433333	0,2	0,182519
7,436667	0,2	0,181767
7,440000	0,2	0,181387
7,443333	0,2	0,182308
7,446667	0,2	0,184917
7,450000	0,2	0,188921
7,453333	0,2	0,193443
7,456667	0,2	0,197388
7,460000	0,2	0,200238
7,463333	0,2	0,202447
7,466667	0,2	0,204873
7,470000	0,2	0,208079
7,473333	0,2	0,212043
7,476667	0,2	0,216305
7,480000	0,2	0,220454
7,483333	0,2	0,224376
7,486667	0,2	0,228269
7,490000	0,2	0,232510
7,493333	0,2	0,237213
7,496667	0,2	0,242070
7,500000	0,2	0,246843
7,503333	0,2	0,251673
7,506667	0,2	0,256682
7,510000	0,2	0,261722
7,513333	0,2	0,266836
7,516667	0,2	0,272369
7,520000	0,2	0,278393
7,523333	0,2	0,284590
7,526667	0,2	0,290639
7,530000	0,2	0,296237
7,533333	0,2	0,300925
7,536667	0,2	0,304382
7,540000	0,2	0,306872
7,543333	0,2	0,309155
7,546667	0,2	0,311934
7,550000	0,2	0,315353
7,553333	0,2	0,319043
7,556667	0,2	0,322553
7,560000	0,2	0,325487
7,563333	0,2	0,327517
7,566667	0,2	0,328834
7,570000	0,2	0,330123
7,573333	0,2	0,331769
7,576667	0,2	0,333673
7,580000	0,2	0,335741
7,583333	0,2	0,338066
7,586667	0,2	0,340812
7,590000	0,2	0,343949
7,593333	0,2	0,347164
7,596667	0,2	0,350172
7,600000	0,2	0,352938
7,603333	0,2	0,355538
7,606667	0,2	0,358020
7,610000	0,2	0,360599
7,613333	0,2	0,363756
7,616667	0,2	0,367810
7,620000	0,2	0,372513
7,623333	0,2	0,377324
7,626667	0,2	0,381964
7,630000	0,2	0,386405
7,633333	0,2	0,390545
7,636667	0,2	0,394261
7,640000	0,2	0,397497
7,643333	0,2	0,400227
7,646667	0,2	0,402732
7,650000	0,2	0,405715
7,653333	0,2	0,409849
7,656667	0,2	0,415315
7,660000	0,2	0,421517
7,663333	0,2	0,427227
7,666667	0,2	0,431448
7,670000	0,2	0,434113
7,673333	0,2	0,435812
7,676667	0,2	0,437155
7,680000	0,2	0,438415
7,683333	0,2	0,439536
7,686667	0,2	0,440331
7,690000	0,2	0,440484
7,693333	0,2	0,439590
7,696667	0,2	0,437603
7,700000	0,2	0,434888
7,703333	0,2	0,431550
7,706667	0,2	0,427132
7,710000	0,2	0,421201
7,713333	0,2	0,413887
7,716667	0,2	0,405609
7,720000	0,2	0,396589
7,723333	0,2	0,386798
7,726667	0,2	0,376084
7,730000	0,2	0,364185
7,733333	0,2	0,350859
7,736667	0,2	0,336117
7,740000	0,2	0,320135
7,743333	0,2	0,303125
7,746667	0,2	0,285353
7,750000	0,2	0,266891
7,753333	0,2	0,247517
7,756667	0,2	0,227069
7,760000	0,2	0,205700
7,763333	0,2	0,183911
7,766667	0,2	0,162392
7,770000	0,2	0,141585
7,773333	0,2	0,121496
7,776667	0,2	0,101903
7,780000	0,2	0,082309
7,783333	0,2	0,061977
7,786667	0,2	0,040526
7,790000	0,2	0,018281
7,793333	0,2	-0,004043
7,796667	0,2	-0,025793
7,800000	0,2	-0,046480
7,803333	0,2	-0,065775
7,806667	0,2	-0,083578
7,810000	0,2	-0,099766
7,813333	0,2	-0,113981
7,816667	0,2	-0,126159
7,820000	0,2	-0,136922
7,823333	0,2	-0,147011
7,826667	0,2	-0,156622
7,830000	0,2	-0,165467
7,833333	0,2	-0,173079
7,836667	0,2	-0,179101
7,840000	0,2	-0,183581
7,843333	0,2	-0,186853
7,846667	0,2	-0,189193
7,850000	0,2	-0,190684
7,853333	0,2	-0,190967
7,856667	0,2	-0,189232
7,860000	0,2	-0,184967
7,863333	0,2	-0,178555
7,866667	0,2	-0,170818
7,870000	0,2	-0,162213
7,873333	0,2	-0,152803
7,876667	0,2	-0,142810
7,880000	0,2	-0,132697
7,883333	0,2	-0,122550
7,886667	0,2	-0,111816
7,890000	0,2	-0,099854
7,893333	0,2	-0,086545
7,896667	0,2	-0,072229
7,900000	0,2	-0,057293
7,903333	0,2	-0,042031
7,906667	0,2	-0,026600
7,910000	0,2	-0,010834
7,913333	0,2	0,005528
7,916667	0,2	0,022313
7,920000	0,2	0,038966
7,923333	0,2	0,055206
7,926667	0,2	0,071196
7,930000	0,2	0,086997
7,933333	0,2	0,102454
7,936667	0,2	0,117553
7,940000	0,2	0,132234
7,943333	0,2	0,146038
7,946667	0,2	0,158528
7,950000	0,2	0,169756
7,953333	0,2	0,180051
7,956667	0,2	0,189618
7,960000	0,2	0,198270
7,963333	0,2	0,205573
7,966667	0,2	0,211562
7,970000	0,2	0,216971
7,973333	0,2	0,222446
7,976667	0,2	0,227837
7,980000	0,2	0,232461
7,983333	0,2	0,235956
7,986667	0,2	0,238493
7,990000	0,2	0,240104
7,993333	0,2	0,240366
7,996667	0,2	0,239072
8,000000	0,2	0,236863
8,003333	0,2	0,234680
8,006667	0,2	0,232813
8,010000	0,2	0,230944
8,013333	0,2	0,228687
8,016667	0,2	0,225776
8,020000	0,2	0,222166
8,023333	0,2	0,218037
8,026667	0,2	0,213660
8,030000	0,2	0,209256
8,033333	0,2	0,204897
8,036667	0,2	0,200594
8,040000	0,2	0,196568
8,043333	0,2	0,193322
8,046667	0,2	0,191281
8,050000	0,2	0,190303
8,053333	0,2	0,189866
8,056667	0,2	0,189773
8,060000	0,2	0,190243
8,063333	0,2	0,191413
8,066667	0,2	0,193416
8,070000	0,2	0,196714
8,073333	0,2	0,201681
8,076667	0,2	0,208124
8,080000	0,2	0,215494
8,083333	0,2	0,223469
8,086667	0,2	0,232161
8,090000	0,2	0,241736
8,093333	0,2	0,252141
8,096667	0,2	0,263310
8,100000	0,2	0,275372
8,103333	0,2	0,288559
8,106667	0,2	0,303041
8,110000	0,2	0,318911
8,113333	0,2	0,336132
8,116667	0,2	0,354511
8,120000	0,2	0,373914
8,123333	0,2	0,394324
8,126667	0,2	0,415572
8,130000	0,2	0,437274
8,133333	0,2	0,459022
8,136667	0,2	0,480621
8,140000	0,2	0,502300
8,143333	0,2	0,524545
8,146667	0,2	0,547564
8,150000	0,2	0,570914
8,153333	0,2	0,593828
8,156667	0,2	0,615825
8,160000	0,2	0,636693
8,163333	0,2	0,656159
8,166667	0,2	0,674079
8,170000	0,2	0,690731
8,173333	0,2	0,706578
8,176667	0,2	0,721931
8,180000	0,2	0,736879
8,183333	0,2	0,751137
8,186667	0,2	0,764072
8,190000	0,2	0,775129
8,193333	0,2	0,784147
8,196667	0,2	0,791536
8,200000	0,2	0,797869
8,203333	0,2	0,802969
8,206667	0,2	0,806043
8,210000	0,2	0,806505
8,213333	0,2	0,804127
8,216667	0,2	0,798958
8,220000	0,2	0,791509
8,223333	0,2	0,782600
8,226667	0,2	0,772837
8,230000	0,2	0,762518
8,233333	0,2	0,751869
8,236667	0,2	0,740894
8,240000	0,2	0,729121
8,243333	0,2	0,715903
8,246667	0,2	0,701047
8,250000	0,2	0,684906
8,253333	0,2	0,667711
8,256667	0,2	0,649311
8,260000	0,2	0,629767
8,263333	0,2	0,609664
8,266667	0,2	0,589585
8,270000	0,2	0,569565
8,273333	0,2	0,549327
8,276667	0,2	0,528895
8,280000	0,2	0,508468
8,283333	0,2	0,487829
8,286667	0,2	0,466459
8,290000	0,2	0,444182
8,293333	0,2	0,421401
8,296667	0,2	0,398742
8,300000	0,2	0,376621
8,303333	0,2	0,355154
8,306667	0,2	0,334287
8,310000	0,2	0,313917
8,313333	0,2	0,293967
8,316667	0,2	0,274351
8,320000	0,2	0,254944
8,323333	0,2	0,235784
8,326667	0,2	0,217161
8,330000	0,2	0,199256
8,333333	0,2	0,181759
8,336667	0,2	0,164122
8,340000	0,2	0,146117
8,343333	0,2	0,128020
8,346667	0,2	0,110282
8,350000	0,2	0,092960
8,353333	0,2	0,075699
8,356667	0,2	0,058178
8,360000	0,2	0,040341
8,363333	0,2	0,022448
8,366667	0,2	0,004974
8,370000	0,2	-0,011555
8,373333	0,2	-0,026681
8,376667	0,2	-0,040209
8,380000	0,2	-0,052387
8,383333	0,2	-0,063876
8,386667	0,2	-0,075409
8,390000	0,2	-0,087394
8,393333	0,2	-0,099808
8,396667	0,2	-0,112386
8,400000	0,2	-0,124909
8,403333	0,2	-0,137224
8,406667	0,2	-0,148995
8,410000	0,2	-0,159692
8,413333	0,2	-0,168957
8,416667	0,2	-0,177026
8,420000	0,2	-0,184700
8,423333	0,2	-0,192680
8,426667	0,2	-0,200988
8,430000	0,2	-0,209141
8,433333	0,2	-0,216743
8,436667	0,2	-0,223724
8,440000	0,2	-0,230182
8,443333	0,2	-0,236108
8,446667	0,2	-0,241307
8,450000	0,2	-0,245605
8,453333	0,2	-0,248852
8,456667	0,2	-0,250821
8,460000	0,2	-0,251459
8,463333	0,2	-0,251226
8,466667	0,2	-0,251083
8,470000	0,2	-0,251925
8,473333	0,2	-0,253731
8,476667	0,2	-0,255471
8,480000	0,2	-0,256047
8,483333	0,2	-0,255065
8,486667	0,2	-0,252719
8,490000	0,2	-0,249313
8,493333	0,2	-0,244947
8,496667	0,2	-0,239525
8,500000	0,2	-0,232958
8,503333	0,2	-0,225293
8,506667	0,2	-0,216777
8,510000	0,2	-0,207829
8,513333	0,2	-0,198753
8,516667	0,2	-0,189434
8,520000	0,2	-0,179415
8,523333	0,2	-0,168305
8,526667	0,2	-0,156038
8,530000	0,2	-0,142764
8,533333	0,2	-0,128882
8,536667	0,2	-0,115105
8,540000	0,2	-0,102027
8,543333	0,2	-0,089723
8,546667	0,2	-0,077954
8,550000	0,2	-0,066316
8,553333	0,2	-0,054242
8,556667	0,2	-0,041450
8,560000	0,2	-0,028299
8,563333	0,2	-0,015332
8,566667	0,2	-0,002760
8,570000	0,2	0,009401
8,573333	0,2	0,021112
8,576667	0,2	0,032201
8,580000	0,2	0,042301
8,583333	0,2	0,051181
8,586667	0,2	0,058835
8,590000	0,2	0,065105
8,593333	0,2	0,069707
8,596667	0,2	0,072577
8,600000	0,2	0,073928
8,603333	0,2	0,073946
8,606667	0,2	0,072574
8,610000	0,2	0,069721
8,613333	0,2	0,065449
8,616667	0,2	0,059921
8,620000	0,2	0,053370
8,623333	0,2	0,045908
8,626667	0,2	0,037442
8,630000	0,2	0,028087
8,633333	0,2	0,018254
8,636667	0,2	0,008082
8,640000	0,2	-0,002839
8,643333	0,2	-0,015044
8,646667	0,2	-0,028609
8,650000	0,2	-0,042941
8,653333	0,2	-0,057084
8,656667	0,2	-0,070317
8,660000	0,2	-0,082561
8,663333	0,2	-0,094292
8,666667	0,2	-0,106166
8,670000	0,2	-0,118605
8,673333	0,2	-0,131568
8,676667	0,2	-0,144670
8,680000	0,2	-0,157394
8,683333	0,2	-0,169265
8,686667	0,2	-0,180022
8,690000	0,2	-0,189586
8,693333	0,2	-0,198195
8,696667	0,2	-0,206593
8,700000	0,2	-0,215423
8,703333	0,2	-0,224634
8,706667	0,2	-0,233805
8,710000	0,2	-0,242330
8,713333	0,2	-0,249417
8,716667	0,2	-0,254852
8,720000	0,2	-0,259489
8,723333	0,2	-0,264439
8,726667	0,2	-0,270247
8,730000	0,2	-0,276965
8,733333	0,2	-0,284424
8,736667	0,2	-0,292286
8,740000	0,2	-0,300001
8,743333	0,2	-0,306764
8,746667	0,2	-0,311829
8,750000	0,2	-0,314926
8,753333	0,2	-0,316229
8,756667	0,2	-0,316220
8,760000	0,2	-0,315542
8,763333	0,2	-0,314584
8,766667	0,2	-0,313218
8,770000	0,2	-0,311109
8,773333	0,2	-0,308281
8,776667	0,2	-0,305333
8,780000	0,2	-0,302923
8,783333	0,2	-0,301013
8,786667	0,2	-0,298789
8,790000	0,2	-0,295394
8,793333	0,2	-0,290588
8,796667	0,2	-0,284769
8,800000	0,2	-0,278585
8,803333	0,2	-0,272617
8,806667	0,2	-0,267192
8,810000	0,2	-0,262125
8,813333	0,2	-0,256785
8,816667	0,2	-0,250650
8,820000	0,2	-0,243768
8,823333	0,2	-0,236488
8,826667	0,2	-0,228767
8,830000	0,2	-0,220260
8,833333	0,2	-0,211238
8,836667	0,2	-0,202881
8,840000	0,2	-0,196298
8,843333	0,2	-0,191424
8,846667	0,2	-0,187248
8,850000	0,2	-0,182986
8,853333	0,2	-0,178694
8,856667	0,2	-0,174854
8,860000	0,2	-0,171550
8,863333	0,2	-0,168315
8,866667	0,2	-0,164785
8,870000	0,2	-0,161005
8,873333	0,2	-0,157067
8,876667	0,2	-0,152937
8,880000	0,2	-0,148891
8,883333	0,2	-0,145748
8,886667	0,2	-0,144255
8,890000	0,2	-0,144275
8,893333	0,2	-0,144865
8,896667	0,2	-0,145228
8,900000	0,2	-0,145335
8,903333	0,2	-0,145508
8,906667	0,2	-0,145848
8,910000	0,2	-0,146328
8,913333	0,2	-0,147112
8,916667	0,2	-0,148437
8,920000	0,2	-0,150362
8,923333	0,2	-0,152794
8,926667	0,2	-0,155613
8,930000	0,2	-0,158560
8,933333	0,2	-0,161206
8,936667	0,2	-0,163350
8,940000	0,2	-0,165353
8,943333	0,2	-0,167953
8,946667	0,2	-0,171759
8,950000	0,2	-0,176792
8,953333	0,2	-0,182395
8,956667	0,2	-0,187699
8,960000	0,2	-0,192123
8,963333	0,2	-0,195443
8,966667	0,2	-0,197851
8,970000	0,2	-0,199938
8,973333	0,2	-0,202307
8,976667	0,2	-0,205348
8,980000	0,2	-0,209301
8,983333	0,2	-0,214229
8,986667	0,2	-0,220000
8,990000	0,2	-0,226262
8,993333	0,2	-0,232415
8,996667	0,2	-0,238036
9,000000	0,2	-0,243309
9,003333	0,2	-0,248555
9,006667	0,2	-0,253694
9,010000	0,2	-0,258612
9,013333	0,2	-0,263423
9,016667	0,2	-0,267959
9,020000	0,2	-0,271592
9,023333	0,2	-0,273836
9,026667	0,2	-0,274942
9,030000	0,2	-0,275793
9,033333	0,2	-0,277185
9,036667	0,2	-0,279331
9,040000	0,2	-0,282199
9,043333	0,2	-0,285772
9,046667	0,2	-0,289669
9,050000	0,2	-0,293182
9,053333	0,2	-0,295918
9,056667	0,2	-0,298052
9,060000	0,2	-0,299900
9,063333	0,2	-0,301394
9,066667	0,2	-0,302110
9,070000	0,2	-0,301837
9,073333	0,2	-0,300947
9,076667	0,2	-0,300020
9,080000	0,2	-0,299246
9,083333	0,2	-0,298430
9,086667	0,2	-0,297331
9,090000	0,2	-0,295802
9,093333	0,2	-0,293991
9,096667	0,2	-0,292176
9,100000	0,2	-0,290195
9,103333	0,2	-0,287553
9,106667	0,2	-0,283992
9,110000	0,2	-0,279532
9,113333	0,2	-0,274165
9,116667	0,2	-0,267869
9,120000	0,2	-0,260782
9,123333	0,2	-0,253150
9,126667	0,2	-0,245100
9,130000	0,2	-0,236428
9,133333	0,2	-0,226776
9,136667	0,2	-0,216043
9,140000	0,2	-0,204402
9,143333	0,2	-0,191992
9,146667	0,2	-0,178724
9,150000	0,2	-0,164425
9,153333	0,2	-0,149016
9,156667	0,2	-0,132540
9,160000	0,2	-0,115167
9,163333	0,2	-0,097148
9,166667	0,2	-0,078644
9,170000	0,2	-0,059533
9,173333	0,2	-0,039310
9,176667	0,2	-0,017421
9,180000	0,2	0,006149
9,183333	0,2	0,030892
9,186667	0,2	0,056215
9,190000	0,2	0,081519
9,193333	0,2	0,106343
9,196667	0,2	0,130751
9,200000	0,2	0,155259
9,203333	0,2	0,180334
9,206667	0,2	0,206091
9,210000	0,2	0,232433
9,213333	0,2	0,259228
9,216667	0,2	0,286188
9,220000	0,2	0,312799
9,223333	0,2	0,338593
9,226667	0,2	0,363515
9,230000	0,2	0,387927
9,233333	0,2	0,412176
9,236667	0,2	0,436242
9,240000	0,2	0,459811
9,243333	0,2	0,482526
9,246667	0,2	0,504225
9,250000	0,2	0,524949
9,253333	0,2	0,544666
9,256667	0,2	0,563234
9,260000	0,2	0,580837
9,263333	0,2	0,598099
9,266667	0,2	0,615563
9,270000	0,2	0,633365
9,273333	0,2	0,651456
9,276667	0,2	0,669655
9,280000	0,2	0,687344
9,283333	0,2	0,703714
9,286667	0,2	0,718449
9,290000	0,2	0,731697
9,293333	0,2	0,743425
9,296667	0,2	0,753342
9,300000	0,2	0,761516
9,303333	0,2	0,768551
9,306667	0,2	0,774873
9,310000	0,2	0,780455
9,313333	0,2	0,785347
9,316667	0,2	0,789893
9,320000	0,2	0,794415
9,323333	0,2	0,798809
9,326667	0,2	0,802516
9,330000	0,2	0,804952
9,333333	0,2	0,805767
9,336667	0,2	0,804698
9,340000	0,2	0,801566
9,343333	0,2	0,796537
9,346667	0,2	0,790082
9,350000	0,2	0,782688
9,353333	0,2	0,774671
9,356667	0,2	0,765909
9,360000	0,2	0,755715
9,363333	0,2	0,743245
9,366667	0,2	0,728164
9,370000	0,2	0,710947
9,373333	0,2	0,692532
9,376667	0,2	0,673873
9,380000	0,2	0,655709
9,383333	0,2	0,638225
9,386667	0,2	0,620979
9,390000	0,2	0,603344
9,393333	0,2	0,584835
9,396667	0,2	0,565209
9,400000	0,2	0,544781
9,403333	0,2	0,524561
9,406667	0,2	0,505457
9,410000	0,2	0,487390
9,413333	0,2	0,469660
9,416667	0,2	0,451917
9,420000	0,2	0,434404
9,423333	0,2	0,417641
9,426667	0,2	0,402127
9,430000	0,2	0,387949
9,433333	0,2	0,374662
9,436667	0,2	0,361740
9,440000	0,2	0,349073
9,443333	0,2	0,336995
9,446667	0,2	0,325947
9,450000	0,2	0,316123
9,453333	0,2	0,307415
9,456667	0,2	0,299709
9,460000	0,2	0,293080
9,463333	0,2	0,287427
9,466667	0,2	0,282316
9,470000	0,2	0,277425
9,473333	0,2	0,272800
9,476667	0,2	0,268821
9,480000	0,2	0,266041
9,483333	0,2	0,264683
9,486667	0,2	0,264224
9,490000	0,2	0,263677
9,493333	0,2	0,262405
9,496667	0,2	0,260545
9,500000	0,2	0,258561
9,503333	0,2	0,256680
9,506667	0,2	0,254728
9,510000	0,2	0,252314
9,513333	0,2	0,249325
9,516667	0,2	0,246083
9,520000	0,2	0,242912
9,523333	0,2	0,239947
9,526667	0,2	0,237441
9,530000	0,2	0,235774
9,533333	0,2	0,235061
9,536667	0,2	0,235039
9,540000	0,2	0,235437
9,543333	0,2	0,236398
9,546667	0,2	0,238444
9,550000	0,2	0,241968
9,553333	0,2	0,246883
9,556667	0,2	0,252937
9,560000	0,2	0,260196
9,563333	0,2	0,268823
9,566667	0,2	0,278716
9,570000	0,2	0,289871
9,573333	0,2	0,302691
9,576667	0,2	0,317532
9,580000	0,2	0,334403
9,583333	0,2	0,353456
9,586667	0,2	0,375391
9,590000	0,2	0,400977
9,593333	0,2	0,430481
9,596667	0,2	0,463621
9,600000	0,2	0,499951
9,603333	0,2	0,539370
9,606667	0,2	0,582023
9,610000	0,2	0,627845
9,613333	0,2	0,676564
9,616667	0,2	0,727930
9,620000	0,2	0,781758
9,623333	0,2	0,837871
9,626667	0,2	0,896150
9,630000	0,2	0,956665
9,633333	0,2	1,019645
9,636667	0,2	1,085190
9,640000	0,2	1,153118
9,643333	0,2	1,223149
9,646667	0,2	1,294959
9,650000	0,2	1,368059
9,653333	0,2	1,441855
9,656667	0,2	1,515663
9,660000	0,2	1,588681
9,663333	0,2	1,660247
9,666667	0,2	1,729970
9,670000	0,2	1,797545
9,673333	0,2	1,862764
9,676667	0,2	1,925844
9,680000	0,2	1,987418
9,683333	0,2	2,047717
9,686667	0,2	2,105770
9,690000	0,2	2,159846
9,693333	0,2	2,208735
9,696667	0,2	2,252173
9,700000	0,2	2,290018
9,703333	0,2	2,321721
9,706667	0,2	2,346838
9,710000	0,2	2,365637
9,713333	0,2	2,378991
9,716667	0,2	2,387669
9,720000	0,2	2,391932
9,723333	0,2	2,391695
9,726667	0,2	2,386695
9,730000	0,2	2,376636
9,733333	0,2	2,361326
9,736667	0,2	2,340481
9,740000	0,2	2,313690
9,743333	0,2	2,280942
9,746667	0,2	2,242949
9,750000	0,2	2,200833
9,753333	0,2	2,155612
9,756667	0,2	2,107894
9,760000	0,2	2,058022
9,763333	0,2	2,006417
9,766667	0,2	1,953542
9,770000	0,2	1,899464
9,773333	0,2	1,843806
9,776667	0,2	1,786393
9,780000	0,2	1,727767
9,783333	0,2	1,668915
9,786667	0,2	1,610752
9,790000	0,2	1,553819
9,793333	0,2	1,497982
9,796667	0,2	1,442693
9,800000	0,2	1,387827
9,803333	0,2	1,333829
9,806667	0,2	1,281239
9,810000	0,2	1,230381
9,813333	0,2	1,181282
9,816667	0,2	1,133844
9,820000	0,2	1,088055
9,823333	0,2	1,043971
9,826667	0,2	1,001544
9,830000	0,2	0,960641
9,833333	0,2	0,921394
9,836667	0,2	0,884209
9,840000	0,2	0,849226
9,843333	0,2	0,816103
9,846667	0,2	0,784220
9,850000	0,2	0,753105
9,853333	0,2	0,722798
9,856667	0,2	0,693618
9,860000	0,2	0,665729
9,863333	0,2	0,638940
9,866667	0,2	0,612704
9,870000	0,2	0,586427
9,873333	0,2	0,559887
9,876667	0,2	0,533331
9,880000	0,2	0,507257
9,883333	0,2	0,482209
9,886667	0,2	0,458503
9,890000	0,2	0,435893
9,893333	0,2	0,413573
9,896667	0,2	0,390677
9,900000	0,2	0,366843
9,903333	0,2	0,342285
9,906667	0,2	0,317503
9,910000	0,2	0,292878
9,913333	0,2	0,268308
9,916667	0,2	0,243363
9,920000	0,2	0,217785
9,923333	0,2	0,191668
9,926667	0,2	0,165360
9,930000	0,2	0,139266
9,933333	0,2	0,113511
9,936667	0,2	0,087720
9,940000	0,2	0,061366
9,943333	0,2	0,034226
9,946667	0,2	0,006489
9,950000	0,2	-0,021286
9,953333	0,2	-0,048468
9,956667	0,2	-0,074677
9,960000	0,2	-0,099773
9,963333	0,2	-0,123844
9,966667	0,2	-0,147241
9,970000	0,2	-0,170483
9,973333	0,2	-0,193959
9,976667	0,2	-0,217606
9,980000	0,2	-0,240968
9,983333	0,2	-0,263532
9,986667	0,2	-0,284853
9,990000	0,2	-0,304773
9,993333	0,2	-0,323678
9,996667	0,2	-0,342196
10,000000	0,2	-0,360623
10,003333	0,2	-0,378781
10,006667	0,2	-0,396329
10,010000	0,2	-0,413071
10,013333	0,2	-0,428972
10,016667	0,2	-0,444036
10,020000	0,2	-0,458203
10,023333	0,2	-0,471253
10,026667	0,2	-0,483055
10,030000	0,2	-0,494042
10,033333	0,2	-0,505011
10,036667	0,2	-0,516248
10,040000	0,2	-0,527260
10,043333	0,2	-0,537546
10,046667	0,2	-0,547031
10,050000	0,2	-0,555736
10,053333	0,2	-0,563707
10,056667	0,2	-0,571070
10,060000	0,2	-0,577981
10,063333	0,2	-0,584615
10,066667	0,2	-0,590913
10,070000	0,2	-0,596595
10,073333	0,2	-0,601593
10,076667	0,2	-0,606042
10,080000	0,2	-0,609922
10,083333	0,2	-0,613155
10,086667	0,2	-0,615784
10,090000	0,2	-0,617751
10,093333	0,2	-0,618927
10,096667	0,2	-0,619553
10,100000	0,2	-0,620268
10,103333	0,2	-0,621585
10,106667	0,2	-0,623467
10,110000	0,2	-0,625554
10,113333	0,2	-0,627530
10,116667	0,2	-0,629077
10,120000	0,2	-0,629750
10,123333	0,2	-0,629187
10,126667	0,2	-0,627590
10,130000	0,2	-0,625755
10,133333	0,2	-0,624383
10,136667	0,2	-0,623442
10,140000	0,2	-0,622360
10,143333	0,2	-0,620799
10,146667	0,2	-0,618955
10,150000	0,2	-0,617035
10,153333	0,2	-0,614986
10,156667	0,2	-0,612698
10,160000	0,2	-0,610127
10,163333	0,2	-0,607433
10,166667	0,2	-0,604982
10,170000	0,2	-0,603014
10,173333	0,2	-0,601312
10,176667	0,2	-0,599379
10,180000	0,2	-0,596929
10,183333	0,2	-0,593896
10,186667	0,2	-0,590320
10,190000	0,2	-0,586542
10,193333	0,2	-0,583046
10,196667	0,2	-0,580102
10,200000	0,2	-0,577741
10,203333	0,2	-0,575744
10,206667	0,2	-0,573733
10,210000	0,2	-0,571492
10,213333	0,2	-0,569025
10,216667	0,2	-0,566493
10,220000	0,2	-0,564195
10,223333	0,2	-0,562292
10,226667	0,2	-0,560687
10,230000	0,2	-0,559125
10,233333	0,2	-0,557212
10,236667	0,2	-0,554668
10,240000	0,2	-0,551668
10,243333	0,2	-0,548647
10,246667	0,2	-0,546005
10,250000	0,2	-0,543966
10,253333	0,2	-0,542332
10,256667	0,2	-0,540621
10,260000	0,2	-0,538566
10,263333	0,2	-0,536184
10,266667	0,2	-0,533500
10,270000	0,2	-0,530538
10,273333	0,2	-0,527484
10,276667	0,2	-0,524564
10,280000	0,2	-0,521833
10,283333	0,2	-0,519237
10,286667	0,2	-0,516872
10,290000	0,2	-0,515096
10,293333	0,2	-0,514123
10,296667	0,2	-0,513511
10,300000	0,2	-0,512490
10,303333	0,2	-0,510728
10,306667	0,2	-0,508398
10,310000	0,2	-0,505613
10,313333	0,2	-0,502275
10,316667	0,2	-0,498431
10,320000	0,2	-0,494434
10,323333	0,2	-0,490892
10,326667	0,2	-0,488222
10,330000	0,2	-0,485965
10,333333	0,2	-0,483154
10,336667	0,2	-0,479440
10,340000	0,2	-0,475219
10,343333	0,2	-0,470888
10,346667	0,2	-0,466621
10,350000	0,2	-0,462559
10,353333	0,2	-0,458609
10,356667	0,2	-0,454388
10,360000	0,2	-0,449722
10,363333	0,2	-0,444653
10,366667	0,2	-0,438826
10,370000	0,2	-0,431532
10,373333	0,2	-0,422616
10,376667	0,2	-0,412837
10,380000	0,2	-0,403145
10,383333	0,2	-0,394001
10,386667	0,2	-0,385246
10,390000	0,2	-0,376210
10,393333	0,2	-0,365985
10,396667	0,2	-0,353958
10,400000	0,2	-0,340269
10,403333	0,2	-0,325505
10,406667	0,2	-0,309972
10,410000	0,2	-0,293588
10,413333	0,2	-0,276108
10,416667	0,2	-0,257247
10,420000	0,2	-0,236846
10,423333	0,2	-0,214954
10,426667	0,2	-0,191712
10,430000	0,2	-0,167275
10,433333	0,2	-0,141831
10,436667	0,2	-0,115452
10,440000	0,2	-0,087999
10,443333	0,2	-0,059483
10,446667	0,2	-0,030336
10,450000	0,2	-0,001091
10,453333	0,2	0,028092
10,456667	0,2	0,057766
10,460000	0,2	0,089058
10,463333	0,2	0,122746
10,466667	0,2	0,158470
10,470000	0,2	0,195075
10,473333	0,2	0,231595
10,476667	0,2	0,267862
10,480000	0,2	0,304060
10,483333	0,2	0,339902
10,486667	0,2	0,374888
10,490000	0,2	0,409122
10,493333	0,2	0,443193
10,496667	0,2	0,477360
10,500000	0,2	0,511019
10,503333	0,2	0,542965
10,506667	0,2	0,572291
10,510000	0,2	0,599124
10,513333	0,2	0,624320
10,516667	0,2	0,648429
10,520000	0,2	0,671117
10,523333	0,2	0,691444
10,526667	0,2	0,708478
10,530000	0,2	0,721895
10,533333	0,2	0,732118
10,536667	0,2	0,739798
10,540000	0,2	0,745412
10,543333	0,2	0,749260
10,546667	0,2	0,751387
10,550000	0,2	0,751557
10,553333	0,2	0,749371
10,556667	0,2	0,744354
10,560000	0,2	0,736086
10,563333	0,2	0,724453
10,566667	0,2	0,709812
10,570000	0,2	0,692840
10,573333	0,2	0,674344
10,576667	0,2	0,655262
10,580000	0,2	0,636204
10,583333	0,2	0,616747
10,586667	0,2	0,595739
10,590000	0,2	0,572522
10,593333	0,2	0,547701
10,596667	0,2	0,522619
10,600000	0,2	0,498189
10,603333	0,2	0,474438
10,606667	0,2	0,450908
10,610000	0,2	0,427171
10,613333	0,2	0,403074
10,616667	0,2	0,378729
10,620000	0,2	0,354414
10,623333	0,2	0,330448
10,626667	0,2	0,307000
10,630000	0,2	0,283985
10,633333	0,2	0,261266
10,636667	0,2	0,238874
10,640000	0,2	0,216885
10,643333	0,2	0,195344
10,646667	0,2	0,174412
10,650000	0,2	0,154229
10,653333	0,2	0,134690
10,656667	0,2	0,115597
10,660000	0,2	0,096829
10,663333	0,2	0,078504
10,666667	0,2	0,060968
10,670000	0,2	0,044247
10,673333	0,2	0,027934
10,676667	0,2	0,011714
10,680000	0,2	-0,004661
10,683333	0,2	-0,021793
10,686667	0,2	-0,040315
10,690000	0,2	-0,060155
10,693333	0,2	-0,080522
10,696667	0,2	-0,100592
10,700000	0,2	-0,120078
10,703333	0,2	-0,139002
10,706667	0,2	-0,157068
10,710000	0,2	-0,173964
10,713333	0,2	-0,190008
10,716667	0,2	-0,205814
10,720000	0,2	-0,221673
10,723333	0,2	-0,237678
10,726667	0,2	-0,254050
10,730000	0,2	-0,270958
10,733333	0,2	-0,288397
10,736667	0,2	-0,306408
10,740000	0,2	-0,325051
10,743333	0,2	-0,344090
10,746667	0,2	-0,362709
10,750000	0,2	-0,379683
10,753333	0,2	-0,394181
10,756667	0,2	-0,406421
10,760000	0,2	-0,417542
10,763333	0,2	-0,428964
10,766667	0,2	-0,441655
10,770000	0,2	-0,455675
10,773333	0,2	-0,470399
10,776667	0,2	-0,485107
10,780000	0,2	-0,499333
10,783333	0,2	-0,512974
10,786667	0,2	-0,526135
10,790000	0,2	-0,538699
10,793333	0,2	-0,550266
10,796667	0,2	-0,560681
10,800000	0,2	-0,570268
10,803333	0,2	-0,579529
10,806667	0,2	-0,589052
10,810000	0,2	-0,599453
10,813333	0,2	-0,610919
10,816667	0,2	-0,622820
10,820000	0,2	-0,634057
10,823333	0,2	-0,643922
10,826667	0,2	-0,652303
10,830000	0,2	-0,659169
10,833333	0,2	-0,664490
10,836667	0,2	-0,668684
10,840000	0,2	-0,672735
10,843333	0,2	-0,677713
10,846667	0,2	-0,684052
10,850000	0,2	-0,691191
10,853333	0,2	-0,697994
10,856667	0,2	-0,703647
10,860000	0,2	-0,708184
10,863333	0,2	-0,712110
10,866667	0,2	-0,715878
10,870000	0,2	-0,719858
10,873333	0,2	-0,724249
10,876667	0,2	-0,728777
10,880000	0,2	-0,732837
10,883333	0,2	-0,736017
10,886667	0,2	-0,738360
10,890000	0,2	-0,740284
10,893333	0,2	-0,742430
10,896667	0,2	-0,745252
10,900000	0,2	-0,748472
10,903333	0,2	-0,751378
10,906667	0,2	-0,753736
10,910000	0,2	-0,755906
10,913333	0,2	-0,758271
10,916667	0,2	-0,761025
10,920000	0,2	-0,764229
10,923333	0,2	-0,767725
10,926667	0,2	-0,771147
10,930000	0,2	-0,774119
10,933333	0,2	-0,776286
10,936667	0,2	-0,777488
10,940000	0,2	-0,778203
10,943333	0,2	-0,779245
10,946667	0,2	-0,780982
10,950000	0,2	-0,783443
10,953333	0,2	-0,786626
10,956667	0,2	-0,790164
10,960000	0,2	-0,793327
10,963333	0,2	-0,795720
10,966667	0,2	-0,797580
10,970000	0,2	-0,799258
10,973333	0,2	-0,800903
10,976667	0,2	-0,802692
10,980000	0,2	-0,804727
10,983333	0,2	-0,806645
10,986667	0,2	-0,807768
10,990000	0,2	-0,807690
10,993333	0,2	-0,806735
10,996667	0,2	-0,805920
11,000000	0,2	-0,806260
11,003333	0,2	-0,807964
11,006667	0,2	-0,810401
11,010000	0,2	-0,812887
11,013333	0,2	-0,815320
11,016667	0,2	-0,818071
11,020000	0,2	-0,821337
11,023333	0,2	-0,824795
11,026667	0,2	-0,828010
11,030000	0,2	-0,830817
11,033333	0,2	-0,833106
11,036667	0,2	-0,834659
11,040000	0,2	-0,835477
11,043333	0,2	-0,836072
11,046667	0,2	-0,837215
11,050000	0,2	-0,839446
11,053333	0,2	-0,842801
11,056667	0,2	-0,846914
11,060000	0,2	-0,851296
11,063333	0,2	-0,855491
11,066667	0,2	-0,859122
11,070000	0,2	-0,862134
11,073333	0,2	-0,864885
11,076667	0,2	-0,867774
11,080000	0,2	-0,870846
11,083333	0,2	-0,873738
11,086667	0,2	-0,875996
11,090000	0,2	-0,877562
11,093333	0,2	-0,878768
11,096667	0,2	-0,879957
11,100000	0,2	-0,881380
11,103333	0,2	-0,883277
11,106667	0,2	-0,885800
11,110000	0,2	-0,888776
11,113333	0,2	-0,891652
11,116667	0,2	-0,893882
11,120000	0,2	-0,895349
11,123333	0,2	-0,896265
11,126667	0,2	-0,896749
11,130000	0,2	-0,896724
11,133333	0,2	-0,896283
11,136667	0,2	-0,895918
11,140000	0,2	-0,896107
11,143333	0,2	-0,896796
11,146667	0,2	-0,897488
11,150000	0,2	-0,897794
11,153333	0,2	-0,897745
11,156667	0,2	-0,897556
11,160000	0,2	-0,897338
11,163333	0,2	-0,897103
11,166667	0,2	-0,896836
11,170000	0,2	-0,896527
11,173333	0,2	-0,896315
11,176667	0,2	-0,896592
11,180000	0,2	-0,897651
11,183333	0,2	-0,899066
11,186667	0,2	-0,899897
11,190000	0,2	-0,899726
11,193333	0,2	-0,898982
11,196667	0,2	-0,898128
11,200000	0,2	-0,897108
11,203333	0,2	-0,895612
11,206667	0,2	-0,893680
11,210000	0,2	-0,892049
11,213333	0,2	-0,891581
11,216667	0,2	-0,892187
11,220000	0,2	-0,892729
11,223333	0,2	-0,892116
11,226667	0,2	-0,890293
11,230000	0,2	-0,888125
11,233333	0,2	-0,886496
11,236667	0,2	-0,885554
11,240000	0,2	-0,884724
11,243333	0,2	-0,883348
11,246667	0,2	-0,881233
11,250000	0,2	-0,878782
11,253333	0,2	-0,876763
11,256667	0,2	-0,875696
11,260000	0,2	-0,875410
11,263333	0,2	-0,875355
11,266667	0,2	-0,875113
11,270000	0,2	-0,874363
11,273333	0,2	-0,872820
11,276667	0,2	-0,870666
11,280000	0,2	-0,868523
11,283333	0,2	-0,866701
11,286667	0,2	-0,864927
11,290000	0,2	-0,862838
11,293333	0,2	-0,860363
11,296667	0,2	-0,857726
11,300000	0,2	-0,855208
11,303333	0,2	-0,852986
11,306667	0,2	-0,851279
11,310000	0,2	-0,850417
11,313333	0,2	-0,850443
11,316667	0,2	-0,850774
11,320000	0,2	-0,850635
11,323333	0,2	-0,849656
11,326667	0,2	-0,847957
11,330000	0,2	-0,845854
11,333333	0,2	-0,843555
11,336667	0,2	-0,841211
11,340000	0,2	-0,839282
11,343333	0,2	-0,838431
11,346667	0,2	-0,838844
11,350000	0,2	-0,839959
11,353333	0,2	-0,841033
11,356667	0,2	-0,841781
11,360000	0,2	-0,842308
11,363333	0,2	-0,842731
11,366667	0,2	-0,842999
11,370000	0,2	-0,842895
11,373333	0,2	-0,842303
11,376667	0,2	-0,841421
11,380000	0,2	-0,840558
11,383333	0,2	-0,839887
11,386667	0,2	-0,839377
11,390000	0,2	-0,838776
11,393333	0,2	-0,837749
11,396667	0,2	-0,836178
11,400000	0,2	-0,834254
11,403333	0,2	-0,832508
11,406667	0,2	-0,831653
11,410000	0,2	-0,831890
11,413333	0,2	-0,832555
11,416667	0,2	-0,832695
11,420000	0,2	-0,831769
11,423333	0,2	-0,829911
11,426667	0,2	-0,827813
11,430000	0,2	-0,826220
11,433333	0,2	-0,825458
11,436667	0,2	-0,825515
11,440000	0,2	-0,826172
11,443333	0,2	-0,826976
11,446667	0,2	-0,827649
11,450000	0,2	-0,828361
11,453333	0,2	-0,829187
11,456667	0,2	-0,829738
11,460000	0,2	-0,829538
11,463333	0,2	-0,828389
11,466667	0,2	-0,826524
11,470000	0,2	-0,824565
11,473333	0,2	-0,823100
11,476667	0,2	-0,822278
11,480000	0,2	-0,821906
11,483333	0,2	-0,821819
11,486667	0,2	-0,822194
11,490000	0,2	-0,823420
11,493333	0,2	-0,825495
11,496667	0,2	-0,827906
11,500000	0,2	-0,830116
11,503333	0,2	-0,831748
11,506667	0,2	-0,832459
11,510000	0,2	-0,832159
11,513333	0,2	-0,831295
11,516667	0,2	-0,830591
11,520000	0,2	-0,830517
11,523333	0,2	-0,831145
11,526667	0,2	-0,832333
11,530000	0,2	-0,833820
11,533333	0,2	-0,835161
11,536667	0,2	-0,835962
11,540000	0,2	-0,836386
11,543333	0,2	-0,837088
11,546667	0,2	-0,838487
11,550000	0,2	-0,840464
11,553333	0,2	-0,842721
11,556667	0,2	-0,844962
11,560000	0,2	-0,846841
11,563333	0,2	-0,848108
11,566667	0,2	-0,848631
11,570000	0,2	-0,848420
11,573333	0,2	-0,847792
11,576667	0,2	-0,847326
11,580000	0,2	-0,847581
11,583333	0,2	-0,848651
11,586667	0,2	-0,850067
11,590000	0,2	-0,851321
11,593333	0,2	-0,852184
11,596667	0,2	-0,852677
11,600000	0,2	-0,853092
11,603333	0,2	-0,853755
11,606667	0,2	-0,854700
11,610000	0,2	-0,855673
11,613333	0,2	-0,856281
11,616667	0,2	-0,856197
11,620000	0,2	-0,855380
11,623333	0,2	-0,854173
11,626667	0,2	-0,853035
11,630000	0,2	-0,852032
11,633333	0,2	-0,850887
11,636667	0,2	-0,849604
11,640000	0,2	-0,848500
11,643333	0,2	-0,847743
11,646667	0,2	-0,847304
11,650000	0,2	-0,846979
11,653333	0,2	-0,846335
11,656667	0,2	-0,845020
11,660000	0,2	-0,843080
11,663333	0,2	-0,840879
11,666667	0,2	-0,838773
11,670000	0,2	-0,836676
11,673333	0,2	-0,834048
11,676667	0,2	-0,830523
11,680000	0,2	-0,826346
11,683333	0,2	-0,822160
11,686667	0,2	-0,818575
11,690000	0,2	-0,816056
11,693333	0,2	-0,814833
11,696667	0,2	-0,814536
11,700000	0,2	-0,814281
11,703333	0,2	-0,813409
11,706667	0,2	-0,811977
11,710000	0,2	-0,810547
11,713333	0,2	-0,809519
11,716667	0,2	-0,808571
11,720000	0,2	-0,806842
11,723333	0,2	-0,803735
11,726667	0,2	-0,799561
11,730000	0,2	-0,795410
11,733333	0,2	-0,792421
11,736667	0,2	-0,791062
11,740000	0,2	-0,790876
11,743333	0,2	-0,790887
11,746667	0,2	-0,790308
11,750000	0,2	-0,788844
11,753333	0,2	-0,786488
11,756667	0,2	-0,783279
11,760000	0,2	-0,779448
11,763333	0,2	-0,775793
11,766667	0,2	-0,773482
11,770000	0,2	-0,773146
11,773333	0,2	-0,774274
11,776667	0,2	-0,775708
11,780000	0,2	-0,776654
11,783333	0,2	-0,777025
11,786667	0,2	-0,777070
11,790000	0,2	-0,776967
11,793333	0,2	-0,776653
11,796667	0,2	-0,775963
11,800000	0,2	-0,774952
11,803333	0,2	-0,774035
11,806667	0,2	-0,773745
11,810000	0,2	-0,774356
11,813333	0,2	-0,775730
11,816667	0,2	-0,777539
11,820000	0,2	-0,779554
11,823333	0,2	-0,781559
11,826667	0,2	-0,783185
11,830000	0,2	-0,784185
11,833333	0,2	-0,784657
11,836667	0,2	-0,785023
11,840000	0,2	-0,785841
11,843333	0,2	-0,787303
11,846667	0,2	-0,789067
11,850000	0,2	-0,790792
11,853333	0,2	-0,792566
11,856667	0,2	-0,794693
11,860000	0,2	-0,797317
11,863333	0,2	-0,800237
11,866667	0,2	-0,802977
11,870000	0,2	-0,805097
11,873333	0,2	-0,806438
11,876667	0,2	-0,807162
11,880000	0,2	-0,807765
11,883333	0,2	-0,808988
11,886667	0,2	-0,811443
11,890000	0,2	-0,815090
11,893333	0,2	-0,819220
11,896667	0,2	-0,823213
11,900000	0,2	-0,827011
11,903333	0,2	-0,830498
11,906667	0,2	-0,833132
11,910000	0,2	-0,834766
11,913333	0,2	-0,836139
11,916667	0,2	-0,838013
11,920000	0,2	-0,840324
11,923333	0,2	-0,842464
11,926667	0,2	-0,843863
11,930000	0,2	-0,844289
11,933333	0,2	-0,843942
11,936667	0,2	-0,843386
11,940000	0,2	-0,843331
11,943333	0,2	-0,844164
11,946667	0,2	-0,845606
11,950000	0,2	-0,847022
11,953333	0,2	-0,847865
11,956667	0,2	-0,847908
11,960000	0,2	-0,847540
11,963333	0,2	-0,847538
11,966667	0,2	-0,848243
11,970000	0,2	-0,849448
11,973333	0,2	-0,850872
11,976667	0,2	-0,852186
11,980000	0,2	-0,852932
11,983333	0,2	-0,852829
11,986667	0,2	-0,851910
11,990000	0,2	-0,850348
11,993333	0,2	-0,848620
11,996667	0,2	-0,847708
12,000000	0,2	-0,848505
12,003333	0,2	-0,850895
12,006667	0,2	-0,853766
12,010000	0,2	-0,855877
12,013333	0,2	-0,856584
12,016667	0,2	-0,856193
12,020000	0,2	-0,855809
12,023333	0,2	-0,856460
12,026667	0,2	-0,858185
12,030000	0,2	-0,860125
12,033333	0,2	-0,861519
12,036667	0,2	-0,862416
12,040000	0,2	-0,863277
12,043333	0,2	-0,864275
12,046667	0,2	-0,865216
12,050000	0,2	-0,865916
12,053333	0,2	-0,866513
12,056667	0,2	-0,867414
12,060000	0,2	-0,868891
12,063333	0,2	-0,870799
12,066667	0,2	-0,872708
12,070000	0,2	-0,874208
12,073333	0,2	-0,875117
12,076667	0,2	-0,875577
12,080000	0,2	-0,876172
12,083333	0,2	-0,877634
12,086667	0,2	-0,880045
12,090000	0,2	-0,882820
12,093333	0,2	-0,885662
12,096667	0,2	-0,888915
12,100000	0,2	-0,892894
12,103333	0,2	-0,897414
12,106667	0,2	-0,901985
12,110000	0,2	-0,905984
12,113333	0,2	-0,908806
12,116667	0,2	-0,910282
12,120000	0,2	-0,910925
12,123333	0,2	-0,911674
12,126667	0,2	-0,913256
12,130000	0,2	-0,915699
12,133333	0,2	-0,918547
12,136667	0,2	-0,921348
12,140000	0,2	-0,923820
12,143333	0,2	-0,925986
12,146667	0,2	-0,928361
12,150000	0,2	-0,931579
12,153333	0,2	-0,935595
12,156667	0,2	-0,939539
12,160000	0,2	-0,942361
12,163333	0,2	-0,943470
12,166667	0,2	-0,942926
12,170000	0,2	-0,941381
12,173333	0,2	-0,939926
12,176667	0,2	-0,939641
12,180000	0,2	-0,940868
12,183333	0,2	-0,942956
12,186667	0,2	-0,944776
12,190000	0,2	-0,945503
12,193333	0,2	-0,945085
12,196667	0,2	-0,944107
12,200000	0,2	-0,943278
12,203333	0,2	-0,943075
12,206667	0,2	-0,943541
12,210000	0,2	-0,944224
12,213333	0,2	-0,944402
12,216667	0,2	-0,943426
12,220000	0,2	-0,941136
12,223333	0,2	-0,938193
12,226667	0,2	-0,935526
12,230000	0,2	-0,933458
12,233333	0,2	-0,931704
12,236667	0,2	-0,929986
12,240000	0,2	-0,928342
12,243333	0,2	-0,926835
12,246667	0,2	-0,925301
12,250000	0,2	-0,923597
12,253333	0,2	-0,921655
12,256667	0,2	-0,919231
12,260000	0,2	-0,915935
12,263333	0,2	-0,911442
12,266667	0,2	-0,905782
12,270000	0,2	-0,899387
12,273333	0,2	-0,892701
12,276667	0,2	-0,886092
12,280000	0,2	-0,880019
12,283333	0,2	-0,874897
12,286667	0,2	-0,870704
12,290000	0,2	-0,866666
12,293333	0,2	-0,861705
12,296667	0,2	-0,855489
12,300000	0,2	-0,848606
12,303333	0,2	-0,841524
12,306667	0,2	-0,833932
12,310000	0,2	-0,825237
12,313333	0,2	-0,815349
12,316667	0,2	-0,804779
12,320000	0,2	-0,794089
12,323333	0,2	-0,783382
12,326667	0,2	-0,772411
12,330000	0,2	-0,761090
12,333333	0,2	-0,749703
12,336667	0,2	-0,738602
12,340000	0,2	-0,727800
12,343333	0,2	-0,716809
12,346667	0,2	-0,704926
12,350000	0,2	-0,691758
12,353333	0,2	-0,677496
12,356667	0,2	-0,662529
12,360000	0,2	-0,646725
12,363333	0,2	-0,629588
12,366667	0,2	-0,611276
12,370000	0,2	-0,592610
12,373333	0,2	-0,574078
12,376667	0,2	-0,555629
12,380000	0,2	-0,537156
12,383333	0,2	-0,518583
12,386667	0,2	-0,499644
12,390000	0,2	-0,479925
12,393333	0,2	-0,459228
12,396667	0,2	-0,437769
12,400000	0,2	-0,416055
12,403333	0,2	-0,394440
12,406667	0,2	-0,372653
12,410000	0,2	-0,350066
12,413333	0,2	-0,326352
12,416667	0,2	-0,301588
12,420000	0,2	-0,276046
12,423333	0,2	-0,250101
12,426667	0,2	-0,224169
12,430000	0,2	-0,198593
12,433333	0,2	-0,173666
12,436667	0,2	-0,149687
12,440000	0,2	-0,126739
12,443333	0,2	-0,104558
12,446667	0,2	-0,082777
12,450000	0,2	-0,061187
12,453333	0,2	-0,039767
12,456667	0,2	-0,018439
12,460000	0,2	0,002956
12,463333	0,2	0,024263
12,466667	0,2	0,044962
12,470000	0,2	0,064630
12,473333	0,2	0,083158
12,476667	0,2	0,100509
12,480000	0,2	0,116602
12,483333	0,2	0,131480
12,486667	0,2	0,145391
12,490000	0,2	0,158560
12,493333	0,2	0,170959
12,496667	0,2	0,182486
12,500000	0,2	0,193219
12,503333	0,2	0,203159
12,506667	0,2	0,212022
12,510000	0,2	0,219509
12,513333	0,2	0,225607
12,516667	0,2	0,230556
12,520000	0,2	0,234410
12,523333	0,2	0,236900
12,526667	0,2	0,237790
12,530000	0,2	0,237026
12,533333	0,2	0,234641
12,536667	0,2	0,230664
12,540000	0,2	0,224892
12,543333	0,2	0,216884
12,546667	0,2	0,206477
12,550000	0,2	0,194207
12,553333	0,2	0,180969
12,556667	0,2	0,167345
12,560000	0,2	0,153453
12,563333	0,2	0,139186
12,566667	0,2	0,124338
12,570000	0,2	0,108618
12,573333	0,2	0,091757
12,576667	0,2	0,073771
12,580000	0,2	0,055092
12,583333	0,2	0,036237
12,586667	0,2	0,017294
12,590000	0,2	-0,001923
12,593333	0,2	-0,021325
12,596667	0,2	-0,040632
12,600000	0,2	-0,059816
12,603333	0,2	-0,079142
12,606667	0,2	-0,099022
12,610000	0,2	-0,119956
12,613333	0,2	-0,142103
12,616667	0,2	-0,164869
12,620000	0,2	-0,187318
12,623333	0,2	-0,208901
12,626667	0,2	-0,229556
12,630000	0,2	-0,249424
12,633333	0,2	-0,268671
12,636667	0,2	-0,287346
12,640000	0,2	-0,305364
12,643333	0,2	-0,322614
12,646667	0,2	-0,339027
12,650000	0,2	-0,354661
12,653333	0,2	-0,369694
12,656667	0,2	-0,384343
12,660000	0,2	-0,398823
12,663333	0,2	-0,413274
12,666667	0,2	-0,427570
12,670000	0,2	-0,441303
12,673333	0,2	-0,454032
12,676667	0,2	-0,465436
12,680000	0,2	-0,475451
12,683333	0,2	-0,484555
12,686667	0,2	-0,493526
12,690000	0,2	-0,502782
12,693333	0,2	-0,512169
12,696667	0,2	-0,521053
12,700000	0,2	-0,528604
12,703333	0,2	-0,534535
12,706667	0,2	-0,539544
12,710000	0,2	-0,544653
12,713333	0,2	-0,550215
12,716667	0,2	-0,555961
12,720000	0,2	-0,561552
12,723333	0,2	-0,566507
12,726667	0,2	-0,570196
12,730000	0,2	-0,572396
12,733333	0,2	-0,573478
12,736667	0,2	-0,573963
12,740000	0,2	-0,574112
12,743333	0,2	-0,573890
12,746667	0,2	-0,573080
12,750000	0,2	-0,571422
12,753333	0,2	-0,568821
12,756667	0,2	-0,565571
12,760000	0,2	-0,562231
12,763333	0,2	-0,559017
12,766667	0,2	-0,555563
12,770000	0,2	-0,551618
12,773333	0,2	-0,547567
12,776667	0,2	-0,543863
12,780000	0,2	-0,540352
12,783333	0,2	-0,536490
12,786667	0,2	-0,531983
12,790000	0,2	-0,527087
12,793333	0,2	-0,522405
12,796667	0,2	-0,518362
12,800000	0,2	-0,514750
12,803333	0,2	-0,510866
12,806667	0,2	-0,506272
12,810000	0,2	-0,501132
12,813333	0,2	-0,495675
12,816667	0,2	-0,489843
12,820000	0,2	-0,483553
12,823333	0,2	-0,476773
12,826667	0,2	-0,469409
12,830000	0,2	-0,461467
12,833333	0,2	-0,453260
12,836667	0,2	-0,445411
12,840000	0,2	-0,438503
12,843333	0,2	-0,432663
12,846667	0,2	-0,427733
12,850000	0,2	-0,423621
12,853333	0,2	-0,420113
12,856667	0,2	-0,416591
12,860000	0,2	-0,412326
12,863333	0,2	-0,407016
12,866667	0,2	-0,400906
12,870000	0,2	-0,394620
12,873333	0,2	-0,388803
12,876667	0,2	-0,383696
12,880000	0,2	-0,379111
12,883333	0,2	-0,374732
12,886667	0,2	-0,370380
12,890000	0,2	-0,366146
12,893333	0,2	-0,362350
12,896667	0,2	-0,359159
12,900000	0,2	-0,356275
12,903333	0,2	-0,353238
12,906667	0,2	-0,349898
12,910000	0,2	-0,346333
12,913333	0,2	-0,342510
12,916667	0,2	-0,338294
12,920000	0,2	-0,333634
12,923333	0,2	-0,328675
12,926667	0,2	-0,323850
12,930000	0,2	-0,319618
12,933333	0,2	-0,315919
12,936667	0,2	-0,312259
12,940000	0,2	-0,308378
12,943333	0,2	-0,304431
12,946667	0,2	-0,300425
12,950000	0,2	-0,295800
12,953333	0,2	-0,289733
12,956667	0,2	-0,281891
12,960000	0,2	-0,272854
12,963333	0,2	-0,263672
12,966667	0,2	-0,255050
12,970000	0,2	-0,246964
12,973333	0,2	-0,238932
12,976667	0,2	-0,230489
12,980000	0,2	-0,221343
12,983333	0,2	-0,211310
12,986667	0,2	-0,200360
12,990000	0,2	-0,188680
12,993333	0,2	-0,176539
12,996667	0,2	-0,164088
13,000000	0,2	-0,151390
13,003333	0,2	-0,138522
13,006667	0,2	-0,125383
13,010000	0,2	-0,111447
13,013333	0,2	-0,096109
13,016667	0,2	-0,079344
13,020000	0,2	-0,061675
13,023333	0,2	-0,043649
13,026667	0,2	-0,025689
13,030000	0,2	-0,008105
13,033333	0,2	0,009138
13,036667	0,2	0,026485
13,040000	0,2	0,044355
13,043333	0,2	0,062801
13,046667	0,2	0,081716
13,050000	0,2	0,100923
13,053333	0,2	0,119989
13,056667	0,2	0,138452
13,060000	0,2	0,156089
13,063333	0,2	0,172755
13,066667	0,2	0,188285
13,070000	0,2	0,202731
13,073333	0,2	0,216580
13,076667	0,2	0,230459
13,080000	0,2	0,244548
13,083333	0,2	0,258395
13,086667	0,2	0,271248
13,090000	0,2	0,282488
13,093333	0,2	0,291840
13,096667	0,2	0,299369
13,100000	0,2	0,305449
13,103333	0,2	0,310528
13,106667	0,2	0,314752
13,110000	0,2	0,318059
13,113333	0,2	0,320664
13,116667	0,2	0,322938
13,120000	0,2	0,324728
13,123333	0,2	0,325332
13,126667	0,2	0,324223
13,130000	0,2	0,321464
13,133333	0,2	0,317416
13,136667	0,2	0,312311
13,140000	0,2	0,306207
13,143333	0,2	0,299173
13,146667	0,2	0,291499
13,150000	0,2	0,283779
13,153333	0,2	0,276527
13,156667	0,2	0,269727
13,160000	0,2	0,263058
13,163333	0,2	0,256340
13,166667	0,2	0,249652
13,170000	0,2	0,243209
13,173333	0,2	0,236979
13,176667	0,2	0,230446
13,180000	0,2	0,223228
13,183333	0,2	0,215832
13,186667	0,2	0,209277
13,190000	0,2	0,204155
13,193333	0,2	0,200484
13,196667	0,2	0,198033
13,200000	0,2	0,196422
13,203333	0,2	0,195271
13,206667	0,2	0,194301
13,210000	0,2	0,193258
13,213333	0,2	0,192066
13,216667	0,2	0,190939
13,220000	0,2	0,190043
13,223333	0,2	0,189354
13,226667	0,2	0,188976
13,230000	0,2	0,189220
13,233333	0,2	0,190230
13,236667	0,2	0,191783
13,240000	0,2	0,193527
13,243333	0,2	0,195387
13,246667	0,2	0,197654
13,250000	0,2	0,200554
13,253333	0,2	0,203972
13,256667	0,2	0,207775
13,260000	0,2	0,211922
13,263333	0,2	0,216138
13,266667	0,2	0,220050
13,270000	0,2	0,223628
13,273333	0,2	0,226990
13,276667	0,2	0,230044
13,280000	0,2	0,232794
13,283333	0,2	0,235535
13,286667	0,2	0,238531
13,290000	0,2	0,241905
13,293333	0,2	0,245675
13,296667	0,2	0,249709
13,300000	0,2	0,253849
13,303333	0,2	0,258120
13,306667	0,2	0,262699
13,310000	0,2	0,267654
13,313333	0,2	0,272742
13,316667	0,2	0,277548
13,320000	0,2	0,281857
13,323333	0,2	0,285664
13,326667	0,2	0,288822
13,330000	0,2	0,291062
13,333333	0,2	0,292386
13,336667	0,2	0,293216
13,340000	0,2	0,294349
13,343333	0,2	0,296691
13,346667	0,2	0,300610
13,350000	0,2	0,305590
13,353333	0,2	0,310699
13,356667	0,2	0,315210
13,360000	0,2	0,318814
13,363333	0,2	0,321733
13,366667	0,2	0,324580
13,370000	0,2	0,327643
13,373333	0,2	0,330738
13,376667	0,2	0,333873
13,380000	0,2	0,337368
13,383333	0,2	0,341315
13,386667	0,2	0,345376
13,390000	0,2	0,349067
13,393333	0,2	0,352051
13,396667	0,2	0,354278
13,400000	0,2	0,355995
13,403333	0,2	0,357448
13,406667	0,2	0,358668
13,410000	0,2	0,359663
13,413333	0,2	0,360548
13,416667	0,2	0,361473
13,420000	0,2	0,362598
13,423333	0,2	0,363944
13,426667	0,2	0,365389
13,430000	0,2	0,366906
13,433333	0,2	0,368449
13,436667	0,2	0,369752
13,440000	0,2	0,370665
13,443333	0,2	0,371450
13,446667	0,2	0,372492
13,450000	0,2	0,373797
13,453333	0,2	0,374893
13,456667	0,2	0,375311
13,460000	0,2	0,375055
13,463333	0,2	0,374574
13,466667	0,2	0,374457
13,470000	0,2	0,375081
13,473333	0,2	0,376482
13,476667	0,2	0,378510
13,480000	0,2	0,380941
13,483333	0,2	0,383442
13,486667	0,2	0,385707
13,490000	0,2	0,387617
13,493333	0,2	0,389156
13,496667	0,2	0,390415
13,500000	0,2	0,391902
13,503333	0,2	0,394491
13,506667	0,2	0,398824
13,510000	0,2	0,404835
13,513333	0,2	0,411816
13,516667	0,2	0,419086
13,520000	0,2	0,426637
13,523333	0,2	0,434873
13,526667	0,2	0,443819
13,530000	0,2	0,452820
13,533333	0,2	0,460938
13,536667	0,2	0,467693
13,540000	0,2	0,473507
13,543333	0,2	0,479373
13,546667	0,2	0,486118
13,550000	0,2	0,493888
13,553333	0,2	0,502180
13,556667	0,2	0,510385
13,560000	0,2	0,518265
13,563333	0,2	0,525836
13,566667	0,2	0,533093
13,570000	0,2	0,540150
13,573333	0,2	0,547605
13,576667	0,2	0,556334
13,580000	0,2	0,566949
13,583333	0,2	0,579582
13,586667	0,2	0,593986
13,590000	0,2	0,609866
13,593333	0,2	0,627206
13,596667	0,2	0,646123
13,600000	0,2	0,666528
13,603333	0,2	0,688271
13,606667	0,2	0,711573
13,610000	0,2	0,736919
13,613333	0,2	0,764518
13,616667	0,2	0,794112
13,620000	0,2	0,825311
13,623333	0,2	0,857926
13,626667	0,2	0,891861
13,630000	0,2	0,926941
13,633333	0,2	0,963113
13,636667	0,2	1,000623
13,640000	0,2	1,039443
13,643333	0,2	1,078522
13,646667	0,2	1,116155
13,650000	0,2	1,151146
13,653333	0,2	1,183344
13,656667	0,2	1,213270
13,660000	0,2	1,241472
13,663333	0,2	1,267949
13,666667	0,2	1,291971
13,670000	0,2	1,312458
13,673333	0,2	1,328555
13,676667	0,2	1,339902
13,680000	0,2	1,346569
13,683333	0,2	1,348956
13,686667	0,2	1,347537
13,690000	0,2	1,342656
13,693333	0,2	1,334647
13,696667	0,2	1,323806
13,700000	0,2	1,310309
13,703333	0,2	1,294526
13,706667	0,2	1,277137
13,710000	0,2	1,258659
13,713333	0,2	1,239238
13,716667	0,2	1,219089
13,720000	0,2	1,198802
13,723333	0,2	1,179162
13,726667	0,2	1,160955
13,730000	0,2	1,144842
13,733333	0,2	1,131252
13,736667	0,2	1,120385
13,740000	0,2	1,112027
13,743333	0,2	1,105412
13,746667	0,2	1,099767
13,750000	0,2	1,095069
13,753333	0,2	1,092012
13,756667	0,2	1,091402
13,760000	0,2	1,093667
13,763333	0,2	1,098778
13,766667	0,2	1,106520
13,770000	0,2	1,116540
13,773333	0,2	1,128187
13,776667	0,2	1,140659
13,780000	0,2	1,153330
13,783333	0,2	1,166041
13,786667	0,2	1,179093
13,790000	0,2	1,192818
13,793333	0,2	1,207248
13,796667	0,2	1,222211
13,800000	0,2	1,237565
13,803333	0,2	1,253302
13,806667	0,2	1,269581
13,810000	0,2	1,286650
13,813333	0,2	1,304570
13,816667	0,2	1,323159
13,820000	0,2	1,342324
13,823333	0,2	1,362108
13,826667	0,2	1,382401
13,830000	0,2	1,402965
13,833333	0,2	1,423609
13,836667	0,2	1,444010
13,840000	0,2	1,463678
13,843333	0,2	1,482318
13,846667	0,2	1,500143
13,850000	0,2	1,517787
13,853333	0,2	1,535781
13,856667	0,2	1,554009
13,860000	0,2	1,571708
13,863333	0,2	1,587898
13,866667	0,2	1,601904
13,870000	0,2	1,613665
13,873333	0,2	1,623640
13,876667	0,2	1,632568
13,880000	0,2	1,641089
13,883333	0,2	1,649392
13,886667	0,2	1,657155
13,890000	0,2	1,663687
13,893333	0,2	1,668276
13,896667	0,2	1,670666
13,900000	0,2	1,671262
13,903333	0,2	1,670764
13,906667	0,2	1,669501
13,910000	0,2	1,667403
13,913333	0,2	1,664491
13,916667	0,2	1,660942
13,920000	0,2	1,657045
13,923333	0,2	1,653394
13,926667	0,2	1,650758
13,930000	0,2	1,649745
13,933333	0,2	1,650651
13,936667	0,2	1,653410
13,940000	0,2	1,657892
13,943333	0,2	1,664387
13,946667	0,2	1,673317
13,950000	0,2	1,684575
13,953333	0,2	1,697675
13,956667	0,2	1,712147
13,960000	0,2	1,727409
13,963333	0,2	1,742910
13,966667	0,2	1,758590
13,970000	0,2	1,774763
13,973333	0,2	1,791646
13,976667	0,2	1,809061
13,980000	0,2	1,826366
13,983333	0,2	1,842726
13,986667	0,2	1,857646
13,990000	0,2	1,871134
13,993333	0,2	1,883176
13,996667	0,2	1,893400
14,000000	0,2	1,901435
14,003333	0,2	1,907088
14,006667	0,2	1,910078
14,010000	0,2	1,910089
14,013333	0,2	1,907151
14,016667	0,2	1,901696
14,020000	0,2	1,894158
14,023333	0,2	1,884394
14,026667	0,2	1,871651
14,030000	0,2	1,855362
14,033333	0,2	1,835777
14,036667	0,2	1,813554
14,040000	0,2	1,789129
14,043333	0,2	1,762878
14,046667	0,2	1,735516
14,050000	0,2	1,707817
14,053333	0,2	1,680326
14,056667	0,2	1,653693
14,060000	0,2	1,628565
14,063333	0,2	1,604755
14,066667	0,2	1,581141
14,070000	0,2	1,556761
14,073333	0,2	1,531723
14,076667	0,2	1,506951
14,080000	0,2	1,483311
14,083333	0,2	1,461295
14,086667	0,2	1,441308
14,090000	0,2	1,423563
14,093333	0,2	1,407676
14,096667	0,2	1,392953
14,100000	0,2	1,379149
14,103333	0,2	1,366477
14,106667	0,2	1,355045
14,110000	0,2	1,344643
14,113333	0,2	1,334870
14,116667	0,2	1,325384
14,120000	0,2	1,316237
14,123333	0,2	1,307918
14,126667	0,2	1,300938
14,130000	0,2	1,295339
14,133333	0,2	1,290822
14,136667	0,2	1,287235
14,140000	0,2	1,284413
14,143333	0,2	1,281904
14,146667	0,2	1,279471
14,150000	0,2	1,277303
14,153333	0,2	1,275513
14,156667	0,2	1,274058
14,160000	0,2	1,273190
14,163333	0,2	1,273532
14,166667	0,2	1,275637
14,170000	0,2	1,279569
14,173333	0,2	1,284964
14,176667	0,2	1,291443
14,180000	0,2	1,298895
14,183333	0,2	1,307343
14,186667	0,2	1,316531
14,190000	0,2	1,325680
14,193333	0,2	1,333776
14,196667	0,2	1,340200
14,200000	0,2	1,345080
14,203333	0,2	1,349140
14,206667	0,2	1,353277
14,210000	0,2	1,357981
14,213333	0,2	1,363166
14,216667	0,2	1,368416
14,220000	0,2	1,373011
14,223333	0,2	1,376205
14,226667	0,2	1,377912
14,230000	0,2	1,378722
14,233333	0,2	1,379308
14,236667	0,2	1,380018
14,240000	0,2	1,380809
14,243333	0,2	1,381518
14,246667	0,2	1,382246
14,250000	0,2	1,383269
14,253333	0,2	1,384544
14,256667	0,2	1,385577
14,260000	0,2	1,386003
14,263333	0,2	1,386133
14,266667	0,2	1,386651
14,270000	0,2	1,387833
14,273333	0,2	1,389360
14,276667	0,2	1,390944
14,280000	0,2	1,392769
14,283333	0,2	1,395214
14,286667	0,2	1,398425
14,290000	0,2	1,402357
14,293333	0,2	1,407019
14,296667	0,2	1,412429
14,300000	0,2	1,418431
14,303333	0,2	1,424695
14,306667	0,2	1,430904
14,310000	0,2	1,437004
14,313333	0,2	1,443206
14,316667	0,2	1,449765
14,320000	0,2	1,456808
14,323333	0,2	1,464227
14,326667	0,2	1,471706
14,330000	0,2	1,478980
14,333333	0,2	1,485963
14,336667	0,2	1,492862
14,340000	0,2	1,500189
14,343333	0,2	1,508088
14,346667	0,2	1,515915
14,350000	0,2	1,522849
14,353333	0,2	1,528668
14,356667	0,2	1,533994
14,360000	0,2	1,539841
14,363333	0,2	1,546760
14,366667	0,2	1,554517
14,370000	0,2	1,562517
14,373333	0,2	1,570273
14,376667	0,2	1,577302
14,380000	0,2	1,582957
14,383333	0,2	1,586892
14,386667	0,2	1,589438
14,390000	0,2	1,591156
14,393333	0,2	1,592353
14,396667	0,2	1,593194
14,400000	0,2	1,593998
14,403333	0,2	1,595184
14,406667	0,2	1,596849
14,410000	0,2	1,598670
14,413333	0,2	1,600392
14,416667	0,2	1,602198
14,420000	0,2	1,604479
14,423333	0,2	1,607334
14,426667	0,2	1,610530
14,430000	0,2	1,614240
14,433333	0,2	1,619602
14,436667	0,2	1,627980
14,440000	0,2	1,639921
14,443333	0,2	1,655505
14,446667	0,2	1,675506
14,450000	0,2	1,701654
14,453333	0,2	1,736100
14,456667	0,2	1,781119
14,460000	0,2	1,839161
14,463333	0,2	1,912726
14,466667	0,2	2,004041
14,470000	0,2	2,115042
14,473333	0,2	2,247602
14,476667	0,2	2,403437
14,480000	0,2	2,583520
14,483333	0,2	2,787689
14,486667	0,2	3,014475
14,490000	0,2	3,260439
14,493333	0,2	3,519593
14,496667	0,2	3,783888
14,500000	0,2	4,044072
14,503333	0,2	4,290251
14,506667	0,2	4,512656
14,510000	0,2	4,702429
14,513333	0,2	4,851819
14,516667	0,2	4,954151
14,520000	0,2	5,004380
14,523333	0,2	5,000180
14,526667	0,2	4,942597
14,530000	0,2	4,835644
14,533333	0,2	4,685502
14,536667	0,2	4,499922
14,540000	0,2	4,287722
14,543333	0,2	4,058334
14,546667	0,2	3,821270
14,550000	0,2	3,585245
14,553333	0,2	3,357310
14,556667	0,2	3,142810
14,560000	0,2	2,945987
14,563333	0,2	2,770047
14,566667	0,2	2,616601
14,570000	0,2	2,485663
14,573333	0,2	2,376471
14,576667	0,2	2,287982
14,580000	0,2	2,218509
14,583333	0,2	2,165791
14,586667	0,2	2,128170
14,590000	0,2	2,105365
14,593333	0,2	2,097896
14,596667	0,2	2,106064
14,600000	0,2	2,129408
14,603333	0,2	2,166981
14,606667	0,2	2,218115
14,610000	0,2	2,282557
14,613333	0,2	2,359832
14,616667	0,2	2,448794
14,620000	0,2	2,547624
14,623333	0,2	2,653877
14,626667	0,2	2,764399
14,630000	0,2	2,875364
14,633333	0,2	2,982528
14,636667	0,2	3,081493
14,640000	0,2	3,167989
14,643333	0,2	3,238105
14,646667	0,2	3,288411
14,650000	0,2	3,316545
14,653333	0,2	3,321840
14,656667	0,2	3,304914
14,660000	0,2	3,267000
14,663333	0,2	3,210053
14,666667	0,2	3,136764
14,670000	0,2	3,050246
14,673333	0,2	2,954239
14,676667	0,2	2,853223
14,680000	0,2	2,751609
14,683333	0,2	2,652773
14,686667	0,2	2,558927
14,690000	0,2	2,471587
14,693333	0,2	2,391888
14,696667	0,2	2,320628
14,700000	0,2	2,258060
14,703333	0,2	2,203755
14,706667	0,2	2,156920
14,710000	0,2	2,116747
14,713333	0,2	2,082455
14,716667	0,2	2,053189
14,720000	0,2	2,028095
14,723333	0,2	2,006812
14,726667	0,2	1,989647
14,730000	0,2	1,976842
14,733333	0,2	1,967978
14,736667	0,2	1,962180
14,740000	0,2	1,958619
14,743333	0,2	1,957011
14,746667	0,2	1,957651
14,750000	0,2	1,960845
14,753333	0,2	1,966492
14,756667	0,2	1,974310
14,760000	0,2	1,984276
14,763333	0,2	1,996570
14,766667	0,2	2,011066
14,770000	0,2	2,027219
14,773333	0,2	2,044473
14,776667	0,2	2,062619
14,780000	0,2	2,081653
14,783333	0,2	2,101451
14,786667	0,2	2,121937
14,790000	0,2	2,143480
14,793333	0,2	2,166684
14,796667	0,2	2,191804
14,800000	0,2	2,218716
14,803333	0,2	2,247328
14,806667	0,2	2,277713
14,810000	0,2	2,309793
14,813333	0,2	2,343003
14,816667	0,2	2,376565
14,820000	0,2	2,409977
14,823333	0,2	2,443068
14,826667	0,2	2,475852
14,830000	0,2	2,508374
14,833333	0,2	2,540672
14,836667	0,2	2,572958
14,840000	0,2	2,605471
14,843333	0,2	2,638123
14,846667	0,2	2,670692
14,850000	0,2	2,703247
14,853333	0,2	2,736019
14,856667	0,2	2,769111
14,860000	0,2	2,802663
14,863333	0,2	2,837116
14,866667	0,2	2,873139
14,870000	0,2	2,911324
14,873333	0,2	2,952025
14,876667	0,2	2,995449
14,880000	0,2	3,041740
14,883333	0,2	3,090744
14,886667	0,2	3,141585
14,890000	0,2	3,192540
14,893333	0,2	3,241490
14,896667	0,2	3,286611
14,900000	0,2	3,326369
14,903333	0,2	3,358869
14,906667	0,2	3,381860
14,910000	0,2	3,393353
14,913333	0,2	3,391753
14,916667	0,2	3,375707
14,920000	0,2	3,344582
14,923333	0,2	3,299150
14,926667	0,2	3,241473
14,930000	0,2	3,174140
14,933333	0,2	3,099567
14,936667	0,2	3,019815
14,940000	0,2	2,936891
14,943333	0,2	2,853159
14,946667	0,2	2,771630
14,950000	0,2	2,695230
14,953333	0,2	2,625400
14,956667	0,2	2,562133
14,960000	0,2	2,505200
14,963333	0,2	2,454769
14,966667	0,2	2,411327
14,970000	0,2	2,375402
14,973333	0,2	2,347021
14,976667	0,2	2,325275
14,980000	0,2	2,308693
14,983333	0,2	2,295980
14,986667	0,2	2,286171
14,990000	0,2	2,278606
14,993333	0,2	2,273132
14,996667	0,2	2,269785
15,000000	0,2	2,268218
15,003333	0,2	2,267967
15,006667	0,2	2,269017
15,010000	0,2	2,271649
15,013333	0,2	2,276015
15,016667	0,2	2,282033
15,020000	0,2	2,289437
15,023333	0,2	2,297920
15,026667	0,2	2,307440
15,030000	0,2	2,318294
15,033333	0,2	2,330769
15,036667	0,2	2,344880
15,040000	0,2	2,360484
15,043333	0,2	2,377432
15,046667	0,2	2,395525
15,050000	0,2	2,414432
15,053333	0,2	2,433650
15,056667	0,2	2,452422
15,060000	0,2	2,469849
15,063333	0,2	2,485322
15,066667	0,2	2,498650
15,070000	0,2	2,509816
15,073333	0,2	2,518863
15,076667	0,2	2,525946
15,080000	0,2	2,531343
15,083333	0,2	2,535301
15,086667	0,2	2,537776
15,090000	0,2	2,538443
15,093333	0,2	2,536928
15,096667	0,2	2,533186
15,100000	0,2	2,527735
15,103333	0,2	2,521254
15,106667	0,2	2,514242
15,110000	0,2	2,507245
15,113333	0,2	2,500780
15,116667	0,2	2,495057
15,120000	0,2	2,490207
15,123333	0,2	2,486450
15,126667	0,2	2,483878
15,130000	0,2	2,482517
15,133333	0,2	2,482554
15,136667	0,2	2,484127
15,140000	0,2	2,487054
15,143333	0,2	2,491076
15,146667	0,2	2,496124
15,150000	0,2	2,502297
15,153333	0,2	2,509716
15,156667	0,2	2,518223
15,160000	0,2	2,527222
15,163333	0,2	2,536058
15,166667	0,2	2,544598
15,170000	0,2	2,553340
15,173333	0,2	2,562939
15,176667	0,2	2,573742
15,180000	0,2	2,585673
15,183333	0,2	2,598225
15,186667	0,2	2,610714
15,190000	0,2	2,622724
15,193333	0,2	2,634144
15,196667	0,2	2,644993
15,200000	0,2	2,655505
15,203333	0,2	2,665995
15,206667	0,2	2,676376
15,210000	0,2	2,686130
15,213333	0,2	2,694966
15,216667	0,2	2,702997
15,220000	0,2	2,710185
15,223333	0,2	2,716195
15,226667	0,2	2,720980
15,230000	0,2	2,725274
15,233333	0,2	2,730140
15,236667	0,2	2,736089
15,240000	0,2	2,743189
15,243333	0,2	2,751907
15,246667	0,2	2,763059
15,250000	0,2	2,776835
15,253333	0,2	2,792631
15,256667	0,2	2,810007
15,260000	0,2	2,829506
15,263333	0,2	2,852614
15,266667	0,2	2,881147
15,270000	0,2	2,916485
15,273333	0,2	2,959074
15,276667	0,2	3,008515
15,280000	0,2	3,063927
15,283333	0,2	3,124114
15,286667	0,2	3,187628
15,290000	0,2	3,252827
15,293333	0,2	3,317891
15,296667	0,2	3,380804
15,300000	0,2	3,439254
15,303333	0,2	3,490834
15,306667	0,2	3,533556
15,310000	0,2	3,565835
15,313333	0,2	3,586090
15,316667	0,2	3,593023
15,320000	0,2	3,586361
15,323333	0,2	3,566898
15,326667	0,2	3,535988
15,330000	0,2	3,495367
15,333333	0,2	3,447164
15,336667	0,2	3,393702
15,340000	0,2	3,337132
15,343333	0,2	3,279088
15,346667	0,2	3,220641
15,350000	0,2	3,162699
15,353333	0,2	3,106514
15,356667	0,2	3,053845
15,360000	0,2	3,006431
15,363333	0,2	2,965253
15,366667	0,2	2,930378
15,370000	0,2	2,901304
15,373333	0,2	2,877277
15,376667	0,2	2,857574
15,380000	0,2	2,841802
15,383333	0,2	2,829953
15,386667	0,2	2,821939
15,390000	0,2	2,817019
15,393333	0,2	2,813838
15,396667	0,2	2,810834
15,400000	0,2	2,806772
15,403333	0,2	2,801428
15,406667	0,2	2,795514
15,410000	0,2	2,789764
15,413333	0,2	2,784541
15,416667	0,2	2,780111
15,420000	0,2	2,776767
15,423333	0,2	2,774843
15,426667	0,2	2,774865
15,430000	0,2	2,777551
15,433333	0,2	2,783410
15,436667	0,2	2,792294
15,440000	0,2	2,803600
15,443333	0,2	2,817073
15,446667	0,2	2,833280
15,450000	0,2	2,853067
15,453333	0,2	2,876557
15,456667	0,2	2,902974
15,460000	0,2	2,931422
15,463333	0,2	2,961503
15,466667	0,2	2,993099
15,470000	0,2	3,025851
15,473333	0,2	3,059000
15,476667	0,2	3,091745
15,480000	0,2	3,123606
15,483333	0,2	3,154302
15,486667	0,2	3,183509
15,490000	0,2	3,210808
15,493333	0,2	3,235665
15,496667	0,2	3,257490
15,500000	0,2	3,275916
15,503333	0,2	3,290949
15,506667	0,2	3,302788
15,510000	0,2	3,311625
15,513333	0,2	3,317625
15,516667	0,2	3,321016
15,520000	0,2	3,322139
15,523333	0,2	3,321424
15,526667	0,2	3,319373
15,530000	0,2	3,316532
15,533333	0,2	3,313442
15,536667	0,2	3,310734
15,540000	0,2	3,309389
15,543333	0,2	3,310654
15,546667	0,2	3,315430
15,550000	0,2	3,324143
15,553333	0,2	3,337270
15,556667	0,2	3,355341
15,560000	0,2	3,378624
15,563333	0,2	3,407701
15,566667	0,2	3,444196
15,570000	0,2	3,490589
15,573333	0,2	3,549796
15,576667	0,2	3,625229
15,580000	0,2	3,721229
15,583333	0,2	3,843640
15,586667	0,2	4,000496
15,590000	0,2	4,202650
15,593333	0,2	4,464544
15,596667	0,2	4,805920
15,600000	0,2	5,254144
15,603333	0,2	5,845877
15,606667	0,2	6,628115
15,610000	0,2	7,658922
15,613333	0,2	9,006841
15,616667	0,2	10,747702
15,620000	0,2	12,958102
15,623333	0,2	15,705515
15,626667	0,2	19,035914
15,630000	0,2	22,960538
15,633333	0,2	27,443846
15,636667	0,2	32,395080
15,640000	0,2	37,665959
15,643333	0,2	43,056488
15,646667	0,2	48,329736
15,650000	0,2	53,233837
15,653333	0,2	57,526938
15,656667	0,2	61,000929
15,660000	0,2	63,500523
15,663333	0,2	64,934851
15,666667	0,2	65,280626
15,670000	0,2	64,577544
15,673333	0,2	62,917831
15,676667	0,2	60,432800
15,680000	0,2	57,278721
15,683333	0,2	53,623257
15,686667	0,2	49,633648
15,690000	0,2	45,467391
15,693333	0,2	41,265242
15,696667	0,2	37,146643
15,700000	0,2	33,207871
15,703333	0,2	29,522316
15,706667	0,2	26,141812
15,710000	0,2	23,098283
15,713333	0,2	20,405812
15,716667	0,2	18,063578
15,720000	0,2	16,059083
15,723333	0,2	14,370934
15,726667	0,2	12,971499
15,730000	0,2	11,829467
15,733333	0,2	10,912190
15,736667	0,2	10,187898
15,740000	0,2	9,626893
15,743333	0,2	9,201433
15,746667	0,2	8,885777
15,750000	0,2	8,656971
15,753333	0,2	8,495481
15,756667	0,2	8,385147
15,760000	0,2	8,312734
15,763333	0,2	8,267586
15,766667	0,2	8,241159
15,770000	0,2	8,226293
15,773333	0,2	8,217025
15,776667	0,2	8,208771
15,780000	0,2	8,197953
15,783333	0,2	8,181435
15,786667	0,2	8,156795
15,790000	0,2	8,122790
15,793333	0,2	8,079029
15,796667	0,2	8,025423
15,800000	0,2	7,962140
15,803333	0,2	7,889710
15,806667	0,2	7,808867
15,810000	0,2	7,720567
15,813333	0,2	7,626181
15,816667	0,2	7,527262
15,820000	0,2	7,425270
15,823333	0,2	7,321667
15,826667	0,2	7,217937
15,830000	0,2	7,115489
15,833333	0,2	7,015701
15,836667	0,2	6,920015
15,840000	0,2	6,829877
15,843333	0,2	6,746417
15,846667	0,2	6,670167
15,850000	0,2	6,601117
15,853333	0,2	6,539163
15,856667	0,2	6,484617
15,860000	0,2	6,437984
15,863333	0,2	6,399055
15,866667	0,2	6,366656
15,870000	0,2	6,339478
15,873333	0,2	6,316830
15,876667	0,2	6,298395
15,880000	0,2	6,283403
15,883333	0,2	6,270291
15,886667	0,2	6,257275
15,890000	0,2	6,243158
15,893333	0,2	6,227532
15,896667	0,2	6,210282
15,900000	0,2	6,191173
15,903333	0,2	6,169751
15,906667	0,2	6,145122
15,910000	0,2	6,116019
15,913333	0,2	6,081630
15,916667	0,2	6,042296
15,920000	0,2	5,998945
15,923333	0,2	5,951999
15,926667	0,2	5,901232
15,930000	0,2	5,846339
15,933333	0,2	5,787212
15,936667	0,2	5,723972
15,940000	0,2	5,656998
15,943333	0,2	5,586926
15,946667	0,2	5,514601
15,950000	0,2	5,440901
15,953333	0,2	5,366407
15,956667	0,2	5,291169
15,960000	0,2	5,214884
15,963333	0,2	5,137592
15,966667	0,2	5,060097
15,970000	0,2	4,983233
15,973333	0,2	4,906926
15,976667	0,2	4,830519
15,980000	0,2	4,753767
15,983333	0,2	4,677047
15,986667	0,2	4,600874
15,990000	0,2	4,525544
15,993333	0,2	4,451317
15,996667	0,2	4,378835
16,000000	0,2	4,308856
16,003333	0,2	4,241600
16,006667	0,2	4,176824
16,010000	0,2	4,114507
16,013333	0,2	4,055246
16,016667	0,2	4,000002
16,020000	0,2	3,949456
16,023333	0,2	3,903770
16,026667	0,2	3,862914
16,030000	0,2	3,826783
16,033333	0,2	3,794959
16,036667	0,2	3,766795
16,040000	0,2	3,741550
16,043333	0,2	3,718278
16,046667	0,2	3,696052
16,050000	0,2	3,674437
16,053333	0,2	3,653547
16,056667	0,2	3,633570
16,060000	0,2	3,614315
16,063333	0,2	3,595193
16,066667	0,2	3,575460
16,070000	0,2	3,554460
16,073333	0,2	3,531952
16,076667	0,2	3,508369
16,080000	0,2	3,484574
16,083333	0,2	3,461239
16,086667	0,2	3,438551
16,090000	0,2	3,416612
16,093333	0,2	3,395755
16,096667	0,2	3,376135
16,100000	0,2	3,357631
16,103333	0,2	3,340418
16,106667	0,2	3,324788
16,110000	0,2	3,310369
16,113333	0,2	3,296225
16,116667	0,2	3,281730
16,120000	0,2	3,266952
16,123333	0,2	3,252400
16,126667	0,2	3,238871
16,130000	0,2	3,227225
16,133333	0,2	3,217769
16,136667	0,2	3,210198
16,140000	0,2	3,204196
16,143333	0,2	3,199638
16,146667	0,2	3,196472
16,150000	0,2	3,194688
16,153333	0,2	3,194111
16,156667	0,2	3,194422
16,160000	0,2	3,195591
16,163333	0,2	3,198018
16,166667	0,2	3,202257
16,170000	0,2	3,208630
16,173333	0,2	3,216994
16,176667	0,2	3,227040
16,180000	0,2	3,238845
16,183333	0,2	3,252795
16,186667	0,2	3,268935
16,190000	0,2	3,286751
16,193333	0,2	3,305762
16,196667	0,2	3,326019
16,200000	0,2	3,347838
16,203333	0,2	3,371405
16,206667	0,2	3,396632
16,210000	0,2	3,423113
16,213333	0,2	3,450318
16,216667	0,2	3,477855
16,220000	0,2	3,505364
16,223333	0,2	3,532357
16,226667	0,2	3,558260
16,230000	0,2	3,582577
16,233333	0,2	3,605219
16,236667	0,2	3,626490
16,240000	0,2	3,646457
16,243333	0,2	3,664608
16,246667	0,2	3,680306
16,250000	0,2	3,693126
16,253333	0,2	3,702793
16,256667	0,2	3,709457
16,260000	0,2	3,714026
16,263333	0,2	3,717689
16,266667	0,2	3,721302
16,270000	0,2	3,725604
16,273333	0,2	3,731598
16,276667	0,2	3,740347
16,280000	0,2	3,752728
16,283333	0,2	3,769579
16,286667	0,2	3,791943
16,290000	0,2	3,821094
16,293333	0,2	3,858202
16,296667	0,2	3,904001
16,300000	0,2	3,958928
16,303333	0,2	4,023302
16,306667	0,2	4,097032
16,310000	0,2	4,179476
16,313333	0,2	4,269626
16,316667	0,2	4,365933
16,320000	0,2	4,466075
16,323333	0,2	4,567648
16,326667	0,2	4,669011
16,330000	0,2	4,768869
16,333333	0,2	4,865388
16,336667	0,2	4,956141
16,340000	0,2	5,038561
16,343333	0,2	5,110226
16,346667	0,2	5,169032
16,350000	0,2	5,213456
16,353333	0,2	5,242702
16,356667	0,2	5,256417
16,360000	0,2	5,254327
16,363333	0,2	5,236375
16,366667	0,2	5,203092
16,370000	0,2	5,155460
16,373333	0,2	5,094674
16,376667	0,2	5,022294
16,380000	0,2	4,940441
16,383333	0,2	4,851850
16,386667	0,2	4,759503
16,390000	0,2	4,665724
16,393333	0,2	4,571937
16,396667	0,2	4,479385
16,400000	0,2	4,389477
16,403333	0,2	4,303479
16,406667	0,2	4,222136
16,410000	0,2	4,145568
16,413333	0,2	4,073832
16,416667	0,2	4,007373
16,420000	0,2	3,946636
16,423333	0,2	3,891933
16,426667	0,2	3,843733
16,430000	0,2	3,802297
16,433333	0,2	3,767125
16,436667	0,2	3,737144
16,440000	0,2	3,711337
16,443333	0,2	3,689225
16,446667	0,2	3,670809
16,450000	0,2	3,656021
16,453333	0,2	3,644336
16,456667	0,2	3,635211
16,460000	0,2	3,628595
16,463333	0,2	3,624717
16,466667	0,2	3,623749
16,470000	0,2	3,625740
16,473333	0,2	3,630622
16,476667	0,2	3,638180
16,480000	0,2	3,647935
16,483333	0,2	3,659185
16,486667	0,2	3,671291
16,490000	0,2	3,683692
16,493333	0,2	3,695498
16,496667	0,2	3,705488
16,500000	0,2	3,712805
16,503333	0,2	3,717488
16,506667	0,2	3,720176
16,510000	0,2	3,721313
16,513333	0,2	3,720735
16,516667	0,2	3,718204
16,520000	0,2	3,714101
16,523333	0,2	3,709280
16,526667	0,2	3,704316
16,530000	0,2	3,699110
16,533333	0,2	3,693304
16,536667	0,2	3,686914
16,540000	0,2	3,680275
16,543333	0,2	3,673416
16,546667	0,2	3,665846
16,550000	0,2	3,657090
16,553333	0,2	3,647072
16,556667	0,2	3,635863
16,560000	0,2	3,623446
16,563333	0,2	3,609928
16,566667	0,2	3,595684
16,570000	0,2	3,581127
16,573333	0,2	3,566424
16,576667	0,2	3,551432
16,580000	0,2	3,535797
16,583333	0,2	3,519292
16,586667	0,2	3,502189
16,590000	0,2	3,485097
16,593333	0,2	3,468551
16,596667	0,2	3,452951
16,600000	0,2	3,438584
16,603333	0,2	3,425434
16,606667	0,2	3,413309
16,610000	0,2	3,402312
16,613333	0,2	3,392922
16,616667	0,2	3,385610
16,620000	0,2	3,380546
16,623333	0,2	3,377595
16,626667	0,2	3,376503
16,630000	0,2	3,377112
16,633333	0,2	3,379449
16,636667	0,2	3,383657
16,640000	0,2	3,389786
16,643333	0,2	3,397603
16,646667	0,2	3,406569
16,650000	0,2	3,416047
16,653333	0,2	3,425733
16,656667	0,2	3,435933
16,660000	0,2	3,447306
16,663333	0,2	3,460264
16,666667	0,2	3,474534
16,670000	0,2	3,489414
16,673333	0,2	3,504418
16,676667	0,2	3,519380
16,680000	0,2	3,534067
16,683333	0,2	3,548122
16,686667	0,2	3,561292
16,690000	0,2	3,573390
16,693333	0,2	3,584036
16,696667	0,2	3,592738
16,700000	0,2	3,599348
16,703333	0,2	3,604169
16,706667	0,2	3,607503
16,710000	0,2	3,609389
16,713333	0,2	3,609693
16,716667	0,2	3,607984
16,720000	0,2	3,603603
16,723333	0,2	3,596282
16,726667	0,2	3,586400
16,730000	0,2	3,574564
16,733333	0,2	3,561290
16,736667	0,2	3,546988
16,740000	0,2	3,532068
16,743333	0,2	3,517041
16,746667	0,2	3,502356
16,750000	0,2	3,488022
16,753333	0,2	3,473615
16,756667	0,2	3,458908
16,760000	0,2	3,444229
16,763333	0,2	3,430087
16,766667	0,2	3,416852
16,770000	0,2	3,404795
16,773333	0,2	3,394097
16,776667	0,2	3,384737
16,780000	0,2	3,376584
16,783333	0,2	3,369605
16,786667	0,2	3,363897
16,790000	0,2	3,359721
16,793333	0,2	3,357331
16,796667	0,2	3,356400
16,800000	0,2	3,356141
16,803333	0,2	3,356282
16,806667	0,2	3,357317
16,810000	0,2	3,359941
16,813333	0,2	3,364769
16,816667	0,2	3,372074
16,820000	0,2	3,381437
16,823333	0,2	3,392111
16,826667	0,2	3,403576
16,830000	0,2	3,415623
16,833333	0,2	3,428312
16,836667	0,2	3,441619
16,840000	0,2	3,455020
16,843333	0,2	3,467914
16,846667	0,2	3,480228
16,850000	0,2	3,492311
16,853333	0,2	3,504707
16,856667	0,2	3,518046
16,860000	0,2	3,532668
16,863333	0,2	3,548438
16,866667	0,2	3,565058
16,870000	0,2	3,582233
16,873333	0,2	3,599527
16,876667	0,2	3,616480
16,880000	0,2	3,632897
16,883333	0,2	3,648800
16,886667	0,2	3,664248
16,890000	0,2	3,679294
16,893333	0,2	3,693923
16,896667	0,2	3,708031
16,900000	0,2	3,721486
16,903333	0,2	3,734180
16,906667	0,2	3,746222
16,910000	0,2	3,757836
16,913333	0,2	3,768716
16,916667	0,2	3,777940
16,920000	0,2	3,784800
16,923333	0,2	3,789110
16,926667	0,2	3,790667
16,930000	0,2	3,789119
16,933333	0,2	3,784607
16,936667	0,2	3,777876
16,940000	0,2	3,769539
16,943333	0,2	3,759725
16,946667	0,2	3,748369
16,950000	0,2	3,735470
16,953333	0,2	3,720998
16,956667	0,2	3,704855
16,960000	0,2	3,687302
16,963333	0,2	3,669212
16,966667	0,2	3,651482
16,970000	0,2	3,634425
16,973333	0,2	3,617972
16,976667	0,2	3,602235
16,980000	0,2	3,587616
16,983333	0,2	3,574360
16,986667	0,2	3,562355
16,990000	0,2	3,551279
16,993333	0,2	3,540627
16,996667	0,2	3,529951
17,000000	0,2	3,519417
17,003333	0,2	3,509996
17,006667	0,2	3,502937
17,010000	0,2	3,498812
17,013333	0,2	3,497069
17,016667	0,2	3,496699
17,020000	0,2	3,497183
17,023333	0,2	3,498693
17,026667	0,2	3,501573
17,030000	0,2	3,505922
17,033333	0,2	3,511775
17,036667	0,2	3,519364
17,040000	0,2	3,528817
17,043333	0,2	3,539584
17,046667	0,2	3,550653
17,050000	0,2	3,561298
17,053333	0,2	3,571100
17,056667	0,2	3,579666
17,060000	0,2	3,586763
17,063333	0,2	3,592264
17,066667	0,2	3,595871
17,070000	0,2	3,597209
17,073333	0,2	3,596118
17,076667	0,2	3,592682
17,080000	0,2	3,587094
17,083333	0,2	3,579508
17,086667	0,2	3,570116
17,090000	0,2	3,559398
17,093333	0,2	3,547991
17,096667	0,2	3,536348
17,100000	0,2	3,524819
17,103333	0,2	3,514107
17,106667	0,2	3,505476
17,110000	0,2	3,500210
17,113333	0,2	3,498884
17,116667	0,2	3,501396
17,120000	0,2	3,507655
17,123333	0,2	3,517996
17,126667	0,2	3,533032
17,130000	0,2	3,553199
17,133333	0,2	3,578297
17,136667	0,2	3,607722
17,140000	0,2	3,641295
17,143333	0,2	3,679522
17,146667	0,2	3,722938
17,150000	0,2	3,771456
17,153333	0,2	3,824417
17,156667	0,2	3,880927
17,160000	0,2	3,939992
17,163333	0,2	4,000701
17,166667	0,2	4,062531
17,170000	0,2	4,125270
17,173333	0,2	4,188509
17,176667	0,2	4,251493
17,180000	0,2	4,313568
17,183333	0,2	4,374279
17,186667	0,2	4,433015
17,190000	0,2	4,488978
17,193333	0,2	4,541510
17,196667	0,2	4,590499
17,200000	0,2	4,636640
17,203333	0,2	4,681255
17,206667	0,2	4,725773
17,210000	0,2	4,771214
17,213333	0,2	4,817991
17,216667	0,2	4,866361
17,220000	0,2	4,916918
17,223333	0,2	4,970477
17,226667	0,2	5,027685
17,230000	0,2	5,088741
17,233333	0,2	5,153173
17,236667	0,2	5,219963
17,240000	0,2	5,287926
17,243333	0,2	5,355782
17,246667	0,2	5,421809
17,250000	0,2	5,483487
17,253333	0,2	5,537677
17,256667	0,2	5,581484
17,260000	0,2	5,612818
17,263333	0,2	5,630035
17,266667	0,2	5,631694
17,270000	0,2	5,617089
17,273333	0,2	5,586763
17,276667	0,2	5,542211
17,280000	0,2	5,485140
17,283333	0,2	5,417353
17,286667	0,2	5,341400
17,290000	0,2	5,260634
17,293333	0,2	5,178312
17,296667	0,2	5,097129
17,300000	0,2	5,019416
17,303333	0,2	4,946933
17,306667	0,2	4,880497
17,310000	0,2	4,820337
17,313333	0,2	4,766767
17,316667	0,2	4,720213
17,320000	0,2	4,680883
17,323333	0,2	4,648777
17,326667	0,2	4,623809
17,330000	0,2	4,605551
17,333333	0,2	4,593189
17,336667	0,2	4,585944
17,340000	0,2	4,583250
17,343333	0,2	4,584681
17,346667	0,2	4,590045
17,350000	0,2	4,599318
17,353333	0,2	4,612371
17,356667	0,2	4,628876
17,360000	0,2	4,648568
17,363333	0,2	4,671484
17,366667	0,2	4,697659
17,370000	0,2	4,726554
17,373333	0,2	4,757121
17,376667	0,2	4,788538
17,380000	0,2	4,820272
17,383333	0,2	4,851370
17,386667	0,2	4,880392
17,390000	0,2	4,906101
17,393333	0,2	4,927977
17,396667	0,2	4,946111
17,400000	0,2	4,960891
17,403333	0,2	4,972949
17,406667	0,2	4,982842
17,410000	0,2	4,990411
17,413333	0,2	4,994813
17,416667	0,2	4,995400
17,420000	0,2	4,992286
17,423333	0,2	4,985959
17,426667	0,2	4,976870
17,430000	0,2	4,965834
17,433333	0,2	4,954140
17,436667	0,2	4,942744
17,440000	0,2	4,931811
17,443333	0,2	4,921213
17,446667	0,2	4,911074
17,450000	0,2	4,901736
17,453333	0,2	4,893449
17,456667	0,2	4,886354
17,460000	0,2	4,880401
17,463333	0,2	4,874993
17,466667	0,2	4,869172
17,470000	0,2	4,862242
17,473333	0,2	4,853803
17,476667	0,2	4,843327
17,480000	0,2	4,830252
17,483333	0,2	4,814313
17,486667	0,2	4,795296
17,490000	0,2	4,772684
17,493333	0,2	4,745875
17,496667	0,2	4,714671
17,500000	0,2	4,679425
17,503333	0,2	4,640667
17,506667	0,2	4,598529
17,510000	0,2	4,552706
17,513333	0,2	4,503023
17,516667	0,2	4,449771
17,520000	0,2	4,393585
17,523333	0,2	4,335370
17,526667	0,2	4,276116
17,530000	0,2	4,216440
17,533333	0,2	4,156568
17,536667	0,2	4,096852
17,540000	0,2	4,037873
17,543333	0,2	3,980053
17,546667	0,2	3,923515
17,550000	0,2	3,868267
17,553333	0,2	3,814470
17,556667	0,2	3,762540
17,560000	0,2	3,712958
17,563333	0,2	3,665945
17,566667	0,2	3,621418
17,570000	0,2	3,579345
17,573333	0,2	3,539846
17,576667	0,2	3,502836
17,580000	0,2	3,467763
17,583333	0,2	3,433783
17,586667	0,2	3,400213
17,590000	0,2	3,366811
17,593333	0,2	3,333908
17,596667	0,2	3,302261
17,600000	0,2	3,272320
17,603333	0,2	3,243739
17,606667	0,2	3,215933
17,610000	0,2	3,188758
17,613333	0,2	3,162443
17,616667	0,2	3,137339
17,620000	0,2	3,113910
17,623333	0,2	3,092581
17,626667	0,2	3,073445
17,630000	0,2	3,056351
17,633333	0,2	3,041372
17,636667	0,2	3,028934
17,640000	0,2	3,019369
17,643333	0,2	3,012539
17,646667	0,2	3,008072
17,650000	0,2	3,005699
17,653333	0,2	3,005180
17,656667	0,2	3,006300
17,660000	0,2	3,008954
17,663333	0,2	3,012795
17,666667	0,2	3,017167
17,670000	0,2	3,021931
17,673333	0,2	3,027897
17,676667	0,2	3,035903
17,680000	0,2	3,045803
17,683333	0,2	3,056700
17,686667	0,2	3,067682
17,690000	0,2	3,078026
17,693333	0,2	3,087464
17,696667	0,2	3,096586
17,700000	0,2	3,106475
17,703333	0,2	3,118064
17,706667	0,2	3,131936
17,710000	0,2	3,148156
17,713333	0,2	3,166239
17,716667	0,2	3,185491
17,720000	0,2	3,205405
17,723333	0,2	3,225804
17,726667	0,2	3,246598
17,730000	0,2	3,267532
17,733333	0,2	3,288288
17,736667	0,2	3,308741
17,740000	0,2	3,329174
17,743333	0,2	3,350031
17,746667	0,2	3,371184
17,750000	0,2	3,391547
17,753333	0,2	3,409712
17,756667	0,2	3,424867
17,760000	0,2	3,436835
17,763333	0,2	3,445621
17,766667	0,2	3,451327
17,770000	0,2	3,454236
17,773333	0,2	3,454913
17,776667	0,2	3,454185
17,780000	0,2	3,452612
17,783333	0,2	3,450244
17,786667	0,2	3,447188
17,790000	0,2	3,443881
17,793333	0,2	3,440617
17,796667	0,2	3,437366
17,800000	0,2	3,434214
17,803333	0,2	3,431629
17,806667	0,2	3,430318
17,810000	0,2	3,431069
17,813333	0,2	3,434681
17,816667	0,2	3,441752
17,820000	0,2	3,452453
17,823333	0,2	3,466601
17,826667	0,2	3,484017
17,830000	0,2	3,504695
17,833333	0,2	3,528466
17,836667	0,2	3,554623
17,840000	0,2	3,582247
17,843333	0,2	3,610957
17,846667	0,2	3,640951
17,850000	0,2	3,672216
17,853333	0,2	3,703984
17,856667	0,2	3,734839
17,860000	0,2	3,763083
17,863333	0,2	3,787325
17,866667	0,2	3,806977
17,870000	0,2	3,822018
17,873333	0,2	3,832300
17,876667	0,2	3,837534
17,880000	0,2	3,837753
17,883333	0,2	3,833112
17,886667	0,2	3,823562
17,890000	0,2	3,809299
17,893333	0,2	3,791094
17,896667	0,2	3,769983
17,900000	0,2	3,747171
17,903333	0,2	3,724078
17,906667	0,2	3,701686
17,910000	0,2	3,679703
17,913333	0,2	3,656965
17,916667	0,2	3,632796
17,920000	0,2	3,607431
17,923333	0,2	3,581457
17,926667	0,2	3,555604
17,930000	0,2	3,530838
17,933333	0,2	3,508072
17,936667	0,2	3,487688
17,940000	0,2	3,469365
17,943333	0,2	3,452215
17,946667	0,2	3,435144
17,950000	0,2	3,417473
17,953333	0,2	3,399282
17,956667	0,2	3,381187
17,960000	0,2	3,363684
17,963333	0,2	3,346687
17,966667	0,2	3,329979
17,970000	0,2	3,313829
17,973333	0,2	3,298795
17,976667	0,2	3,285145
17,980000	0,2	3,272626
17,983333	0,2	3,260737
17,986667	0,2	3,249068
17,990000	0,2	3,237402
17,993333	0,2	3,225964
17,996667	0,2	3,215441
18,000000	0,2	3,206461
18,003333	0,2	3,199280
18,006667	0,2	3,193940
18,010000	0,2	3,190348
18,013333	0,2	3,188133
18,016667	0,2	3,186920
18,020000	0,2	3,186905
18,023333	0,2	3,188786
18,026667	0,2	3,193170
18,030000	0,2	3,200284
18,033333	0,2	3,209977
18,036667	0,2	3,221895
18,040000	0,2	3,235699
18,043333	0,2	3,251154
18,046667	0,2	3,268453
18,050000	0,2	3,288481
18,053333	0,2	3,312136
18,056667	0,2	3,339373
18,060000	0,2	3,369182
18,063333	0,2	3,400257
18,066667	0,2	3,431543
18,070000	0,2	3,462574
18,073333	0,2	3,493512
18,076667	0,2	3,524806
18,080000	0,2	3,556813
18,083333	0,2	3,589553
18,086667	0,2	3,622542
18,090000	0,2	3,654782
18,093333	0,2	3,685124
18,096667	0,2	3,712698
18,100000	0,2	3,737011
18,103333	0,2	3,757752
18,106667	0,2	3,774627
18,110000	0,2	3,787450
18,113333	0,2	3,796230
18,116667	0,2	3,801154
18,120000	0,2	3,802488
18,123333	0,2	3,800481
18,126667	0,2	3,795133
18,130000	0,2	3,785963
18,133333	0,2	3,772341
18,136667	0,2	3,753991
18,140000	0,2	3,731102
18,143333	0,2	3,704226
18,146667	0,2	3,673949
18,150000	0,2	3,640792
18,153333	0,2	3,605518
18,156667	0,2	3,569135
18,160000	0,2	3,532468
18,163333	0,2	3,495842
18,166667	0,2	3,459266
18,170000	0,2	3,422836
18,173333	0,2	3,386722
18,176667	0,2	3,351127
18,180000	0,2	3,316493
18,183333	0,2	3,283382
18,186667	0,2	3,252298
18,190000	0,2	3,223800
18,193333	0,2	3,198422
18,196667	0,2	3,176319
18,200000	0,2	3,157034
18,203333	0,2	3,139924
18,206667	0,2	3,124829
18,210000	0,2	3,112008
18,213333	0,2	3,101434
18,216667	0,2	3,092428
18,220000	0,2	3,084054
18,223333	0,2	3,075702
18,226667	0,2	3,067346
18,230000	0,2	3,059254
18,233333	0,2	3,051526
18,236667	0,2	3,044140
18,240000	0,2	3,037282
18,243333	0,2	3,031363
18,246667	0,2	3,026664
18,250000	0,2	3,022875
18,253333	0,2	3,019249
18,256667	0,2	3,015201
18,260000	0,2	3,010454
18,263333	0,2	3,005099
18,266667	0,2	2,999920
18,270000	0,2	2,996009
18,273333	0,2	2,993803
18,276667	0,2	2,992850
18,280000	0,2	2,992441
18,283333	0,2	2,992260
18,286667	0,2	2,992468
18,290000	0,2	2,993432
18,293333	0,2	2,995544
18,296667	0,2	2,999236
18,300000	0,2	3,004924
18,303333	0,2	3,012746
18,306667	0,2	3,022361
18,310000	0,2	3,033107
18,313333	0,2	3,044523
18,316667	0,2	3,056635
18,320000	0,2	3,069513
18,323333	0,2	3,082847
18,326667	0,2	3,096127
18,330000	0,2	3,108768
18,333333	0,2	3,119929
18,336667	0,2	3,128923
18,340000	0,2	3,135942
18,343333	0,2	3,141923
18,346667	0,2	3,147585
18,350000	0,2	3,152822
18,353333	0,2	3,157147
18,356667	0,2	3,160458
18,360000	0,2	3,162863
18,363333	0,2	3,164129
18,366667	0,2	3,164158
18,370000	0,2	3,163808
18,373333	0,2	3,164791
18,376667	0,2	3,168954
18,380000	0,2	3,177536
18,383333	0,2	3,190765
18,386667	0,2	3,208186
18,390000	0,2	3,229589
18,393333	0,2	3,255489
18,396667	0,2	3,286592
18,400000	0,2	3,323093
18,403333	0,2	3,364619
18,406667	0,2	3,410543
18,410000	0,2	3,460059
18,413333	0,2	3,511778
18,416667	0,2	3,563454
18,420000	0,2	3,612492
18,423333	0,2	3,656806
18,426667	0,2	3,695198
18,430000	0,2	3,726918
18,433333	0,2	3,751126
18,436667	0,2	3,766982
18,440000	0,2	3,773964
18,443333	0,2	3,771957
18,446667	0,2	3,761128
18,450000	0,2	3,741768
18,453333	0,2	3,714508
18,456667	0,2	3,680451
18,460000	0,2	3,640820
18,463333	0,2	3,596685
18,466667	0,2	3,549103
18,470000	0,2	3,499388
18,473333	0,2	3,448998
18,476667	0,2	3,398989
18,480000	0,2	3,349972
18,483333	0,2	3,302708
18,486667	0,2	3,258446
18,490000	0,2	3,218564
18,493333	0,2	3,183919
18,496667	0,2	3,154577
18,500000	0,2	3,130107
18,503333	0,2	3,109983
18,506667	0,2	3,093797
18,510000	0,2	3,081336
18,513333	0,2	3,072483
18,516667	0,2	3,066967
18,520000	0,2	3,064240
18,523333	0,2	3,063719
18,526667	0,2	3,065121
18,530000	0,2	3,068359
18,533333	0,2	3,073100
18,536667	0,2	3,078703
18,540000	0,2	3,084630
18,543333	0,2	3,090682
18,546667	0,2	3,096833
18,550000	0,2	3,103057
18,553333	0,2	3,109302
18,556667	0,2	3,115380
18,560000	0,2	3,120975
18,563333	0,2	3,125784
18,566667	0,2	3,129289
18,570000	0,2	3,130602
18,573333	0,2	3,129190
18,576667	0,2	3,125683
18,580000	0,2	3,121440
18,583333	0,2	3,117349
18,586667	0,2	3,113263
18,590000	0,2	3,108349
18,593333	0,2	3,101859
18,596667	0,2	3,093875
18,600000	0,2	3,085408
18,603333	0,2	3,077550
18,606667	0,2	3,070642
18,610000	0,2	3,064615
18,613333	0,2	3,059695
18,616667	0,2	3,056101
18,620000	0,2	3,053434
18,623333	0,2	3,051036
18,626667	0,2	3,048778
18,630000	0,2	3,047286
18,633333	0,2	3,047476
18,636667	0,2	3,049922
18,640000	0,2	3,054565
18,643333	0,2	3,060793
18,646667	0,2	3,067770
18,650000	0,2	3,074711
18,653333	0,2	3,081078
18,656667	0,2	3,086676
18,660000	0,2	3,091419
18,663333	0,2	3,095282
18,666667	0,2	3,098645
18,670000	0,2	3,102134
18,673333	0,2	3,105997
18,676667	0,2	3,110068
18,680000	0,2	3,114311
18,683333	0,2	3,119042
18,686667	0,2	3,124698
18,690000	0,2	3,131355
18,693333	0,2	3,138560
18,696667	0,2	3,145859
18,700000	0,2	3,153279
18,703333	0,2	3,161143
18,706667	0,2	3,169687
18,710000	0,2	3,179125
18,713333	0,2	3,189932
18,716667	0,2	3,202647
18,720000	0,2	3,217385
18,723333	0,2	3,233995
18,726667	0,2	3,252616
18,730000	0,2	3,273695
18,733333	0,2	3,297741
18,736667	0,2	3,325295
18,740000	0,2	3,356938
18,743333	0,2	3,393176
18,746667	0,2	3,434158
18,750000	0,2	3,479597
18,753333	0,2	3,529151
18,756667	0,2	3,582660
18,760000	0,2	3,639958
18,763333	0,2	3,700683
18,766667	0,2	3,764245
18,770000	0,2	3,829726
18,773333	0,2	3,895684
18,776667	0,2	3,960370
18,780000	0,2	4,022347
18,783333	0,2	4,080446
18,786667	0,2	4,133229
18,790000	0,2	4,179150
18,793333	0,2	4,217248
18,796667	0,2	4,247155
18,800000	0,2	4,268507
18,803333	0,2	4,280855
18,806667	0,2	4,284158
18,810000	0,2	4,278990
18,813333	0,2	4,266350
18,816667	0,2	4,247642
18,820000	0,2	4,224723
18,823333	0,2	4,199456
18,826667	0,2	4,173166
18,830000	0,2	4,146764
18,833333	0,2	4,121264
18,836667	0,2	4,097904
18,840000	0,2	4,077791
18,843333	0,2	4,061737
18,846667	0,2	4,050477
18,850000	0,2	4,044847
18,853333	0,2	4,045577
18,856667	0,2	4,052818
18,860000	0,2	4,066134
18,863333	0,2	4,084897
18,866667	0,2	4,108291
18,870000	0,2	4,135026
18,873333	0,2	4,163562
18,876667	0,2	4,192702
18,880000	0,2	4,221766
18,883333	0,2	4,250325
18,886667	0,2	4,277754
18,890000	0,2	4,302952
18,893333	0,2	4,324626
18,896667	0,2	4,341898
18,900000	0,2	4,354439
18,903333	0,2	4,362151
18,906667	0,2	4,365063
18,910000	0,2	4,363312
18,913333	0,2	4,356778
18,916667	0,2	4,344889
18,920000	0,2	4,327252
18,923333	0,2	4,304558
18,926667	0,2	4,278355
18,930000	0,2	4,249704
18,933333	0,2	4,218530
18,936667	0,2	4,184419
18,940000	0,2	4,147524
18,943333	0,2	4,108556
18,946667	0,2	4,068223
18,950000	0,2	4,026878
18,953333	0,2	3,984643
18,956667	0,2	3,941746
18,960000	0,2	3,898606
18,963333	0,2	3,855495
18,966667	0,2	3,812284
18,970000	0,2	3,768761
18,973333	0,2	3,724970
18,976667	0,2	3,681141
18,980000	0,2	3,637639
18,983333	0,2	3,595049
18,986667	0,2	3,554022
18,990000	0,2	3,514920
18,993333	0,2	3,477674
18,996667	0,2	3,442133
19,000000	0,2	3,408517
19,003333	0,2	3,377264
19,006667	0,2	3,348458
19,010000	0,2	3,321574
19,013333	0,2	3,295999
19,016667	0,2	3,271674
19,020000	0,2	3,248864
19,023333	0,2	3,227561
19,026667	0,2	3,207432
19,030000	0,2	3,188151
19,033333	0,2	3,169675
19,036667	0,2	3,152111
19,040000	0,2	3,135428
19,043333	0,2	3,119603
19,046667	0,2	3,104727
19,050000	0,2	3,090556
19,053333	0,2	3,076356
19,056667	0,2	3,061581
19,060000	0,2	3,046247
19,063333	0,2	3,030553
19,066667	0,2	3,014614
19,070000	0,2	2,998510
19,073333	0,2	2,982278
19,076667	0,2	2,965876
19,080000	0,2	2,949157
19,083333	0,2	2,931913
19,086667	0,2	2,914132
19,090000	0,2	2,896076
19,093333	0,2	2,877926
19,096667	0,2	2,859587
19,100000	0,2	2,840887
19,103333	0,2	2,821779
19,106667	0,2	2,802376
19,110000	0,2	2,782847
19,113333	0,2	2,763438
19,116667	0,2	2,744595
19,120000	0,2	2,726826
19,123333	0,2	2,710364
19,126667	0,2	2,695085
19,130000	0,2	2,680599
19,133333	0,2	2,666364
19,136667	0,2	2,652103
19,140000	0,2	2,638029
19,143333	0,2	2,624541
19,146667	0,2	2,611918
19,150000	0,2	2,600244
19,153333	0,2	2,589563
19,156667	0,2	2,580062
19,160000	0,2	2,571969
19,163333	0,2	2,565269
19,166667	0,2	2,559585
19,170000	0,2	2,554568
19,173333	0,2	2,550497
19,176667	0,2	2,547975
19,180000	0,2	2,547036
19,183333	0,2	2,547304
19,186667	0,2	2,548829
19,190000	0,2	2,551923
19,193333	0,2	2,556521
19,196667	0,2	2,562467
19,200000	0,2	2,569816
19,203333	0,2	2,578472
19,206667	0,2	2,588140
19,210000	0,2	2,598661
19,213333	0,2	2,610189
19,216667	0,2	2,623174
19,220000	0,2	2,637935
19,223333	0,2	2,654176
19,226667	0,2	2,671305
19,230000	0,2	2,689026
19,233333	0,2	2,707414
19,236667	0,2	2,726688
19,240000	0,2	2,746976
19,243333	0,2	2,768047
19,246667	0,2	2,789264
19,250000	0,2	2,809751
19,253333	0,2	2,828544
19,256667	0,2	2,844833
19,260000	0,2	2,858458
19,263333	0,2	2,870038
19,266667	0,2	2,880316
19,270000	0,2	2,889486
19,273333	0,2	2,897158
19,276667	0,2	2,902794
19,280000	0,2	2,906257
19,283333	0,2	2,907898
19,286667	0,2	2,908221
19,290000	0,2	2,907729
19,293333	0,2	2,906863
19,296667	0,2	2,905781
19,300000	0,2	2,904403
19,303333	0,2	2,902801
19,306667	0,2	2,901372
19,310000	0,2	2,900551
19,313333	0,2	2,900603
19,316667	0,2	2,901645
19,320000	0,2	2,903537
19,323333	0,2	2,905916
19,326667	0,2	2,908475
19,330000	0,2	2,910965
19,333333	0,2	2,912919
19,336667	0,2	2,913842
19,340000	0,2	2,913639
19,343333	0,2	2,912220
19,346667	0,2	2,909161
19,350000	0,2	2,904262
19,353333	0,2	2,897738
19,356667	0,2	2,889620
19,360000	0,2	2,879313
19,363333	0,2	2,865987
19,366667	0,2	2,849513
19,370000	0,2	2,830659
19,373333	0,2	2,810309
19,376667	0,2	2,788953
19,380000	0,2	2,766762
19,383333	0,2	2,743851
19,386667	0,2	2,720548
19,390000	0,2	2,697365
19,393333	0,2	2,674709
19,396667	0,2	2,652850
19,400000	0,2	2,632156
19,403333	0,2	2,613150
19,406667	0,2	2,596264
19,410000	0,2	2,581809
19,413333	0,2	2,570113
19,416667	0,2	2,561371
19,420000	0,2	2,555319
19,423333	0,2	2,551073
19,426667	0,2	2,547424
19,430000	0,2	2,543509
19,433333	0,2	2,539205
19,436667	0,2	2,534917
19,440000	0,2	2,530918
19,443333	0,2	2,527020
19,446667	0,2	2,523062
19,450000	0,2	2,519147
19,453333	0,2	2,515212
19,456667	0,2	2,511012
19,460000	0,2	2,506454
19,463333	0,2	2,501592
19,466667	0,2	2,496425
19,470000	0,2	2,490932
19,473333	0,2	2,485403
19,476667	0,2	2,480568
19,480000	0,2	2,477148
19,483333	0,2	2,475342
19,486667	0,2	2,474899
19,490000	0,2	2,475519
19,493333	0,2	2,477015
19,496667	0,2	2,479455
19,500000	0,2	2,483295
19,503333	0,2	2,489237
19,506667	0,2	2,497932
19,510000	0,2	2,509784
19,513333	0,2	2,525038
19,516667	0,2	2,544160
19,520000	0,2	2,568028
19,523333	0,2	2,597415
19,526667	0,2	2,632334
19,530000	0,2	2,672288
19,533333	0,2	2,717081
19,536667	0,2	2,767027
19,540000	0,2	2,822375
19,543333	0,2	2,882850
19,546667	0,2	2,947854
19,550000	0,2	3,016508
19,553333	0,2	3,087107
19,556667	0,2	3,157007
19,560000	0,2	3,223413
19,563333	0,2	3,284238
19,566667	0,2	3,338337
19,570000	0,2	3,384908
19,573333	0,2	3,422674
19,576667	0,2	3,449827
19,580000	0,2	3,464748
19,583333	0,2	3,466675
19,586667	0,2	3,456012
19,590000	0,2	3,434321
19,593333	0,2	3,403707
19,596667	0,2	3,365930
19,600000	0,2	3,322209
19,603333	0,2	3,273701
19,606667	0,2	3,221790
19,610000	0,2	3,168114
19,613333	0,2	3,114536
19,616667	0,2	3,062933
19,620000	0,2	3,014869
19,623333	0,2	2,971346
19,626667	0,2	2,932786
19,630000	0,2	2,899306
19,633333	0,2	2,870886
19,636667	0,2	2,847280
19,640000	0,2	2,828029
19,643333	0,2	2,812535
19,646667	0,2	2,800019
19,650000	0,2	2,789676
19,653333	0,2	2,780868
19,656667	0,2	2,773006
19,660000	0,2	2,765562
19,663333	0,2	2,758268
19,666667	0,2	2,750854
19,670000	0,2	2,742615
19,673333	0,2	2,732731
19,676667	0,2	2,721070
19,680000	0,2	2,708420
19,683333	0,2	2,695976
19,686667	0,2	2,684648
19,690000	0,2	2,674679
19,693333	0,2	2,665782
19,696667	0,2	2,657470
19,700000	0,2	2,649252
19,703333	0,2	2,640770
19,706667	0,2	2,632047
19,710000	0,2	2,623407
19,713333	0,2	2,614825
19,716667	0,2	2,605869
19,720000	0,2	2,596488
19,723333	0,2	2,587318
19,726667	0,2	2,579044
19,730000	0,2	2,571748
19,733333	0,2	2,565043
19,736667	0,2	2,558582
19,740000	0,2	2,551998
19,743333	0,2	2,544765
19,746667	0,2	2,536562
19,750000	0,2	2,527550
19,753333	0,2	2,518193
19,756667	0,2	2,508840
19,760000	0,2	2,499406
19,763333	0,2	2,489524
19,766667	0,2	2,478891
19,770000	0,2	2,467497
19,773333	0,2	2,455833
19,776667	0,2	2,444750
19,780000	0,2	2,434930
19,783333	0,2	2,426626
19,786667	0,2	2,419837
19,790000	0,2	2,414630
19,793333	0,2	2,411305
19,796667	0,2	2,410224
19,800000	0,2	2,411513
19,803333	0,2	2,415091
19,806667	0,2	2,420920
19,810000	0,2	2,429049
19,813333	0,2	2,439377
19,816667	0,2	2,451438
19,820000	0,2	2,464563
19,823333	0,2	2,478254
19,826667	0,2	2,492341
19,830000	0,2	2,506772
19,833333	0,2	2,521292
19,836667	0,2	2,535514
19,840000	0,2	2,549169
19,843333	0,2	2,562192
19,846667	0,2	2,574716
19,850000	0,2	2,586691
19,853333	0,2	2,597648
19,856667	0,2	2,607118
19,860000	0,2	2,614915
19,863333	0,2	2,620789
19,866667	0,2	2,624069
19,870000	0,2	2,623970
19,873333	0,2	2,620348
19,876667	0,2	2,613751
19,880000	0,2	2,604586
19,883333	0,2	2,592723
19,886667	0,2	2,578047
19,890000	0,2	2,560818
19,893333	0,2	2,541410
19,896667	0,2	2,520077
19,900000	0,2	2,497074
19,903333	0,2	2,472879
19,906667	0,2	2,448329
19,910000	0,2	2,424476
19,913333	0,2	2,401965
19,916667	0,2	2,380723
19,920000	0,2	2,360498
19,923333	0,2	2,341159
19,926667	0,2	2,322319
19,930000	0,2	2,303307
19,933333	0,2	2,283820
19,936667	0,2	2,264379
19,940000	0,2	2,245955
19,943333	0,2	2,229170
19,946667	0,2	2,214014
19,950000	0,2	2,200097
19,953333	0,2	2,186860
19,956667	0,2	2,173835
19,960000	0,2	2,160928
19,963333	0,2	2,148234
19,966667	0,2	2,135776
19,970000	0,2	2,123508
19,973333	0,2	2,111331
19,976667	0,2	2,099038
19,980000	0,2	2,086466
19,983333	0,2	2,073858
19,986667	0,2	2,061799
19,990000	0,2	2,050731
19,993333	0,2	2,040665
19,996667	0,2	2,031311
20,000000	0,2	2,022560
20,003333	0,2	2,014693
20,006667	0,2	2,007942
20,010000	0,2	2,002240
20,013333	0,2	1,997634
20,016667	0,2	1,994373
20,020000	0,2	1,992481
20,023333	0,2	1,991672
20,026667	0,2	1,991690
20,030000	0,2	1,992632
20,033333	0,2	1,994926
20,036667	0,2	1,998930
20,040000	0,2	2,004707
20,043333	0,2	2,011939
20,046667	0,2	2,019841
20,050000	0,2	2,027452
20,053333	0,2	2,034315
20,056667	0,2	2,040878
20,060000	0,2	2,048093
20,063333	0,2	2,056468
20,066667	0,2	2,065613
20,070000	0,2	2,074627
20,073333	0,2	2,082772
20,076667	0,2	2,089902
20,080000	0,2	2,096502
20,083333	0,2	2,103258
20,086667	0,2	2,110434
20,090000	0,2	2,117656
20,093333	0,2	2,124206
20,096667	0,2	2,129632
20,100000	0,2	2,134123
20,103333	0,2	2,138097
20,106667	0,2	2,141683
20,110000	0,2	2,144788
20,113333	0,2	2,147127
20,116667	0,2	2,148320
20,120000	0,2	2,148319
20,123333	0,2	2,147396
20,126667	0,2	2,145590
20,130000	0,2	2,142304
20,133333	0,2	2,136681
20,136667	0,2	2,128547
20,140000	0,2	2,118574
20,143333	0,2	2,107742
20,146667	0,2	2,097023
20,150000	0,2	2,087038
20,153333	0,2	2,077978
20,156667	0,2	2,069947
20,160000	0,2	2,062795
20,163333	0,2	2,055777
20,166667	0,2	2,048083
20,170000	0,2	2,039767
20,173333	0,2	2,031793
20,176667	0,2	2,025020
20,180000	0,2	2,019442
20,183333	0,2	2,014742
20,186667	0,2	2,011164
20,190000	0,2	2,009171
20,193333	0,2	2,008695
20,196667	0,2	2,009421
20,200000	0,2	2,011380
20,203333	0,2	2,014701
20,206667	0,2	2,018977
20,210000	0,2	2,023507
20,213333	0,2	2,028331
20,216667	0,2	2,034172
20,220000	0,2	2,041449
20,223333	0,2	2,050069
20,226667	0,2	2,059622
20,230000	0,2	2,069492
20,233333	0,2	2,079312
20,236667	0,2	2,089264
20,240000	0,2	2,099628
20,243333	0,2	2,110231
20,246667	0,2	2,120524
20,250000	0,2	2,130011
20,253333	0,2	2,138442
20,256667	0,2	2,145884
20,260000	0,2	2,152704
20,263333	0,2	2,159168
20,266667	0,2	2,164889
20,270000	0,2	2,168951
20,273333	0,2	2,170785
20,276667	0,2	2,170707
20,280000	0,2	2,169444
20,283333	0,2	2,167355
20,286667	0,2	2,164268
20,290000	0,2	2,159809
20,293333	0,2	2,153573
20,296667	0,2	2,145331
20,300000	0,2	2,135449
20,303333	0,2	2,124956
20,306667	0,2	2,114988
20,310000	0,2	2,106169
20,313333	0,2	2,098388
20,316667	0,2	2,091050
20,320000	0,2	2,083686
20,323333	0,2	2,076347
20,326667	0,2	2,069427
20,330000	0,2	2,063321
20,333333	0,2	2,058323
20,336667	0,2	2,054647
20,340000	0,2	2,052438
20,343333	0,2	2,051780
20,346667	0,2	2,052482
20,350000	0,2	2,053863
20,353333	0,2	2,055107
20,356667	0,2	2,055809
20,360000	0,2	2,056138
20,363333	0,2	2,056652
20,366667	0,2	2,057883
20,370000	0,2	2,059861
20,373333	0,2	2,062049
20,376667	0,2	2,063684
20,380000	0,2	2,064295
20,383333	0,2	2,064019
20,386667	0,2	2,063168
20,390000	0,2	2,061641
20,393333	0,2	2,059182
20,396667	0,2	2,055918
20,400000	0,2	2,052111
20,403333	0,2	2,047615
20,406667	0,2	2,042212
20,410000	0,2	2,036354
20,413333	0,2	2,030942
20,416667	0,2	2,026470
20,420000	0,2	2,022619
20,423333	0,2	2,018464
20,426667	0,2	2,013322
20,430000	0,2	2,007570
20,433333	0,2	2,002232
20,436667	0,2	1,997828
20,440000	0,2	1,994067
20,443333	0,2	1,990449
20,446667	0,2	1,986629
20,450000	0,2	1,982462
20,453333	0,2	1,978063
20,456667	0,2	1,973552
20,460000	0,2	1,968732
20,463333	0,2	1,963262
20,466667	0,2	1,956920
20,470000	0,2	1,949606
20,473333	0,2	1,941369
20,476667	0,2	1,932419
20,480000	0,2	1,922808
20,483333	0,2	1,912294
20,486667	0,2	1,900751
20,490000	0,2	1,888497
20,493333	0,2	1,876082
20,496667	0,2	1,863953
20,500000	0,2	1,852303
20,503333	0,2	1,841029
20,506667	0,2	1,829991
20,510000	0,2	1,819457
20,513333	0,2	1,810079
20,516667	0,2	1,802122
20,520000	0,2	1,794969
20,523333	0,2	1,787762
20,526667	0,2	1,780150
20,530000	0,2	1,772286
20,533333	0,2	1,764769
20,536667	0,2	1,758580
20,540000	0,2	1,754321
20,543333	0,2	1,751537
20,546667	0,2	1,749221
20,550000	0,2	1,746825
20,553333	0,2	1,744579
20,556667	0,2	1,743130
20,560000	0,2	1,742828
20,563333	0,2	1,743190
20,566667	0,2	1,743331
20,570000	0,2	1,742912
20,573333	0,2	1,742369
20,576667	0,2	1,742434
20,580000	0,2	1,743447
20,583333	0,2	1,744876
20,586667	0,2	1,745658
20,590000	0,2	1,745165
20,593333	0,2	1,743487
20,596667	0,2	1,740912
20,600000	0,2	1,737625
20,603333	0,2	1,733889
20,606667	0,2	1,730116
20,610000	0,2	1,726692
20,613333	0,2	1,723938
20,616667	0,2	1,722132
20,620000	0,2	1,721240
20,623333	0,2	1,720818
20,626667	0,2	1,720355
20,630000	0,2	1,719476
20,633333	0,2	1,717949
20,636667	0,2	1,715876
20,640000	0,2	1,713829
20,643333	0,2	1,712462
20,646667	0,2	1,711891
20,650000	0,2	1,711872
20,653333	0,2	1,712497
20,656667	0,2	1,714046
20,660000	0,2	1,716323
20,663333	0,2	1,718555
20,666667	0,2	1,719877
20,670000	0,2	1,720101
20,673333	0,2	1,720040
20,676667	0,2	1,720792
20,680000	0,2	1,722792
20,683333	0,2	1,725596
20,686667	0,2	1,728363
20,690000	0,2	1,730458
20,693333	0,2	1,731700
20,696667	0,2	1,732177
20,700000	0,2	1,731893
20,703333	0,2	1,730681
20,706667	0,2	1,728358
20,710000	0,2	1,724756
20,713333	0,2	1,719815
20,716667	0,2	1,713884
20,720000	0,2	1,707625
20,723333	0,2	1,701520
20,726667	0,2	1,695604
20,730000	0,2	1,689583
20,733333	0,2	1,683214
20,736667	0,2	1,676677
20,740000	0,2	1,670285
20,743333	0,2	1,663931
20,746667	0,2	1,657348
20,750000	0,2	1,650585
20,753333	0,2	1,643927
20,756667	0,2	1,637568
20,760000	0,2	1,631405
20,763333	0,2	1,625335
20,766667	0,2	1,619639
20,770000	0,2	1,614626
20,773333	0,2	1,610374
20,776667	0,2	1,607101
20,780000	0,2	1,605337
20,783333	0,2	1,605519
20,786667	0,2	1,607688
20,790000	0,2	1,611632
20,793333	0,2	1,616953
20,796667	0,2	1,623188
20,800000	0,2	1,630265
20,803333	0,2	1,638492
20,806667	0,2	1,648078
20,810000	0,2	1,659212
20,813333	0,2	1,672182
20,816667	0,2	1,686987
20,820000	0,2	1,703244
20,823333	0,2	1,720474
20,826667	0,2	1,738233
20,830000	0,2	1,756153
20,833333	0,2	1,773798
20,836667	0,2	1,790469
20,840000	0,2	1,805356
20,843333	0,2	1,817860
20,846667	0,2	1,827930
20,850000	0,2	1,836122
20,853333	0,2	1,843178
20,856667	0,2	1,849667
20,860000	0,2	1,855853
20,863333	0,2	1,861716
20,866667	0,2	1,867107
20,870000	0,2	1,871811
20,873333	0,2	1,875544
20,876667	0,2	1,878038
20,880000	0,2	1,879037
20,883333	0,2	1,878304
20,886667	0,2	1,875825
20,890000	0,2	1,871922
20,893333	0,2	1,866956
20,896667	0,2	1,861054
20,900000	0,2	1,854321
20,903333	0,2	1,846979
20,906667	0,2	1,839026
20,910000	0,2	1,830103
20,913333	0,2	1,819840
20,916667	0,2	1,808075
20,920000	0,2	1,794777
20,923333	0,2	1,780159
20,926667	0,2	1,764859
20,930000	0,2	1,749563
20,933333	0,2	1,734478
20,936667	0,2	1,719319
20,940000	0,2	1,703727
20,943333	0,2	1,687783
20,946667	0,2	1,671952
20,950000	0,2	1,656675
20,953333	0,2	1,642320
20,956667	0,2	1,629209
20,960000	0,2	1,617450
20,963333	0,2	1,607168
20,966667	0,2	1,598723
20,970000	0,2	1,592266
20,973333	0,2	1,587453
20,976667	0,2	1,583844
20,980000	0,2	1,581230
20,983333	0,2	1,579796
20,986667	0,2	1,580172
20,990000	0,2	1,583038
20,993333	0,2	1,588435
20,996667	0,2	1,595570
21,000000	0,2	1,603571
21,003333	0,2	1,612190
21,006667	0,2	1,621631
21,010000	0,2	1,632133
21,013333	0,2	1,643713
21,016667	0,2	1,656033
21,020000	0,2	1,668568
21,023333	0,2	1,680769
21,026667	0,2	1,691955
21,030000	0,2	1,701466
21,033333	0,2	1,709036
21,036667	0,2	1,714809
21,040000	0,2	1,719050
21,043333	0,2	1,721888
21,046667	0,2	1,723163
21,050000	0,2	1,722397
21,053333	0,2	1,718987
21,056667	0,2	1,712521
21,060000	0,2	1,702957
21,063333	0,2	1,690790
21,066667	0,2	1,677018
21,070000	0,2	1,662646
21,073333	0,2	1,648214
21,076667	0,2	1,633738
21,080000	0,2	1,618926
21,083333	0,2	1,603482
21,086667	0,2	1,587447
21,090000	0,2	1,571256
21,093333	0,2	1,555235
21,096667	0,2	1,539318
21,100000	0,2	1,523377
21,103333	0,2	1,507340
21,106667	0,2	1,491072
21,110000	0,2	1,474558
21,113333	0,2	1,458138
21,116667	0,2	1,442348
21,120000	0,2	1,427880
21,123333	0,2	1,415554
21,126667	0,2	1,405531
21,130000	0,2	1,396760
21,133333	0,2	1,387902
21,136667	0,2	1,378437
21,140000	0,2	1,368738
21,143333	0,2	1,359581
21,146667	0,2	1,351577
21,150000	0,2	1,344743
21,153333	0,2	1,338735
21,156667	0,2	1,333454
21,160000	0,2	1,329155
21,163333	0,2	1,326144
21,166667	0,2	1,324640
21,170000	0,2	1,324678
21,173333	0,2	1,326069
21,176667	0,2	1,328550
21,180000	0,2	1,331795
21,183333	0,2	1,335492
21,186667	0,2	1,339761
21,190000	0,2	1,345095
21,193333	0,2	1,351683
21,196667	0,2	1,359259
21,200000	0,2	1,367346
21,203333	0,2	1,375317
21,206667	0,2	1,382535
21,210000	0,2	1,388445
21,213333	0,2	1,392760
21,216667	0,2	1,395747
21,220000	0,2	1,398092
21,223333	0,2	1,400451
21,226667	0,2	1,402995
21,230000	0,2	1,405262
21,233333	0,2	1,406702
21,236667	0,2	1,407417
21,240000	0,2	1,408023
21,243333	0,2	1,408724
21,246667	0,2	1,408752
21,250000	0,2	1,406903
21,253333	0,2	1,402850
21,256667	0,2	1,397699
21,260000	0,2	1,392917
21,263333	0,2	1,389229
21,266667	0,2	1,386772
21,270000	0,2	1,385481
21,273333	0,2	1,385158
21,276667	0,2	1,385818
21,280000	0,2	1,387788
21,283333	0,2	1,391198
21,286667	0,2	1,395731
21,290000	0,2	1,401039
21,293333	0,2	1,407117
21,296667	0,2	1,414221
21,300000	0,2	1,422580
21,303333	0,2	1,432219
21,306667	0,2	1,443146
21,310000	0,2	1,455657
21,313333	0,2	1,470129
21,316667	0,2	1,486637
21,320000	0,2	1,505215
21,323333	0,2	1,526159
21,326667	0,2	1,549832
21,330000	0,2	1,576585
21,333333	0,2	1,606741
21,336667	0,2	1,640597
21,340000	0,2	1,678887
21,343333	0,2	1,723229
21,346667	0,2	1,775866
21,350000	0,2	1,838994
21,353333	0,2	1,914081
21,356667	0,2	2,001616
21,360000	0,2	2,101552
21,363333	0,2	2,213936
21,366667	0,2	2,339427
21,370000	0,2	2,479511
21,373333	0,2	2,636073
21,376667	0,2	2,810497
21,380000	0,2	3,002891
21,383333	0,2	3,212095
21,386667	0,2	3,436234
21,390000	0,2	3,672883
21,393333	0,2	3,918893
21,396667	0,2	4,170775
21,400000	0,2	4,425353
21,403333	0,2	4,679482
21,406667	0,2	4,929186
21,410000	0,2	5,169499
21,413333	0,2	5,395027
21,416667	0,2	5,600370
21,420000	0,2	5,780368
21,423333	0,2	5,930450
21,426667	0,2	6,046957
21,430000	0,2	6,127183
21,433333	0,2	6,169282
21,436667	0,2	6,172405
21,440000	0,2	6,136975
21,443333	0,2	6,064727
21,446667	0,2	5,958521
21,450000	0,2	5,822066
21,453333	0,2	5,659593
21,456667	0,2	5,475682
21,460000	0,2	5,275384
21,463333	0,2	5,064266
21,466667	0,2	4,847955
21,470000	0,2	4,631498
21,473333	0,2	4,419386
21,476667	0,2	4,215923
21,480000	0,2	4,025030
21,483333	0,2	3,849785
21,486667	0,2	3,692395
21,490000	0,2	3,554421
21,493333	0,2	3,436915
21,496667	0,2	3,340390
21,500000	0,2	3,264557
21,503333	0,2	3,208193
21,506667	0,2	3,169393
21,510000	0,2	3,145926
21,513333	0,2	3,135475
21,516667	0,2	3,135665
21,520000	0,2	3,143855
21,523333	0,2	3,157154
21,526667	0,2	3,172703
21,530000	0,2	3,187849
21,533333	0,2	3,200539
21,536667	0,2	3,209880
21,540000	0,2	3,215818
21,543333	0,2	3,218218
21,546667	0,2	3,216609
21,550000	0,2	3,210535
21,553333	0,2	3,199717
21,556667	0,2	3,183946
21,560000	0,2	3,163132
21,563333	0,2	3,137552
21,566667	0,2	3,108048
21,570000	0,2	3,075949
21,573333	0,2	3,042830
21,576667	0,2	3,010231
21,580000	0,2	2,979158
21,583333	0,2	2,949780
21,586667	0,2	2,921823
21,590000	0,2	2,894916
21,593333	0,2	2,868396
21,596667	0,2	2,841479
21,600000	0,2	2,813718
21,603333	0,2	2,784736
21,606667	0,2	2,753806
21,610000	0,2	2,720199
21,613333	0,2	2,683624
21,616667	0,2	2,644153
21,620000	0,2	2,601840
21,623333	0,2	2,556229
21,626667	0,2	2,506386
21,630000	0,2	2,451709
21,633333	0,2	2,392456
21,636667	0,2	2,329406
21,640000	0,2	2,263295
21,643333	0,2	2,194636
21,646667	0,2	2,124017
21,650000	0,2	2,052337
21,653333	0,2	1,980668
21,656667	0,2	1,909877
21,660000	0,2	1,840406
21,663333	0,2	1,772572
21,666667	0,2	1,706974
21,670000	0,2	1,644294
21,673333	0,2	1,585069
21,676667	0,2	1,529722
21,680000	0,2	1,478380
21,683333	0,2	1,430767
21,686667	0,2	1,386569
21,690000	0,2	1,345608
21,693333	0,2	1,307736
21,696667	0,2	1,273128
21,700000	0,2	1,242462
21,703333	0,2	1,216220
21,706667	0,2	1,193889
21,710000	0,2	1,174353
21,713333	0,2	1,156873
21,716667	0,2	1,141280
21,720000	0,2	1,127599
21,723333	0,2	1,115787
21,726667	0,2	1,105646
21,730000	0,2	1,096983
21,733333	0,2	1,089684
21,736667	0,2	1,083491
21,740000	0,2	1,077865
21,743333	0,2	1,072262
21,746667	0,2	1,066619
21,750000	0,2	1,061402
21,753333	0,2	1,057065
21,756667	0,2	1,053666
21,760000	0,2	1,051046
21,763333	0,2	1,049249
21,766667	0,2	1,048711
21,770000	0,2	1,049913
21,773333	0,2	1,052948
21,776667	0,2	1,057479
21,780000	0,2	1,063036
21,783333	0,2	1,069530
21,786667	0,2	1,077368
21,790000	0,2	1,086977
21,793333	0,2	1,098391
21,796667	0,2	1,111307
21,800000	0,2	1,125282
21,803333	0,2	1,139681
21,806667	0,2	1,153917
21,810000	0,2	1,168164
21,813333	0,2	1,183295
21,816667	0,2	1,199803
21,820000	0,2	1,217122
21,823333	0,2	1,234052
21,826667	0,2	1,249555
21,830000	0,2	1,263273
21,833333	0,2	1,275565
21,836667	0,2	1,286982
21,840000	0,2	1,297846
21,843333	0,2	1,308339
21,846667	0,2	1,318584
21,850000	0,2	1,328675
21,853333	0,2	1,338937
21,856667	0,2	1,350037
21,860000	0,2	1,362636
21,863333	0,2	1,376953
21,866667	0,2	1,392899
21,870000	0,2	1,410616
21,873333	0,2	1,430569
21,876667	0,2	1,453194
21,880000	0,2	1,478698
21,883333	0,2	1,506909
21,886667	0,2	1,537243
21,890000	0,2	1,569225
21,893333	0,2	1,602919
21,896667	0,2	1,638512
21,900000	0,2	1,675800
21,903333	0,2	1,714073
21,906667	0,2	1,751874
21,910000	0,2	1,787194
21,913333	0,2	1,818487
21,916667	0,2	1,845252
21,920000	0,2	1,867572
21,923333	0,2	1,885570
21,926667	0,2	1,899261
21,930000	0,2	1,908352
21,933333	0,2	1,912194
21,936667	0,2	1,910161
21,940000	0,2	1,901794
21,943333	0,2	1,886845
21,946667	0,2	1,865634
21,950000	0,2	1,839015
21,953333	0,2	1,807862
21,956667	0,2	1,772765
21,960000	0,2	1,734083
21,963333	0,2	1,692221
21,966667	0,2	1,647832
21,970000	0,2	1,601667
21,973333	0,2	1,554215
21,976667	0,2	1,505626
21,980000	0,2	1,456211
21,983333	0,2	1,406758
21,986667	0,2	1,358039
21,990000	0,2	1,310464
21,993333	0,2	1,264448
21,996667	0,2	1,220605
22,000000	0,2	1,179483
22,003333	0,2	1,141519
22,006667	0,2	1,107056
22,010000	0,2	1,075925
22,013333	0,2	1,047415
22,016667	0,2	1,021128
22,020000	0,2	0,997514
22,023333	0,2	0,977262
22,026667	0,2	0,960389
22,030000	0,2	0,946170
22,033333	0,2	0,933866
22,036667	0,2	0,923205
22,040000	0,2	0,914343
22,043333	0,2	0,907704
22,046667	0,2	0,903682
22,050000	0,2	0,902335
22,053333	0,2	0,903369
22,056667	0,2	0,906166
22,060000	0,2	0,909763
22,063333	0,2	0,913157
22,066667	0,2	0,916092
22,070000	0,2	0,919414
22,073333	0,2	0,924058
22,076667	0,2	0,929876
22,080000	0,2	0,935904
22,083333	0,2	0,941427
22,086667	0,2	0,946376
22,090000	0,2	0,951048
22,093333	0,2	0,955850
22,096667	0,2	0,960919
22,100000	0,2	0,965891
22,103333	0,2	0,970318
22,106667	0,2	0,974002
22,110000	0,2	0,976691
22,113333	0,2	0,977844
22,116667	0,2	0,976985
22,120000	0,2	0,974133
22,123333	0,2	0,969763
22,126667	0,2	0,964578
22,130000	0,2	0,959179
22,133333	0,2	0,953792
22,136667	0,2	0,948255
22,140000	0,2	0,942178
22,143333	0,2	0,935407
22,146667	0,2	0,928329
22,150000	0,2	0,921389
22,153333	0,2	0,914581
22,156667	0,2	0,907531
22,160000	0,2	0,899746
22,163333	0,2	0,890949
22,166667	0,2	0,881466
22,170000	0,2	0,872163
22,173333	0,2	0,863847
22,176667	0,2	0,856806
22,180000	0,2	0,850894
22,183333	0,2	0,845782
22,186667	0,2	0,841023
22,190000	0,2	0,836185
22,193333	0,2	0,831255
22,196667	0,2	0,826905
22,200000	0,2	0,824031
22,203333	0,2	0,822881
22,206667	0,2	0,822660
22,210000	0,2	0,822231
22,213333	0,2	0,821219
22,216667	0,2	0,820031
22,220000	0,2	0,818964
22,223333	0,2	0,817935
22,226667	0,2	0,817050
22,230000	0,2	0,816704
22,233333	0,2	0,817114
22,236667	0,2	0,818238
22,240000	0,2	0,819880
22,243333	0,2	0,821574
22,246667	0,2	0,822756
22,250000	0,2	0,823103
22,253333	0,2	0,822584
22,256667	0,2	0,821483
22,260000	0,2	0,820485
22,263333	0,2	0,820345
22,266667	0,2	0,821443
22,270000	0,2	0,823784
22,273333	0,2	0,826968
22,276667	0,2	0,830190
22,280000	0,2	0,832833
22,283333	0,2	0,835056
22,286667	0,2	0,837510
22,290000	0,2	0,840579
22,293333	0,2	0,843974
22,296667	0,2	0,847051
22,300000	0,2	0,849565
22,303333	0,2	0,851783
22,306667	0,2	0,853901
22,310000	0,2	0,856018
22,313333	0,2	0,858527
22,316667	0,2	0,861970
22,320000	0,2	0,866447
22,323333	0,2	0,871351
22,326667	0,2	0,875905
22,330000	0,2	0,879743
22,333333	0,2	0,882812
22,336667	0,2	0,885261
22,340000	0,2	0,887569
22,343333	0,2	0,890203
22,346667	0,2	0,893024
22,350000	0,2	0,895423
22,353333	0,2	0,897006
22,356667	0,2	0,897931
22,360000	0,2	0,898717
22,363333	0,2	0,899786
22,366667	0,2	0,901128
22,370000	0,2	0,902485
22,373333	0,2	0,903806
22,376667	0,2	0,905486
22,380000	0,2	0,908125
22,383333	0,2	0,911871
22,386667	0,2	0,916268
22,390000	0,2	0,920885
22,393333	0,2	0,925434
22,396667	0,2	0,929358
22,400000	0,2	0,931893
22,403333	0,2	0,932491
22,406667	0,2	0,931127
22,410000	0,2	0,928196
22,413333	0,2	0,924109
22,416667	0,2	0,919200
22,420000	0,2	0,913869
22,423333	0,2	0,908363
22,426667	0,2	0,902530
22,430000	0,2	0,896018
22,433333	0,2	0,888531
22,436667	0,2	0,879955
22,440000	0,2	0,870446
22,443333	0,2	0,860330
22,446667	0,2	0,850062
22,450000	0,2	0,840186
22,453333	0,2	0,830948
22,456667	0,2	0,822085
22,460000	0,2	0,813202
22,463333	0,2	0,804137
22,466667	0,2	0,794970
22,470000	0,2	0,785905
22,473333	0,2	0,777039
22,476667	0,2	0,768283
22,480000	0,2	0,759616
22,483333	0,2	0,751252
22,486667	0,2	0,743516
22,490000	0,2	0,736516
22,493333	0,2	0,730062
22,496667	0,2	0,724105
22,500000	0,2	0,718795
22,503333	0,2	0,713950
22,506667	0,2	0,708983
22,510000	0,2	0,703418
22,513333	0,2	0,697261
22,516667	0,2	0,690833
22,520000	0,2	0,684365
22,523333	0,2	0,678009
22,526667	0,2	0,672001
22,530000	0,2	0,666407
22,533333	0,2	0,660963
22,536667	0,2	0,655375
22,540000	0,2	0,649554
22,543333	0,2	0,643547
22,546667	0,2	0,637618
22,550000	0,2	0,632218
22,553333	0,2	0,627498
22,556667	0,2	0,623206
22,560000	0,2	0,619217
22,563333	0,2	0,615814
22,566667	0,2	0,613508
22,570000	0,2	0,612671
22,573333	0,2	0,613189
22,576667	0,2	0,614557
22,580000	0,2	0,616297
22,583333	0,2	0,618198
22,586667	0,2	0,620312
22,590000	0,2	0,622990
22,593333	0,2	0,626903
22,596667	0,2	0,632571
22,600000	0,2	0,639644
22,603333	0,2	0,646967
22,606667	0,2	0,653466
22,610000	0,2	0,658780
22,613333	0,2	0,663020
22,616667	0,2	0,666317
22,620000	0,2	0,668806
22,623333	0,2	0,670649
22,626667	0,2	0,672079
22,630000	0,2	0,673556
22,633333	0,2	0,675586
22,636667	0,2	0,678217
22,640000	0,2	0,680786
22,643333	0,2	0,682335
22,646667	0,2	0,682550
22,650000	0,2	0,682118
22,653333	0,2	0,681959
22,656667	0,2	0,682415
22,660000	0,2	0,683231
22,663333	0,2	0,683753
22,666667	0,2	0,683241
22,670000	0,2	0,681500
22,673333	0,2	0,678987
22,676667	0,2	0,676262
22,680000	0,2	0,673582
22,683333	0,2	0,670833
22,686667	0,2	0,667688
22,690000	0,2	0,663960
22,693333	0,2	0,659654
22,696667	0,2	0,654849
22,700000	0,2	0,649734
22,703333	0,2	0,644526
22,706667	0,2	0,639392
22,710000	0,2	0,634489
22,713333	0,2	0,629667
22,716667	0,2	0,624318
22,720000	0,2	0,617929
22,723333	0,2	0,610579
22,726667	0,2	0,602913
22,730000	0,2	0,595657
22,733333	0,2	0,588981
22,736667	0,2	0,582336
22,740000	0,2	0,574972
22,743333	0,2	0,566584
22,746667	0,2	0,557408
22,750000	0,2	0,547894
22,753333	0,2	0,538546
22,756667	0,2	0,529942
22,760000	0,2	0,522447
22,763333	0,2	0,515863
22,766667	0,2	0,509757
22,770000	0,2	0,503976
22,773333	0,2	0,498414
22,776667	0,2	0,492721
22,780000	0,2	0,486729
22,783333	0,2	0,480975
22,786667	0,2	0,476399
22,790000	0,2	0,473586
22,793333	0,2	0,472378
22,796667	0,2	0,472146
22,800000	0,2	0,472259
22,803333	0,2	0,472292
22,806667	0,2	0,472149
22,810000	0,2	0,472187
22,813333	0,2	0,473140
22,816667	0,2	0,475924
22,820000	0,2	0,481293
22,823333	0,2	0,489315
22,826667	0,2	0,499093
22,830000	0,2	0,509404
22,833333	0,2	0,519907
22,836667	0,2	0,531295
22,840000	0,2	0,544091
22,843333	0,2	0,557923
22,846667	0,2	0,572228
22,850000	0,2	0,586958
22,853333	0,2	0,602261
22,856667	0,2	0,617949
22,860000	0,2	0,633552
22,863333	0,2	0,648561
22,866667	0,2	0,662711
22,870000	0,2	0,676635
22,873333	0,2	0,691713
22,876667	0,2	0,708613
22,880000	0,2	0,726598
22,883333	0,2	0,744535
22,886667	0,2	0,761931
22,890000	0,2	0,778902
22,893333	0,2	0,795713
22,896667	0,2	0,812521
22,900000	0,2	0,829311
22,903333	0,2	0,845960
22,906667	0,2	0,862394
22,910000	0,2	0,878628
22,913333	0,2	0,894782
22,916667	0,2	0,911197
22,920000	0,2	0,928450
22,923333	0,2	0,946952
22,926667	0,2	0,966529
22,930000	0,2	0,986648
22,933333	0,2	1,006815
22,936667	0,2	1,026655
22,940000	0,2	1,046228
22,943333	0,2	1,066458
22,946667	0,2	1,088782
22,950000	0,2	1,114116
22,953333	0,2	1,142401
22,956667	0,2	1,173077
22,960000	0,2	1,205550
22,963333	0,2	1,239111
22,966667	0,2	1,272770
22,970000	0,2	1,305419
22,973333	0,2	1,336253
22,976667	0,2	1,364938
22,980000	0,2	1,391164
22,983333	0,2	1,414340
22,986667	0,2	1,433887
22,990000	0,2	1,449296
22,993333	0,2	1,459913
22,996667	0,2	1,465143
23,000000	0,2	1,464695
23,003333	0,2	1,458500
23,006667	0,2	1,446595
23,010000	0,2	1,428959
23,013333	0,2	1,405358
23,016667	0,2	1,375434
23,020000	0,2	1,339232
23,023333	0,2	1,297722
23,026667	0,2	1,252565
23,030000	0,2	1,205200
23,033333	0,2	1,156408
23,036667	0,2	1,106705
23,040000	0,2	1,056716
23,043333	0,2	1,006970
23,046667	0,2	0,957631
23,050000	0,2	0,908886
23,053333	0,2	0,861374
23,056667	0,2	0,815722
23,060000	0,2	0,772179
23,063333	0,2	0,731062
23,066667	0,2	0,692865
23,070000	0,2	0,657845
23,073333	0,2	0,625852
23,076667	0,2	0,596549
23,080000	0,2	0,569747
23,083333	0,2	0,545502
23,086667	0,2	0,523996
23,090000	0,2	0,505379
23,093333	0,2	0,489313
23,096667	0,2	0,474927
23,100000	0,2	0,461461
23,103333	0,2	0,448669
23,106667	0,2	0,436900
23,110000	0,2	0,426957
23,113333	0,2	0,419333
23,116667	0,2	0,413577
23,120000	0,2	0,408724
23,123333	0,2	0,403981
23,126667	0,2	0,398846
23,130000	0,2	0,393141
23,133333	0,2	0,387073
23,136667	0,2	0,381136
23,140000	0,2	0,375925
23,143333	0,2	0,371791
23,146667	0,2	0,368626
23,150000	0,2	0,366156
23,153333	0,2	0,364334
23,156667	0,2	0,363250
23,160000	0,2	0,362846
23,163333	0,2	0,362970
23,166667	0,2	0,363564
23,170000	0,2	0,364619
23,173333	0,2	0,365857
23,176667	0,2	0,366657
23,180000	0,2	0,366515
23,183333	0,2	0,365414
23,186667	0,2	0,363676
23,190000	0,2	0,361517
23,193333	0,2	0,359036
23,196667	0,2	0,356690
23,200000	0,2	0,355080
23,203333	0,2	0,354094
23,206667	0,2	0,352968
23,210000	0,2	0,351150
23,213333	0,2	0,348668
23,216667	0,2	0,345923
23,220000	0,2	0,343377
23,223333	0,2	0,341233
23,226667	0,2	0,339208
23,230000	0,2	0,336723
23,233333	0,2	0,333545
23,236667	0,2	0,329971
23,240000	0,2	0,326367
23,243333	0,2	0,322866
23,246667	0,2	0,319434
23,250000	0,2	0,316053
23,253333	0,2	0,312861
23,256667	0,2	0,309953
23,260000	0,2	0,307349
23,263333	0,2	0,305305
23,266667	0,2	0,303994
23,270000	0,2	0,303111
23,273333	0,2	0,302413
23,276667	0,2	0,302117
23,280000	0,2	0,302404
23,283333	0,2	0,303069
23,286667	0,2	0,303725
23,290000	0,2	0,303830
23,293333	0,2	0,302724
23,296667	0,2	0,300133
23,300000	0,2	0,296489
23,303333	0,2	0,292554
23,306667	0,2	0,288957
23,310000	0,2	0,286108
23,313333	0,2	0,284089
23,316667	0,2	0,282534
23,320000	0,2	0,281025
23,323333	0,2	0,279489
23,326667	0,2	0,278075
23,330000	0,2	0,276999
23,333333	0,2	0,276463
23,336667	0,2	0,276441
23,340000	0,2	0,276608
23,343333	0,2	0,276593
23,346667	0,2	0,276387
23,350000	0,2	0,276559
23,353333	0,2	0,277812
23,356667	0,2	0,280211
23,360000	0,2	0,283021
23,363333	0,2	0,285475
23,366667	0,2	0,287424
23,370000	0,2	0,289172
23,373333	0,2	0,291026
23,376667	0,2	0,293245
23,380000	0,2	0,296159
23,383333	0,2	0,299788
23,386667	0,2	0,303466
23,390000	0,2	0,306246
23,393333	0,2	0,307634
23,396667	0,2	0,307775
23,400000	0,2	0,307134
23,403333	0,2	0,306313
23,406667	0,2	0,305921
23,410000	0,2	0,306177
23,413333	0,2	0,306853
23,416667	0,2	0,307729
23,420000	0,2	0,308784
23,423333	0,2	0,310078
23,426667	0,2	0,311686
23,430000	0,2	0,313628
23,433333	0,2	0,315831
23,436667	0,2	0,318126
23,440000	0,2	0,320261
23,443333	0,2	0,321950
23,446667	0,2	0,322906
23,450000	0,2	0,323139
23,453333	0,2	0,323265
23,456667	0,2	0,324053
23,460000	0,2	0,325709
23,463333	0,2	0,327901
23,466667	0,2	0,330132
23,470000	0,2	0,331816
23,473333	0,2	0,332467
23,476667	0,2	0,332104
23,480000	0,2	0,331200
23,483333	0,2	0,330179
23,486667	0,2	0,329029
23,490000	0,2	0,327418
23,493333	0,2	0,325389
23,496667	0,2	0,323486
23,500000	0,2	0,321767
23,503333	0,2	0,319498
23,506667	0,2	0,316067
23,510000	0,2	0,311542
23,513333	0,2	0,306311
23,516667	0,2	0,300710
23,520000	0,2	0,295074
23,523333	0,2	0,289871
23,526667	0,2	0,285571
23,530000	0,2	0,282194
23,533333	0,2	0,279088
23,536667	0,2	0,275367
23,540000	0,2	0,270555
23,543333	0,2	0,264787
23,546667	0,2	0,258415
23,550000	0,2	0,251756
23,553333	0,2	0,245288
23,556667	0,2	0,239623
23,560000	0,2	0,235177
23,563333	0,2	0,231849
23,566667	0,2	0,229066
23,570000	0,2	0,226215
23,573333	0,2	0,222971
23,576667	0,2	0,219523
23,580000	0,2	0,216603
23,583333	0,2	0,214919
23,586667	0,2	0,214762
23,590000	0,2	0,216044
23,593333	0,2	0,218080
23,596667	0,2	0,219763
23,600000	0,2	0,220584
23,603333	0,2	0,221136
23,606667	0,2	0,222357
23,610000	0,2	0,224623
23,613333	0,2	0,227917
23,616667	0,2	0,232279
23,620000	0,2	0,237618
23,623333	0,2	0,243567
23,626667	0,2	0,249834
23,630000	0,2	0,256408
23,633333	0,2	0,263405
23,636667	0,2	0,270868
23,640000	0,2	0,278877
23,643333	0,2	0,287632
23,646667	0,2	0,297139
23,650000	0,2	0,307189
23,653333	0,2	0,317686
23,656667	0,2	0,328547
23,660000	0,2	0,339469
23,663333	0,2	0,350143
23,666667	0,2	0,360561
23,670000	0,2	0,370802
23,673333	0,2	0,380752
23,676667	0,2	0,390213
23,680000	0,2	0,398885
23,683333	0,2	0,406261
23,686667	0,2	0,412005
23,690000	0,2	0,416225
23,693333	0,2	0,419029
23,696667	0,2	0,420039
23,700000	0,2	0,418651
23,703333	0,2	0,414724
23,706667	0,2	0,408881
23,710000	0,2	0,402084
23,713333	0,2	0,395012
23,716667	0,2	0,387771
23,720000	0,2	0,380043
23,723333	0,2	0,371534
23,726667	0,2	0,362310
23,730000	0,2	0,352647
23,733333	0,2	0,342580
23,736667	0,2	0,331856
23,740000	0,2	0,320368
23,743333	0,2	0,308550
23,746667	0,2	0,297252
23,750000	0,2	0,287023
23,753333	0,2	0,277690
23,756667	0,2	0,268915
23,760000	0,2	0,260704
23,763333	0,2	0,253099
23,766667	0,2	0,245933
23,770000	0,2	0,239064
23,773333	0,2	0,232444
23,776667	0,2	0,225959
23,780000	0,2	0,219547
23,783333	0,2	0,213517
23,786667	0,2	0,208366
23,790000	0,2	0,204200
23,793333	0,2	0,200865
23,796667	0,2	0,198548
23,800000	0,2	0,197541
23,803333	0,2	0,197529
23,806667	0,2	0,197785
23,810000	0,2	0,197957
23,813333	0,2	0,198192
23,816667	0,2	0,198610
23,820000	0,2	0,199020
23,823333	0,2	0,199193
23,826667	0,2	0,199108
23,830000	0,2	0,198760
23,833333	0,2	0,198013
23,836667	0,2	0,196914
23,840000	0,2	0,195814
23,843333	0,2	0,194929
23,846667	0,2	0,194105
23,850000	0,2	0,193248
23,853333	0,2	0,192593
23,856667	0,2	0,192229
23,860000	0,2	0,191620
23,863333	0,2	0,190242
23,866667	0,2	0,188545
23,870000	0,2	0,187490
23,873333	0,2	0,187303
23,876667	0,2	0,187296
23,880000	0,2	0,186767
23,883333	0,2	0,185630
23,886667	0,2	0,184270
23,890000	0,2	0,183159
23,893333	0,2	0,182609
23,896667	0,2	0,182638
23,900000	0,2	0,183004
23,903333	0,2	0,183367
23,906667	0,2	0,183584
23,910000	0,2	0,183862
23,913333	0,2	0,184449
23,916667	0,2	0,185378
23,920000	0,2	0,186628
23,923333	0,2	0,188228
23,926667	0,2	0,190222
23,930000	0,2	0,192601
23,933333	0,2	0,195153
23,936667	0,2	0,197595
23,940000	0,2	0,199922
23,943333	0,2	0,202429
23,946667	0,2	0,205257
23,950000	0,2	0,207983
23,953333	0,2	0,209970
23,956667	0,2	0,210910
23,960000	0,2	0,210563
23,963333	0,2	0,208576
23,966667	0,2	0,205157
23,970000	0,2	0,201457
23,973333	0,2	0,198810
23,976667	0,2	0,197630
23,980000	0,2	0,197153
23,983333	0,2	0,196317
23,986667	0,2	0,194613
23,990000	0,2	0,191920
23,993333	0,2	0,188213
23,996667	0,2	0,183831
24,000000	0,2	0,179463
24,003333	0,2	0,175661
24,006667	0,2	0,172531
24,010000	0,2	0,169768
24,013333	0,2	0,166961
24,016667	0,2	0,163783
24,020000	0,2	0,159884
24,023333	0,2	0,154921
24,026667	0,2	0,148938
24,030000	0,2	0,142549
24,033333	0,2	0,136449
24,036667	0,2	0,130889
24,040000	0,2	0,125774
24,043333	0,2	0,120958
24,046667	0,2	0,116452
24,050000	0,2	0,112360
24,053333	0,2	0,108555
24,056667	0,2	0,104762
24,060000	0,2	0,101014
24,063333	0,2	0,097507
24,066667	0,2	0,094094
24,070000	0,2	0,090534
24,073333	0,2	0,087018
24,076667	0,2	0,083966
24,080000	0,2	0,081490
24,083333	0,2	0,079390
24,086667	0,2	0,077372
24,090000	0,2	0,075027
24,093333	0,2	0,071936
24,096667	0,2	0,068120
24,100000	0,2	0,064252
24,103333	0,2	0,061078
24,106667	0,2	0,058722
24,110000	0,2	0,056784
24,113333	0,2	0,055047
24,116667	0,2	0,053836
24,120000	0,2	0,053446
24,123333	0,2	0,053456
24,126667	0,2	0,053098
24,130000	0,2	0,052130
24,133333	0,2	0,050931
24,136667	0,2	0,050038
24,140000	0,2	0,049953
24,143333	0,2	0,051008
24,146667	0,2	0,053031
24,150000	0,2	0,055403
24,153333	0,2	0,057597
24,156667	0,2	0,059338
24,160000	0,2	0,060407
24,163333	0,2	0,060869
24,166667	0,2	0,061452
24,170000	0,2	0,063261
24,173333	0,2	0,067024
24,176667	0,2	0,072716
24,180000	0,2	0,079787
24,183333	0,2	0,087642
24,186667	0,2	0,095993
24,190000	0,2	0,104666
24,193333	0,2	0,113520
24,196667	0,2	0,122812
24,200000	0,2	0,132966
24,203333	0,2	0,144003
24,206667	0,2	0,155792
24,210000	0,2	0,168380
24,213333	0,2	0,181678
24,216667	0,2	0,195377
24,220000	0,2	0,209351
24,223333	0,2	0,223733
24,226667	0,2	0,238489
24,230000	0,2	0,253149
24,233333	0,2	0,267100
24,236667	0,2	0,280044
24,240000	0,2	0,292083
24,243333	0,2	0,303409
24,246667	0,2	0,314048
24,250000	0,2	0,323922
24,253333	0,2	0,332864
24,256667	0,2	0,340521
24,260000	0,2	0,346578
24,263333	0,2	0,350924
24,266667	0,2	0,353436
24,270000	0,2	0,353897
24,273333	0,2	0,352347
24,276667	0,2	0,349280
24,280000	0,2	0,345299
24,283333	0,2	0,340782
24,286667	0,2	0,335986
24,290000	0,2	0,331140
24,293333	0,2	0,326219
24,296667	0,2	0,320900
24,300000	0,2	0,315021
24,303333	0,2	0,308812
24,306667	0,2	0,302472
24,310000	0,2	0,295914
24,313333	0,2	0,289074
24,316667	0,2	0,282049
24,320000	0,2	0,275129
24,323333	0,2	0,268928
24,326667	0,2	0,264036
24,330000	0,2	0,260483
24,333333	0,2	0,257728
24,336667	0,2	0,255236
24,340000	0,2	0,252814
24,343333	0,2	0,250262
24,346667	0,2	0,247285
24,350000	0,2	0,243937
24,353333	0,2	0,240753
24,356667	0,2	0,238285
24,360000	0,2	0,236491
24,363333	0,2	0,234780
24,366667	0,2	0,232586
24,370000	0,2	0,229600
24,373333	0,2	0,225747
24,376667	0,2	0,221199
24,380000	0,2	0,216281
24,383333	0,2	0,211413
24,386667	0,2	0,206855
24,390000	0,2	0,202456
24,393333	0,2	0,198060
24,396667	0,2	0,193914
24,400000	0,2	0,190332
24,403333	0,2	0,187256
24,406667	0,2	0,184257
24,410000	0,2	0,180816
24,413333	0,2	0,176917
24,416667	0,2	0,173433
24,420000	0,2	0,171450
24,423333	0,2	0,171186
24,426667	0,2	0,172163
24,430000	0,2	0,174111
24,433333	0,2	0,177045
24,436667	0,2	0,180913
24,440000	0,2	0,185519
24,443333	0,2	0,190519
24,446667	0,2	0,195606
24,450000	0,2	0,200823
24,453333	0,2	0,206584
24,456667	0,2	0,213354
24,460000	0,2	0,221305
24,463333	0,2	0,230290
24,466667	0,2	0,239977
24,470000	0,2	0,249916
24,473333	0,2	0,259623
24,476667	0,2	0,268751
24,480000	0,2	0,277283
24,483333	0,2	0,285250
24,486667	0,2	0,292183
24,490000	0,2	0,297473
24,493333	0,2	0,301149
24,496667	0,2	0,303892
24,500000	0,2	0,306512
24,503333	0,2	0,309413
24,506667	0,2	0,312420
24,510000	0,2	0,315132
24,513333	0,2	0,317412
24,516667	0,2	0,319573
24,520000	0,2	0,322220
24,523333	0,2	0,325978
24,526667	0,2	0,331228
24,530000	0,2	0,337881
24,533333	0,2	0,345586
24,536667	0,2	0,354332
24,540000	0,2	0,364480
24,543333	0,2	0,376349
24,546667	0,2	0,390355
24,550000	0,2	0,407264
24,553333	0,2	0,427706
24,556667	0,2	0,452007
24,560000	0,2	0,480983
24,563333	0,2	0,516246
24,566667	0,2	0,559416
24,570000	0,2	0,611703
24,573333	0,2	0,674346
24,576667	0,2	0,749106
24,580000	0,2	0,838365
24,583333	0,2	0,944908
24,586667	0,2	1,071717
24,590000	0,2	1,222140
24,593333	0,2	1,400313
24,596667	0,2	1,611317
24,600000	0,2	1,860798
24,603333	0,2	2,154661
24,606667	0,2	2,499312
24,610000	0,2	2,902069
24,613333	0,2	3,371082
24,616667	0,2	3,914554
24,620000	0,2	4,540098
24,623333	0,2	5,254646
24,626667	0,2	6,064218
24,630000	0,2	6,973509
24,633333	0,2	7,985696
24,636667	0,2	9,102070
24,640000	0,2	10,321076
24,643333	0,2	11,637684
24,646667	0,2	13,043605
24,650000	0,2	14,527159
24,653333	0,2	16,072662
24,656667	0,2	17,660491
24,660000	0,2	19,267678
24,663333	0,2	20,868771
24,666667	0,2	22,436514
24,670000	0,2	23,941821
24,673333	0,2	25,354323
24,676667	0,2	26,644125
24,680000	0,2	27,783223
24,683333	0,2	28,745964
24,686667	0,2	29,509566
24,690000	0,2	30,055264
24,693333	0,2	30,369518
24,696667	0,2	30,444759
24,700000	0,2	30,279689
24,703333	0,2	29,879092
24,706667	0,2	29,253423
24,710000	0,2	28,418515
24,713333	0,2	27,395054
24,716667	0,2	26,207703
24,720000	0,2	24,884163
24,723333	0,2	23,454219
24,726667	0,2	21,948533
24,730000	0,2	20,397043
24,733333	0,2	18,827447
24,736667	0,2	17,264618
24,740000	0,2	15,730832
24,743333	0,2	14,245817
24,746667	0,2	12,826306
24,750000	0,2	11,485533
24,753333	0,2	10,232993
24,756667	0,2	9,074703
24,760000	0,2	8,013838
24,763333	0,2	7,051188
24,766667	0,2	6,185421
24,770000	0,2	5,413380
24,773333	0,2	4,730435
24,776667	0,2	4,130766
24,780000	0,2	3,607687
24,783333	0,2	3,154078
24,786667	0,2	2,762730
24,790000	0,2	2,426680
24,793333	0,2	2,139446
24,796667	0,2	1,895051
24,800000	0,2	1,688088
24,803333	0,2	1,513590
24,806667	0,2	1,366577
24,810000	0,2	1,242109
24,813333	0,2	1,135923
24,816667	0,2	1,044801
24,820000	0,2	0,966343
24,823333	0,2	0,898600
24,826667	0,2	0,839916
24,830000	0,2	0,788798
24,833333	0,2	0,743708
24,836667	0,2	0,703244
24,840000	0,2	0,666671
24,843333	0,2	0,633903
24,846667	0,2	0,604768
24,850000	0,2	0,578553
24,853333	0,2	0,554304
24,856667	0,2	0,531255
24,860000	0,2	0,508875
24,863333	0,2	0,486650
24,866667	0,2	0,464171
24,870000	0,2	0,441452
24,873333	0,2	0,418851
24,876667	0,2	0,396802
24,880000	0,2	0,375678
24,883333	0,2	0,355625
24,886667	0,2	0,336537
24,890000	0,2	0,318251
24,893333	0,2	0,300683
24,896667	0,2	0,283813
24,900000	0,2	0,267591
24,903333	0,2	0,251839
24,906667	0,2	0,236422
24,910000	0,2	0,221495
24,913333	0,2	0,207244
24,916667	0,2	0,193614
24,920000	0,2	0,180628
24,923333	0,2	0,168586
24,926667	0,2	0,157729
24,930000	0,2	0,147910
24,933333	0,2	0,138651
24,936667	0,2	0,129607
24,940000	0,2	0,120889
24,943333	0,2	0,112855
24,946667	0,2	0,105867
24,950000	0,2	0,100272
24,953333	0,2	0,096375
24,956667	0,2	0,094394
24,960000	0,2	0,094336
24,963333	0,2	0,095838
24,966667	0,2	0,098320
24,970000	0,2	0,101324
24,973333	0,2	0,104707
24,976667	0,2	0,108709
24,980000	0,2	0,113742
24,983333	0,2	0,119874
24,986667	0,2	0,126676
24,990000	0,2	0,133567
24,993333	0,2	0,139996
24,996667	0,2	0,145415
25,000000	0,2	0,149434
25,003333	0,2	0,152089
25,006667	0,2	0,153629
25,010000	0,2	0,153871
25,013333	0,2	0,152157
25,016667	0,2	0,147887
25,020000	0,2	0,140694
25,023333	0,2	0,130643
25,026667	0,2	0,118513
25,030000	0,2	0,105371
25,033333	0,2	0,091861
25,036667	0,2	0,078113
25,040000	0,2	0,064100
25,043333	0,2	0,049809
25,046667	0,2	0,035250
25,050000	0,2	0,020662
25,053333	0,2	0,006552
25,056667	0,2	-0,006572
25,060000	0,2	-0,018370
25,063333	0,2	-0,028706
25,066667	0,2	-0,037801
25,070000	0,2	-0,046241
25,073333	0,2	-0,054510
25,076667	0,2	-0,062597
25,080000	0,2	-0,070108
25,083333	0,2	-0,076695
25,086667	0,2	-0,082370
25,090000	0,2	-0,087309
25,093333	0,2	-0,091626
25,096667	0,2	-0,095408
25,100000	0,2	-0,098565
25,103333	0,2	-0,100722
25,106667	0,2	-0,101592
25,110000	0,2	-0,101329
25,113333	0,2	-0,100313
25,116667	0,2	-0,098835
25,120000	0,2	-0,097112
25,123333	0,2	-0,095389
25,126667	0,2	-0,093983
25,130000	0,2	-0,093135
25,133333	0,2	-0,092701
25,136667	0,2	-0,092069
25,140000	0,2	-0,090612
25,143333	0,2	-0,088351
25,146667	0,2	-0,086117
25,150000	0,2	-0,084887
25,153333	0,2	-0,084972
25,156667	0,2	-0,085952
25,160000	0,2	-0,087152
25,163333	0,2	-0,087998
25,166667	0,2	-0,088143
25,170000	0,2	-0,087577
25,173333	0,2	-0,086634
25,176667	0,2	-0,085814
25,180000	0,2	-0,085551
25,183333	0,2	-0,086179
25,186667	0,2	-0,087855
25,190000	0,2	-0,090272
25,193333	0,2	-0,092822
25,196667	0,2	-0,094935
25,200000	0,2	-0,096116
25,203333	0,2	-0,096128
25,206667	0,2	-0,095080
25,210000	0,2	-0,093238
25,213333	0,2	-0,091008
25,216667	0,2	-0,088858
25,220000	0,2	-0,086937
25,223333	0,2	-0,085062
25,226667	0,2	-0,083134
25,230000	0,2	-0,081332
25,233333	0,2	-0,080011
25,236667	0,2	-0,079530
25,240000	0,2	-0,079997
25,243333	0,2	-0,081164
25,246667	0,2	-0,082691
25,250000	0,2	-0,084522
25,253333	0,2	-0,087003
25,256667	0,2	-0,090510
25,260000	0,2	-0,094856
25,263333	0,2	-0,099279
25,266667	0,2	-0,103120
25,270000	0,2	-0,106322
25,273333	0,2	-0,109202
25,276667	0,2	-0,111991
25,280000	0,2	-0,114823
25,283333	0,2	-0,117874
25,286667	0,2	-0,121173
25,290000	0,2	-0,124443
25,293333	0,2	-0,127372
25,296667	0,2	-0,130035
25,300000	0,2	-0,132783
25,303333	0,2	-0,135756
25,306667	0,2	-0,138797
25,310000	0,2	-0,141724
25,313333	0,2	-0,144460
25,316667	0,2	-0,147003
25,320000	0,2	-0,149482
25,323333	0,2	-0,152207
25,326667	0,2	-0,155384
25,330000	0,2	-0,158717
25,333333	0,2	-0,161618
25,336667	0,2	-0,163699
25,340000	0,2	-0,164659
25,343333	0,2	-0,164121
25,346667	0,2	-0,161984
25,350000	0,2	-0,158587
25,353333	0,2	-0,154384
25,356667	0,2	-0,149724
25,360000	0,2	-0,144878
25,363333	0,2	-0,139985
25,366667	0,2	-0,134909
25,370000	0,2	-0,129431
25,373333	0,2	-0,123513
25,376667	0,2	-0,117122
25,380000	0,2	-0,110011
25,383333	0,2	-0,101870
25,386667	0,2	-0,092654
25,390000	0,2	-0,082759
25,393333	0,2	-0,072933
25,396667	0,2	-0,063881
25,400000	0,2	-0,055785
25,403333	0,2	-0,048316
25,406667	0,2	-0,041140
25,410000	0,2	-0,034237
25,413333	0,2	-0,027802
25,416667	0,2	-0,022131
25,420000	0,2	-0,017569
25,423333	0,2	-0,014310
25,426667	0,2	-0,012152
25,430000	0,2	-0,010679
25,433333	0,2	-0,009774
25,436667	0,2	-0,009765
25,440000	0,2	-0,011081
25,443333	0,2	-0,013907
25,446667	0,2	-0,018003
25,450000	0,2	-0,022943
25,453333	0,2	-0,028617
25,456667	0,2	-0,035198
25,460000	0,2	-0,042548
25,463333	0,2	-0,050111
25,466667	0,2	-0,057439
25,470000	0,2	-0,064430
25,473333	0,2	-0,071171
25,476667	0,2	-0,077938
25,480000	0,2	-0,085208
25,483333	0,2	-0,093191
25,486667	0,2	-0,101331
25,490000	0,2	-0,108595
25,493333	0,2	-0,114342
25,496667	0,2	-0,118691
25,500000	0,2	-0,122235
25,503333	0,2	-0,125624
25,506667	0,2	-0,128961
25,510000	0,2	-0,131750
25,513333	0,2	-0,133764
25,516667	0,2	-0,135419
25,520000	0,2	-0,137128
25,523333	0,2	-0,138790
25,526667	0,2	-0,139932
25,530000	0,2	-0,140269
25,533333	0,2	-0,140127
25,536667	0,2	-0,140101
25,540000	0,2	-0,140466
25,543333	0,2	-0,141207
25,546667	0,2	-0,142206
25,550000	0,2	-0,143097
25,553333	0,2	-0,143357
25,556667	0,2	-0,142798
25,560000	0,2	-0,141756
25,563333	0,2	-0,140821
25,566667	0,2	-0,140518
25,570000	0,2	-0,141042
25,573333	0,2	-0,142109
25,576667	0,2	-0,143103
25,580000	0,2	-0,143428
25,583333	0,2	-0,142727
25,586667	0,2	-0,141048
25,590000	0,2	-0,139017
25,593333	0,2	-0,137482
25,596667	0,2	-0,136927
25,600000	0,2	-0,137423
25,603333	0,2	-0,138717
25,606667	0,2	-0,140160
25,610000	0,2	-0,141196
25,613333	0,2	-0,141907
25,616667	0,2	-0,142671
25,620000	0,2	-0,143565
25,623333	0,2	-0,144300
25,626667	0,2	-0,144670
25,630000	0,2	-0,144875
25,633333	0,2	-0,145288
25,636667	0,2	-0,146143
25,640000	0,2	-0,147500
25,643333	0,2	-0,149402
25,646667	0,2	-0,151975
25,650000	0,2	-0,155122
25,653333	0,2	-0,158329
25,656667	0,2	-0,161167
25,660000	0,2	-0,163572
25,663333	0,2	-0,165613
25,666667	0,2	-0,167545
25,670000	0,2	-0,169879
25,673333	0,2	-0,172956
25,676667	0,2	-0,176521
25,680000	0,2	-0,179895
25,683333	0,2	-0,182560
25,686667	0,2	-0,184554
25,690000	0,2	-0,186389
25,693333	0,2	-0,188548
25,696667	0,2	-0,191112
25,700000	0,2	-0,193792
25,703333	0,2	-0,196050
25,706667	0,2	-0,197416
25,710000	0,2	-0,197889
25,713333	0,2	-0,197917
25,716667	0,2	-0,197920
25,720000	0,2	-0,197835
25,723333	0,2	-0,197303
25,726667	0,2	-0,196183
25,730000	0,2	-0,194540
25,733333	0,2	-0,192334
25,736667	0,2	-0,189509
25,740000	0,2	-0,186336
25,743333	0,2	-0,183220
25,746667	0,2	-0,180072
25,750000	0,2	-0,176254
25,753333	0,2	-0,171163
25,756667	0,2	-0,164527
25,760000	0,2	-0,156419
25,763333	0,2	-0,147215
25,766667	0,2	-0,137321
25,770000	0,2	-0,127084
25,773333	0,2	-0,116998
25,776667	0,2	-0,107510
25,780000	0,2	-0,098666
25,783333	0,2	-0,090369
25,786667	0,2	-0,082803
25,790000	0,2	-0,076155
25,793333	0,2	-0,070238
25,796667	0,2	-0,064829
25,800000	0,2	-0,060181
25,803333	0,2	-0,056807
25,806667	0,2	-0,054774
25,810000	0,2	-0,053494
25,813333	0,2	-0,052492
25,816667	0,2	-0,052130
25,820000	0,2	-0,053252
25,823333	0,2	-0,056371
25,826667	0,2	-0,061378
25,830000	0,2	-0,067769
25,833333	0,2	-0,075092
25,836667	0,2	-0,083183
25,840000	0,2	-0,091961
25,843333	0,2	-0,101128
25,846667	0,2	-0,110094
25,850000	0,2	-0,118316
25,853333	0,2	-0,125787
25,856667	0,2	-0,132994
25,860000	0,2	-0,140373
25,863333	0,2	-0,147928
25,866667	0,2	-0,155294
25,870000	0,2	-0,162046
25,873333	0,2	-0,168103
25,876667	0,2	-0,173815
25,880000	0,2	-0,179412
25,883333	0,2	-0,184576
25,886667	0,2	-0,188922
25,890000	0,2	-0,192541
25,893333	0,2	-0,195750
25,896667	0,2	-0,198723
25,900000	0,2	-0,201586
25,903333	0,2	-0,204485
25,906667	0,2	-0,207396
25,910000	0,2	-0,209958
25,913333	0,2	-0,211776
25,916667	0,2	-0,213003
25,920000	0,2	-0,214412
25,923333	0,2	-0,216547
25,926667	0,2	-0,219023
25,930000	0,2	-0,221181
25,933333	0,2	-0,222895
25,936667	0,2	-0,224131
25,940000	0,2	-0,224511
25,943333	0,2	-0,223886
25,946667	0,2	-0,222835
25,950000	0,2	-0,222262
25,953333	0,2	-0,222671
25,956667	0,2	-0,223904
25,960000	0,2	-0,225366
25,963333	0,2	-0,226362
25,966667	0,2	-0,226348
25,970000	0,2	-0,225240
25,973333	0,2	-0,223651
25,976667	0,2	-0,222588
25,980000	0,2	-0,222767
25,983333	0,2	-0,224187
25,986667	0,2	-0,226163
25,990000	0,2	-0,227816
25,993333	0,2	-0,228695
25,996667	0,2	-0,228796
26,000000	0,2	-0,228065
26,003333	0,2	-0,226206
26,006667	0,2	-0,222926
26,010000	0,2	-0,218249
26,013333	0,2	-0,212709
26,016667	0,2	-0,207278
26,020000	0,2	-0,202960
26,023333	0,2	-0,200244
26,026667	0,2	-0,198924
26,030000	0,2	-0,198447
26,033333	0,2	-0,198363
26,036667	0,2	-0,198627
26,040000	0,2	-0,199563
26,043333	0,2	-0,201313
26,046667	0,2	-0,203493
26,050000	0,2	-0,205576
26,053333	0,2	-0,207282
26,056667	0,2	-0,208533
26,060000	0,2	-0,209294
26,063333	0,2	-0,209494
26,066667	0,2	-0,209207
26,070000	0,2	-0,208832
26,073333	0,2	-0,208836
26,076667	0,2	-0,209454
26,080000	0,2	-0,210627
26,083333	0,2	-0,211889
26,086667	0,2	-0,212605
26,090000	0,2	-0,212509
26,093333	0,2	-0,211652
26,096667	0,2	-0,210000
26,100000	0,2	-0,207417
26,103333	0,2	-0,204152
26,106667	0,2	-0,201087
26,110000	0,2	-0,199024
26,113333	0,2	-0,197904
26,116667	0,2	-0,197095
26,120000	0,2	-0,196096
26,123333	0,2	-0,194675
26,126667	0,2	-0,192748
26,130000	0,2	-0,190512
26,133333	0,2	-0,188516
26,136667	0,2	-0,187386
26,140000	0,2	-0,187440
26,143333	0,2	-0,188568
26,146667	0,2	-0,190537
26,150000	0,2	-0,193357
26,153333	0,2	-0,197139
26,156667	0,2	-0,201590
26,160000	0,2	-0,205938
26,163333	0,2	-0,209567
26,166667	0,2	-0,212512
26,170000	0,2	-0,215205
26,173333	0,2	-0,218094
26,176667	0,2	-0,221655
26,180000	0,2	-0,226220
26,183333	0,2	-0,231547
26,186667	0,2	-0,236762
26,190000	0,2	-0,240684
26,193333	0,2	-0,242529
26,196667	0,2	-0,242564
26,200000	0,2	-0,241811
26,203333	0,2	-0,241300
26,206667	0,2	-0,241790
26,210000	0,2	-0,243398
26,213333	0,2	-0,245339
26,216667	0,2	-0,246671
26,220000	0,2	-0,247097
26,223333	0,2	-0,246750
26,226667	0,2	-0,245616
26,230000	0,2	-0,243329
26,233333	0,2	-0,239472
26,236667	0,2	-0,234154
26,240000	0,2	-0,228264
26,243333	0,2	-0,222897
26,246667	0,2	-0,218439
26,250000	0,2	-0,214433
26,253333	0,2	-0,210251
26,256667	0,2	-0,205702
26,260000	0,2	-0,201078
26,263333	0,2	-0,196642
26,266667	0,2	-0,192195
26,270000	0,2	-0,187290
26,273333	0,2	-0,181850
26,276667	0,2	-0,176608
26,280000	0,2	-0,172714
26,283333	0,2	-0,170672
26,286667	0,2	-0,169978
26,290000	0,2	-0,169781
26,293333	0,2	-0,169437
26,296667	0,2	-0,168734
26,300000	0,2	-0,168038
26,303333	0,2	-0,168182
26,306667	0,2	-0,169973
26,310000	0,2	-0,173523
26,313333	0,2	-0,178109
26,316667	0,2	-0,182806
26,320000	0,2	-0,187055
26,323333	0,2	-0,190912
26,326667	0,2	-0,195085
26,330000	0,2	-0,200354
26,333333	0,2	-0,206813
26,336667	0,2	-0,213929
26,340000	0,2	-0,221139
26,343333	0,2	-0,227971
26,346667	0,2	-0,233908
26,350000	0,2	-0,238698
26,353333	0,2	-0,242582
26,356667	0,2	-0,245924
26,360000	0,2	-0,248949
26,363333	0,2	-0,251819
26,366667	0,2	-0,254577
26,370000	0,2	-0,257046
26,373333	0,2	-0,259159
26,376667	0,2	-0,261206
26,380000	0,2	-0,263356
26,383333	0,2	-0,265269
26,386667	0,2	-0,266630
26,390000	0,2	-0,267750
26,393333	0,2	-0,269062
26,396667	0,2	-0,270318
26,400000	0,2	-0,270778
26,403333	0,2	-0,269928
26,406667	0,2	-0,267894
26,410000	0,2	-0,265435
26,413333	0,2	-0,263505
26,416667	0,2	-0,262540
26,420000	0,2	-0,262219
26,423333	0,2	-0,262022
26,426667	0,2	-0,261881
26,430000	0,2	-0,262208
26,433333	0,2	-0,263474
26,436667	0,2	-0,265852
26,440000	0,2	-0,269101
26,443333	0,2	-0,272691
26,446667	0,2	-0,276119
26,450000	0,2	-0,279116
26,453333	0,2	-0,281675
26,456667	0,2	-0,284065
26,460000	0,2	-0,286641
26,463333	0,2	-0,289439
26,466667	0,2	-0,292060
26,470000	0,2	-0,294200
26,473333	0,2	-0,296029
26,476667	0,2	-0,297664
26,480000	0,2	-0,298767
26,483333	0,2	-0,299108
26,486667	0,2	-0,299144
26,490000	0,2	-0,299753
26,493333	0,2	-0,301426
26,496667	0,2	-0,303900
26,500000	0,2	-0,306595
26,503333	0,2	-0,309111
26,506667	0,2	-0,311318
26,510000	0,2	-0,313390
26,513333	0,2	-0,315610
26,516667	0,2	-0,317906
26,520000	0,2	-0,319829
26,523333	0,2	-0,321062
26,526667	0,2	-0,321686
26,530000	0,2	-0,321877
26,533333	0,2	-0,321588
26,536667	0,2	-0,320810
26,540000	0,2	-0,319891
26,543333	0,2	-0,319298
26,546667	0,2	-0,319315
26,550000	0,2	-0,320059
26,553333	0,2	-0,321472
26,556667	0,2	-0,323205
26,560000	0,2	-0,324819
26,563333	0,2	-0,326257
26,566667	0,2	-0,327849
26,570000	0,2	-0,329918
26,573333	0,2	-0,332401
26,576667	0,2	-0,334736
26,580000	0,2	-0,336271
26,583333	0,2	-0,336803
26,586667	0,2	-0,336647
26,590000	0,2	-0,336259
26,593333	0,2	-0,335914
26,596667	0,2	-0,335745
26,600000	0,2	-0,335764
26,603333	0,2	-0,335773
26,606667	0,2	-0,335611
26,610000	0,2	-0,335425
26,613333	0,2	-0,335517
26,616667	0,2	-0,335965
26,620000	0,2	-0,336504
26,623333	0,2	-0,336673
26,626667	0,2	-0,336114
26,630000	0,2	-0,334917
26,633333	0,2	-0,333463
26,636667	0,2	-0,331975
26,640000	0,2	-0,330609
26,643333	0,2	-0,329741
26,646667	0,2	-0,329618
26,650000	0,2	-0,329865
26,653333	0,2	-0,329646
26,656667	0,2	-0,328250
26,660000	0,2	-0,325682
26,663333	0,2	-0,322865
26,666667	0,2	-0,320822
26,670000	0,2	-0,319655
26,673333	0,2	-0,318621
26,676667	0,2	-0,316875
26,680000	0,2	-0,314070
26,683333	0,2	-0,310606
26,686667	0,2	-0,307392
26,690000	0,2	-0,305494
26,693333	0,2	-0,305822
26,696667	0,2	-0,308473
26,700000	0,2	-0,312344
26,703333	0,2	-0,315749
26,706667	0,2	-0,317488
26,710000	0,2	-0,317418
26,713333	0,2	-0,316175
26,716667	0,2	-0,314602
26,720000	0,2	-0,313400
26,723333	0,2	-0,312931
26,726667	0,2	-0,313122
26,730000	0,2	-0,313544
26,733333	0,2	-0,313769
26,736667	0,2	-0,313782
26,740000	0,2	-0,313901
26,743333	0,2	-0,314398
26,746667	0,2	-0,315391
26,750000	0,2	-0,316781
26,753333	0,2	-0,318188
26,756667	0,2	-0,319223
26,760000	0,2	-0,319781
26,763333	0,2	-0,320003
26,766667	0,2	-0,319998
26,770000	0,2	-0,319777
26,773333	0,2	-0,319459
26,776667	0,2	-0,319243
26,780000	0,2	-0,319020
26,783333	0,2	-0,318321
26,786667	0,2	-0,316844
26,790000	0,2	-0,314730
26,793333	0,2	-0,312129
26,796667	0,2	-0,308908
26,800000	0,2	-0,305174
26,803333	0,2	-0,301721
26,806667	0,2	-0,299406
26,810000	0,2	-0,298267
26,813333	0,2	-0,297540
26,816667	0,2	-0,296416
26,820000	0,2	-0,294709
26,823333	0,2	-0,292869
26,826667	0,2	-0,291400
26,830000	0,2	-0,290479
26,833333	0,2	-0,290092
26,836667	0,2	-0,290134
26,840000	0,2	-0,290338
26,843333	0,2	-0,290371
26,846667	0,2	-0,289981
26,850000	0,2	-0,289219
26,853333	0,2	-0,288640
26,856667	0,2	-0,288832
26,860000	0,2	-0,289622
26,863333	0,2	-0,290366
26,866667	0,2	-0,290973
26,870000	0,2	-0,291976
26,873333	0,2	-0,293738
26,876667	0,2	-0,296163
26,880000	0,2	-0,299109
26,883333	0,2	-0,302703
26,886667	0,2	-0,306994
26,890000	0,2	-0,311556
26,893333	0,2	-0,315779
26,896667	0,2	-0,319405
26,900000	0,2	-0,322560
26,903333	0,2	-0,325450
26,906667	0,2	-0,328162
26,910000	0,2	-0,330761
26,913333	0,2	-0,333293
26,916667	0,2	-0,335673
26,920000	0,2	-0,338002
26,923333	0,2	-0,340841
26,926667	0,2	-0,344633
26,930000	0,2	-0,348896
26,933333	0,2	-0,352454
26,936667	0,2	-0,354671
26,940000	0,2	-0,355961
26,943333	0,2	-0,356932
26,946667	0,2	-0,357663
26,950000	0,2	-0,357895
26,953333	0,2	-0,357523
26,956667	0,2	-0,356804
26,960000	0,2	-0,356155
26,963333	0,2	-0,355874
26,966667	0,2	-0,356124
26,970000	0,2	-0,356890
26,973333	0,2	-0,357989
26,976667	0,2	-0,359334
26,980000	0,2	-0,361036
26,983333	0,2	-0,363151
26,986667	0,2	-0,365349
26,990000	0,2	-0,366999
26,993333	0,2	-0,367783
26,996667	0,2	-0,368121
27,000000	0,2	-0,368696
27,003333	0,2	-0,369678
27,006667	0,2	-0,370686
27,010000	0,2	-0,371371
27,013333	0,2	-0,371827
27,016667	0,2	-0,372449
27,020000	0,2	-0,373495
27,023333	0,2	-0,374908
27,026667	0,2	-0,376321
27,030000	0,2	-0,377056
27,033333	0,2	-0,376716
27,036667	0,2	-0,375910
27,040000	0,2	-0,375737
27,043333	0,2	-0,376712
27,046667	0,2	-0,378577
27,050000	0,2	-0,380690
27,053333	0,2	-0,382402
27,056667	0,2	-0,383453
27,060000	0,2	-0,384145
27,063333	0,2	-0,385002
27,066667	0,2	-0,386442
27,070000	0,2	-0,388593
27,073333	0,2	-0,391031
27,076667	0,2	-0,393051
27,080000	0,2	-0,394396
27,083333	0,2	-0,395233
27,086667	0,2	-0,395726
27,090000	0,2	-0,396087
27,093333	0,2	-0,396538
27,096667	0,2	-0,396944
27,100000	0,2	-0,397073
27,103333	0,2	-0,397165
27,106667	0,2	-0,397692
27,110000	0,2	-0,398839
27,113333	0,2	-0,400543
27,116667	0,2	-0,402683
27,120000	0,2	-0,405144
27,123333	0,2	-0,407756
27,126667	0,2	-0,410165
27,130000	0,2	-0,411934
27,133333	0,2	-0,412847
27,136667	0,2	-0,413036
27,140000	0,2	-0,412893
27,143333	0,2	-0,412915
27,146667	0,2	-0,413428
27,150000	0,2	-0,414352
27,153333	0,2	-0,415240
27,156667	0,2	-0,415531
27,160000	0,2	-0,414964
27,163333	0,2	-0,413850
27,166667	0,2	-0,412892
27,170000	0,2	-0,412603
27,173333	0,2	-0,412774
27,176667	0,2	-0,412637
27,180000	0,2	-0,411535
27,183333	0,2	-0,409500
27,186667	0,2	-0,407268
27,190000	0,2	-0,405612
27,193333	0,2	-0,404736
27,196667	0,2	-0,404251
27,200000	0,2	-0,403485
27,203333	0,2	-0,401933
27,206667	0,2	-0,399702
27,210000	0,2	-0,397499
27,213333	0,2	-0,396028
27,216667	0,2	-0,395552
27,220000	0,2	-0,395906
27,223333	0,2	-0,396632
27,226667	0,2	-0,397232
27,230000	0,2	-0,397328
27,233333	0,2	-0,396743
27,236667	0,2	-0,395564
27,240000	0,2	-0,393900
27,243333	0,2	-0,391801
27,246667	0,2	-0,389568
27,250000	0,2	-0,387522
27,253333	0,2	-0,385464
27,256667	0,2	-0,382957
27,260000	0,2	-0,379726
27,263333	0,2	-0,375501
27,266667	0,2	-0,369977
27,270000	0,2	-0,362929
27,273333	0,2	-0,354298
27,276667	0,2	-0,344276
27,280000	0,2	-0,333171
27,283333	0,2	-0,321261
27,286667	0,2	-0,308885
27,290000	0,2	-0,296458
27,293333	0,2	-0,284098
27,296667	0,2	-0,271333
27,300000	0,2	-0,257572
27,303333	0,2	-0,242811
27,306667	0,2	-0,227567
27,310000	0,2	-0,212063
27,313333	0,2	-0,195939
27,316667	0,2	-0,179088
27,320000	0,2	-0,162223
27,323333	0,2	-0,146285
27,326667	0,2	-0,131811
27,330000	0,2	-0,118896
27,333333	0,2	-0,107216
27,336667	0,2	-0,096241
27,340000	0,2	-0,085698
27,343333	0,2	-0,075617
27,346667	0,2	-0,066104
27,350000	0,2	-0,057307
27,353333	0,2	-0,049436
27,356667	0,2	-0,042739
27,360000	0,2	-0,037502
27,363333	0,2	-0,033932
27,366667	0,2	-0,031887
27,370000	0,2	-0,030706
27,373333	0,2	-0,029505
27,376667	0,2	-0,027793
27,380000	0,2	-0,025838
27,383333	0,2	-0,024486
27,386667	0,2	-0,024477
27,390000	0,2	-0,025815
27,393333	0,2	-0,027896
27,396667	0,2	-0,030107
27,400000	0,2	-0,031994
27,403333	0,2	-0,033106
27,406667	0,2	-0,033125
27,410000	0,2	-0,032268
27,413333	0,2	-0,031246
27,416667	0,2	-0,030688
27,420000	0,2	-0,030807
27,423333	0,2	-0,031575
27,426667	0,2	-0,032950
27,430000	0,2	-0,034870
27,433333	0,2	-0,037079
27,436667	0,2	-0,039056
27,440000	0,2	-0,040367
27,443333	0,2	-0,041173
27,446667	0,2	-0,042144
27,450000	0,2	-0,043965
27,453333	0,2	-0,047073
27,456667	0,2	-0,051601
27,460000	0,2	-0,057364
27,463333	0,2	-0,064026
27,466667	0,2	-0,071247
27,470000	0,2	-0,078514
27,473333	0,2	-0,085115
27,476667	0,2	-0,090736
27,480000	0,2	-0,096051
27,483333	0,2	-0,102507
27,486667	0,2	-0,111420
27,490000	0,2	-0,123248
27,493333	0,2	-0,137434
27,496667	0,2	-0,152736
27,500000	0,2	-0,168028
27,503333	0,2	-0,182885
27,506667	0,2	-0,197281
27,510000	0,2	-0,211208
27,513333	0,2	-0,224741
27,516667	0,2	-0,238062
27,520000	0,2	-0,251483
27,523333	0,2	-0,265327
27,526667	0,2	-0,279360
27,530000	0,2	-0,292680
27,533333	0,2	-0,304523
27,536667	0,2	-0,314885
27,540000	0,2	-0,324307
27,543333	0,2	-0,333341
27,546667	0,2	-0,342340
27,550000	0,2	-0,351441
27,553333	0,2	-0,360515
27,556667	0,2	-0,369219
27,560000	0,2	-0,377101
27,563333	0,2	-0,383775
27,566667	0,2	-0,389061
27,570000	0,2	-0,392956
27,573333	0,2	-0,395758
27,576667	0,2	-0,397933
27,580000	0,2	-0,399540
27,583333	0,2	-0,400228
27,586667	0,2	-0,400030
27,590000	0,2	-0,399715
27,593333	0,2	-0,399953
27,596667	0,2	-0,400577
27,600000	0,2	-0,401073
27,603333	0,2	-0,401298
27,606667	0,2	-0,401392
27,610000	0,2	-0,401410
27,613333	0,2	-0,401194
27,616667	0,2	-0,400371
27,620000	0,2	-0,398610
27,623333	0,2	-0,396109
27,626667	0,2	-0,393539
27,630000	0,2	-0,391537
27,633333	0,2	-0,390406
27,636667	0,2	-0,389983
27,640000	0,2	-0,389756
27,643333	0,2	-0,389262
27,646667	0,2	-0,388246
27,650000	0,2	-0,386778
27,653333	0,2	-0,385447
27,656667	0,2	-0,384802
27,660000	0,2	-0,384553
27,663333	0,2	-0,383976
27,666667	0,2	-0,382800
27,670000	0,2	-0,381160
27,673333	0,2	-0,379266
27,676667	0,2	-0,377559
27,680000	0,2	-0,376754
27,683333	0,2	-0,377383
27,686667	0,2	-0,379328
27,690000	0,2	-0,381792
27,693333	0,2	-0,383729
27,696667	0,2	-0,384396
27,700000	0,2	-0,383631
27,703333	0,2	-0,381873
27,706667	0,2	-0,380025
27,710000	0,2	-0,379055
27,713333	0,2	-0,379530
27,716667	0,2	-0,381442
27,720000	0,2	-0,384300
27,723333	0,2	-0,387332
27,726667	0,2	-0,389953
27,730000	0,2	-0,392111
27,733333	0,2	-0,394038
27,736667	0,2	-0,395828
27,740000	0,2	-0,397535
27,743333	0,2	-0,399355
27,746667	0,2	-0,401400
27,750000	0,2	-0,403668
27,753333	0,2	-0,406351
27,756667	0,2	-0,409717
27,760000	0,2	-0,413744
27,763333	0,2	-0,418111
27,766667	0,2	-0,422451
27,770000	0,2	-0,426429
27,773333	0,2	-0,429645
27,776667	0,2	-0,431702
27,780000	0,2	-0,432525
27,783333	0,2	-0,432520
27,786667	0,2	-0,432319
27,790000	0,2	-0,432420
27,793333	0,2	-0,433191
27,796667	0,2	-0,434873
27,800000	0,2	-0,437276
27,803333	0,2	-0,439786
27,806667	0,2	-0,441866
27,810000	0,2	-0,443264
27,813333	0,2	-0,443855
27,816667	0,2	-0,443722
27,820000	0,2	-0,443404
27,823333	0,2	-0,443715
27,826667	0,2	-0,444978
27,830000	0,2	-0,446578
27,833333	0,2	-0,447522
27,836667	0,2	-0,447385
27,840000	0,2	-0,446621
27,843333	0,2	-0,446162
27,846667	0,2	-0,446743
27,850000	0,2	-0,448291
27,853333	0,2	-0,449926
27,856667	0,2	-0,450740
27,860000	0,2	-0,450430
27,863333	0,2	-0,449221
27,866667	0,2	-0,447633
27,870000	0,2	-0,446399
27,873333	0,2	-0,446194
27,876667	0,2	-0,447104
27,880000	0,2	-0,448373
27,883333	0,2	-0,448964
27,886667	0,2	-0,448565
27,890000	0,2	-0,447701
27,893333	0,2	-0,446842
27,896667	0,2	-0,446084
27,900000	0,2	-0,445500
27,903333	0,2	-0,445086
27,906667	0,2	-0,444633
27,910000	0,2	-0,444082
27,913333	0,2	-0,443794
27,916667	0,2	-0,444217
27,920000	0,2	-0,445301
27,923333	0,2	-0,446361
27,926667	0,2	-0,446592
27,930000	0,2	-0,445670
27,933333	0,2	-0,443933
27,936667	0,2	-0,442045
27,940000	0,2	-0,440548
27,943333	0,2	-0,439757
27,946667	0,2	-0,439680
27,950000	0,2	-0,439954
27,953333	0,2	-0,440177
27,956667	0,2	-0,440124
27,960000	0,2	-0,439723
27,963333	0,2	-0,439186
27,966667	0,2	-0,438851
27,970000	0,2	-0,438747
27,973333	0,2	-0,438701
27,976667	0,2	-0,438792
27,980000	0,2	-0,439189
27,983333	0,2	-0,439734
27,986667	0,2	-0,440003
27,990000	0,2	-0,439731
27,993333	0,2	-0,439230
27,996667	0,2	-0,439245
28,000000	0,2	-0,440287
28,003333	0,2	-0,442205
28,006667	0,2	-0,444492
28,010000	0,2	-0,446755
28,013333	0,2	-0,448616
28,016667	0,2	-0,449661
28,020000	0,2	-0,449885
28,023333	0,2	-0,449727
28,026667	0,2	-0,449480
28,030000	0,2	-0,449043
28,033333	0,2	-0,448214
28,036667	0,2	-0,446917
28,040000	0,2	-0,445261
28,043333	0,2	-0,443769
28,046667	0,2	-0,443227
28,050000	0,2	-0,444022
28,053333	0,2	-0,445941
28,056667	0,2	-0,448566
28,060000	0,2	-0,451627
28,063333	0,2	-0,454948
28,066667	0,2	-0,458231
28,070000	0,2	-0,461120
28,073333	0,2	-0,463381
28,076667	0,2	-0,465001
28,080000	0,2	-0,466144
28,083333	0,2	-0,466835
28,086667	0,2	-0,466907
28,090000	0,2	-0,466359
28,093333	0,2	-0,465471
28,096667	0,2	-0,464615
28,100000	0,2	-0,464048
28,103333	0,2	-0,463783
28,106667	0,2	-0,463624
28,110000	0,2	-0,463286
28,113333	0,2	-0,462675
28,116667	0,2	-0,461979
28,120000	0,2	-0,461272
28,123333	0,2	-0,460273
28,126667	0,2	-0,458760
28,130000	0,2	-0,456873
28,133333	0,2	-0,454815
28,136667	0,2	-0,452630
28,140000	0,2	-0,450364
28,143333	0,2	-0,448211
28,146667	0,2	-0,446565
28,150000	0,2	-0,445952
28,153333	0,2	-0,446780
28,156667	0,2	-0,448943
28,160000	0,2	-0,451640
28,163333	0,2	-0,453862
28,166667	0,2	-0,455069
28,170000	0,2	-0,455425
28,173333	0,2	-0,455611
28,176667	0,2	-0,456286
28,180000	0,2	-0,457614
28,183333	0,2	-0,459185
28,186667	0,2	-0,460173
28,190000	0,2	-0,459879
28,193333	0,2	-0,458452
28,196667	0,2	-0,456772
28,200000	0,2	-0,455443
28,203333	0,2	-0,454398
28,206667	0,2	-0,453580
28,210000	0,2	-0,453242
28,213333	0,2	-0,453540
28,216667	0,2	-0,454382
28,220000	0,2	-0,455465
28,223333	0,2	-0,456277
28,226667	0,2	-0,456556
28,230000	0,2	-0,456589
28,233333	0,2	-0,456682
28,236667	0,2	-0,456832
28,240000	0,2	-0,456935
28,243333	0,2	-0,456785
28,246667	0,2	-0,456106
28,250000	0,2	-0,454824
28,253333	0,2	-0,453178
28,256667	0,2	-0,451684
28,260000	0,2	-0,451007
28,263333	0,2	-0,451611
28,266667	0,2	-0,453316
28,270000	0,2	-0,455268
28,273333	0,2	-0,456574
28,276667	0,2	-0,457050
28,280000	0,2	-0,457127
28,283333	0,2	-0,457242
28,286667	0,2	-0,457599
28,290000	0,2	-0,458225
28,293333	0,2	-0,458970
28,296667	0,2	-0,459504
28,300000	0,2	-0,459448
28,303333	0,2	-0,458819
28,306667	0,2	-0,458332
28,310000	0,2	-0,458943
28,313333	0,2	-0,461081
28,316667	0,2	-0,464414
28,320000	0,2	-0,468162
28,323333	0,2	-0,471473
28,326667	0,2	-0,473789
28,330000	0,2	-0,475246
28,333333	0,2	-0,476451
28,336667	0,2	-0,477666
28,340000	0,2	-0,478497
28,343333	0,2	-0,478357
28,346667	0,2	-0,477053
28,350000	0,2	-0,475198
28,353333	0,2	-0,474003
28,356667	0,2	-0,474187
28,360000	0,2	-0,475164
28,363333	0,2	-0,475755
28,366667	0,2	-0,475540
28,370000	0,2	-0,475097
28,373333	0,2	-0,475022
28,376667	0,2	-0,475302
28,380000	0,2	-0,475659
28,383333	0,2	-0,475952
28,386667	0,2	-0,476406
28,390000	0,2	-0,477594
28,393333	0,2	-0,479715
28,396667	0,2	-0,482000
28,400000	0,2	-0,483326
28,403333	0,2	-0,483335
28,406667	0,2	-0,482623
28,410000	0,2	-0,481884
28,413333	0,2	-0,481340
28,416667	0,2	-0,480916
28,420000	0,2	-0,480516
28,423333	0,2	-0,480018
28,426667	0,2	-0,479245
28,430000	0,2	-0,478135
28,433333	0,2	-0,476778
28,436667	0,2	-0,475330
28,440000	0,2	-0,474125
28,443333	0,2	-0,473606
28,446667	0,2	-0,473874
28,450000	0,2	-0,474622
28,453333	0,2	-0,475574
28,456667	0,2	-0,476535
28,460000	0,2	-0,477192
28,463333	0,2	-0,477346
28,466667	0,2	-0,477101
28,470000	0,2	-0,476741
28,473333	0,2	-0,476619
28,476667	0,2	-0,477181
28,480000	0,2	-0,478920
28,483333	0,2	-0,481841
28,486667	0,2	-0,485004
28,490000	0,2	-0,487249
28,493333	0,2	-0,488347
28,496667	0,2	-0,488947
28,500000	0,2	-0,489631
28,503333	0,2	-0,490464
28,506667	0,2	-0,491280
28,510000	0,2	-0,492005
28,513333	0,2	-0,492612
28,516667	0,2	-0,492889
28,520000	0,2	-0,492533
28,523333	0,2	-0,491560
28,526667	0,2	-0,490380
28,530000	0,2	-0,489464
28,533333	0,2	-0,489028
28,536667	0,2	-0,488985
28,540000	0,2	-0,489203
28,543333	0,2	-0,489606
28,546667	0,2	-0,490022
28,550000	0,2	-0,490214
28,553333	0,2	-0,490064
28,556667	0,2	-0,489654
28,560000	0,2	-0,489242
28,563333	0,2	-0,489108
28,566667	0,2	-0,489505
28,570000	0,2	-0,490659
28,573333	0,2	-0,492493
28,576667	0,2	-0,494378
28,580000	0,2	-0,495472
28,583333	0,2	-0,495444
28,586667	0,2	-0,494754
28,590000	0,2	-0,494117
28,593333	0,2	-0,493833
28,596667	0,2	-0,493747
28,600000	0,2	-0,493679
28,603333	0,2	-0,493524
28,606667	0,2	-0,492965
28,610000	0,2	-0,491593
28,613333	0,2	-0,489506
28,616667	0,2	-0,487463
28,620000	0,2	-0,486118
28,623333	0,2	-0,485310
28,626667	0,2	-0,484500
28,630000	0,2	-0,483650
28,633333	0,2	-0,483195
28,636667	0,2	-0,483375
28,640000	0,2	-0,483997
28,643333	0,2	-0,484625
28,646667	0,2	-0,484797
28,650000	0,2	-0,484263
28,653333	0,2	-0,483075
28,656667	0,2	-0,481407
28,660000	0,2	-0,479403
28,663333	0,2	-0,477310
28,666667	0,2	-0,475477
28,670000	0,2	-0,474069
28,673333	0,2	-0,472879
28,676667	0,2	-0,471332
28,680000	0,2	-0,468857
28,683333	0,2	-0,465346
28,686667	0,2	-0,461076
28,690000	0,2	-0,456655
28,693333	0,2	-0,453147
28,696667	0,2	-0,451467
28,700000	0,2	-0,451480
28,703333	0,2	-0,452220
28,706667	0,2	-0,452806
28,710000	0,2	-0,452817
28,713333	0,2	-0,452173
28,716667	0,2	-0,451063
28,720000	0,2	-0,449810
28,723333	0,2	-0,448659
28,726667	0,2	-0,447812
28,730000	0,2	-0,447502
28,733333	0,2	-0,447795
28,736667	0,2	-0,448495
28,740000	0,2	-0,449203
28,743333	0,2	-0,449356
28,746667	0,2	-0,448437
28,750000	0,2	-0,446264
28,753333	0,2	-0,443039
28,756667	0,2	-0,439171
28,760000	0,2	-0,434960
28,763333	0,2	-0,430415
28,766667	0,2	-0,425545
28,770000	0,2	-0,420642
28,773333	0,2	-0,416164
28,776667	0,2	-0,412522
28,780000	0,2	-0,410038
28,783333	0,2	-0,408965
28,786667	0,2	-0,409232
28,790000	0,2	-0,410108
28,793333	0,2	-0,410417
28,796667	0,2	-0,409288
28,800000	0,2	-0,406710
28,803333	0,2	-0,403498
28,806667	0,2	-0,400843
28,810000	0,2	-0,399477
28,813333	0,2	-0,399192
28,816667	0,2	-0,399362
28,820000	0,2	-0,399727
28,823333	0,2	-0,400501
28,826667	0,2	-0,401784
28,830000	0,2	-0,403139
28,833333	0,2	-0,404220
28,836667	0,2	-0,405407
28,840000	0,2	-0,407230
28,843333	0,2	-0,409633
28,846667	0,2	-0,412337
28,850000	0,2	-0,415436
28,853333	0,2	-0,419191
28,856667	0,2	-0,423579
28,860000	0,2	-0,428406
28,863333	0,2	-0,433527
28,866667	0,2	-0,438744
28,870000	0,2	-0,443826
28,873333	0,2	-0,448631
28,876667	0,2	-0,453087
28,880000	0,2	-0,457172
28,883333	0,2	-0,460793
28,886667	0,2	-0,463741
28,890000	0,2	-0,465965
28,893333	0,2	-0,467721
28,896667	0,2	-0,469365
28,900000	0,2	-0,471157
28,903333	0,2	-0,473145
28,906667	0,2	-0,475292
28,910000	0,2	-0,477767
28,913333	0,2	-0,480675
28,916667	0,2	-0,483638
28,920000	0,2	-0,486075
28,923333	0,2	-0,487756
28,926667	0,2	-0,488925
28,930000	0,2	-0,489841
28,933333	0,2	-0,490360
28,936667	0,2	-0,490143
28,940000	0,2	-0,489063
28,943333	0,2	-0,487405
28,946667	0,2	-0,485722
28,950000	0,2	-0,484442
28,953333	0,2	-0,483669
28,956667	0,2	-0,483354
28,960000	0,2	-0,483491
28,963333	0,2	-0,483899
28,966667	0,2	-0,483998
28,970000	0,2	-0,483243
28,973333	0,2	-0,481648
28,976667	0,2	-0,479593
28,980000	0,2	-0,477519
28,983333	0,2	-0,475849
28,986667	0,2	-0,474711
28,990000	0,2	-0,473851
28,993333	0,2	-0,472945
28,996667	0,2	-0,471885
29,000000	0,2	-0,470735
29,003333	0,2	-0,469350
29,006667	0,2	-0,467352
29,010000	0,2	-0,464586
29,013333	0,2	-0,461207
29,016667	0,2	-0,457457
29,020000	0,2	-0,453660
29,023333	0,2	-0,450277
29,026667	0,2	-0,447530
29,030000	0,2	-0,445173
29,033333	0,2	-0,442999
29,036667	0,2	-0,441119
29,040000	0,2	-0,439667
29,043333	0,2	-0,438623
29,046667	0,2	-0,437700
29,050000	0,2	-0,436397
29,053333	0,2	-0,434271
29,056667	0,2	-0,430968
29,060000	0,2	-0,426351
29,063333	0,2	-0,420969
29,066667	0,2	-0,415921
29,070000	0,2	-0,411893
29,073333	0,2	-0,408683
29,076667	0,2	-0,405775
29,080000	0,2	-0,403082
29,083333	0,2	-0,400919
29,086667	0,2	-0,399493
29,090000	0,2	-0,398621
29,093333	0,2	-0,397915
29,096667	0,2	-0,397173
29,100000	0,2	-0,396490
29,103333	0,2	-0,396143
29,106667	0,2	-0,396458
29,110000	0,2	-0,397583
29,113333	0,2	-0,399225
29,116667	0,2	-0,400712
29,120000	0,2	-0,401563
29,123333	0,2	-0,401987
29,126667	0,2	-0,402591
29,130000	0,2	-0,403809
29,133333	0,2	-0,405682
29,136667	0,2	-0,407849
29,140000	0,2	-0,409713
29,143333	0,2	-0,410810
29,146667	0,2	-0,411127
29,150000	0,2	-0,411186
29,153333	0,2	-0,411683
29,156667	0,2	-0,412879
29,160000	0,2	-0,414491
29,163333	0,2	-0,416204
29,166667	0,2	-0,418113
29,170000	0,2	-0,420638
29,173333	0,2	-0,424067
29,176667	0,2	-0,428169
29,180000	0,2	-0,432252
29,183333	0,2	-0,435580
29,186667	0,2	-0,437882
29,190000	0,2	-0,439441
29,193333	0,2	-0,440678
29,196667	0,2	-0,441909
29,200000	0,2	-0,443284
29,203333	0,2	-0,444658
29,206667	0,2	-0,445795
29,210000	0,2	-0,446835
29,213333	0,2	-0,448206
29,216667	0,2	-0,450110
29,220000	0,2	-0,452363
29,223333	0,2	-0,454524
29,226667	0,2	-0,456057
29,230000	0,2	-0,456515
29,233333	0,2	-0,455863
29,236667	0,2	-0,454613
29,240000	0,2	-0,453443
29,243333	0,2	-0,452735
29,246667	0,2	-0,452552
29,250000	0,2	-0,452865
29,253333	0,2	-0,453759
29,256667	0,2	-0,455272
29,260000	0,2	-0,457046
29,263333	0,2	-0,458564
29,266667	0,2	-0,459770
29,270000	0,2	-0,461003
29,273333	0,2	-0,462370
29,276667	0,2	-0,463697
29,280000	0,2	-0,465037
29,283333	0,2	-0,466727
29,286667	0,2	-0,468905
29,290000	0,2	-0,471312
29,293333	0,2	-0,473408
29,296667	0,2	-0,474590
29,300000	0,2	-0,474786
29,303333	0,2	-0,474785
29,306667	0,2	-0,475558
29,310000	0,2	-0,477261
29,313333	0,2	-0,479271
29,316667	0,2	-0,481134
29,320000	0,2	-0,483094
29,323333	0,2	-0,485586
29,326667	0,2	-0,488447
29,330000	0,2	-0,490846
29,333333	0,2	-0,492152
29,336667	0,2	-0,492727
29,340000	0,2	-0,493577
29,343333	0,2	-0,495295
29,346667	0,2	-0,497482
29,350000	0,2	-0,499191
29,353333	0,2	-0,499805
29,356667	0,2	-0,499285
29,360000	0,2	-0,497787
29,363333	0,2	-0,495464
29,366667	0,2	-0,492682
29,370000	0,2	-0,490100
29,373333	0,2	-0,488429
29,376667	0,2	-0,488173
29,380000	0,2	-0,489324
29,383333	0,2	-0,491054
29,386667	0,2	-0,492117
29,390000	0,2	-0,491910
29,393333	0,2	-0,491035
29,396667	0,2	-0,490488
29,400000	0,2	-0,490557
29,403333	0,2	-0,490870
29,406667	0,2	-0,491034
29,410000	0,2	-0,490858
29,413333	0,2	-0,490426
29,416667	0,2	-0,490078
29,420000	0,2	-0,490003
29,423333	0,2	-0,489890
29,426667	0,2	-0,489290
29,430000	0,2	-0,488182
29,433333	0,2	-0,486837
29,436667	0,2	-0,485392
29,440000	0,2	-0,483865
29,443333	0,2	-0,482239
29,446667	0,2	-0,480519
29,450000	0,2	-0,478889
29,453333	0,2	-0,477551
29,456667	0,2	-0,476475
29,460000	0,2	-0,475544
29,463333	0,2	-0,474713
29,466667	0,2	-0,473858
29,470000	0,2	-0,472616
29,473333	0,2	-0,470708
29,476667	0,2	-0,468592
29,480000	0,2	-0,467209
29,483333	0,2	-0,466863
29,486667	0,2	-0,466828
29,490000	0,2	-0,466005
29,493333	0,2	-0,463765
29,496667	0,2	-0,460334
29,500000	0,2	-0,456511
29,503333	0,2	-0,453140
29,506667	0,2	-0,450810
29,510000	0,2	-0,449778
29,513333	0,2	-0,449817
29,516667	0,2	-0,450063
29,520000	0,2	-0,449458
29,523333	0,2	-0,447584
29,526667	0,2	-0,444921
29,530000	0,2	-0,442396
29,533333	0,2	-0,440772
29,536667	0,2	-0,440164
29,540000	0,2	-0,440018
29,543333	0,2	-0,439681
29,546667	0,2	-0,439010
29,550000	0,2	-0,438465
29,553333	0,2	-0,438612
29,556667	0,2	-0,439543
29,560000	0,2	-0,441091
29,563333	0,2	-0,443289
29,566667	0,2	-0,446267
29,570000	0,2	-0,450065
29,573333	0,2	-0,454462
29,576667	0,2	-0,458857
29,580000	0,2	-0,462689
29,583333	0,2	-0,465915
29,586667	0,2	-0,468877
29,590000	0,2	-0,471947
29,593333	0,2	-0,475306
29,596667	0,2	-0,478882
29,600000	0,2	-0,482357
29,603333	0,2	-0,485163
29,606667	0,2	-0,486762
29,610000	0,2	-0,487204
29,613333	0,2	-0,487125
29,616667	0,2	-0,487115
29,620000	0,2	-0,487279
29,623333	0,2	-0,487409
29,626667	0,2	-0,487444
29,630000	0,2	-0,487637
29,633333	0,2	-0,488161
29,636667	0,2	-0,488867
29,640000	0,2	-0,489644
29,643333	0,2	-0,490622
29,646667	0,2	-0,491831
29,650000	0,2	-0,492978
29,653333	0,2	-0,493750
29,656667	0,2	-0,494257
29,660000	0,2	-0,495039
29,663333	0,2	-0,496451
29,666667	0,2	-0,498185
29,670000	0,2	-0,499573
29,673333	0,2	-0,500203
29,676667	0,2	-0,500248
29,680000	0,2	-0,500256
29,683333	0,2	-0,500595
29,686667	0,2	-0,501124
29,690000	0,2	-0,501268
29,693333	0,2	-0,500494
29,696667	0,2	-0,498803
29,700000	0,2	-0,496643
29,703333	0,2	-0,494578
29,706667	0,2	-0,493157
29,710000	0,2	-0,492749
29,713333	0,2	-0,493420
29,716667	0,2	-0,494868
29,720000	0,2	-0,496466
29,723333	0,2	-0,497639
29,726667	0,2	-0,498116
29,730000	0,2	-0,497718
29,733333	0,2	-0,496287
29,736667	0,2	-0,494156
29,740000	0,2	-0,492302
29,743333	0,2	-0,491528
29,746667	0,2	-0,491698
29,750000	0,2	-0,492062
29,753333	0,2	-0,492053
29,756667	0,2	-0,491635
29,760000	0,2	-0,491038
29,763333	0,2	-0,490353
29,766667	0,2	-0,489426
29,770000	0,2	-0,488124
29,773333	0,2	-0,486589
29,776667	0,2	-0,485196
29,780000	0,2	-0,484337
29,783333	0,2	-0,484228
29,786667	0,2	-0,484667
29,790000	0,2	-0,485048
29,793333	0,2	-0,484995
29,796667	0,2	-0,484767
29,800000	0,2	-0,484811
29,803333	0,2	-0,485131
29,806667	0,2	-0,485235
29,810000	0,2	-0,484680
29,813333	0,2	-0,483504
29,816667	0,2	-0,482034
29,820000	0,2	-0,480453
29,823333	0,2	-0,478730
29,826667	0,2	-0,476923
29,830000	0,2	-0,475445
29,833333	0,2	-0,474916
29,836667	0,2	-0,475680
29,840000	0,2	-0,477375
29,843333	0,2	-0,479168
29,846667	0,2	-0,480285
29,850000	0,2	-0,480149
29,853333	0,2	-0,478573
29,856667	0,2	-0,475984
29,860000	0,2	-0,472913
29,863333	0,2	-0,469521
29,866667	0,2	-0,466052
29,870000	0,2	-0,463224
29,873333	0,2	-0,461817
29,876667	0,2	-0,462210
29,880000	0,2	-0,464262
29,883333	0,2	-0,467346
29,886667	0,2	-0,470608
29,890000	0,2	-0,473301
29,893333	0,2	-0,475009
29,896667	0,2	-0,475905
29,900000	0,2	-0,476788
29,903333	0,2	-0,478406
29,906667	0,2	-0,480735
29,910000	0,2	-0,483214
29,913333	0,2	-0,485457
29,916667	0,2	-0,487443
29,920000	0,2	-0,489267
29,923333	0,2	-0,491017
29,926667	0,2	-0,492757
29,930000	0,2	-0,494354
29,933333	0,2	-0,495475
29,936667	0,2	-0,496033
29,940000	0,2	-0,496386
29,943333	0,2	-0,496852
29,946667	0,2	-0,497455
29,950000	0,2	-0,498178
29,953333	0,2	-0,499077
29,956667	0,2	-0,500082
29,960000	0,2	-0,500981
29,963333	0,2	-0,501801
29,966667	0,2	-0,502788
29,970000	0,2	-0,503895
29,973333	0,2	-0,504868
29,976667	0,2	-0,505647
29,980000	0,2	-0,506214
29,983333	0,2	-0,506409
29,986667	0,2	-0,506130
29,990000	0,2	-0,505533
29,993333	0,2	-0,504979
29,996667	0,2	-0,504782
30,000000	0,2	-0,504890
30,003333	0,2	-0,504933
30,006667	0,2	-0,504788
30,010000	0,2	-0,504720
30,013333	0,2	-0,504749
30,016667	0,2	-0,504419
30,020000	0,2	-0,503327
30,023333	0,2	-0,501558
30,026667	0,2	-0,499463
30,030000	0,2	-0,497399
30,033333	0,2	-0,495856
30,036667	0,2	-0,495287
30,040000	0,2	-0,495588
30,043333	0,2	-0,496236
30,046667	0,2	-0,496881
30,050000	0,2	-0,497378
30,053333	0,2	-0,497525
30,056667	0,2	-0,497301
30,060000	0,2	-0,497052
30,063333	0,2	-0,496905
30,066667	0,2	-0,496428
30,070000	0,2	-0,495292
30,073333	0,2	-0,493967
30,076667	0,2	-0,493469
30,080000	0,2	-0,494366
30,083333	0,2	-0,496262
30,086667	0,2	-0,498234
30,090000	0,2	-0,499453
30,093333	0,2	-0,499596
30,096667	0,2	-0,499009
30,100000	0,2	-0,498331
30,103333	0,2	-0,497984
30,106667	0,2	-0,498050
30,110000	0,2	-0,498404
30,113333	0,2	-0,498886
30,116667	0,2	-0,499329
30,120000	0,2	-0,499604
30,123333	0,2	-0,499846
30,126667	0,2	-0,500231
30,130000	0,2	-0,500558
30,133333	0,2	-0,500614
30,136667	0,2	-0,500714
30,140000	0,2	-0,501431
30,143333	0,2	-0,502956
30,146667	0,2	-0,504897
30,150000	0,2	-0,506639
30,153333	0,2	-0,507859
30,156667	0,2	-0,508736
30,160000	0,2	-0,509644
30,163333	0,2	-0,510492
30,166667	0,2	-0,510506
30,170000	0,2	-0,509020
30,173333	0,2	-0,506331
30,176667	0,2	-0,503529
30,180000	0,2	-0,501586
30,183333	0,2	-0,500661
30,186667	0,2	-0,500290
30,190000	0,2	-0,500078
30,193333	0,2	-0,499960
30,196667	0,2	-0,500027
30,200000	0,2	-0,500300
30,203333	0,2	-0,500594
30,206667	0,2	-0,500672
30,210000	0,2	-0,500460
30,213333	0,2	-0,500135
30,216667	0,2	-0,500203
30,220000	0,2	-0,501095
30,223333	0,2	-0,502519
30,226667	0,2	-0,503643
30,230000	0,2	-0,503668
30,233333	0,2	-0,502086
30,236667	0,2	-0,498902
30,240000	0,2	-0,494887
30,243333	0,2	-0,491306
30,246667	0,2	-0,489058
30,250000	0,2	-0,488154
30,253333	0,2	-0,488183
30,256667	0,2	-0,488843
30,260000	0,2	-0,489864
30,263333	0,2	-0,490950
30,266667	0,2	-0,491890
30,270000	0,2	-0,492608
30,273333	0,2	-0,493263
30,276667	0,2	-0,494079
30,280000	0,2	-0,494973
30,283333	0,2	-0,495587
30,286667	0,2	-0,495579
30,290000	0,2	-0,494796
30,293333	0,2	-0,493293
30,296667	0,2	-0,491209
30,300000	0,2	-0,488802
30,303333	0,2	-0,486686
30,306667	0,2	-0,485631
30,310000	0,2	-0,486054
30,313333	0,2	-0,487828
30,316667	0,2	-0,490261
30,320000	0,2	-0,492151
30,323333	0,2	-0,492377
30,326667	0,2	-0,490746
30,330000	0,2	-0,488258
30,333333	0,2	-0,486348
30,336667	0,2	-0,485742
30,340000	0,2	-0,486179
30,343333	0,2	-0,487128
30,346667	0,2	-0,488314
30,350000	0,2	-0,489625
30,353333	0,2	-0,490923
30,356667	0,2	-0,491959
30,360000	0,2	-0,492465
30,363333	0,2	-0,492342
30,366667	0,2	-0,491726
30,370000	0,2	-0,491006
30,373333	0,2	-0,490697
30,376667	0,2	-0,490966
30,380000	0,2	-0,491432
30,383333	0,2	-0,491663
30,386667	0,2	-0,491569
30,390000	0,2	-0,491251
30,393333	0,2	-0,490752
30,396667	0,2	-0,490165
30,400000	0,2	-0,489725
30,403333	0,2	-0,489510
30,406667	0,2	-0,489278
30,410000	0,2	-0,488842
30,413333	0,2	-0,488273
30,416667	0,2	-0,487622
30,420000	0,2	-0,486827
30,423333	0,2	-0,485874
30,426667	0,2	-0,484884
30,430000	0,2	-0,484201
30,433333	0,2	-0,484169
30,436667	0,2	-0,484823
30,440000	0,2	-0,486123
30,443333	0,2	-0,488204
30,446667	0,2	-0,491169
30,450000	0,2	-0,494743
30,453333	0,2	-0,498030
30,456667	0,2	-0,499956
30,460000	0,2	-0,500182
30,463333	0,2	-0,499227
30,466667	0,2	-0,497782
30,470000	0,2	-0,496176
30,473333	0,2	-0,494419
30,476667	0,2	-0,492716
30,480000	0,2	-0,491670
30,483333	0,2	-0,491639
30,486667	0,2	-0,492347
30,490000	0,2	-0,493326
30,493333	0,2	-0,494334
30,496667	0,2	-0,495343
30,500000	0,2	-0,496373
30,503333	0,2	-0,497329
30,506667	0,2	-0,498027
30,510000	0,2	-0,498368
30,513333	0,2	-0,498451
30,516667	0,2	-0,498517
30,520000	0,2	-0,498704
30,523333	0,2	-0,498799
30,526667	0,2	-0,498391
30,530000	0,2	-0,497510
30,533333	0,2	-0,496888
30,536667	0,2	-0,497175
30,540000	0,2	-0,498146
30,543333	0,2	-0,498969
30,546667	0,2	-0,499047
30,550000	0,2	-0,498392
30,553333	0,2	-0,497437
30,556667	0,2	-0,496735
30,560000	0,2	-0,496740
30,563333	0,2	-0,497594
30,566667	0,2	-0,498893
30,570000	0,2	-0,499878
30,573333	0,2	-0,500138
30,576667	0,2	-0,499960
30,580000	0,2	-0,499961
30,583333	0,2	-0,500548
30,586667	0,2	-0,501540
30,590000	0,2	-0,502298
30,593333	0,2	-0,502370
30,596667	0,2	-0,501864
30,600000	0,2	-0,501234
30,603333	0,2	-0,500858
30,606667	0,2	-0,500963
30,610000	0,2	-0,501923
30,613333	0,2	-0,503907
30,616667	0,2	-0,506152
30,620000	0,2	-0,507492
30,623333	0,2	-0,507516
30,626667	0,2	-0,506650
30,630000	0,2	-0,505453
30,633333	0,2	-0,504215
30,636667	0,2	-0,502992
30,640000	0,2	-0,501661
30,643333	0,2	-0,499963
30,646667	0,2	-0,497798
30,650000	0,2	-0,495512
30,653333	0,2	-0,493786
30,656667	0,2	-0,493107
30,660000	0,2	-0,493404
30,663333	0,2	-0,494180
30,666667	0,2	-0,494826
30,670000	0,2	-0,495001
30,673333	0,2	-0,495005
30,676667	0,2	-0,495520
30,680000	0,2	-0,496927
30,683333	0,2	-0,499083
30,686667	0,2	-0,501638
30,690000	0,2	-0,504230
30,693333	0,2	-0,506219
30,696667	0,2	-0,506718
30,700000	0,2	-0,505304
30,703333	0,2	-0,502484
30,706667	0,2	-0,499336
30,710000	0,2	-0,496924
30,713333	0,2	-0,495934
30,716667	0,2	-0,496361
30,720000	0,2	-0,497554
30,723333	0,2	-0,498676
30,726667	0,2	-0,498992
30,730000	0,2	-0,498238
30,733333	0,2	-0,496911
30,736667	0,2	-0,495735
30,740000	0,2	-0,494998
30,743333	0,2	-0,494552
30,746667	0,2	-0,494068
30,750000	0,2	-0,493190
30,753333	0,2	-0,491745
30,756667	0,2	-0,489939
30,760000	0,2	-0,488210
30,763333	0,2	-0,486832
30,766667	0,2	-0,485606
30,770000	0,2	-0,483899
30,773333	0,2	-0,481003
30,776667	0,2	-0,476393
30,780000	0,2	-0,469951
30,783333	0,2	-0,462221
30,786667	0,2	-0,454123
30,790000	0,2	-0,446204
30,793333	0,2	-0,438328
30,796667	0,2	-0,430145
30,800000	0,2	-0,421751
30,803333	0,2	-0,413748
30,806667	0,2	-0,406745
30,810000	0,2	-0,401074
30,813333	0,2	-0,396736
30,816667	0,2	-0,393260
30,820000	0,2	-0,389961
30,823333	0,2	-0,386523
30,826667	0,2	-0,382952
30,830000	0,2	-0,379287
30,833333	0,2	-0,375813
30,836667	0,2	-0,373200
30,840000	0,2	-0,372147
30,843333	0,2	-0,372857
30,846667	0,2	-0,374828
30,850000	0,2	-0,377466
30,853333	0,2	-0,380771
30,856667	0,2	-0,384928
30,860000	0,2	-0,389643
30,863333	0,2	-0,394388
30,866667	0,2	-0,398960
30,870000	0,2	-0,403621
30,873333	0,2	-0,408867
30,876667	0,2	-0,414964
30,880000	0,2	-0,421649
30,883333	0,2	-0,428485
30,886667	0,2	-0,435344
30,890000	0,2	-0,442206
30,893333	0,2	-0,448736
30,896667	0,2	-0,454593
30,900000	0,2	-0,460091
30,903333	0,2	-0,465906
30,906667	0,2	-0,472045
30,910000	0,2	-0,477673
30,913333	0,2	-0,482115
30,916667	0,2	-0,485467
30,920000	0,2	-0,488225
30,923333	0,2	-0,490740
30,926667	0,2	-0,492913
30,930000	0,2	-0,494459
30,933333	0,2	-0,495578
30,936667	0,2	-0,496898
30,940000	0,2	-0,498808
30,943333	0,2	-0,501221
30,946667	0,2	-0,503695
30,950000	0,2	-0,505653
30,953333	0,2	-0,506696
30,956667	0,2	-0,506746
30,960000	0,2	-0,505872
30,963333	0,2	-0,504117
30,966667	0,2	-0,501570
30,970000	0,2	-0,498473
30,973333	0,2	-0,495380
30,976667	0,2	-0,493222
30,980000	0,2	-0,492834
30,983333	0,2	-0,494135
30,986667	0,2	-0,495918
30,990000	0,2	-0,496822
30,993333	0,2	-0,496434
30,996667	0,2	-0,495336
31,000000	0,2	-0,494298
31,003333	0,2	-0,493465
31,006667	0,2	-0,492326
31,010000	0,2	-0,490395
31,013333	0,2	-0,487638
31,016667	0,2	-0,484443
31,020000	0,2	-0,481468
31,023333	0,2	-0,479308
31,026667	0,2	-0,477959
31,030000	0,2	-0,476630
31,033333	0,2	-0,474313
31,036667	0,2	-0,470588
31,040000	0,2	-0,465914
31,043333	0,2	-0,461482
31,046667	0,2	-0,458755
31,050000	0,2	-0,458443
31,053333	0,2	-0,459774
31,056667	0,2	-0,461220
31,060000	0,2	-0,461649
31,063333	0,2	-0,460838
31,066667	0,2	-0,459547
31,070000	0,2	-0,458898
31,073333	0,2	-0,459477
31,076667	0,2	-0,461326
31,080000	0,2	-0,464281
31,083333	0,2	-0,467843
31,086667	0,2	-0,471257
31,090000	0,2	-0,473863
31,093333	0,2	-0,475183
31,096667	0,2	-0,475242
31,100000	0,2	-0,475022
31,103333	0,2	-0,475852
31,106667	0,2	-0,478225
31,110000	0,2	-0,481591
31,113333	0,2	-0,485049
31,116667	0,2	-0,487841
31,120000	0,2	-0,489717
31,123333	0,2	-0,491191
31,126667	0,2	-0,493006
31,130000	0,2	-0,495369
31,133333	0,2	-0,498002
31,136667	0,2	-0,500615
31,140000	0,2	-0,503110
31,143333	0,2	-0,505477
31,146667	0,2	-0,507510
31,150000	0,2	-0,508773
31,153333	0,2	-0,509129
31,156667	0,2	-0,509096
31,160000	0,2	-0,509318
31,163333	0,2	-0,509829
31,166667	0,2	-0,510063
31,170000	0,2	-0,509481
31,173333	0,2	-0,508211
31,176667	0,2	-0,507105
31,180000	0,2	-0,507028
31,183333	0,2	-0,507991
31,186667	0,2	-0,509093
31,190000	0,2	-0,509437
31,193333	0,2	-0,509041
31,196667	0,2	-0,508691
31,200000	0,2	-0,509166
31,203333	0,2	-0,510864
31,206667	0,2	-0,513662
31,210000	0,2	-0,516769
31,213333	0,2	-0,519115
31,216667	0,2	-0,520130
31,220000	0,2	-0,520090
31,223333	0,2	-0,519663
31,226667	0,2	-0,519247
31,230000	0,2	-0,518932
31,233333	0,2	-0,518784
31,236667	0,2	-0,518831
31,240000	0,2	-0,519010
31,243333	0,2	-0,519274
31,246667	0,2	-0,519605
31,250000	0,2	-0,519998
31,253333	0,2	-0,520262
31,256667	0,2	-0,519928
31,260000	0,2	-0,518813
31,263333	0,2	-0,517345
31,266667	0,2	-0,516028
31,270000	0,2	-0,515034
31,273333	0,2	-0,514283
31,276667	0,2	-0,513687
31,280000	0,2	-0,513441
31,283333	0,2	-0,513783
31,286667	0,2	-0,514632
31,290000	0,2	-0,515863
31,293333	0,2	-0,517392
31,296667	0,2	-0,518969
31,300000	0,2	-0,520513
31,303333	0,2	-0,522318
31,306667	0,2	-0,524621
31,310000	0,2	-0,527220
31,313333	0,2	-0,529488
31,316667	0,2	-0,530731
31,320000	0,2	-0,530709
31,323333	0,2	-0,529754
31,326667	0,2	-0,528506
31,330000	0,2	-0,527610
31,333333	0,2	-0,527261
31,336667	0,2	-0,527042
31,340000	0,2	-0,526442
31,343333	0,2	-0,525385
31,346667	0,2	-0,524130
31,350000	0,2	-0,522812
31,353333	0,2	-0,521368
31,356667	0,2	-0,519846
31,360000	0,2	-0,518484
31,363333	0,2	-0,517526
31,366667	0,2	-0,517137
31,370000	0,2	-0,517367
31,373333	0,2	-0,518108
31,376667	0,2	-0,519189
31,380000	0,2	-0,520517
31,383333	0,2	-0,521945
31,386667	0,2	-0,523015
31,390000	0,2	-0,523159
31,393333	0,2	-0,522210
31,396667	0,2	-0,520520
31,400000	0,2	-0,518635
31,403333	0,2	-0,516935
31,406667	0,2	-0,515525
31,410000	0,2	-0,514419
31,413333	0,2	-0,513557
31,416667	0,2	-0,512752
31,420000	0,2	-0,511999
31,423333	0,2	-0,511536
31,426667	0,2	-0,511389
31,430000	0,2	-0,511352
31,433333	0,2	-0,511282
31,436667	0,2	-0,511073
31,440000	0,2	-0,510589
31,443333	0,2	-0,509721
31,446667	0,2	-0,508252
31,450000	0,2	-0,505848
31,453333	0,2	-0,502531
31,456667	0,2	-0,498896
31,460000	0,2	-0,495513
31,463333	0,2	-0,492411
31,466667	0,2	-0,489263
31,470000	0,2	-0,485740
31,473333	0,2	-0,481555
31,476667	0,2	-0,476508
31,480000	0,2	-0,470698
31,483333	0,2	-0,464318
31,486667	0,2	-0,457183
31,490000	0,2	-0,448996
31,493333	0,2	-0,440012
31,496667	0,2	-0,430962
31,500000	0,2	-0,422356
31,503333	0,2	-0,414148
31,506667	0,2	-0,406065
31,510000	0,2	-0,397936
31,513333	0,2	-0,389659
31,516667	0,2	-0,381264
31,520000	0,2	-0,373225
31,523333	0,2	-0,366348
31,526667	0,2	-0,361154
31,530000	0,2	-0,357476
31,533333	0,2	-0,354653
31,536667	0,2	-0,352206
31,540000	0,2	-0,350168
31,543333	0,2	-0,348572
31,546667	0,2	-0,347244
31,550000	0,2	-0,346238
31,553333	0,2	-0,345929
31,556667	0,2	-0,346629
31,560000	0,2	-0,348301
31,563333	0,2	-0,350547
31,566667	0,2	-0,352872
31,570000	0,2	-0,355099
31,573333	0,2	-0,357406
31,576667	0,2	-0,359885
31,580000	0,2	-0,362410
31,583333	0,2	-0,364938
31,586667	0,2	-0,367645
31,590000	0,2	-0,370695
31,593333	0,2	-0,373952
31,596667	0,2	-0,377020
31,600000	0,2	-0,379534
31,603333	0,2	-0,381311
31,606667	0,2	-0,382160
31,610000	0,2	-0,381740
31,613333	0,2	-0,379791
31,616667	0,2	-0,376330
31,620000	0,2	-0,371339
31,623333	0,2	-0,364473
31,626667	0,2	-0,355256
31,630000	0,2	-0,343492
31,633333	0,2	-0,329473
31,636667	0,2	-0,313559
31,640000	0,2	-0,295745
31,643333	0,2	-0,276018
31,646667	0,2	-0,254806
31,650000	0,2	-0,232692
31,653333	0,2	-0,209955
31,656667	0,2	-0,186710
31,660000	0,2	-0,163275
31,663333	0,2	-0,140076
31,666667	0,2	-0,117527
31,670000	0,2	-0,096216
31,673333	0,2	-0,076780
31,676667	0,2	-0,059691
31,680000	0,2	-0,045339
31,683333	0,2	-0,033931
31,686667	0,2	-0,025311
31,690000	0,2	-0,019125
31,693333	0,2	-0,015109
31,696667	0,2	-0,013287
31,700000	0,2	-0,014079
31,703333	0,2	-0,018182
31,706667	0,2	-0,025969
31,710000	0,2	-0,036972
31,713333	0,2	-0,050286
31,716667	0,2	-0,065395
31,720000	0,2	-0,082301
31,723333	0,2	-0,101019
31,726667	0,2	-0,121248
31,730000	0,2	-0,142258
31,733333	0,2	-0,163063
31,736667	0,2	-0,183158
31,740000	0,2	-0,202880
31,743333	0,2	-0,222758
31,746667	0,2	-0,242966
31,750000	0,2	-0,263322
31,753333	0,2	-0,283353
31,756667	0,2	-0,302565
31,760000	0,2	-0,320747
31,763333	0,2	-0,337707
31,766667	0,2	-0,353033
31,770000	0,2	-0,366332
31,773333	0,2	-0,377539
31,776667	0,2	-0,387092
31,780000	0,2	-0,395571
31,783333	0,2	-0,403168
31,786667	0,2	-0,409919
31,790000	0,2	-0,415949
31,793333	0,2	-0,421169
31,796667	0,2	-0,425230
31,800000	0,2	-0,427873
31,803333	0,2	-0,429268
31,806667	0,2	-0,430029
31,810000	0,2	-0,430709
31,813333	0,2	-0,431439
31,816667	0,2	-0,432111
31,820000	0,2	-0,432460
31,823333	0,2	-0,432113
31,826667	0,2	-0,431126
31,830000	0,2	-0,430165
31,833333	0,2	-0,429857
31,836667	0,2	-0,430333
31,840000	0,2	-0,431311
31,843333	0,2	-0,432331
31,846667	0,2	-0,433152
31,850000	0,2	-0,433951
31,853333	0,2	-0,434970
31,856667	0,2	-0,436206
31,860000	0,2	-0,437620
31,863333	0,2	-0,439381
31,866667	0,2	-0,441759
31,870000	0,2	-0,444879
31,873333	0,2	-0,448628
31,876667	0,2	-0,452588
31,880000	0,2	-0,456085
31,883333	0,2	-0,458606
31,886667	0,2	-0,460158
31,890000	0,2	-0,461100
31,893333	0,2	-0,461821
31,896667	0,2	-0,462633
31,900000	0,2	-0,463703
31,903333	0,2	-0,464955
31,906667	0,2	-0,466208
31,910000	0,2	-0,467478
31,913333	0,2	-0,469129
31,916667	0,2	-0,471709
31,920000	0,2	-0,475516
31,923333	0,2	-0,480081
31,926667	0,2	-0,484269
31,930000	0,2	-0,487069
31,933333	0,2	-0,488179
31,936667	0,2	-0,487943
31,940000	0,2	-0,487001
31,943333	0,2	-0,486157
31,946667	0,2	-0,486207
31,950000	0,2	-0,487357
31,953333	0,2	-0,489094
31,956667	0,2	-0,490832
31,960000	0,2	-0,492135
31,963333	0,2	-0,492475
31,966667	0,2	-0,491604
31,970000	0,2	-0,489882
31,973333	0,2	-0,487794
31,976667	0,2	-0,485602
31,980000	0,2	-0,483698
31,983333	0,2	-0,482726
31,986667	0,2	-0,483095
31,990000	0,2	-0,484641
31,993333	0,2	-0,486909
31,996667	0,2	-0,489476
32,000000	0,2	-0,491933
32,003333	0,2	-0,493816
32,006667	0,2	-0,494802
32,010000	0,2	-0,494954
32,013333	0,2	-0,494646
32,016667	0,2	-0,494279
32,020000	0,2	-0,494200
32,023333	0,2	-0,494705
32,026667	0,2	-0,495889
32,030000	0,2	-0,497384
32,033333	0,2	-0,498415
32,036667	0,2	-0,498412
32,040000	0,2	-0,497399
32,043333	0,2	-0,495672
32,046667	0,2	-0,493599
32,050000	0,2	-0,491840
32,053333	0,2	-0,491197
32,056667	0,2	-0,491867
32,060000	0,2	-0,492996
32,063333	0,2	-0,493207
32,066667	0,2	-0,491733
32,070000	0,2	-0,489028
32,073333	0,2	-0,486220
32,076667	0,2	-0,484268
32,080000	0,2	-0,483630
32,083333	0,2	-0,484092
32,086667	0,2	-0,484978
32,090000	0,2	-0,485937
32,093333	0,2	-0,487188
32,096667	0,2	-0,488995
32,100000	0,2	-0,491290
32,103333	0,2	-0,493521
32,106667	0,2	-0,494856
32,110000	0,2	-0,494970
32,113333	0,2	-0,494271
32,116667	0,2	-0,493214
32,120000	0,2	-0,492033
32,123333	0,2	-0,490895
32,126667	0,2	-0,489804
32,130000	0,2	-0,488591
32,133333	0,2	-0,487052
32,136667	0,2	-0,485128
32,140000	0,2	-0,483179
32,143333	0,2	-0,481735
32,146667	0,2	-0,481011
32,150000	0,2	-0,481101
32,153333	0,2	-0,482254
32,156667	0,2	-0,484655
32,160000	0,2	-0,488112
32,163333	0,2	-0,491924
32,166667	0,2	-0,495037
32,170000	0,2	-0,496527
32,173333	0,2	-0,496013
32,176667	0,2	-0,493749
32,180000	0,2	-0,490585
32,183333	0,2	-0,487652
32,186667	0,2	-0,485692
32,190000	0,2	-0,484696
32,193333	0,2	-0,484139
32,196667	0,2	-0,483431
32,200000	0,2	-0,482264
32,203333	0,2	-0,480733
32,206667	0,2	-0,479097
32,210000	0,2	-0,477359
32,213333	0,2	-0,475296
32,216667	0,2	-0,472934
32,220000	0,2	-0,470521
32,223333	0,2	-0,468126
32,226667	0,2	-0,465691
32,230000	0,2	-0,463237
32,233333	0,2	-0,460906
32,236667	0,2	-0,458942
32,240000	0,2	-0,457526
32,243333	0,2	-0,456586
32,246667	0,2	-0,455946
32,250000	0,2	-0,455557
32,253333	0,2	-0,455460
32,256667	0,2	-0,455622
32,260000	0,2	-0,455842
32,263333	0,2	-0,455721
32,266667	0,2	-0,454862
32,270000	0,2	-0,453337
32,273333	0,2	-0,451742
32,276667	0,2	-0,450594
32,280000	0,2	-0,449807
32,283333	0,2	-0,448921
32,286667	0,2	-0,447788
32,290000	0,2	-0,446740
32,293333	0,2	-0,446165
32,296667	0,2	-0,446431
32,300000	0,2	-0,447947
32,303333	0,2	-0,450659
32,306667	0,2	-0,453962
32,310000	0,2	-0,457377
32,313333	0,2	-0,460832
32,316667	0,2	-0,464440
32,320000	0,2	-0,468178
32,323333	0,2	-0,471686
32,326667	0,2	-0,474620
32,330000	0,2	-0,477149
32,333333	0,2	-0,479713
32,336667	0,2	-0,482349
32,340000	0,2	-0,484590
32,343333	0,2	-0,485970
32,346667	0,2	-0,486337
32,350000	0,2	-0,485760
32,353333	0,2	-0,484334
32,356667	0,2	-0,482125
32,360000	0,2	-0,479305
32,363333	0,2	-0,476270
32,366667	0,2	-0,473542
32,370000	0,2	-0,471544
32,373333	0,2	-0,470354
32,376667	0,2	-0,469755
32,380000	0,2	-0,469716
32,383333	0,2	-0,470474
32,386667	0,2	-0,472048
32,390000	0,2	-0,474102
32,393333	0,2	-0,476094
32,396667	0,2	-0,477362
32,400000	0,2	-0,477518
32,403333	0,2	-0,476831
32,406667	0,2	-0,476095
32,410000	0,2	-0,476202
32,413333	0,2	-0,477651
32,416667	0,2	-0,480225
32,420000	0,2	-0,483052
32,423333	0,2	-0,485001
32,426667	0,2	-0,485360
32,430000	0,2	-0,484205
32,433333	0,2	-0,482074
32,436667	0,2	-0,479697
32,440000	0,2	-0,477771
32,443333	0,2	-0,476520
32,446667	0,2	-0,475845
32,450000	0,2	-0,475830
32,453333	0,2	-0,476584
32,456667	0,2	-0,477889
32,460000	0,2	-0,479323
32,463333	0,2	-0,480526
32,466667	0,2	-0,481362
32,470000	0,2	-0,481997
32,473333	0,2	-0,482744
32,476667	0,2	-0,483664
32,480000	0,2	-0,484474
32,483333	0,2	-0,485021
32,486667	0,2	-0,485582
32,490000	0,2	-0,486338
32,493333	0,2	-0,486748
32,496667	0,2	-0,485939
32,500000	0,2	-0,483763
32,503333	0,2	-0,481229
32,506667	0,2	-0,479598
32,510000	0,2	-0,479156
32,513333	0,2	-0,479290
32,516667	0,2	-0,479401
32,520000	0,2	-0,479242
32,523333	0,2	-0,478778
32,526667	0,2	-0,478140
32,530000	0,2	-0,477552
32,533333	0,2	-0,477256
32,536667	0,2	-0,477399
32,540000	0,2	-0,477875
32,543333	0,2	-0,478464
32,546667	0,2	-0,479000
32,550000	0,2	-0,479295
32,553333	0,2	-0,479320
32,556667	0,2	-0,479231
32,560000	0,2	-0,478989
32,563333	0,2	-0,478544
32,566667	0,2	-0,478147
32,570000	0,2	-0,478025
32,573333	0,2	-0,478176
32,576667	0,2	-0,478446
32,580000	0,2	-0,478714
32,583333	0,2	-0,479246
32,586667	0,2	-0,480416
32,590000	0,2	-0,481952
32,593333	0,2	-0,483032
32,596667	0,2	-0,483024
32,600000	0,2	-0,481938
32,603333	0,2	-0,480445
32,606667	0,2	-0,479462
32,610000	0,2	-0,479531
32,613333	0,2	-0,480601
32,616667	0,2	-0,482241
32,620000	0,2	-0,483793
32,623333	0,2	-0,484654
32,626667	0,2	-0,484769
32,630000	0,2	-0,484462
32,633333	0,2	-0,483842
32,636667	0,2	-0,483005
32,640000	0,2	-0,482530
32,643333	0,2	-0,482944
32,646667	0,2	-0,484008
32,650000	0,2	-0,484965
32,653333	0,2	-0,485308
32,656667	0,2	-0,485200
32,660000	0,2	-0,485107
32,663333	0,2	-0,485181
32,666667	0,2	-0,485223
32,670000	0,2	-0,485063
32,673333	0,2	-0,484686
32,676667	0,2	-0,484212
32,680000	0,2	-0,483904
32,683333	0,2	-0,483905
32,686667	0,2	-0,484045
32,690000	0,2	-0,484123
32,693333	0,2	-0,484163
32,696667	0,2	-0,484310
32,700000	0,2	-0,484639
32,703333	0,2	-0,485158
32,706667	0,2	-0,485931
32,710000	0,2	-0,487037
32,713333	0,2	-0,488369
32,716667	0,2	-0,489590
32,720000	0,2	-0,490371
32,723333	0,2	-0,490562
32,726667	0,2	-0,490063
32,730000	0,2	-0,488806
32,733333	0,2	-0,487050
32,736667	0,2	-0,485373
32,740000	0,2	-0,484269
32,743333	0,2	-0,483887
32,746667	0,2	-0,484050
32,750000	0,2	-0,484289
32,753333	0,2	-0,484010
32,756667	0,2	-0,482897
32,760000	0,2	-0,481065
32,763333	0,2	-0,478694
32,766667	0,2	-0,475927
32,770000	0,2	-0,473362
32,773333	0,2	-0,472046
32,776667	0,2	-0,472524
32,780000	0,2	-0,474390
32,783333	0,2	-0,476867
32,786667	0,2	-0,479335
32,790000	0,2	-0,481306
32,793333	0,2	-0,482391
32,796667	0,2	-0,482566
32,800000	0,2	-0,482227
32,803333	0,2	-0,481748
32,806667	0,2	-0,481221
32,810000	0,2	-0,480601
32,813333	0,2	-0,479718
32,816667	0,2	-0,478314
32,820000	0,2	-0,476452
32,823333	0,2	-0,474619
32,826667	0,2	-0,473295
32,830000	0,2	-0,472586
32,833333	0,2	-0,472104
32,836667	0,2	-0,471335
32,840000	0,2	-0,470273
32,843333	0,2	-0,469364
32,846667	0,2	-0,469032
32,850000	0,2	-0,469587
32,853333	0,2	-0,471117
32,856667	0,2	-0,473221
32,860000	0,2	-0,475270
32,863333	0,2	-0,476868
32,866667	0,2	-0,477705
32,870000	0,2	-0,477473
32,873333	0,2	-0,476259
32,876667	0,2	-0,474781
32,880000	0,2	-0,473934
32,883333	0,2	-0,473957
32,886667	0,2	-0,474248
32,890000	0,2	-0,474276
32,893333	0,2	-0,474174
32,896667	0,2	-0,474191
32,900000	0,2	-0,474288
32,903333	0,2	-0,474480
32,906667	0,2	-0,474977
32,910000	0,2	-0,475792
32,913333	0,2	-0,476399
32,916667	0,2	-0,475908
32,920000	0,2	-0,473729
32,923333	0,2	-0,470226
32,926667	0,2	-0,466680
32,930000	0,2	-0,464416
32,933333	0,2	-0,464046
32,936667	0,2	-0,465427
32,940000	0,2	-0,467896
32,943333	0,2	-0,470526
32,946667	0,2	-0,472615
32,950000	0,2	-0,474010
32,953333	0,2	-0,474897
32,956667	0,2	-0,475441
32,960000	0,2	-0,475749
32,963333	0,2	-0,475964
32,966667	0,2	-0,476173
32,970000	0,2	-0,476372
32,973333	0,2	-0,476548
32,976667	0,2	-0,476573
32,980000	0,2	-0,476190
32,983333	0,2	-0,475315
32,986667	0,2	-0,474091
32,990000	0,2	-0,472669
32,993333	0,2	-0,471208
32,996667	0,2	-0,469847
33,000000	0,2	-0,468578
33,003333	0,2	-0,467480
33,006667	0,2	-0,467005
33,010000	0,2	-0,467593
33,013333	0,2	-0,469108
33,016667	0,2	-0,471060
33,020000	0,2	-0,473221
33,023333	0,2	-0,475514
33,026667	0,2	-0,477646
33,030000	0,2	-0,479307
33,033333	0,2	-0,480267
33,036667	0,2	-0,480183
33,040000	0,2	-0,479011
33,043333	0,2	-0,477450
33,046667	0,2	-0,476377
33,050000	0,2	-0,476080
33,053333	0,2	-0,476280
33,056667	0,2	-0,476442
33,060000	0,2	-0,476012
33,063333	0,2	-0,474750
33,066667	0,2	-0,473028
33,070000	0,2	-0,471486
33,073333	0,2	-0,470269
33,076667	0,2	-0,469090
33,080000	0,2	-0,467912
33,083333	0,2	-0,467064
33,086667	0,2	-0,466976
33,090000	0,2	-0,467909
33,093333	0,2	-0,469555
33,096667	0,2	-0,471190
33,100000	0,2	-0,472392
33,103333	0,2	-0,473212
33,106667	0,2	-0,473674
33,110000	0,2	-0,473559
33,113333	0,2	-0,472778
33,116667	0,2	-0,471809
33,120000	0,2	-0,471388
33,123333	0,2	-0,471624
33,126667	0,2	-0,471917
33,130000	0,2	-0,471663
33,133333	0,2	-0,470560
33,136667	0,2	-0,468557
33,140000	0,2	-0,466037
33,143333	0,2	-0,463809
33,146667	0,2	-0,462517
33,150000	0,2	-0,462216
33,153333	0,2	-0,462524
33,156667	0,2	-0,462871
33,160000	0,2	-0,462926
33,163333	0,2	-0,463012
33,166667	0,2	-0,463543
33,170000	0,2	-0,464206
33,173333	0,2	-0,464396
33,176667	0,2	-0,464173
33,180000	0,2	-0,464229
33,183333	0,2	-0,465153
33,186667	0,2	-0,466908
33,190000	0,2	-0,468824
33,193333	0,2	-0,470190
33,196667	0,2	-0,470844
33,200000	0,2	-0,471087
33,203333	0,2	-0,471065
33,206667	0,2	-0,470442
33,210000	0,2	-0,468831
33,213333	0,2	-0,466497
33,216667	0,2	-0,464216
33,220000	0,2	-0,462361
33,223333	0,2	-0,460758
33,226667	0,2	-0,459375
33,230000	0,2	-0,458507
33,233333	0,2	-0,458459
33,236667	0,2	-0,459322
33,240000	0,2	-0,460781
33,243333	0,2	-0,462340
33,246667	0,2	-0,463826
33,250000	0,2	-0,465346
33,253333	0,2	-0,466825
33,256667	0,2	-0,467927
33,260000	0,2	-0,468379
33,263333	0,2	-0,468197
33,266667	0,2	-0,467739
33,270000	0,2	-0,467477
33,273333	0,2	-0,467513
33,276667	0,2	-0,467566
33,280000	0,2	-0,467443
33,283333	0,2	-0,467298
33,286667	0,2	-0,467561
33,290000	0,2	-0,468481
33,293333	0,2	-0,469599
33,296667	0,2	-0,470042
33,300000	0,2	-0,469440
33,303333	0,2	-0,468237
33,306667	0,2	-0,466960
33,310000	0,2	-0,465410
33,313333	0,2	-0,463070
33,316667	0,2	-0,460234
33,320000	0,2	-0,458095
33,323333	0,2	-0,457588
33,326667	0,2	-0,458547
33,330000	0,2	-0,460039
33,333333	0,2	-0,461265
33,336667	0,2	-0,461923
33,340000	0,2	-0,462085
33,343333	0,2	-0,462057
33,346667	0,2	-0,462058
33,350000	0,2	-0,462100
33,353333	0,2	-0,462413
33,356667	0,2	-0,463323
33,360000	0,2	-0,464586
33,363333	0,2	-0,465481
33,366667	0,2	-0,465529
33,370000	0,2	-0,464591
33,373333	0,2	-0,462640
33,376667	0,2	-0,460052
33,380000	0,2	-0,457580
33,383333	0,2	-0,455663
33,386667	0,2	-0,454213
33,390000	0,2	-0,453102
33,393333	0,2	-0,452574
33,396667	0,2	-0,453058
33,400000	0,2	-0,454702
33,403333	0,2	-0,457298
33,406667	0,2	-0,460281
33,410000	0,2	-0,462681
33,413333	0,2	-0,463796
33,416667	0,2	-0,463878
33,420000	0,2	-0,463652
33,423333	0,2	-0,463612
33,426667	0,2	-0,463950
33,430000	0,2	-0,464532
33,433333	0,2	-0,464912
33,436667	0,2	-0,464733
33,440000	0,2	-0,463983
33,443333	0,2	-0,462735
33,446667	0,2	-0,460959
33,450000	0,2	-0,458704
33,453333	0,2	-0,456300
33,456667	0,2	-0,454072
33,460000	0,2	-0,452024
33,463333	0,2	-0,450216
33,466667	0,2	-0,448919
33,470000	0,2	-0,448055
33,473333	0,2	-0,447114
33,476667	0,2	-0,445910
33,480000	0,2	-0,444967
33,483333	0,2	-0,444928
33,486667	0,2	-0,445936
33,490000	0,2	-0,447693
33,493333	0,2	-0,449843
33,496667	0,2	-0,452149
33,500000	0,2	-0,454372
33,503333	0,2	-0,456240
33,506667	0,2	-0,457705
33,510000	0,2	-0,458960
33,513333	0,2	-0,460061
33,516667	0,2	-0,460790
33,520000	0,2	-0,460841
33,523333	0,2	-0,460059
33,526667	0,2	-0,458671
33,530000	0,2	-0,457203
33,533333	0,2	-0,456027
33,536667	0,2	-0,455058
33,540000	0,2	-0,453939
33,543333	0,2	-0,452581
33,546667	0,2	-0,451523
33,550000	0,2	-0,451604
33,553333	0,2	-0,453081
33,556667	0,2	-0,455205
33,560000	0,2	-0,456948
33,563333	0,2	-0,457947
33,566667	0,2	-0,458571
33,570000	0,2	-0,459317
33,573333	0,2	-0,460277
33,576667	0,2	-0,461161
33,580000	0,2	-0,461713
33,583333	0,2	-0,461917
33,586667	0,2	-0,461899
33,590000	0,2	-0,461874
33,593333	0,2	-0,462169
33,596667	0,2	-0,462931
33,600000	0,2	-0,463680
33,603333	0,2	-0,463690
33,606667	0,2	-0,462672
33,610000	0,2	-0,460733
33,613333	0,2	-0,458325
33,616667	0,2	-0,456506
33,620000	0,2	-0,456232
33,623333	0,2	-0,457251
33,626667	0,2	-0,458427
33,630000	0,2	-0,458965
33,633333	0,2	-0,458836
33,636667	0,2	-0,458445
33,640000	0,2	-0,458299
33,643333	0,2	-0,458684
33,646667	0,2	-0,459524
33,650000	0,2	-0,460621
33,653333	0,2	-0,461767
33,656667	0,2	-0,462803
33,660000	0,2	-0,463849
33,663333	0,2	-0,465031
33,666667	0,2	-0,466057
33,670000	0,2	-0,466543
33,673333	0,2	-0,466506
33,676667	0,2	-0,466115
33,680000	0,2	-0,465260
33,683333	0,2	-0,463833
33,686667	0,2	-0,462103
33,690000	0,2	-0,460564
33,693333	0,2	-0,459661
33,696667	0,2	-0,459501
33,700000	0,2	-0,459654
33,703333	0,2	-0,459548
33,706667	0,2	-0,459088
33,710000	0,2	-0,458631
33,713333	0,2	-0,458512
33,716667	0,2	-0,458851
33,720000	0,2	-0,459609
33,723333	0,2	-0,460580
33,726667	0,2	-0,461410
33,730000	0,2	-0,461835
33,733333	0,2	-0,461915
33,736667	0,2	-0,461939
33,740000	0,2	-0,462269
33,743333	0,2	-0,463182
33,746667	0,2	-0,464450
33,750000	0,2	-0,465313
33,753333	0,2	-0,465202
33,756667	0,2	-0,464226
33,760000	0,2	-0,462829
33,763333	0,2	-0,461388
33,766667	0,2	-0,460155
33,770000	0,2	-0,459211
33,773333	0,2	-0,458492
33,776667	0,2	-0,457917
33,780000	0,2	-0,457350
33,783333	0,2	-0,456828
33,786667	0,2	-0,456914
33,790000	0,2	-0,458221
33,793333	0,2	-0,460754
33,796667	0,2	-0,464129
33,800000	0,2	-0,467926
33,803333	0,2	-0,471634
33,806667	0,2	-0,474522
33,810000	0,2	-0,476000
33,813333	0,2	-0,476322
33,816667	0,2	-0,476229
33,820000	0,2	-0,476007
33,823333	0,2	-0,475528
33,826667	0,2	-0,474844
33,830000	0,2	-0,474275
33,833333	0,2	-0,474134
33,836667	0,2	-0,474581
33,840000	0,2	-0,475519
33,843333	0,2	-0,476389
33,846667	0,2	-0,476558
33,850000	0,2	-0,476046
33,853333	0,2	-0,475395
33,856667	0,2	-0,475041
33,860000	0,2	-0,475158
33,863333	0,2	-0,475724
33,866667	0,2	-0,476521
33,870000	0,2	-0,477368
33,873333	0,2	-0,478414
33,876667	0,2	-0,480087
33,880000	0,2	-0,482631
33,883333	0,2	-0,485757
33,886667	0,2	-0,488827
33,890000	0,2	-0,491246
33,893333	0,2	-0,492802
33,896667	0,2	-0,493855
33,900000	0,2	-0,495052
33,903333	0,2	-0,496720
33,906667	0,2	-0,498681
33,910000	0,2	-0,500586
33,913333	0,2	-0,502055
33,916667	0,2	-0,502751
33,920000	0,2	-0,502694
33,923333	0,2	-0,502275
33,926667	0,2	-0,501854
33,930000	0,2	-0,501480
33,933333	0,2	-0,500991
33,936667	0,2	-0,500360
33,940000	0,2	-0,499975
33,943333	0,2	-0,500347
33,946667	0,2	-0,501546
33,950000	0,2	-0,503221
33,953333	0,2	-0,505062
33,956667	0,2	-0,507028
33,960000	0,2	-0,509156
33,963333	0,2	-0,511283
33,966667	0,2	-0,513277
33,970000	0,2	-0,515485
33,973333	0,2	-0,518403
33,976667	0,2	-0,521916
33,980000	0,2	-0,525251
33,983333	0,2	-0,527575
33,986667	0,2	-0,528560
33,990000	0,2	-0,528385
33,993333	0,2	-0,527433
33,996667	0,2	-0,526378
34,000000	0,2	-0,526083
34,003333	0,2	-0,526874
34,006667	0,2	-0,528297
34,010000	0,2	-0,529748
34,013333	0,2	-0,530911
34,016667	0,2	-0,531518
34,020000	0,2	-0,531188
34,023333	0,2	-0,530023
34,026667	0,2	-0,529083
34,030000	0,2	-0,529715
34,033333	0,2	-0,532375
34,036667	0,2	-0,536410
34,040000	0,2	-0,540781
34,043333	0,2	-0,544687
34,046667	0,2	-0,547641
34,050000	0,2	-0,549377
34,053333	0,2	-0,549933
34,056667	0,2	-0,549824
34,060000	0,2	-0,549930
34,063333	0,2	-0,550843
34,066667	0,2	-0,552231
34,070000	0,2	-0,553227
34,073333	0,2	-0,553384
34,076667	0,2	-0,552849
34,080000	0,2	-0,551911
34,083333	0,2	-0,550624
34,086667	0,2	-0,548697
34,090000	0,2	-0,545957
34,093333	0,2	-0,542830
34,096667	0,2	-0,540080
34,100000	0,2	-0,538265
34,103333	0,2	-0,537600
34,106667	0,2	-0,538217
34,110000	0,2	-0,540200
34,113333	0,2	-0,543198
34,116667	0,2	-0,546392
34,120000	0,2	-0,549118
34,123333	0,2	-0,551161
34,126667	0,2	-0,552313
34,130000	0,2	-0,552258
34,133333	0,2	-0,551066
34,136667	0,2	-0,549461
34,140000	0,2	-0,548420
34,143333	0,2	-0,548301
34,146667	0,2	-0,548301
34,150000	0,2	-0,547104
34,153333	0,2	-0,544122
34,156667	0,2	-0,539965
34,160000	0,2	-0,535820
34,163333	0,2	-0,532284
34,166667	0,2	-0,528739
34,170000	0,2	-0,524272
34,173333	0,2	-0,519020
34,176667	0,2	-0,514258
34,180000	0,2	-0,511472
34,183333	0,2	-0,511349
34,186667	0,2	-0,513307
34,190000	0,2	-0,516002
34,193333	0,2	-0,518154
34,196667	0,2	-0,518839
34,200000	0,2	-0,517659
34,203333	0,2	-0,515075
34,206667	0,2	-0,512135
34,210000	0,2	-0,509574
34,213333	0,2	-0,507407
34,216667	0,2	-0,505301
34,220000	0,2	-0,503035
34,223333	0,2	-0,500522
34,226667	0,2	-0,497489
34,230000	0,2	-0,493505
34,233333	0,2	-0,488466
34,236667	0,2	-0,482710
34,240000	0,2	-0,476500
34,243333	0,2	-0,469816
34,246667	0,2	-0,462707
34,250000	0,2	-0,455396
34,253333	0,2	-0,448100
34,256667	0,2	-0,441253
34,260000	0,2	-0,435512
34,263333	0,2	-0,431253
34,266667	0,2	-0,428487
34,270000	0,2	-0,427236
34,273333	0,2	-0,427574
34,276667	0,2	-0,429202
34,280000	0,2	-0,431180
34,283333	0,2	-0,432354
34,286667	0,2	-0,432042
34,290000	0,2	-0,430395
34,293333	0,2	-0,428305
34,296667	0,2	-0,426530
34,300000	0,2	-0,424739
34,303333	0,2	-0,421886
34,306667	0,2	-0,417459
34,310000	0,2	-0,411788
34,313333	0,2	-0,405323
34,316667	0,2	-0,398284
34,320000	0,2	-0,390789
34,323333	0,2	-0,382943
34,326667	0,2	-0,375049
34,330000	0,2	-0,367763
34,333333	0,2	-0,361949
34,336667	0,2	-0,358244
34,340000	0,2	-0,356451
34,343333	0,2	-0,355596
34,346667	0,2	-0,354742
34,350000	0,2	-0,353491
34,353333	0,2	-0,351781
34,356667	0,2	-0,349689
34,360000	0,2	-0,347621
34,363333	0,2	-0,346135
34,366667	0,2	-0,345251
34,370000	0,2	-0,344324
34,373333	0,2	-0,342697
34,376667	0,2	-0,340261
34,380000	0,2	-0,337361
34,383333	0,2	-0,334267
34,386667	0,2	-0,330673
34,390000	0,2	-0,325834
34,393333	0,2	-0,319472
34,396667	0,2	-0,312191
34,400000	0,2	-0,304784
34,403333	0,2	-0,297667
34,406667	0,2	-0,291042
34,410000	0,2	-0,285079
34,413333	0,2	-0,279952
34,416667	0,2	-0,275841
34,420000	0,2	-0,272862
34,423333	0,2	-0,271022
34,426667	0,2	-0,270146
34,430000	0,2	-0,269678
34,433333	0,2	-0,268838
34,436667	0,2	-0,267147
34,440000	0,2	-0,264670
34,443333	0,2	-0,261910
34,446667	0,2	-0,259494
34,450000	0,2	-0,257623
34,453333	0,2	-0,255721
34,456667	0,2	-0,252801
34,460000	0,2	-0,248203
34,463333	0,2	-0,241979
34,466667	0,2	-0,234784
34,470000	0,2	-0,227525
34,473333	0,2	-0,220873
34,476667	0,2	-0,214957
34,480000	0,2	-0,209621
34,483333	0,2	-0,204907
34,486667	0,2	-0,200922
34,490000	0,2	-0,197338
34,493333	0,2	-0,193495
34,496667	0,2	-0,189176
34,500000	0,2	-0,185106
34,503333	0,2	-0,182407
34,506667	0,2	-0,181642
34,510000	0,2	-0,182573
34,513333	0,2	-0,184442
34,516667	0,2	-0,186157
34,520000	0,2	-0,186738
34,523333	0,2	-0,186027
34,526667	0,2	-0,184594
34,530000	0,2	-0,182704
34,533333	0,2	-0,179826
34,536667	0,2	-0,175423
34,540000	0,2	-0,169769
34,543333	0,2	-0,163602
34,546667	0,2	-0,157366
34,550000	0,2	-0,151197
34,553333	0,2	-0,145232
34,556667	0,2	-0,139516
34,560000	0,2	-0,134019
34,563333	0,2	-0,128770
34,566667	0,2	-0,123713
34,570000	0,2	-0,118868
34,573333	0,2	-0,114741
34,576667	0,2	-0,112024
34,580000	0,2	-0,110835
34,583333	0,2	-0,110702
34,586667	0,2	-0,111169
34,590000	0,2	-0,111966
34,593333	0,2	-0,112969
34,596667	0,2	-0,114351
34,600000	0,2	-0,116362
34,603333	0,2	-0,118795
34,606667	0,2	-0,120827
34,610000	0,2	-0,121377
34,613333	0,2	-0,119798
34,616667	0,2	-0,116207
34,620000	0,2	-0,111116
34,623333	0,2	-0,105085
34,626667	0,2	-0,098844
34,630000	0,2	-0,093397
34,633333	0,2	-0,089453
34,636667	0,2	-0,086704
34,640000	0,2	-0,084026
34,643333	0,2	-0,080429
34,646667	0,2	-0,075758
34,650000	0,2	-0,070789
34,653333	0,2	-0,066812
34,656667	0,2	-0,064813
34,660000	0,2	-0,064871
34,663333	0,2	-0,066421
34,666667	0,2	-0,068836
34,670000	0,2	-0,071423
34,673333	0,2	-0,073293
34,676667	0,2	-0,073844
34,680000	0,2	-0,073114
34,683333	0,2	-0,071420
34,686667	0,2	-0,068906
34,690000	0,2	-0,065344
34,693333	0,2	-0,060443
34,696667	0,2	-0,054463
34,700000	0,2	-0,048170
34,703333	0,2	-0,042133
34,706667	0,2	-0,036446
34,710000	0,2	-0,031077
34,713333	0,2	-0,025977
34,716667	0,2	-0,020881
34,720000	0,2	-0,015694
34,723333	0,2	-0,011010
34,726667	0,2	-0,007628
34,730000	0,2	-0,005738
34,733333	0,2	-0,004893
34,736667	0,2	-0,004393
34,740000	0,2	-0,003559
34,743333	0,2	-0,002004
34,746667	0,2	0,000214
34,750000	0,2	0,002719
34,753333	0,2	0,005111
34,756667	0,2	0,007207
34,760000	0,2	0,009072
34,763333	0,2	0,010993
34,766667	0,2	0,013276
34,770000	0,2	0,015969
34,773333	0,2	0,019015
34,776667	0,2	0,022561
34,780000	0,2	0,027005
34,783333	0,2	0,032715
34,786667	0,2	0,039467
34,790000	0,2	0,046412
34,793333	0,2	0,052953
34,796667	0,2	0,059203
34,800000	0,2	0,065353
34,803333	0,2	0,071113
34,806667	0,2	0,075823
34,810000	0,2	0,078997
34,813333	0,2	0,080894
34,816667	0,2	0,082197
34,820000	0,2	0,083185
34,823333	0,2	0,083888
34,826667	0,2	0,084799
34,830000	0,2	0,086488
34,833333	0,2	0,088704
34,836667	0,2	0,090637
34,840000	0,2	0,091793
34,843333	0,2	0,092388
34,846667	0,2	0,093286
34,850000	0,2	0,095484
34,853333	0,2	0,099443
34,856667	0,2	0,104839
34,860000	0,2	0,111016
34,863333	0,2	0,117556
34,866667	0,2	0,124184
34,870000	0,2	0,130555
34,873333	0,2	0,136508
34,876667	0,2	0,142152
34,880000	0,2	0,147480
34,883333	0,2	0,152146
34,886667	0,2	0,155670
34,890000	0,2	0,157753
34,893333	0,2	0,158288
34,896667	0,2	0,157210
34,900000	0,2	0,154833
34,903333	0,2	0,152105
34,906667	0,2	0,150106
34,910000	0,2	0,149752
34,913333	0,2	0,151699
34,916667	0,2	0,155639
34,920000	0,2	0,160167
34,923333	0,2	0,164058
34,926667	0,2	0,167176
34,930000	0,2	0,170127
34,933333	0,2	0,173741
34,936667	0,2	0,178628
34,940000	0,2	0,184636
34,943333	0,2	0,190972
34,946667	0,2	0,197018
34,950000	0,2	0,202779
34,953333	0,2	0,208398
34,956667	0,2	0,213809
34,960000	0,2	0,218825
34,963333	0,2	0,222895
34,966667	0,2	0,225087
34,970000	0,2	0,224957
34,973333	0,2	0,223170
34,976667	0,2	0,221052
34,980000	0,2	0,219652
34,983333	0,2	0,219326
34,986667	0,2	0,220034
34,990000	0,2	0,221518
34,993333	0,2	0,223273
34,996667	0,2	0,224979
35,000000	0,2	0,227059
35,003333	0,2	0,230259
35,006667	0,2	0,234743
35,010000	0,2	0,240236
35,013333	0,2	0,247055
35,016667	0,2	0,256347
35,020000	0,2	0,268898
35,023333	0,2	0,283836
35,026667	0,2	0,298946
35,030000	0,2	0,312179
35,033333	0,2	0,322644
35,036667	0,2	0,330569
35,040000	0,2	0,336595
35,043333	0,2	0,341070
35,046667	0,2	0,344010
35,050000	0,2	0,345432
35,053333	0,2	0,345383
35,056667	0,2	0,343873
35,060000	0,2	0,341136
35,063333	0,2	0,337973
35,066667	0,2	0,335609
35,070000	0,2	0,334992
35,073333	0,2	0,336201
35,076667	0,2	0,338362
35,080000	0,2	0,340336
35,083333	0,2	0,341914
35,086667	0,2	0,344035
35,090000	0,2	0,347731
35,093333	0,2	0,353394
35,096667	0,2	0,360918
35,100000	0,2	0,369846
35,103333	0,2	0,379514
35,106667	0,2	0,389357
35,110000	0,2	0,399026
35,113333	0,2	0,408270
35,116667	0,2	0,416535
35,120000	0,2	0,422699
35,123333	0,2	0,425744
35,126667	0,2	0,425869
35,130000	0,2	0,424648
35,133333	0,2	0,423862
35,136667	0,2	0,424200
35,140000	0,2	0,425100
35,143333	0,2	0,425608
35,146667	0,2	0,425229
35,150000	0,2	0,424250
35,153333	0,2	0,423447
35,156667	0,2	0,423491
35,160000	0,2	0,424668
35,163333	0,2	0,426953
35,166667	0,2	0,430059
35,170000	0,2	0,433565
35,173333	0,2	0,437324
35,176667	0,2	0,441526
35,180000	0,2	0,446238
35,183333	0,2	0,451262
35,186667	0,2	0,456366
35,190000	0,2	0,461498
35,193333	0,2	0,467014
35,196667	0,2	0,473436
35,200000	0,2	0,480754
35,203333	0,2	0,488389
35,206667	0,2	0,495952
35,210000	0,2	0,503484
35,213333	0,2	0,511139
35,216667	0,2	0,519200
35,220000	0,2	0,528236
35,223333	0,2	0,538682
35,226667	0,2	0,550226
35,230000	0,2	0,561818
35,233333	0,2	0,572268
35,236667	0,2	0,580717
35,240000	0,2	0,586814
35,243333	0,2	0,590860
35,246667	0,2	0,593584
35,250000	0,2	0,595323
35,253333	0,2	0,595515
35,256667	0,2	0,593319
35,260000	0,2	0,588641
35,263333	0,2	0,582376
35,266667	0,2	0,575743
35,270000	0,2	0,569484
35,273333	0,2	0,563629
35,276667	0,2	0,557808
35,280000	0,2	0,551713
35,283333	0,2	0,545343
35,286667	0,2	0,538902
35,290000	0,2	0,532637
35,293333	0,2	0,526603
35,296667	0,2	0,520536
35,300000	0,2	0,514295
35,303333	0,2	0,508217
35,306667	0,2	0,502862
35,310000	0,2	0,498601
35,313333	0,2	0,495298
35,316667	0,2	0,492313
35,320000	0,2	0,489099
35,323333	0,2	0,485755
35,326667	0,2	0,482872
35,330000	0,2	0,480944
35,333333	0,2	0,479848
35,336667	0,2	0,479109
35,340000	0,2	0,478604
35,343333	0,2	0,478428
35,346667	0,2	0,478346
35,350000	0,2	0,477899
35,353333	0,2	0,476606
35,356667	0,2	0,473923
35,360000	0,2	0,469666
35,363333	0,2	0,464410
35,366667	0,2	0,459085
35,370000	0,2	0,454392
35,373333	0,2	0,450727
35,376667	0,2	0,448141
35,380000	0,2	0,446177
35,383333	0,2	0,444333
35,386667	0,2	0,442601
35,390000	0,2	0,441259
35,393333	0,2	0,440526
35,396667	0,2	0,440483
35,400000	0,2	0,441124
35,403333	0,2	0,442575
35,406667	0,2	0,444942
35,410000	0,2	0,447908
35,413333	0,2	0,450916
35,416667	0,2	0,453576
35,420000	0,2	0,455529
35,423333	0,2	0,456463
35,426667	0,2	0,456585
35,430000	0,2	0,456542
35,433333	0,2	0,456581
35,436667	0,2	0,456178
35,440000	0,2	0,454515
35,443333	0,2	0,451070
35,446667	0,2	0,446033
35,450000	0,2	0,440198
35,453333	0,2	0,434345
35,456667	0,2	0,429031
35,460000	0,2	0,424805
35,463333	0,2	0,422119
35,466667	0,2	0,420956
35,470000	0,2	0,420767
35,473333	0,2	0,420908
35,476667	0,2	0,421131
35,480000	0,2	0,421634
35,483333	0,2	0,422917
35,486667	0,2	0,425688
35,490000	0,2	0,430570
35,493333	0,2	0,437660
35,496667	0,2	0,446440
35,500000	0,2	0,456019
35,503333	0,2	0,465525
35,506667	0,2	0,474363
35,510000	0,2	0,481903
35,513333	0,2	0,487212
35,516667	0,2	0,489419
35,520000	0,2	0,488075
35,523333	0,2	0,483191
35,526667	0,2	0,475369
35,530000	0,2	0,465634
35,533333	0,2	0,454926
35,536667	0,2	0,443959
35,540000	0,2	0,433328
35,543333	0,2	0,423522
35,546667	0,2	0,414821
35,550000	0,2	0,407151
35,553333	0,2	0,400204
35,556667	0,2	0,393773
35,560000	0,2	0,387854
35,563333	0,2	0,382592
35,566667	0,2	0,378402
35,570000	0,2	0,375926
35,573333	0,2	0,375216
35,576667	0,2	0,375147
35,580000	0,2	0,374244
35,583333	0,2	0,371800
35,586667	0,2	0,367925
35,590000	0,2	0,363039
35,593333	0,2	0,357659
35,596667	0,2	0,352355
35,600000	0,2	0,347469
35,603333	0,2	0,343015
35,606667	0,2	0,338905
35,610000	0,2	0,335020
35,613333	0,2	0,331090
35,616667	0,2	0,326845
35,620000	0,2	0,322307
35,623333	0,2	0,317589
35,626667	0,2	0,312503
35,630000	0,2	0,307069
35,633333	0,2	0,302176
35,636667	0,2	0,298978
35,640000	0,2	0,297835
35,643333	0,2	0,298127
35,646667	0,2	0,298729
35,650000	0,2	0,298571
35,653333	0,2	0,297124
35,656667	0,2	0,294301
35,660000	0,2	0,289971
35,663333	0,2	0,284208
35,666667	0,2	0,277794
35,670000	0,2	0,271570
35,673333	0,2	0,265626
35,676667	0,2	0,259582
35,680000	0,2	0,253184
35,683333	0,2	0,246461
35,686667	0,2	0,239399
35,690000	0,2	0,231668
35,693333	0,2	0,223095
35,696667	0,2	0,214232
35,700000	0,2	0,206021
35,703333	0,2	0,199033
35,706667	0,2	0,193240
35,710000	0,2	0,188362
35,713333	0,2	0,184367
35,716667	0,2	0,181678
35,720000	0,2	0,180819
35,723333	0,2	0,181715
35,726667	0,2	0,183457
35,730000	0,2	0,184830
35,733333	0,2	0,184959
35,736667	0,2	0,183547
35,740000	0,2	0,180871
35,743333	0,2	0,177613
35,746667	0,2	0,174231
35,750000	0,2	0,170404
35,753333	0,2	0,165329
35,756667	0,2	0,158476
35,760000	0,2	0,150162
35,763333	0,2	0,141478
35,766667	0,2	0,133492
35,770000	0,2	0,126628
35,773333	0,2	0,120753
35,776667	0,2	0,115438
35,780000	0,2	0,110009
35,783333	0,2	0,103748
35,786667	0,2	0,096496
35,790000	0,2	0,088834
35,793333	0,2	0,081581
35,796667	0,2	0,075319
35,800000	0,2	0,070226
35,803333	0,2	0,066129
35,806667	0,2	0,062676
35,810000	0,2	0,059383
35,813333	0,2	0,055721
35,816667	0,2	0,051558
35,820000	0,2	0,047324
35,823333	0,2	0,043536
35,826667	0,2	0,040126
35,830000	0,2	0,036261
35,833333	0,2	0,030952
35,836667	0,2	0,023821
35,840000	0,2	0,015209
35,843333	0,2	0,005781
35,846667	0,2	-0,003634
35,850000	0,2	-0,011936
35,853333	0,2	-0,018192
35,856667	0,2	-0,022433
35,860000	0,2	-0,025775
35,863333	0,2	-0,029647
35,866667	0,2	-0,034825
35,870000	0,2	-0,041137
35,873333	0,2	-0,047763
35,876667	0,2	-0,053619
35,880000	0,2	-0,057866
35,883333	0,2	-0,060330
35,886667	0,2	-0,061402
35,890000	0,2	-0,061734
35,893333	0,2	-0,062036
35,896667	0,2	-0,062820
35,900000	0,2	-0,064124
35,903333	0,2	-0,065592
35,906667	0,2	-0,067082
35,910000	0,2	-0,068962
35,913333	0,2	-0,071572
35,916667	0,2	-0,074886
35,920000	0,2	-0,078719
35,923333	0,2	-0,082770
35,926667	0,2	-0,086647
35,930000	0,2	-0,090058
35,933333	0,2	-0,092934
35,936667	0,2	-0,095585
35,940000	0,2	-0,098610
35,943333	0,2	-0,102358
35,946667	0,2	-0,106557
35,950000	0,2	-0,110569
35,953333	0,2	-0,113812
35,956667	0,2	-0,116001
35,960000	0,2	-0,117317
35,963333	0,2	-0,118375
35,966667	0,2	-0,119977
35,970000	0,2	-0,122951
35,973333	0,2	-0,127811
35,976667	0,2	-0,134048
35,980000	0,2	-0,140207
35,983333	0,2	-0,145319
35,986667	0,2	-0,149929
35,990000	0,2	-0,155484
35,993333	0,2	-0,163066
35,996667	0,2	-0,172654
36,000000	0,2	-0,183240
36,003333	0,2	-0,193423
36,006667	0,2	-0,202043
36,010000	0,2	-0,208596
36,013333	0,2	-0,213296
36,016667	0,2	-0,216820
36,020000	0,2	-0,219883
36,023333	0,2	-0,222754
36,026667	0,2	-0,225185
36,030000	0,2	-0,226984
36,033333	0,2	-0,228556
36,036667	0,2	-0,230545
36,040000	0,2	-0,232874
36,043333	0,2	-0,234514
36,046667	0,2	-0,234555
36,050000	0,2	-0,233365
36,053333	0,2	-0,232368
36,056667	0,2	-0,232766
36,060000	0,2	-0,234636
36,063333	0,2	-0,237323
36,066667	0,2	-0,240510
36,070000	0,2	-0,244474
36,073333	0,2	-0,249548
36,076667	0,2	-0,255916
36,080000	0,2	-0,263699
36,083333	0,2	-0,272617
36,086667	0,2	-0,281774
36,090000	0,2	-0,290163
36,093333	0,2	-0,297345
36,096667	0,2	-0,303700
36,100000	0,2	-0,310034
36,103333	0,2	-0,316648
36,106667	0,2	-0,322952
36,110000	0,2	-0,328263
36,113333	0,2	-0,332374
36,116667	0,2	-0,335280
36,120000	0,2	-0,336977
36,123333	0,2	-0,337613
36,126667	0,2	-0,337695
36,130000	0,2	-0,337980
36,133333	0,2	-0,339019
36,136667	0,2	-0,341022
36,140000	0,2	-0,343988
36,143333	0,2	-0,347602
36,146667	0,2	-0,351320
36,150000	0,2	-0,354790
36,153333	0,2	-0,357892
36,156667	0,2	-0,360549
36,160000	0,2	-0,362791
36,163333	0,2	-0,364712
36,166667	0,2	-0,366380
36,170000	0,2	-0,368066
36,173333	0,2	-0,370228
36,176667	0,2	-0,373098
36,180000	0,2	-0,376543
36,183333	0,2	-0,380136
36,186667	0,2	-0,383347
36,190000	0,2	-0,386013
36,193333	0,2	-0,388397
36,196667	0,2	-0,390618
36,200000	0,2	-0,392422
36,203333	0,2	-0,393566
36,206667	0,2	-0,394328
36,210000	0,2	-0,395517
36,213333	0,2	-0,397645
36,216667	0,2	-0,400310
36,220000	0,2	-0,402693
36,223333	0,2	-0,404450
36,226667	0,2	-0,406079
36,230000	0,2	-0,408510
36,233333	0,2	-0,412301
36,236667	0,2	-0,417444
36,240000	0,2	-0,423828
36,243333	0,2	-0,431358
36,246667	0,2	-0,439396
36,250000	0,2	-0,446650
36,253333	0,2	-0,452054
36,256667	0,2	-0,455548
36,260000	0,2	-0,457962
36,263333	0,2	-0,460268
36,266667	0,2	-0,462810
36,270000	0,2	-0,465374
36,273333	0,2	-0,467792
36,276667	0,2	-0,469975
36,280000	0,2	-0,471774
36,283333	0,2	-0,473289
36,286667	0,2	-0,474916
36,290000	0,2	-0,476933
36,293333	0,2	-0,479254
36,296667	0,2	-0,481426
36,300000	0,2	-0,482900
36,303333	0,2	-0,483604
36,306667	0,2	-0,484285
36,310000	0,2	-0,485880
36,313333	0,2	-0,488468
36,316667	0,2	-0,491348
36,320000	0,2	-0,493970
36,323333	0,2	-0,496261
36,326667	0,2	-0,498432
36,330000	0,2	-0,500762
36,333333	0,2	-0,503261
36,336667	0,2	-0,505467
36,340000	0,2	-0,506748
36,343333	0,2	-0,506882
36,346667	0,2	-0,506269
36,350000	0,2	-0,505553
36,353333	0,2	-0,505176
36,356667	0,2	-0,505391
36,360000	0,2	-0,506471
36,363333	0,2	-0,508525
36,366667	0,2	-0,511153
36,370000	0,2	-0,513674
36,373333	0,2	-0,515718
36,376667	0,2	-0,517398
36,380000	0,2	-0,518966
36,383333	0,2	-0,520449
36,386667	0,2	-0,521743
36,390000	0,2	-0,522983
36,393333	0,2	-0,524585
36,396667	0,2	-0,526825
36,400000	0,2	-0,529466
36,403333	0,2	-0,532001
36,406667	0,2	-0,534198
36,410000	0,2	-0,536258
36,413333	0,2	-0,538454
36,416667	0,2	-0,540684
36,420000	0,2	-0,542549
36,423333	0,2	-0,543863
36,426667	0,2	-0,544895
36,430000	0,2	-0,546008
36,433333	0,2	-0,547258
36,436667	0,2	-0,548577
36,440000	0,2	-0,550100
36,443333	0,2	-0,552108
36,446667	0,2	-0,554784
36,450000	0,2	-0,557918
36,453333	0,2	-0,560898
36,456667	0,2	-0,563127
36,460000	0,2	-0,564425
36,463333	0,2	-0,565166
36,466667	0,2	-0,566011
36,470000	0,2	-0,567305
36,473333	0,2	-0,568914
36,476667	0,2	-0,570705
36,480000	0,2	-0,572853
36,483333	0,2	-0,575562
36,486667	0,2	-0,578689
36,490000	0,2	-0,581934
36,493333	0,2	-0,585318
36,496667	0,2	-0,589013
36,500000	0,2	-0,592722
36,503333	0,2	-0,595666
36,506667	0,2	-0,597281
36,510000	0,2	-0,597654
36,513333	0,2	-0,597254
36,516667	0,2	-0,596676
36,520000	0,2	-0,596562
36,523333	0,2	-0,597187
36,526667	0,2	-0,598237
36,530000	0,2	-0,599309
36,533333	0,2	-0,600295
36,536667	0,2	-0,601225
36,540000	0,2	-0,602082
36,543333	0,2	-0,602749
36,546667	0,2	-0,603046
36,550000	0,2	-0,602872
36,553333	0,2	-0,602307
36,556667	0,2	-0,601715
36,560000	0,2	-0,601727
36,563333	0,2	-0,602774
36,566667	0,2	-0,604623
36,570000	0,2	-0,606550
36,573333	0,2	-0,607998
36,576667	0,2	-0,608931
36,580000	0,2	-0,609575
36,583333	0,2	-0,609957
36,586667	0,2	-0,609924
36,590000	0,2	-0,609543
36,593333	0,2	-0,609223
36,596667	0,2	-0,609327
36,600000	0,2	-0,609744
36,603333	0,2	-0,609953
36,606667	0,2	-0,609597
36,610000	0,2	-0,608837
36,613333	0,2	-0,608015
36,616667	0,2	-0,607214
36,620000	0,2	-0,606427
36,623333	0,2	-0,605797
36,626667	0,2	-0,605381
36,630000	0,2	-0,605175
36,633333	0,2	-0,605383
36,636667	0,2	-0,606177
36,640000	0,2	-0,607378
36,643333	0,2	-0,608638
36,646667	0,2	-0,609701
36,650000	0,2	-0,610582
36,653333	0,2	-0,611653
36,656667	0,2	-0,613232
36,660000	0,2	-0,615081
36,663333	0,2	-0,616593
36,666667	0,2	-0,617297
36,670000	0,2	-0,617069
36,673333	0,2	-0,616078
36,676667	0,2	-0,614691
36,680000	0,2	-0,613473
36,683333	0,2	-0,612950
36,686667	0,2	-0,613275
36,690000	0,2	-0,614194
36,693333	0,2	-0,615289
36,696667	0,2	-0,616397
36,700000	0,2	-0,617567
36,703333	0,2	-0,618652
36,706667	0,2	-0,619419
36,710000	0,2	-0,619910
36,713333	0,2	-0,620375
36,716667	0,2	-0,621014
36,720000	0,2	-0,621778
36,723333	0,2	-0,622378
36,726667	0,2	-0,622639
36,730000	0,2	-0,622686
36,733333	0,2	-0,622427
36,736667	0,2	-0,621255
36,740000	0,2	-0,618581
36,743333	0,2	-0,614205
36,746667	0,2	-0,608047
36,750000	0,2	-0,600008
36,753333	0,2	-0,590235
36,756667	0,2	-0,579244
36,760000	0,2	-0,567621
36,763333	0,2	-0,555719
36,766667	0,2	-0,543732
36,770000	0,2	-0,531857
36,773333	0,2	-0,520489
36,776667	0,2	-0,510431
36,780000	0,2	-0,502489
36,783333	0,2	-0,496773
36,786667	0,2	-0,492788
36,790000	0,2	-0,490074
36,793333	0,2	-0,488549
36,796667	0,2	-0,488410
36,800000	0,2	-0,489977
36,803333	0,2	-0,493602
36,806667	0,2	-0,499456
36,810000	0,2	-0,507108
36,813333	0,2	-0,515531
36,816667	0,2	-0,523888
36,820000	0,2	-0,532160
36,823333	0,2	-0,540707
36,826667	0,2	-0,549469
36,830000	0,2	-0,557896
36,833333	0,2	-0,565391
36,836667	0,2	-0,571649
36,840000	0,2	-0,576817
36,843333	0,2	-0,581489
36,846667	0,2	-0,586208
36,850000	0,2	-0,590855
36,853333	0,2	-0,594955
36,856667	0,2	-0,598497
36,860000	0,2	-0,601883
36,863333	0,2	-0,605310
36,866667	0,2	-0,608549
36,870000	0,2	-0,611172
36,873333	0,2	-0,613078
36,876667	0,2	-0,614837
36,880000	0,2	-0,617239
36,883333	0,2	-0,620546
36,886667	0,2	-0,624293
36,890000	0,2	-0,627654
36,893333	0,2	-0,629953
36,896667	0,2	-0,630891
36,900000	0,2	-0,630440
36,903333	0,2	-0,628862
36,906667	0,2	-0,626714
36,910000	0,2	-0,624586
36,913333	0,2	-0,622936
36,916667	0,2	-0,622033
36,920000	0,2	-0,621842
36,923333	0,2	-0,622070
36,926667	0,2	-0,622560
36,930000	0,2	-0,623677
36,933333	0,2	-0,625982
36,936667	0,2	-0,629478
36,940000	0,2	-0,633358
36,943333	0,2	-0,636348
36,946667	0,2	-0,637430
36,950000	0,2	-0,636627
36,953333	0,2	-0,634972
36,956667	0,2	-0,633590
36,960000	0,2	-0,632965
36,963333	0,2	-0,633096
36,966667	0,2	-0,633956
36,970000	0,2	-0,635287
36,973333	0,2	-0,636353
36,976667	0,2	-0,636486
36,980000	0,2	-0,635657
36,983333	0,2	-0,634304
36,986667	0,2	-0,632819
36,990000	0,2	-0,631213
36,993333	0,2	-0,629414
36,996667	0,2	-0,627874
37,000000	0,2	-0,627310
37,003333	0,2	-0,627760
37,006667	0,2	-0,628526
37,010000	0,2	-0,628967
37,013333	0,2	-0,628946
37,016667	0,2	-0,628733
37,020000	0,2	-0,628686
37,023333	0,2	-0,629102
37,026667	0,2	-0,630225
37,030000	0,2	-0,631941
37,033333	0,2	-0,633673
37,036667	0,2	-0,634803
37,040000	0,2	-0,635168
37,043333	0,2	-0,635366
37,046667	0,2	-0,636327
37,050000	0,2	-0,638261
37,053333	0,2	-0,640417
37,056667	0,2	-0,641955
37,060000	0,2	-0,642727
37,063333	0,2	-0,643092
37,066667	0,2	-0,643188
37,070000	0,2	-0,642795
37,073333	0,2	-0,641782
37,076667	0,2	-0,640308
37,080000	0,2	-0,638807
37,083333	0,2	-0,637927
37,086667	0,2	-0,638213
37,090000	0,2	-0,639852
37,093333	0,2	-0,642650
37,096667	0,2	-0,646009
37,100000	0,2	-0,649210
37,103333	0,2	-0,651778
37,106667	0,2	-0,653477
37,110000	0,2	-0,654315
37,113333	0,2	-0,654908
37,116667	0,2	-0,656303
37,120000	0,2	-0,658905
37,123333	0,2	-0,662104
37,126667	0,2	-0,664963
37,130000	0,2	-0,666750
37,133333	0,2	-0,667164
37,136667	0,2	-0,666392
37,140000	0,2	-0,664883
37,143333	0,2	-0,663232
37,146667	0,2	-0,662079
37,150000	0,2	-0,661826
37,153333	0,2	-0,662399
37,156667	0,2	-0,663146
37,160000	0,2	-0,663234
37,163333	0,2	-0,662453
37,166667	0,2	-0,661279
37,170000	0,2	-0,660186
37,173333	0,2	-0,659414
37,176667	0,2	-0,659275
37,180000	0,2	-0,660050
37,183333	0,2	-0,661526
37,186667	0,2	-0,663102
37,190000	0,2	-0,664306
37,193333	0,2	-0,665013
37,196667	0,2	-0,665347
37,200000	0,2	-0,665585
37,203333	0,2	-0,666067
37,206667	0,2	-0,667075
37,210000	0,2	-0,668733
37,213333	0,2	-0,670817
37,216667	0,2	-0,672608
37,220000	0,2	-0,673256
37,223333	0,2	-0,672491
37,226667	0,2	-0,670882
37,230000	0,2	-0,669416
37,233333	0,2	-0,668766
37,236667	0,2	-0,668950
37,240000	0,2	-0,669561
37,243333	0,2	-0,670200
37,246667	0,2	-0,670712
37,250000	0,2	-0,671061
37,253333	0,2	-0,671105
37,256667	0,2	-0,670593
37,260000	0,2	-0,669560
37,263333	0,2	-0,668648
37,266667	0,2	-0,668482
37,270000	0,2	-0,669013
37,273333	0,2	-0,670027
37,276667	0,2	-0,671608
37,280000	0,2	-0,673665
37,283333	0,2	-0,675687
37,286667	0,2	-0,677106
37,290000	0,2	-0,677520
37,293333	0,2	-0,676701
37,296667	0,2	-0,674796
37,300000	0,2	-0,672405
37,303333	0,2	-0,670124
37,306667	0,2	-0,668124
37,310000	0,2	-0,666324
37,313333	0,2	-0,664801
37,316667	0,2	-0,663843
37,320000	0,2	-0,663611
37,323333	0,2	-0,664171
37,326667	0,2	-0,665727
37,330000	0,2	-0,668045
37,333333	0,2	-0,669992
37,336667	0,2	-0,670479
37,340000	0,2	-0,669564
37,343333	0,2	-0,668296
37,346667	0,2	-0,667801
37,350000	0,2	-0,668569
37,353333	0,2	-0,670271
37,356667	0,2	-0,672168
37,360000	0,2	-0,673670
37,363333	0,2	-0,674607
37,366667	0,2	-0,675066
37,370000	0,2	-0,674938
37,373333	0,2	-0,673984
37,376667	0,2	-0,672353
37,380000	0,2	-0,670543
37,383333	0,2	-0,669098
37,386667	0,2	-0,668467
37,390000	0,2	-0,668686
37,393333	0,2	-0,669344
37,396667	0,2	-0,670031
37,400000	0,2	-0,670492
37,403333	0,2	-0,670558
37,406667	0,2	-0,670262
37,410000	0,2	-0,669870
37,413333	0,2	-0,669625
37,416667	0,2	-0,669586
37,420000	0,2	-0,669701
37,423333	0,2	-0,669829
37,426667	0,2	-0,669634
37,430000	0,2	-0,668690
37,433333	0,2	-0,666892
37,436667	0,2	-0,664619
37,440000	0,2	-0,662554
37,443333	0,2	-0,661332
37,446667	0,2	-0,661090
37,450000	0,2	-0,661471
37,453333	0,2	-0,662055
37,456667	0,2	-0,662455
37,460000	0,2	-0,662261
37,463333	0,2	-0,661264
37,466667	0,2	-0,659768
37,470000	0,2	-0,658527
37,473333	0,2	-0,658224
37,476667	0,2	-0,658955
37,480000	0,2	-0,660220
37,483333	0,2	-0,661291
37,486667	0,2	-0,661532
37,490000	0,2	-0,660623
37,493333	0,2	-0,658883
37,496667	0,2	-0,657360
37,500000	0,2	-0,657106
37,503333	0,2	-0,658295
37,506667	0,2	-0,660337
37,510000	0,2	-0,662389
37,513333	0,2	-0,663503
37,516667	0,2	-0,663141
37,520000	0,2	-0,661848
37,523333	0,2	-0,660751
37,526667	0,2	-0,660462
37,530000	0,2	-0,660824
37,533333	0,2	-0,661310
37,536667	0,2	-0,661459
37,540000	0,2	-0,660950
37,543333	0,2	-0,659425
37,546667	0,2	-0,656820
37,550000	0,2	-0,653876
37,553333	0,2	-0,651690
37,556667	0,2	-0,650867
37,560000	0,2	-0,651413
37,563333	0,2	-0,653048
37,566667	0,2	-0,655279
37,570000	0,2	-0,657470
37,573333	0,2	-0,659051
37,576667	0,2	-0,659812
37,580000	0,2	-0,659993
37,583333	0,2	-0,659714
37,586667	0,2	-0,658755
37,590000	0,2	-0,657352
37,593333	0,2	-0,656328
37,596667	0,2	-0,656156
37,600000	0,2	-0,656582
37,603333	0,2	-0,657123
37,606667	0,2	-0,657426
37,610000	0,2	-0,657129
37,613333	0,2	-0,655786
37,616667	0,2	-0,653302
37,620000	0,2	-0,650317
37,623333	0,2	-0,647775
37,626667	0,2	-0,646159
37,630000	0,2	-0,645395
37,633333	0,2	-0,645425
37,636667	0,2	-0,646361
37,640000	0,2	-0,647929
37,643333	0,2	-0,649368
37,646667	0,2	-0,650126
37,650000	0,2	-0,650300
37,653333	0,2	-0,650596
37,656667	0,2	-0,651787
37,660000	0,2	-0,653681
37,663333	0,2	-0,655005
37,666667	0,2	-0,654686
37,670000	0,2	-0,652958
37,673333	0,2	-0,651101
37,676667	0,2	-0,650307
37,680000	0,2	-0,651027
37,683333	0,2	-0,653157
37,686667	0,2	-0,656112
37,690000	0,2	-0,658801
37,693333	0,2	-0,660204
37,696667	0,2	-0,660033
37,700000	0,2	-0,658723
37,703333	0,2	-0,656923
37,706667	0,2	-0,654994
37,710000	0,2	-0,652918
37,713333	0,2	-0,650624
37,716667	0,2	-0,648312
37,720000	0,2	-0,646513
37,723333	0,2	-0,645762
37,726667	0,2	-0,646104
37,730000	0,2	-0,647077
37,733333	0,2	-0,648202
37,736667	0,2	-0,649233
37,740000	0,2	-0,650003
37,743333	0,2	-0,650510
37,746667	0,2	-0,651160
37,750000	0,2	-0,652396
37,753333	0,2	-0,654099
37,756667	0,2	-0,655700
37,760000	0,2	-0,656664
37,763333	0,2	-0,656691
37,766667	0,2	-0,655668
37,770000	0,2	-0,653723
37,773333	0,2	-0,651388
37,776667	0,2	-0,649393
37,780000	0,2	-0,648198
37,783333	0,2	-0,647804
37,786667	0,2	-0,647902
37,790000	0,2	-0,648337
37,793333	0,2	-0,649297
37,796667	0,2	-0,650743
37,800000	0,2	-0,652171
37,803333	0,2	-0,653235
37,806667	0,2	-0,654013
37,810000	0,2	-0,654489
37,813333	0,2	-0,654460
37,816667	0,2	-0,654010
37,820000	0,2	-0,653457
37,823333	0,2	-0,652954
37,826667	0,2	-0,652512
37,830000	0,2	-0,652171
37,833333	0,2	-0,652084
37,836667	0,2	-0,652395
37,840000	0,2	-0,652938
37,843333	0,2	-0,653363
37,846667	0,2	-0,653469
37,850000	0,2	-0,653079
37,853333	0,2	-0,652110
37,856667	0,2	-0,650736
37,860000	0,2	-0,649077
37,863333	0,2	-0,647247
37,866667	0,2	-0,645853
37,870000	0,2	-0,645680
37,873333	0,2	-0,646777
37,876667	0,2	-0,648383
37,880000	0,2	-0,649690
37,883333	0,2	-0,650359
37,886667	0,2	-0,650451
37,890000	0,2	-0,650166
37,893333	0,2	-0,649669
37,896667	0,2	-0,648885
37,900000	0,2	-0,647609
37,903333	0,2	-0,646156
37,906667	0,2	-0,645305
37,910000	0,2	-0,645338
37,913333	0,2	-0,645725
37,916667	0,2	-0,645748
37,920000	0,2	-0,645115
37,923333	0,2	-0,644118
37,926667	0,2	-0,643244
37,930000	0,2	-0,642669
37,933333	0,2	-0,642279
37,936667	0,2	-0,642050
37,940000	0,2	-0,642177
37,943333	0,2	-0,642673
37,946667	0,2	-0,642931
37,950000	0,2	-0,642234
37,953333	0,2	-0,640726
37,956667	0,2	-0,639362
37,960000	0,2	-0,639002
37,963333	0,2	-0,639738
37,966667	0,2	-0,640912
37,970000	0,2	-0,641653
37,973333	0,2	-0,641345
37,976667	0,2	-0,639811
37,980000	0,2	-0,637458
37,983333	0,2	-0,635178
37,986667	0,2	-0,633852
37,990000	0,2	-0,633925
37,993333	0,2	-0,635248
37,996667	0,2	-0,637196
38,000000	0,2	-0,639038
38,003333	0,2	-0,640194
38,006667	0,2	-0,640353
38,010000	0,2	-0,639627
38,013333	0,2	-0,638557
38,016667	0,2	-0,637676
38,020000	0,2	-0,637045
38,023333	0,2	-0,636454
38,026667	0,2	-0,635912
38,030000	0,2	-0,635666
38,033333	0,2	-0,635861
38,036667	0,2	-0,636416
38,040000	0,2	-0,637094
38,043333	0,2	-0,637645
38,046667	0,2	-0,637980
38,050000	0,2	-0,638139
38,053333	0,2	-0,638220
38,056667	0,2	-0,638369
38,060000	0,2	-0,638575
38,063333	0,2	-0,638557
38,066667	0,2	-0,637957
38,070000	0,2	-0,636662
38,073333	0,2	-0,635056
38,076667	0,2	-0,633815
38,080000	0,2	-0,633333
38,083333	0,2	-0,633445
38,086667	0,2	-0,633638
38,090000	0,2	-0,633391
38,093333	0,2	-0,632462
38,096667	0,2	-0,631027
38,100000	0,2	-0,629459
38,103333	0,2	-0,627911
38,106667	0,2	-0,626320
38,110000	0,2	-0,624847
38,113333	0,2	-0,623765
38,116667	0,2	-0,622873
38,120000	0,2	-0,621721
38,123333	0,2	-0,620367
38,126667	0,2	-0,619208
38,130000	0,2	-0,618291
38,133333	0,2	-0,617372
38,136667	0,2	-0,616177
38,140000	0,2	-0,614274
38,143333	0,2	-0,611278
38,146667	0,2	-0,607278
38,150000	0,2	-0,602696
38,153333	0,2	-0,597999
38,156667	0,2	-0,593715
38,160000	0,2	-0,590260
38,163333	0,2	-0,587426
38,166667	0,2	-0,584440
38,170000	0,2	-0,580817
38,173333	0,2	-0,576741
38,176667	0,2	-0,572532
38,180000	0,2	-0,568381
38,183333	0,2	-0,564669
38,186667	0,2	-0,561855
38,190000	0,2	-0,559998
38,193333	0,2	-0,558932
38,196667	0,2	-0,558645
38,200000	0,2	-0,559185
38,203333	0,2	-0,560504
38,206667	0,2	-0,562446
38,210000	0,2	-0,564819
38,213333	0,2	-0,567323
38,216667	0,2	-0,569513
38,220000	0,2	-0,571324
38,223333	0,2	-0,573300
38,226667	0,2	-0,575792
38,230000	0,2	-0,578395
38,233333	0,2	-0,580541
38,236667	0,2	-0,582231
38,240000	0,2	-0,583969
38,243333	0,2	-0,586185
38,246667	0,2	-0,588854
38,250000	0,2	-0,591494
38,253333	0,2	-0,593519
38,256667	0,2	-0,594727
38,260000	0,2	-0,595423
38,263333	0,2	-0,596167
38,266667	0,2	-0,597471
38,270000	0,2	-0,599457
38,273333	0,2	-0,601772
38,276667	0,2	-0,603885
38,280000	0,2	-0,605351
38,283333	0,2	-0,606002
38,286667	0,2	-0,606263
38,290000	0,2	-0,606919
38,293333	0,2	-0,608348
38,296667	0,2	-0,610297
38,300000	0,2	-0,612340
38,303333	0,2	-0,614318
38,306667	0,2	-0,616379
38,310000	0,2	-0,618650
38,313333	0,2	-0,620978
38,316667	0,2	-0,623069
38,320000	0,2	-0,624609
38,323333	0,2	-0,625309
38,326667	0,2	-0,625149
38,330000	0,2	-0,624491
38,333333	0,2	-0,623687
38,336667	0,2	-0,622678
38,340000	0,2	-0,621254
38,343333	0,2	-0,619660
38,346667	0,2	-0,618514
38,350000	0,2	-0,618186
38,353333	0,2	-0,618679
38,356667	0,2	-0,619855
38,360000	0,2	-0,621228
38,363333	0,2	-0,621934
38,366667	0,2	-0,621418
38,370000	0,2	-0,619988
38,373333	0,2	-0,618472
38,376667	0,2	-0,617536
38,380000	0,2	-0,617406
38,383333	0,2	-0,618041
38,386667	0,2	-0,619090
38,390000	0,2	-0,619674
38,393333	0,2	-0,618967
38,396667	0,2	-0,617135
38,400000	0,2	-0,615132
38,403333	0,2	-0,613767
38,406667	0,2	-0,613323
38,410000	0,2	-0,613683
38,413333	0,2	-0,614490
38,416667	0,2	-0,615364
38,420000	0,2	-0,616237
38,423333	0,2	-0,617392
38,426667	0,2	-0,619016
38,430000	0,2	-0,620795
38,433333	0,2	-0,622137
38,436667	0,2	-0,622706
38,440000	0,2	-0,622597
38,443333	0,2	-0,622237
38,446667	0,2	-0,622179
38,450000	0,2	-0,622679
38,453333	0,2	-0,623547
38,456667	0,2	-0,624566
38,460000	0,2	-0,625793
38,463333	0,2	-0,627268
38,466667	0,2	-0,628570
38,470000	0,2	-0,628877
38,473333	0,2	-0,627610
38,476667	0,2	-0,624922
38,480000	0,2	-0,621567
38,483333	0,2	-0,618477
38,486667	0,2	-0,616303
38,490000	0,2	-0,615053
38,493333	0,2	-0,614307
38,496667	0,2	-0,613811
38,500000	0,2	-0,613696
38,503333	0,2	-0,614210
38,506667	0,2	-0,615225
38,510000	0,2	-0,616109
38,513333	0,2	-0,616350
38,516667	0,2	-0,615996
38,520000	0,2	-0,615429
38,523333	0,2	-0,615033
38,526667	0,2	-0,614808
38,530000	0,2	-0,614393
38,533333	0,2	-0,613728
38,536667	0,2	-0,613295
38,540000	0,2	-0,613575
38,543333	0,2	-0,614460
38,546667	0,2	-0,615409
38,550000	0,2	-0,616138
38,553333	0,2	-0,616705
38,556667	0,2	-0,617054
38,560000	0,2	-0,616972
38,563333	0,2	-0,616403
38,566667	0,2	-0,615518
38,570000	0,2	-0,614463
38,573333	0,2	-0,613253
38,576667	0,2	-0,611994
38,580000	0,2	-0,610916
38,583333	0,2	-0,610155
38,586667	0,2	-0,609894
38,590000	0,2	-0,610486
38,593333	0,2	-0,611958
38,596667	0,2	-0,613967
38,600000	0,2	-0,616306
38,603333	0,2	-0,618852
38,606667	0,2	-0,621234
38,610000	0,2	-0,622905
38,613333	0,2	-0,623492
38,616667	0,2	-0,623041
38,620000	0,2	-0,621902
38,623333	0,2	-0,620486
38,626667	0,2	-0,619161
38,630000	0,2	-0,618053
38,633333	0,2	-0,617157
38,636667	0,2	-0,616677
38,640000	0,2	-0,616585
38,643333	0,2	-0,616191
38,646667	0,2	-0,614880
38,650000	0,2	-0,612931
38,653333	0,2	-0,611191
38,656667	0,2	-0,610093
38,660000	0,2	-0,609441
38,663333	0,2	-0,609048
38,666667	0,2	-0,608888
38,670000	0,2	-0,608780
38,673333	0,2	-0,608567
38,676667	0,2	-0,608484
38,680000	0,2	-0,609045
38,683333	0,2	-0,610682
38,686667	0,2	-0,613348
38,690000	0,2	-0,616207
38,693333	0,2	-0,618018
38,696667	0,2	-0,618205
38,700000	0,2	-0,617279
38,703333	0,2	-0,616015
38,706667	0,2	-0,614741
38,710000	0,2	-0,613656
38,713333	0,2	-0,613060
38,716667	0,2	-0,612932
38,720000	0,2	-0,612792
38,723333	0,2	-0,612150
38,726667	0,2	-0,610990
38,730000	0,2	-0,609968
38,733333	0,2	-0,609920
38,736667	0,2	-0,610862
38,740000	0,2	-0,611872
38,743333	0,2	-0,612040
38,746667	0,2	-0,611066
38,750000	0,2	-0,609476
38,753333	0,2	-0,608438
38,756667	0,2	-0,608771
38,760000	0,2	-0,610286
38,763333	0,2	-0,612182
38,766667	0,2	-0,613776
38,770000	0,2	-0,614764
38,773333	0,2	-0,614978
38,776667	0,2	-0,614257
38,780000	0,2	-0,612672
38,783333	0,2	-0,610690
38,786667	0,2	-0,608976
38,790000	0,2	-0,607936
38,793333	0,2	-0,607474
38,796667	0,2	-0,607259
38,800000	0,2	-0,607121
38,803333	0,2	-0,607055
38,806667	0,2	-0,607103
38,810000	0,2	-0,607469
38,813333	0,2	-0,608358
38,816667	0,2	-0,609523
38,820000	0,2	-0,610257
38,823333	0,2	-0,609991
38,826667	0,2	-0,608804
38,830000	0,2	-0,607349
38,833333	0,2	-0,606447
38,836667	0,2	-0,606502
38,840000	0,2	-0,607108
38,843333	0,2	-0,607551
38,846667	0,2	-0,607530
38,850000	0,2	-0,607104
38,853333	0,2	-0,606360
38,856667	0,2	-0,605392
38,860000	0,2	-0,604393
38,863333	0,2	-0,603690
38,866667	0,2	-0,603527
38,870000	0,2	-0,603722
38,873333	0,2	-0,603741
38,876667	0,2	-0,603253
38,880000	0,2	-0,602386
38,883333	0,2	-0,601495
38,886667	0,2	-0,600880
38,890000	0,2	-0,600728
38,893333	0,2	-0,601132
38,896667	0,2	-0,601889
38,900000	0,2	-0,602565
38,903333	0,2	-0,602934
38,906667	0,2	-0,603025
38,910000	0,2	-0,602904
38,913333	0,2	-0,602732
38,916667	0,2	-0,602848
38,920000	0,2	-0,603474
38,923333	0,2	-0,604329
38,926667	0,2	-0,604898
38,930000	0,2	-0,605034
38,933333	0,2	-0,604889
38,936667	0,2	-0,604507
38,940000	0,2	-0,603846
38,943333	0,2	-0,602918
38,946667	0,2	-0,601882
38,950000	0,2	-0,601080
38,953333	0,2	-0,600853
38,956667	0,2	-0,601324
38,960000	0,2	-0,602252
38,963333	0,2	-0,603092
38,966667	0,2	-0,603434
38,970000	0,2	-0,603318
38,973333	0,2	-0,603129
38,976667	0,2	-0,603192
38,980000	0,2	-0,603409
38,983333	0,2	-0,603451
38,986667	0,2	-0,603232
38,990000	0,2	-0,603002
38,993333	0,2	-0,603073
38,996667	0,2	-0,603568
39,000000	0,2	-0,604261
39,003333	0,2	-0,604677
39,006667	0,2	-0,604436
39,010000	0,2	-0,603440
39,013333	0,2	-0,601993
39,016667	0,2	-0,600803
39,020000	0,2	-0,600445
39,023333	0,2	-0,600910
39,026667	0,2	-0,601870
39,030000	0,2	-0,603001
39,033333	0,2	-0,604089
39,036667	0,2	-0,605081
39,040000	0,2	-0,605742
39,043333	0,2	-0,605488
39,046667	0,2	-0,604093
39,050000	0,2	-0,602178
39,053333	0,2	-0,600722
39,056667	0,2	-0,600415
39,060000	0,2	-0,601308
39,063333	0,2	-0,602708
39,066667	0,2	-0,603631
39,070000	0,2	-0,603609
39,073333	0,2	-0,602810
39,076667	0,2	-0,601581
39,080000	0,2	-0,600334
39,083333	0,2	-0,599506
39,086667	0,2	-0,599243
39,090000	0,2	-0,599384
39,093333	0,2	-0,599590
39,096667	0,2	-0,599274
39,100000	0,2	-0,597904
39,103333	0,2	-0,595661
39,106667	0,2	-0,593459
39,110000	0,2	-0,592103
39,113333	0,2	-0,591678
39,116667	0,2	-0,591843
39,120000	0,2	-0,592195
39,123333	0,2	-0,592313
39,126667	0,2	-0,591976
39,130000	0,2	-0,591310
39,133333	0,2	-0,590537
39,136667	0,2	-0,589796
39,140000	0,2	-0,589224
39,143333	0,2	-0,588794
39,146667	0,2	-0,588276
39,150000	0,2	-0,587836
39,153333	0,2	-0,588165
39,156667	0,2	-0,589688
39,160000	0,2	-0,592048
39,163333	0,2	-0,594457
39,166667	0,2	-0,596313
39,170000	0,2	-0,597375
39,173333	0,2	-0,597503
39,176667	0,2	-0,596662
39,180000	0,2	-0,595233
39,183333	0,2	-0,593873
39,186667	0,2	-0,592837
39,190000	0,2	-0,591890
39,193333	0,2	-0,590983
39,196667	0,2	-0,590362
39,200000	0,2	-0,590073
39,203333	0,2	-0,589908
39,206667	0,2	-0,589700
39,210000	0,2	-0,589336
39,213333	0,2	-0,588784
39,216667	0,2	-0,588183
39,220000	0,2	-0,587565
39,223333	0,2	-0,586960
39,226667	0,2	-0,586916
39,230000	0,2	-0,588182
39,233333	0,2	-0,590830
39,236667	0,2	-0,594203
39,240000	0,2	-0,597569
39,243333	0,2	-0,600292
39,246667	0,2	-0,601643
39,250000	0,2	-0,601201
39,253333	0,2	-0,599361
39,256667	0,2	-0,596957
39,260000	0,2	-0,594523
39,263333	0,2	-0,592263
39,266667	0,2	-0,590448
39,270000	0,2	-0,589380
39,273333	0,2	-0,589018
39,276667	0,2	-0,588968
39,280000	0,2	-0,588963
39,283333	0,2	-0,589147
39,286667	0,2	-0,589784
39,290000	0,2	-0,590795
39,293333	0,2	-0,591739
39,296667	0,2	-0,592189
39,300000	0,2	-0,592000
39,303333	0,2	-0,591291
39,306667	0,2	-0,590320
39,310000	0,2	-0,589440
39,313333	0,2	-0,588995
39,316667	0,2	-0,589178
39,320000	0,2	-0,590019
39,323333	0,2	-0,591324
39,326667	0,2	-0,592560
39,330000	0,2	-0,593123
39,333333	0,2	-0,592871
39,336667	0,2	-0,592355
39,340000	0,2	-0,592272
39,343333	0,2	-0,592671
39,346667	0,2	-0,593176
39,350000	0,2	-0,593679
39,353333	0,2	-0,594129
39,356667	0,2	-0,594108
39,360000	0,2	-0,593324
39,363333	0,2	-0,592100
39,366667	0,2	-0,591035
39,370000	0,2	-0,590551
39,373333	0,2	-0,590768
39,376667	0,2	-0,591344
39,380000	0,2	-0,591515
39,383333	0,2	-0,590799
39,386667	0,2	-0,589518
39,390000	0,2	-0,588332
39,393333	0,2	-0,587527
39,396667	0,2	-0,586964
39,400000	0,2	-0,586529
39,403333	0,2	-0,586347
39,406667	0,2	-0,586525
39,410000	0,2	-0,587028
39,413333	0,2	-0,587790
39,416667	0,2	-0,588641
39,420000	0,2	-0,589228
39,423333	0,2	-0,589244
39,426667	0,2	-0,588667
39,430000	0,2	-0,587820
39,433333	0,2	-0,587032
39,436667	0,2	-0,586196
39,440000	0,2	-0,584981
39,443333	0,2	-0,583482
39,446667	0,2	-0,582224
39,450000	0,2	-0,581676
39,453333	0,2	-0,582053
39,456667	0,2	-0,583388
39,460000	0,2	-0,585510
39,463333	0,2	-0,587977
39,466667	0,2	-0,590231
39,470000	0,2	-0,591802
39,473333	0,2	-0,592389
39,476667	0,2	-0,592086
39,480000	0,2	-0,591405
39,483333	0,2	-0,590795
39,486667	0,2	-0,590341
39,490000	0,2	-0,589916
39,493333	0,2	-0,589485
39,496667	0,2	-0,589179
39,500000	0,2	-0,589005
39,503333	0,2	-0,588830
39,506667	0,2	-0,588739
39,510000	0,2	-0,588916
39,513333	0,2	-0,589104
39,516667	0,2	-0,588701
39,520000	0,2	-0,587509
39,523333	0,2	-0,586021
39,526667	0,2	-0,584969
39,530000	0,2	-0,584743
39,533333	0,2	-0,585087
39,536667	0,2	-0,585382
39,540000	0,2	-0,585283
39,543333	0,2	-0,584881
39,546667	0,2	-0,584362
39,550000	0,2	-0,583843
39,553333	0,2	-0,583439
39,556667	0,2	-0,583271
39,560000	0,2	-0,583448
39,563333	0,2	-0,584003
39,566667	0,2	-0,584656
39,570000	0,2	-0,584787
39,573333	0,2	-0,584022
39,576667	0,2	-0,582683
39,580000	0,2	-0,581544
39,583333	0,2	-0,581224
39,586667	0,2	-0,581783
39,590000	0,2	-0,582777
39,593333	0,2	-0,583551
39,596667	0,2	-0,583544
39,600000	0,2	-0,582548
39,603333	0,2	-0,580779
39,606667	0,2	-0,578730
39,610000	0,2	-0,576910
39,613333	0,2	-0,575659
39,616667	0,2	-0,575185
39,620000	0,2	-0,575608
39,623333	0,2	-0,576764
39,626667	0,2	-0,578335
39,630000	0,2	-0,580260
39,633333	0,2	-0,582523
39,636667	0,2	-0,584688
39,640000	0,2	-0,586225
39,643333	0,2	-0,587025
39,646667	0,2	-0,587313
39,650000	0,2	-0,587253
39,653333	0,2	-0,586928
39,656667	0,2	-0,586543
39,660000	0,2	-0,586323
39,663333	0,2	-0,586362
39,666667	0,2	-0,586596
39,670000	0,2	-0,586733
39,673333	0,2	-0,586386
39,676667	0,2	-0,585450
39,680000	0,2	-0,584270
39,683333	0,2	-0,583446
39,686667	0,2	-0,583361
39,690000	0,2	-0,583827
39,693333	0,2	-0,584221
39,696667	0,2	-0,583950
39,700000	0,2	-0,582819
39,703333	0,2	-0,581122
39,706667	0,2	-0,579482
39,710000	0,2	-0,578453
39,713333	0,2	-0,578141
39,716667	0,2	-0,578269
39,720000	0,2	-0,578465
39,723333	0,2	-0,578491
39,726667	0,2	-0,578401
39,730000	0,2	-0,578369
39,733333	0,2	-0,578439
39,736667	0,2	-0,578638
39,740000	0,2	-0,578978
39,743333	0,2	-0,579204
39,746667	0,2	-0,578897
39,750000	0,2	-0,578016
39,753333	0,2	-0,577043
39,756667	0,2	-0,576459
39,760000	0,2	-0,576434
39,763333	0,2	-0,576911
39,766667	0,2	-0,577603
39,770000	0,2	-0,577994
39,773333	0,2	-0,577630
39,776667	0,2	-0,576562
39,780000	0,2	-0,575369
39,783333	0,2	-0,574719
39,786667	0,2	-0,575009
39,790000	0,2	-0,576198
39,793333	0,2	-0,577854
39,796667	0,2	-0,579430
39,800000	0,2	-0,580436
39,803333	0,2	-0,580571
39,806667	0,2	-0,579924
39,810000	0,2	-0,579056
39,813333	0,2	-0,578680
39,816667	0,2	-0,578930
39,820000	0,2	-0,579158
39,823333	0,2	-0,578678
39,826667	0,2	-0,577253
39,830000	0,2	-0,575100
39,833333	0,2	-0,572996
39,836667	0,2	-0,571916
39,840000	0,2	-0,572143
39,843333	0,2	-0,573108
39,846667	0,2	-0,573917
39,850000	0,2	-0,573914
39,853333	0,2	-0,573035
39,856667	0,2	-0,571651
39,860000	0,2	-0,570307
39,863333	0,2	-0,569760
39,866667	0,2	-0,570624
39,870000	0,2	-0,572744
39,873333	0,2	-0,575333
39,876667	0,2	-0,577701
39,880000	0,2	-0,579612
39,883333	0,2	-0,581050
39,886667	0,2	-0,581983
39,890000	0,2	-0,582344
39,893333	0,2	-0,582064
39,896667	0,2	-0,581108
39,900000	0,2	-0,579588
39,903333	0,2	-0,577697
39,906667	0,2	-0,575595
39,910000	0,2	-0,573634
39,913333	0,2	-0,572491
39,916667	0,2	-0,572651
39,920000	0,2	-0,573874
39,923333	0,2	-0,575455
39,926667	0,2	-0,576971
39,930000	0,2	-0,578474
39,933333	0,2	-0,579925
39,936667	0,2	-0,580955
39,940000	0,2	-0,581312
39,943333	0,2	-0,581036
39,946667	0,2	-0,580316
39,950000	0,2	-0,579456
39,953333	0,2	-0,578841
39,956667	0,2	-0,578703
39,960000	0,2	-0,578843
39,963333	0,2	-0,578744
39,966667	0,2	-0,578114
39,970000	0,2	-0,577119
39,973333	0,2	-0,576181
39,976667	0,2	-0,575634
39,980000	0,2	-0,575358
39,983333	0,2	-0,574836
39,986667	0,2	-0,573759
39,990000	0,2	-0,572355
39,993333	0,2	-0,570966
39,996667	0,2	-0,569689
40,000000	0,2	-0,568573
