# Supplementary material for: Dynamics of the compartmentalized Streptomyces chromosome during metabolic differentiation
Source: Nat Commun. 2021 Sep 1;12:5221. doi: 10.1038/s41467-021-25462-1 (PMC8410849; doi:10.1038/s41467-021-25462-1)
Supplement: Supplementary file 9 — Source Data [file 41467_2021_25462_MOESM9_ESM.zip › Source Data/Source_data_Supplementary-Fig_2C/WT_48h_3.txt]

File Path	chrom://actine-inst-00/ChromeleonLocal/Instrument Data/U3000/utilisateurs/Herve/stephanie congo 30-04-2021/05-05-21-congoSteph-insert-1.seq/740.smp/UV_VIS_2.channel/UV_VIS_2.chm
Channel	UV_VIS_2

Injection Information:
Data Vault	ChromeleonLocal
Injection	59-WT-MP5-48H-NT
Injection Number	59
Position	GC3
Comment	
Processing Method	Basic Quantitative
Instrument Method	Meth Congo40min
Type	Unknown
Status	Finished
Injection Date	12/05/2021
Injection Time	08:13:23
Injection Volume (µl)	80,000
Dilution Factor	1,0000
Weight	1,0000

Chromatogram Data Information:
Time Min. (min)	0,000000
Time Max. (min)	40,000000
Data Points	12001
Detector	UV
Generating Data System	Chromeleon 7.2.9.11323
Exporting Data System	Chromeleon 7.2.9.0
Operator	Instrument Controller
Signal Quantity	Absorbance
Signal Unit	mAU
Signal Min.	-3,057740
Signal Max.	152,581471
Channel	UV_VIS_2
Driver Name	DAD3000.dll
Channel Type	Evaluation
Min. Step (s)	0,2
Max. Step (s)	0,2
Average Step (s)	0,2

Signal Parameter Information:
Signal Info	WVL:297 nm

Chromatogram Data:
Time (min)	Step (s)	Value (mAU)
0,000000	n.a.	0,000000
0,003333	0,2	-0,000441
0,006667	0,2	-0,003767
0,010000	0,2	-0,015182
0,013333	0,2	-0,039136
0,016667	0,2	-0,074185
0,020000	0,2	-0,112754
0,023333	0,2	-0,145865
0,026667	0,2	-0,167711
0,030000	0,2	-0,177115
0,033333	0,2	-0,176270
0,036667	0,2	-0,168798
0,040000	0,2	-0,158623
0,043333	0,2	-0,149379
0,046667	0,2	-0,143445
0,050000	0,2	-0,141276
0,053333	0,2	-0,141926
0,056667	0,2	-0,144090
0,060000	0,2	-0,146894
0,063333	0,2	-0,150050
0,066667	0,2	-0,153482
0,070000	0,2	-0,157049
0,073333	0,2	-0,160330
0,076667	0,2	-0,162445
0,080000	0,2	-0,162592
0,083333	0,2	-0,160920
0,086667	0,2	-0,158641
0,090000	0,2	-0,157110
0,093333	0,2	-0,156902
0,096667	0,2	-0,157835
0,100000	0,2	-0,159426
0,103333	0,2	-0,161075
0,106667	0,2	-0,162245
0,110000	0,2	-0,162671
0,113333	0,2	-0,162465
0,116667	0,2	-0,162216
0,120000	0,2	-0,162813
0,123333	0,2	-0,164863
0,126667	0,2	-0,168355
0,130000	0,2	-0,172907
0,133333	0,2	-0,178143
0,136667	0,2	-0,183648
0,140000	0,2	-0,188941
0,143333	0,2	-0,193881
0,146667	0,2	-0,198790
0,150000	0,2	-0,204143
0,153333	0,2	-0,210373
0,156667	0,2	-0,217632
0,160000	0,2	-0,225448
0,163333	0,2	-0,232799
0,166667	0,2	-0,238730
0,170000	0,2	-0,242996
0,173333	0,2	-0,246191
0,176667	0,2	-0,249203
0,180000	0,2	-0,252495
0,183333	0,2	-0,255767
0,186667	0,2	-0,258454
0,190000	0,2	-0,260702
0,193333	0,2	-0,263394
0,196667	0,2	-0,267032
0,200000	0,2	-0,271170
0,203333	0,2	-0,275163
0,206667	0,2	-0,278994
0,210000	0,2	-0,282983
0,213333	0,2	-0,287077
0,216667	0,2	-0,291066
0,220000	0,2	-0,295262
0,223333	0,2	-0,300246
0,226667	0,2	-0,306078
0,230000	0,2	-0,312358
0,233333	0,2	-0,318745
0,236667	0,2	-0,324990
0,240000	0,2	-0,330920
0,243333	0,2	-0,336630
0,246667	0,2	-0,342096
0,250000	0,2	-0,346825
0,253333	0,2	-0,350579
0,256667	0,2	-0,353941
0,260000	0,2	-0,357641
0,263333	0,2	-0,361813
0,266667	0,2	-0,366262
0,270000	0,2	-0,370963
0,273333	0,2	-0,376075
0,276667	0,2	-0,381893
0,280000	0,2	-0,388637
0,283333	0,2	-0,395950
0,286667	0,2	-0,402880
0,290000	0,2	-0,408592
0,293333	0,2	-0,413034
0,296667	0,2	-0,416749
0,300000	0,2	-0,420146
0,303333	0,2	-0,423390
0,306667	0,2	-0,426869
0,310000	0,2	-0,431136
0,313333	0,2	-0,436336
0,316667	0,2	-0,442103
0,320000	0,2	-0,448039
0,323333	0,2	-0,454047
0,326667	0,2	-0,460165
0,330000	0,2	-0,466358
0,333333	0,2	-0,472626
0,336667	0,2	-0,479034
0,340000	0,2	-0,485399
0,343333	0,2	-0,491196
0,346667	0,2	-0,496122
0,350000	0,2	-0,500584
0,353333	0,2	-0,505417
0,356667	0,2	-0,511089
0,360000	0,2	-0,517264
0,363333	0,2	-0,523276
0,366667	0,2	-0,528795
0,370000	0,2	-0,533968
0,373333	0,2	-0,539395
0,376667	0,2	-0,545762
0,380000	0,2	-0,553103
0,383333	0,2	-0,560773
0,386667	0,2	-0,568123
0,390000	0,2	-0,574936
0,393333	0,2	-0,581430
0,396667	0,2	-0,587992
0,400000	0,2	-0,594814
0,403333	0,2	-0,601799
0,406667	0,2	-0,608735
0,410000	0,2	-0,615588
0,413333	0,2	-0,622560
0,416667	0,2	-0,629752
0,420000	0,2	-0,636900
0,423333	0,2	-0,643447
0,426667	0,2	-0,648895
0,430000	0,2	-0,653313
0,433333	0,2	-0,657448
0,436667	0,2	-0,662260
0,440000	0,2	-0,668361
0,443333	0,2	-0,675718
0,446667	0,2	-0,683568
0,450000	0,2	-0,690859
0,453333	0,2	-0,697196
0,456667	0,2	-0,703237
0,460000	0,2	-0,709966
0,463333	0,2	-0,717780
0,466667	0,2	-0,726469
0,470000	0,2	-0,735684
0,473333	0,2	-0,744972
0,476667	0,2	-0,753750
0,480000	0,2	-0,761615
0,483333	0,2	-0,768379
0,486667	0,2	-0,774079
0,490000	0,2	-0,779305
0,493333	0,2	-0,785008
0,496667	0,2	-0,791871
0,500000	0,2	-0,800103
0,503333	0,2	-0,809478
0,506667	0,2	-0,819197
0,510000	0,2	-0,828087
0,513333	0,2	-0,835366
0,516667	0,2	-0,841111
0,520000	0,2	-0,846139
0,523333	0,2	-0,851625
0,526667	0,2	-0,858389
0,530000	0,2	-0,866251
0,533333	0,2	-0,874347
0,536667	0,2	-0,882168
0,540000	0,2	-0,889970
0,543333	0,2	-0,898320
0,546667	0,2	-0,907748
0,550000	0,2	-0,918486
0,553333	0,2	-0,930025
0,556667	0,2	-0,941352
0,560000	0,2	-0,951902
0,563333	0,2	-0,961874
0,566667	0,2	-0,971719
0,570000	0,2	-0,981687
0,573333	0,2	-0,991775
0,576667	0,2	-1,001793
0,580000	0,2	-1,011330
0,583333	0,2	-1,019875
0,586667	0,2	-1,027390
0,590000	0,2	-1,034698
0,593333	0,2	-1,042793
0,596667	0,2	-1,051849
0,600000	0,2	-1,061270
0,603333	0,2	-1,070494
0,606667	0,2	-1,079423
0,610000	0,2	-1,088234
0,613333	0,2	-1,097244
0,616667	0,2	-1,106781
0,620000	0,2	-1,116779
0,623333	0,2	-1,127029
0,626667	0,2	-1,138052
0,630000	0,2	-1,150793
0,633333	0,2	-1,165212
0,636667	0,2	-1,180049
0,640000	0,2	-1,194118
0,643333	0,2	-1,207128
0,646667	0,2	-1,219375
0,650000	0,2	-1,231227
0,653333	0,2	-1,242939
0,656667	0,2	-1,254748
0,660000	0,2	-1,266795
0,663333	0,2	-1,278847
0,666667	0,2	-1,290527
0,670000	0,2	-1,301845
0,673333	0,2	-1,313206
0,676667	0,2	-1,324944
0,680000	0,2	-1,336943
0,683333	0,2	-1,348806
0,686667	0,2	-1,360303
0,690000	0,2	-1,371526
0,693333	0,2	-1,383038
0,696667	0,2	-1,395988
0,700000	0,2	-1,411407
0,703333	0,2	-1,429075
0,706667	0,2	-1,447435
0,710000	0,2	-1,464781
0,713333	0,2	-1,480380
0,716667	0,2	-1,494491
0,720000	0,2	-1,507759
0,723333	0,2	-1,520952
0,726667	0,2	-1,534838
0,730000	0,2	-1,549730
0,733333	0,2	-1,565209
0,736667	0,2	-1,580462
0,740000	0,2	-1,594828
0,743333	0,2	-1,608220
0,746667	0,2	-1,621138
0,750000	0,2	-1,634171
0,753333	0,2	-1,647646
0,756667	0,2	-1,661760
0,760000	0,2	-1,676634
0,763333	0,2	-1,692135
0,766667	0,2	-1,707951
0,770000	0,2	-1,723763
0,773333	0,2	-1,739412
0,776667	0,2	-1,755105
0,780000	0,2	-1,771394
0,783333	0,2	-1,788820
0,786667	0,2	-1,807570
0,790000	0,2	-1,827561
0,793333	0,2	-1,848563
0,796667	0,2	-1,869861
0,800000	0,2	-1,890407
0,803333	0,2	-1,909852
0,806667	0,2	-1,928755
0,810000	0,2	-1,947546
0,813333	0,2	-1,965993
0,816667	0,2	-1,983756
0,820000	0,2	-2,001110
0,823333	0,2	-2,018868
0,826667	0,2	-2,037437
0,830000	0,2	-2,056297
0,833333	0,2	-2,074591
0,836667	0,2	-2,091750
0,840000	0,2	-2,107768
0,843333	0,2	-2,123362
0,846667	0,2	-2,139648
0,850000	0,2	-2,157491
0,853333	0,2	-2,177097
0,856667	0,2	-2,198016
0,860000	0,2	-2,219526
0,863333	0,2	-2,240907
0,866667	0,2	-2,261439
0,870000	0,2	-2,280743
0,873333	0,2	-2,299248
0,876667	0,2	-2,317981
0,880000	0,2	-2,337765
0,883333	0,2	-2,358498
0,886667	0,2	-2,379149
0,890000	0,2	-2,398594
0,893333	0,2	-2,416524
0,896667	0,2	-2,433406
0,900000	0,2	-2,449641
0,903333	0,2	-2,465047
0,906667	0,2	-2,479279
0,910000	0,2	-2,492496
0,913333	0,2	-2,505402
0,916667	0,2	-2,518660
0,920000	0,2	-2,532508
0,923333	0,2	-2,547044
0,926667	0,2	-2,562476
0,930000	0,2	-2,578882
0,933333	0,2	-2,596217
0,936667	0,2	-2,614648
0,940000	0,2	-2,634385
0,943333	0,2	-2,655218
0,946667	0,2	-2,676326
0,950000	0,2	-2,696405
0,953333	0,2	-2,714399
0,956667	0,2	-2,730440
0,960000	0,2	-2,745754
0,963333	0,2	-2,761581
0,966667	0,2	-2,778218
0,970000	0,2	-2,794791
0,973333	0,2	-2,809949
0,976667	0,2	-2,823052
0,980000	0,2	-2,834668
0,983333	0,2	-2,845824
0,986667	0,2	-2,856820
0,990000	0,2	-2,867036
0,993333	0,2	-2,876041
0,996667	0,2	-2,884312
1,000000	0,2	-2,892638
1,003333	0,2	-2,901552
1,006667	0,2	-2,911461
1,010000	0,2	-2,922554
1,013333	0,2	-2,934332
1,016667	0,2	-2,945693
1,020000	0,2	-2,955879
1,023333	0,2	-2,965194
1,026667	0,2	-2,974524
1,030000	0,2	-2,984332
1,033333	0,2	-2,994284
1,036667	0,2	-3,003763
1,040000	0,2	-3,012471
1,043333	0,2	-3,020338
1,046667	0,2	-3,027054
1,050000	0,2	-3,032155
1,053333	0,2	-3,035476
1,056667	0,2	-3,037314
1,060000	0,2	-3,038187
1,063333	0,2	-3,038481
1,066667	0,2	-3,038331
1,070000	0,2	-3,037763
1,073333	0,2	-3,036883
1,076667	0,2	-3,035887
1,080000	0,2	-3,034979
1,083333	0,2	-3,034535
1,086667	0,2	-3,035096
1,090000	0,2	-3,036869
1,093333	0,2	-3,039544
1,096667	0,2	-3,042681
1,100000	0,2	-3,045844
1,103333	0,2	-3,048337
1,106667	0,2	-3,049523
1,110000	0,2	-3,049792
1,113333	0,2	-3,050569
1,116667	0,2	-3,052758
1,120000	0,2	-3,055672
1,123333	0,2	-3,057740
1,126667	0,2	-3,057617
1,130000	0,2	-3,054770
1,133333	0,2	-3,049639
1,136667	0,2	-3,043025
1,140000	0,2	-3,035342
1,143333	0,2	-3,026773
1,146667	0,2	-3,017816
1,150000	0,2	-3,009371
1,153333	0,2	-3,002315
1,156667	0,2	-2,996789
1,160000	0,2	-2,992018
1,163333	0,2	-2,987059
1,166667	0,2	-2,981487
1,170000	0,2	-2,975486
1,173333	0,2	-2,969651
1,176667	0,2	-2,964716
1,180000	0,2	-2,961319
1,183333	0,2	-2,959479
1,186667	0,2	-2,958125
1,190000	0,2	-2,955805
1,193333	0,2	-2,951832
1,196667	0,2	-2,946465
1,200000	0,2	-2,940330
1,203333	0,2	-2,933676
1,206667	0,2	-2,925983
1,210000	0,2	-2,916488
1,213333	0,2	-2,905237
1,216667	0,2	-2,893378
1,220000	0,2	-2,882360
1,223333	0,2	-2,872826
1,226667	0,2	-2,864147
1,230000	0,2	-2,855074
1,233333	0,2	-2,844959
1,236667	0,2	-2,834386
1,240000	0,2	-2,824842
1,243333	0,2	-2,817876
1,246667	0,2	-2,814121
1,250000	0,2	-2,812614
1,253333	0,2	-2,811037
1,256667	0,2	-2,806989
1,260000	0,2	-2,799439
1,263333	0,2	-2,789345
1,266667	0,2	-2,778755
1,270000	0,2	-2,769008
1,273333	0,2	-2,760016
1,276667	0,2	-2,751027
1,280000	0,2	-2,741319
1,283333	0,2	-2,730586
1,286667	0,2	-2,719202
1,290000	0,2	-2,707861
1,293333	0,2	-2,696912
1,296667	0,2	-2,686184
1,300000	0,2	-2,675365
1,303333	0,2	-2,664420
1,306667	0,2	-2,653604
1,310000	0,2	-2,643229
1,313333	0,2	-2,633397
1,316667	0,2	-2,623889
1,320000	0,2	-2,614592
1,323333	0,2	-2,605983
1,326667	0,2	-2,598637
1,330000	0,2	-2,592408
1,333333	0,2	-2,586607
1,336667	0,2	-2,580623
1,340000	0,2	-2,574133
1,343333	0,2	-2,566996
1,346667	0,2	-2,559256
1,350000	0,2	-2,551453
1,353333	0,2	-2,544447
1,356667	0,2	-2,538481
1,360000	0,2	-2,532744
1,363333	0,2	-2,526052
1,366667	0,2	-2,517880
1,370000	0,2	-2,508701
1,373333	0,2	-2,499342
1,376667	0,2	-2,490238
1,380000	0,2	-2,481336
1,383333	0,2	-2,472358
1,386667	0,2	-2,463152
1,390000	0,2	-2,454007
1,393333	0,2	-2,445661
1,396667	0,2	-2,438879
1,400000	0,2	-2,433889
1,403333	0,2	-2,430119
1,406667	0,2	-2,426443
1,410000	0,2	-2,421736
1,413333	0,2	-2,415495
1,416667	0,2	-2,408151
1,420000	0,2	-2,400634
1,423333	0,2	-2,393580
1,426667	0,2	-2,387069
1,430000	0,2	-2,380871
1,433333	0,2	-2,374750
1,436667	0,2	-2,368484
1,440000	0,2	-2,361710
1,443333	0,2	-2,354171
1,446667	0,2	-2,346065
1,450000	0,2	-2,337786
1,453333	0,2	-2,329578
1,456667	0,2	-2,321702
1,460000	0,2	-2,314576
1,463333	0,2	-2,308348
1,466667	0,2	-2,302724
1,470000	0,2	-2,297479
1,473333	0,2	-2,292802
1,476667	0,2	-2,289089
1,480000	0,2	-2,286538
1,483333	0,2	-2,284820
1,486667	0,2	-2,283012
1,490000	0,2	-2,279979
1,493333	0,2	-2,275067
1,496667	0,2	-2,268455
1,500000	0,2	-2,260966
1,503333	0,2	-2,253766
1,506667	0,2	-2,247841
1,510000	0,2	-2,243394
1,513333	0,2	-2,239803
1,516667	0,2	-2,236106
1,520000	0,2	-2,231645
1,523333	0,2	-2,226416
1,526667	0,2	-2,220689
1,530000	0,2	-2,214489
1,533333	0,2	-2,207759
1,536667	0,2	-2,200776
1,540000	0,2	-2,194015
1,543333	0,2	-2,187701
1,546667	0,2	-2,181879
1,550000	0,2	-2,176643
1,553333	0,2	-2,171839
1,556667	0,2	-2,167056
1,560000	0,2	-2,162293
1,563333	0,2	-2,157995
1,566667	0,2	-2,154303
1,570000	0,2	-2,150789
1,573333	0,2	-2,146900
1,576667	0,2	-2,142430
1,580000	0,2	-2,137665
1,583333	0,2	-2,133121
1,586667	0,2	-2,129314
1,590000	0,2	-2,126602
1,593333	0,2	-2,124716
1,596667	0,2	-2,122720
1,600000	0,2	-2,119658
1,603333	0,2	-2,115096
1,606667	0,2	-2,109362
1,610000	0,2	-2,103321
1,613333	0,2	-2,097796
1,616667	0,2	-2,093181
1,620000	0,2	-2,089309
1,623333	0,2	-2,085749
1,626667	0,2	-2,082391
1,630000	0,2	-2,079428
1,633333	0,2	-2,076959
1,636667	0,2	-2,074877
1,640000	0,2	-2,072996
1,643333	0,2	-2,071183
1,646667	0,2	-2,069207
1,650000	0,2	-2,066646
1,653333	0,2	-2,063120
1,656667	0,2	-2,058597
1,660000	0,2	-2,053591
1,663333	0,2	-2,048882
1,666667	0,2	-2,044967
1,670000	0,2	-2,041952
1,673333	0,2	-2,039599
1,676667	0,2	-2,037360
1,680000	0,2	-2,034734
1,683333	0,2	-2,031592
1,686667	0,2	-2,028071
1,690000	0,2	-2,024203
1,693333	0,2	-2,019759
1,696667	0,2	-2,014746
1,700000	0,2	-2,009787
1,703333	0,2	-2,005509
1,706667	0,2	-2,001843
1,710000	0,2	-1,998289
1,713333	0,2	-1,994596
1,716667	0,2	-1,990993
1,720000	0,2	-1,987934
1,723333	0,2	-1,985819
1,726667	0,2	-1,984707
1,730000	0,2	-1,984109
1,733333	0,2	-1,983207
1,736667	0,2	-1,981475
1,740000	0,2	-1,979147
1,743333	0,2	-1,976885
1,746667	0,2	-1,974892
1,750000	0,2	-1,972727
1,753333	0,2	-1,970080
1,756667	0,2	-1,967191
1,760000	0,2	-1,964425
1,763333	0,2	-1,961937
1,766667	0,2	-1,959796
1,770000	0,2	-1,957938
1,773333	0,2	-1,956014
1,776667	0,2	-1,953572
1,780000	0,2	-1,950289
1,783333	0,2	-1,946074
1,786667	0,2	-1,941251
1,790000	0,2	-1,936504
1,793333	0,2	-1,932552
1,796667	0,2	-1,929823
1,800000	0,2	-1,928139
1,803333	0,2	-1,926896
1,806667	0,2	-1,925802
1,810000	0,2	-1,925073
1,813333	0,2	-1,924934
1,816667	0,2	-1,925333
1,820000	0,2	-1,925808
1,823333	0,2	-1,925534
1,826667	0,2	-1,923986
1,830000	0,2	-1,921416
1,833333	0,2	-1,918595
1,836667	0,2	-1,916188
1,840000	0,2	-1,914178
1,843333	0,2	-1,912018
1,846667	0,2	-1,909281
1,850000	0,2	-1,905874
1,853333	0,2	-1,902025
1,856667	0,2	-1,898355
1,860000	0,2	-1,895609
1,863333	0,2	-1,894017
1,866667	0,2	-1,893062
1,870000	0,2	-1,892143
1,873333	0,2	-1,891345
1,876667	0,2	-1,891080
1,880000	0,2	-1,891100
1,883333	0,2	-1,890567
1,886667	0,2	-1,889088
1,890000	0,2	-1,886982
1,893333	0,2	-1,884579
1,896667	0,2	-1,881997
1,900000	0,2	-1,879489
1,903333	0,2	-1,877367
1,906667	0,2	-1,875634
1,910000	0,2	-1,873968
1,913333	0,2	-1,871983
1,916667	0,2	-1,869481
1,920000	0,2	-1,866689
1,923333	0,2	-1,864328
1,926667	0,2	-1,863253
1,930000	0,2	-1,863652
1,933333	0,2	-1,864580
1,936667	0,2	-1,864689
1,940000	0,2	-1,863481
1,943333	0,2	-1,861507
1,946667	0,2	-1,859345
1,950000	0,2	-1,856924
1,953333	0,2	-1,853974
1,956667	0,2	-1,850651
1,960000	0,2	-1,847520
1,963333	0,2	-1,845061
1,966667	0,2	-1,843361
1,970000	0,2	-1,842262
1,973333	0,2	-1,841525
1,976667	0,2	-1,840959
1,980000	0,2	-1,840550
1,983333	0,2	-1,840416
1,986667	0,2	-1,840515
1,990000	0,2	-1,840444
1,993333	0,2	-1,839869
1,996667	0,2	-1,838914
2,000000	0,2	-1,837863
2,003333	0,2	-1,836822
2,006667	0,2	-1,835711
2,010000	0,2	-1,834389
2,013333	0,2	-1,832708
2,016667	0,2	-1,830655
2,020000	0,2	-1,828492
2,023333	0,2	-1,826551
2,026667	0,2	-1,825101
2,030000	0,2	-1,824525
2,033333	0,2	-1,825079
2,036667	0,2	-1,826288
2,040000	0,2	-1,827219
2,043333	0,2	-1,827371
2,046667	0,2	-1,826818
2,050000	0,2	-1,825740
2,053333	0,2	-1,824175
2,056667	0,2	-1,822177
2,060000	0,2	-1,820044
2,063333	0,2	-1,818188
2,066667	0,2	-1,816720
2,070000	0,2	-1,815453
2,073333	0,2	-1,814237
2,076667	0,2	-1,812995
2,080000	0,2	-1,811725
2,083333	0,2	-1,810775
2,086667	0,2	-1,810627
2,090000	0,2	-1,811226
2,093333	0,2	-1,812023
2,096667	0,2	-1,812533
2,100000	0,2	-1,812432
2,103333	0,2	-1,811510
2,106667	0,2	-1,809836
2,110000	0,2	-1,807656
2,113333	0,2	-1,805212
2,116667	0,2	-1,802842
2,120000	0,2	-1,801104
2,123333	0,2	-1,800590
2,126667	0,2	-1,801467
2,130000	0,2	-1,803291
2,133333	0,2	-1,805384
2,136667	0,2	-1,807212
2,140000	0,2	-1,808485
2,143333	0,2	-1,809142
2,146667	0,2	-1,809205
2,150000	0,2	-1,808606
2,153333	0,2	-1,807316
2,156667	0,2	-1,805590
2,160000	0,2	-1,803992
2,163333	0,2	-1,803208
2,166667	0,2	-1,803584
2,170000	0,2	-1,804738
2,173333	0,2	-1,805807
2,176667	0,2	-1,806083
2,180000	0,2	-1,805324
2,183333	0,2	-1,803550
2,186667	0,2	-1,800908
2,190000	0,2	-1,797875
2,193333	0,2	-1,795316
2,196667	0,2	-1,794084
2,200000	0,2	-1,794526
2,203333	0,2	-1,796218
2,206667	0,2	-1,798194
2,210000	0,2	-1,799679
2,213333	0,2	-1,800563
2,216667	0,2	-1,801159
2,220000	0,2	-1,801761
2,223333	0,2	-1,802307
2,226667	0,2	-1,802363
2,230000	0,2	-1,801520
2,233333	0,2	-1,799810
2,236667	0,2	-1,797833
2,240000	0,2	-1,796369
2,243333	0,2	-1,795731
2,246667	0,2	-1,795618
2,250000	0,2	-1,795499
2,253333	0,2	-1,795187
2,256667	0,2	-1,795033
2,260000	0,2	-1,795482
2,263333	0,2	-1,796568
2,266667	0,2	-1,797676
2,270000	0,2	-1,797951
2,273333	0,2	-1,797182
2,276667	0,2	-1,795858
2,280000	0,2	-1,794397
2,283333	0,2	-1,792978
2,286667	0,2	-1,791910
2,290000	0,2	-1,791505
2,293333	0,2	-1,791658
2,296667	0,2	-1,791910
2,300000	0,2	-1,791778
2,303333	0,2	-1,790957
2,306667	0,2	-1,789495
2,310000	0,2	-1,787851
2,313333	0,2	-1,786465
2,316667	0,2	-1,785316
2,320000	0,2	-1,784276
2,323333	0,2	-1,783674
2,326667	0,2	-1,783874
2,330000	0,2	-1,784509
2,333333	0,2	-1,784837
2,336667	0,2	-1,784610
2,340000	0,2	-1,783979
2,343333	0,2	-1,782960
2,346667	0,2	-1,781600
2,350000	0,2	-1,780193
2,353333	0,2	-1,779085
2,356667	0,2	-1,778646
2,360000	0,2	-1,779173
2,363333	0,2	-1,780485
2,366667	0,2	-1,781874
2,370000	0,2	-1,782723
2,373333	0,2	-1,782966
2,376667	0,2	-1,782832
2,380000	0,2	-1,782527
2,383333	0,2	-1,782186
2,386667	0,2	-1,781810
2,390000	0,2	-1,781340
2,393333	0,2	-1,780738
2,396667	0,2	-1,779829
2,400000	0,2	-1,778360
2,403333	0,2	-1,776378
2,406667	0,2	-1,774368
2,410000	0,2	-1,772935
2,413333	0,2	-1,772336
2,416667	0,2	-1,772405
2,420000	0,2	-1,772793
2,423333	0,2	-1,773187
2,426667	0,2	-1,773550
2,430000	0,2	-1,774088
2,433333	0,2	-1,774868
2,436667	0,2	-1,775691
2,440000	0,2	-1,776084
2,443333	0,2	-1,775498
2,446667	0,2	-1,773881
2,450000	0,2	-1,771849
2,453333	0,2	-1,770089
2,456667	0,2	-1,768754
2,460000	0,2	-1,767601
2,463333	0,2	-1,766654
2,466667	0,2	-1,766343
2,470000	0,2	-1,766909
2,473333	0,2	-1,767993
2,476667	0,2	-1,768819
2,480000	0,2	-1,768710
2,483333	0,2	-1,767498
2,486667	0,2	-1,765506
2,490000	0,2	-1,763351
2,493333	0,2	-1,761775
2,496667	0,2	-1,761241
2,500000	0,2	-1,761530
2,503333	0,2	-1,762049
2,506667	0,2	-1,762529
2,510000	0,2	-1,763049
2,513333	0,2	-1,763625
2,516667	0,2	-1,764108
2,520000	0,2	-1,764297
2,523333	0,2	-1,764093
2,526667	0,2	-1,763586
2,530000	0,2	-1,762979
2,533333	0,2	-1,762479
2,536667	0,2	-1,762099
2,540000	0,2	-1,761569
2,543333	0,2	-1,760592
2,546667	0,2	-1,759258
2,550000	0,2	-1,758117
2,553333	0,2	-1,757711
2,556667	0,2	-1,758064
2,560000	0,2	-1,758654
2,563333	0,2	-1,758743
2,566667	0,2	-1,757865
2,570000	0,2	-1,756133
2,573333	0,2	-1,753912
2,576667	0,2	-1,751473
2,580000	0,2	-1,749239
2,583333	0,2	-1,747912
2,586667	0,2	-1,747905
2,590000	0,2	-1,748718
2,593333	0,2	-1,749331
2,596667	0,2	-1,749173
2,600000	0,2	-1,748284
2,603333	0,2	-1,746980
2,606667	0,2	-1,745730
2,610000	0,2	-1,744954
2,613333	0,2	-1,744794
2,616667	0,2	-1,745061
2,620000	0,2	-1,745290
2,623333	0,2	-1,744927
2,626667	0,2	-1,743672
2,630000	0,2	-1,741696
2,633333	0,2	-1,739412
2,636667	0,2	-1,737181
2,640000	0,2	-1,735405
2,643333	0,2	-1,734521
2,646667	0,2	-1,734668
2,650000	0,2	-1,735671
2,653333	0,2	-1,737170
2,656667	0,2	-1,738539
2,660000	0,2	-1,739076
2,663333	0,2	-1,738494
2,666667	0,2	-1,737048
2,670000	0,2	-1,735171
2,673333	0,2	-1,733327
2,676667	0,2	-1,732085
2,680000	0,2	-1,731823
2,683333	0,2	-1,732492
2,686667	0,2	-1,733811
2,690000	0,2	-1,735335
2,693333	0,2	-1,736544
2,696667	0,2	-1,737062
2,700000	0,2	-1,736662
2,703333	0,2	-1,735366
2,706667	0,2	-1,733541
2,710000	0,2	-1,731736
2,713333	0,2	-1,730503
2,716667	0,2	-1,730158
2,720000	0,2	-1,730599
2,723333	0,2	-1,731484
2,726667	0,2	-1,732432
2,730000	0,2	-1,733154
2,733333	0,2	-1,733582
2,736667	0,2	-1,733864
2,740000	0,2	-1,734360
2,743333	0,2	-1,735484
2,746667	0,2	-1,737258
2,750000	0,2	-1,739253
2,753333	0,2	-1,741005
2,756667	0,2	-1,742278
2,760000	0,2	-1,742936
2,763333	0,2	-1,742874
2,766667	0,2	-1,742186
2,770000	0,2	-1,741164
2,773333	0,2	-1,740141
2,776667	0,2	-1,739449
2,780000	0,2	-1,739199
2,783333	0,2	-1,739031
2,786667	0,2	-1,738424
2,790000	0,2	-1,737219
2,793333	0,2	-1,735683
2,796667	0,2	-1,734169
2,800000	0,2	-1,732677
2,803333	0,2	-1,730779
2,806667	0,2	-1,728137
2,810000	0,2	-1,724910
2,813333	0,2	-1,721500
2,816667	0,2	-1,718086
2,820000	0,2	-1,714413
2,823333	0,2	-1,709779
2,826667	0,2	-1,702994
2,830000	0,2	-1,692783
2,833333	0,2	-1,678644
2,836667	0,2	-1,661037
2,840000	0,2	-1,640762
2,843333	0,2	-1,618475
2,846667	0,2	-1,594539
2,850000	0,2	-1,569023
2,853333	0,2	-1,541913
2,856667	0,2	-1,513383
2,860000	0,2	-1,483650
2,863333	0,2	-1,452217
2,866667	0,2	-1,417527
2,870000	0,2	-1,377574
2,873333	0,2	-1,330422
2,876667	0,2	-1,274158
2,880000	0,2	-1,206886
2,883333	0,2	-1,126870
2,886667	0,2	-1,032739
2,890000	0,2	-0,923755
2,893333	0,2	-0,800190
2,896667	0,2	-0,663491
2,900000	0,2	-0,515838
2,903333	0,2	-0,359901
2,906667	0,2	-0,199153
2,910000	0,2	-0,038096
2,913333	0,2	0,117439
2,916667	0,2	0,259970
2,920000	0,2	0,381025
2,923333	0,2	0,472986
2,926667	0,2	0,531192
2,930000	0,2	0,555506
2,933333	0,2	0,551001
2,936667	0,2	0,527338
2,940000	0,2	0,496681
2,943333	0,2	0,470792
2,946667	0,2	0,458642
2,950000	0,2	0,465539
2,953333	0,2	0,493396
2,956667	0,2	0,541419
2,960000	0,2	0,607058
2,963333	0,2	0,686818
2,966667	0,2	0,776494
2,970000	0,2	0,871252
2,973333	0,2	0,966216
2,976667	0,2	1,057271
2,980000	0,2	1,141138
2,983333	0,2	1,214851
2,986667	0,2	1,275389
2,990000	0,2	1,319859
2,993333	0,2	1,346300
2,996667	0,2	1,354290
3,000000	0,2	1,344542
3,003333	0,2	1,318254
3,006667	0,2	1,277097
3,010000	0,2	1,223538
3,013333	0,2	1,161214
3,016667	0,2	1,095147
3,020000	0,2	1,031141
3,023333	0,2	0,974365
3,026667	0,2	0,928099
3,030000	0,2	0,893324
3,033333	0,2	0,869425
3,036667	0,2	0,855599
3,040000	0,2	0,851891
3,043333	0,2	0,860070
3,046667	0,2	0,885738
3,050000	0,2	0,942085
3,053333	0,2	1,054212
3,056667	0,2	1,262123
3,060000	0,2	1,619761
3,063333	0,2	2,187514
3,066667	0,2	3,018276
3,070000	0,2	4,142469
3,073333	0,2	5,560008
3,076667	0,2	7,242795
3,080000	0,2	9,143587
3,083333	0,2	11,203347
3,086667	0,2	13,352315
3,090000	0,2	15,507013
3,093333	0,2	17,569491
3,096667	0,2	19,433087
3,100000	0,2	20,993879
3,103333	0,2	22,163637
3,106667	0,2	22,880237
3,110000	0,2	23,113913
3,113333	0,2	22,870134
3,116667	0,2	22,190815
3,120000	0,2	21,152518
3,123333	0,2	19,856321
3,126667	0,2	18,407802
3,130000	0,2	16,894587
3,133333	0,2	15,372898
3,136667	0,2	13,870265
3,140000	0,2	12,401489
3,143333	0,2	10,986093
3,146667	0,2	9,655898
3,150000	0,2	8,450601
3,153333	0,2	7,407096
3,156667	0,2	6,548892
3,160000	0,2	5,880619
3,163333	0,2	5,389967
3,166667	0,2	5,054195
3,170000	0,2	4,846753
3,173333	0,2	4,742294
3,176667	0,2	4,719703
3,180000	0,2	4,762585
3,183333	0,2	4,857852
3,186667	0,2	4,994323
3,190000	0,2	5,162028
3,193333	0,2	5,351601
3,196667	0,2	5,553724
3,200000	0,2	5,758774
3,203333	0,2	5,956700
3,206667	0,2	6,137715
3,210000	0,2	6,294469
3,213333	0,2	6,424755
3,216667	0,2	6,532810
3,220000	0,2	6,628407
3,223333	0,2	6,724814
3,226667	0,2	6,836962
3,230000	0,2	6,980120
3,233333	0,2	7,168916
3,236667	0,2	7,416689
3,240000	0,2	7,735216
3,243333	0,2	8,134856
3,246667	0,2	8,624824
3,250000	0,2	9,213228
3,253333	0,2	9,907173
3,256667	0,2	10,713059
3,260000	0,2	11,636743
3,263333	0,2	12,683367
3,266667	0,2	13,856634
3,270000	0,2	15,157496
3,273333	0,2	16,582624
3,276667	0,2	18,123177
3,280000	0,2	19,764236
3,283333	0,2	21,485072
3,286667	0,2	23,259991
3,290000	0,2	25,059270
3,293333	0,2	26,850504
3,296667	0,2	28,601032
3,300000	0,2	30,281083
3,303333	0,2	31,866261
3,306667	0,2	33,339072
3,310000	0,2	34,690249
3,313333	0,2	35,919700
3,316667	0,2	37,036317
3,320000	0,2	38,056496
3,323333	0,2	39,001433
3,326667	0,2	39,893451
3,330000	0,2	40,752565
3,333333	0,2	41,594555
3,336667	0,2	42,429895
3,340000	0,2	43,262290
3,343333	0,2	44,087491
3,346667	0,2	44,893119
3,350000	0,2	45,658753
3,353333	0,2	46,356370
3,356667	0,2	46,951975
3,360000	0,2	47,408290
3,363333	0,2	47,688117
3,366667	0,2	47,758060
3,370000	0,2	47,591818
3,373333	0,2	47,172495
3,376667	0,2	46,494045
3,380000	0,2	45,561979
3,383333	0,2	44,393019
3,386667	0,2	43,013752
3,390000	0,2	41,458730
3,393333	0,2	39,767891
3,396667	0,2	37,983619
3,400000	0,2	36,148449
3,403333	0,2	34,303242
3,406667	0,2	32,485112
3,410000	0,2	30,725537
3,413333	0,2	29,049413
3,416667	0,2	27,474924
3,420000	0,2	26,013522
3,423333	0,2	24,670018
3,426667	0,2	23,443305
3,430000	0,2	22,327763
3,433333	0,2	21,314893
3,436667	0,2	20,394438
3,440000	0,2	19,554875
3,443333	0,2	18,783910
3,446667	0,2	18,069375
3,450000	0,2	17,400028
3,453333	0,2	16,766002
3,456667	0,2	16,159685
3,460000	0,2	15,576934
3,463333	0,2	15,017519
3,466667	0,2	14,484825
3,470000	0,2	13,985395
3,473333	0,2	13,528064
3,476667	0,2	13,122389
3,480000	0,2	12,776964
3,483333	0,2	12,498218
3,486667	0,2	12,288900
3,490000	0,2	12,145871
3,493333	0,2	12,058692
3,496667	0,2	12,010192
3,500000	0,2	11,979090
3,503333	0,2	11,943943
3,506667	0,2	11,887094
3,510000	0,2	11,797744
3,513333	0,2	11,673425
3,516667	0,2	11,519091
3,520000	0,2	11,344809
3,523333	0,2	11,163795
3,526667	0,2	10,990832
3,530000	0,2	10,841143
3,533333	0,2	10,730241
3,536667	0,2	10,673103
3,540000	0,2	10,680800
3,543333	0,2	10,755573
3,546667	0,2	10,887163
3,550000	0,2	11,053451
3,553333	0,2	11,226675
3,556667	0,2	11,382912
3,560000	0,2	11,510671
3,563333	0,2	11,615649
3,566667	0,2	11,720296
3,570000	0,2	11,857958
3,573333	0,2	12,062335
3,576667	0,2	12,354573
3,580000	0,2	12,732563
3,583333	0,2	13,167141
3,586667	0,2	13,607076
3,590000	0,2	13,991185
3,593333	0,2	14,263092
3,596667	0,2	14,383330
3,600000	0,2	14,335157
3,603333	0,2	14,123784
3,606667	0,2	13,771480
3,610000	0,2	13,310905
3,613333	0,2	12,778322
3,616667	0,2	12,208040
3,620000	0,2	11,628830
3,623333	0,2	11,062384
3,626667	0,2	10,523228
3,630000	0,2	10,019685
3,633333	0,2	9,555721
3,636667	0,2	9,132520
3,640000	0,2	8,748970
3,643333	0,2	8,401782
3,646667	0,2	8,086152
3,650000	0,2	7,796872
3,653333	0,2	7,529137
3,656667	0,2	7,278889
3,660000	0,2	7,043006
3,663333	0,2	6,819033
3,666667	0,2	6,604482
3,670000	0,2	6,396547
3,673333	0,2	6,192842
3,676667	0,2	5,992373
3,680000	0,2	5,795284
3,683333	0,2	5,601619
3,686667	0,2	5,410756
3,690000	0,2	5,221963
3,693333	0,2	5,035160
3,696667	0,2	4,850819
3,700000	0,2	4,669158
3,703333	0,2	4,489706
3,706667	0,2	4,311714
3,710000	0,2	4,134851
3,713333	0,2	3,959334
3,716667	0,2	3,785672
3,720000	0,2	3,614534
3,723333	0,2	3,446409
3,726667	0,2	3,281476
3,730000	0,2	3,120148
3,733333	0,2	2,963218
3,736667	0,2	2,811595
3,740000	0,2	2,666242
3,743333	0,2	2,527937
3,746667	0,2	2,397162
3,750000	0,2	2,274282
3,753333	0,2	2,159517
3,756667	0,2	2,052879
3,760000	0,2	1,954148
3,763333	0,2	1,862816
3,766667	0,2	1,778285
3,770000	0,2	1,700010
3,773333	0,2	1,627496
3,776667	0,2	1,560554
3,780000	0,2	1,499382
3,783333	0,2	1,444103
3,786667	0,2	1,394473
3,790000	0,2	1,350004
3,793333	0,2	1,310058
3,796667	0,2	1,273865
3,800000	0,2	1,240719
3,803333	0,2	1,210160
3,806667	0,2	1,181889
3,810000	0,2	1,155419
3,813333	0,2	1,130015
3,816667	0,2	1,104971
3,820000	0,2	1,079662
3,823333	0,2	1,053646
3,826667	0,2	1,026875
3,830000	0,2	0,999378
3,833333	0,2	0,970889
3,836667	0,2	0,940865
3,840000	0,2	0,908426
3,843333	0,2	0,872518
3,846667	0,2	0,832205
3,850000	0,2	0,786444
3,853333	0,2	0,734142
3,856667	0,2	0,674718
3,860000	0,2	0,608223
3,863333	0,2	0,535185
3,866667	0,2	0,456402
3,870000	0,2	0,372508
3,873333	0,2	0,283819
3,876667	0,2	0,190856
3,880000	0,2	0,095032
3,883333	0,2	-0,001479
3,886667	0,2	-0,096816
3,890000	0,2	-0,189891
3,893333	0,2	-0,279583
3,896667	0,2	-0,364427
3,900000	0,2	-0,443203
3,903333	0,2	-0,515153
3,906667	0,2	-0,579867
3,910000	0,2	-0,637245
3,913333	0,2	-0,687415
3,916667	0,2	-0,730844
3,920000	0,2	-0,768386
3,923333	0,2	-0,800792
3,926667	0,2	-0,828144
3,930000	0,2	-0,849932
3,933333	0,2	-0,865806
3,936667	0,2	-0,876005
3,940000	0,2	-0,880797
3,943333	0,2	-0,880089
3,946667	0,2	-0,873911
3,950000	0,2	-0,862738
3,953333	0,2	-0,846954
3,956667	0,2	-0,826262
3,960000	0,2	-0,800147
3,963333	0,2	-0,768906
3,966667	0,2	-0,733580
3,970000	0,2	-0,694870
3,973333	0,2	-0,652484
3,976667	0,2	-0,605621
3,980000	0,2	-0,554177
3,983333	0,2	-0,499168
3,986667	0,2	-0,441621
3,990000	0,2	-0,381449
3,993333	0,2	-0,317450
3,996667	0,2	-0,247921
4,000000	0,2	-0,171409
4,003333	0,2	-0,087485
4,006667	0,2	0,003100
4,010000	0,2	0,099147
4,013333	0,2	0,199744
4,016667	0,2	0,304461
4,020000	0,2	0,413298
4,023333	0,2	0,526571
4,026667	0,2	0,644702
4,030000	0,2	0,768125
4,033333	0,2	0,897039
4,036667	0,2	1,031142
4,040000	0,2	1,170057
4,043333	0,2	1,314041
4,046667	0,2	1,464262
4,050000	0,2	1,622881
4,053333	0,2	1,792844
4,056667	0,2	1,977257
4,060000	0,2	2,179285
4,063333	0,2	2,402924
4,066667	0,2	2,653795
4,070000	0,2	2,939445
4,073333	0,2	3,269543
4,076667	0,2	3,656961
4,080000	0,2	4,120105
4,083333	0,2	4,686694
4,086667	0,2	5,400828
4,090000	0,2	6,335991
4,093333	0,2	7,615615
4,096667	0,2	9,445308
4,100000	0,2	12,172430
4,103333	0,2	16,397668
4,106667	0,2	23,092094
4,110000	0,2	33,472992
4,113333	0,2	48,346935
4,116667	0,2	67,125720
4,120000	0,2	87,343448
4,123333	0,2	105,295784
4,126667	0,2	117,460419
4,130000	0,2	121,765788
4,133333	0,2	118,070516
4,136667	0,2	107,853849
4,140000	0,2	93,488682
4,143333	0,2	77,482584
4,146667	0,2	61,922287
4,150000	0,2	48,199717
4,153333	0,2	36,987247
4,156667	0,2	28,375486
4,160000	0,2	22,079103
4,163333	0,2	17,636355
4,166667	0,2	14,559891
4,170000	0,2	12,426561
4,173333	0,2	10,913844
4,176667	0,2	9,799331
4,180000	0,2	8,941107
4,183333	0,2	8,253658
4,186667	0,2	7,687248
4,190000	0,2	7,212790
4,193333	0,2	6,811899
4,196667	0,2	6,471322
4,200000	0,2	6,180530
4,203333	0,2	5,930977
4,206667	0,2	5,715877
4,210000	0,2	5,530075
4,213333	0,2	5,369771
4,216667	0,2	5,231995
4,220000	0,2	5,114128
4,223333	0,2	5,013700
4,226667	0,2	4,928401
4,230000	0,2	4,856029
4,233333	0,2	4,794441
4,236667	0,2	4,741734
4,240000	0,2	4,696189
4,243333	0,2	4,655869
4,246667	0,2	4,618758
4,250000	0,2	4,583174
4,253333	0,2	4,547753
4,256667	0,2	4,511550
4,260000	0,2	4,474381
4,263333	0,2	4,436768
4,266667	0,2	4,399519
4,270000	0,2	4,363346
4,273333	0,2	4,328915
4,276667	0,2	4,297088
4,280000	0,2	4,269069
4,283333	0,2	4,246266
4,286667	0,2	4,229857
4,290000	0,2	4,220592
4,293333	0,2	4,218951
4,296667	0,2	4,225348
4,300000	0,2	4,240223
4,303333	0,2	4,263897
4,306667	0,2	4,296463
4,310000	0,2	4,337906
4,313333	0,2	4,388252
4,316667	0,2	4,447874
4,320000	0,2	4,517935
4,323333	0,2	4,600226
4,326667	0,2	4,696404
4,330000	0,2	4,807467
4,333333	0,2	4,933568
4,336667	0,2	5,073992
4,340000	0,2	5,227513
4,343333	0,2	5,392986
4,346667	0,2	5,569727
4,350000	0,2	5,757331
4,353333	0,2	5,954856
4,356667	0,2	6,160051
4,360000	0,2	6,369291
4,363333	0,2	6,578027
4,366667	0,2	6,781370
4,370000	0,2	6,974634
4,373333	0,2	7,153594
4,376667	0,2	7,314709
4,380000	0,2	7,455342
4,383333	0,2	7,573482
4,386667	0,2	7,667353
4,390000	0,2	7,735691
4,393333	0,2	7,778231
4,396667	0,2	7,795684
4,400000	0,2	7,789647
4,403333	0,2	7,762735
4,406667	0,2	7,718575
4,410000	0,2	7,661416
4,413333	0,2	7,595636
4,416667	0,2	7,525597
4,420000	0,2	7,455775
4,423333	0,2	7,390523
4,426667	0,2	7,333424
4,430000	0,2	7,287023
4,433333	0,2	7,253121
4,436667	0,2	7,232710
4,440000	0,2	7,225511
4,443333	0,2	7,230384
4,446667	0,2	7,246469
4,450000	0,2	7,273261
4,453333	0,2	7,309461
4,456667	0,2	7,352403
4,460000	0,2	7,398648
4,463333	0,2	7,444795
4,466667	0,2	7,487899
4,470000	0,2	7,525546
4,473333	0,2	7,555599
4,476667	0,2	7,575755
4,480000	0,2	7,583379
4,483333	0,2	7,576026
4,486667	0,2	7,552009
4,490000	0,2	7,510367
4,493333	0,2	7,450718
4,496667	0,2	7,373292
4,500000	0,2	7,278771
4,503333	0,2	7,168206
4,506667	0,2	7,043382
4,510000	0,2	6,906943
4,513333	0,2	6,761759
4,516667	0,2	6,610257
4,520000	0,2	6,454374
4,523333	0,2	6,295751
4,526667	0,2	6,135779
4,530000	0,2	5,975691
4,533333	0,2	5,816845
4,536667	0,2	5,660815
4,540000	0,2	5,508990
4,543333	0,2	5,362227
4,546667	0,2	5,221074
4,550000	0,2	5,085937
4,553333	0,2	4,957031
4,556667	0,2	4,834531
4,560000	0,2	4,718812
4,563333	0,2	4,610576
4,566667	0,2	4,510682
4,570000	0,2	4,419573
4,573333	0,2	4,337041
4,576667	0,2	4,262553
4,580000	0,2	4,195458
4,583333	0,2	4,134990
4,586667	0,2	4,080387
4,590000	0,2	4,031061
4,593333	0,2	3,986527
4,596667	0,2	3,946068
4,600000	0,2	3,908697
4,603333	0,2	3,873513
4,606667	0,2	3,839996
4,610000	0,2	3,808066
4,613333	0,2	3,777864
4,616667	0,2	3,749403
4,620000	0,2	3,722569
4,623333	0,2	3,697345
4,626667	0,2	3,673953
4,630000	0,2	3,652984
4,633333	0,2	3,635101
4,636667	0,2	3,620540
4,640000	0,2	3,609272
4,643333	0,2	3,601320
4,646667	0,2	3,596620
4,650000	0,2	3,594903
4,653333	0,2	3,595793
4,656667	0,2	3,598804
4,660000	0,2	3,603069
4,663333	0,2	3,607410
4,666667	0,2	3,610964
4,670000	0,2	3,613373
4,673333	0,2	3,614526
4,676667	0,2	3,614509
4,680000	0,2	3,613261
4,683333	0,2	3,609958
4,686667	0,2	3,603352
4,690000	0,2	3,592900
4,693333	0,2	3,579183
4,696667	0,2	3,563107
4,700000	0,2	3,544949
4,703333	0,2	3,524333
4,706667	0,2	3,500887
4,710000	0,2	3,474749
4,713333	0,2	3,446606
4,716667	0,2	3,417502
4,720000	0,2	3,388458
4,723333	0,2	3,359944
4,726667	0,2	3,331908
4,730000	0,2	3,304314
4,733333	0,2	3,277325
4,736667	0,2	3,251160
4,740000	0,2	3,226285
4,743333	0,2	3,203632
4,746667	0,2	3,184101
4,750000	0,2	3,167913
4,753333	0,2	3,154825
4,756667	0,2	3,144705
4,760000	0,2	3,137726
4,763333	0,2	3,134310
4,766667	0,2	3,134713
4,770000	0,2	3,138708
4,773333	0,2	3,145920
4,776667	0,2	3,156071
4,780000	0,2	3,168773
4,783333	0,2	3,183551
4,786667	0,2	3,200010
4,790000	0,2	3,217585
4,793333	0,2	3,235381
4,796667	0,2	3,252646
4,800000	0,2	3,269122
4,803333	0,2	3,284738
4,806667	0,2	3,299297
4,810000	0,2	3,312489
4,813333	0,2	3,323899
4,816667	0,2	3,333154
4,820000	0,2	3,340186
4,823333	0,2	3,345032
4,826667	0,2	3,347541
4,830000	0,2	3,347779
4,833333	0,2	3,346462
4,836667	0,2	3,344433
4,840000	0,2	3,341792
4,843333	0,2	3,337970
4,846667	0,2	3,332707
4,850000	0,2	3,326708
4,853333	0,2	3,321169
4,856667	0,2	3,316912
4,860000	0,2	3,314362
4,863333	0,2	3,314055
4,866667	0,2	3,316633
4,870000	0,2	3,322192
4,873333	0,2	3,329900
4,876667	0,2	3,338562
4,880000	0,2	3,347624
4,883333	0,2	3,357499
4,886667	0,2	3,368797
4,890000	0,2	3,381411
4,893333	0,2	3,394777
4,896667	0,2	3,408735
4,900000	0,2	3,423499
4,903333	0,2	3,438967
4,906667	0,2	3,454528
4,910000	0,2	3,469569
4,913333	0,2	3,484072
4,916667	0,2	3,498547
4,920000	0,2	3,513346
4,923333	0,2	3,528285
4,926667	0,2	3,542953
4,930000	0,2	3,557239
4,933333	0,2	3,571474
4,936667	0,2	3,586149
4,940000	0,2	3,601615
4,943333	0,2	3,617964
4,946667	0,2	3,635099
4,950000	0,2	3,652771
4,953333	0,2	3,670580
4,956667	0,2	3,688238
4,960000	0,2	3,705796
4,963333	0,2	3,723504
4,966667	0,2	3,741704
4,970000	0,2	3,760800
4,973333	0,2	3,781001
4,976667	0,2	3,802195
4,980000	0,2	3,824279
4,983333	0,2	3,847207
4,986667	0,2	3,870709
4,990000	0,2	3,894389
4,993333	0,2	3,917953
4,996667	0,2	3,941237
5,000000	0,2	3,964125
5,003333	0,2	3,986415
5,006667	0,2	4,007977
5,010000	0,2	4,029422
5,013333	0,2	4,052476
5,016667	0,2	4,079146
5,020000	0,2	4,110215
5,023333	0,2	4,144805
5,026667	0,2	4,181385
5,030000	0,2	4,218819
5,033333	0,2	4,256525
5,036667	0,2	4,294328
5,040000	0,2	4,332325
5,043333	0,2	4,370442
5,046667	0,2	4,407932
5,050000	0,2	4,443358
5,053333	0,2	4,475116
5,056667	0,2	4,502069
5,060000	0,2	4,523652
5,063333	0,2	4,539502
5,066667	0,2	4,549139
5,070000	0,2	4,551769
5,073333	0,2	4,546229
5,076667	0,2	4,531312
5,080000	0,2	4,506216
5,083333	0,2	4,470572
5,086667	0,2	4,424388
5,090000	0,2	4,368325
5,093333	0,2	4,303792
5,096667	0,2	4,232342
5,100000	0,2	4,154932
5,103333	0,2	4,072006
5,106667	0,2	3,984182
5,110000	0,2	3,892627
5,113333	0,2	3,799015
5,116667	0,2	3,705288
5,120000	0,2	3,613256
5,123333	0,2	3,524257
5,126667	0,2	3,438983
5,130000	0,2	3,357512
5,133333	0,2	3,279714
5,136667	0,2	3,205957
5,140000	0,2	3,137278
5,143333	0,2	3,074555
5,146667	0,2	3,017954
5,150000	0,2	2,967372
5,153333	0,2	2,922912
5,156667	0,2	2,884914
5,160000	0,2	2,853741
5,163333	0,2	2,829370
5,166667	0,2	2,811194
5,170000	0,2	2,798390
5,173333	0,2	2,790277
5,176667	0,2	2,786112
5,180000	0,2	2,784994
5,183333	0,2	2,786201
5,186667	0,2	2,789363
5,190000	0,2	2,794368
5,193333	0,2	2,801111
5,196667	0,2	2,809110
5,200000	0,2	2,817579
5,203333	0,2	2,825901
5,206667	0,2	2,833604
5,210000	0,2	2,839952
5,213333	0,2	2,844209
5,216667	0,2	2,846204
5,220000	0,2	2,846096
5,223333	0,2	2,843564
5,226667	0,2	2,837800
5,230000	0,2	2,828526
5,233333	0,2	2,816345
5,236667	0,2	2,802040
5,240000	0,2	2,786088
5,243333	0,2	2,768753
5,246667	0,2	2,750287
5,250000	0,2	2,731089
5,253333	0,2	2,711788
5,256667	0,2	2,693033
5,260000	0,2	2,675321
5,263333	0,2	2,659177
5,266667	0,2	2,645121
5,270000	0,2	2,633466
5,273333	0,2	2,624590
5,276667	0,2	2,619124
5,280000	0,2	2,617525
5,283333	0,2	2,619758
5,286667	0,2	2,625469
5,290000	0,2	2,634450
5,293333	0,2	2,647078
5,296667	0,2	2,664199
5,300000	0,2	2,686509
5,303333	0,2	2,713986
5,306667	0,2	2,745800
5,310000	0,2	2,780731
5,313333	0,2	2,817970
5,316667	0,2	2,857670
5,320000	0,2	2,900588
5,323333	0,2	2,947473
5,326667	0,2	2,998908
5,330000	0,2	3,055106
5,333333	0,2	3,115654
5,336667	0,2	3,179861
5,340000	0,2	3,247359
5,343333	0,2	3,318145
5,346667	0,2	3,392317
5,350000	0,2	3,469815
5,353333	0,2	3,549973
5,356667	0,2	3,631314
5,360000	0,2	3,712169
5,363333	0,2	3,791562
5,366667	0,2	3,869240
5,370000	0,2	3,944848
5,373333	0,2	4,017305
5,376667	0,2	4,084934
5,380000	0,2	4,146013
5,383333	0,2	4,199091
5,386667	0,2	4,242916
5,390000	0,2	4,276505
5,393333	0,2	4,299326
5,396667	0,2	4,311132
5,400000	0,2	4,311734
5,403333	0,2	4,301091
5,406667	0,2	4,279356
5,410000	0,2	4,246871
5,413333	0,2	4,204519
5,416667	0,2	4,153706
5,420000	0,2	4,095661
5,423333	0,2	4,031247
5,426667	0,2	3,961372
5,430000	0,2	3,887197
5,433333	0,2	3,809953
5,436667	0,2	3,730676
5,440000	0,2	3,650171
5,443333	0,2	3,569050
5,446667	0,2	3,487731
5,450000	0,2	3,406550
5,453333	0,2	3,325903
5,456667	0,2	3,246103
5,460000	0,2	3,167329
5,463333	0,2	3,089970
5,466667	0,2	3,014578
5,470000	0,2	2,941571
5,473333	0,2	2,871573
5,476667	0,2	2,805603
5,480000	0,2	2,744507
5,483333	0,2	2,688390
5,486667	0,2	2,636510
5,490000	0,2	2,587930
5,493333	0,2	2,542449
5,496667	0,2	2,500601
5,500000	0,2	2,462931
5,503333	0,2	2,429643
5,506667	0,2	2,400849
5,510000	0,2	2,376964
5,513333	0,2	2,358543
5,516667	0,2	2,345811
5,520000	0,2	2,338783
5,523333	0,2	2,337496
5,526667	0,2	2,341682
5,530000	0,2	2,350646
5,533333	0,2	2,363931
5,536667	0,2	2,381763
5,540000	0,2	2,404485
5,543333	0,2	2,432040
5,546667	0,2	2,464408
5,550000	0,2	2,501835
5,553333	0,2	2,544319
5,556667	0,2	2,591577
5,560000	0,2	2,643379
5,563333	0,2	2,699175
5,566667	0,2	2,757830
5,570000	0,2	2,818034
5,573333	0,2	2,878409
5,576667	0,2	2,937541
5,580000	0,2	2,994581
5,583333	0,2	3,049518
5,586667	0,2	3,102606
5,590000	0,2	3,153683
5,593333	0,2	3,202338
5,596667	0,2	3,248359
5,600000	0,2	3,291397
5,603333	0,2	3,330605
5,606667	0,2	3,365077
5,610000	0,2	3,394436
5,613333	0,2	3,418753
5,616667	0,2	3,438304
5,620000	0,2	3,453747
5,623333	0,2	3,466042
5,626667	0,2	3,475841
5,630000	0,2	3,483198
5,633333	0,2	3,487759
5,636667	0,2	3,489145
5,640000	0,2	3,487245
5,643333	0,2	3,481999
5,646667	0,2	3,473067
5,650000	0,2	3,459968
5,653333	0,2	3,442562
5,656667	0,2	3,421446
5,660000	0,2	3,397773
5,663333	0,2	3,372514
5,666667	0,2	3,346033
5,670000	0,2	3,318077
5,673333	0,2	3,288022
5,676667	0,2	3,255361
5,680000	0,2	3,220105
5,683333	0,2	3,182755
5,686667	0,2	3,143919
5,690000	0,2	3,103999
5,693333	0,2	3,063268
5,696667	0,2	3,022031
5,700000	0,2	2,980485
5,703333	0,2	2,938686
5,706667	0,2	2,896986
5,710000	0,2	2,856223
5,713333	0,2	2,817099
5,716667	0,2	2,779449
5,720000	0,2	2,742314
5,723333	0,2	2,704803
5,726667	0,2	2,666815
5,730000	0,2	2,628886
5,733333	0,2	2,591847
5,736667	0,2	2,556802
5,740000	0,2	2,524616
5,743333	0,2	2,495030
5,746667	0,2	2,466760
5,750000	0,2	2,438542
5,753333	0,2	2,409993
5,756667	0,2	2,381631
5,760000	0,2	2,354355
5,763333	0,2	2,328776
5,766667	0,2	2,304735
5,770000	0,2	2,281526
5,773333	0,2	2,258696
5,776667	0,2	2,236442
5,780000	0,2	2,215220
5,783333	0,2	2,195177
5,786667	0,2	2,176141
5,790000	0,2	2,158028
5,793333	0,2	2,140941
5,796667	0,2	2,124917
5,800000	0,2	2,109724
5,803333	0,2	2,094959
5,806667	0,2	2,080548
5,810000	0,2	2,066860
5,813333	0,2	2,054133
5,816667	0,2	2,042155
5,820000	0,2	2,030377
5,823333	0,2	2,018381
5,826667	0,2	2,006579
5,830000	0,2	1,996046
5,833333	0,2	1,987509
5,836667	0,2	1,981014
5,840000	0,2	1,976512
5,843333	0,2	1,974195
5,846667	0,2	1,974180
5,850000	0,2	1,976465
5,853333	0,2	1,981286
5,856667	0,2	1,988978
5,860000	0,2	1,999663
5,863333	0,2	2,013388
5,866667	0,2	2,030286
5,870000	0,2	2,050340
5,873333	0,2	2,073094
5,876667	0,2	2,097967
5,880000	0,2	2,124991
5,883333	0,2	2,154778
5,886667	0,2	2,187513
5,890000	0,2	2,222355
5,893333	0,2	2,258290
5,896667	0,2	2,295036
5,900000	0,2	2,332568
5,903333	0,2	2,370322
5,906667	0,2	2,407280
5,910000	0,2	2,442262
5,913333	0,2	2,474082
5,916667	0,2	2,502200
5,920000	0,2	2,527109
5,923333	0,2	2,549554
5,926667	0,2	2,569823
5,930000	0,2	2,587817
5,933333	0,2	2,603124
5,936667	0,2	2,615226
5,940000	0,2	2,624002
5,943333	0,2	2,629692
5,946667	0,2	2,632592
5,950000	0,2	2,633369
5,953333	0,2	2,633376
5,956667	0,2	2,634174
5,960000	0,2	2,636945
5,963333	0,2	2,642382
5,966667	0,2	2,651002
5,970000	0,2	2,663703
5,973333	0,2	2,681810
5,976667	0,2	2,706570
5,980000	0,2	2,738863
5,983333	0,2	2,779457
5,986667	0,2	2,829414
5,990000	0,2	2,889907
5,993333	0,2	2,961609
5,996667	0,2	3,044666
6,000000	0,2	3,138987
6,003333	0,2	3,243888
6,006667	0,2	3,357741
6,010000	0,2	3,478489
6,013333	0,2	3,604401
6,016667	0,2	3,734286
6,020000	0,2	3,866943
6,023333	0,2	4,000345
6,026667	0,2	4,131742
6,030000	0,2	4,258528
6,033333	0,2	4,378741
6,036667	0,2	4,490888
6,040000	0,2	4,593490
6,043333	0,2	4,684949
6,046667	0,2	4,763701
6,050000	0,2	4,828239
6,053333	0,2	4,877481
6,056667	0,2	4,911366
6,060000	0,2	4,930532
6,063333	0,2	4,935490
6,066667	0,2	4,926680
6,070000	0,2	4,904869
6,073333	0,2	4,870876
6,076667	0,2	4,825312
6,080000	0,2	4,768835
6,083333	0,2	4,702293
6,086667	0,2	4,626591
6,090000	0,2	4,542679
6,093333	0,2	4,451646
6,096667	0,2	4,354648
6,100000	0,2	4,252654
6,103333	0,2	4,146425
6,106667	0,2	4,036733
6,110000	0,2	3,924274
6,113333	0,2	3,809514
6,116667	0,2	3,692849
6,120000	0,2	3,574774
6,123333	0,2	3,455821
6,126667	0,2	3,336321
6,130000	0,2	3,216311
6,133333	0,2	3,095984
6,136667	0,2	2,976119
6,140000	0,2	2,857742
6,143333	0,2	2,741696
6,146667	0,2	2,628754
6,150000	0,2	2,519623
6,153333	0,2	2,414719
6,156667	0,2	2,314303
6,160000	0,2	2,218629
6,163333	0,2	2,127703
6,166667	0,2	2,041235
6,170000	0,2	1,958995
6,173333	0,2	1,880964
6,176667	0,2	1,807097
6,180000	0,2	1,737354
6,183333	0,2	1,671978
6,186667	0,2	1,611411
6,190000	0,2	1,556046
6,193333	0,2	1,506061
6,196667	0,2	1,461269
6,200000	0,2	1,421241
6,203333	0,2	1,385481
6,206667	0,2	1,353258
6,210000	0,2	1,323710
6,213333	0,2	1,296345
6,216667	0,2	1,271204
6,220000	0,2	1,248453
6,223333	0,2	1,227936
6,226667	0,2	1,209212
6,230000	0,2	1,192025
6,233333	0,2	1,176515
6,236667	0,2	1,162933
6,240000	0,2	1,151309
6,243333	0,2	1,141291
6,246667	0,2	1,132281
6,250000	0,2	1,123851
6,253333	0,2	1,115883
6,256667	0,2	1,108161
6,260000	0,2	1,100117
6,263333	0,2	1,091348
6,266667	0,2	1,082141
6,270000	0,2	1,073270
6,273333	0,2	1,065352
6,276667	0,2	1,058331
6,280000	0,2	1,051542
6,283333	0,2	1,044576
6,286667	0,2	1,037816
6,290000	0,2	1,031774
6,293333	0,2	1,026280
6,296667	0,2	1,020659
6,300000	0,2	1,014323
6,303333	0,2	1,006983
6,306667	0,2	0,998726
6,310000	0,2	0,990078
6,313333	0,2	0,981541
6,316667	0,2	0,973210
6,320000	0,2	0,965085
6,323333	0,2	0,957383
6,326667	0,2	0,950296
6,330000	0,2	0,943568
6,333333	0,2	0,936471
6,336667	0,2	0,928335
6,340000	0,2	0,919083
6,343333	0,2	0,909347
6,346667	0,2	0,900132
6,350000	0,2	0,892106
6,353333	0,2	0,885167
6,356667	0,2	0,878619
6,360000	0,2	0,871530
6,363333	0,2	0,863137
6,366667	0,2	0,853396
6,370000	0,2	0,843091
6,373333	0,2	0,833176
6,376667	0,2	0,824109
6,380000	0,2	0,815913
6,383333	0,2	0,808588
6,386667	0,2	0,802112
6,390000	0,2	0,796092
6,393333	0,2	0,789919
6,396667	0,2	0,783474
6,400000	0,2	0,777342
6,403333	0,2	0,772300
6,406667	0,2	0,768732
6,410000	0,2	0,766436
6,413333	0,2	0,764943
6,416667	0,2	0,763984
6,420000	0,2	0,763558
6,423333	0,2	0,763833
6,426667	0,2	0,765065
6,430000	0,2	0,767554
6,433333	0,2	0,771544
6,436667	0,2	0,776871
6,440000	0,2	0,783030
6,443333	0,2	0,789786
6,446667	0,2	0,797278
6,450000	0,2	0,805612
6,453333	0,2	0,814681
6,456667	0,2	0,824314
6,460000	0,2	0,834327
6,463333	0,2	0,844356
6,466667	0,2	0,854006
6,470000	0,2	0,863356
6,473333	0,2	0,873038
6,476667	0,2	0,883697
6,480000	0,2	0,895587
6,483333	0,2	0,908643
6,486667	0,2	0,922462
6,490000	0,2	0,936200
6,493333	0,2	0,949071
6,496667	0,2	0,960989
6,500000	0,2	0,972445
6,503333	0,2	0,983832
6,506667	0,2	0,995201
6,510000	0,2	1,006573
6,513333	0,2	1,017979
6,516667	0,2	1,029251
6,520000	0,2	1,040274
6,523333	0,2	1,051295
6,526667	0,2	1,062564
6,530000	0,2	1,074066
6,533333	0,2	1,085887
6,536667	0,2	1,098389
6,540000	0,2	1,111887
6,543333	0,2	1,126361
6,546667	0,2	1,141531
6,550000	0,2	1,157290
6,553333	0,2	1,173887
6,556667	0,2	1,191656
6,560000	0,2	1,210851
6,563333	0,2	1,231700
6,566667	0,2	1,254330
6,570000	0,2	1,278712
6,573333	0,2	1,304906
6,576667	0,2	1,333345
6,580000	0,2	1,364722
6,583333	0,2	1,399594
6,586667	0,2	1,437953
6,590000	0,2	1,479004
6,593333	0,2	1,521442
6,596667	0,2	1,564154
6,600000	0,2	1,606660
6,603333	0,2	1,649157
6,606667	0,2	1,692287
6,610000	0,2	1,736481
6,613333	0,2	1,781458
6,616667	0,2	1,826306
6,620000	0,2	1,869859
6,623333	0,2	1,911301
6,626667	0,2	1,950524
6,630000	0,2	1,987604
6,633333	0,2	2,022215
6,636667	0,2	2,053691
6,640000	0,2	2,081252
6,643333	0,2	2,104399
6,646667	0,2	2,123261
6,650000	0,2	2,138114
6,653333	0,2	2,148764
6,656667	0,2	2,154799
6,660000	0,2	2,156066
6,663333	0,2	2,152683
6,666667	0,2	2,144908
6,670000	0,2	2,133007
6,673333	0,2	2,117044
6,676667	0,2	2,096881
6,680000	0,2	2,072560
6,683333	0,2	2,044578
6,686667	0,2	2,013702
6,690000	0,2	1,980790
6,693333	0,2	1,946627
6,696667	0,2	1,911249
6,700000	0,2	1,873578
6,703333	0,2	1,832504
6,706667	0,2	1,788243
6,710000	0,2	1,742261
6,713333	0,2	1,696217
6,716667	0,2	1,651005
6,720000	0,2	1,606361
6,723333	0,2	1,561452
6,726667	0,2	1,515952
6,730000	0,2	1,470429
6,733333	0,2	1,425710
6,736667	0,2	1,382106
6,740000	0,2	1,339337
6,743333	0,2	1,297063
6,746667	0,2	1,255452
6,750000	0,2	1,215061
6,753333	0,2	1,176037
6,756667	0,2	1,137979
6,760000	0,2	1,100692
6,763333	0,2	1,064501
6,766667	0,2	1,029834
6,770000	0,2	0,996839
6,773333	0,2	0,965347
6,776667	0,2	0,935154
6,780000	0,2	0,906149
6,783333	0,2	0,878128
6,786667	0,2	0,850929
6,790000	0,2	0,824894
6,793333	0,2	0,800664
6,796667	0,2	0,778475
6,800000	0,2	0,758118
6,803333	0,2	0,739299
6,806667	0,2	0,721592
6,810000	0,2	0,704399
6,813333	0,2	0,687442
6,816667	0,2	0,671140
6,820000	0,2	0,656210
6,823333	0,2	0,642942
6,826667	0,2	0,631031
6,830000	0,2	0,620170
6,833333	0,2	0,610429
6,836667	0,2	0,601905
6,840000	0,2	0,594402
6,843333	0,2	0,587385
6,846667	0,2	0,580221
6,850000	0,2	0,572673
6,853333	0,2	0,564928
6,856667	0,2	0,557336
6,860000	0,2	0,550513
6,863333	0,2	0,545128
6,866667	0,2	0,541014
6,870000	0,2	0,536915
6,873333	0,2	0,531573
6,876667	0,2	0,524821
6,880000	0,2	0,517384
6,883333	0,2	0,510080
6,886667	0,2	0,503499
6,890000	0,2	0,498030
6,893333	0,2	0,493576
6,896667	0,2	0,489335
6,900000	0,2	0,484346
6,903333	0,2	0,478274
6,906667	0,2	0,471524
6,910000	0,2	0,464855
6,913333	0,2	0,458924
6,916667	0,2	0,453816
6,920000	0,2	0,448957
6,923333	0,2	0,443769
6,926667	0,2	0,438262
6,930000	0,2	0,432758
6,933333	0,2	0,427547
6,936667	0,2	0,422856
6,940000	0,2	0,418628
6,943333	0,2	0,414571
6,946667	0,2	0,410468
6,950000	0,2	0,406188
6,953333	0,2	0,401819
6,956667	0,2	0,397761
6,960000	0,2	0,394236
6,963333	0,2	0,391134
6,966667	0,2	0,388473
6,970000	0,2	0,386555
6,973333	0,2	0,385620
6,976667	0,2	0,385670
6,980000	0,2	0,386579
6,983333	0,2	0,388114
6,986667	0,2	0,389987
6,990000	0,2	0,392119
6,993333	0,2	0,394663
6,996667	0,2	0,397874
7,000000	0,2	0,402149
7,003333	0,2	0,407802
7,006667	0,2	0,414640
7,010000	0,2	0,422044
7,013333	0,2	0,429491
7,016667	0,2	0,436992
7,020000	0,2	0,445227
7,023333	0,2	0,455115
7,026667	0,2	0,466995
7,030000	0,2	0,480409
7,033333	0,2	0,494600
7,036667	0,2	0,509009
7,040000	0,2	0,523525
7,043333	0,2	0,538453
7,046667	0,2	0,554185
7,050000	0,2	0,570943
7,053333	0,2	0,588654
7,056667	0,2	0,606989
7,060000	0,2	0,625843
7,063333	0,2	0,645718
7,066667	0,2	0,667308
7,070000	0,2	0,690677
7,073333	0,2	0,715130
7,076667	0,2	0,740006
7,080000	0,2	0,765262
7,083333	0,2	0,791116
7,086667	0,2	0,817589
7,090000	0,2	0,844558
7,093333	0,2	0,871840
7,096667	0,2	0,899310
7,100000	0,2	0,926967
7,103333	0,2	0,954791
7,106667	0,2	0,982802
7,110000	0,2	1,011123
7,113333	0,2	1,039659
7,116667	0,2	1,068050
7,120000	0,2	1,096007
7,123333	0,2	1,123475
7,126667	0,2	1,150425
7,130000	0,2	1,176848
7,133333	0,2	1,203063
7,136667	0,2	1,229396
7,140000	0,2	1,255482
7,143333	0,2	1,280613
7,146667	0,2	1,304515
7,150000	0,2	1,327252
7,153333	0,2	1,348929
7,156667	0,2	1,369725
7,160000	0,2	1,389641
7,163333	0,2	1,408306
7,166667	0,2	1,425628
7,170000	0,2	1,442306
7,173333	0,2	1,459077
7,176667	0,2	1,475938
7,180000	0,2	1,492498
7,183333	0,2	1,508586
7,186667	0,2	1,524339
7,190000	0,2	1,539743
7,193333	0,2	1,554344
7,196667	0,2	1,567700
7,200000	0,2	1,579645
7,203333	0,2	1,589983
7,206667	0,2	1,598534
7,210000	0,2	1,605471
7,213333	0,2	1,611241
7,216667	0,2	1,616272
7,220000	0,2	1,620747
7,223333	0,2	1,624371
7,226667	0,2	1,626513
7,230000	0,2	1,626812
7,233333	0,2	1,625469
7,236667	0,2	1,622923
7,240000	0,2	1,619377
7,243333	0,2	1,614616
7,246667	0,2	1,608055
7,250000	0,2	1,599109
7,253333	0,2	1,587663
7,256667	0,2	1,574002
7,260000	0,2	1,558420
7,263333	0,2	1,540916
7,266667	0,2	1,521058
7,270000	0,2	1,498529
7,273333	0,2	1,473684
7,276667	0,2	1,447148
7,280000	0,2	1,419206
7,283333	0,2	1,389823
7,286667	0,2	1,359011
7,290000	0,2	1,327089
7,293333	0,2	1,294690
7,296667	0,2	1,262312
7,300000	0,2	1,229852
7,303333	0,2	1,196887
7,306667	0,2	1,163274
7,310000	0,2	1,129395
7,313333	0,2	1,096101
7,316667	0,2	1,064242
7,320000	0,2	1,033956
7,323333	0,2	1,004579
7,326667	0,2	0,975372
7,330000	0,2	0,946308
7,333333	0,2	0,918167
7,336667	0,2	0,891931
7,340000	0,2	0,868065
7,343333	0,2	0,846205
7,346667	0,2	0,825630
7,350000	0,2	0,806154
7,353333	0,2	0,788382
7,356667	0,2	0,772940
7,360000	0,2	0,759672
7,363333	0,2	0,747708
7,366667	0,2	0,736117
7,370000	0,2	0,724505
7,373333	0,2	0,713129
7,376667	0,2	0,702707
7,380000	0,2	0,693966
7,383333	0,2	0,687125
7,386667	0,2	0,681978
7,390000	0,2	0,678377
7,393333	0,2	0,676297
7,396667	0,2	0,675541
7,400000	0,2	0,675625
7,403333	0,2	0,676035
7,406667	0,2	0,676553
7,410000	0,2	0,677279
7,413333	0,2	0,678373
7,416667	0,2	0,679849
7,420000	0,2	0,681608
7,423333	0,2	0,683645
7,426667	0,2	0,686124
7,430000	0,2	0,689259
7,433333	0,2	0,693296
7,436667	0,2	0,698503
7,440000	0,2	0,704918
7,443333	0,2	0,712114
7,446667	0,2	0,719290
7,450000	0,2	0,725680
7,453333	0,2	0,731065
7,456667	0,2	0,735864
7,460000	0,2	0,740594
7,463333	0,2	0,745541
7,466667	0,2	0,750939
7,470000	0,2	0,757043
7,473333	0,2	0,763875
7,476667	0,2	0,770980
7,480000	0,2	0,777566
7,483333	0,2	0,783150
7,486667	0,2	0,787879
7,490000	0,2	0,792090
7,493333	0,2	0,796137
7,496667	0,2	0,800468
7,500000	0,2	0,805247
7,503333	0,2	0,810369
7,506667	0,2	0,815848
7,510000	0,2	0,821660
7,513333	0,2	0,827588
7,516667	0,2	0,833404
7,520000	0,2	0,838935
7,523333	0,2	0,843970
7,526667	0,2	0,848316
7,530000	0,2	0,852098
7,533333	0,2	0,855823
7,536667	0,2	0,860083
7,540000	0,2	0,865425
7,543333	0,2	0,872371
7,546667	0,2	0,881098
7,550000	0,2	0,891276
7,553333	0,2	0,902504
7,556667	0,2	0,914549
7,560000	0,2	0,927225
7,563333	0,2	0,940527
7,566667	0,2	0,954612
7,570000	0,2	0,969609
7,573333	0,2	0,985815
7,576667	0,2	1,003804
7,580000	0,2	1,023943
7,583333	0,2	1,045983
7,586667	0,2	1,069406
7,590000	0,2	1,094058
7,593333	0,2	1,120232
7,596667	0,2	1,148070
7,600000	0,2	1,177127
7,603333	0,2	1,206668
7,606667	0,2	1,236395
7,610000	0,2	1,266717
7,613333	0,2	1,298131
7,616667	0,2	1,330523
7,620000	0,2	1,363279
7,623333	0,2	1,395934
7,626667	0,2	1,428537
7,630000	0,2	1,461315
7,633333	0,2	1,494145
7,636667	0,2	1,526474
7,640000	0,2	1,557611
7,643333	0,2	1,587109
7,646667	0,2	1,614904
7,650000	0,2	1,641089
7,653333	0,2	1,665781
7,656667	0,2	1,689160
7,660000	0,2	1,711255
7,663333	0,2	1,731593
7,666667	0,2	1,749436
7,670000	0,2	1,764481
7,673333	0,2	1,776780
7,676667	0,2	1,786181
7,680000	0,2	1,792416
7,683333	0,2	1,795347
7,686667	0,2	1,794951
7,690000	0,2	1,791359
7,693333	0,2	1,784724
7,696667	0,2	1,775024
7,700000	0,2	1,762112
7,703333	0,2	1,745885
7,706667	0,2	1,726407
7,710000	0,2	1,703733
7,713333	0,2	1,677723
7,716667	0,2	1,648449
7,720000	0,2	1,616461
7,723333	0,2	1,582317
7,726667	0,2	1,546238
7,730000	0,2	1,508223
7,733333	0,2	1,468344
7,736667	0,2	1,426960
7,740000	0,2	1,384356
7,743333	0,2	1,340291
7,746667	0,2	1,294378
7,750000	0,2	1,246651
7,753333	0,2	1,197618
7,756667	0,2	1,148032
7,760000	0,2	1,098417
7,763333	0,2	1,048800
7,766667	0,2	0,999302
7,770000	0,2	0,950618
7,773333	0,2	0,903448
7,776667	0,2	0,857930
7,780000	0,2	0,813857
7,783333	0,2	0,771263
7,786667	0,2	0,730697
7,790000	0,2	0,692714
7,793333	0,2	0,657144
7,796667	0,2	0,623145
7,800000	0,2	0,589904
7,803333	0,2	0,557290
7,806667	0,2	0,525978
7,810000	0,2	0,496764
7,813333	0,2	0,469936
7,816667	0,2	0,445452
7,820000	0,2	0,423233
7,823333	0,2	0,403215
7,826667	0,2	0,385491
7,830000	0,2	0,370228
7,833333	0,2	0,357311
7,836667	0,2	0,346386
7,840000	0,2	0,337230
7,843333	0,2	0,329815
7,846667	0,2	0,324168
7,850000	0,2	0,320360
7,853333	0,2	0,318581
7,856667	0,2	0,319181
7,860000	0,2	0,322424
7,863333	0,2	0,327955
7,866667	0,2	0,334800
7,870000	0,2	0,342149
7,873333	0,2	0,349789
7,876667	0,2	0,357796
7,880000	0,2	0,366232
7,883333	0,2	0,375157
7,886667	0,2	0,384781
7,890000	0,2	0,395470
7,893333	0,2	0,407436
7,896667	0,2	0,420532
7,900000	0,2	0,434323
7,903333	0,2	0,448251
7,906667	0,2	0,462007
7,910000	0,2	0,475757
7,913333	0,2	0,489551
7,916667	0,2	0,502837
7,920000	0,2	0,514851
7,923333	0,2	0,525057
7,926667	0,2	0,533264
7,930000	0,2	0,539813
7,933333	0,2	0,545601
7,936667	0,2	0,551585
7,940000	0,2	0,558152
7,943333	0,2	0,564926
7,946667	0,2	0,571298
7,950000	0,2	0,577014
7,953333	0,2	0,581996
7,956667	0,2	0,585987
7,960000	0,2	0,588765
7,963333	0,2	0,590474
7,966667	0,2	0,591569
7,970000	0,2	0,592406
7,973333	0,2	0,592916
7,976667	0,2	0,592697
7,980000	0,2	0,591303
7,983333	0,2	0,588628
7,986667	0,2	0,585255
7,990000	0,2	0,582225
7,993333	0,2	0,580100
7,996667	0,2	0,578418
8,000000	0,2	0,576431
8,003333	0,2	0,574136
8,006667	0,2	0,572047
8,010000	0,2	0,570246
8,013333	0,2	0,568390
8,016667	0,2	0,566263
8,020000	0,2	0,563863
8,023333	0,2	0,561461
8,026667	0,2	0,559808
8,030000	0,2	0,559815
8,033333	0,2	0,561859
8,036667	0,2	0,565707
8,040000	0,2	0,571045
8,043333	0,2	0,577649
8,046667	0,2	0,585173
8,050000	0,2	0,593233
8,053333	0,2	0,601840
8,056667	0,2	0,611458
8,060000	0,2	0,622493
8,063333	0,2	0,635094
8,066667	0,2	0,649350
8,070000	0,2	0,665313
8,073333	0,2	0,682885
8,076667	0,2	0,701711
8,080000	0,2	0,721287
8,083333	0,2	0,741404
8,086667	0,2	0,762294
8,090000	0,2	0,784196
8,093333	0,2	0,807098
8,096667	0,2	0,830776
8,100000	0,2	0,854661
8,103333	0,2	0,878006
8,106667	0,2	0,900550
8,110000	0,2	0,922752
8,113333	0,2	0,945242
8,116667	0,2	0,968255
8,120000	0,2	0,991662
8,123333	0,2	1,015413
8,126667	0,2	1,039657
8,130000	0,2	1,064220
8,133333	0,2	1,088205
8,136667	0,2	1,110446
8,140000	0,2	1,130316
8,143333	0,2	1,147960
8,146667	0,2	1,163860
8,150000	0,2	1,178458
8,153333	0,2	1,192234
8,156667	0,2	1,205770
8,160000	0,2	1,219279
8,163333	0,2	1,232264
8,166667	0,2	1,243929
8,170000	0,2	1,253833
8,173333	0,2	1,262102
8,176667	0,2	1,269222
8,180000	0,2	1,275689
8,183333	0,2	1,281606
8,186667	0,2	1,286616
8,190000	0,2	1,290332
8,193333	0,2	1,292698
8,196667	0,2	1,293939
8,200000	0,2	1,294422
8,203333	0,2	1,294425
8,206667	0,2	1,293948
8,210000	0,2	1,292769
8,213333	0,2	1,290598
8,216667	0,2	1,287117
8,220000	0,2	1,282159
8,223333	0,2	1,275877
8,226667	0,2	1,268539
8,230000	0,2	1,260365
8,233333	0,2	1,251667
8,236667	0,2	1,242667
8,240000	0,2	1,233230
8,243333	0,2	1,223198
8,246667	0,2	1,212815
8,250000	0,2	1,202472
8,253333	0,2	1,192142
8,256667	0,2	1,181368
8,260000	0,2	1,169810
8,263333	0,2	1,157557
8,266667	0,2	1,144962
8,270000	0,2	1,132368
8,273333	0,2	1,119833
8,276667	0,2	1,107166
8,280000	0,2	1,094200
8,283333	0,2	1,080760
8,286667	0,2	1,066541
8,290000	0,2	1,051262
8,293333	0,2	1,034845
8,296667	0,2	1,017430
8,300000	0,2	0,999348
8,303333	0,2	0,981222
8,306667	0,2	0,963722
8,310000	0,2	0,946828
8,313333	0,2	0,929786
8,316667	0,2	0,912042
8,320000	0,2	0,893595
8,323333	0,2	0,874454
8,326667	0,2	0,854523
8,330000	0,2	0,834069
8,333333	0,2	0,813647
8,336667	0,2	0,793445
8,340000	0,2	0,773124
8,343333	0,2	0,752313
8,346667	0,2	0,730822
8,350000	0,2	0,708506
8,353333	0,2	0,685286
8,356667	0,2	0,661378
8,360000	0,2	0,637322
8,363333	0,2	0,613674
8,366667	0,2	0,590628
8,370000	0,2	0,567997
8,373333	0,2	0,545684
8,376667	0,2	0,523876
8,380000	0,2	0,502706
8,383333	0,2	0,482137
8,386667	0,2	0,462236
8,390000	0,2	0,443225
8,393333	0,2	0,425187
8,396667	0,2	0,407820
8,400000	0,2	0,390598
8,403333	0,2	0,373186
8,406667	0,2	0,355613
8,410000	0,2	0,338151
8,413333	0,2	0,321225
8,416667	0,2	0,305238
8,420000	0,2	0,290316
8,423333	0,2	0,276358
8,426667	0,2	0,263262
8,430000	0,2	0,250882
8,433333	0,2	0,238877
8,436667	0,2	0,226942
8,440000	0,2	0,215211
8,443333	0,2	0,204210
8,446667	0,2	0,194401
8,450000	0,2	0,185884
8,453333	0,2	0,178551
8,456667	0,2	0,172398
8,460000	0,2	0,167423
8,463333	0,2	0,163376
8,466667	0,2	0,159893
8,470000	0,2	0,156754
8,473333	0,2	0,154061
8,476667	0,2	0,152141
8,480000	0,2	0,151058
8,483333	0,2	0,150594
8,486667	0,2	0,150826
8,490000	0,2	0,152206
8,493333	0,2	0,155082
8,496667	0,2	0,159450
8,500000	0,2	0,165189
8,503333	0,2	0,172209
8,506667	0,2	0,180220
8,510000	0,2	0,188827
8,513333	0,2	0,197978
8,516667	0,2	0,207702
8,520000	0,2	0,217678
8,523333	0,2	0,227497
8,526667	0,2	0,236902
8,530000	0,2	0,245817
8,533333	0,2	0,254575
8,536667	0,2	0,263615
8,540000	0,2	0,273000
8,543333	0,2	0,282687
8,546667	0,2	0,292734
8,550000	0,2	0,302908
8,553333	0,2	0,312585
8,556667	0,2	0,321338
8,560000	0,2	0,329220
8,563333	0,2	0,336281
8,566667	0,2	0,342410
8,570000	0,2	0,347732
8,573333	0,2	0,352412
8,576667	0,2	0,356045
8,580000	0,2	0,357896
8,583333	0,2	0,357834
8,586667	0,2	0,356560
8,590000	0,2	0,354819
8,593333	0,2	0,352635
8,596667	0,2	0,349329
8,600000	0,2	0,344276
8,603333	0,2	0,337582
8,606667	0,2	0,329897
8,610000	0,2	0,321761
8,613333	0,2	0,313322
8,616667	0,2	0,304593
8,620000	0,2	0,295731
8,623333	0,2	0,286809
8,626667	0,2	0,277410
8,630000	0,2	0,266902
8,633333	0,2	0,255135
8,636667	0,2	0,242560
8,640000	0,2	0,229824
8,643333	0,2	0,217289
8,646667	0,2	0,204869
8,650000	0,2	0,192317
8,653333	0,2	0,179664
8,656667	0,2	0,167404
8,660000	0,2	0,156076
8,663333	0,2	0,145855
8,666667	0,2	0,136702
8,670000	0,2	0,128365
8,673333	0,2	0,120099
8,676667	0,2	0,110942
8,680000	0,2	0,100400
8,683333	0,2	0,088675
8,686667	0,2	0,076459
8,690000	0,2	0,064691
8,693333	0,2	0,054146
8,696667	0,2	0,044989
8,700000	0,2	0,036905
8,703333	0,2	0,029688
8,706667	0,2	0,023406
8,710000	0,2	0,018163
8,713333	0,2	0,013988
8,716667	0,2	0,010795
8,720000	0,2	0,008362
8,723333	0,2	0,006451
8,726667	0,2	0,004860
8,730000	0,2	0,003492
8,733333	0,2	0,002521
8,736667	0,2	0,002214
8,740000	0,2	0,002624
8,743333	0,2	0,003819
8,746667	0,2	0,006076
8,750000	0,2	0,009339
8,753333	0,2	0,012960
8,756667	0,2	0,016451
8,760000	0,2	0,019963
8,763333	0,2	0,023873
8,766667	0,2	0,028541
8,770000	0,2	0,034482
8,773333	0,2	0,042140
8,776667	0,2	0,051407
8,780000	0,2	0,061711
8,783333	0,2	0,072441
8,786667	0,2	0,083145
8,790000	0,2	0,093692
8,793333	0,2	0,104344
8,796667	0,2	0,115590
8,800000	0,2	0,127797
8,803333	0,2	0,140806
8,806667	0,2	0,153987
8,810000	0,2	0,166992
8,813333	0,2	0,180272
8,816667	0,2	0,194420
8,820000	0,2	0,209293
8,823333	0,2	0,224238
8,826667	0,2	0,238566
8,830000	0,2	0,251636
8,833333	0,2	0,263144
8,836667	0,2	0,273370
8,840000	0,2	0,282899
8,843333	0,2	0,292412
8,846667	0,2	0,302559
8,850000	0,2	0,313448
8,853333	0,2	0,324426
8,856667	0,2	0,334520
8,860000	0,2	0,343011
8,863333	0,2	0,349896
8,866667	0,2	0,355807
8,870000	0,2	0,361252
8,873333	0,2	0,365991
8,876667	0,2	0,369146
8,880000	0,2	0,369974
8,883333	0,2	0,368695
8,886667	0,2	0,366442
8,890000	0,2	0,364309
8,893333	0,2	0,362671
8,896667	0,2	0,361268
8,900000	0,2	0,359382
8,903333	0,2	0,356148
8,906667	0,2	0,351196
8,910000	0,2	0,344979
8,913333	0,2	0,338188
8,916667	0,2	0,330876
8,920000	0,2	0,322526
8,923333	0,2	0,312850
8,926667	0,2	0,302081
8,930000	0,2	0,290648
8,933333	0,2	0,278987
8,936667	0,2	0,267344
8,940000	0,2	0,255498
8,943333	0,2	0,243083
8,946667	0,2	0,230206
8,950000	0,2	0,217333
8,953333	0,2	0,204672
8,956667	0,2	0,192097
8,960000	0,2	0,179575
8,963333	0,2	0,167354
8,966667	0,2	0,155717
8,970000	0,2	0,144737
8,973333	0,2	0,134103
8,976667	0,2	0,123028
8,980000	0,2	0,110922
8,983333	0,2	0,098417
8,986667	0,2	0,087083
8,990000	0,2	0,077992
8,993333	0,2	0,070940
8,996667	0,2	0,064870
9,000000	0,2	0,058720
9,003333	0,2	0,052034
9,006667	0,2	0,044972
9,010000	0,2	0,037881
9,013333	0,2	0,031128
9,016667	0,2	0,025225
9,020000	0,2	0,020616
9,023333	0,2	0,017287
9,026667	0,2	0,014853
9,030000	0,2	0,012938
9,033333	0,2	0,011377
9,036667	0,2	0,010351
9,040000	0,2	0,010382
9,043333	0,2	0,012046
9,046667	0,2	0,015586
9,050000	0,2	0,020734
9,053333	0,2	0,027089
9,056667	0,2	0,034499
9,060000	0,2	0,042845
9,063333	0,2	0,051746
9,066667	0,2	0,060729
9,070000	0,2	0,069514
9,073333	0,2	0,078074
9,076667	0,2	0,086661
9,080000	0,2	0,095727
9,083333	0,2	0,105790
9,086667	0,2	0,117508
9,090000	0,2	0,131576
9,093333	0,2	0,148447
9,096667	0,2	0,168119
9,100000	0,2	0,189819
9,103333	0,2	0,212190
9,106667	0,2	0,234307
9,110000	0,2	0,256257
9,113333	0,2	0,278748
9,116667	0,2	0,302660
9,120000	0,2	0,328688
9,123333	0,2	0,356845
9,126667	0,2	0,386491
9,130000	0,2	0,417040
9,133333	0,2	0,448492
9,136667	0,2	0,481178
9,140000	0,2	0,515137
9,143333	0,2	0,550080
9,146667	0,2	0,585950
9,150000	0,2	0,623047
9,153333	0,2	0,661466
9,156667	0,2	0,700868
9,160000	0,2	0,740922
9,163333	0,2	0,781470
9,166667	0,2	0,822151
9,170000	0,2	0,862449
9,173333	0,2	0,902100
9,176667	0,2	0,941026
9,180000	0,2	0,979222
9,183333	0,2	1,017126
9,186667	0,2	1,055392
9,190000	0,2	1,094078
9,193333	0,2	1,132648
9,196667	0,2	1,170553
9,200000	0,2	1,207413
9,203333	0,2	1,243055
9,206667	0,2	1,277526
9,210000	0,2	1,310813
9,213333	0,2	1,342618
9,216667	0,2	1,372565
9,220000	0,2	1,400413
9,223333	0,2	1,426185
9,226667	0,2	1,450320
9,230000	0,2	1,473430
9,233333	0,2	1,495997
9,236667	0,2	1,518237
9,240000	0,2	1,539816
9,243333	0,2	1,559906
9,246667	0,2	1,577788
9,250000	0,2	1,593337
9,253333	0,2	1,607097
9,256667	0,2	1,619932
9,260000	0,2	1,632425
9,263333	0,2	1,644648
9,266667	0,2	1,656389
9,270000	0,2	1,667301
9,273333	0,2	1,677006
9,276667	0,2	1,685357
9,280000	0,2	1,692460
9,283333	0,2	1,698321
9,286667	0,2	1,702591
9,290000	0,2	1,704830
9,293333	0,2	1,705057
9,296667	0,2	1,703970
9,300000	0,2	1,702600
9,303333	0,2	1,701580
9,306667	0,2	1,700778
9,310000	0,2	1,699555
9,313333	0,2	1,697100
9,316667	0,2	1,692806
9,320000	0,2	1,686573
9,323333	0,2	1,678491
9,326667	0,2	1,668512
9,330000	0,2	1,656731
9,333333	0,2	1,643524
9,336667	0,2	1,629138
9,340000	0,2	1,613538
9,343333	0,2	1,596836
9,346667	0,2	1,579544
9,350000	0,2	1,562148
9,353333	0,2	1,544529
9,356667	0,2	1,525977
9,360000	0,2	1,505744
9,363333	0,2	1,483516
9,366667	0,2	1,459740
9,370000	0,2	1,435384
9,373333	0,2	1,411186
9,376667	0,2	1,387429
9,380000	0,2	1,364181
9,383333	0,2	1,341382
9,386667	0,2	1,318889
9,390000	0,2	1,296592
9,393333	0,2	1,274517
9,396667	0,2	1,252851
9,400000	0,2	1,232029
9,403333	0,2	1,212649
9,406667	0,2	1,195025
9,410000	0,2	1,178795
9,413333	0,2	1,163095
9,416667	0,2	1,147301
9,420000	0,2	1,131704
9,423333	0,2	1,117214
9,426667	0,2	1,104505
9,430000	0,2	1,093760
9,433333	0,2	1,084943
9,436667	0,2	1,077803
9,440000	0,2	1,071752
9,443333	0,2	1,066134
9,446667	0,2	1,060608
9,450000	0,2	1,055108
9,453333	0,2	1,049697
9,456667	0,2	1,044685
9,460000	0,2	1,040781
9,463333	0,2	1,038761
9,466667	0,2	1,038793
9,470000	0,2	1,040282
9,473333	0,2	1,042522
9,476667	0,2	1,045352
9,480000	0,2	1,048937
9,483333	0,2	1,053090
9,486667	0,2	1,057362
9,490000	0,2	1,061541
9,493333	0,2	1,065632
9,496667	0,2	1,069748
9,500000	0,2	1,074194
9,503333	0,2	1,079432
9,506667	0,2	1,085836
9,510000	0,2	1,093651
9,513333	0,2	1,103228
9,516667	0,2	1,114933
9,520000	0,2	1,128919
9,523333	0,2	1,145310
9,526667	0,2	1,164167
9,530000	0,2	1,185218
9,533333	0,2	1,208054
9,536667	0,2	1,232577
9,540000	0,2	1,259156
9,543333	0,2	1,288547
9,546667	0,2	1,321582
9,550000	0,2	1,358570
9,553333	0,2	1,399227
9,556667	0,2	1,443404
9,560000	0,2	1,491452
9,563333	0,2	1,543793
9,566667	0,2	1,600744
9,570000	0,2	1,662612
9,573333	0,2	1,729475
9,576667	0,2	1,800966
9,580000	0,2	1,876550
9,583333	0,2	1,955991
9,586667	0,2	2,039520
9,590000	0,2	2,127560
9,593333	0,2	2,220301
9,596667	0,2	2,317381
9,600000	0,2	2,418014
9,603333	0,2	2,521567
9,606667	0,2	2,627940
9,610000	0,2	2,737289
9,613333	0,2	2,849342
9,616667	0,2	2,963072
9,620000	0,2	3,077203
9,623333	0,2	3,190906
9,626667	0,2	3,303721
9,630000	0,2	3,415117
9,633333	0,2	3,524485
9,636667	0,2	3,631387
9,640000	0,2	3,735535
9,643333	0,2	3,836416
9,646667	0,2	3,933142
9,650000	0,2	4,024890
9,653333	0,2	4,111209
9,656667	0,2	4,191706
9,660000	0,2	4,265717
9,663333	0,2	4,332281
9,666667	0,2	4,390455
9,670000	0,2	4,439688
9,673333	0,2	4,479808
9,676667	0,2	4,510716
9,680000	0,2	4,532162
9,683333	0,2	4,543928
9,686667	0,2	4,546139
9,690000	0,2	4,539103
9,693333	0,2	4,523216
9,696667	0,2	4,499074
9,700000	0,2	4,467107
9,703333	0,2	4,427085
9,706667	0,2	4,378474
9,710000	0,2	4,321246
9,713333	0,2	4,255939
9,716667	0,2	4,183228
9,720000	0,2	4,103821
9,723333	0,2	4,018497
9,726667	0,2	3,928057
9,730000	0,2	3,833235
9,733333	0,2	3,734617
9,736667	0,2	3,632680
9,740000	0,2	3,527866
9,743333	0,2	3,420494
9,746667	0,2	3,310843
9,750000	0,2	3,199571
9,753333	0,2	3,087799
9,756667	0,2	2,976610
9,760000	0,2	2,866676
9,763333	0,2	2,758426
9,766667	0,2	2,652515
9,770000	0,2	2,549779
9,773333	0,2	2,450648
9,776667	0,2	2,355058
9,780000	0,2	2,262853
9,783333	0,2	2,174152
9,786667	0,2	2,089444
9,790000	0,2	2,009319
9,793333	0,2	1,934072
9,796667	0,2	1,863578
9,800000	0,2	1,797387
9,803333	0,2	1,734807
9,806667	0,2	1,675151
9,810000	0,2	1,618208
9,813333	0,2	1,564463
9,816667	0,2	1,514738
9,820000	0,2	1,469531
9,823333	0,2	1,428808
9,826667	0,2	1,392381
9,830000	0,2	1,359925
9,833333	0,2	1,330627
9,836667	0,2	1,303479
9,840000	0,2	1,278095
9,843333	0,2	1,254795
9,846667	0,2	1,233836
9,850000	0,2	1,215033
9,853333	0,2	1,198019
9,856667	0,2	1,182369
9,860000	0,2	1,167466
9,863333	0,2	1,152555
9,866667	0,2	1,137270
9,870000	0,2	1,121917
9,873333	0,2	1,106805
9,876667	0,2	1,091751
9,880000	0,2	1,076382
9,883333	0,2	1,060391
9,886667	0,2	1,043572
9,890000	0,2	1,026020
9,893333	0,2	1,008010
9,896667	0,2	0,989359
9,900000	0,2	0,969375
9,903333	0,2	0,947664
9,906667	0,2	0,924506
9,910000	0,2	0,900408
9,913333	0,2	0,875557
9,916667	0,2	0,849658
9,920000	0,2	0,822278
9,923333	0,2	0,793332
9,926667	0,2	0,763099
9,930000	0,2	0,731919
9,933333	0,2	0,700173
9,936667	0,2	0,668304
9,940000	0,2	0,636527
9,943333	0,2	0,604613
9,946667	0,2	0,572171
9,950000	0,2	0,539196
9,953333	0,2	0,506184
9,956667	0,2	0,473626
9,960000	0,2	0,441618
9,963333	0,2	0,410008
9,966667	0,2	0,378802
9,970000	0,2	0,348294
9,973333	0,2	0,318743
9,976667	0,2	0,290172
9,980000	0,2	0,262412
9,983333	0,2	0,235062
9,986667	0,2	0,207633
9,990000	0,2	0,180001
9,993333	0,2	0,152821
9,996667	0,2	0,127399
10,000000	0,2	0,104665
10,003333	0,2	0,084336
10,006667	0,2	0,065526
10,010000	0,2	0,047425
10,013333	0,2	0,029145
10,016667	0,2	0,010186
10,020000	0,2	-0,008773
10,023333	0,2	-0,026406
10,026667	0,2	-0,041847
10,030000	0,2	-0,054995
10,033333	0,2	-0,066263
10,036667	0,2	-0,076193
10,040000	0,2	-0,085075
10,043333	0,2	-0,092945
10,046667	0,2	-0,099831
10,050000	0,2	-0,105796
10,053333	0,2	-0,110929
10,056667	0,2	-0,115354
10,060000	0,2	-0,119086
10,063333	0,2	-0,122002
10,066667	0,2	-0,123892
10,070000	0,2	-0,124520
10,073333	0,2	-0,123919
10,076667	0,2	-0,122440
10,080000	0,2	-0,120395
10,083333	0,2	-0,117979
10,086667	0,2	-0,115401
10,090000	0,2	-0,112844
10,093333	0,2	-0,110247
10,096667	0,2	-0,107083
10,100000	0,2	-0,102542
10,103333	0,2	-0,096301
10,106667	0,2	-0,089095
10,110000	0,2	-0,082102
10,113333	0,2	-0,075721
10,116667	0,2	-0,069617
10,120000	0,2	-0,063677
10,123333	0,2	-0,058141
10,126667	0,2	-0,053139
10,130000	0,2	-0,048452
10,133333	0,2	-0,043614
10,136667	0,2	-0,038251
10,140000	0,2	-0,032290
10,143333	0,2	-0,025845
10,146667	0,2	-0,019056
10,150000	0,2	-0,012042
10,153333	0,2	-0,004883
10,156667	0,2	0,002251
10,160000	0,2	0,009038
10,163333	0,2	0,015224
10,166667	0,2	0,020877
10,170000	0,2	0,026298
10,173333	0,2	0,031705
10,176667	0,2	0,037061
10,180000	0,2	0,042316
10,183333	0,2	0,047527
10,186667	0,2	0,052585
10,190000	0,2	0,057258
10,193333	0,2	0,061640
10,196667	0,2	0,066206
10,200000	0,2	0,071220
10,203333	0,2	0,076189
10,206667	0,2	0,080165
10,210000	0,2	0,082720
10,213333	0,2	0,084352
10,216667	0,2	0,085941
10,220000	0,2	0,088200
10,223333	0,2	0,091482
10,226667	0,2	0,095476
10,230000	0,2	0,099117
10,233333	0,2	0,101397
10,236667	0,2	0,102392
10,240000	0,2	0,103150
10,243333	0,2	0,104669
10,246667	0,2	0,107140
10,250000	0,2	0,109999
10,253333	0,2	0,112633
10,256667	0,2	0,114985
10,260000	0,2	0,117471
10,263333	0,2	0,120424
10,266667	0,2	0,123782
10,270000	0,2	0,127310
10,273333	0,2	0,130692
10,276667	0,2	0,133422
10,280000	0,2	0,135174
10,283333	0,2	0,136114
10,286667	0,2	0,136718
10,290000	0,2	0,137461
10,293333	0,2	0,138430
10,296667	0,2	0,139287
10,300000	0,2	0,139737
10,303333	0,2	0,139811
10,306667	0,2	0,139750
10,310000	0,2	0,139871
10,313333	0,2	0,140317
10,316667	0,2	0,140888
10,320000	0,2	0,141525
10,323333	0,2	0,142684
10,326667	0,2	0,144632
10,330000	0,2	0,147013
10,333333	0,2	0,149511
10,336667	0,2	0,152226
10,340000	0,2	0,155254
10,343333	0,2	0,158354
10,346667	0,2	0,161193
10,350000	0,2	0,163736
10,353333	0,2	0,166256
10,356667	0,2	0,168990
10,360000	0,2	0,171949
10,363333	0,2	0,175152
10,366667	0,2	0,178903
10,370000	0,2	0,183809
10,373333	0,2	0,190484
10,376667	0,2	0,199066
10,380000	0,2	0,208905
10,383333	0,2	0,218899
10,386667	0,2	0,228329
10,390000	0,2	0,237314
10,393333	0,2	0,246619
10,396667	0,2	0,257338
10,400000	0,2	0,270525
10,403333	0,2	0,286530
10,406667	0,2	0,304762
10,410000	0,2	0,324372
10,413333	0,2	0,344866
10,416667	0,2	0,366157
10,420000	0,2	0,388516
10,423333	0,2	0,412282
10,426667	0,2	0,437496
10,430000	0,2	0,464001
10,433333	0,2	0,491731
10,436667	0,2	0,520739
10,440000	0,2	0,551125
10,443333	0,2	0,583058
10,446667	0,2	0,616557
10,450000	0,2	0,651115
10,453333	0,2	0,685967
10,456667	0,2	0,720730
10,460000	0,2	0,755348
10,463333	0,2	0,789760
10,466667	0,2	0,824104
10,470000	0,2	0,858865
10,473333	0,2	0,894226
10,476667	0,2	0,929568
10,480000	0,2	0,963935
10,483333	0,2	0,996587
10,486667	0,2	1,027029
10,490000	0,2	1,054983
10,493333	0,2	1,080622
10,496667	0,2	1,104484
10,500000	0,2	1,126845
10,503333	0,2	1,147465
10,506667	0,2	1,165976
10,510000	0,2	1,182083
10,513333	0,2	1,195393
10,516667	0,2	1,205473
10,520000	0,2	1,212273
10,523333	0,2	1,216529
10,526667	0,2	1,219141
10,530000	0,2	1,219998
10,533333	0,2	1,218150
10,536667	0,2	1,213184
10,540000	0,2	1,205743
10,543333	0,2	1,196670
10,546667	0,2	1,186057
10,550000	0,2	1,173228
10,553333	0,2	1,157502
10,556667	0,2	1,138897
10,560000	0,2	1,118131
10,563333	0,2	1,096140
10,566667	0,2	1,073646
10,570000	0,2	1,050867
10,573333	0,2	1,027480
10,576667	0,2	1,002995
10,580000	0,2	0,977315
10,583333	0,2	0,950768
10,586667	0,2	0,923724
10,590000	0,2	0,896608
10,593333	0,2	0,869981
10,596667	0,2	0,844116
10,600000	0,2	0,818778
10,603333	0,2	0,793625
10,606667	0,2	0,768669
10,610000	0,2	0,744235
10,613333	0,2	0,720551
10,616667	0,2	0,697590
10,620000	0,2	0,675231
10,623333	0,2	0,653309
10,626667	0,2	0,631810
10,630000	0,2	0,611039
10,633333	0,2	0,591189
10,636667	0,2	0,572006
10,640000	0,2	0,553318
10,643333	0,2	0,535476
10,646667	0,2	0,518884
10,650000	0,2	0,503354
10,653333	0,2	0,488215
10,656667	0,2	0,472939
10,660000	0,2	0,457373
10,663333	0,2	0,441543
10,666667	0,2	0,425538
10,670000	0,2	0,409476
10,673333	0,2	0,393380
10,676667	0,2	0,377072
10,680000	0,2	0,360393
10,683333	0,2	0,343665
10,686667	0,2	0,327693
10,690000	0,2	0,312827
10,693333	0,2	0,298379
10,696667	0,2	0,283389
10,700000	0,2	0,267463
10,703333	0,2	0,250819
10,706667	0,2	0,233753
10,710000	0,2	0,216086
10,713333	0,2	0,197453
10,716667	0,2	0,177922
10,720000	0,2	0,157950
10,723333	0,2	0,137926
10,726667	0,2	0,117917
10,730000	0,2	0,097847
10,733333	0,2	0,077858
10,736667	0,2	0,058324
10,740000	0,2	0,039507
10,743333	0,2	0,021265
10,746667	0,2	0,003189
10,750000	0,2	-0,015109
10,753333	0,2	-0,033938
10,756667	0,2	-0,053537
10,760000	0,2	-0,073848
10,763333	0,2	-0,094216
10,766667	0,2	-0,113646
10,770000	0,2	-0,131714
10,773333	0,2	-0,148828
10,776667	0,2	-0,165420
10,780000	0,2	-0,181533
10,783333	0,2	-0,197270
10,786667	0,2	-0,212918
10,790000	0,2	-0,228635
10,793333	0,2	-0,244435
10,796667	0,2	-0,260271
10,800000	0,2	-0,275856
10,803333	0,2	-0,290624
10,806667	0,2	-0,304060
10,810000	0,2	-0,316043
10,813333	0,2	-0,327004
10,816667	0,2	-0,337752
10,820000	0,2	-0,348853
10,823333	0,2	-0,360159
10,826667	0,2	-0,371015
10,830000	0,2	-0,380800
10,833333	0,2	-0,389263
10,836667	0,2	-0,396641
10,840000	0,2	-0,403546
10,843333	0,2	-0,410467
10,846667	0,2	-0,417493
10,850000	0,2	-0,424491
10,853333	0,2	-0,431259
10,856667	0,2	-0,437626
10,860000	0,2	-0,443567
10,863333	0,2	-0,449234
10,866667	0,2	-0,454929
10,870000	0,2	-0,461007
10,873333	0,2	-0,467619
10,876667	0,2	-0,474310
10,880000	0,2	-0,480058
10,883333	0,2	-0,484103
10,886667	0,2	-0,486603
10,890000	0,2	-0,488409
10,893333	0,2	-0,490514
10,896667	0,2	-0,493532
10,900000	0,2	-0,497391
10,903333	0,2	-0,501469
10,906667	0,2	-0,505112
10,910000	0,2	-0,508147
10,913333	0,2	-0,510808
10,916667	0,2	-0,513121
10,920000	0,2	-0,514838
10,923333	0,2	-0,516028
10,926667	0,2	-0,517325
10,930000	0,2	-0,519414
10,933333	0,2	-0,522327
10,936667	0,2	-0,525410
10,940000	0,2	-0,528108
10,943333	0,2	-0,530454
10,946667	0,2	-0,532609
10,950000	0,2	-0,534423
10,953333	0,2	-0,535583
10,956667	0,2	-0,535936
10,960000	0,2	-0,535977
10,963333	0,2	-0,536739
10,966667	0,2	-0,538740
10,970000	0,2	-0,541584
10,973333	0,2	-0,544743
10,976667	0,2	-0,548069
10,980000	0,2	-0,551553
10,983333	0,2	-0,555267
10,986667	0,2	-0,559382
10,990000	0,2	-0,563639
10,993333	0,2	-0,567285
10,996667	0,2	-0,570027
11,000000	0,2	-0,572359
11,003333	0,2	-0,574842
11,006667	0,2	-0,577750
11,010000	0,2	-0,581099
11,013333	0,2	-0,584461
11,016667	0,2	-0,587140
11,020000	0,2	-0,588904
11,023333	0,2	-0,590379
11,026667	0,2	-0,592414
11,030000	0,2	-0,595141
11,033333	0,2	-0,598146
11,036667	0,2	-0,601313
11,040000	0,2	-0,604929
11,043333	0,2	-0,609040
11,046667	0,2	-0,613126
11,050000	0,2	-0,616627
11,053333	0,2	-0,619388
11,056667	0,2	-0,621461
11,060000	0,2	-0,623054
11,063333	0,2	-0,624563
11,066667	0,2	-0,626237
11,070000	0,2	-0,628194
11,073333	0,2	-0,630627
11,076667	0,2	-0,633467
11,080000	0,2	-0,636308
11,083333	0,2	-0,638959
11,086667	0,2	-0,641490
11,090000	0,2	-0,643781
11,093333	0,2	-0,645553
11,096667	0,2	-0,646691
11,100000	0,2	-0,647238
11,103333	0,2	-0,647276
11,106667	0,2	-0,647024
11,110000	0,2	-0,646829
11,113333	0,2	-0,647031
11,116667	0,2	-0,647898
11,120000	0,2	-0,649515
11,123333	0,2	-0,651744
11,126667	0,2	-0,654273
11,130000	0,2	-0,656702
11,133333	0,2	-0,658630
11,136667	0,2	-0,659682
11,140000	0,2	-0,659869
11,143333	0,2	-0,659850
11,146667	0,2	-0,660305
11,150000	0,2	-0,661187
11,153333	0,2	-0,661936
11,156667	0,2	-0,662217
11,160000	0,2	-0,662304
11,163333	0,2	-0,662777
11,166667	0,2	-0,663817
11,170000	0,2	-0,664859
11,173333	0,2	-0,665078
11,176667	0,2	-0,664144
11,180000	0,2	-0,662529
11,183333	0,2	-0,661054
11,186667	0,2	-0,660133
11,190000	0,2	-0,659670
11,193333	0,2	-0,659529
11,196667	0,2	-0,659695
11,200000	0,2	-0,659960
11,203333	0,2	-0,659874
11,206667	0,2	-0,659085
11,210000	0,2	-0,657699
11,213333	0,2	-0,656290
11,216667	0,2	-0,655386
11,220000	0,2	-0,655007
11,223333	0,2	-0,654832
11,226667	0,2	-0,654479
11,230000	0,2	-0,653560
11,233333	0,2	-0,651910
11,236667	0,2	-0,649634
11,240000	0,2	-0,646748
11,243333	0,2	-0,643338
11,246667	0,2	-0,640039
11,250000	0,2	-0,637665
11,253333	0,2	-0,636526
11,256667	0,2	-0,636312
11,260000	0,2	-0,636372
11,263333	0,2	-0,636207
11,266667	0,2	-0,635709
11,270000	0,2	-0,634829
11,273333	0,2	-0,633511
11,276667	0,2	-0,632088
11,280000	0,2	-0,631167
11,283333	0,2	-0,630969
11,286667	0,2	-0,631068
11,290000	0,2	-0,630870
11,293333	0,2	-0,630141
11,296667	0,2	-0,629169
11,300000	0,2	-0,628543
11,303333	0,2	-0,628454
11,306667	0,2	-0,628257
11,310000	0,2	-0,627078
11,313333	0,2	-0,624713
11,316667	0,2	-0,621685
11,320000	0,2	-0,618558
11,323333	0,2	-0,615607
11,326667	0,2	-0,613120
11,330000	0,2	-0,611439
11,333333	0,2	-0,610700
11,336667	0,2	-0,610807
11,340000	0,2	-0,611429
11,343333	0,2	-0,611926
11,346667	0,2	-0,611654
11,350000	0,2	-0,610481
11,353333	0,2	-0,608849
11,356667	0,2	-0,607475
11,360000	0,2	-0,607144
11,363333	0,2	-0,608337
11,366667	0,2	-0,610612
11,370000	0,2	-0,612531
11,373333	0,2	-0,612643
11,376667	0,2	-0,610610
11,380000	0,2	-0,607387
11,383333	0,2	-0,604420
11,386667	0,2	-0,602575
11,390000	0,2	-0,601684
11,393333	0,2	-0,600983
11,396667	0,2	-0,599848
11,400000	0,2	-0,598210
11,403333	0,2	-0,596400
11,406667	0,2	-0,594635
11,410000	0,2	-0,592775
11,413333	0,2	-0,590725
11,416667	0,2	-0,588947
11,420000	0,2	-0,588163
11,423333	0,2	-0,588577
11,426667	0,2	-0,589691
11,430000	0,2	-0,590653
11,433333	0,2	-0,590671
11,436667	0,2	-0,589564
11,440000	0,2	-0,588062
11,443333	0,2	-0,587292
11,446667	0,2	-0,587678
11,450000	0,2	-0,588404
11,453333	0,2	-0,588277
11,456667	0,2	-0,587081
11,460000	0,2	-0,585612
11,463333	0,2	-0,584700
11,466667	0,2	-0,584687
11,470000	0,2	-0,585411
11,473333	0,2	-0,586403
11,476667	0,2	-0,587232
11,480000	0,2	-0,587588
11,483333	0,2	-0,587356
11,486667	0,2	-0,586785
11,490000	0,2	-0,586279
11,493333	0,2	-0,586104
11,496667	0,2	-0,586322
11,500000	0,2	-0,586893
11,503333	0,2	-0,587881
11,506667	0,2	-0,589369
11,510000	0,2	-0,591116
11,513333	0,2	-0,592670
11,516667	0,2	-0,593847
11,520000	0,2	-0,594831
11,523333	0,2	-0,595749
11,526667	0,2	-0,596458
11,530000	0,2	-0,596947
11,533333	0,2	-0,597495
11,536667	0,2	-0,598227
11,540000	0,2	-0,599121
11,543333	0,2	-0,600347
11,546667	0,2	-0,602036
11,550000	0,2	-0,603926
11,553333	0,2	-0,605520
11,556667	0,2	-0,606414
11,560000	0,2	-0,606621
11,563333	0,2	-0,606702
11,566667	0,2	-0,607227
11,570000	0,2	-0,608194
11,573333	0,2	-0,609168
11,576667	0,2	-0,609685
11,580000	0,2	-0,609525
11,583333	0,2	-0,608901
11,586667	0,2	-0,608070
11,590000	0,2	-0,606865
11,593333	0,2	-0,605174
11,596667	0,2	-0,603495
11,600000	0,2	-0,602461
11,603333	0,2	-0,602175
11,606667	0,2	-0,602254
11,610000	0,2	-0,602177
11,613333	0,2	-0,601509
11,616667	0,2	-0,600090
11,620000	0,2	-0,598216
11,623333	0,2	-0,596364
11,626667	0,2	-0,594584
11,630000	0,2	-0,592558
11,633333	0,2	-0,590177
11,636667	0,2	-0,587660
11,640000	0,2	-0,585195
11,643333	0,2	-0,582839
11,646667	0,2	-0,580742
11,650000	0,2	-0,579033
11,653333	0,2	-0,577426
11,656667	0,2	-0,575391
11,660000	0,2	-0,572758
11,663333	0,2	-0,569755
11,666667	0,2	-0,566558
11,670000	0,2	-0,563143
11,673333	0,2	-0,559532
11,676667	0,2	-0,555949
11,680000	0,2	-0,552639
11,683333	0,2	-0,549699
11,686667	0,2	-0,547125
11,690000	0,2	-0,544630
11,693333	0,2	-0,541561
11,696667	0,2	-0,537484
11,700000	0,2	-0,532645
11,703333	0,2	-0,527633
11,706667	0,2	-0,523025
11,710000	0,2	-0,519226
11,713333	0,2	-0,516175
11,716667	0,2	-0,513318
11,720000	0,2	-0,510056
11,723333	0,2	-0,506128
11,726667	0,2	-0,501685
11,730000	0,2	-0,497131
11,733333	0,2	-0,492820
11,736667	0,2	-0,488892
11,740000	0,2	-0,485353
11,743333	0,2	-0,482168
11,746667	0,2	-0,479181
11,750000	0,2	-0,476112
11,753333	0,2	-0,472921
11,756667	0,2	-0,470131
11,760000	0,2	-0,468465
11,763333	0,2	-0,468136
11,766667	0,2	-0,468757
11,770000	0,2	-0,469678
11,773333	0,2	-0,470090
11,776667	0,2	-0,469234
11,780000	0,2	-0,466965
11,783333	0,2	-0,464011
11,786667	0,2	-0,461523
11,790000	0,2	-0,460260
11,793333	0,2	-0,460115
11,796667	0,2	-0,460475
11,800000	0,2	-0,460814
11,803333	0,2	-0,460864
11,806667	0,2	-0,460627
11,810000	0,2	-0,460536
11,813333	0,2	-0,461239
11,816667	0,2	-0,463037
11,820000	0,2	-0,465680
11,823333	0,2	-0,468740
11,826667	0,2	-0,471981
11,830000	0,2	-0,475360
11,833333	0,2	-0,478908
11,836667	0,2	-0,482577
11,840000	0,2	-0,486201
11,843333	0,2	-0,489588
11,846667	0,2	-0,492690
11,850000	0,2	-0,495713
11,853333	0,2	-0,498877
11,856667	0,2	-0,502118
11,860000	0,2	-0,505059
11,863333	0,2	-0,507385
11,866667	0,2	-0,509346
11,870000	0,2	-0,511586
11,873333	0,2	-0,514471
11,876667	0,2	-0,517883
11,880000	0,2	-0,521485
11,883333	0,2	-0,524828
11,886667	0,2	-0,527389
11,890000	0,2	-0,528841
11,893333	0,2	-0,529317
11,896667	0,2	-0,529307
11,900000	0,2	-0,529261
11,903333	0,2	-0,529422
11,906667	0,2	-0,530045
11,910000	0,2	-0,531404
11,913333	0,2	-0,533427
11,916667	0,2	-0,535770
11,920000	0,2	-0,538327
11,923333	0,2	-0,541240
11,926667	0,2	-0,544315
11,930000	0,2	-0,546934
11,933333	0,2	-0,548484
11,936667	0,2	-0,548573
11,940000	0,2	-0,547326
11,943333	0,2	-0,545519
11,946667	0,2	-0,543948
11,950000	0,2	-0,542899
11,953333	0,2	-0,542346
11,956667	0,2	-0,542231
11,960000	0,2	-0,542497
11,963333	0,2	-0,542864
11,966667	0,2	-0,542720
11,970000	0,2	-0,541640
11,973333	0,2	-0,539962
11,976667	0,2	-0,538508
11,980000	0,2	-0,537806
11,983333	0,2	-0,537801
11,986667	0,2	-0,538124
11,990000	0,2	-0,538402
11,993333	0,2	-0,538435
11,996667	0,2	-0,538253
12,000000	0,2	-0,537985
12,003333	0,2	-0,537710
12,006667	0,2	-0,537450
12,010000	0,2	-0,537177
12,013333	0,2	-0,536754
12,016667	0,2	-0,536123
12,020000	0,2	-0,535638
12,023333	0,2	-0,535867
12,026667	0,2	-0,537018
12,030000	0,2	-0,538660
12,033333	0,2	-0,539982
12,036667	0,2	-0,540411
12,040000	0,2	-0,540136
12,043333	0,2	-0,540014
12,046667	0,2	-0,540961
12,050000	0,2	-0,543281
12,053333	0,2	-0,546434
12,056667	0,2	-0,549629
12,060000	0,2	-0,552719
12,063333	0,2	-0,556275
12,066667	0,2	-0,560698
12,070000	0,2	-0,565608
12,073333	0,2	-0,570117
12,076667	0,2	-0,573562
12,080000	0,2	-0,576025
12,083333	0,2	-0,577905
12,086667	0,2	-0,579339
12,090000	0,2	-0,580465
12,093333	0,2	-0,581642
12,096667	0,2	-0,583249
12,100000	0,2	-0,585594
12,103333	0,2	-0,588689
12,106667	0,2	-0,592251
12,110000	0,2	-0,596038
12,113333	0,2	-0,599744
12,116667	0,2	-0,602845
12,120000	0,2	-0,605002
12,123333	0,2	-0,606547
12,126667	0,2	-0,608386
12,130000	0,2	-0,611288
12,133333	0,2	-0,615195
12,136667	0,2	-0,619284
12,140000	0,2	-0,622716
12,143333	0,2	-0,625340
12,146667	0,2	-0,627685
12,150000	0,2	-0,630299
12,153333	0,2	-0,633237
12,156667	0,2	-0,636264
12,160000	0,2	-0,639456
12,163333	0,2	-0,643059
12,166667	0,2	-0,646778
12,170000	0,2	-0,650004
12,173333	0,2	-0,652575
12,176667	0,2	-0,654582
12,180000	0,2	-0,655986
12,183333	0,2	-0,656835
12,186667	0,2	-0,657336
12,190000	0,2	-0,657778
12,193333	0,2	-0,658603
12,196667	0,2	-0,660020
12,200000	0,2	-0,661563
12,203333	0,2	-0,662655
12,206667	0,2	-0,663398
12,210000	0,2	-0,664261
12,213333	0,2	-0,665409
12,216667	0,2	-0,666703
12,220000	0,2	-0,667868
12,223333	0,2	-0,668523
12,226667	0,2	-0,668360
12,230000	0,2	-0,667294
12,233333	0,2	-0,665400
12,236667	0,2	-0,662869
12,240000	0,2	-0,659952
12,243333	0,2	-0,656810
12,246667	0,2	-0,653491
12,250000	0,2	-0,650065
12,253333	0,2	-0,646731
12,256667	0,2	-0,643793
12,260000	0,2	-0,641460
12,263333	0,2	-0,639554
12,266667	0,2	-0,637456
12,270000	0,2	-0,634541
12,273333	0,2	-0,630440
12,276667	0,2	-0,624919
12,280000	0,2	-0,618062
12,283333	0,2	-0,610466
12,286667	0,2	-0,602805
12,290000	0,2	-0,595326
12,293333	0,2	-0,587870
12,296667	0,2	-0,580247
12,300000	0,2	-0,572402
12,303333	0,2	-0,564231
12,306667	0,2	-0,555527
12,310000	0,2	-0,546039
12,313333	0,2	-0,535460
12,316667	0,2	-0,523583
12,320000	0,2	-0,510605
12,323333	0,2	-0,497072
12,326667	0,2	-0,483319
12,330000	0,2	-0,469206
12,333333	0,2	-0,454476
12,336667	0,2	-0,439083
12,340000	0,2	-0,423231
12,343333	0,2	-0,407002
12,346667	0,2	-0,390007
12,350000	0,2	-0,371783
12,353333	0,2	-0,352211
12,356667	0,2	-0,331378
12,360000	0,2	-0,309501
12,363333	0,2	-0,286920
12,366667	0,2	-0,263861
12,370000	0,2	-0,240229
12,373333	0,2	-0,215965
12,376667	0,2	-0,191479
12,380000	0,2	-0,167058
12,383333	0,2	-0,142050
12,386667	0,2	-0,115415
12,390000	0,2	-0,086960
12,393333	0,2	-0,057419
12,396667	0,2	-0,027552
12,400000	0,2	0,002375
12,403333	0,2	0,032430
12,406667	0,2	0,062631
12,410000	0,2	0,092976
12,413333	0,2	0,123735
12,416667	0,2	0,155291
12,420000	0,2	0,187744
12,423333	0,2	0,220819
12,426667	0,2	0,253968
12,430000	0,2	0,286627
12,433333	0,2	0,318501
12,436667	0,2	0,349641
12,440000	0,2	0,380346
12,443333	0,2	0,411019
12,446667	0,2	0,441828
12,450000	0,2	0,472392
12,453333	0,2	0,502034
12,456667	0,2	0,530302
12,460000	0,2	0,557046
12,463333	0,2	0,582321
12,466667	0,2	0,606514
12,470000	0,2	0,630050
12,473333	0,2	0,652800
12,476667	0,2	0,674147
12,480000	0,2	0,693509
12,483333	0,2	0,710616
12,486667	0,2	0,725645
12,490000	0,2	0,739101
12,493333	0,2	0,751354
12,496667	0,2	0,762402
12,500000	0,2	0,772045
12,503333	0,2	0,780214
12,506667	0,2	0,786969
12,510000	0,2	0,792201
12,513333	0,2	0,795668
12,516667	0,2	0,797193
12,520000	0,2	0,796609
12,523333	0,2	0,793788
12,526667	0,2	0,788774
12,530000	0,2	0,781777
12,533333	0,2	0,773066
12,536667	0,2	0,762791
12,540000	0,2	0,750964
12,543333	0,2	0,737694
12,546667	0,2	0,723125
12,550000	0,2	0,707215
12,553333	0,2	0,689990
12,556667	0,2	0,671709
12,560000	0,2	0,652498
12,563333	0,2	0,632109
12,566667	0,2	0,610112
12,570000	0,2	0,586348
12,573333	0,2	0,561216
12,576667	0,2	0,535406
12,580000	0,2	0,509496
12,583333	0,2	0,483852
12,586667	0,2	0,458471
12,590000	0,2	0,432756
12,593333	0,2	0,405889
12,596667	0,2	0,377593
12,600000	0,2	0,348428
12,603333	0,2	0,319333
12,606667	0,2	0,290880
12,610000	0,2	0,263045
12,613333	0,2	0,235599
12,616667	0,2	0,208383
12,620000	0,2	0,181445
12,623333	0,2	0,155061
12,626667	0,2	0,129441
12,630000	0,2	0,104540
12,633333	0,2	0,080202
12,636667	0,2	0,056412
12,640000	0,2	0,033365
12,643333	0,2	0,011256
12,646667	0,2	-0,009875
12,650000	0,2	-0,030149
12,653333	0,2	-0,049831
12,656667	0,2	-0,069048
12,660000	0,2	-0,087553
12,663333	0,2	-0,104902
12,666667	0,2	-0,120758
12,670000	0,2	-0,135115
12,673333	0,2	-0,148407
12,676667	0,2	-0,161271
12,680000	0,2	-0,174074
12,683333	0,2	-0,186618
12,686667	0,2	-0,198442
12,690000	0,2	-0,209308
12,693333	0,2	-0,219196
12,696667	0,2	-0,228172
12,700000	0,2	-0,236362
12,703333	0,2	-0,243716
12,706667	0,2	-0,250099
12,710000	0,2	-0,255620
12,713333	0,2	-0,260405
12,716667	0,2	-0,264237
12,720000	0,2	-0,266796
12,723333	0,2	-0,268234
12,726667	0,2	-0,269196
12,730000	0,2	-0,270048
12,733333	0,2	-0,270431
12,736667	0,2	-0,269824
12,740000	0,2	-0,268226
12,743333	0,2	-0,266154
12,746667	0,2	-0,264100
12,750000	0,2	-0,262068
12,753333	0,2	-0,259765
12,756667	0,2	-0,257095
12,760000	0,2	-0,254142
12,763333	0,2	-0,250957
12,766667	0,2	-0,247576
12,770000	0,2	-0,244043
12,773333	0,2	-0,240381
12,776667	0,2	-0,236526
12,780000	0,2	-0,232191
12,783333	0,2	-0,226838
12,786667	0,2	-0,219942
12,790000	0,2	-0,211497
12,793333	0,2	-0,202286
12,796667	0,2	-0,193491
12,800000	0,2	-0,185962
12,803333	0,2	-0,179825
12,806667	0,2	-0,174662
12,810000	0,2	-0,169925
12,813333	0,2	-0,165183
12,816667	0,2	-0,160242
12,820000	0,2	-0,155230
12,823333	0,2	-0,150231
12,826667	0,2	-0,144897
12,830000	0,2	-0,138789
12,833333	0,2	-0,131715
12,836667	0,2	-0,123626
12,840000	0,2	-0,114788
12,843333	0,2	-0,106115
12,846667	0,2	-0,098673
12,850000	0,2	-0,092642
12,853333	0,2	-0,087352
12,856667	0,2	-0,082204
12,860000	0,2	-0,077011
12,863333	0,2	-0,071885
12,866667	0,2	-0,067110
12,870000	0,2	-0,062794
12,873333	0,2	-0,058609
12,876667	0,2	-0,054158
12,880000	0,2	-0,049676
12,883333	0,2	-0,045969
12,886667	0,2	-0,043612
12,890000	0,2	-0,042438
12,893333	0,2	-0,041648
12,896667	0,2	-0,040357
12,900000	0,2	-0,038143
12,903333	0,2	-0,035013
12,906667	0,2	-0,031065
12,910000	0,2	-0,026489
12,913333	0,2	-0,021557
12,916667	0,2	-0,016351
12,920000	0,2	-0,010788
12,923333	0,2	-0,004974
12,926667	0,2	0,000841
12,930000	0,2	0,006509
12,933333	0,2	0,011995
12,936667	0,2	0,017249
12,940000	0,2	0,022136
12,943333	0,2	0,026641
12,946667	0,2	0,030871
12,950000	0,2	0,034926
12,953333	0,2	0,039266
12,956667	0,2	0,044688
12,960000	0,2	0,051513
12,963333	0,2	0,059332
12,966667	0,2	0,067540
12,970000	0,2	0,075911
12,973333	0,2	0,084813
12,976667	0,2	0,094913
12,980000	0,2	0,106672
12,983333	0,2	0,119978
12,986667	0,2	0,134367
12,990000	0,2	0,149770
12,993333	0,2	0,166527
12,996667	0,2	0,184546
13,000000	0,2	0,203058
13,003333	0,2	0,221269
13,006667	0,2	0,238951
13,010000	0,2	0,256371
13,013333	0,2	0,273867
13,016667	0,2	0,291757
13,020000	0,2	0,310567
13,023333	0,2	0,330820
13,026667	0,2	0,352487
13,030000	0,2	0,374952
13,033333	0,2	0,397515
13,036667	0,2	0,419777
13,040000	0,2	0,441706
13,043333	0,2	0,463385
13,046667	0,2	0,484764
13,050000	0,2	0,505791
13,053333	0,2	0,526512
13,056667	0,2	0,546849
13,060000	0,2	0,566489
13,063333	0,2	0,585058
13,066667	0,2	0,602278
13,070000	0,2	0,618090
13,073333	0,2	0,632773
13,076667	0,2	0,646788
13,080000	0,2	0,660315
13,083333	0,2	0,673018
13,086667	0,2	0,684356
13,090000	0,2	0,693963
13,093333	0,2	0,701605
13,096667	0,2	0,707192
13,100000	0,2	0,710989
13,103333	0,2	0,713434
13,106667	0,2	0,714670
13,110000	0,2	0,714435
13,113333	0,2	0,712568
13,116667	0,2	0,709543
13,120000	0,2	0,706156
13,123333	0,2	0,702699
13,126667	0,2	0,698821
13,130000	0,2	0,694102
13,133333	0,2	0,688478
13,136667	0,2	0,682180
13,140000	0,2	0,675457
13,143333	0,2	0,668430
13,146667	0,2	0,661197
13,150000	0,2	0,653969
13,153333	0,2	0,646983
13,156667	0,2	0,640505
13,160000	0,2	0,634983
13,163333	0,2	0,630748
13,166667	0,2	0,627454
13,170000	0,2	0,624217
13,173333	0,2	0,620382
13,176667	0,2	0,615967
13,180000	0,2	0,611339
13,183333	0,2	0,606754
13,186667	0,2	0,602304
13,190000	0,2	0,598142
13,193333	0,2	0,594639
13,196667	0,2	0,592163
13,200000	0,2	0,590759
13,203333	0,2	0,590220
13,206667	0,2	0,590228
13,210000	0,2	0,590388
13,213333	0,2	0,590516
13,216667	0,2	0,590744
13,220000	0,2	0,591185
13,223333	0,2	0,591756
13,226667	0,2	0,592264
13,230000	0,2	0,592558
13,233333	0,2	0,592695
13,236667	0,2	0,592906
13,240000	0,2	0,593408
13,243333	0,2	0,594295
13,246667	0,2	0,595594
13,250000	0,2	0,597196
13,253333	0,2	0,598664
13,256667	0,2	0,599481
13,260000	0,2	0,599510
13,263333	0,2	0,598912
13,266667	0,2	0,597899
13,270000	0,2	0,596874
13,273333	0,2	0,596433
13,276667	0,2	0,596972
13,280000	0,2	0,598545
13,283333	0,2	0,601059
13,286667	0,2	0,604404
13,290000	0,2	0,608388
13,293333	0,2	0,612532
13,296667	0,2	0,616056
13,300000	0,2	0,618359
13,303333	0,2	0,619417
13,306667	0,2	0,619781
13,310000	0,2	0,620388
13,313333	0,2	0,622142
13,316667	0,2	0,625536
13,320000	0,2	0,630601
13,323333	0,2	0,636903
13,326667	0,2	0,643617
13,330000	0,2	0,650004
13,333333	0,2	0,655962
13,336667	0,2	0,661862
13,340000	0,2	0,667930
13,343333	0,2	0,674146
13,346667	0,2	0,680410
13,350000	0,2	0,686504
13,353333	0,2	0,692188
13,356667	0,2	0,697457
13,360000	0,2	0,702307
13,363333	0,2	0,706259
13,366667	0,2	0,708792
13,370000	0,2	0,710173
13,373333	0,2	0,711243
13,376667	0,2	0,712612
13,380000	0,2	0,714474
13,383333	0,2	0,716921
13,386667	0,2	0,720073
13,390000	0,2	0,723892
13,393333	0,2	0,728071
13,396667	0,2	0,732140
13,400000	0,2	0,735546
13,403333	0,2	0,737792
13,406667	0,2	0,738708
13,410000	0,2	0,738656
13,413333	0,2	0,738245
13,416667	0,2	0,737773
13,420000	0,2	0,737176
13,423333	0,2	0,736399
13,426667	0,2	0,735517
13,430000	0,2	0,734589
13,433333	0,2	0,733538
13,436667	0,2	0,732179
13,440000	0,2	0,730419
13,443333	0,2	0,728416
13,446667	0,2	0,726400
13,450000	0,2	0,724469
13,453333	0,2	0,722618
13,456667	0,2	0,720865
13,460000	0,2	0,719453
13,463333	0,2	0,718923
13,466667	0,2	0,719842
13,470000	0,2	0,722359
13,473333	0,2	0,725983
13,476667	0,2	0,729939
13,480000	0,2	0,733709
13,483333	0,2	0,737062
13,486667	0,2	0,739870
13,490000	0,2	0,742259
13,493333	0,2	0,744760
13,496667	0,2	0,747954
13,500000	0,2	0,752163
13,503333	0,2	0,757621
13,506667	0,2	0,764405
13,510000	0,2	0,772106
13,513333	0,2	0,780196
13,516667	0,2	0,788619
13,520000	0,2	0,797472
13,523333	0,2	0,806450
13,526667	0,2	0,815148
13,530000	0,2	0,823635
13,533333	0,2	0,832381
13,536667	0,2	0,841883
13,540000	0,2	0,852459
13,543333	0,2	0,864027
13,546667	0,2	0,875928
13,550000	0,2	0,887184
13,553333	0,2	0,897140
13,556667	0,2	0,905985
13,560000	0,2	0,914550
13,563333	0,2	0,923506
13,566667	0,2	0,933077
13,570000	0,2	0,943442
13,573333	0,2	0,954895
13,576667	0,2	0,967563
13,580000	0,2	0,981177
13,583333	0,2	0,995349
13,586667	0,2	1,010193
13,590000	0,2	1,026471
13,593333	0,2	1,045024
13,596667	0,2	1,066162
13,600000	0,2	1,089623
13,603333	0,2	1,115143
13,606667	0,2	1,142792
13,610000	0,2	1,172625
13,613333	0,2	1,204539
13,616667	0,2	1,238566
13,620000	0,2	1,274703
13,623333	0,2	1,312591
13,626667	0,2	1,351850
13,630000	0,2	1,392215
13,633333	0,2	1,433277
13,636667	0,2	1,474733
13,640000	0,2	1,516604
13,643333	0,2	1,558660
13,646667	0,2	1,600084
13,650000	0,2	1,639996
13,653333	0,2	1,677910
13,656667	0,2	1,713525
13,660000	0,2	1,746322
13,663333	0,2	1,775699
13,666667	0,2	1,801365
13,670000	0,2	1,823260
13,673333	0,2	1,841374
13,676667	0,2	1,855728
13,680000	0,2	1,866257
13,683333	0,2	1,872710
13,686667	0,2	1,874819
13,690000	0,2	1,872759
13,693333	0,2	1,867439
13,696667	0,2	1,859944
13,700000	0,2	1,850818
13,703333	0,2	1,840201
13,706667	0,2	1,828241
13,710000	0,2	1,814945
13,713333	0,2	1,800094
13,716667	0,2	1,783756
13,720000	0,2	1,766684
13,723333	0,2	1,749972
13,726667	0,2	1,734379
13,730000	0,2	1,720279
13,733333	0,2	1,708095
13,736667	0,2	1,698119
13,740000	0,2	1,690129
13,743333	0,2	1,683877
13,746667	0,2	1,679502
13,750000	0,2	1,677152
13,753333	0,2	1,676830
13,756667	0,2	1,678844
13,760000	0,2	1,683726
13,763333	0,2	1,691519
13,766667	0,2	1,701666
13,770000	0,2	1,713720
13,773333	0,2	1,727727
13,776667	0,2	1,743869
13,780000	0,2	1,762008
13,783333	0,2	1,781927
13,786667	0,2	1,803859
13,790000	0,2	1,828122
13,793333	0,2	1,854315
13,796667	0,2	1,881490
13,800000	0,2	1,909107
13,803333	0,2	1,937377
13,806667	0,2	1,966765
13,810000	0,2	1,997504
13,813333	0,2	2,029487
13,816667	0,2	2,062334
13,820000	0,2	2,095656
13,823333	0,2	2,129364
13,826667	0,2	2,163660
13,830000	0,2	2,198834
13,833333	0,2	2,234896
13,836667	0,2	2,271059
13,840000	0,2	2,306016
13,843333	0,2	2,338879
13,846667	0,2	2,369484
13,850000	0,2	2,397850
13,853333	0,2	2,423726
13,856667	0,2	2,446737
13,860000	0,2	2,466559
13,863333	0,2	2,482895
13,866667	0,2	2,495651
13,870000	0,2	2,505038
13,873333	0,2	2,511482
13,876667	0,2	2,515525
13,880000	0,2	2,517523
13,883333	0,2	2,517438
13,886667	0,2	2,515055
13,890000	0,2	2,510413
13,893333	0,2	2,504088
13,896667	0,2	2,497017
13,900000	0,2	2,490110
13,903333	0,2	2,484199
13,906667	0,2	2,479977
13,910000	0,2	2,477872
13,913333	0,2	2,478134
13,916667	0,2	2,480840
13,920000	0,2	2,485962
13,923333	0,2	2,493766
13,926667	0,2	2,504655
13,930000	0,2	2,518367
13,933333	0,2	2,533942
13,936667	0,2	2,550502
13,940000	0,2	2,567626
13,943333	0,2	2,585276
13,946667	0,2	2,603795
13,950000	0,2	2,623719
13,953333	0,2	2,645208
13,956667	0,2	2,667709
13,960000	0,2	2,690323
13,963333	0,2	2,712221
13,966667	0,2	2,732537
13,970000	0,2	2,750195
13,973333	0,2	2,764168
13,976667	0,2	2,774037
13,980000	0,2	2,780106
13,983333	0,2	2,782736
13,986667	0,2	2,781816
13,990000	0,2	2,777076
13,993333	0,2	2,768564
13,996667	0,2	2,756561
14,000000	0,2	2,741326
14,003333	0,2	2,723186
14,006667	0,2	2,702495
14,010000	0,2	2,679345
14,013333	0,2	2,653768
14,016667	0,2	2,626187
14,020000	0,2	2,597330
14,023333	0,2	2,567861
14,026667	0,2	2,538362
14,030000	0,2	2,509491
14,033333	0,2	2,481576
14,036667	0,2	2,454033
14,040000	0,2	2,425732
14,043333	0,2	2,396078
14,046667	0,2	2,365425
14,050000	0,2	2,334573
14,053333	0,2	2,304301
14,056667	0,2	2,275065
14,060000	0,2	2,246751
14,063333	0,2	2,218997
14,066667	0,2	2,191566
14,070000	0,2	2,164254
14,073333	0,2	2,136859
14,076667	0,2	2,109292
14,080000	0,2	2,081689
14,083333	0,2	2,054573
14,086667	0,2	2,028722
14,090000	0,2	2,004875
14,093333	0,2	1,983460
14,096667	0,2	1,964412
14,100000	0,2	1,947351
14,103333	0,2	1,932035
14,106667	0,2	1,918490
14,110000	0,2	1,906807
14,113333	0,2	1,896834
14,116667	0,2	1,887929
14,120000	0,2	1,879298
14,123333	0,2	1,870742
14,126667	0,2	1,862655
14,130000	0,2	1,855254
14,133333	0,2	1,848272
14,136667	0,2	1,841458
14,140000	0,2	1,835082
14,143333	0,2	1,829834
14,146667	0,2	1,826297
14,150000	0,2	1,824498
14,153333	0,2	1,824143
14,156667	0,2	1,825254
14,160000	0,2	1,828343
14,163333	0,2	1,834032
14,166667	0,2	1,842476
14,170000	0,2	1,853106
14,173333	0,2	1,865067
14,176667	0,2	1,877664
14,180000	0,2	1,890445
14,183333	0,2	1,903209
14,186667	0,2	1,915885
14,190000	0,2	1,928271
14,193333	0,2	1,939921
14,196667	0,2	1,950156
14,200000	0,2	1,958265
14,203333	0,2	1,963912
14,206667	0,2	1,967322
14,210000	0,2	1,969022
14,213333	0,2	1,969493
14,216667	0,2	1,969146
14,220000	0,2	1,968336
14,223333	0,2	1,967140
14,226667	0,2	1,965216
14,230000	0,2	1,962168
14,233333	0,2	1,958046
14,236667	0,2	1,953245
14,240000	0,2	1,948143
14,243333	0,2	1,943093
14,246667	0,2	1,938623
14,250000	0,2	1,935329
14,253333	0,2	1,933482
14,256667	0,2	1,932953
14,260000	0,2	1,933595
14,263333	0,2	1,935439
14,266667	0,2	1,938353
14,270000	0,2	1,941773
14,273333	0,2	1,945176
14,276667	0,2	1,948741
14,280000	0,2	1,953228
14,283333	0,2	1,959205
14,286667	0,2	1,966496
14,290000	0,2	1,974210
14,293333	0,2	1,981361
14,296667	0,2	1,987601
14,300000	0,2	1,993248
14,303333	0,2	1,998661
14,306667	0,2	2,004000
14,310000	0,2	2,009481
14,313333	0,2	2,015425
14,316667	0,2	2,022087
14,320000	0,2	2,029645
14,323333	0,2	2,038085
14,326667	0,2	2,046995
14,330000	0,2	2,055800
14,333333	0,2	2,064192
14,336667	0,2	2,072043
14,340000	0,2	2,079214
14,343333	0,2	2,085692
14,346667	0,2	2,091638
14,350000	0,2	2,097100
14,353333	0,2	2,101828
14,356667	0,2	2,105394
14,360000	0,2	2,107560
14,363333	0,2	2,108647
14,366667	0,2	2,109238
14,370000	0,2	2,109419
14,373333	0,2	2,108834
14,376667	0,2	2,107392
14,380000	0,2	2,105528
14,383333	0,2	2,103923
14,386667	0,2	2,102994
14,390000	0,2	2,102662
14,393333	0,2	2,102740
14,396667	0,2	2,103294
14,400000	0,2	2,104628
14,403333	0,2	2,107226
14,406667	0,2	2,111616
14,410000	0,2	2,117999
14,413333	0,2	2,125946
14,416667	0,2	2,134744
14,420000	0,2	2,143993
14,423333	0,2	2,153866
14,426667	0,2	2,165166
14,430000	0,2	2,179248
14,433333	0,2	2,197649
14,436667	0,2	2,221671
14,440000	0,2	2,252317
14,443333	0,2	2,290953
14,446667	0,2	2,340103
14,450000	0,2	2,403294
14,453333	0,2	2,484530
14,456667	0,2	2,588243
14,460000	0,2	2,719420
14,463333	0,2	2,883659
14,466667	0,2	3,086969
14,470000	0,2	3,335088
14,473333	0,2	3,632934
14,476667	0,2	3,984366
14,480000	0,2	4,391496
14,483333	0,2	4,853463
14,486667	0,2	5,365567
14,490000	0,2	5,919098
14,493333	0,2	6,501305
14,496667	0,2	7,095386
14,500000	0,2	7,680921
14,503333	0,2	8,234830
14,506667	0,2	8,732872
14,510000	0,2	9,151943
14,513333	0,2	9,472718
14,516667	0,2	9,681363
14,520000	0,2	9,769871
14,523333	0,2	9,735963
14,526667	0,2	9,583287
14,530000	0,2	9,321402
14,533333	0,2	8,964925
14,536667	0,2	8,532147
14,540000	0,2	8,043567
14,543333	0,2	7,520407
14,546667	0,2	6,983412
14,550000	0,2	6,451597
14,553333	0,2	5,940794
14,556667	0,2	5,462883
14,560000	0,2	5,026059
14,563333	0,2	4,635492
14,566667	0,2	4,293874
14,570000	0,2	4,001752
14,573333	0,2	3,757724
14,576667	0,2	3,558957
14,580000	0,2	3,402234
14,583333	0,2	3,284663
14,586667	0,2	3,203588
14,590000	0,2	3,156590
14,593333	0,2	3,141960
14,596667	0,2	3,158942
14,600000	0,2	3,207363
14,603333	0,2	3,287042
14,606667	0,2	3,397261
14,610000	0,2	3,536308
14,613333	0,2	3,701484
14,616667	0,2	3,889463
14,620000	0,2	4,096038
14,623333	0,2	4,315326
14,626667	0,2	4,539629
14,630000	0,2	4,760181
14,633333	0,2	4,967843
14,636667	0,2	5,153167
14,640000	0,2	5,306667
14,643333	0,2	5,419962
14,646667	0,2	5,487008
14,650000	0,2	5,504533
14,653333	0,2	5,471986
14,656667	0,2	5,391629
14,660000	0,2	5,268318
14,663333	0,2	5,108689
14,666667	0,2	4,920345
14,670000	0,2	4,711318
14,673333	0,2	4,489999
14,676667	0,2	4,265150
14,680000	0,2	4,044926
14,683333	0,2	3,835582
14,686667	0,2	3,641232
14,690000	0,2	3,464244
14,693333	0,2	3,305719
14,696667	0,2	3,165960
14,700000	0,2	3,044639
14,703333	0,2	2,940706
14,706667	0,2	2,852763
14,710000	0,2	2,779714
14,713333	0,2	2,720641
14,716667	0,2	2,674191
14,720000	0,2	2,638406
14,723333	0,2	2,611100
14,726667	0,2	2,590674
14,730000	0,2	2,576521
14,733333	0,2	2,568225
14,736667	0,2	2,564798
14,740000	0,2	2,564995
14,743333	0,2	2,568006
14,746667	0,2	2,573621
14,750000	0,2	2,581767
14,753333	0,2	2,592220
14,756667	0,2	2,604923
14,760000	0,2	2,620039
14,763333	0,2	2,637575
14,766667	0,2	2,657368
14,770000	0,2	2,679297
14,773333	0,2	2,703224
14,776667	0,2	2,728960
14,780000	0,2	2,756485
14,783333	0,2	2,786067
14,786667	0,2	2,818005
14,790000	0,2	2,852236
14,793333	0,2	2,888378
14,796667	0,2	2,926215
14,800000	0,2	2,965722
14,803333	0,2	3,006520
14,806667	0,2	3,047962
14,810000	0,2	3,090115
14,813333	0,2	3,134036
14,816667	0,2	3,180711
14,820000	0,2	3,230129
14,823333	0,2	3,281552
14,826667	0,2	3,334264
14,830000	0,2	3,388179
14,833333	0,2	3,444188
14,836667	0,2	3,503957
14,840000	0,2	3,569295
14,843333	0,2	3,641832
14,846667	0,2	3,723189
14,850000	0,2	3,815370
14,853333	0,2	3,920996
14,856667	0,2	4,042952
14,860000	0,2	4,183921
14,863333	0,2	4,346430
14,866667	0,2	4,532733
14,870000	0,2	4,744044
14,873333	0,2	4,979776
14,876667	0,2	5,237258
14,880000	0,2	5,511731
14,883333	0,2	5,796368
14,886667	0,2	6,082588
14,890000	0,2	6,360402
14,893333	0,2	6,618498
14,896667	0,2	6,844787
14,900000	0,2	7,027805
14,903333	0,2	7,157910
14,906667	0,2	7,227738
14,910000	0,2	7,232720
14,913333	0,2	7,171899
14,916667	0,2	7,048005
14,920000	0,2	6,866654
14,923333	0,2	6,635743
14,926667	0,2	6,365198
14,930000	0,2	6,066435
14,933333	0,2	5,751485
14,936667	0,2	5,432004
14,940000	0,2	5,118203
14,943333	0,2	4,818018
14,946667	0,2	4,536981
14,950000	0,2	4,278727
14,953333	0,2	4,045663
14,956667	0,2	3,839191
14,960000	0,2	3,659490
14,963333	0,2	3,505541
14,966667	0,2	3,375414
14,970000	0,2	3,266598
14,973333	0,2	3,176607
14,976667	0,2	3,103402
14,980000	0,2	3,045135
14,983333	0,2	2,999782
14,986667	0,2	2,965117
14,990000	0,2	2,939019
14,993333	0,2	2,919890
14,996667	0,2	2,906915
15,000000	0,2	2,899834
15,003333	0,2	2,898577
15,006667	0,2	2,903152
15,010000	0,2	2,913517
15,013333	0,2	2,929631
15,016667	0,2	2,951571
15,020000	0,2	2,979329
15,023333	0,2	3,012851
15,026667	0,2	3,052217
15,030000	0,2	3,097310
15,033333	0,2	3,147460
15,036667	0,2	3,201620
15,040000	0,2	3,258615
15,043333	0,2	3,316938
15,046667	0,2	3,374673
15,050000	0,2	3,430059
15,053333	0,2	3,481971
15,056667	0,2	3,529613
15,060000	0,2	3,571770
15,063333	0,2	3,606639
15,066667	0,2	3,632422
15,070000	0,2	3,648035
15,073333	0,2	3,653353
15,076667	0,2	3,648888
15,080000	0,2	3,635283
15,083333	0,2	3,613289
15,086667	0,2	3,584372
15,090000	0,2	3,550958
15,093333	0,2	3,515721
15,096667	0,2	3,480637
15,100000	0,2	3,446667
15,103333	0,2	3,414191
15,106667	0,2	3,383642
15,110000	0,2	3,355790
15,113333	0,2	3,331535
15,116667	0,2	3,311384
15,120000	0,2	3,295136
15,123333	0,2	3,282062
15,126667	0,2	3,271482
15,130000	0,2	3,263177
15,133333	0,2	3,256973
15,136667	0,2	3,252350
15,140000	0,2	3,248937
15,143333	0,2	3,246882
15,146667	0,2	3,246465
15,150000	0,2	3,248017
15,153333	0,2	3,252020
15,156667	0,2	3,258652
15,160000	0,2	3,267597
15,163333	0,2	3,278557
15,166667	0,2	3,291490
15,170000	0,2	3,306408
15,173333	0,2	3,323482
15,176667	0,2	3,343060
15,180000	0,2	3,365139
15,183333	0,2	3,389134
15,186667	0,2	3,414422
15,190000	0,2	3,440782
15,193333	0,2	3,468213
15,196667	0,2	3,496680
15,200000	0,2	3,526277
15,203333	0,2	3,557147
15,206667	0,2	3,588977
15,210000	0,2	3,621042
15,213333	0,2	3,652741
15,216667	0,2	3,683628
15,220000	0,2	3,713229
15,223333	0,2	3,741332
15,226667	0,2	3,768125
15,230000	0,2	3,793809
15,233333	0,2	3,818393
15,236667	0,2	3,841980
15,240000	0,2	3,865171
15,243333	0,2	3,889239
15,246667	0,2	3,915958
15,250000	0,2	3,947269
15,253333	0,2	3,985140
15,256667	0,2	4,031722
15,260000	0,2	4,089423
15,263333	0,2	4,160579
15,266667	0,2	4,246895
15,270000	0,2	4,349111
15,273333	0,2	4,467121
15,276667	0,2	4,600244
15,280000	0,2	4,747180
15,283333	0,2	4,905508
15,286667	0,2	5,071317
15,290000	0,2	5,239543
15,293333	0,2	5,404674
15,296667	0,2	5,561302
15,300000	0,2	5,704188
15,303333	0,2	5,827907
15,306667	0,2	5,927020
15,310000	0,2	5,996868
15,313333	0,2	6,034116
15,316667	0,2	6,037183
15,320000	0,2	6,006737
15,323333	0,2	5,945563
15,326667	0,2	5,857723
15,330000	0,2	5,747757
15,333333	0,2	5,620485
15,336667	0,2	5,481240
15,340000	0,2	5,335664
15,343333	0,2	5,189033
15,346667	0,2	5,045903
15,350000	0,2	4,910184
15,353333	0,2	4,785058
15,356667	0,2	4,672631
15,360000	0,2	4,573711
15,363333	0,2	4,487943
15,366667	0,2	4,414225
15,370000	0,2	4,351085
15,373333	0,2	4,296880
15,376667	0,2	4,249971
15,380000	0,2	4,208873
15,383333	0,2	4,172056
15,386667	0,2	4,137747
15,390000	0,2	4,104256
15,393333	0,2	4,070527
15,396667	0,2	4,036398
15,400000	0,2	4,002422
15,403333	0,2	3,969450
15,406667	0,2	3,938312
15,410000	0,2	3,909654
15,413333	0,2	3,883967
15,416667	0,2	3,861887
15,420000	0,2	3,844319
15,423333	0,2	3,832178
15,426667	0,2	3,826201
15,430000	0,2	3,826720
15,433333	0,2	3,833418
15,436667	0,2	3,845652
15,440000	0,2	3,863200
15,443333	0,2	3,886555
15,446667	0,2	3,916556
15,450000	0,2	3,953747
15,453333	0,2	3,997923
15,456667	0,2	4,048339
15,460000	0,2	4,104653
15,463333	0,2	4,167547
15,466667	0,2	4,238217
15,470000	0,2	4,317507
15,473333	0,2	4,405854
15,476667	0,2	4,503633
15,480000	0,2	4,610580
15,483333	0,2	4,724828
15,486667	0,2	4,843008
15,490000	0,2	4,961253
15,493333	0,2	5,075934
15,496667	0,2	5,183625
15,500000	0,2	5,280758
15,503333	0,2	5,363686
15,506667	0,2	5,429311
15,510000	0,2	5,475666
15,513333	0,2	5,502020
15,516667	0,2	5,508794
15,520000	0,2	5,497606
15,523333	0,2	5,471227
15,526667	0,2	5,433429
15,530000	0,2	5,388858
15,533333	0,2	5,342776
15,536667	0,2	5,300532
15,540000	0,2	5,267094
15,543333	0,2	5,246766
15,546667	0,2	5,243322
15,550000	0,2	5,260978
15,553333	0,2	5,305400
15,556667	0,2	5,383493
15,560000	0,2	5,502957
15,563333	0,2	5,672861
15,566667	0,2	5,904690
15,570000	0,2	6,213888
15,573333	0,2	6,622041
15,576667	0,2	7,159055
15,580000	0,2	7,865849
15,583333	0,2	8,799070
15,586667	0,2	10,037908
15,590000	0,2	11,691362
15,593333	0,2	13,904028
15,596667	0,2	16,858219
15,600000	0,2	20,768770
15,603333	0,2	25,866291
15,606667	0,2	32,366801
15,610000	0,2	40,429574
15,613333	0,2	50,109077
15,616667	0,2	61,310694
15,620000	0,2	73,762730
15,623333	0,2	87,016400
15,626667	0,2	100,479498
15,630000	0,2	113,480132
15,633333	0,2	125,347483
15,636667	0,2	135,491434
15,640000	0,2	143,464930
15,643333	0,2	148,999432
15,646667	0,2	152,011112
15,650000	0,2	152,581471
15,653333	0,2	150,920415
15,656667	0,2	147,322393
15,660000	0,2	142,124747
15,663333	0,2	135,673255
15,666667	0,2	128,297306
15,670000	0,2	120,294728
15,673333	0,2	111,924045
15,676667	0,2	103,402574
15,680000	0,2	94,909287
15,683333	0,2	86,589880
15,686667	0,2	78,561321
15,690000	0,2	70,915403
15,693333	0,2	63,721984
15,696667	0,2	57,031658
15,700000	0,2	50,877748
15,703333	0,2	45,278293
15,706667	0,2	40,238253
15,710000	0,2	35,751544
15,713333	0,2	31,802568
15,716667	0,2	28,367249
15,720000	0,2	25,413867
15,723333	0,2	22,904304
15,726667	0,2	20,796272
15,730000	0,2	19,045988
15,733333	0,2	17,609898
15,736667	0,2	16,445382
15,740000	0,2	15,511294
15,743333	0,2	14,768718
15,746667	0,2	14,182101
15,750000	0,2	13,720477
15,753333	0,2	13,357790
15,756667	0,2	13,071984
15,760000	0,2	12,843968
15,763333	0,2	12,657333
15,766667	0,2	12,498578
15,770000	0,2	12,357241
15,773333	0,2	12,225368
15,776667	0,2	12,096587
15,780000	0,2	11,966019
15,783333	0,2	11,830713
15,786667	0,2	11,689221
15,790000	0,2	11,540956
15,793333	0,2	11,386072
15,796667	0,2	11,225448
15,800000	0,2	11,060592
15,803333	0,2	10,893338
15,806667	0,2	10,725570
15,810000	0,2	10,559356
15,813333	0,2	10,397152
15,816667	0,2	10,241571
15,820000	0,2	10,094604
15,823333	0,2	9,957075
15,826667	0,2	9,829121
15,830000	0,2	9,710879
15,833333	0,2	9,602489
15,836667	0,2	9,503734
15,840000	0,2	9,413982
15,843333	0,2	9,332397
15,846667	0,2	9,257891
15,850000	0,2	9,189138
15,853333	0,2	9,125018
15,856667	0,2	9,064845
15,860000	0,2	9,008122
15,863333	0,2	8,954403
15,866667	0,2	8,903442
15,870000	0,2	8,855007
15,873333	0,2	8,808373
15,876667	0,2	8,762504
15,880000	0,2	8,716677
15,883333	0,2	8,670524
15,886667	0,2	8,623807
15,890000	0,2	8,576243
15,893333	0,2	8,527207
15,896667	0,2	8,475509
15,900000	0,2	8,419682
15,903333	0,2	8,358849
15,906667	0,2	8,293220
15,910000	0,2	8,223405
15,913333	0,2	8,149488
15,916667	0,2	8,071126
15,920000	0,2	7,988219
15,923333	0,2	7,900921
15,926667	0,2	7,809329
15,930000	0,2	7,713696
15,933333	0,2	7,614552
15,936667	0,2	7,512190
15,940000	0,2	7,406470
15,943333	0,2	7,297484
15,946667	0,2	7,185917
15,950000	0,2	7,072713
15,953333	0,2	6,958871
15,956667	0,2	6,845270
15,960000	0,2	6,732283
15,963333	0,2	6,619791
15,966667	0,2	6,507600
15,970000	0,2	6,395616
15,973333	0,2	6,283969
15,976667	0,2	6,173300
15,980000	0,2	6,064919
15,983333	0,2	5,960729
15,986667	0,2	5,862418
15,990000	0,2	5,770131
15,993333	0,2	5,682506
15,996667	0,2	5,598356
16,000000	0,2	5,517862
16,003333	0,2	5,442193
16,006667	0,2	5,372497
16,010000	0,2	5,309454
16,013333	0,2	5,253491
16,016667	0,2	5,205050
16,020000	0,2	5,164536
16,023333	0,2	5,131930
16,026667	0,2	5,106517
16,030000	0,2	5,087129
16,033333	0,2	5,072576
16,036667	0,2	5,061772
16,040000	0,2	5,053403
16,043333	0,2	5,045575
16,046667	0,2	5,036126
16,050000	0,2	5,023392
16,053333	0,2	5,006508
16,056667	0,2	4,985100
16,060000	0,2	4,958991
16,063333	0,2	4,928181
16,066667	0,2	4,892928
16,070000	0,2	4,853771
16,073333	0,2	4,811346
16,076667	0,2	4,766329
16,080000	0,2	4,719756
16,083333	0,2	4,673194
16,086667	0,2	4,628419
16,090000	0,2	4,586885
16,093333	0,2	4,549223
16,096667	0,2	4,515088
16,100000	0,2	4,483496
16,103333	0,2	4,453406
16,106667	0,2	4,424117
16,110000	0,2	4,395297
16,113333	0,2	4,366889
16,116667	0,2	4,339145
16,120000	0,2	4,312435
16,123333	0,2	4,286973
16,126667	0,2	4,263224
16,130000	0,2	4,242267
16,133333	0,2	4,225240
16,136667	0,2	4,212696
16,140000	0,2	4,204614
16,143333	0,2	4,200843
16,146667	0,2	4,201442
16,150000	0,2	4,206449
16,153333	0,2	4,215580
16,156667	0,2	4,228470
16,160000	0,2	4,244834
16,163333	0,2	4,264359
16,166667	0,2	4,287005
16,170000	0,2	4,313080
16,173333	0,2	4,342564
16,176667	0,2	4,374675
16,180000	0,2	4,408202
16,183333	0,2	4,442273
16,186667	0,2	4,476792
16,190000	0,2	4,512153
16,193333	0,2	4,548653
16,196667	0,2	4,586170
16,200000	0,2	4,624285
16,203333	0,2	4,662405
16,206667	0,2	4,699609
16,210000	0,2	4,734894
16,213333	0,2	4,767616
16,216667	0,2	4,797358
16,220000	0,2	4,823659
16,223333	0,2	4,845926
16,226667	0,2	4,863412
16,230000	0,2	4,875610
16,233333	0,2	4,882605
16,236667	0,2	4,884810
16,240000	0,2	4,882560
16,243333	0,2	4,875818
16,246667	0,2	4,864365
16,250000	0,2	4,848453
16,253333	0,2	4,828943
16,256667	0,2	4,806929
16,260000	0,2	4,783651
16,263333	0,2	4,760504
16,266667	0,2	4,738858
16,270000	0,2	4,719990
16,273333	0,2	4,705164
16,276667	0,2	4,695713
16,280000	0,2	4,693017
16,283333	0,2	4,698220
16,286667	0,2	4,711982
16,290000	0,2	4,734613
16,293333	0,2	4,766395
16,296667	0,2	4,807651
16,300000	0,2	4,858232
16,303333	0,2	4,917286
16,306667	0,2	4,983730
16,310000	0,2	5,056184
16,313333	0,2	5,132682
16,316667	0,2	5,211221
16,320000	0,2	5,290000
16,323333	0,2	5,367016
16,326667	0,2	5,440189
16,330000	0,2	5,507735
16,333333	0,2	5,568197
16,336667	0,2	5,620326
16,340000	0,2	5,662941
16,343333	0,2	5,694879
16,346667	0,2	5,715082
16,350000	0,2	5,722763
16,353333	0,2	5,717675
16,356667	0,2	5,700315
16,360000	0,2	5,671901
16,363333	0,2	5,634246
16,366667	0,2	5,589404
16,370000	0,2	5,539082
16,373333	0,2	5,484307
16,376667	0,2	5,425647
16,380000	0,2	5,363782
16,383333	0,2	5,299947
16,386667	0,2	5,235796
16,390000	0,2	5,172876
16,393333	0,2	5,112364
16,396667	0,2	5,055189
16,400000	0,2	5,001992
16,403333	0,2	4,952868
16,406667	0,2	4,907469
16,410000	0,2	4,865477
16,413333	0,2	4,826909
16,416667	0,2	4,791934
16,420000	0,2	4,760322
16,423333	0,2	4,731317
16,426667	0,2	4,704404
16,430000	0,2	4,679825
16,433333	0,2	4,657794
16,436667	0,2	4,637712
16,440000	0,2	4,618712
16,443333	0,2	4,600529
16,446667	0,2	4,583542
16,450000	0,2	4,568139
16,453333	0,2	4,554096
16,456667	0,2	4,540843
16,460000	0,2	4,528362
16,463333	0,2	4,517184
16,466667	0,2	4,507537
16,470000	0,2	4,499296
16,473333	0,2	4,492661
16,476667	0,2	4,488157
16,480000	0,2	4,485977
16,483333	0,2	4,485690
16,486667	0,2	4,486606
16,490000	0,2	4,488304
16,493333	0,2	4,490845
16,496667	0,2	4,494548
16,500000	0,2	4,499613
16,503333	0,2	4,506022
16,506667	0,2	4,513661
16,510000	0,2	4,522433
16,513333	0,2	4,532511
16,516667	0,2	4,544633
16,520000	0,2	4,559811
16,523333	0,2	4,578627
16,526667	0,2	4,600795
16,530000	0,2	4,625070
16,533333	0,2	4,649699
16,536667	0,2	4,673237
16,540000	0,2	4,694737
16,543333	0,2	4,713630
16,546667	0,2	4,729760
16,550000	0,2	4,742877
16,553333	0,2	4,752059
16,556667	0,2	4,756206
16,560000	0,2	4,754629
16,563333	0,2	4,746623
16,566667	0,2	4,731452
16,570000	0,2	4,709169
16,573333	0,2	4,680728
16,576667	0,2	4,647469
16,580000	0,2	4,610853
16,583333	0,2	4,572244
16,586667	0,2	4,532842
16,590000	0,2	4,493894
16,593333	0,2	4,456523
16,596667	0,2	4,421285
16,600000	0,2	4,388297
16,603333	0,2	4,357748
16,606667	0,2	4,330099
16,610000	0,2	4,305919
16,613333	0,2	4,285659
16,616667	0,2	4,269557
16,620000	0,2	4,257359
16,623333	0,2	4,248278
16,626667	0,2	4,241753
16,630000	0,2	4,237968
16,633333	0,2	4,237393
16,636667	0,2	4,240191
16,640000	0,2	4,246067
16,643333	0,2	4,254489
16,646667	0,2	4,265052
16,650000	0,2	4,277544
16,653333	0,2	4,291728
16,656667	0,2	4,307377
16,660000	0,2	4,324439
16,663333	0,2	4,342661
16,666667	0,2	4,361297
16,670000	0,2	4,379503
16,673333	0,2	4,396819
16,676667	0,2	4,413190
16,680000	0,2	4,428542
16,683333	0,2	4,442407
16,686667	0,2	4,454099
16,690000	0,2	4,463137
16,693333	0,2	4,469305
16,696667	0,2	4,472431
16,700000	0,2	4,472245
16,703333	0,2	4,468475
16,706667	0,2	4,461136
16,710000	0,2	4,450768
16,713333	0,2	4,438334
16,716667	0,2	4,424697
16,720000	0,2	4,410074
16,723333	0,2	4,394110
16,726667	0,2	4,376419
16,730000	0,2	4,357094
16,733333	0,2	4,336948
16,736667	0,2	4,317219
16,740000	0,2	4,298877
16,743333	0,2	4,282320
16,746667	0,2	4,267569
16,750000	0,2	4,254449
16,753333	0,2	4,242711
16,756667	0,2	4,232185
16,760000	0,2	4,222829
16,763333	0,2	4,214747
16,766667	0,2	4,208082
16,770000	0,2	4,202526
16,773333	0,2	4,197224
16,776667	0,2	4,191642
16,780000	0,2	4,186204
16,783333	0,2	4,181781
16,786667	0,2	4,179090
16,790000	0,2	4,178842
16,793333	0,2	4,181701
16,796667	0,2	4,187516
16,800000	0,2	4,194877
16,803333	0,2	4,202104
16,806667	0,2	4,208713
16,810000	0,2	4,215366
16,813333	0,2	4,222573
16,816667	0,2	4,230200
16,820000	0,2	4,238191
16,823333	0,2	4,246852
16,826667	0,2	4,256236
16,830000	0,2	4,266062
16,833333	0,2	4,276198
16,836667	0,2	4,286739
16,840000	0,2	4,297887
16,843333	0,2	4,310040
16,846667	0,2	4,323575
16,850000	0,2	4,338401
16,853333	0,2	4,354131
16,856667	0,2	4,370584
16,860000	0,2	4,387955
16,863333	0,2	4,406793
16,866667	0,2	4,427524
16,870000	0,2	4,449881
16,873333	0,2	4,473297
16,876667	0,2	4,497724
16,880000	0,2	4,523714
16,883333	0,2	4,551955
16,886667	0,2	4,582822
16,890000	0,2	4,616112
16,893333	0,2	4,650826
16,896667	0,2	4,685151
16,900000	0,2	4,717207
16,903333	0,2	4,745836
16,906667	0,2	4,770568
16,910000	0,2	4,791271
16,913333	0,2	4,807976
16,916667	0,2	4,820624
16,920000	0,2	4,828932
16,923333	0,2	4,832649
16,926667	0,2	4,831757
16,930000	0,2	4,826336
16,933333	0,2	4,816379
16,936667	0,2	4,802029
16,940000	0,2	4,784206
16,943333	0,2	4,764644
16,946667	0,2	4,744909
16,950000	0,2	4,725563
16,953333	0,2	4,706524
16,956667	0,2	4,688125
16,960000	0,2	4,671531
16,963333	0,2	4,658063
16,966667	0,2	4,648358
16,970000	0,2	4,642370
16,973333	0,2	4,639949
16,976667	0,2	4,641050
16,980000	0,2	4,645670
16,983333	0,2	4,654056
16,986667	0,2	4,666708
16,990000	0,2	4,683959
16,993333	0,2	4,705799
16,996667	0,2	4,732206
17,000000	0,2	4,763434
17,003333	0,2	4,799817
17,006667	0,2	4,841312
17,010000	0,2	4,887363
17,013333	0,2	4,937227
17,016667	0,2	4,990176
17,020000	0,2	5,045305
17,023333	0,2	5,101218
17,026667	0,2	5,156112
17,030000	0,2	5,208176
17,033333	0,2	5,255975
17,036667	0,2	5,298584
17,040000	0,2	5,335174
17,043333	0,2	5,364651
17,046667	0,2	5,385839
17,050000	0,2	5,397766
17,053333	0,2	5,399824
17,056667	0,2	5,391793
17,060000	0,2	5,373744
17,063333	0,2	5,346031
17,066667	0,2	5,309395
17,070000	0,2	5,265073
17,073333	0,2	5,214703
17,076667	0,2	5,159840
17,080000	0,2	5,101607
17,083333	0,2	5,040928
17,086667	0,2	4,978938
17,090000	0,2	4,917330
17,093333	0,2	4,858417
17,096667	0,2	4,804485
17,100000	0,2	4,757035
17,103333	0,2	4,716887
17,106667	0,2	4,684751
17,110000	0,2	4,661457
17,113333	0,2	4,647826
17,116667	0,2	4,644468
17,120000	0,2	4,651579
17,123333	0,2	4,668819
17,126667	0,2	4,695528
17,130000	0,2	4,731201
17,133333	0,2	4,775570
17,136667	0,2	4,828061
17,140000	0,2	4,887326
17,143333	0,2	4,951568
17,146667	0,2	5,019103
17,150000	0,2	5,088507
17,153333	0,2	5,158596
17,156667	0,2	5,228297
17,160000	0,2	5,296476
17,163333	0,2	5,361804
17,166667	0,2	5,422798
17,170000	0,2	5,478354
17,173333	0,2	5,528284
17,176667	0,2	5,573153
17,180000	0,2	5,613805
17,183333	0,2	5,651282
17,186667	0,2	5,686894
17,190000	0,2	5,721957
17,193333	0,2	5,757674
17,196667	0,2	5,795488
17,200000	0,2	5,837098
17,203333	0,2	5,883987
17,206667	0,2	5,937416
17,210000	0,2	5,999063
17,213333	0,2	6,071199
17,216667	0,2	6,155808
17,220000	0,2	6,253649
17,223333	0,2	6,364178
17,226667	0,2	6,485875
17,230000	0,2	6,616494
17,233333	0,2	6,753140
17,236667	0,2	6,892200
17,240000	0,2	7,029172
17,243333	0,2	7,158570
17,246667	0,2	7,274392
17,250000	0,2	7,371215
17,253333	0,2	7,444943
17,256667	0,2	7,492623
17,260000	0,2	7,512038
17,263333	0,2	7,501895
17,266667	0,2	7,462408
17,270000	0,2	7,395494
17,273333	0,2	7,304278
17,276667	0,2	7,192538
17,280000	0,2	7,064741
17,283333	0,2	6,926085
17,286667	0,2	6,781846
17,290000	0,2	6,636736
17,293333	0,2	6,494874
17,296667	0,2	6,359882
17,300000	0,2	6,234824
17,303333	0,2	6,121908
17,306667	0,2	6,022199
17,310000	0,2	5,935857
17,313333	0,2	5,862439
17,316667	0,2	5,800942
17,320000	0,2	5,749853
17,323333	0,2	5,707468
17,326667	0,2	5,672532
17,330000	0,2	5,644645
17,333333	0,2	5,623999
17,336667	0,2	5,610670
17,340000	0,2	5,603879
17,343333	0,2	5,602016
17,346667	0,2	5,603587
17,350000	0,2	5,607937
17,353333	0,2	5,615008
17,356667	0,2	5,624724
17,360000	0,2	5,636783
17,363333	0,2	5,650878
17,366667	0,2	5,666828
17,370000	0,2	5,684423
17,373333	0,2	5,703326
17,376667	0,2	5,722971
17,380000	0,2	5,742545
17,383333	0,2	5,761327
17,386667	0,2	5,778705
17,390000	0,2	5,793794
17,393333	0,2	5,805738
17,396667	0,2	5,814393
17,400000	0,2	5,820268
17,403333	0,2	5,823958
17,406667	0,2	5,826018
17,410000	0,2	5,827060
17,413333	0,2	5,827466
17,416667	0,2	5,827270
17,420000	0,2	5,826469
17,423333	0,2	5,825296
17,426667	0,2	5,824332
17,430000	0,2	5,824446
17,433333	0,2	5,826407
17,436667	0,2	5,830682
17,440000	0,2	5,837653
17,443333	0,2	5,847592
17,446667	0,2	5,860291
17,450000	0,2	5,875229
17,453333	0,2	5,892114
17,456667	0,2	5,910795
17,460000	0,2	5,930618
17,463333	0,2	5,950282
17,466667	0,2	5,968399
17,470000	0,2	5,983696
17,473333	0,2	5,994725
17,476667	0,2	5,999925
17,480000	0,2	5,998123
17,483333	0,2	5,988883
17,486667	0,2	5,972251
17,490000	0,2	5,948080
17,493333	0,2	5,915889
17,496667	0,2	5,875330
17,500000	0,2	5,826278
17,503333	0,2	5,768775
17,506667	0,2	5,703446
17,510000	0,2	5,631710
17,513333	0,2	5,555217
17,516667	0,2	5,475286
17,520000	0,2	5,392908
17,523333	0,2	5,309042
17,526667	0,2	5,224733
17,530000	0,2	5,140923
17,533333	0,2	5,058419
17,536667	0,2	4,978304
17,540000	0,2	4,902090
17,543333	0,2	4,831056
17,546667	0,2	4,765575
17,550000	0,2	4,705286
17,553333	0,2	4,649795
17,556667	0,2	4,598948
17,560000	0,2	4,552486
17,563333	0,2	4,509645
17,566667	0,2	4,469214
17,570000	0,2	4,430052
17,573333	0,2	4,391513
17,576667	0,2	4,353218
17,580000	0,2	4,314516
17,583333	0,2	4,274540
17,586667	0,2	4,232799
17,590000	0,2	4,189442
17,593333	0,2	4,144973
17,596667	0,2	4,099936
17,600000	0,2	4,054796
17,603333	0,2	4,009954
17,606667	0,2	3,965970
17,610000	0,2	3,923658
17,613333	0,2	3,883766
17,616667	0,2	3,846756
17,620000	0,2	3,812986
17,623333	0,2	3,782885
17,626667	0,2	3,756909
17,630000	0,2	3,735254
17,633333	0,2	3,717634
17,636667	0,2	3,703463
17,640000	0,2	3,692143
17,643333	0,2	3,683234
17,646667	0,2	3,676585
17,650000	0,2	3,672317
17,653333	0,2	3,670595
17,656667	0,2	3,671215
17,660000	0,2	3,673379
17,663333	0,2	3,676386
17,666667	0,2	3,680422
17,670000	0,2	3,686133
17,673333	0,2	3,693738
17,676667	0,2	3,702937
17,680000	0,2	3,713411
17,683333	0,2	3,725124
17,686667	0,2	3,738164
17,690000	0,2	3,752508
17,693333	0,2	3,768218
17,696667	0,2	3,785857
17,700000	0,2	3,806100
17,703333	0,2	3,828878
17,706667	0,2	3,853473
17,710000	0,2	3,879367
17,713333	0,2	3,906576
17,716667	0,2	3,935270
17,720000	0,2	3,965330
17,723333	0,2	3,996221
17,726667	0,2	4,027382
17,730000	0,2	4,058708
17,733333	0,2	4,090270
17,736667	0,2	4,121579
17,740000	0,2	4,151380
17,743333	0,2	4,178076
17,746667	0,2	4,200190
17,750000	0,2	4,216681
17,753333	0,2	4,227273
17,756667	0,2	4,232548
17,760000	0,2	4,233553
17,763333	0,2	4,231245
17,766667	0,2	4,226025
17,770000	0,2	4,217910
17,773333	0,2	4,207261
17,776667	0,2	4,194893
17,780000	0,2	4,181652
17,783333	0,2	4,168450
17,786667	0,2	4,156564
17,790000	0,2	4,147497
17,793333	0,2	4,142354
17,796667	0,2	4,141362
17,800000	0,2	4,144112
17,803333	0,2	4,150520
17,806667	0,2	4,161516
17,810000	0,2	4,178670
17,813333	0,2	4,203284
17,816667	0,2	4,235987
17,820000	0,2	4,276849
17,823333	0,2	4,325409
17,826667	0,2	4,380742
17,830000	0,2	4,441776
17,833333	0,2	4,507404
17,836667	0,2	4,576254
17,840000	0,2	4,646384
17,843333	0,2	4,715294
17,846667	0,2	4,780536
17,850000	0,2	4,840285
17,853333	0,2	4,893174
17,856667	0,2	4,937713
17,860000	0,2	4,972078
17,863333	0,2	4,994503
17,866667	0,2	5,003776
17,870000	0,2	4,999593
17,873333	0,2	4,982609
17,876667	0,2	4,954151
17,880000	0,2	4,915915
17,883333	0,2	4,869887
17,886667	0,2	4,818358
17,890000	0,2	4,763639
17,893333	0,2	4,707741
17,896667	0,2	4,652407
17,900000	0,2	4,598844
17,903333	0,2	4,547316
17,906667	0,2	4,497577
17,910000	0,2	4,449936
17,913333	0,2	4,405511
17,916667	0,2	4,365272
17,920000	0,2	4,329420
17,923333	0,2	4,297856
17,926667	0,2	4,270482
17,930000	0,2	4,246914
17,933333	0,2	4,226514
17,936667	0,2	4,208872
17,940000	0,2	4,193899
17,943333	0,2	4,181365
17,946667	0,2	4,170569
17,950000	0,2	4,160643
17,953333	0,2	4,151011
17,956667	0,2	4,141421
17,960000	0,2	4,131837
17,963333	0,2	4,122452
17,966667	0,2	4,113259
17,970000	0,2	4,103461
17,973333	0,2	4,092012
17,976667	0,2	4,078861
17,980000	0,2	4,065117
17,983333	0,2	4,052193
17,986667	0,2	4,041027
17,990000	0,2	4,031745
17,993333	0,2	4,024147
17,996667	0,2	4,018379
18,000000	0,2	4,014776
18,003333	0,2	4,013564
18,006667	0,2	4,014950
18,010000	0,2	4,019099
18,013333	0,2	4,026124
18,016667	0,2	4,036159
18,020000	0,2	4,049099
18,023333	0,2	4,064575
18,026667	0,2	4,082463
18,030000	0,2	4,103151
18,033333	0,2	4,127239
18,036667	0,2	4,155062
18,040000	0,2	4,186355
18,043333	0,2	4,220481
18,046667	0,2	4,257021
18,050000	0,2	4,296012
18,053333	0,2	4,337623
18,056667	0,2	4,381871
18,060000	0,2	4,428645
18,063333	0,2	4,477553
18,066667	0,2	4,527716
18,070000	0,2	4,578152
18,073333	0,2	4,628128
18,076667	0,2	4,676994
18,080000	0,2	4,724090
18,083333	0,2	4,768734
18,086667	0,2	4,810171
18,090000	0,2	4,847650
18,093333	0,2	4,880419
18,096667	0,2	4,907614
18,100000	0,2	4,928365
18,103333	0,2	4,942010
18,106667	0,2	4,948279
18,110000	0,2	4,947440
18,113333	0,2	4,940225
18,116667	0,2	4,927469
18,120000	0,2	4,909653
18,123333	0,2	4,886754
18,126667	0,2	4,858631
18,130000	0,2	4,825383
18,133333	0,2	4,787250
18,136667	0,2	4,744510
18,140000	0,2	4,697468
18,143333	0,2	4,646411
18,146667	0,2	4,591768
18,150000	0,2	4,534386
18,153333	0,2	4,475519
18,156667	0,2	4,416444
18,160000	0,2	4,358164
18,163333	0,2	4,301635
18,166667	0,2	4,247966
18,170000	0,2	4,197899
18,173333	0,2	4,151278
18,176667	0,2	4,107468
18,180000	0,2	4,066237
18,183333	0,2	4,027968
18,186667	0,2	3,993282
18,190000	0,2	3,962715
18,193333	0,2	3,936466
18,196667	0,2	3,914377
18,200000	0,2	3,896022
18,203333	0,2	3,880640
18,206667	0,2	3,867358
18,210000	0,2	3,855755
18,213333	0,2	3,845924
18,216667	0,2	3,837860
18,220000	0,2	3,831034
18,223333	0,2	3,824615
18,226667	0,2	3,817862
18,230000	0,2	3,810412
18,233333	0,2	3,802476
18,236667	0,2	3,794818
18,240000	0,2	3,788486
18,243333	0,2	3,784194
18,246667	0,2	3,781648
18,250000	0,2	3,779636
18,253333	0,2	3,777002
18,256667	0,2	3,773361
18,260000	0,2	3,769078
18,263333	0,2	3,765019
18,266667	0,2	3,762068
18,270000	0,2	3,760554
18,273333	0,2	3,760364
18,276667	0,2	3,761620
18,280000	0,2	3,764884
18,283333	0,2	3,770691
18,286667	0,2	3,779048
18,290000	0,2	3,789450
18,293333	0,2	3,801391
18,296667	0,2	3,814645
18,300000	0,2	3,828980
18,303333	0,2	3,844236
18,306667	0,2	3,860796
18,310000	0,2	3,879365
18,313333	0,2	3,900166
18,316667	0,2	3,922625
18,320000	0,2	3,945713
18,323333	0,2	3,968449
18,326667	0,2	3,990266
18,330000	0,2	4,010856
18,333333	0,2	4,029589
18,336667	0,2	4,045554
18,340000	0,2	4,058261
18,343333	0,2	4,067912
18,346667	0,2	4,074955
18,350000	0,2	4,079566
18,353333	0,2	4,081851
18,356667	0,2	4,082631
18,360000	0,2	4,083601
18,363333	0,2	4,086600
18,366667	0,2	4,093168
18,370000	0,2	4,104902
18,373333	0,2	4,123670
18,376667	0,2	4,150947
18,380000	0,2	4,186969
18,383333	0,2	4,230869
18,386667	0,2	4,281640
18,390000	0,2	4,338690
18,393333	0,2	4,401472
18,396667	0,2	4,469156
18,400000	0,2	4,540534
18,403333	0,2	4,613565
18,406667	0,2	4,685297
18,410000	0,2	4,752837
18,413333	0,2	4,814097
18,416667	0,2	4,867431
18,420000	0,2	4,910973
18,423333	0,2	4,942602
18,426667	0,2	4,960699
18,430000	0,2	4,964816
18,433333	0,2	4,955387
18,436667	0,2	4,932934
18,440000	0,2	4,897835
18,443333	0,2	4,850846
18,446667	0,2	4,793558
18,450000	0,2	4,728169
18,453333	0,2	4,657038
18,456667	0,2	4,582586
18,460000	0,2	4,507310
18,463333	0,2	4,433457
18,466667	0,2	4,362823
18,470000	0,2	4,296870
18,473333	0,2	4,236551
18,476667	0,2	4,182271
18,480000	0,2	4,134578
18,483333	0,2	4,094538
18,486667	0,2	4,063195
18,490000	0,2	4,040955
18,493333	0,2	4,027424
18,496667	0,2	4,021530
18,500000	0,2	4,021773
18,503333	0,2	4,026858
18,506667	0,2	4,036200
18,510000	0,2	4,049401
18,513333	0,2	4,065346
18,516667	0,2	4,082320
18,520000	0,2	4,098933
18,523333	0,2	4,114674
18,526667	0,2	4,129443
18,530000	0,2	4,142834
18,533333	0,2	4,154290
18,536667	0,2	4,163625
18,540000	0,2	4,170800
18,543333	0,2	4,175365
18,546667	0,2	4,176488
18,550000	0,2	4,173629
18,553333	0,2	4,167169
18,556667	0,2	4,158316
18,560000	0,2	4,148175
18,563333	0,2	4,136811
18,566667	0,2	4,123471
18,570000	0,2	4,107547
18,573333	0,2	4,088942
18,576667	0,2	4,067952
18,580000	0,2	4,045038
18,583333	0,2	4,020566
18,586667	0,2	3,995046
18,590000	0,2	3,969260
18,593333	0,2	3,943609
18,596667	0,2	3,917910
18,600000	0,2	3,892083
18,603333	0,2	3,866547
18,606667	0,2	3,842148
18,610000	0,2	3,819763
18,613333	0,2	3,799704
18,616667	0,2	3,781704
18,620000	0,2	3,765572
18,623333	0,2	3,751648
18,626667	0,2	3,740517
18,630000	0,2	3,732297
18,633333	0,2	3,726408
18,636667	0,2	3,722132
18,640000	0,2	3,719180
18,643333	0,2	3,717741
18,646667	0,2	3,718279
18,650000	0,2	3,721264
18,653333	0,2	3,726751
18,656667	0,2	3,733924
18,660000	0,2	3,741235
18,663333	0,2	3,747424
18,666667	0,2	3,752373
18,670000	0,2	3,756916
18,673333	0,2	3,761932
18,676667	0,2	3,767495
18,680000	0,2	3,772736
18,683333	0,2	3,776632
18,686667	0,2	3,778862
18,690000	0,2	3,779852
18,693333	0,2	3,780382
18,696667	0,2	3,781077
18,700000	0,2	3,781980
18,703333	0,2	3,782649
18,706667	0,2	3,782524
18,710000	0,2	3,781248
18,713333	0,2	3,778878
18,716667	0,2	3,775757
18,720000	0,2	3,772327
18,723333	0,2	3,769105
18,726667	0,2	3,766351
18,730000	0,2	3,763791
18,733333	0,2	3,761036
18,736667	0,2	3,757943
18,740000	0,2	3,754497
18,743333	0,2	3,750711
18,746667	0,2	3,746583
18,750000	0,2	3,741990
18,753333	0,2	3,736877
18,756667	0,2	3,731503
18,760000	0,2	3,726361
18,763333	0,2	3,721958
18,766667	0,2	3,718463
18,770000	0,2	3,715539
18,773333	0,2	3,712803
18,776667	0,2	3,710486
18,780000	0,2	3,709388
18,783333	0,2	3,710005
18,786667	0,2	3,711917
18,790000	0,2	3,714178
18,793333	0,2	3,716009
18,796667	0,2	3,717390
18,800000	0,2	3,719382
18,803333	0,2	3,723520
18,806667	0,2	3,730718
18,810000	0,2	3,741008
18,813333	0,2	3,754067
18,816667	0,2	3,769616
18,820000	0,2	3,787575
18,823333	0,2	3,808003
18,826667	0,2	3,830816
18,830000	0,2	3,855798
18,833333	0,2	3,882928
18,836667	0,2	3,912331
18,840000	0,2	3,944056
18,843333	0,2	3,977991
18,846667	0,2	4,013693
18,850000	0,2	4,050463
18,853333	0,2	4,087781
18,856667	0,2	4,125308
18,860000	0,2	4,162836
18,863333	0,2	4,200568
18,866667	0,2	4,238764
18,870000	0,2	4,277034
18,873333	0,2	4,314506
18,876667	0,2	4,350442
18,880000	0,2	4,384298
18,883333	0,2	4,415630
18,886667	0,2	4,444234
18,890000	0,2	4,470035
18,893333	0,2	4,492722
18,896667	0,2	4,511657
18,900000	0,2	4,526052
18,903333	0,2	4,535171
18,906667	0,2	4,538614
18,910000	0,2	4,536457
18,913333	0,2	4,528962
18,916667	0,2	4,516290
18,920000	0,2	4,498767
18,923333	0,2	4,477248
18,926667	0,2	4,452855
18,930000	0,2	4,426376
18,933333	0,2	4,398123
18,936667	0,2	4,368138
18,940000	0,2	4,336076
18,943333	0,2	4,301195
18,946667	0,2	4,263091
18,950000	0,2	4,222381
18,953333	0,2	4,180502
18,956667	0,2	4,138935
18,960000	0,2	4,098465
18,963333	0,2	4,058988
18,966667	0,2	4,020154
18,970000	0,2	3,982095
18,973333	0,2	3,945206
18,976667	0,2	3,909740
18,980000	0,2	3,875976
18,983333	0,2	3,844171
18,986667	0,2	3,814140
18,990000	0,2	3,785262
18,993333	0,2	3,757113
18,996667	0,2	3,730041
19,000000	0,2	3,704813
19,003333	0,2	3,681933
19,006667	0,2	3,661578
19,010000	0,2	3,643796
19,013333	0,2	3,628347
19,016667	0,2	3,614690
19,020000	0,2	3,602449
19,023333	0,2	3,591598
19,026667	0,2	3,582082
19,030000	0,2	3,573532
19,033333	0,2	3,565435
19,036667	0,2	3,557446
19,040000	0,2	3,549418
19,043333	0,2	3,541265
19,046667	0,2	3,532938
19,050000	0,2	3,524394
19,053333	0,2	3,515632
19,056667	0,2	3,506890
19,060000	0,2	3,498450
19,063333	0,2	3,489981
19,066667	0,2	3,480600
19,070000	0,2	3,469690
19,073333	0,2	3,457298
19,076667	0,2	3,443959
19,080000	0,2	3,430234
19,083333	0,2	3,416248
19,086667	0,2	3,401856
19,090000	0,2	3,387113
19,093333	0,2	3,372292
19,096667	0,2	3,357646
19,100000	0,2	3,343340
19,103333	0,2	3,329346
19,106667	0,2	3,315333
19,110000	0,2	3,300873
19,113333	0,2	3,285734
19,116667	0,2	3,270016
19,120000	0,2	3,254035
19,123333	0,2	3,238114
19,126667	0,2	3,222498
19,130000	0,2	3,207241
19,133333	0,2	3,192345
19,136667	0,2	3,178153
19,140000	0,2	3,165223
19,143333	0,2	3,154010
19,146667	0,2	3,144941
19,150000	0,2	3,138180
19,153333	0,2	3,133274
19,156667	0,2	3,129589
19,160000	0,2	3,126808
19,163333	0,2	3,124721
19,166667	0,2	3,123182
19,170000	0,2	3,122519
19,173333	0,2	3,123639
19,176667	0,2	3,127571
19,180000	0,2	3,134711
19,183333	0,2	3,144477
19,186667	0,2	3,155922
19,190000	0,2	3,168615
19,193333	0,2	3,182842
19,196667	0,2	3,199117
19,200000	0,2	3,217620
19,203333	0,2	3,238180
19,206667	0,2	3,260665
19,210000	0,2	3,285183
19,213333	0,2	3,311797
19,216667	0,2	3,340017
19,220000	0,2	3,368890
19,223333	0,2	3,397758
19,226667	0,2	3,426684
19,230000	0,2	3,456012
19,233333	0,2	3,485774
19,236667	0,2	3,515441
19,240000	0,2	3,544017
19,243333	0,2	3,570546
19,246667	0,2	3,594573
19,250000	0,2	3,615814
19,253333	0,2	3,633574
19,256667	0,2	3,646959
19,260000	0,2	3,655489
19,263333	0,2	3,659429
19,266667	0,2	3,659658
19,270000	0,2	3,657061
19,273333	0,2	3,652104
19,276667	0,2	3,645060
19,280000	0,2	3,636369
19,283333	0,2	3,626679
19,286667	0,2	3,616657
19,290000	0,2	3,606738
19,293333	0,2	3,597182
19,296667	0,2	3,588528
19,300000	0,2	3,581604
19,303333	0,2	3,576868
19,306667	0,2	3,574145
19,310000	0,2	3,573034
19,313333	0,2	3,573255
19,316667	0,2	3,574645
19,320000	0,2	3,577093
19,323333	0,2	3,580635
19,326667	0,2	3,585416
19,330000	0,2	3,591343
19,333333	0,2	3,597890
19,336667	0,2	3,604346
19,340000	0,2	3,610028
19,343333	0,2	3,614059
19,346667	0,2	3,615243
19,350000	0,2	3,612371
19,353333	0,2	3,604603
19,356667	0,2	3,591856
19,360000	0,2	3,574752
19,363333	0,2	3,553986
19,366667	0,2	3,530091
19,370000	0,2	3,503641
19,373333	0,2	3,475160
19,376667	0,2	3,445000
19,380000	0,2	3,413450
19,383333	0,2	3,380913
19,386667	0,2	3,348280
19,390000	0,2	3,317114
19,393333	0,2	3,289084
19,396667	0,2	3,265192
19,400000	0,2	3,245504
19,403333	0,2	3,229317
19,406667	0,2	3,215665
19,410000	0,2	3,203957
19,413333	0,2	3,194118
19,416667	0,2	3,186262
19,420000	0,2	3,180455
19,423333	0,2	3,176515
19,426667	0,2	3,173914
19,430000	0,2	3,172029
19,433333	0,2	3,170453
19,436667	0,2	3,169145
19,440000	0,2	3,168156
19,443333	0,2	3,167107
19,446667	0,2	3,165350
19,450000	0,2	3,162725
19,453333	0,2	3,159891
19,456667	0,2	3,157776
19,460000	0,2	3,156839
19,463333	0,2	3,157027
19,466667	0,2	3,158210
19,470000	0,2	3,160384
19,473333	0,2	3,163614
19,476667	0,2	3,168213
19,480000	0,2	3,174965
19,483333	0,2	3,184835
19,486667	0,2	3,198590
19,490000	0,2	3,216846
19,493333	0,2	3,240143
19,496667	0,2	3,268870
19,500000	0,2	3,303459
19,503333	0,2	3,344741
19,506667	0,2	3,393982
19,510000	0,2	3,452542
19,513333	0,2	3,521446
19,516667	0,2	3,601100
19,520000	0,2	3,691256
19,523333	0,2	3,791407
19,526667	0,2	3,901053
19,530000	0,2	4,019227
19,533333	0,2	4,144218
19,536667	0,2	4,273895
19,540000	0,2	4,405715
19,543333	0,2	4,536383
19,546667	0,2	4,662074
19,550000	0,2	4,779038
19,553333	0,2	4,883606
19,556667	0,2	4,971976
19,560000	0,2	5,040642
19,563333	0,2	5,087048
19,566667	0,2	5,109694
19,570000	0,2	5,107996
19,573333	0,2	5,082500
19,576667	0,2	5,034933
19,580000	0,2	4,967678
19,583333	0,2	4,883523
19,586667	0,2	4,785902
19,590000	0,2	4,678899
19,593333	0,2	4,566692
19,596667	0,2	4,453034
19,600000	0,2	4,341366
19,603333	0,2	4,234945
19,606667	0,2	4,136421
19,610000	0,2	4,047512
19,613333	0,2	3,969041
19,616667	0,2	3,901196
19,620000	0,2	3,843867
19,623333	0,2	3,796770
19,626667	0,2	3,759331
19,630000	0,2	3,730527
19,633333	0,2	3,708827
19,636667	0,2	3,692508
19,640000	0,2	3,679998
19,643333	0,2	3,669736
19,646667	0,2	3,660074
19,650000	0,2	3,649626
19,653333	0,2	3,637400
19,656667	0,2	3,622369
19,660000	0,2	3,603473
19,663333	0,2	3,580452
19,666667	0,2	3,554078
19,670000	0,2	3,525429
19,673333	0,2	3,495303
19,676667	0,2	3,464035
19,680000	0,2	3,431686
19,683333	0,2	3,398501
19,686667	0,2	3,364994
19,690000	0,2	3,331827
19,693333	0,2	3,299910
19,696667	0,2	3,270244
19,700000	0,2	3,243246
19,703333	0,2	3,218480
19,706667	0,2	3,195373
19,710000	0,2	3,173862
19,713333	0,2	3,154072
19,716667	0,2	3,135734
19,720000	0,2	3,118339
19,723333	0,2	3,101624
19,726667	0,2	3,085521
19,730000	0,2	3,069984
19,733333	0,2	3,055122
19,736667	0,2	3,041118
19,740000	0,2	3,028015
19,743333	0,2	3,015717
19,746667	0,2	3,004013
19,750000	0,2	2,992538
19,753333	0,2	2,981000
19,756667	0,2	2,969514
19,760000	0,2	2,958459
19,763333	0,2	2,947954
19,766667	0,2	2,937719
19,770000	0,2	2,927565
19,773333	0,2	2,917798
19,776667	0,2	2,909031
19,780000	0,2	2,901809
19,783333	0,2	2,896543
19,786667	0,2	2,893543
19,790000	0,2	2,892768
19,793333	0,2	2,893778
19,796667	0,2	2,896336
19,800000	0,2	2,900903
19,803333	0,2	2,908333
19,806667	0,2	2,919188
19,810000	0,2	2,933326
19,813333	0,2	2,949843
19,816667	0,2	2,967476
19,820000	0,2	2,985454
19,823333	0,2	3,003787
19,826667	0,2	3,022725
19,830000	0,2	3,042351
19,833333	0,2	3,062472
19,836667	0,2	3,082548
19,840000	0,2	3,101784
19,843333	0,2	3,119253
19,846667	0,2	3,134050
19,850000	0,2	3,145610
19,853333	0,2	3,153780
19,856667	0,2	3,158374
19,860000	0,2	3,158990
19,863333	0,2	3,155399
19,866667	0,2	3,147720
19,870000	0,2	3,136305
19,873333	0,2	3,121794
19,876667	0,2	3,104937
19,880000	0,2	3,086137
19,883333	0,2	3,065637
19,886667	0,2	3,043966
19,890000	0,2	3,021555
19,893333	0,2	2,998280
19,896667	0,2	2,973985
19,900000	0,2	2,949075
19,903333	0,2	2,924191
19,906667	0,2	2,899663
19,910000	0,2	2,875492
19,913333	0,2	2,851717
19,916667	0,2	2,828812
19,920000	0,2	2,807344
19,923333	0,2	2,787192
19,926667	0,2	2,767844
19,930000	0,2	2,749168
19,933333	0,2	2,731291
19,936667	0,2	2,714267
19,940000	0,2	2,698019
19,943333	0,2	2,682247
19,946667	0,2	2,666641
19,950000	0,2	2,651125
19,953333	0,2	2,635697
19,956667	0,2	2,620318
19,960000	0,2	2,605092
19,963333	0,2	2,590190
19,966667	0,2	2,575687
19,970000	0,2	2,561792
19,973333	0,2	2,548830
19,976667	0,2	2,536785
19,980000	0,2	2,525249
19,983333	0,2	2,513932
19,986667	0,2	2,503065
19,990000	0,2	2,493401
19,993333	0,2	2,485976
19,996667	0,2	2,481501
20,000000	0,2	2,479848
20,003333	0,2	2,480369
20,006667	0,2	2,482428
20,010000	0,2	2,485466
20,013333	0,2	2,489117
20,016667	0,2	2,493531
20,020000	0,2	2,499359
20,023333	0,2	2,507342
20,026667	0,2	2,517846
20,030000	0,2	2,530738
20,033333	0,2	2,545550
20,036667	0,2	2,561631
20,040000	0,2	2,578203
20,043333	0,2	2,594543
20,046667	0,2	2,610315
20,050000	0,2	2,625549
20,053333	0,2	2,640194
20,056667	0,2	2,653889
20,060000	0,2	2,666166
20,063333	0,2	2,676809
20,066667	0,2	2,686045
20,070000	0,2	2,694281
20,073333	0,2	2,701677
20,076667	0,2	2,708186
20,080000	0,2	2,713828
20,083333	0,2	2,718654
20,086667	0,2	2,722633
20,090000	0,2	2,725616
20,093333	0,2	2,727365
20,096667	0,2	2,727755
20,100000	0,2	2,726834
20,103333	0,2	2,724757
20,106667	0,2	2,721714
20,110000	0,2	2,717639
20,113333	0,2	2,712042
20,116667	0,2	2,704421
20,120000	0,2	2,694784
20,123333	0,2	2,683513
20,126667	0,2	2,671068
20,130000	0,2	2,657975
20,133333	0,2	2,644414
20,136667	0,2	2,629810
20,140000	0,2	2,613388
20,143333	0,2	2,595040
20,146667	0,2	2,575590
20,150000	0,2	2,556503
20,153333	0,2	2,539323
20,156667	0,2	2,524982
20,160000	0,2	2,513413
20,163333	0,2	2,503852
20,166667	0,2	2,495430
20,170000	0,2	2,487616
20,173333	0,2	2,480488
20,176667	0,2	2,474610
20,180000	0,2	2,470455
20,183333	0,2	2,467979
20,186667	0,2	2,466944
20,190000	0,2	2,467485
20,193333	0,2	2,470015
20,196667	0,2	2,474615
20,200000	0,2	2,480782
20,203333	0,2	2,487790
20,206667	0,2	2,495219
20,210000	0,2	2,503269
20,213333	0,2	2,512678
20,216667	0,2	2,523974
20,220000	0,2	2,536712
20,223333	0,2	2,549925
20,226667	0,2	2,563080
20,230000	0,2	2,576028
20,233333	0,2	2,588410
20,236667	0,2	2,599659
20,240000	0,2	2,609447
20,243333	0,2	2,617838
20,246667	0,2	2,625215
20,250000	0,2	2,632214
20,253333	0,2	2,639341
20,256667	0,2	2,646472
20,260000	0,2	2,653118
20,263333	0,2	2,658762
20,266667	0,2	2,662616
20,270000	0,2	2,663831
20,273333	0,2	2,662258
20,276667	0,2	2,658517
20,280000	0,2	2,653368
20,283333	0,2	2,647365
20,286667	0,2	2,640916
20,290000	0,2	2,634266
20,293333	0,2	2,627408
20,296667	0,2	2,620233
20,300000	0,2	2,612737
20,303333	0,2	2,605175
20,306667	0,2	2,598032
20,310000	0,2	2,591724
20,313333	0,2	2,586502
20,316667	0,2	2,582569
20,320000	0,2	2,580026
20,323333	0,2	2,578842
20,326667	0,2	2,578912
20,330000	0,2	2,580041
20,333333	0,2	2,581876
20,336667	0,2	2,583918
20,340000	0,2	2,585638
20,343333	0,2	2,586634
20,346667	0,2	2,586715
20,350000	0,2	2,585881
20,353333	0,2	2,584195
20,356667	0,2	2,581707
20,360000	0,2	2,578440
20,363333	0,2	2,574364
20,366667	0,2	2,569312
20,370000	0,2	2,562917
20,373333	0,2	2,554834
20,376667	0,2	2,545120
20,380000	0,2	2,534295
20,383333	0,2	2,523061
20,386667	0,2	2,512071
20,390000	0,2	2,501811
20,393333	0,2	2,492467
20,396667	0,2	2,484031
20,400000	0,2	2,476764
20,403333	0,2	2,471272
20,406667	0,2	2,467970
20,410000	0,2	2,466727
20,413333	0,2	2,467156
20,416667	0,2	2,468986
20,420000	0,2	2,472085
20,423333	0,2	2,476255
20,426667	0,2	2,480997
20,430000	0,2	2,485472
20,433333	0,2	2,488982
20,436667	0,2	2,491446
20,440000	0,2	2,493400
20,443333	0,2	2,495738
20,446667	0,2	2,498986
20,450000	0,2	2,502491
20,453333	0,2	2,504784
20,456667	0,2	2,504639
20,460000	0,2	2,501524
20,463333	0,2	2,495487
20,466667	0,2	2,486928
20,470000	0,2	2,476379
20,473333	0,2	2,464382
20,476667	0,2	2,451337
20,480000	0,2	2,437445
20,483333	0,2	2,422931
20,486667	0,2	2,408208
20,490000	0,2	2,393667
20,493333	0,2	2,379514
20,496667	0,2	2,365853
20,500000	0,2	2,352738
20,503333	0,2	2,340067
20,506667	0,2	2,327569
20,510000	0,2	2,315281
20,513333	0,2	2,303791
20,516667	0,2	2,293537
20,520000	0,2	2,284422
20,523333	0,2	2,276341
20,526667	0,2	2,269555
20,530000	0,2	2,264411
20,533333	0,2	2,260855
20,536667	0,2	2,258453
20,540000	0,2	2,256971
20,543333	0,2	2,256476
20,546667	0,2	2,256871
20,550000	0,2	2,257873
20,553333	0,2	2,259442
20,556667	0,2	2,261898
20,560000	0,2	2,265442
20,563333	0,2	2,269672
20,566667	0,2	2,273838
20,570000	0,2	2,277573
20,573333	0,2	2,280959
20,576667	0,2	2,283984
20,580000	0,2	2,286500
20,583333	0,2	2,288514
20,586667	0,2	2,290125
20,590000	0,2	2,291477
20,593333	0,2	2,292841
20,596667	0,2	2,294493
20,600000	0,2	2,296561
20,603333	0,2	2,298944
20,606667	0,2	2,301106
20,610000	0,2	2,302283
20,613333	0,2	2,302163
20,616667	0,2	2,300898
20,620000	0,2	2,298686
20,623333	0,2	2,295852
20,626667	0,2	2,292904
20,630000	0,2	2,290286
20,633333	0,2	2,288250
20,636667	0,2	2,286841
20,640000	0,2	2,285922
20,643333	0,2	2,285336
20,646667	0,2	2,285017
20,650000	0,2	2,284805
20,653333	0,2	2,284316
20,656667	0,2	2,283133
20,660000	0,2	2,281115
20,663333	0,2	2,278535
20,666667	0,2	2,275783
20,670000	0,2	2,272920
20,673333	0,2	2,269644
20,676667	0,2	2,265535
20,680000	0,2	2,260275
20,683333	0,2	2,254008
20,686667	0,2	2,247372
20,690000	0,2	2,240613
20,693333	0,2	2,233036
20,696667	0,2	2,223696
20,700000	0,2	2,212216
20,703333	0,2	2,198925
20,706667	0,2	2,184517
20,710000	0,2	2,169579
20,713333	0,2	2,154416
20,716667	0,2	2,139167
20,720000	0,2	2,123995
20,723333	0,2	2,109230
20,726667	0,2	2,095291
20,730000	0,2	2,082418
20,733333	0,2	2,070577
20,736667	0,2	2,059681
20,740000	0,2	2,049770
20,743333	0,2	2,040858
20,746667	0,2	2,032814
20,750000	0,2	2,025623
20,753333	0,2	2,019573
20,756667	0,2	2,014939
20,760000	0,2	2,011754
20,763333	0,2	2,009886
20,766667	0,2	2,009161
20,770000	0,2	2,009610
20,773333	0,2	2,011525
20,776667	0,2	2,015063
20,780000	0,2	2,020263
20,783333	0,2	2,027321
20,786667	0,2	2,036446
20,790000	0,2	2,047701
20,793333	0,2	2,060826
20,796667	0,2	2,075044
20,800000	0,2	2,089468
20,803333	0,2	2,103646
20,806667	0,2	2,117386
20,810000	0,2	2,130511
20,813333	0,2	2,142965
20,816667	0,2	2,154683
20,820000	0,2	2,165454
20,823333	0,2	2,175366
20,826667	0,2	2,184949
20,830000	0,2	2,194442
20,833333	0,2	2,203539
20,836667	0,2	2,211935
20,840000	0,2	2,219422
20,843333	0,2	2,225757
20,846667	0,2	2,231048
20,850000	0,2	2,235938
20,853333	0,2	2,241212
20,856667	0,2	2,247478
20,860000	0,2	2,255038
20,863333	0,2	2,263769
20,866667	0,2	2,273169
20,870000	0,2	2,282559
20,873333	0,2	2,291282
20,876667	0,2	2,298824
20,880000	0,2	2,304900
20,883333	0,2	2,309379
20,886667	0,2	2,311974
20,890000	0,2	2,312222
20,893333	0,2	2,309971
20,896667	0,2	2,305618
20,900000	0,2	2,299753
20,903333	0,2	2,292683
20,906667	0,2	2,284293
20,910000	0,2	2,274119
20,913333	0,2	2,261603
20,916667	0,2	2,246418
20,920000	0,2	2,228619
20,923333	0,2	2,208591
20,926667	0,2	2,187016
20,930000	0,2	2,164788
20,933333	0,2	2,142729
20,936667	0,2	2,121333
20,940000	0,2	2,100900
20,943333	0,2	2,081907
20,946667	0,2	2,064976
20,950000	0,2	2,050457
20,953333	0,2	2,038312
20,956667	0,2	2,028369
20,960000	0,2	2,020321
20,963333	0,2	2,013722
20,966667	0,2	2,008466
20,970000	0,2	2,005186
20,973333	0,2	2,004914
20,976667	0,2	2,008390
20,980000	0,2	2,015765
20,983333	0,2	2,026742
20,986667	0,2	2,040803
20,990000	0,2	2,057403
20,993333	0,2	2,075948
20,996667	0,2	2,095599
21,000000	0,2	2,115485
21,003333	0,2	2,135175
21,006667	0,2	2,154643
21,010000	0,2	2,173946
21,013333	0,2	2,192987
21,016667	0,2	2,211293
21,020000	0,2	2,228034
21,023333	0,2	2,242368
21,026667	0,2	2,253651
21,030000	0,2	2,261403
21,033333	0,2	2,265386
21,036667	0,2	2,265714
21,040000	0,2	2,262725
21,043333	0,2	2,256558
21,046667	0,2	2,246897
21,050000	0,2	2,233415
21,053333	0,2	2,216362
21,056667	0,2	2,196628
21,060000	0,2	2,175238
21,063333	0,2	2,152641
21,066667	0,2	2,128471
21,070000	0,2	2,102203
21,073333	0,2	2,074038
21,076667	0,2	2,044940
21,080000	0,2	2,015758
21,083333	0,2	1,986732
21,086667	0,2	1,957948
21,090000	0,2	1,929733
21,093333	0,2	1,902485
21,096667	0,2	1,876436
21,100000	0,2	1,851764
21,103333	0,2	1,828707
21,106667	0,2	1,807394
21,110000	0,2	1,787792
21,113333	0,2	1,769755
21,116667	0,2	1,753175
21,120000	0,2	1,738212
21,123333	0,2	1,725047
21,126667	0,2	1,713500
21,130000	0,2	1,703296
21,133333	0,2	1,694257
21,136667	0,2	1,686121
21,140000	0,2	1,678860
21,143333	0,2	1,673076
21,146667	0,2	1,669574
21,150000	0,2	1,668499
21,153333	0,2	1,669160
21,156667	0,2	1,670672
21,160000	0,2	1,672591
21,163333	0,2	1,675135
21,166667	0,2	1,678988
21,170000	0,2	1,684655
21,173333	0,2	1,691991
21,176667	0,2	1,700404
21,180000	0,2	1,709361
21,183333	0,2	1,718564
21,186667	0,2	1,727740
21,190000	0,2	1,736510
21,193333	0,2	1,744603
21,196667	0,2	1,752147
21,200000	0,2	1,759549
21,203333	0,2	1,767026
21,206667	0,2	1,774405
21,210000	0,2	1,781244
21,213333	0,2	1,786956
21,216667	0,2	1,791135
21,220000	0,2	1,793906
21,223333	0,2	1,795658
21,226667	0,2	1,796529
21,230000	0,2	1,796301
21,233333	0,2	1,794660
21,236667	0,2	1,791651
21,240000	0,2	1,788016
21,243333	0,2	1,784851
21,246667	0,2	1,782850
21,250000	0,2	1,782002
21,253333	0,2	1,781906
21,256667	0,2	1,782353
21,260000	0,2	1,783739
21,263333	0,2	1,786955
21,266667	0,2	1,792822
21,270000	0,2	1,801547
21,273333	0,2	1,812670
21,276667	0,2	1,825611
21,280000	0,2	1,840355
21,283333	0,2	1,857578
21,286667	0,2	1,878199
21,290000	0,2	1,903015
21,293333	0,2	1,932587
21,296667	0,2	1,967243
21,300000	0,2	2,007272
21,303333	0,2	2,053285
21,306667	0,2	2,106493
21,310000	0,2	2,168383
21,313333	0,2	2,240243
21,316667	0,2	2,323412
21,320000	0,2	2,419612
21,323333	0,2	2,530564
21,326667	0,2	2,657789
21,330000	0,2	2,803189
21,333333	0,2	2,969209
21,336667	0,2	3,158093
21,340000	0,2	3,371293
21,343333	0,2	3,609487
21,346667	0,2	3,872818
21,350000	0,2	4,161133
21,353333	0,2	4,474175
21,356667	0,2	4,811592
21,360000	0,2	5,172575
21,363333	0,2	5,555240
21,366667	0,2	5,956261
21,370000	0,2	6,370992
21,373333	0,2	6,793768
21,376667	0,2	7,218115
21,380000	0,2	7,636982
21,383333	0,2	8,043019
21,386667	0,2	8,428610
21,390000	0,2	8,785984
21,393333	0,2	9,107713
21,396667	0,2	9,387038
21,400000	0,2	9,617960
21,403333	0,2	9,795465
21,406667	0,2	9,915668
21,410000	0,2	9,975988
21,413333	0,2	9,975298
21,416667	0,2	9,913850
21,420000	0,2	9,793563
21,423333	0,2	9,618529
21,426667	0,2	9,394543
21,430000	0,2	9,127992
21,433333	0,2	8,825391
21,436667	0,2	8,493809
21,440000	0,2	8,141347
21,443333	0,2	7,776785
21,446667	0,2	7,408712
21,450000	0,2	7,045237
21,453333	0,2	6,694031
21,456667	0,2	6,361874
21,460000	0,2	6,054224
21,463333	0,2	5,775403
21,466667	0,2	5,528834
21,470000	0,2	5,316816
21,473333	0,2	5,140118
21,476667	0,2	4,998189
21,480000	0,2	4,890105
21,483333	0,2	4,814906
21,486667	0,2	4,770876
21,490000	0,2	4,754874
21,493333	0,2	4,762273
21,496667	0,2	4,787615
21,500000	0,2	4,825774
21,503333	0,2	4,872489
21,506667	0,2	4,923903
21,510000	0,2	4,975950
21,513333	0,2	5,024331
21,516667	0,2	5,064981
21,520000	0,2	5,094398
21,523333	0,2	5,109923
21,526667	0,2	5,110038
21,530000	0,2	5,094166
21,533333	0,2	5,062285
21,536667	0,2	5,014924
21,540000	0,2	4,953387
21,543333	0,2	4,879820
21,546667	0,2	4,796667
21,550000	0,2	4,705866
21,553333	0,2	4,608782
21,556667	0,2	4,507009
21,560000	0,2	4,402949
21,563333	0,2	4,299292
21,566667	0,2	4,198216
21,570000	0,2	4,101373
21,573333	0,2	4,009957
21,576667	0,2	3,924467
21,580000	0,2	3,844769
21,583333	0,2	3,770236
21,586667	0,2	3,699866
21,590000	0,2	3,632574
21,593333	0,2	3,567333
21,596667	0,2	3,503015
21,600000	0,2	3,438359
21,603333	0,2	3,372312
21,606667	0,2	3,304270
21,610000	0,2	3,233976
21,613333	0,2	3,161347
21,616667	0,2	3,086438
21,620000	0,2	3,009262
21,623333	0,2	2,929381
21,626667	0,2	2,846035
21,630000	0,2	2,758973
21,633333	0,2	2,668981
21,636667	0,2	2,577684
21,640000	0,2	2,486845
21,643333	0,2	2,397701
21,646667	0,2	2,310847
21,650000	0,2	2,226291
21,653333	0,2	2,143625
21,656667	0,2	2,062778
21,660000	0,2	1,984724
21,663333	0,2	1,911169
21,666667	0,2	1,843546
21,670000	0,2	1,782486
21,673333	0,2	1,728073
21,676667	0,2	1,679972
21,680000	0,2	1,637228
21,683333	0,2	1,598688
21,686667	0,2	1,563892
21,690000	0,2	1,533185
21,693333	0,2	1,507027
21,696667	0,2	1,485369
21,700000	0,2	1,467442
21,703333	0,2	1,452246
21,706667	0,2	1,439306
21,710000	0,2	1,428581
21,713333	0,2	1,419696
21,716667	0,2	1,411829
21,720000	0,2	1,404317
21,723333	0,2	1,397099
21,726667	0,2	1,390648
21,730000	0,2	1,385359
21,733333	0,2	1,380999
21,736667	0,2	1,377002
21,740000	0,2	1,373169
21,743333	0,2	1,369929
21,746667	0,2	1,368094
21,750000	0,2	1,368400
21,753333	0,2	1,371204
21,756667	0,2	1,376573
21,760000	0,2	1,384456
21,763333	0,2	1,394743
21,766667	0,2	1,407331
21,770000	0,2	1,422138
21,773333	0,2	1,439065
21,776667	0,2	1,458044
21,780000	0,2	1,478880
21,783333	0,2	1,501030
21,786667	0,2	1,523847
21,790000	0,2	1,547087
21,793333	0,2	1,571090
21,796667	0,2	1,596270
21,800000	0,2	1,622457
21,803333	0,2	1,648922
21,806667	0,2	1,674654
21,810000	0,2	1,698566
21,813333	0,2	1,719997
21,816667	0,2	1,739005
21,820000	0,2	1,756048
21,823333	0,2	1,771606
21,826667	0,2	1,786000
21,830000	0,2	1,799350
21,833333	0,2	1,811646
21,836667	0,2	1,822731
21,840000	0,2	1,832388
21,843333	0,2	1,840764
21,846667	0,2	1,848637
21,850000	0,2	1,857208
21,853333	0,2	1,867732
21,856667	0,2	1,880901
21,860000	0,2	1,896321
21,863333	0,2	1,913155
21,866667	0,2	1,931287
21,870000	0,2	1,951296
21,873333	0,2	1,973750
21,876667	0,2	1,999063
21,880000	0,2	2,027471
21,883333	0,2	2,058691
21,886667	0,2	2,091722
21,890000	0,2	2,125074
21,893333	0,2	2,157358
21,896667	0,2	2,187850
21,900000	0,2	2,216399
21,903333	0,2	2,242686
21,906667	0,2	2,265912
21,910000	0,2	2,285214
21,913333	0,2	2,299823
21,916667	0,2	2,308859
21,920000	0,2	2,311502
21,923333	0,2	2,307491
21,926667	0,2	2,297168
21,930000	0,2	2,281003
21,933333	0,2	2,259355
21,936667	0,2	2,232215
21,940000	0,2	2,199005
21,943333	0,2	2,159330
21,946667	0,2	2,113863
21,950000	0,2	2,064259
21,953333	0,2	2,012466
21,956667	0,2	1,959925
21,960000	0,2	1,907158
21,963333	0,2	1,854117
21,966667	0,2	1,800745
21,970000	0,2	1,747157
21,973333	0,2	1,693568
21,976667	0,2	1,640368
21,980000	0,2	1,588432
21,983333	0,2	1,538885
21,986667	0,2	1,492402
21,990000	0,2	1,449202
21,993333	0,2	1,409620
21,996667	0,2	1,374140
22,000000	0,2	1,342890
22,003333	0,2	1,315300
22,006667	0,2	1,290454
22,010000	0,2	1,267966
22,013333	0,2	1,248218
22,016667	0,2	1,231680
22,020000	0,2	1,218514
22,023333	0,2	1,208637
22,026667	0,2	1,201545
22,030000	0,2	1,196425
22,033333	0,2	1,192798
22,036667	0,2	1,190820
22,040000	0,2	1,190862
22,043333	0,2	1,192928
22,046667	0,2	1,196439
22,050000	0,2	1,200587
22,053333	0,2	1,204861
22,056667	0,2	1,209080
22,060000	0,2	1,213125
22,063333	0,2	1,217135
22,066667	0,2	1,221517
22,070000	0,2	1,226272
22,073333	0,2	1,230924
22,076667	0,2	1,235112
22,080000	0,2	1,238588
22,083333	0,2	1,241018
22,086667	0,2	1,242040
22,090000	0,2	1,241290
22,093333	0,2	1,238747
22,096667	0,2	1,235040
22,100000	0,2	1,230951
22,103333	0,2	1,226770
22,106667	0,2	1,222323
22,110000	0,2	1,217381
22,113333	0,2	1,211868
22,116667	0,2	1,205866
22,120000	0,2	1,199599
22,123333	0,2	1,193256
22,126667	0,2	1,186622
22,130000	0,2	1,179165
22,133333	0,2	1,170729
22,136667	0,2	1,161708
22,140000	0,2	1,152451
22,143333	0,2	1,143053
22,146667	0,2	1,133720
22,150000	0,2	1,124933
22,153333	0,2	1,117164
22,156667	0,2	1,110577
22,160000	0,2	1,105221
22,163333	0,2	1,101293
22,166667	0,2	1,098987
22,170000	0,2	1,098060
22,173333	0,2	1,097661
22,176667	0,2	1,096992
22,180000	0,2	1,096147
22,183333	0,2	1,095736
22,186667	0,2	1,095908
22,190000	0,2	1,096380
22,193333	0,2	1,096973
22,196667	0,2	1,097704
22,200000	0,2	1,098702
22,203333	0,2	1,100033
22,206667	0,2	1,101516
22,210000	0,2	1,103026
22,213333	0,2	1,104665
22,216667	0,2	1,106462
22,220000	0,2	1,108352
22,223333	0,2	1,110360
22,226667	0,2	1,112517
22,230000	0,2	1,114885
22,233333	0,2	1,117662
22,236667	0,2	1,120923
22,240000	0,2	1,124422
22,243333	0,2	1,127938
22,246667	0,2	1,131667
22,250000	0,2	1,136075
22,253333	0,2	1,141575
22,256667	0,2	1,148235
22,260000	0,2	1,155605
22,263333	0,2	1,163158
22,266667	0,2	1,170855
22,270000	0,2	1,178918
22,273333	0,2	1,187272
22,276667	0,2	1,195481
22,280000	0,2	1,203129
22,283333	0,2	1,210194
22,286667	0,2	1,216976
22,290000	0,2	1,223723
22,293333	0,2	1,230329
22,296667	0,2	1,236334
22,300000	0,2	1,241349
22,303333	0,2	1,245488
22,306667	0,2	1,249168
22,310000	0,2	1,252508
22,313333	0,2	1,255117
22,316667	0,2	1,256374
22,320000	0,2	1,255851
22,323333	0,2	1,253783
22,326667	0,2	1,251151
22,330000	0,2	1,249030
22,333333	0,2	1,247815
22,336667	0,2	1,247010
22,340000	0,2	1,245721
22,343333	0,2	1,243320
22,346667	0,2	1,239704
22,350000	0,2	1,235208
22,353333	0,2	1,230357
22,356667	0,2	1,225606
22,360000	0,2	1,221172
22,363333	0,2	1,217122
22,366667	0,2	1,213611
22,370000	0,2	1,210731
22,373333	0,2	1,208261
22,376667	0,2	1,205838
22,380000	0,2	1,203075
22,383333	0,2	1,199389
22,386667	0,2	1,194315
22,390000	0,2	1,188001
22,393333	0,2	1,180997
22,396667	0,2	1,173745
22,400000	0,2	1,166377
22,403333	0,2	1,158691
22,406667	0,2	1,150362
22,410000	0,2	1,141487
22,413333	0,2	1,132663
22,416667	0,2	1,124249
22,420000	0,2	1,115938
22,423333	0,2	1,107174
22,426667	0,2	1,097671
22,430000	0,2	1,087723
22,433333	0,2	1,078016
22,436667	0,2	1,068998
22,440000	0,2	1,060574
22,443333	0,2	1,052343
22,446667	0,2	1,043808
22,450000	0,2	1,034435
22,453333	0,2	1,023974
22,456667	0,2	1,012737
22,460000	0,2	1,001393
22,463333	0,2	0,990598
22,466667	0,2	0,980713
22,470000	0,2	0,971561
22,473333	0,2	0,962499
22,476667	0,2	0,953045
22,480000	0,2	0,943468
22,483333	0,2	0,934417
22,486667	0,2	0,926078
22,490000	0,2	0,918029
22,493333	0,2	0,909653
22,496667	0,2	0,900622
22,500000	0,2	0,891211
22,503333	0,2	0,882081
22,506667	0,2	0,873866
22,510000	0,2	0,866935
22,513333	0,2	0,860984
22,516667	0,2	0,855038
22,520000	0,2	0,848417
22,523333	0,2	0,841422
22,526667	0,2	0,834874
22,530000	0,2	0,829408
22,533333	0,2	0,825306
22,536667	0,2	0,822615
22,540000	0,2	0,821199
22,543333	0,2	0,820876
22,546667	0,2	0,821846
22,550000	0,2	0,824624
22,553333	0,2	0,829119
22,556667	0,2	0,834331
22,560000	0,2	0,839461
22,563333	0,2	0,844831
22,566667	0,2	0,851238
22,570000	0,2	0,858691
22,573333	0,2	0,866287
22,576667	0,2	0,873224
22,580000	0,2	0,879511
22,583333	0,2	0,885720
22,586667	0,2	0,892379
22,590000	0,2	0,899444
22,593333	0,2	0,906249
22,596667	0,2	0,912282
22,600000	0,2	0,917730
22,603333	0,2	0,923013
22,606667	0,2	0,928342
22,610000	0,2	0,933719
22,613333	0,2	0,938942
22,616667	0,2	0,943832
22,620000	0,2	0,948330
22,623333	0,2	0,952111
22,626667	0,2	0,954564
22,630000	0,2	0,955290
22,633333	0,2	0,954300
22,636667	0,2	0,951828
22,640000	0,2	0,948253
22,643333	0,2	0,944191
22,646667	0,2	0,940183
22,650000	0,2	0,936210
22,653333	0,2	0,931863
22,656667	0,2	0,926901
22,660000	0,2	0,921489
22,663333	0,2	0,915936
22,666667	0,2	0,910185
22,670000	0,2	0,903734
22,673333	0,2	0,896188
22,676667	0,2	0,887629
22,680000	0,2	0,878371
22,683333	0,2	0,868605
22,686667	0,2	0,858276
22,690000	0,2	0,847144
22,693333	0,2	0,835151
22,696667	0,2	0,822735
22,700000	0,2	0,810572
22,703333	0,2	0,799278
22,706667	0,2	0,789366
22,710000	0,2	0,780936
22,713333	0,2	0,773410
22,716667	0,2	0,765758
22,720000	0,2	0,757049
22,723333	0,2	0,747017
22,726667	0,2	0,736172
22,730000	0,2	0,725499
22,733333	0,2	0,715948
22,736667	0,2	0,707727
22,740000	0,2	0,700326
22,743333	0,2	0,693272
22,746667	0,2	0,686357
22,750000	0,2	0,679428
22,753333	0,2	0,672424
22,756667	0,2	0,665573
22,760000	0,2	0,659471
22,763333	0,2	0,654827
22,766667	0,2	0,651915
22,770000	0,2	0,650340
22,773333	0,2	0,649423
22,776667	0,2	0,648706
22,780000	0,2	0,648029
22,783333	0,2	0,647459
22,786667	0,2	0,647419
22,790000	0,2	0,648599
22,793333	0,2	0,651441
22,796667	0,2	0,655774
22,800000	0,2	0,661127
22,803333	0,2	0,667233
22,806667	0,2	0,673993
22,810000	0,2	0,681253
22,813333	0,2	0,689110
22,816667	0,2	0,698161
22,820000	0,2	0,709031
22,823333	0,2	0,721921
22,826667	0,2	0,736766
22,830000	0,2	0,753509
22,833333	0,2	0,771939
22,836667	0,2	0,791497
22,840000	0,2	0,811689
22,843333	0,2	0,832505
22,846667	0,2	0,854235
22,850000	0,2	0,877218
22,853333	0,2	0,901709
22,856667	0,2	0,927686
22,860000	0,2	0,954747
22,863333	0,2	0,982342
22,866667	0,2	1,010352
22,870000	0,2	1,039244
22,873333	0,2	1,069275
22,876667	0,2	1,099802
22,880000	0,2	1,129726
22,883333	0,2	1,158339
22,886667	0,2	1,185562
22,890000	0,2	1,211831
22,893333	0,2	1,237928
22,896667	0,2	1,264521
22,900000	0,2	1,291857
22,903333	0,2	1,319969
22,906667	0,2	1,348752
22,910000	0,2	1,377980
22,913333	0,2	1,407632
22,916667	0,2	1,438155
22,920000	0,2	1,470213
22,923333	0,2	1,504121
22,926667	0,2	1,539567
22,930000	0,2	1,575948
22,933333	0,2	1,612981
22,936667	0,2	1,650709
22,940000	0,2	1,688790
22,943333	0,2	1,726250
22,946667	0,2	1,762066
22,950000	0,2	1,795446
22,953333	0,2	1,825707
22,956667	0,2	1,852259
22,960000	0,2	1,874407
22,963333	0,2	1,891185
22,966667	0,2	1,901689
22,970000	0,2	1,905345
22,973333	0,2	1,901879
22,976667	0,2	1,891248
22,980000	0,2	1,873525
22,983333	0,2	1,848777
22,986667	0,2	1,817024
22,990000	0,2	1,778330
22,993333	0,2	1,733023
22,996667	0,2	1,681910
23,000000	0,2	1,626181
23,003333	0,2	1,567092
23,006667	0,2	1,505876
23,010000	0,2	1,443757
23,013333	0,2	1,381895
23,016667	0,2	1,321346
23,020000	0,2	1,262915
23,023333	0,2	1,206972
23,026667	0,2	1,153476
23,030000	0,2	1,102246
23,033333	0,2	1,053212
23,036667	0,2	1,006453
23,040000	0,2	0,962183
23,043333	0,2	0,920676
23,046667	0,2	0,882116
23,050000	0,2	0,846671
23,053333	0,2	0,814619
23,056667	0,2	0,786094
23,060000	0,2	0,760871
23,063333	0,2	0,738577
23,066667	0,2	0,718867
23,070000	0,2	0,701311
23,073333	0,2	0,685389
23,076667	0,2	0,670569
23,080000	0,2	0,656355
23,083333	0,2	0,642558
23,086667	0,2	0,629617
23,090000	0,2	0,618305
23,093333	0,2	0,609037
23,096667	0,2	0,601569
23,100000	0,2	0,595246
23,103333	0,2	0,589557
23,106667	0,2	0,584415
23,110000	0,2	0,579839
23,113333	0,2	0,575643
23,116667	0,2	0,571591
23,120000	0,2	0,567695
23,123333	0,2	0,564138
23,126667	0,2	0,560967
23,130000	0,2	0,558245
23,133333	0,2	0,556253
23,136667	0,2	0,555071
23,140000	0,2	0,554191
23,143333	0,2	0,552801
23,146667	0,2	0,550431
23,150000	0,2	0,547314
23,153333	0,2	0,544097
23,156667	0,2	0,541406
23,160000	0,2	0,539677
23,163333	0,2	0,538940
23,166667	0,2	0,538784
23,170000	0,2	0,538718
23,173333	0,2	0,538464
23,176667	0,2	0,537942
23,180000	0,2	0,537073
23,183333	0,2	0,535733
23,186667	0,2	0,533731
23,190000	0,2	0,530716
23,193333	0,2	0,526575
23,196667	0,2	0,521890
23,200000	0,2	0,517634
23,203333	0,2	0,514518
23,206667	0,2	0,512627
23,210000	0,2	0,511494
23,213333	0,2	0,510629
23,216667	0,2	0,509986
23,220000	0,2	0,509680
23,223333	0,2	0,509459
23,226667	0,2	0,508850
23,230000	0,2	0,507562
23,233333	0,2	0,505517
23,236667	0,2	0,502836
23,240000	0,2	0,499900
23,243333	0,2	0,497241
23,246667	0,2	0,495039
23,250000	0,2	0,492769
23,253333	0,2	0,489927
23,256667	0,2	0,486662
23,260000	0,2	0,483208
23,263333	0,2	0,479671
23,266667	0,2	0,476411
23,270000	0,2	0,473782
23,273333	0,2	0,471592
23,276667	0,2	0,469132
23,280000	0,2	0,465739
23,283333	0,2	0,461434
23,286667	0,2	0,456875
23,290000	0,2	0,452577
23,293333	0,2	0,448526
23,296667	0,2	0,444641
23,300000	0,2	0,441235
23,303333	0,2	0,438768
23,306667	0,2	0,437297
23,310000	0,2	0,436374
23,313333	0,2	0,435570
23,316667	0,2	0,435072
23,320000	0,2	0,435523
23,323333	0,2	0,437256
23,326667	0,2	0,439931
23,330000	0,2	0,442807
23,333333	0,2	0,445238
23,336667	0,2	0,446898
23,340000	0,2	0,447670
23,343333	0,2	0,447688
23,346667	0,2	0,447448
23,350000	0,2	0,447528
23,353333	0,2	0,448137
23,356667	0,2	0,449010
23,360000	0,2	0,449580
23,363333	0,2	0,449178
23,366667	0,2	0,447531
23,370000	0,2	0,445164
23,373333	0,2	0,443036
23,376667	0,2	0,441758
23,380000	0,2	0,441166
23,383333	0,2	0,440666
23,386667	0,2	0,439933
23,390000	0,2	0,439199
23,393333	0,2	0,438967
23,396667	0,2	0,439670
23,400000	0,2	0,441651
23,403333	0,2	0,445105
23,406667	0,2	0,449808
23,410000	0,2	0,455129
23,413333	0,2	0,460543
23,416667	0,2	0,466200
23,420000	0,2	0,472777
23,423333	0,2	0,480594
23,426667	0,2	0,489164
23,430000	0,2	0,497719
23,433333	0,2	0,505855
23,436667	0,2	0,513713
23,440000	0,2	0,521867
23,443333	0,2	0,530881
23,446667	0,2	0,540553
23,450000	0,2	0,549793
23,453333	0,2	0,557541
23,456667	0,2	0,563465
23,460000	0,2	0,567775
23,463333	0,2	0,570901
23,466667	0,2	0,573159
23,470000	0,2	0,574437
23,473333	0,2	0,574353
23,476667	0,2	0,572649
23,480000	0,2	0,569340
23,483333	0,2	0,564639
23,486667	0,2	0,558733
23,490000	0,2	0,551625
23,493333	0,2	0,543141
23,496667	0,2	0,533120
23,500000	0,2	0,521694
23,503333	0,2	0,509444
23,506667	0,2	0,497174
23,510000	0,2	0,485518
23,513333	0,2	0,474571
23,516667	0,2	0,463772
23,520000	0,2	0,452509
23,523333	0,2	0,440908
23,526667	0,2	0,429697
23,530000	0,2	0,419487
23,533333	0,2	0,410415
23,536667	0,2	0,402166
23,540000	0,2	0,394331
23,543333	0,2	0,386975
23,546667	0,2	0,380736
23,550000	0,2	0,376243
23,553333	0,2	0,373530
23,556667	0,2	0,372137
23,560000	0,2	0,371511
23,563333	0,2	0,371127
23,566667	0,2	0,370554
23,570000	0,2	0,369533
23,573333	0,2	0,368012
23,576667	0,2	0,366369
23,580000	0,2	0,365289
23,583333	0,2	0,365128
23,586667	0,2	0,365612
23,590000	0,2	0,366230
23,593333	0,2	0,366821
23,596667	0,2	0,367762
23,600000	0,2	0,369567
23,603333	0,2	0,372404
23,606667	0,2	0,376131
23,610000	0,2	0,380535
23,613333	0,2	0,385350
23,616667	0,2	0,390280
23,620000	0,2	0,395287
23,623333	0,2	0,400578
23,626667	0,2	0,406118
23,630000	0,2	0,411708
23,633333	0,2	0,417493
23,636667	0,2	0,423820
23,640000	0,2	0,430727
23,643333	0,2	0,437875
23,646667	0,2	0,444806
23,650000	0,2	0,451150
23,653333	0,2	0,456708
23,656667	0,2	0,461520
23,660000	0,2	0,465845
23,663333	0,2	0,469798
23,666667	0,2	0,473045
23,670000	0,2	0,475143
23,673333	0,2	0,476105
23,676667	0,2	0,476239
23,680000	0,2	0,475492
23,683333	0,2	0,473546
23,686667	0,2	0,470422
23,690000	0,2	0,466427
23,693333	0,2	0,461673
23,696667	0,2	0,455885
23,700000	0,2	0,448691
23,703333	0,2	0,440233
23,706667	0,2	0,431319
23,710000	0,2	0,422826
23,713333	0,2	0,415173
23,716667	0,2	0,408247
23,720000	0,2	0,401644
23,723333	0,2	0,395130
23,726667	0,2	0,388725
23,730000	0,2	0,382310
23,733333	0,2	0,375552
23,736667	0,2	0,368373
23,740000	0,2	0,361181
23,743333	0,2	0,354588
23,746667	0,2	0,349043
23,750000	0,2	0,344694
23,753333	0,2	0,341351
23,756667	0,2	0,338602
23,760000	0,2	0,336209
23,763333	0,2	0,334410
23,766667	0,2	0,333538
23,770000	0,2	0,333458
23,773333	0,2	0,333902
23,776667	0,2	0,335097
23,780000	0,2	0,337528
23,783333	0,2	0,341309
23,786667	0,2	0,345986
23,790000	0,2	0,350840
23,793333	0,2	0,355259
23,796667	0,2	0,358770
23,800000	0,2	0,361123
23,803333	0,2	0,362633
23,806667	0,2	0,364154
23,810000	0,2	0,366414
23,813333	0,2	0,369341
23,816667	0,2	0,372127
23,820000	0,2	0,373913
23,823333	0,2	0,374264
23,826667	0,2	0,373194
23,830000	0,2	0,370976
23,833333	0,2	0,367901
23,836667	0,2	0,364212
23,840000	0,2	0,360190
23,843333	0,2	0,356149
23,846667	0,2	0,352437
23,850000	0,2	0,349269
23,853333	0,2	0,346535
23,856667	0,2	0,344089
23,860000	0,2	0,341933
23,863333	0,2	0,339867
23,866667	0,2	0,337540
23,870000	0,2	0,335115
23,873333	0,2	0,333271
23,876667	0,2	0,332377
23,880000	0,2	0,332109
23,883333	0,2	0,331859
23,886667	0,2	0,331243
23,890000	0,2	0,330392
23,893333	0,2	0,329996
23,896667	0,2	0,330778
23,900000	0,2	0,332898
23,903333	0,2	0,336170
23,906667	0,2	0,340552
23,910000	0,2	0,345890
23,913333	0,2	0,351571
23,916667	0,2	0,356845
23,920000	0,2	0,361117
23,923333	0,2	0,363917
23,926667	0,2	0,365041
23,930000	0,2	0,364857
23,933333	0,2	0,364129
23,936667	0,2	0,363269
23,940000	0,2	0,362165
23,943333	0,2	0,360859
23,946667	0,2	0,359747
23,950000	0,2	0,358853
23,953333	0,2	0,357510
23,956667	0,2	0,355020
23,960000	0,2	0,351211
23,963333	0,2	0,346334
23,966667	0,2	0,340758
23,970000	0,2	0,334749
23,973333	0,2	0,328453
23,976667	0,2	0,322167
23,980000	0,2	0,316251
23,983333	0,2	0,310568
23,986667	0,2	0,304575
23,990000	0,2	0,298038
23,993333	0,2	0,291169
23,996667	0,2	0,284311
24,000000	0,2	0,277879
24,003333	0,2	0,272265
24,006667	0,2	0,267493
24,010000	0,2	0,263082
24,013333	0,2	0,258327
24,016667	0,2	0,252814
24,020000	0,2	0,246709
24,023333	0,2	0,240465
24,026667	0,2	0,234466
24,030000	0,2	0,229015
24,033333	0,2	0,224277
24,036667	0,2	0,220022
24,040000	0,2	0,215681
24,043333	0,2	0,210837
24,046667	0,2	0,205634
24,050000	0,2	0,200613
24,053333	0,2	0,196280
24,056667	0,2	0,193050
24,060000	0,2	0,191055
24,063333	0,2	0,189635
24,066667	0,2	0,187618
24,070000	0,2	0,184311
24,073333	0,2	0,179957
24,076667	0,2	0,175349
24,080000	0,2	0,171256
24,083333	0,2	0,168109
24,086667	0,2	0,165891
24,090000	0,2	0,164330
24,093333	0,2	0,163123
24,096667	0,2	0,161875
24,100000	0,2	0,160246
24,103333	0,2	0,158382
24,106667	0,2	0,157005
24,110000	0,2	0,156821
24,113333	0,2	0,157915
24,116667	0,2	0,159890
24,120000	0,2	0,162158
24,123333	0,2	0,163955
24,126667	0,2	0,164771
24,130000	0,2	0,164918
24,133333	0,2	0,165236
24,136667	0,2	0,166224
24,140000	0,2	0,167871
24,143333	0,2	0,170332
24,146667	0,2	0,174140
24,150000	0,2	0,179692
24,153333	0,2	0,187004
24,156667	0,2	0,195773
24,160000	0,2	0,205360
24,163333	0,2	0,215094
24,166667	0,2	0,224767
24,170000	0,2	0,234651
24,173333	0,2	0,245273
24,176667	0,2	0,257229
24,180000	0,2	0,270745
24,183333	0,2	0,285279
24,186667	0,2	0,299750
24,190000	0,2	0,313315
24,193333	0,2	0,325951
24,196667	0,2	0,338159
24,200000	0,2	0,350150
24,203333	0,2	0,361686
24,206667	0,2	0,372620
24,210000	0,2	0,383007
24,213333	0,2	0,392628
24,216667	0,2	0,401031
24,220000	0,2	0,408108
24,223333	0,2	0,414208
24,226667	0,2	0,419733
24,230000	0,2	0,424812
24,233333	0,2	0,429234
24,236667	0,2	0,432747
24,240000	0,2	0,435361
24,243333	0,2	0,437220
24,246667	0,2	0,438290
24,250000	0,2	0,438393
24,253333	0,2	0,437632
24,256667	0,2	0,436514
24,260000	0,2	0,435341
24,263333	0,2	0,433597
24,266667	0,2	0,430201
24,270000	0,2	0,424664
24,273333	0,2	0,417929
24,276667	0,2	0,411620
24,280000	0,2	0,406624
24,283333	0,2	0,402811
24,286667	0,2	0,399779
24,290000	0,2	0,397210
24,293333	0,2	0,394566
24,296667	0,2	0,391100
24,300000	0,2	0,386456
24,303333	0,2	0,381027
24,306667	0,2	0,375597
24,310000	0,2	0,370749
24,313333	0,2	0,366617
24,316667	0,2	0,362952
24,320000	0,2	0,359131
24,323333	0,2	0,354387
24,326667	0,2	0,348548
24,330000	0,2	0,342400
24,333333	0,2	0,337048
24,336667	0,2	0,333071
24,340000	0,2	0,330146
24,343333	0,2	0,327170
24,346667	0,2	0,322910
24,350000	0,2	0,316915
24,353333	0,2	0,309861
24,356667	0,2	0,302934
24,360000	0,2	0,296899
24,363333	0,2	0,291667
24,366667	0,2	0,286707
24,370000	0,2	0,281816
24,373333	0,2	0,277278
24,376667	0,2	0,273343
24,380000	0,2	0,269881
24,383333	0,2	0,266783
24,386667	0,2	0,264436
24,390000	0,2	0,263371
24,393333	0,2	0,263667
24,396667	0,2	0,265148
24,400000	0,2	0,267836
24,403333	0,2	0,271865
24,406667	0,2	0,277203
24,410000	0,2	0,283574
24,413333	0,2	0,290450
24,416667	0,2	0,297166
24,420000	0,2	0,303425
24,423333	0,2	0,309739
24,426667	0,2	0,317114
24,430000	0,2	0,326265
24,433333	0,2	0,337122
24,436667	0,2	0,348801
24,440000	0,2	0,360097
24,443333	0,2	0,370273
24,446667	0,2	0,379443
24,450000	0,2	0,388176
24,453333	0,2	0,396783
24,456667	0,2	0,404882
24,460000	0,2	0,411599
24,463333	0,2	0,416297
24,466667	0,2	0,419130
24,470000	0,2	0,420971
24,473333	0,2	0,422812
24,476667	0,2	0,425077
24,480000	0,2	0,427411
24,483333	0,2	0,429139
24,486667	0,2	0,430066
24,490000	0,2	0,430746
24,493333	0,2	0,431838
24,496667	0,2	0,433627
24,500000	0,2	0,436206
24,503333	0,2	0,439684
24,506667	0,2	0,444290
24,510000	0,2	0,450462
24,513333	0,2	0,458840
24,516667	0,2	0,470135
24,520000	0,2	0,484972
24,523333	0,2	0,503953
24,526667	0,2	0,527735
24,530000	0,2	0,556950
24,533333	0,2	0,592132
24,536667	0,2	0,633804
24,540000	0,2	0,682765
24,543333	0,2	0,740514
24,546667	0,2	0,809239
24,550000	0,2	0,891255
24,553333	0,2	0,988691
24,556667	0,2	1,103921
24,560000	0,2	1,239961
24,563333	0,2	1,400230
24,566667	0,2	1,588624
24,570000	0,2	1,810226
24,573333	0,2	2,071234
24,576667	0,2	2,378112
24,580000	0,2	2,737464
24,583333	0,2	3,156336
24,586667	0,2	3,641913
24,590000	0,2	4,201127
24,593333	0,2	4,840774
24,596667	0,2	5,567450
24,600000	0,2	6,386813
24,603333	0,2	7,302709
24,606667	0,2	8,317046
24,610000	0,2	9,430158
24,613333	0,2	10,640501
24,616667	0,2	11,943717
24,620000	0,2	13,332115
24,623333	0,2	14,794217
24,626667	0,2	16,314156
24,630000	0,2	17,871954
24,633333	0,2	19,444726
24,636667	0,2	21,007387
24,640000	0,2	22,532634
24,643333	0,2	23,991376
24,646667	0,2	25,353750
24,650000	0,2	26,590274
24,653333	0,2	27,673261
24,656667	0,2	28,578127
24,660000	0,2	29,284034
24,663333	0,2	29,774365
24,666667	0,2	30,037601
24,670000	0,2	30,068149
24,673333	0,2	29,866651
24,676667	0,2	29,439470
24,680000	0,2	28,797682
24,683333	0,2	27,956801
24,686667	0,2	26,936984
24,690000	0,2	25,762494
24,693333	0,2	24,460505
24,696667	0,2	23,059761
24,700000	0,2	21,589109
24,703333	0,2	20,076335
24,706667	0,2	18,547759
24,710000	0,2	17,028003
24,713333	0,2	15,539337
24,716667	0,2	14,100845
24,720000	0,2	12,727997
24,723333	0,2	11,432574
24,726667	0,2	10,222613
24,730000	0,2	9,103050
24,733333	0,2	8,077139
24,736667	0,2	7,147018
24,740000	0,2	6,312829
24,743333	0,2	5,571814
24,746667	0,2	4,918517
24,750000	0,2	4,345764
24,753333	0,2	3,845832
24,756667	0,2	3,411258
24,760000	0,2	3,034996
24,763333	0,2	2,710455
24,766667	0,2	2,431821
24,770000	0,2	2,194031
24,773333	0,2	1,992095
24,776667	0,2	1,820656
24,780000	0,2	1,674479
24,783333	0,2	1,549210
24,786667	0,2	1,441617
24,790000	0,2	1,349282
24,793333	0,2	1,270040
24,796667	0,2	1,201524
24,800000	0,2	1,141250
24,803333	0,2	1,087095
24,806667	0,2	1,037707
24,810000	0,2	0,992383
24,813333	0,2	0,950655
24,816667	0,2	0,912107
24,820000	0,2	0,876233
24,823333	0,2	0,842441
24,826667	0,2	0,810294
24,830000	0,2	0,779493
24,833333	0,2	0,749732
24,836667	0,2	0,720841
24,840000	0,2	0,692896
24,843333	0,2	0,665880
24,846667	0,2	0,639340
24,850000	0,2	0,612688
24,853333	0,2	0,585702
24,856667	0,2	0,558653
24,860000	0,2	0,532133
24,863333	0,2	0,506787
24,866667	0,2	0,482906
24,870000	0,2	0,460207
24,873333	0,2	0,438143
24,876667	0,2	0,416430
24,880000	0,2	0,395294
24,883333	0,2	0,375201
24,886667	0,2	0,356306
24,890000	0,2	0,338365
24,893333	0,2	0,321272
24,896667	0,2	0,305316
24,900000	0,2	0,290830
24,903333	0,2	0,277754
24,906667	0,2	0,265603
24,910000	0,2	0,253970
24,913333	0,2	0,243152
24,916667	0,2	0,234126
24,920000	0,2	0,227649
24,923333	0,2	0,223617
24,926667	0,2	0,221444
24,930000	0,2	0,220662
24,933333	0,2	0,221111
24,936667	0,2	0,222947
24,940000	0,2	0,226467
24,943333	0,2	0,231569
24,946667	0,2	0,237551
24,950000	0,2	0,243619
24,953333	0,2	0,249423
24,956667	0,2	0,254965
24,960000	0,2	0,260013
24,963333	0,2	0,264012
24,966667	0,2	0,266634
24,970000	0,2	0,267797
24,973333	0,2	0,267251
24,976667	0,2	0,264563
24,980000	0,2	0,259473
24,983333	0,2	0,252136
24,986667	0,2	0,242975
24,990000	0,2	0,232334
24,993333	0,2	0,220361
24,996667	0,2	0,207053
25,000000	0,2	0,192332
25,003333	0,2	0,176296
25,006667	0,2	0,159585
25,010000	0,2	0,143234
25,013333	0,2	0,127948
25,016667	0,2	0,113682
25,020000	0,2	0,100015
25,023333	0,2	0,086734
25,026667	0,2	0,073888
25,030000	0,2	0,061653
25,033333	0,2	0,050205
25,036667	0,2	0,039549
25,040000	0,2	0,029716
25,043333	0,2	0,020887
25,046667	0,2	0,013057
25,050000	0,2	0,006035
25,053333	0,2	-0,000145
25,056667	0,2	-0,005061
25,060000	0,2	-0,008202
25,063333	0,2	-0,009623
25,066667	0,2	-0,010309
25,070000	0,2	-0,011235
25,073333	0,2	-0,012352
25,076667	0,2	-0,013025
25,080000	0,2	-0,012791
25,083333	0,2	-0,011512
25,086667	0,2	-0,009440
25,090000	0,2	-0,007100
25,093333	0,2	-0,005049
25,096667	0,2	-0,003796
25,100000	0,2	-0,003544
25,103333	0,2	-0,003867
25,106667	0,2	-0,004019
25,110000	0,2	-0,003481
25,113333	0,2	-0,002173
25,116667	0,2	-0,000406
25,120000	0,2	0,001283
25,123333	0,2	0,002430
25,126667	0,2	0,003024
25,130000	0,2	0,003519
25,133333	0,2	0,004405
25,136667	0,2	0,005731
25,140000	0,2	0,006895
25,143333	0,2	0,007159
25,146667	0,2	0,006512
25,150000	0,2	0,005668
25,153333	0,2	0,005384
25,156667	0,2	0,006066
25,160000	0,2	0,007770
25,163333	0,2	0,010230
25,166667	0,2	0,012910
25,170000	0,2	0,015224
25,173333	0,2	0,016914
25,176667	0,2	0,018098
25,180000	0,2	0,019003
25,183333	0,2	0,019749
25,186667	0,2	0,020278
25,190000	0,2	0,020440
25,193333	0,2	0,020066
25,196667	0,2	0,018943
25,200000	0,2	0,016948
25,203333	0,2	0,014262
25,206667	0,2	0,011391
25,210000	0,2	0,008820
25,213333	0,2	0,006598
25,216667	0,2	0,004388
25,220000	0,2	0,001752
25,223333	0,2	-0,001697
25,226667	0,2	-0,006239
25,230000	0,2	-0,011858
25,233333	0,2	-0,018051
25,236667	0,2	-0,024119
25,240000	0,2	-0,029663
25,243333	0,2	-0,034786
25,246667	0,2	-0,039919
25,250000	0,2	-0,045212
25,253333	0,2	-0,050246
25,256667	0,2	-0,054725
25,260000	0,2	-0,059015
25,263333	0,2	-0,063450
25,266667	0,2	-0,067587
25,270000	0,2	-0,070731
25,273333	0,2	-0,072795
25,276667	0,2	-0,074112
25,280000	0,2	-0,074710
25,283333	0,2	-0,074277
25,286667	0,2	-0,072740
25,290000	0,2	-0,070678
25,293333	0,2	-0,069048
25,296667	0,2	-0,068351
25,300000	0,2	-0,068268
25,303333	0,2	-0,068147
25,306667	0,2	-0,067328
25,310000	0,2	-0,065177
25,313333	0,2	-0,061464
25,316667	0,2	-0,056427
25,320000	0,2	-0,050383
25,323333	0,2	-0,043637
25,326667	0,2	-0,036332
25,330000	0,2	-0,028270
25,333333	0,2	-0,019102
25,336667	0,2	-0,008664
25,340000	0,2	0,002751
25,343333	0,2	0,014438
25,346667	0,2	0,025543
25,350000	0,2	0,035158
25,353333	0,2	0,042670
25,356667	0,2	0,048293
25,360000	0,2	0,052824
25,363333	0,2	0,056700
25,366667	0,2	0,059700
25,370000	0,2	0,061707
25,373333	0,2	0,063175
25,376667	0,2	0,064603
25,380000	0,2	0,066066
25,383333	0,2	0,067327
25,386667	0,2	0,067836
25,390000	0,2	0,066880
25,393333	0,2	0,064210
25,396667	0,2	0,060253
25,400000	0,2	0,055543
25,403333	0,2	0,050312
25,406667	0,2	0,044762
25,410000	0,2	0,039151
25,413333	0,2	0,033434
25,416667	0,2	0,027300
25,420000	0,2	0,020648
25,423333	0,2	0,013793
25,426667	0,2	0,007292
25,430000	0,2	0,001526
25,433333	0,2	-0,003787
25,436667	0,2	-0,009491
25,440000	0,2	-0,016007
25,443333	0,2	-0,022812
25,446667	0,2	-0,029127
25,450000	0,2	-0,034687
25,453333	0,2	-0,039863
25,456667	0,2	-0,045190
25,460000	0,2	-0,050603
25,463333	0,2	-0,055419
25,466667	0,2	-0,059160
25,470000	0,2	-0,061956
25,473333	0,2	-0,064132
25,476667	0,2	-0,065868
25,480000	0,2	-0,067368
25,483333	0,2	-0,068985
25,486667	0,2	-0,070915
25,490000	0,2	-0,072901
25,493333	0,2	-0,074508
25,496667	0,2	-0,075613
25,500000	0,2	-0,076398
25,503333	0,2	-0,076848
25,506667	0,2	-0,076629
25,510000	0,2	-0,075642
25,513333	0,2	-0,074332
25,516667	0,2	-0,073267
25,520000	0,2	-0,072680
25,523333	0,2	-0,072498
25,526667	0,2	-0,072441
25,530000	0,2	-0,072025
25,533333	0,2	-0,070935
25,536667	0,2	-0,069450
25,540000	0,2	-0,068150
25,543333	0,2	-0,067364
25,546667	0,2	-0,067140
25,550000	0,2	-0,067524
25,553333	0,2	-0,068542
25,556667	0,2	-0,070031
25,560000	0,2	-0,071802
25,563333	0,2	-0,073847
25,566667	0,2	-0,076101
25,570000	0,2	-0,078203
25,573333	0,2	-0,079757
25,576667	0,2	-0,080679
25,580000	0,2	-0,081198
25,583333	0,2	-0,081652
25,586667	0,2	-0,082354
25,590000	0,2	-0,083694
25,593333	0,2	-0,086115
25,596667	0,2	-0,089676
25,600000	0,2	-0,093874
25,603333	0,2	-0,098047
25,606667	0,2	-0,101755
25,610000	0,2	-0,104907
25,613333	0,2	-0,107700
25,616667	0,2	-0,110281
25,620000	0,2	-0,112586
25,623333	0,2	-0,114605
25,626667	0,2	-0,116562
25,630000	0,2	-0,118680
25,633333	0,2	-0,120949
25,636667	0,2	-0,123303
25,640000	0,2	-0,125813
25,643333	0,2	-0,128553
25,646667	0,2	-0,131497
25,650000	0,2	-0,134487
25,653333	0,2	-0,137223
25,656667	0,2	-0,139474
25,660000	0,2	-0,141212
25,663333	0,2	-0,142645
25,666667	0,2	-0,144258
25,670000	0,2	-0,146534
25,673333	0,2	-0,149400
25,676667	0,2	-0,152087
25,680000	0,2	-0,153660
25,683333	0,2	-0,153666
25,686667	0,2	-0,152383
25,690000	0,2	-0,150503
25,693333	0,2	-0,148555
25,696667	0,2	-0,146688
25,700000	0,2	-0,144708
25,703333	0,2	-0,141918
25,706667	0,2	-0,137431
25,710000	0,2	-0,131067
25,713333	0,2	-0,123610
25,716667	0,2	-0,116161
25,720000	0,2	-0,109301
25,723333	0,2	-0,102724
25,726667	0,2	-0,095596
25,730000	0,2	-0,087378
25,733333	0,2	-0,078404
25,736667	0,2	-0,069463
25,740000	0,2	-0,060945
25,743333	0,2	-0,052775
25,746667	0,2	-0,044900
25,750000	0,2	-0,037544
25,753333	0,2	-0,031021
25,756667	0,2	-0,025514
25,760000	0,2	-0,021097
25,763333	0,2	-0,017778
25,766667	0,2	-0,015425
25,770000	0,2	-0,013882
25,773333	0,2	-0,013163
25,776667	0,2	-0,013329
25,780000	0,2	-0,014468
25,783333	0,2	-0,016810
25,786667	0,2	-0,020506
25,790000	0,2	-0,025451
25,793333	0,2	-0,031282
25,796667	0,2	-0,037412
25,800000	0,2	-0,043432
25,803333	0,2	-0,049398
25,806667	0,2	-0,055487
25,810000	0,2	-0,061728
25,813333	0,2	-0,068206
25,816667	0,2	-0,075148
25,820000	0,2	-0,082593
25,823333	0,2	-0,090245
25,826667	0,2	-0,097746
25,830000	0,2	-0,104866
25,833333	0,2	-0,111544
25,836667	0,2	-0,117832
25,840000	0,2	-0,123815
25,843333	0,2	-0,129719
25,846667	0,2	-0,135789
25,850000	0,2	-0,141814
25,853333	0,2	-0,147029
25,856667	0,2	-0,150701
25,860000	0,2	-0,152752
25,863333	0,2	-0,153672
25,866667	0,2	-0,154124
25,870000	0,2	-0,154776
25,873333	0,2	-0,156080
25,876667	0,2	-0,158119
25,880000	0,2	-0,160665
25,883333	0,2	-0,163314
25,886667	0,2	-0,165811
25,890000	0,2	-0,168244
25,893333	0,2	-0,170655
25,896667	0,2	-0,172781
25,900000	0,2	-0,174499
25,903333	0,2	-0,176087
25,906667	0,2	-0,177977
25,910000	0,2	-0,180511
25,913333	0,2	-0,183670
25,916667	0,2	-0,187086
25,920000	0,2	-0,190386
25,923333	0,2	-0,193393
25,926667	0,2	-0,196085
25,930000	0,2	-0,198362
25,933333	0,2	-0,199933
25,936667	0,2	-0,200661
25,940000	0,2	-0,200874
25,943333	0,2	-0,200988
25,946667	0,2	-0,200975
25,950000	0,2	-0,200578
25,953333	0,2	-0,199833
25,956667	0,2	-0,199065
25,960000	0,2	-0,198420
25,963333	0,2	-0,197616
25,966667	0,2	-0,196211
25,970000	0,2	-0,193945
25,973333	0,2	-0,190912
25,976667	0,2	-0,187622
25,980000	0,2	-0,184697
25,983333	0,2	-0,182490
25,986667	0,2	-0,181081
25,990000	0,2	-0,180308
25,993333	0,2	-0,179749
25,996667	0,2	-0,179058
26,000000	0,2	-0,178395
26,003333	0,2	-0,178209
26,006667	0,2	-0,178591
26,010000	0,2	-0,179243
26,013333	0,2	-0,179920
26,016667	0,2	-0,180682
26,020000	0,2	-0,181891
26,023333	0,2	-0,183766
26,026667	0,2	-0,185881
26,030000	0,2	-0,187495
26,033333	0,2	-0,188464
26,036667	0,2	-0,189373
26,040000	0,2	-0,190611
26,043333	0,2	-0,191707
26,046667	0,2	-0,191718
26,050000	0,2	-0,190095
26,053333	0,2	-0,187075
26,056667	0,2	-0,183320
26,060000	0,2	-0,179529
26,063333	0,2	-0,176369
26,066667	0,2	-0,174413
26,070000	0,2	-0,173927
26,073333	0,2	-0,174529
26,076667	0,2	-0,175290
26,080000	0,2	-0,175477
26,083333	0,2	-0,174921
26,086667	0,2	-0,173839
26,090000	0,2	-0,172815
26,093333	0,2	-0,172589
26,096667	0,2	-0,173547
26,100000	0,2	-0,175504
26,103333	0,2	-0,177923
26,106667	0,2	-0,180304
26,110000	0,2	-0,182366
26,113333	0,2	-0,183914
26,116667	0,2	-0,184870
26,120000	0,2	-0,185536
26,123333	0,2	-0,186496
26,126667	0,2	-0,188101
26,130000	0,2	-0,190252
26,133333	0,2	-0,192556
26,136667	0,2	-0,194602
26,140000	0,2	-0,196543
26,143333	0,2	-0,199069
26,146667	0,2	-0,202347
26,150000	0,2	-0,205624
26,153333	0,2	-0,208035
26,156667	0,2	-0,209185
26,160000	0,2	-0,209175
26,163333	0,2	-0,208587
26,166667	0,2	-0,208105
26,170000	0,2	-0,207930
26,173333	0,2	-0,207891
26,176667	0,2	-0,207751
26,180000	0,2	-0,207118
26,183333	0,2	-0,205692
26,186667	0,2	-0,203482
26,190000	0,2	-0,200465
26,193333	0,2	-0,196491
26,196667	0,2	-0,191622
26,200000	0,2	-0,186267
26,203333	0,2	-0,180971
26,206667	0,2	-0,176163
26,210000	0,2	-0,171928
26,213333	0,2	-0,168051
26,216667	0,2	-0,164434
26,220000	0,2	-0,161098
26,223333	0,2	-0,157797
26,226667	0,2	-0,154256
26,230000	0,2	-0,150630
26,233333	0,2	-0,147255
26,236667	0,2	-0,144316
26,240000	0,2	-0,141905
26,243333	0,2	-0,139969
26,246667	0,2	-0,138256
26,250000	0,2	-0,136622
26,253333	0,2	-0,135371
26,256667	0,2	-0,135111
26,260000	0,2	-0,136236
26,263333	0,2	-0,138729
26,266667	0,2	-0,142383
26,270000	0,2	-0,146938
26,273333	0,2	-0,152015
26,276667	0,2	-0,157283
26,280000	0,2	-0,162716
26,283333	0,2	-0,168468
26,286667	0,2	-0,174658
26,290000	0,2	-0,181270
26,293333	0,2	-0,188001
26,296667	0,2	-0,194362
26,300000	0,2	-0,200110
26,303333	0,2	-0,205398
26,306667	0,2	-0,210462
26,310000	0,2	-0,215310
26,313333	0,2	-0,219724
26,316667	0,2	-0,223584
26,320000	0,2	-0,227036
26,323333	0,2	-0,230259
26,326667	0,2	-0,233403
26,330000	0,2	-0,236668
26,333333	0,2	-0,240092
26,336667	0,2	-0,243347
26,340000	0,2	-0,245830
26,343333	0,2	-0,246982
26,346667	0,2	-0,246717
26,350000	0,2	-0,245618
26,353333	0,2	-0,244526
26,356667	0,2	-0,243922
26,360000	0,2	-0,243757
26,363333	0,2	-0,243555
26,366667	0,2	-0,242660
26,370000	0,2	-0,240808
26,373333	0,2	-0,238561
26,376667	0,2	-0,236950
26,380000	0,2	-0,236707
26,383333	0,2	-0,237984
26,386667	0,2	-0,240583
26,390000	0,2	-0,244029
26,393333	0,2	-0,247497
26,396667	0,2	-0,249971
26,400000	0,2	-0,250767
26,403333	0,2	-0,250137
26,406667	0,2	-0,249206
26,410000	0,2	-0,249205
26,413333	0,2	-0,250768
26,416667	0,2	-0,253694
26,420000	0,2	-0,257254
26,423333	0,2	-0,260862
26,426667	0,2	-0,264330
26,430000	0,2	-0,267598
26,433333	0,2	-0,270671
26,436667	0,2	-0,273687
26,440000	0,2	-0,276635
26,443333	0,2	-0,279227
26,446667	0,2	-0,281242
26,450000	0,2	-0,282762
26,453333	0,2	-0,284000
26,456667	0,2	-0,285094
26,460000	0,2	-0,286169
26,463333	0,2	-0,287402
26,466667	0,2	-0,288830
26,470000	0,2	-0,290271
26,473333	0,2	-0,291597
26,476667	0,2	-0,292932
26,480000	0,2	-0,294419
26,483333	0,2	-0,296018
26,486667	0,2	-0,297698
26,490000	0,2	-0,299542
26,493333	0,2	-0,301664
26,496667	0,2	-0,304214
26,500000	0,2	-0,307219
26,503333	0,2	-0,310401
26,506667	0,2	-0,313277
26,510000	0,2	-0,315340
26,513333	0,2	-0,316380
26,516667	0,2	-0,316684
26,520000	0,2	-0,316767
26,523333	0,2	-0,317019
26,526667	0,2	-0,317546
26,530000	0,2	-0,318095
26,533333	0,2	-0,318383
26,536667	0,2	-0,318686
26,540000	0,2	-0,319657
26,543333	0,2	-0,321342
26,546667	0,2	-0,323004
26,550000	0,2	-0,323911
26,553333	0,2	-0,323873
26,556667	0,2	-0,323300
26,560000	0,2	-0,322865
26,563333	0,2	-0,322970
26,566667	0,2	-0,323630
26,570000	0,2	-0,324640
26,573333	0,2	-0,325542
26,576667	0,2	-0,325707
26,580000	0,2	-0,324785
26,583333	0,2	-0,323001
26,586667	0,2	-0,320781
26,590000	0,2	-0,318436
26,593333	0,2	-0,316482
26,596667	0,2	-0,315511
26,600000	0,2	-0,315405
26,603333	0,2	-0,315299
26,606667	0,2	-0,314278
26,610000	0,2	-0,311899
26,613333	0,2	-0,308571
26,616667	0,2	-0,305523
26,620000	0,2	-0,304081
26,623333	0,2	-0,304645
26,626667	0,2	-0,306256
26,630000	0,2	-0,307449
26,633333	0,2	-0,307443
26,636667	0,2	-0,306227
26,640000	0,2	-0,304055
26,643333	0,2	-0,301396
26,646667	0,2	-0,298883
26,650000	0,2	-0,296948
26,653333	0,2	-0,295653
26,656667	0,2	-0,294756
26,660000	0,2	-0,293818
26,663333	0,2	-0,292512
26,666667	0,2	-0,290926
26,670000	0,2	-0,289458
26,673333	0,2	-0,288425
26,676667	0,2	-0,287878
26,680000	0,2	-0,287680
26,683333	0,2	-0,287654
26,686667	0,2	-0,287799
26,690000	0,2	-0,288342
26,693333	0,2	-0,289501
26,696667	0,2	-0,291309
26,700000	0,2	-0,293644
26,703333	0,2	-0,296184
26,706667	0,2	-0,298381
26,710000	0,2	-0,299830
26,713333	0,2	-0,300631
26,716667	0,2	-0,301183
26,720000	0,2	-0,301723
26,723333	0,2	-0,302236
26,726667	0,2	-0,302692
26,730000	0,2	-0,303149
26,733333	0,2	-0,303471
26,736667	0,2	-0,303184
26,740000	0,2	-0,302017
26,743333	0,2	-0,300265
26,746667	0,2	-0,298305
26,750000	0,2	-0,296165
26,753333	0,2	-0,293773
26,756667	0,2	-0,291204
26,760000	0,2	-0,288510
26,763333	0,2	-0,285570
26,766667	0,2	-0,282365
26,770000	0,2	-0,279110
26,773333	0,2	-0,275973
26,776667	0,2	-0,273100
26,780000	0,2	-0,270777
26,783333	0,2	-0,269249
26,786667	0,2	-0,268599
26,790000	0,2	-0,268762
26,793333	0,2	-0,269462
26,796667	0,2	-0,270070
26,800000	0,2	-0,269844
26,803333	0,2	-0,268614
26,806667	0,2	-0,266830
26,810000	0,2	-0,264950
26,813333	0,2	-0,263332
26,816667	0,2	-0,262391
26,820000	0,2	-0,262417
26,823333	0,2	-0,263444
26,826667	0,2	-0,265389
26,830000	0,2	-0,268193
26,833333	0,2	-0,271713
26,836667	0,2	-0,275618
26,840000	0,2	-0,279563
26,843333	0,2	-0,283467
26,846667	0,2	-0,287540
26,850000	0,2	-0,291850
26,853333	0,2	-0,295975
26,856667	0,2	-0,299584
26,860000	0,2	-0,303028
26,863333	0,2	-0,306794
26,866667	0,2	-0,310833
26,870000	0,2	-0,314864
26,873333	0,2	-0,318803
26,876667	0,2	-0,322623
26,880000	0,2	-0,326025
26,883333	0,2	-0,328551
26,886667	0,2	-0,330092
26,890000	0,2	-0,331043
26,893333	0,2	-0,331914
26,896667	0,2	-0,333096
26,900000	0,2	-0,334926
26,903333	0,2	-0,337583
26,906667	0,2	-0,340955
26,910000	0,2	-0,344684
26,913333	0,2	-0,348228
26,916667	0,2	-0,351023
26,920000	0,2	-0,352849
26,923333	0,2	-0,353930
26,926667	0,2	-0,354473
26,930000	0,2	-0,354373
26,933333	0,2	-0,353547
26,936667	0,2	-0,352234
26,940000	0,2	-0,350943
26,943333	0,2	-0,350301
26,946667	0,2	-0,350701
26,950000	0,2	-0,352064
26,953333	0,2	-0,354131
26,956667	0,2	-0,356708
26,960000	0,2	-0,359513
26,963333	0,2	-0,361973
26,966667	0,2	-0,363369
26,970000	0,2	-0,363421
26,973333	0,2	-0,362582
26,976667	0,2	-0,361424
26,980000	0,2	-0,360131
26,983333	0,2	-0,358920
26,986667	0,2	-0,358295
26,990000	0,2	-0,358608
26,993333	0,2	-0,359854
26,996667	0,2	-0,361938
27,000000	0,2	-0,364608
27,003333	0,2	-0,367364
27,006667	0,2	-0,369834
27,010000	0,2	-0,371985
27,013333	0,2	-0,374028
27,016667	0,2	-0,376243
27,020000	0,2	-0,378524
27,023333	0,2	-0,380285
27,026667	0,2	-0,381206
27,030000	0,2	-0,381548
27,033333	0,2	-0,381665
27,036667	0,2	-0,381841
27,040000	0,2	-0,382518
27,043333	0,2	-0,384089
27,046667	0,2	-0,386326
27,050000	0,2	-0,388346
27,053333	0,2	-0,389341
27,056667	0,2	-0,389270
27,060000	0,2	-0,388781
27,063333	0,2	-0,388535
27,066667	0,2	-0,388685
27,070000	0,2	-0,389094
27,073333	0,2	-0,389875
27,076667	0,2	-0,391311
27,080000	0,2	-0,393362
27,083333	0,2	-0,395753
27,086667	0,2	-0,398295
27,090000	0,2	-0,400653
27,093333	0,2	-0,402277
27,096667	0,2	-0,403001
27,100000	0,2	-0,403332
27,103333	0,2	-0,403944
27,106667	0,2	-0,405027
27,110000	0,2	-0,406246
27,113333	0,2	-0,407133
27,116667	0,2	-0,407282
27,120000	0,2	-0,406406
27,123333	0,2	-0,404624
27,126667	0,2	-0,402606
27,130000	0,2	-0,401114
27,133333	0,2	-0,400378
27,136667	0,2	-0,400199
27,140000	0,2	-0,400536
27,143333	0,2	-0,401413
27,146667	0,2	-0,402292
27,150000	0,2	-0,402334
27,153333	0,2	-0,401290
27,156667	0,2	-0,399654
27,160000	0,2	-0,398114
27,163333	0,2	-0,397134
27,166667	0,2	-0,396808
27,170000	0,2	-0,396984
27,173333	0,2	-0,397493
27,176667	0,2	-0,398131
27,180000	0,2	-0,398626
27,183333	0,2	-0,398780
27,186667	0,2	-0,398584
27,190000	0,2	-0,398295
27,193333	0,2	-0,398146
27,196667	0,2	-0,397977
27,200000	0,2	-0,397513
27,203333	0,2	-0,396944
27,206667	0,2	-0,396811
27,210000	0,2	-0,397249
27,213333	0,2	-0,397625
27,216667	0,2	-0,396985
27,220000	0,2	-0,394883
27,223333	0,2	-0,391693
27,226667	0,2	-0,388046
27,230000	0,2	-0,384281
27,233333	0,2	-0,380462
27,236667	0,2	-0,376671
27,240000	0,2	-0,373068
27,243333	0,2	-0,369483
27,246667	0,2	-0,365276
27,250000	0,2	-0,360022
27,253333	0,2	-0,354037
27,256667	0,2	-0,347899
27,260000	0,2	-0,341819
27,263333	0,2	-0,335588
27,266667	0,2	-0,328838
27,270000	0,2	-0,321417
27,273333	0,2	-0,313674
27,276667	0,2	-0,306241
27,280000	0,2	-0,299370
27,283333	0,2	-0,292604
27,286667	0,2	-0,285180
27,290000	0,2	-0,276443
27,293333	0,2	-0,265916
27,296667	0,2	-0,253594
27,300000	0,2	-0,240139
27,303333	0,2	-0,226383
27,306667	0,2	-0,212951
27,310000	0,2	-0,200373
27,313333	0,2	-0,189080
27,316667	0,2	-0,179120
27,320000	0,2	-0,169988
27,323333	0,2	-0,160933
27,326667	0,2	-0,151629
27,330000	0,2	-0,142401
27,333333	0,2	-0,133798
27,336667	0,2	-0,126088
27,340000	0,2	-0,118896
27,343333	0,2	-0,111286
27,346667	0,2	-0,102754
27,350000	0,2	-0,093967
27,353333	0,2	-0,086021
27,356667	0,2	-0,079413
27,360000	0,2	-0,074133
27,363333	0,2	-0,070029
27,366667	0,2	-0,066717
27,370000	0,2	-0,063497
27,373333	0,2	-0,059662
27,376667	0,2	-0,055197
27,380000	0,2	-0,051066
27,383333	0,2	-0,048397
27,386667	0,2	-0,047565
27,390000	0,2	-0,048144
27,393333	0,2	-0,049277
27,396667	0,2	-0,050215
27,400000	0,2	-0,050924
27,403333	0,2	-0,052202
27,406667	0,2	-0,054924
27,410000	0,2	-0,059147
27,413333	0,2	-0,064321
27,416667	0,2	-0,070057
27,420000	0,2	-0,076130
27,423333	0,2	-0,082213
27,426667	0,2	-0,088099
27,430000	0,2	-0,093907
27,433333	0,2	-0,099998
27,436667	0,2	-0,106758
27,440000	0,2	-0,114415
27,443333	0,2	-0,123124
27,446667	0,2	-0,133142
27,450000	0,2	-0,144574
27,453333	0,2	-0,157068
27,456667	0,2	-0,170152
27,460000	0,2	-0,183673
27,463333	0,2	-0,197656
27,466667	0,2	-0,212052
27,470000	0,2	-0,226869
27,473333	0,2	-0,242235
27,476667	0,2	-0,257990
27,480000	0,2	-0,273500
27,483333	0,2	-0,288318
27,486667	0,2	-0,302568
27,490000	0,2	-0,316301
27,493333	0,2	-0,329201
27,496667	0,2	-0,341150
27,500000	0,2	-0,352410
27,503333	0,2	-0,362998
27,506667	0,2	-0,372441
27,510000	0,2	-0,380327
27,513333	0,2	-0,386612
27,516667	0,2	-0,391573
27,520000	0,2	-0,395806
27,523333	0,2	-0,399899
27,526667	0,2	-0,403968
27,530000	0,2	-0,407651
27,533333	0,2	-0,410398
27,536667	0,2	-0,411848
27,540000	0,2	-0,412045
27,543333	0,2	-0,411306
27,546667	0,2	-0,410000
27,550000	0,2	-0,408416
27,553333	0,2	-0,406786
27,556667	0,2	-0,405378
27,560000	0,2	-0,404354
27,563333	0,2	-0,403546
27,566667	0,2	-0,402619
27,570000	0,2	-0,401345
27,573333	0,2	-0,399606
27,576667	0,2	-0,397515
27,580000	0,2	-0,395452
27,583333	0,2	-0,393728
27,586667	0,2	-0,392520
27,590000	0,2	-0,391898
27,593333	0,2	-0,391553
27,596667	0,2	-0,390956
27,600000	0,2	-0,389962
27,603333	0,2	-0,388935
27,606667	0,2	-0,388173
27,610000	0,2	-0,387524
27,613333	0,2	-0,386631
27,616667	0,2	-0,385189
27,620000	0,2	-0,383014
27,623333	0,2	-0,380209
27,626667	0,2	-0,377291
27,630000	0,2	-0,375038
27,633333	0,2	-0,374083
27,636667	0,2	-0,374458
27,640000	0,2	-0,375602
27,643333	0,2	-0,376924
27,646667	0,2	-0,378124
27,650000	0,2	-0,379118
27,653333	0,2	-0,380053
27,656667	0,2	-0,381235
27,660000	0,2	-0,382862
27,663333	0,2	-0,384997
27,666667	0,2	-0,387750
27,670000	0,2	-0,391276
27,673333	0,2	-0,395532
27,676667	0,2	-0,400049
27,680000	0,2	-0,404022
27,683333	0,2	-0,406724
27,686667	0,2	-0,407955
27,690000	0,2	-0,408215
27,693333	0,2	-0,408473
27,696667	0,2	-0,409622
27,700000	0,2	-0,411805
27,703333	0,2	-0,414283
27,706667	0,2	-0,416355
27,710000	0,2	-0,418345
27,713333	0,2	-0,421234
27,716667	0,2	-0,425497
27,720000	0,2	-0,430700
27,723333	0,2	-0,435836
27,726667	0,2	-0,439796
27,730000	0,2	-0,442057
27,733333	0,2	-0,443183
27,736667	0,2	-0,444200
27,740000	0,2	-0,445561
27,743333	0,2	-0,447138
27,746667	0,2	-0,448751
27,750000	0,2	-0,450176
27,753333	0,2	-0,451088
27,756667	0,2	-0,451503
27,760000	0,2	-0,452087
27,763333	0,2	-0,453624
27,766667	0,2	-0,456121
27,770000	0,2	-0,458744
27,773333	0,2	-0,460633
27,776667	0,2	-0,461434
27,780000	0,2	-0,461165
27,783333	0,2	-0,460243
27,786667	0,2	-0,459545
27,790000	0,2	-0,459701
27,793333	0,2	-0,460454
27,796667	0,2	-0,461261
27,800000	0,2	-0,462099
27,803333	0,2	-0,463210
27,806667	0,2	-0,464529
27,810000	0,2	-0,465762
27,813333	0,2	-0,466668
27,816667	0,2	-0,467070
27,820000	0,2	-0,466905
27,823333	0,2	-0,466298
27,826667	0,2	-0,465371
27,830000	0,2	-0,464235
27,833333	0,2	-0,463226
27,836667	0,2	-0,462665
27,840000	0,2	-0,462363
27,843333	0,2	-0,461695
27,846667	0,2	-0,460170
27,850000	0,2	-0,457784
27,853333	0,2	-0,454927
27,856667	0,2	-0,452059
27,860000	0,2	-0,449530
27,863333	0,2	-0,447738
27,866667	0,2	-0,447145
27,870000	0,2	-0,447773
27,873333	0,2	-0,448962
27,876667	0,2	-0,449915
27,880000	0,2	-0,450354
27,883333	0,2	-0,450618
27,886667	0,2	-0,451134
27,890000	0,2	-0,451828
27,893333	0,2	-0,452208
27,896667	0,2	-0,452000
27,900000	0,2	-0,451350
27,903333	0,2	-0,450399
27,906667	0,2	-0,449083
27,910000	0,2	-0,447365
27,913333	0,2	-0,445335
27,916667	0,2	-0,443229
27,920000	0,2	-0,441404
27,923333	0,2	-0,440102
27,926667	0,2	-0,439275
27,930000	0,2	-0,438617
27,933333	0,2	-0,437803
27,936667	0,2	-0,436754
27,940000	0,2	-0,435830
27,943333	0,2	-0,435704
27,946667	0,2	-0,436865
27,950000	0,2	-0,439222
27,953333	0,2	-0,441969
27,956667	0,2	-0,443962
27,960000	0,2	-0,444627
27,963333	0,2	-0,444374
27,966667	0,2	-0,444171
27,970000	0,2	-0,444884
27,973333	0,2	-0,446653
27,976667	0,2	-0,448740
27,980000	0,2	-0,450227
27,983333	0,2	-0,450725
27,986667	0,2	-0,450394
27,990000	0,2	-0,449732
27,993333	0,2	-0,449524
27,996667	0,2	-0,450547
28,000000	0,2	-0,452923
28,003333	0,2	-0,455947
28,006667	0,2	-0,458769
28,010000	0,2	-0,461041
28,013333	0,2	-0,462922
28,016667	0,2	-0,464663
28,020000	0,2	-0,466177
28,023333	0,2	-0,466959
28,026667	0,2	-0,466434
28,030000	0,2	-0,464619
28,033333	0,2	-0,462518
28,036667	0,2	-0,461461
28,040000	0,2	-0,462030
28,043333	0,2	-0,463902
28,046667	0,2	-0,466455
28,050000	0,2	-0,469075
28,053333	0,2	-0,471247
28,056667	0,2	-0,472818
28,060000	0,2	-0,473939
28,063333	0,2	-0,474765
28,066667	0,2	-0,475373
28,070000	0,2	-0,475721
28,073333	0,2	-0,475573
28,076667	0,2	-0,474696
28,080000	0,2	-0,473191
28,083333	0,2	-0,471418
28,086667	0,2	-0,469599
28,090000	0,2	-0,467689
28,093333	0,2	-0,465503
28,096667	0,2	-0,462961
28,100000	0,2	-0,460436
28,103333	0,2	-0,458702
28,106667	0,2	-0,458193
28,110000	0,2	-0,458477
28,113333	0,2	-0,458783
28,116667	0,2	-0,458855
28,120000	0,2	-0,459108
28,123333	0,2	-0,460035
28,126667	0,2	-0,461626
28,130000	0,2	-0,463358
28,133333	0,2	-0,464656
28,136667	0,2	-0,465368
28,140000	0,2	-0,465763
28,143333	0,2	-0,466154
28,146667	0,2	-0,466608
28,150000	0,2	-0,467057
28,153333	0,2	-0,467569
28,156667	0,2	-0,468280
28,160000	0,2	-0,469241
28,163333	0,2	-0,470414
28,166667	0,2	-0,471570
28,170000	0,2	-0,472228
28,173333	0,2	-0,472072
28,176667	0,2	-0,471423
28,180000	0,2	-0,470847
28,183333	0,2	-0,470503
28,186667	0,2	-0,470200
28,190000	0,2	-0,469674
28,193333	0,2	-0,468714
28,196667	0,2	-0,467424
28,200000	0,2	-0,466241
28,203333	0,2	-0,465582
28,206667	0,2	-0,465714
28,210000	0,2	-0,466728
28,213333	0,2	-0,468343
28,216667	0,2	-0,469936
28,220000	0,2	-0,470967
28,223333	0,2	-0,471280
28,226667	0,2	-0,471035
28,230000	0,2	-0,470650
28,233333	0,2	-0,470673
28,236667	0,2	-0,471331
28,240000	0,2	-0,472328
28,243333	0,2	-0,473181
28,246667	0,2	-0,473689
28,250000	0,2	-0,474103
28,253333	0,2	-0,474714
28,256667	0,2	-0,475404
28,260000	0,2	-0,475896
28,263333	0,2	-0,476273
28,266667	0,2	-0,476918
28,270000	0,2	-0,478025
28,273333	0,2	-0,479451
28,276667	0,2	-0,480921
28,280000	0,2	-0,482162
28,283333	0,2	-0,482945
28,286667	0,2	-0,483300
28,290000	0,2	-0,483743
28,293333	0,2	-0,484922
28,296667	0,2	-0,486950
28,300000	0,2	-0,489408
28,303333	0,2	-0,491731
28,306667	0,2	-0,493335
28,310000	0,2	-0,493840
28,313333	0,2	-0,493302
28,316667	0,2	-0,492141
28,320000	0,2	-0,490972
28,323333	0,2	-0,490284
28,326667	0,2	-0,490032
28,330000	0,2	-0,489784
28,333333	0,2	-0,489403
28,336667	0,2	-0,489355
28,340000	0,2	-0,490246
28,343333	0,2	-0,492071
28,346667	0,2	-0,494003
28,350000	0,2	-0,495175
28,353333	0,2	-0,495465
28,356667	0,2	-0,495185
28,360000	0,2	-0,494463
28,363333	0,2	-0,493351
28,366667	0,2	-0,492216
28,370000	0,2	-0,491593
28,373333	0,2	-0,491667
28,376667	0,2	-0,492144
28,380000	0,2	-0,492618
28,383333	0,2	-0,492890
28,386667	0,2	-0,492969
28,390000	0,2	-0,492917
28,393333	0,2	-0,492819
28,396667	0,2	-0,492826
28,400000	0,2	-0,492963
28,403333	0,2	-0,493046
28,406667	0,2	-0,493079
28,410000	0,2	-0,493480
28,413333	0,2	-0,494599
28,416667	0,2	-0,496223
28,420000	0,2	-0,497725
28,423333	0,2	-0,498567
28,426667	0,2	-0,498616
28,430000	0,2	-0,498220
28,433333	0,2	-0,498029
28,436667	0,2	-0,498596
28,440000	0,2	-0,500029
28,443333	0,2	-0,501916
28,446667	0,2	-0,503596
28,450000	0,2	-0,504739
28,453333	0,2	-0,505669
28,456667	0,2	-0,506848
28,460000	0,2	-0,508221
28,463333	0,2	-0,509455
28,466667	0,2	-0,510443
28,470000	0,2	-0,511260
28,473333	0,2	-0,511980
28,476667	0,2	-0,512607
28,480000	0,2	-0,512788
28,483333	0,2	-0,511760
28,486667	0,2	-0,509202
28,490000	0,2	-0,506043
28,493333	0,2	-0,503896
28,496667	0,2	-0,503732
28,500000	0,2	-0,505395
28,503333	0,2	-0,508034
28,506667	0,2	-0,510473
28,510000	0,2	-0,511513
28,513333	0,2	-0,510573
28,516667	0,2	-0,508094
28,520000	0,2	-0,505182
28,523333	0,2	-0,503076
28,526667	0,2	-0,502655
28,530000	0,2	-0,503806
28,533333	0,2	-0,505469
28,536667	0,2	-0,506747
28,540000	0,2	-0,507651
28,543333	0,2	-0,508678
28,546667	0,2	-0,510054
28,550000	0,2	-0,511319
28,553333	0,2	-0,511587
28,556667	0,2	-0,510353
28,560000	0,2	-0,507789
28,563333	0,2	-0,504456
28,566667	0,2	-0,501272
28,570000	0,2	-0,499375
28,573333	0,2	-0,499430
28,576667	0,2	-0,501162
28,580000	0,2	-0,503635
28,583333	0,2	-0,505896
28,586667	0,2	-0,507487
28,590000	0,2	-0,508325
28,593333	0,2	-0,508185
28,596667	0,2	-0,506834
28,600000	0,2	-0,504739
28,603333	0,2	-0,502977
28,606667	0,2	-0,502215
28,610000	0,2	-0,502194
28,613333	0,2	-0,502204
28,616667	0,2	-0,501615
28,620000	0,2	-0,500140
28,623333	0,2	-0,498017
28,626667	0,2	-0,495813
28,630000	0,2	-0,493893
28,633333	0,2	-0,492092
28,636667	0,2	-0,489881
28,640000	0,2	-0,486943
28,643333	0,2	-0,483643
28,646667	0,2	-0,480702
28,650000	0,2	-0,478457
28,653333	0,2	-0,476689
28,656667	0,2	-0,475016
28,660000	0,2	-0,473107
28,663333	0,2	-0,470786
28,666667	0,2	-0,468185
28,670000	0,2	-0,465582
28,673333	0,2	-0,463152
28,676667	0,2	-0,461020
28,680000	0,2	-0,459247
28,683333	0,2	-0,457734
28,686667	0,2	-0,456219
28,690000	0,2	-0,454428
28,693333	0,2	-0,452393
28,696667	0,2	-0,450264
28,700000	0,2	-0,447778
28,703333	0,2	-0,444475
28,706667	0,2	-0,440255
28,710000	0,2	-0,435303
28,713333	0,2	-0,429953
28,716667	0,2	-0,424695
28,720000	0,2	-0,419871
28,723333	0,2	-0,415376
28,726667	0,2	-0,410881
28,730000	0,2	-0,406406
28,733333	0,2	-0,402437
28,736667	0,2	-0,399444
28,740000	0,2	-0,397559
28,743333	0,2	-0,396643
28,746667	0,2	-0,396276
28,750000	0,2	-0,395867
28,753333	0,2	-0,395266
28,756667	0,2	-0,394964
28,760000	0,2	-0,395293
28,763333	0,2	-0,396024
28,766667	0,2	-0,397056
28,770000	0,2	-0,398729
28,773333	0,2	-0,401231
28,776667	0,2	-0,404271
28,780000	0,2	-0,407439
28,783333	0,2	-0,410566
28,786667	0,2	-0,413656
28,790000	0,2	-0,416706
28,793333	0,2	-0,419764
28,796667	0,2	-0,423099
28,800000	0,2	-0,427090
28,803333	0,2	-0,431845
28,806667	0,2	-0,437094
28,810000	0,2	-0,442541
28,813333	0,2	-0,448034
28,816667	0,2	-0,453506
28,820000	0,2	-0,459072
28,823333	0,2	-0,464943
28,826667	0,2	-0,471075
28,830000	0,2	-0,477103
28,833333	0,2	-0,482525
28,836667	0,2	-0,486918
28,840000	0,2	-0,490260
28,843333	0,2	-0,493019
28,846667	0,2	-0,495768
28,850000	0,2	-0,498733
28,853333	0,2	-0,501682
28,856667	0,2	-0,504119
28,860000	0,2	-0,505713
28,863333	0,2	-0,506667
28,866667	0,2	-0,507466
28,870000	0,2	-0,508302
28,873333	0,2	-0,509043
28,876667	0,2	-0,509599
28,880000	0,2	-0,510132
28,883333	0,2	-0,510892
28,886667	0,2	-0,511798
28,890000	0,2	-0,512434
28,893333	0,2	-0,512548
28,896667	0,2	-0,512376
28,900000	0,2	-0,512309
28,903333	0,2	-0,512216
28,906667	0,2	-0,511579
28,910000	0,2	-0,510393
28,913333	0,2	-0,509297
28,916667	0,2	-0,508789
28,920000	0,2	-0,508785
28,923333	0,2	-0,508823
28,926667	0,2	-0,508382
28,930000	0,2	-0,507130
28,933333	0,2	-0,505050
28,936667	0,2	-0,502247
28,940000	0,2	-0,498692
28,943333	0,2	-0,494441
28,946667	0,2	-0,489825
28,950000	0,2	-0,485241
28,953333	0,2	-0,481105
28,956667	0,2	-0,477956
28,960000	0,2	-0,475915
28,963333	0,2	-0,474199
28,966667	0,2	-0,471869
28,970000	0,2	-0,468740
28,973333	0,2	-0,465092
28,976667	0,2	-0,461217
28,980000	0,2	-0,457379
28,983333	0,2	-0,453792
28,986667	0,2	-0,450757
28,990000	0,2	-0,448512
28,993333	0,2	-0,446771
28,996667	0,2	-0,444875
29,000000	0,2	-0,442333
29,003333	0,2	-0,438961
29,006667	0,2	-0,434863
29,010000	0,2	-0,430370
29,013333	0,2	-0,425795
29,016667	0,2	-0,421341
29,020000	0,2	-0,417073
29,023333	0,2	-0,412892
29,026667	0,2	-0,408800
29,030000	0,2	-0,405052
29,033333	0,2	-0,402028
29,036667	0,2	-0,400055
29,040000	0,2	-0,399221
29,043333	0,2	-0,399449
29,046667	0,2	-0,400652
29,050000	0,2	-0,402479
29,053333	0,2	-0,404059
29,056667	0,2	-0,404385
29,060000	0,2	-0,403146
29,063333	0,2	-0,401041
29,066667	0,2	-0,399234
29,070000	0,2	-0,398685
29,073333	0,2	-0,399731
29,076667	0,2	-0,401939
29,080000	0,2	-0,404589
29,083333	0,2	-0,407212
29,086667	0,2	-0,409482
29,090000	0,2	-0,411139
29,093333	0,2	-0,412355
29,096667	0,2	-0,413749
29,100000	0,2	-0,415784
29,103333	0,2	-0,418373
29,106667	0,2	-0,421221
29,110000	0,2	-0,424241
29,113333	0,2	-0,427274
29,116667	0,2	-0,429859
29,120000	0,2	-0,431742
29,123333	0,2	-0,433161
29,126667	0,2	-0,434532
29,130000	0,2	-0,436289
29,133333	0,2	-0,438755
29,136667	0,2	-0,441875
29,140000	0,2	-0,445282
29,143333	0,2	-0,448517
29,146667	0,2	-0,451266
29,150000	0,2	-0,453553
29,153333	0,2	-0,455591
29,156667	0,2	-0,457563
29,160000	0,2	-0,459544
29,163333	0,2	-0,461547
29,166667	0,2	-0,463692
29,170000	0,2	-0,465998
29,173333	0,2	-0,468030
29,176667	0,2	-0,469177
29,180000	0,2	-0,469135
29,183333	0,2	-0,468097
29,186667	0,2	-0,466746
29,190000	0,2	-0,465845
29,193333	0,2	-0,465630
29,196667	0,2	-0,465806
29,200000	0,2	-0,466055
29,203333	0,2	-0,466400
29,206667	0,2	-0,467274
29,210000	0,2	-0,469212
29,213333	0,2	-0,472276
29,216667	0,2	-0,475827
29,220000	0,2	-0,479037
29,223333	0,2	-0,481536
29,226667	0,2	-0,483412
29,230000	0,2	-0,484769
29,233333	0,2	-0,485490
29,236667	0,2	-0,485505
29,240000	0,2	-0,485213
29,243333	0,2	-0,485378
29,246667	0,2	-0,486489
29,250000	0,2	-0,488467
29,253333	0,2	-0,491030
29,256667	0,2	-0,494014
29,260000	0,2	-0,497260
29,263333	0,2	-0,500411
29,266667	0,2	-0,502955
29,270000	0,2	-0,504485
29,273333	0,2	-0,505031
29,276667	0,2	-0,505150
29,280000	0,2	-0,505567
29,283333	0,2	-0,506599
29,286667	0,2	-0,507953
29,290000	0,2	-0,509205
29,293333	0,2	-0,510278
29,296667	0,2	-0,511260
29,300000	0,2	-0,512196
29,303333	0,2	-0,513239
29,306667	0,2	-0,514630
29,310000	0,2	-0,516339
29,313333	0,2	-0,517836
29,316667	0,2	-0,518436
29,320000	0,2	-0,517913
29,323333	0,2	-0,516719
29,326667	0,2	-0,515619
29,330000	0,2	-0,515132
29,333333	0,2	-0,515136
29,336667	0,2	-0,514980
29,340000	0,2	-0,514222
29,343333	0,2	-0,513116
29,346667	0,2	-0,512121
29,350000	0,2	-0,511358
29,353333	0,2	-0,510662
29,356667	0,2	-0,509737
29,360000	0,2	-0,508511
29,363333	0,2	-0,507489
29,366667	0,2	-0,507342
29,370000	0,2	-0,508169
29,373333	0,2	-0,509458
29,376667	0,2	-0,510628
29,380000	0,2	-0,511378
29,383333	0,2	-0,511828
29,386667	0,2	-0,512522
29,390000	0,2	-0,513925
29,393333	0,2	-0,515889
29,396667	0,2	-0,517716
29,400000	0,2	-0,518683
29,403333	0,2	-0,518582
29,406667	0,2	-0,517874
29,410000	0,2	-0,517182
29,413333	0,2	-0,516647
29,416667	0,2	-0,515851
29,420000	0,2	-0,514347
29,423333	0,2	-0,512189
29,426667	0,2	-0,510019
29,430000	0,2	-0,508518
29,433333	0,2	-0,507801
29,436667	0,2	-0,507649
29,440000	0,2	-0,507950
29,443333	0,2	-0,508504
29,446667	0,2	-0,508852
29,450000	0,2	-0,508662
29,453333	0,2	-0,508087
29,456667	0,2	-0,507507
29,460000	0,2	-0,506989
29,463333	0,2	-0,506294
29,466667	0,2	-0,505434
29,470000	0,2	-0,504756
29,473333	0,2	-0,504335
29,476667	0,2	-0,503770
29,480000	0,2	-0,502716
29,483333	0,2	-0,501212
29,486667	0,2	-0,499534
29,490000	0,2	-0,498044
29,493333	0,2	-0,497027
29,496667	0,2	-0,496370
29,500000	0,2	-0,495679
29,503333	0,2	-0,494875
29,506667	0,2	-0,494238
29,510000	0,2	-0,493952
29,513333	0,2	-0,494204
29,516667	0,2	-0,495461
29,520000	0,2	-0,497953
29,523333	0,2	-0,501169
29,526667	0,2	-0,504232
29,530000	0,2	-0,506481
29,533333	0,2	-0,507631
29,536667	0,2	-0,507566
29,540000	0,2	-0,506297
29,543333	0,2	-0,504422
29,546667	0,2	-0,503042
29,550000	0,2	-0,502909
29,553333	0,2	-0,503990
29,556667	0,2	-0,505655
29,560000	0,2	-0,507107
29,563333	0,2	-0,507959
29,566667	0,2	-0,508438
29,570000	0,2	-0,508858
29,573333	0,2	-0,509131
29,576667	0,2	-0,509054
29,580000	0,2	-0,508721
29,583333	0,2	-0,508379
29,586667	0,2	-0,508293
29,590000	0,2	-0,508729
29,593333	0,2	-0,509599
29,596667	0,2	-0,510253
29,600000	0,2	-0,510108
29,603333	0,2	-0,509490
29,606667	0,2	-0,509407
29,610000	0,2	-0,510395
29,613333	0,2	-0,511972
29,616667	0,2	-0,513250
29,620000	0,2	-0,513532
29,623333	0,2	-0,512473
29,626667	0,2	-0,510365
29,630000	0,2	-0,508120
29,633333	0,2	-0,506580
29,636667	0,2	-0,506099
29,640000	0,2	-0,506594
29,643333	0,2	-0,507537
29,646667	0,2	-0,508199
29,650000	0,2	-0,508243
29,653333	0,2	-0,507877
29,656667	0,2	-0,507288
29,660000	0,2	-0,506309
29,663333	0,2	-0,505039
29,666667	0,2	-0,504320
29,670000	0,2	-0,504950
29,673333	0,2	-0,506738
29,676667	0,2	-0,508745
29,680000	0,2	-0,509996
29,683333	0,2	-0,509695
29,686667	0,2	-0,507500
29,690000	0,2	-0,504075
29,693333	0,2	-0,500944
29,696667	0,2	-0,499608
29,700000	0,2	-0,500627
29,703333	0,2	-0,503248
29,706667	0,2	-0,506104
29,710000	0,2	-0,508195
29,713333	0,2	-0,509171
29,716667	0,2	-0,509090
29,720000	0,2	-0,508105
29,723333	0,2	-0,506533
29,726667	0,2	-0,505060
29,730000	0,2	-0,504495
29,733333	0,2	-0,505187
29,736667	0,2	-0,506622
29,740000	0,2	-0,507848
29,743333	0,2	-0,508424
29,746667	0,2	-0,508647
29,750000	0,2	-0,508875
29,753333	0,2	-0,508987
29,756667	0,2	-0,508742
29,760000	0,2	-0,508335
29,763333	0,2	-0,508043
29,766667	0,2	-0,507590
29,770000	0,2	-0,506353
29,773333	0,2	-0,504011
29,776667	0,2	-0,500918
29,780000	0,2	-0,497847
29,783333	0,2	-0,495273
29,786667	0,2	-0,493153
29,790000	0,2	-0,491350
29,793333	0,2	-0,489785
29,796667	0,2	-0,488220
29,800000	0,2	-0,486292
29,803333	0,2	-0,483804
29,806667	0,2	-0,480798
29,810000	0,2	-0,477522
29,813333	0,2	-0,474436
29,816667	0,2	-0,472115
29,820000	0,2	-0,471114
29,823333	0,2	-0,471795
29,826667	0,2	-0,474028
29,830000	0,2	-0,477189
29,833333	0,2	-0,480545
29,836667	0,2	-0,483574
29,840000	0,2	-0,486074
29,843333	0,2	-0,488183
29,846667	0,2	-0,490285
29,850000	0,2	-0,492701
29,853333	0,2	-0,495398
29,856667	0,2	-0,498107
29,860000	0,2	-0,500621
29,863333	0,2	-0,502807
29,866667	0,2	-0,504598
29,870000	0,2	-0,506148
29,873333	0,2	-0,507953
29,876667	0,2	-0,510591
29,880000	0,2	-0,514050
29,883333	0,2	-0,517616
29,886667	0,2	-0,520665
29,890000	0,2	-0,523092
29,893333	0,2	-0,525003
29,896667	0,2	-0,526522
29,900000	0,2	-0,527760
29,903333	0,2	-0,528802
29,906667	0,2	-0,529797
29,910000	0,2	-0,530933
29,913333	0,2	-0,532258
29,916667	0,2	-0,533751
29,920000	0,2	-0,535454
29,923333	0,2	-0,537242
29,926667	0,2	-0,538680
29,930000	0,2	-0,539521
29,933333	0,2	-0,540198
29,936667	0,2	-0,541248
29,940000	0,2	-0,542420
29,943333	0,2	-0,543039
29,946667	0,2	-0,543013
29,950000	0,2	-0,542786
29,953333	0,2	-0,542592
29,956667	0,2	-0,542237
29,960000	0,2	-0,541506
29,963333	0,2	-0,540421
29,966667	0,2	-0,539001
29,970000	0,2	-0,537365
29,973333	0,2	-0,535999
29,976667	0,2	-0,535284
29,980000	0,2	-0,535228
29,983333	0,2	-0,535807
29,986667	0,2	-0,536835
29,990000	0,2	-0,537888
29,993333	0,2	-0,538763
29,996667	0,2	-0,539423
30,000000	0,2	-0,539674
30,003333	0,2	-0,539476
30,006667	0,2	-0,539223
30,010000	0,2	-0,539446
30,013333	0,2	-0,540356
30,016667	0,2	-0,541501
30,020000	0,2	-0,541984
30,023333	0,2	-0,541391
30,026667	0,2	-0,540124
30,030000	0,2	-0,538624
30,033333	0,2	-0,536966
30,036667	0,2	-0,535264
30,040000	0,2	-0,533753
30,043333	0,2	-0,532559
30,046667	0,2	-0,531722
30,050000	0,2	-0,531168
30,053333	0,2	-0,530652
30,056667	0,2	-0,530158
30,060000	0,2	-0,530078
30,063333	0,2	-0,530599
30,066667	0,2	-0,531329
30,070000	0,2	-0,531823
30,073333	0,2	-0,532046
30,076667	0,2	-0,532215
30,080000	0,2	-0,532513
30,083333	0,2	-0,532926
30,086667	0,2	-0,533264
30,090000	0,2	-0,533421
30,093333	0,2	-0,533516
30,096667	0,2	-0,533673
30,100000	0,2	-0,533817
30,103333	0,2	-0,533849
30,106667	0,2	-0,533847
30,110000	0,2	-0,533942
30,113333	0,2	-0,534129
30,116667	0,2	-0,534222
30,120000	0,2	-0,533996
30,123333	0,2	-0,533480
30,126667	0,2	-0,532893
30,130000	0,2	-0,532239
30,133333	0,2	-0,531369
30,136667	0,2	-0,530398
30,140000	0,2	-0,529613
30,143333	0,2	-0,529028
30,146667	0,2	-0,528441
30,150000	0,2	-0,527796
30,153333	0,2	-0,527183
30,156667	0,2	-0,526659
30,160000	0,2	-0,526170
30,163333	0,2	-0,525705
30,166667	0,2	-0,525460
30,170000	0,2	-0,525588
30,173333	0,2	-0,525730
30,176667	0,2	-0,525114
30,180000	0,2	-0,523235
30,183333	0,2	-0,520409
30,186667	0,2	-0,517701
30,190000	0,2	-0,516035
30,193333	0,2	-0,515402
30,196667	0,2	-0,515273
30,200000	0,2	-0,515225
30,203333	0,2	-0,514945
30,206667	0,2	-0,514180
30,210000	0,2	-0,512908
30,213333	0,2	-0,511536
30,216667	0,2	-0,510770
30,220000	0,2	-0,511061
30,223333	0,2	-0,512232
30,226667	0,2	-0,513681
30,230000	0,2	-0,514831
30,233333	0,2	-0,515370
30,236667	0,2	-0,515178
30,240000	0,2	-0,514315
30,243333	0,2	-0,513188
30,246667	0,2	-0,512302
30,250000	0,2	-0,511831
30,253333	0,2	-0,511656
30,256667	0,2	-0,511506
30,260000	0,2	-0,511110
30,263333	0,2	-0,510635
30,266667	0,2	-0,510567
30,270000	0,2	-0,510953
30,273333	0,2	-0,511412
30,276667	0,2	-0,511858
30,280000	0,2	-0,512508
30,283333	0,2	-0,513362
30,286667	0,2	-0,514123
30,290000	0,2	-0,514573
30,293333	0,2	-0,514953
30,296667	0,2	-0,515767
30,300000	0,2	-0,517043
30,303333	0,2	-0,518249
30,306667	0,2	-0,519134
30,310000	0,2	-0,519959
30,313333	0,2	-0,520758
30,316667	0,2	-0,521081
30,320000	0,2	-0,520527
30,323333	0,2	-0,519133
30,326667	0,2	-0,517430
30,330000	0,2	-0,516302
30,333333	0,2	-0,516329
30,336667	0,2	-0,517297
30,340000	0,2	-0,518649
30,343333	0,2	-0,520009
30,346667	0,2	-0,521133
30,350000	0,2	-0,521949
30,353333	0,2	-0,522559
30,356667	0,2	-0,522851
30,360000	0,2	-0,522477
30,363333	0,2	-0,521470
30,366667	0,2	-0,520565
30,370000	0,2	-0,520785
30,373333	0,2	-0,522673
30,376667	0,2	-0,525730
30,380000	0,2	-0,528706
30,383333	0,2	-0,530630
30,386667	0,2	-0,531445
30,390000	0,2	-0,531729
30,393333	0,2	-0,532119
30,396667	0,2	-0,532833
30,400000	0,2	-0,533556
30,403333	0,2	-0,533923
30,406667	0,2	-0,534068
30,410000	0,2	-0,534328
30,413333	0,2	-0,534534
30,416667	0,2	-0,534207
30,420000	0,2	-0,533289
30,423333	0,2	-0,532110
30,426667	0,2	-0,531014
30,430000	0,2	-0,530311
30,433333	0,2	-0,530124
30,436667	0,2	-0,530197
30,440000	0,2	-0,530049
30,443333	0,2	-0,529330
30,446667	0,2	-0,528193
30,450000	0,2	-0,527371
30,453333	0,2	-0,527625
30,456667	0,2	-0,528988
30,460000	0,2	-0,530836
30,463333	0,2	-0,532702
30,466667	0,2	-0,534487
30,470000	0,2	-0,535974
30,473333	0,2	-0,536715
30,476667	0,2	-0,536502
30,480000	0,2	-0,535731
30,483333	0,2	-0,535145
30,486667	0,2	-0,535194
30,490000	0,2	-0,535760
30,493333	0,2	-0,536393
30,496667	0,2	-0,536711
30,500000	0,2	-0,536740
30,503333	0,2	-0,536853
30,506667	0,2	-0,537168
30,510000	0,2	-0,537299
30,513333	0,2	-0,536857
30,516667	0,2	-0,535821
30,520000	0,2	-0,534434
30,523333	0,2	-0,533033
30,526667	0,2	-0,531999
30,530000	0,2	-0,531692
30,533333	0,2	-0,532079
30,536667	0,2	-0,532587
30,540000	0,2	-0,532575
30,543333	0,2	-0,531882
30,546667	0,2	-0,530955
30,550000	0,2	-0,530464
30,553333	0,2	-0,530869
30,556667	0,2	-0,532282
30,560000	0,2	-0,534351
30,563333	0,2	-0,536244
30,566667	0,2	-0,537123
30,570000	0,2	-0,536827
30,573333	0,2	-0,535964
30,576667	0,2	-0,535368
30,580000	0,2	-0,535633
30,583333	0,2	-0,536840
30,586667	0,2	-0,538318
30,590000	0,2	-0,538967
30,593333	0,2	-0,538156
30,596667	0,2	-0,536214
30,600000	0,2	-0,534102
30,603333	0,2	-0,532789
30,606667	0,2	-0,532753
30,610000	0,2	-0,533804
30,613333	0,2	-0,535259
30,616667	0,2	-0,536334
30,620000	0,2	-0,536492
30,623333	0,2	-0,535579
30,626667	0,2	-0,533895
30,630000	0,2	-0,532132
30,633333	0,2	-0,531030
30,636667	0,2	-0,530903
30,640000	0,2	-0,531387
30,643333	0,2	-0,531766
30,646667	0,2	-0,531583
30,650000	0,2	-0,530856
30,653333	0,2	-0,529942
30,656667	0,2	-0,529390
30,660000	0,2	-0,529493
30,663333	0,2	-0,529785
30,666667	0,2	-0,529469
30,670000	0,2	-0,528277
30,673333	0,2	-0,526524
30,676667	0,2	-0,524572
30,680000	0,2	-0,522480
30,683333	0,2	-0,520192
30,686667	0,2	-0,517876
30,690000	0,2	-0,515722
30,693333	0,2	-0,513535
30,696667	0,2	-0,510931
30,700000	0,2	-0,507919
30,703333	0,2	-0,505028
30,706667	0,2	-0,502816
30,710000	0,2	-0,501293
30,713333	0,2	-0,499949
30,716667	0,2	-0,498195
30,720000	0,2	-0,495539
30,723333	0,2	-0,491580
30,726667	0,2	-0,486085
30,730000	0,2	-0,478945
30,733333	0,2	-0,470069
30,736667	0,2	-0,459599
30,740000	0,2	-0,448250
30,743333	0,2	-0,437096
30,746667	0,2	-0,426760
30,750000	0,2	-0,417181
30,753333	0,2	-0,408090
30,756667	0,2	-0,399241
30,760000	0,2	-0,390606
30,763333	0,2	-0,382668
30,766667	0,2	-0,375870
30,770000	0,2	-0,369879
30,773333	0,2	-0,363956
30,776667	0,2	-0,357875
30,780000	0,2	-0,352107
30,783333	0,2	-0,347313
30,786667	0,2	-0,343887
30,790000	0,2	-0,341904
30,793333	0,2	-0,341514
30,796667	0,2	-0,343177
30,800000	0,2	-0,347386
30,803333	0,2	-0,354212
30,806667	0,2	-0,362889
30,810000	0,2	-0,372021
30,813333	0,2	-0,380713
30,816667	0,2	-0,389369
30,820000	0,2	-0,398791
30,823333	0,2	-0,408733
30,826667	0,2	-0,418310
30,830000	0,2	-0,427283
30,833333	0,2	-0,435892
30,836667	0,2	-0,444010
30,840000	0,2	-0,451306
30,843333	0,2	-0,458108
30,846667	0,2	-0,465436
30,850000	0,2	-0,473847
30,853333	0,2	-0,482806
30,856667	0,2	-0,491411
30,860000	0,2	-0,499102
30,863333	0,2	-0,505633
30,866667	0,2	-0,510807
30,870000	0,2	-0,514493
30,873333	0,2	-0,516970
30,876667	0,2	-0,518877
30,880000	0,2	-0,520733
30,883333	0,2	-0,522805
30,886667	0,2	-0,525284
30,890000	0,2	-0,528195
30,893333	0,2	-0,531005
30,896667	0,2	-0,532620
30,900000	0,2	-0,532181
30,903333	0,2	-0,529832
30,906667	0,2	-0,526635
30,910000	0,2	-0,523831
30,913333	0,2	-0,522154
30,916667	0,2	-0,521794
30,920000	0,2	-0,522729
30,923333	0,2	-0,524730
30,926667	0,2	-0,527263
30,930000	0,2	-0,529858
30,933333	0,2	-0,532375
30,936667	0,2	-0,534604
30,940000	0,2	-0,536069
30,943333	0,2	-0,536309
30,946667	0,2	-0,535124
30,950000	0,2	-0,532886
30,953333	0,2	-0,530650
30,956667	0,2	-0,529446
30,960000	0,2	-0,529313
30,963333	0,2	-0,529347
30,966667	0,2	-0,528833
30,970000	0,2	-0,527906
30,973333	0,2	-0,527013
30,976667	0,2	-0,526333
30,980000	0,2	-0,525769
30,983333	0,2	-0,525019
30,986667	0,2	-0,523754
30,990000	0,2	-0,522056
30,993333	0,2	-0,520580
30,996667	0,2	-0,520185
31,000000	0,2	-0,521356
31,003333	0,2	-0,523814
31,006667	0,2	-0,526576
31,010000	0,2	-0,528438
31,013333	0,2	-0,528596
31,016667	0,2	-0,527153
31,020000	0,2	-0,525086
31,023333	0,2	-0,523628
31,026667	0,2	-0,523567
31,030000	0,2	-0,524940
31,033333	0,2	-0,527152
31,036667	0,2	-0,529325
31,040000	0,2	-0,530748
31,043333	0,2	-0,531212
31,046667	0,2	-0,531043
31,050000	0,2	-0,530822
31,053333	0,2	-0,530861
31,056667	0,2	-0,530909
31,060000	0,2	-0,530591
31,063333	0,2	-0,530056
31,066667	0,2	-0,529755
31,070000	0,2	-0,529880
31,073333	0,2	-0,530649
31,076667	0,2	-0,532485
31,080000	0,2	-0,535351
31,083333	0,2	-0,538596
31,086667	0,2	-0,541647
31,090000	0,2	-0,544271
31,093333	0,2	-0,546341
31,096667	0,2	-0,547694
31,100000	0,2	-0,548120
31,103333	0,2	-0,547517
31,106667	0,2	-0,546145
31,110000	0,2	-0,544523
31,113333	0,2	-0,543127
31,116667	0,2	-0,542346
31,120000	0,2	-0,542420
31,123333	0,2	-0,543178
31,126667	0,2	-0,544209
31,130000	0,2	-0,545255
31,133333	0,2	-0,546039
31,136667	0,2	-0,546157
31,140000	0,2	-0,545560
31,143333	0,2	-0,544655
31,146667	0,2	-0,543789
31,150000	0,2	-0,542878
31,153333	0,2	-0,541709
31,156667	0,2	-0,540575
31,160000	0,2	-0,540219
31,163333	0,2	-0,540862
31,166667	0,2	-0,541792
31,170000	0,2	-0,542373
31,173333	0,2	-0,542785
31,176667	0,2	-0,543393
31,180000	0,2	-0,544175
31,183333	0,2	-0,545139
31,186667	0,2	-0,546584
31,190000	0,2	-0,548583
31,193333	0,2	-0,550674
31,196667	0,2	-0,552254
31,200000	0,2	-0,552996
31,203333	0,2	-0,552830
31,206667	0,2	-0,551748
31,210000	0,2	-0,549917
31,213333	0,2	-0,547832
31,216667	0,2	-0,546030
31,220000	0,2	-0,544799
31,223333	0,2	-0,544279
31,226667	0,2	-0,544525
31,230000	0,2	-0,545399
31,233333	0,2	-0,546648
31,236667	0,2	-0,548151
31,240000	0,2	-0,549956
31,243333	0,2	-0,552001
31,246667	0,2	-0,553921
31,250000	0,2	-0,555182
31,253333	0,2	-0,555458
31,256667	0,2	-0,555016
31,260000	0,2	-0,554662
31,263333	0,2	-0,555056
31,266667	0,2	-0,556119
31,270000	0,2	-0,557228
31,273333	0,2	-0,557827
31,276667	0,2	-0,557706
31,280000	0,2	-0,557106
31,283333	0,2	-0,556672
31,286667	0,2	-0,556828
31,290000	0,2	-0,557242
31,293333	0,2	-0,557184
31,296667	0,2	-0,556282
31,300000	0,2	-0,554820
31,303333	0,2	-0,553353
31,306667	0,2	-0,552340
31,310000	0,2	-0,552188
31,313333	0,2	-0,553228
31,316667	0,2	-0,555433
31,320000	0,2	-0,558238
31,323333	0,2	-0,560748
31,326667	0,2	-0,562147
31,330000	0,2	-0,562060
31,333333	0,2	-0,560794
31,336667	0,2	-0,559101
31,340000	0,2	-0,557695
31,343333	0,2	-0,556969
31,346667	0,2	-0,556774
31,350000	0,2	-0,556544
31,353333	0,2	-0,555931
31,356667	0,2	-0,555068
31,360000	0,2	-0,554265
31,363333	0,2	-0,553731
31,366667	0,2	-0,553432
31,370000	0,2	-0,553166
31,373333	0,2	-0,552736
31,376667	0,2	-0,551988
31,380000	0,2	-0,550763
31,383333	0,2	-0,548872
31,386667	0,2	-0,546450
31,390000	0,2	-0,544170
31,393333	0,2	-0,542625
31,396667	0,2	-0,541782
31,400000	0,2	-0,541168
31,403333	0,2	-0,540221
31,406667	0,2	-0,538520
31,410000	0,2	-0,535870
31,413333	0,2	-0,532453
31,416667	0,2	-0,528880
31,420000	0,2	-0,525725
31,423333	0,2	-0,523130
31,426667	0,2	-0,520967
31,430000	0,2	-0,519033
31,433333	0,2	-0,517114
31,436667	0,2	-0,515125
31,440000	0,2	-0,512959
31,443333	0,2	-0,510130
31,446667	0,2	-0,506010
31,450000	0,2	-0,500436
31,453333	0,2	-0,493843
31,456667	0,2	-0,486914
31,460000	0,2	-0,480148
31,463333	0,2	-0,473597
31,466667	0,2	-0,467079
31,470000	0,2	-0,460708
31,473333	0,2	-0,454890
31,476667	0,2	-0,449908
31,480000	0,2	-0,445809
31,483333	0,2	-0,442512
31,486667	0,2	-0,439876
31,490000	0,2	-0,437700
31,493333	0,2	-0,435703
31,496667	0,2	-0,433569
31,500000	0,2	-0,431138
31,503333	0,2	-0,428621
31,506667	0,2	-0,426584
31,510000	0,2	-0,425502
31,513333	0,2	-0,425230
31,516667	0,2	-0,425014
31,520000	0,2	-0,424104
31,523333	0,2	-0,422260
31,526667	0,2	-0,419696
31,530000	0,2	-0,416921
31,533333	0,2	-0,414616
31,536667	0,2	-0,413168
31,540000	0,2	-0,412278
31,543333	0,2	-0,411284
31,546667	0,2	-0,409711
31,550000	0,2	-0,407334
31,553333	0,2	-0,403930
31,556667	0,2	-0,399236
31,560000	0,2	-0,393075
31,563333	0,2	-0,385470
31,566667	0,2	-0,376495
31,570000	0,2	-0,365759
31,573333	0,2	-0,352401
31,576667	0,2	-0,335824
31,580000	0,2	-0,316043
31,583333	0,2	-0,293441
31,586667	0,2	-0,268579
31,590000	0,2	-0,241972
31,593333	0,2	-0,213783
31,596667	0,2	-0,183858
31,600000	0,2	-0,152105
31,603333	0,2	-0,118689
31,606667	0,2	-0,083809
31,610000	0,2	-0,047670
31,613333	0,2	-0,010883
31,616667	0,2	0,025579
31,620000	0,2	0,060745
31,623333	0,2	0,093617
31,626667	0,2	0,123170
31,630000	0,2	0,148574
31,633333	0,2	0,169284
31,636667	0,2	0,185083
31,640000	0,2	0,196098
31,643333	0,2	0,202684
31,646667	0,2	0,205158
31,650000	0,2	0,203448
31,653333	0,2	0,197022
31,656667	0,2	0,185350
31,660000	0,2	0,168553
31,663333	0,2	0,147558
31,666667	0,2	0,123647
31,670000	0,2	0,097838
31,673333	0,2	0,070530
31,676667	0,2	0,041600
31,680000	0,2	0,010936
31,683333	0,2	-0,021079
31,686667	0,2	-0,053667
31,690000	0,2	-0,086110
31,693333	0,2	-0,117934
31,696667	0,2	-0,148813
31,700000	0,2	-0,178435
31,703333	0,2	-0,206490
31,706667	0,2	-0,232918
31,710000	0,2	-0,258080
31,713333	0,2	-0,282182
31,716667	0,2	-0,304712
31,720000	0,2	-0,324995
31,723333	0,2	-0,342978
31,726667	0,2	-0,358996
31,730000	0,2	-0,373185
31,733333	0,2	-0,385538
31,736667	0,2	-0,396391
31,740000	0,2	-0,406450
31,743333	0,2	-0,416059
31,746667	0,2	-0,424729
31,750000	0,2	-0,431701
31,753333	0,2	-0,436858
31,756667	0,2	-0,440924
31,760000	0,2	-0,444707
31,763333	0,2	-0,448237
31,766667	0,2	-0,450835
31,770000	0,2	-0,451945
31,773333	0,2	-0,451602
31,776667	0,2	-0,450384
31,780000	0,2	-0,449388
31,783333	0,2	-0,449860
31,786667	0,2	-0,452403
31,790000	0,2	-0,456645
31,793333	0,2	-0,461573
31,796667	0,2	-0,466174
31,800000	0,2	-0,469961
31,803333	0,2	-0,472891
31,806667	0,2	-0,474923
31,810000	0,2	-0,475961
31,813333	0,2	-0,476001
31,816667	0,2	-0,475122
31,820000	0,2	-0,473672
31,823333	0,2	-0,472576
31,826667	0,2	-0,473067
31,830000	0,2	-0,475767
31,833333	0,2	-0,479951
31,836667	0,2	-0,484032
31,840000	0,2	-0,486869
31,843333	0,2	-0,488167
31,846667	0,2	-0,488057
31,850000	0,2	-0,487198
31,853333	0,2	-0,486798
31,856667	0,2	-0,487820
31,860000	0,2	-0,490334
31,863333	0,2	-0,493734
31,866667	0,2	-0,497492
31,870000	0,2	-0,501666
31,873333	0,2	-0,506479
31,876667	0,2	-0,511618
31,880000	0,2	-0,516312
31,883333	0,2	-0,520042
31,886667	0,2	-0,523062
31,890000	0,2	-0,525953
31,893333	0,2	-0,528771
31,896667	0,2	-0,531122
31,900000	0,2	-0,532827
31,903333	0,2	-0,533959
31,906667	0,2	-0,534437
31,910000	0,2	-0,534198
31,913333	0,2	-0,533579
31,916667	0,2	-0,532868
31,920000	0,2	-0,531837
31,923333	0,2	-0,530130
31,926667	0,2	-0,527888
31,930000	0,2	-0,525769
31,933333	0,2	-0,524455
31,936667	0,2	-0,524251
31,940000	0,2	-0,525012
31,943333	0,2	-0,526199
31,946667	0,2	-0,527070
31,950000	0,2	-0,527107
31,953333	0,2	-0,526359
31,956667	0,2	-0,525431
31,960000	0,2	-0,525082
31,963333	0,2	-0,525649
31,966667	0,2	-0,526962
31,970000	0,2	-0,528795
31,973333	0,2	-0,530980
31,976667	0,2	-0,533091
31,980000	0,2	-0,534565
31,983333	0,2	-0,535307
31,986667	0,2	-0,535676
31,990000	0,2	-0,535747
31,993333	0,2	-0,535203
31,996667	0,2	-0,533936
32,000000	0,2	-0,532266
32,003333	0,2	-0,530723
32,006667	0,2	-0,529619
32,010000	0,2	-0,528818
32,013333	0,2	-0,528150
32,016667	0,2	-0,527783
32,020000	0,2	-0,528033
32,023333	0,2	-0,529151
32,026667	0,2	-0,531186
32,030000	0,2	-0,533661
32,033333	0,2	-0,535633
32,036667	0,2	-0,536440
32,040000	0,2	-0,536241
32,043333	0,2	-0,535740
32,046667	0,2	-0,535548
32,050000	0,2	-0,535794
32,053333	0,2	-0,536146
32,056667	0,2	-0,536056
32,060000	0,2	-0,535140
32,063333	0,2	-0,533517
32,066667	0,2	-0,531814
32,070000	0,2	-0,530687
32,073333	0,2	-0,530242
32,076667	0,2	-0,530034
32,080000	0,2	-0,529616
32,083333	0,2	-0,528805
32,086667	0,2	-0,527534
32,090000	0,2	-0,525877
32,093333	0,2	-0,524255
32,096667	0,2	-0,523260
32,100000	0,2	-0,523143
32,103333	0,2	-0,523663
32,106667	0,2	-0,524550
32,110000	0,2	-0,525791
32,113333	0,2	-0,527206
32,116667	0,2	-0,528198
32,120000	0,2	-0,528185
32,123333	0,2	-0,527061
32,126667	0,2	-0,525191
32,130000	0,2	-0,523131
32,133333	0,2	-0,521367
32,136667	0,2	-0,520153
32,140000	0,2	-0,519480
32,143333	0,2	-0,518909
32,146667	0,2	-0,517751
32,150000	0,2	-0,515818
32,153333	0,2	-0,513461
32,156667	0,2	-0,510870
32,160000	0,2	-0,507910
32,163333	0,2	-0,504394
32,166667	0,2	-0,500375
32,170000	0,2	-0,496454
32,173333	0,2	-0,493592
32,176667	0,2	-0,492348
32,180000	0,2	-0,492294
32,183333	0,2	-0,492252
32,186667	0,2	-0,491357
32,190000	0,2	-0,489709
32,193333	0,2	-0,487803
32,196667	0,2	-0,485916
32,200000	0,2	-0,484086
32,203333	0,2	-0,482219
32,206667	0,2	-0,480229
32,210000	0,2	-0,478152
32,213333	0,2	-0,476138
32,216667	0,2	-0,474469
32,220000	0,2	-0,473477
32,223333	0,2	-0,473174
32,226667	0,2	-0,473045
32,230000	0,2	-0,472610
32,233333	0,2	-0,472181
32,236667	0,2	-0,472581
32,240000	0,2	-0,474161
32,243333	0,2	-0,476469
32,246667	0,2	-0,478724
32,250000	0,2	-0,480409
32,253333	0,2	-0,481682
32,256667	0,2	-0,483349
32,260000	0,2	-0,486251
32,263333	0,2	-0,490594
32,266667	0,2	-0,495806
32,270000	0,2	-0,500856
32,273333	0,2	-0,504919
32,276667	0,2	-0,507974
32,280000	0,2	-0,510484
32,283333	0,2	-0,512716
32,286667	0,2	-0,514763
32,290000	0,2	-0,516561
32,293333	0,2	-0,517678
32,296667	0,2	-0,517771
32,300000	0,2	-0,517139
32,303333	0,2	-0,516461
32,306667	0,2	-0,516320
32,310000	0,2	-0,516924
32,313333	0,2	-0,517816
32,316667	0,2	-0,518115
32,320000	0,2	-0,517418
32,323333	0,2	-0,516190
32,326667	0,2	-0,515273
32,330000	0,2	-0,515231
32,333333	0,2	-0,516260
32,336667	0,2	-0,518381
32,340000	0,2	-0,521151
32,343333	0,2	-0,523492
32,346667	0,2	-0,524439
32,350000	0,2	-0,524014
32,353333	0,2	-0,523117
32,356667	0,2	-0,522632
32,360000	0,2	-0,522790
32,363333	0,2	-0,523152
32,366667	0,2	-0,523119
32,370000	0,2	-0,522595
32,373333	0,2	-0,521896
32,376667	0,2	-0,520983
32,380000	0,2	-0,519413
32,383333	0,2	-0,517058
32,386667	0,2	-0,514535
32,390000	0,2	-0,512923
32,393333	0,2	-0,513003
32,396667	0,2	-0,514640
32,400000	0,2	-0,516923
32,403333	0,2	-0,519087
32,406667	0,2	-0,521070
32,410000	0,2	-0,522928
32,413333	0,2	-0,524261
32,416667	0,2	-0,524607
32,420000	0,2	-0,523977
32,423333	0,2	-0,522759
32,426667	0,2	-0,521196
32,430000	0,2	-0,519137
32,433333	0,2	-0,516364
32,436667	0,2	-0,513139
32,440000	0,2	-0,510333
32,443333	0,2	-0,508913
32,446667	0,2	-0,509332
32,450000	0,2	-0,511357
32,453333	0,2	-0,514309
32,456667	0,2	-0,517326
32,460000	0,2	-0,519505
32,463333	0,2	-0,520223
32,466667	0,2	-0,519557
32,470000	0,2	-0,518165
32,473333	0,2	-0,516767
32,476667	0,2	-0,515809
32,480000	0,2	-0,515299
32,483333	0,2	-0,514790
32,486667	0,2	-0,513797
32,490000	0,2	-0,512315
32,493333	0,2	-0,510833
32,496667	0,2	-0,509969
32,500000	0,2	-0,510042
32,503333	0,2	-0,510792
32,506667	0,2	-0,511551
32,510000	0,2	-0,511785
32,513333	0,2	-0,511660
32,516667	0,2	-0,512152
32,520000	0,2	-0,514293
32,523333	0,2	-0,518145
32,526667	0,2	-0,522627
32,530000	0,2	-0,526152
32,533333	0,2	-0,527554
32,536667	0,2	-0,526704
32,540000	0,2	-0,524413
32,543333	0,2	-0,522072
32,546667	0,2	-0,520967
32,550000	0,2	-0,521240
32,553333	0,2	-0,521925
32,556667	0,2	-0,522268
32,560000	0,2	-0,522331
32,563333	0,2	-0,522355
32,566667	0,2	-0,522329
32,570000	0,2	-0,522244
32,573333	0,2	-0,522267
32,576667	0,2	-0,522449
32,580000	0,2	-0,522449
32,583333	0,2	-0,521792
32,586667	0,2	-0,520415
32,590000	0,2	-0,518796
32,593333	0,2	-0,517577
32,596667	0,2	-0,517147
32,600000	0,2	-0,517528
32,603333	0,2	-0,518384
32,606667	0,2	-0,519178
32,610000	0,2	-0,519601
32,613333	0,2	-0,519801
32,616667	0,2	-0,520063
32,620000	0,2	-0,520418
32,623333	0,2	-0,520670
32,626667	0,2	-0,520760
32,630000	0,2	-0,520776
32,633333	0,2	-0,520707
32,636667	0,2	-0,520499
32,640000	0,2	-0,520188
32,643333	0,2	-0,519839
32,646667	0,2	-0,519511
32,650000	0,2	-0,519347
32,653333	0,2	-0,519604
32,656667	0,2	-0,520421
32,660000	0,2	-0,521458
32,663333	0,2	-0,521938
32,666667	0,2	-0,521293
32,670000	0,2	-0,519734
32,673333	0,2	-0,518113
32,676667	0,2	-0,517276
32,680000	0,2	-0,517553
32,683333	0,2	-0,518697
32,686667	0,2	-0,520135
32,690000	0,2	-0,521237
32,693333	0,2	-0,521462
32,696667	0,2	-0,520632
32,700000	0,2	-0,518984
32,703333	0,2	-0,516878
32,706667	0,2	-0,514680
32,710000	0,2	-0,512726
32,713333	0,2	-0,511274
32,716667	0,2	-0,510506
32,720000	0,2	-0,510375
32,723333	0,2	-0,510614
32,726667	0,2	-0,511028
32,730000	0,2	-0,511534
32,733333	0,2	-0,512000
32,736667	0,2	-0,512323
32,740000	0,2	-0,512496
32,743333	0,2	-0,512434
32,746667	0,2	-0,512009
32,750000	0,2	-0,511462
32,753333	0,2	-0,511537
32,756667	0,2	-0,512778
32,760000	0,2	-0,514765
32,763333	0,2	-0,516449
32,766667	0,2	-0,517037
32,770000	0,2	-0,516320
32,773333	0,2	-0,514614
32,776667	0,2	-0,512649
32,780000	0,2	-0,511142
32,783333	0,2	-0,510338
32,786667	0,2	-0,510098
32,790000	0,2	-0,510103
32,793333	0,2	-0,509947
32,796667	0,2	-0,509353
32,800000	0,2	-0,508246
32,803333	0,2	-0,506785
32,806667	0,2	-0,505507
32,810000	0,2	-0,505125
32,813333	0,2	-0,505948
32,816667	0,2	-0,507463
32,820000	0,2	-0,508735
32,823333	0,2	-0,509361
32,826667	0,2	-0,509675
32,830000	0,2	-0,510024
32,833333	0,2	-0,510148
32,836667	0,2	-0,509346
32,840000	0,2	-0,507360
32,843333	0,2	-0,504927
32,846667	0,2	-0,503101
32,850000	0,2	-0,502296
32,853333	0,2	-0,502164
32,856667	0,2	-0,502203
32,860000	0,2	-0,502192
32,863333	0,2	-0,502125
32,866667	0,2	-0,502136
32,870000	0,2	-0,502416
32,873333	0,2	-0,503056
32,876667	0,2	-0,504143
32,880000	0,2	-0,505722
32,883333	0,2	-0,507515
32,886667	0,2	-0,509047
32,890000	0,2	-0,510028
32,893333	0,2	-0,510429
32,896667	0,2	-0,510458
32,900000	0,2	-0,510562
32,903333	0,2	-0,511023
32,906667	0,2	-0,511621
32,910000	0,2	-0,511895
32,913333	0,2	-0,511549
32,916667	0,2	-0,510537
32,920000	0,2	-0,509067
32,923333	0,2	-0,507606
32,926667	0,2	-0,506628
32,930000	0,2	-0,506318
32,933333	0,2	-0,506625
32,936667	0,2	-0,507241
32,940000	0,2	-0,507588
32,943333	0,2	-0,507367
32,946667	0,2	-0,506809
32,950000	0,2	-0,506128
32,953333	0,2	-0,505282
32,956667	0,2	-0,504340
32,960000	0,2	-0,503651
32,963333	0,2	-0,503598
32,966667	0,2	-0,504268
32,970000	0,2	-0,505367
32,973333	0,2	-0,506504
32,976667	0,2	-0,507459
32,980000	0,2	-0,508218
32,983333	0,2	-0,508904
32,986667	0,2	-0,509671
32,990000	0,2	-0,510555
32,993333	0,2	-0,511371
32,996667	0,2	-0,511788
33,000000	0,2	-0,511594
33,003333	0,2	-0,510802
33,006667	0,2	-0,509527
33,010000	0,2	-0,507944
33,013333	0,2	-0,506259
33,016667	0,2	-0,504621
33,020000	0,2	-0,503084
33,023333	0,2	-0,501719
33,026667	0,2	-0,500675
33,030000	0,2	-0,499885
33,033333	0,2	-0,498968
33,036667	0,2	-0,497633
33,040000	0,2	-0,495923
33,043333	0,2	-0,494167
33,046667	0,2	-0,492834
33,050000	0,2	-0,492254
33,053333	0,2	-0,492337
33,056667	0,2	-0,492595
33,060000	0,2	-0,492677
33,063333	0,2	-0,492757
33,066667	0,2	-0,493181
33,070000	0,2	-0,494104
33,073333	0,2	-0,495571
33,076667	0,2	-0,497746
33,080000	0,2	-0,500708
33,083333	0,2	-0,503903
33,086667	0,2	-0,506125
33,090000	0,2	-0,506335
33,093333	0,2	-0,504468
33,096667	0,2	-0,501305
33,100000	0,2	-0,497701
33,103333	0,2	-0,494371
33,106667	0,2	-0,492001
33,110000	0,2	-0,490985
33,113333	0,2	-0,491360
33,116667	0,2	-0,492895
33,120000	0,2	-0,495032
33,123333	0,2	-0,497053
33,126667	0,2	-0,498406
33,130000	0,2	-0,499009
33,133333	0,2	-0,499357
33,136667	0,2	-0,500220
33,140000	0,2	-0,501957
33,143333	0,2	-0,504118
33,146667	0,2	-0,506051
33,150000	0,2	-0,507644
33,153333	0,2	-0,509096
33,156667	0,2	-0,510318
33,160000	0,2	-0,510817
33,163333	0,2	-0,509871
33,166667	0,2	-0,507045
33,170000	0,2	-0,502900
33,173333	0,2	-0,498891
33,176667	0,2	-0,496361
33,180000	0,2	-0,495694
33,183333	0,2	-0,496335
33,186667	0,2	-0,497415
33,190000	0,2	-0,498429
33,193333	0,2	-0,499488
33,196667	0,2	-0,501081
33,200000	0,2	-0,503504
33,203333	0,2	-0,506297
33,206667	0,2	-0,508396
33,210000	0,2	-0,509080
33,213333	0,2	-0,508534
33,216667	0,2	-0,507451
33,220000	0,2	-0,506489
33,223333	0,2	-0,506021
33,226667	0,2	-0,506074
33,230000	0,2	-0,506463
33,233333	0,2	-0,506896
33,236667	0,2	-0,506990
33,240000	0,2	-0,506395
33,243333	0,2	-0,505003
33,246667	0,2	-0,503058
33,250000	0,2	-0,501141
33,253333	0,2	-0,499895
33,256667	0,2	-0,499537
33,260000	0,2	-0,499722
33,263333	0,2	-0,499963
33,266667	0,2	-0,499946
33,270000	0,2	-0,499484
33,273333	0,2	-0,498645
33,276667	0,2	-0,497932
33,280000	0,2	-0,497841
33,283333	0,2	-0,498382
33,286667	0,2	-0,499293
33,290000	0,2	-0,500332
33,293333	0,2	-0,501207
33,296667	0,2	-0,501676
33,300000	0,2	-0,501950
33,303333	0,2	-0,502596
33,306667	0,2	-0,503777
33,310000	0,2	-0,504969
33,313333	0,2	-0,505624
33,316667	0,2	-0,505766
33,320000	0,2	-0,505748
33,323333	0,2	-0,505740
33,326667	0,2	-0,505425
33,330000	0,2	-0,504058
33,333333	0,2	-0,501197
33,336667	0,2	-0,497341
33,340000	0,2	-0,493464
33,343333	0,2	-0,490367
33,346667	0,2	-0,488714
33,350000	0,2	-0,489018
33,353333	0,2	-0,491241
33,356667	0,2	-0,494658
33,360000	0,2	-0,498177
33,363333	0,2	-0,500732
33,366667	0,2	-0,501619
33,370000	0,2	-0,500820
33,373333	0,2	-0,498990
33,376667	0,2	-0,497053
33,380000	0,2	-0,495851
33,383333	0,2	-0,495870
33,386667	0,2	-0,496812
33,390000	0,2	-0,497674
33,393333	0,2	-0,497731
33,396667	0,2	-0,497062
33,400000	0,2	-0,496014
33,403333	0,2	-0,494927
33,406667	0,2	-0,494284
33,410000	0,2	-0,494367
33,413333	0,2	-0,494852
33,416667	0,2	-0,495091
33,420000	0,2	-0,494517
33,423333	0,2	-0,492860
33,426667	0,2	-0,490361
33,430000	0,2	-0,487705
33,433333	0,2	-0,485697
33,436667	0,2	-0,484932
33,440000	0,2	-0,485411
33,443333	0,2	-0,486479
33,446667	0,2	-0,487453
33,450000	0,2	-0,488078
33,453333	0,2	-0,488228
33,456667	0,2	-0,487878
33,460000	0,2	-0,487377
33,463333	0,2	-0,487220
33,466667	0,2	-0,487692
33,470000	0,2	-0,488872
33,473333	0,2	-0,490707
33,476667	0,2	-0,492870
33,480000	0,2	-0,494663
33,483333	0,2	-0,495480
33,486667	0,2	-0,495430
33,490000	0,2	-0,495288
33,493333	0,2	-0,495679
33,496667	0,2	-0,496373
33,500000	0,2	-0,496565
33,503333	0,2	-0,495753
33,506667	0,2	-0,494146
33,510000	0,2	-0,492367
33,513333	0,2	-0,490991
33,516667	0,2	-0,490254
33,520000	0,2	-0,490035
33,523333	0,2	-0,490219
33,526667	0,2	-0,490968
33,530000	0,2	-0,492441
33,533333	0,2	-0,494417
33,536667	0,2	-0,496404
33,540000	0,2	-0,498034
33,543333	0,2	-0,499137
33,546667	0,2	-0,499492
33,550000	0,2	-0,498939
33,553333	0,2	-0,497654
33,556667	0,2	-0,495881
33,560000	0,2	-0,493647
33,563333	0,2	-0,491202
33,566667	0,2	-0,489295
33,570000	0,2	-0,488574
33,573333	0,2	-0,488991
33,576667	0,2	-0,489878
33,580000	0,2	-0,490485
33,583333	0,2	-0,490499
33,586667	0,2	-0,490124
33,590000	0,2	-0,489842
33,593333	0,2	-0,490173
33,596667	0,2	-0,491349
33,600000	0,2	-0,493077
33,603333	0,2	-0,494780
33,606667	0,2	-0,496174
33,610000	0,2	-0,497364
33,613333	0,2	-0,498453
33,616667	0,2	-0,499221
33,620000	0,2	-0,499179
33,623333	0,2	-0,497991
33,626667	0,2	-0,495787
33,630000	0,2	-0,493043
33,633333	0,2	-0,490386
33,636667	0,2	-0,488261
33,640000	0,2	-0,486547
33,643333	0,2	-0,484763
33,646667	0,2	-0,482728
33,650000	0,2	-0,480716
33,653333	0,2	-0,479041
33,656667	0,2	-0,477849
33,660000	0,2	-0,477372
33,663333	0,2	-0,477991
33,666667	0,2	-0,479787
33,670000	0,2	-0,482298
33,673333	0,2	-0,484951
33,676667	0,2	-0,487457
33,680000	0,2	-0,489609
33,683333	0,2	-0,490982
33,686667	0,2	-0,491162
33,690000	0,2	-0,490315
33,693333	0,2	-0,489274
33,696667	0,2	-0,488927
33,700000	0,2	-0,489625
33,703333	0,2	-0,491079
33,706667	0,2	-0,492550
33,710000	0,2	-0,493255
33,713333	0,2	-0,492867
33,716667	0,2	-0,491754
33,720000	0,2	-0,490619
33,723333	0,2	-0,489804
33,726667	0,2	-0,489286
33,730000	0,2	-0,489165
33,733333	0,2	-0,489448
33,736667	0,2	-0,489777
33,740000	0,2	-0,489991
33,743333	0,2	-0,490551
33,746667	0,2	-0,491985
33,750000	0,2	-0,494104
33,753333	0,2	-0,496109
33,756667	0,2	-0,497373
33,760000	0,2	-0,497830
33,763333	0,2	-0,497876
33,766667	0,2	-0,498039
33,770000	0,2	-0,498563
33,773333	0,2	-0,499438
33,776667	0,2	-0,500638
33,780000	0,2	-0,501940
33,783333	0,2	-0,502830
33,786667	0,2	-0,502999
33,790000	0,2	-0,502716
33,793333	0,2	-0,502319
33,796667	0,2	-0,501797
33,800000	0,2	-0,501235
33,803333	0,2	-0,501007
33,806667	0,2	-0,501266
33,810000	0,2	-0,501841
33,813333	0,2	-0,502496
33,816667	0,2	-0,502891
33,820000	0,2	-0,502743
33,823333	0,2	-0,502233
33,826667	0,2	-0,501997
33,830000	0,2	-0,502782
33,833333	0,2	-0,505018
33,836667	0,2	-0,508440
33,840000	0,2	-0,512128
33,843333	0,2	-0,515111
33,846667	0,2	-0,517109
33,850000	0,2	-0,518596
33,853333	0,2	-0,520019
33,856667	0,2	-0,521180
33,860000	0,2	-0,521640
33,863333	0,2	-0,521447
33,866667	0,2	-0,520893
33,870000	0,2	-0,520003
33,873333	0,2	-0,518783
33,876667	0,2	-0,517536
33,880000	0,2	-0,516703
33,883333	0,2	-0,516542
33,886667	0,2	-0,516949
33,890000	0,2	-0,517653
33,893333	0,2	-0,518480
33,896667	0,2	-0,519278
33,900000	0,2	-0,519861
33,903333	0,2	-0,520418
33,906667	0,2	-0,521615
33,910000	0,2	-0,523924
33,913333	0,2	-0,527130
33,916667	0,2	-0,530810
33,920000	0,2	-0,534859
33,923333	0,2	-0,539136
33,926667	0,2	-0,543033
33,930000	0,2	-0,545765
33,933333	0,2	-0,546957
33,936667	0,2	-0,547006
33,940000	0,2	-0,546848
33,943333	0,2	-0,547188
33,946667	0,2	-0,548013
33,950000	0,2	-0,548967
33,953333	0,2	-0,549758
33,956667	0,2	-0,550052
33,960000	0,2	-0,549552
33,963333	0,2	-0,548336
33,966667	0,2	-0,546858
33,970000	0,2	-0,545734
33,973333	0,2	-0,545483
33,976667	0,2	-0,546365
33,980000	0,2	-0,548456
33,983333	0,2	-0,551729
33,986667	0,2	-0,555844
33,990000	0,2	-0,560076
33,993333	0,2	-0,563710
33,996667	0,2	-0,566420
34,000000	0,2	-0,568318
34,003333	0,2	-0,569822
34,006667	0,2	-0,571427
34,010000	0,2	-0,573485
34,013333	0,2	-0,576028
34,016667	0,2	-0,578677
34,020000	0,2	-0,580783
34,023333	0,2	-0,581815
34,026667	0,2	-0,581801
34,030000	0,2	-0,581206
34,033333	0,2	-0,580302
34,036667	0,2	-0,579074
34,040000	0,2	-0,577605
34,043333	0,2	-0,576084
34,046667	0,2	-0,574606
34,050000	0,2	-0,573266
34,053333	0,2	-0,572233
34,056667	0,2	-0,571550
34,060000	0,2	-0,571138
34,063333	0,2	-0,571011
34,066667	0,2	-0,571296
34,070000	0,2	-0,572080
34,073333	0,2	-0,573252
34,076667	0,2	-0,574496
34,080000	0,2	-0,575573
34,083333	0,2	-0,576719
34,086667	0,2	-0,578494
34,090000	0,2	-0,581057
34,093333	0,2	-0,583820
34,096667	0,2	-0,585844
34,100000	0,2	-0,586387
34,103333	0,2	-0,585153
34,106667	0,2	-0,582327
34,110000	0,2	-0,578699
34,113333	0,2	-0,575556
34,116667	0,2	-0,573738
34,120000	0,2	-0,572726
34,123333	0,2	-0,571344
34,126667	0,2	-0,569162
34,130000	0,2	-0,566551
34,133333	0,2	-0,563995
34,136667	0,2	-0,561853
34,140000	0,2	-0,560223
34,143333	0,2	-0,559026
34,146667	0,2	-0,558340
34,150000	0,2	-0,558185
34,153333	0,2	-0,558133
34,156667	0,2	-0,557717
34,160000	0,2	-0,556964
34,163333	0,2	-0,556124
34,166667	0,2	-0,555213
34,170000	0,2	-0,553998
34,173333	0,2	-0,552133
34,176667	0,2	-0,549251
34,180000	0,2	-0,545210
34,183333	0,2	-0,540331
34,186667	0,2	-0,535174
34,190000	0,2	-0,530077
34,193333	0,2	-0,525130
34,196667	0,2	-0,520421
34,200000	0,2	-0,515946
34,203333	0,2	-0,511433
34,206667	0,2	-0,506714
34,210000	0,2	-0,502309
34,213333	0,2	-0,499235
34,216667	0,2	-0,498114
34,220000	0,2	-0,498752
34,223333	0,2	-0,500661
34,226667	0,2	-0,503382
34,230000	0,2	-0,505997
34,233333	0,2	-0,507036
34,236667	0,2	-0,505477
34,240000	0,2	-0,501619
34,243333	0,2	-0,496679
34,246667	0,2	-0,491739
34,250000	0,2	-0,487032
34,253333	0,2	-0,481948
34,256667	0,2	-0,475940
34,260000	0,2	-0,469329
34,263333	0,2	-0,462831
34,266667	0,2	-0,456722
34,270000	0,2	-0,450848
34,273333	0,2	-0,444946
34,276667	0,2	-0,438770
34,280000	0,2	-0,432222
34,283333	0,2	-0,425534
34,286667	0,2	-0,419195
34,290000	0,2	-0,413694
34,293333	0,2	-0,409437
34,296667	0,2	-0,406600
34,300000	0,2	-0,404917
34,303333	0,2	-0,403944
34,306667	0,2	-0,403542
34,310000	0,2	-0,403811
34,313333	0,2	-0,404766
34,316667	0,2	-0,406246
34,320000	0,2	-0,407688
34,323333	0,2	-0,408055
34,326667	0,2	-0,406600
34,330000	0,2	-0,403495
34,333333	0,2	-0,399359
34,336667	0,2	-0,394584
34,340000	0,2	-0,389359
34,343333	0,2	-0,383822
34,346667	0,2	-0,377904
34,350000	0,2	-0,371449
34,353333	0,2	-0,364608
34,356667	0,2	-0,357775
34,360000	0,2	-0,351337
34,363333	0,2	-0,345734
34,366667	0,2	-0,341408
34,370000	0,2	-0,338523
34,373333	0,2	-0,336900
34,376667	0,2	-0,336178
34,380000	0,2	-0,335983
34,383333	0,2	-0,335984
34,386667	0,2	-0,335716
34,390000	0,2	-0,334398
34,393333	0,2	-0,331408
34,396667	0,2	-0,327188
34,400000	0,2	-0,323050
34,403333	0,2	-0,319706
34,406667	0,2	-0,316685
34,410000	0,2	-0,313244
34,413333	0,2	-0,309032
34,416667	0,2	-0,304033
34,420000	0,2	-0,298402
34,423333	0,2	-0,292106
34,426667	0,2	-0,284964
34,430000	0,2	-0,277300
34,433333	0,2	-0,269988
34,436667	0,2	-0,263799
34,440000	0,2	-0,258940
34,443333	0,2	-0,255106
34,446667	0,2	-0,252138
34,450000	0,2	-0,250323
34,453333	0,2	-0,249755
34,456667	0,2	-0,249993
34,460000	0,2	-0,250506
34,463333	0,2	-0,251003
34,466667	0,2	-0,251205
34,470000	0,2	-0,250578
34,473333	0,2	-0,248601
34,476667	0,2	-0,245201
34,480000	0,2	-0,240820
34,483333	0,2	-0,236107
34,486667	0,2	-0,231431
34,490000	0,2	-0,226708
34,493333	0,2	-0,221618
34,496667	0,2	-0,215906
34,500000	0,2	-0,209726
34,503333	0,2	-0,203692
34,506667	0,2	-0,198502
34,510000	0,2	-0,194435
34,513333	0,2	-0,191103
34,516667	0,2	-0,187719
34,520000	0,2	-0,183749
34,523333	0,2	-0,179412
34,526667	0,2	-0,175597
34,530000	0,2	-0,173163
34,533333	0,2	-0,172110
34,536667	0,2	-0,171463
34,540000	0,2	-0,170139
34,543333	0,2	-0,167853
34,546667	0,2	-0,165039
34,550000	0,2	-0,162293
34,553333	0,2	-0,160222
34,556667	0,2	-0,159119
34,560000	0,2	-0,158494
34,563333	0,2	-0,157610
34,566667	0,2	-0,156367
34,570000	0,2	-0,155045
34,573333	0,2	-0,153530
34,576667	0,2	-0,151148
34,580000	0,2	-0,147168
34,583333	0,2	-0,141547
34,586667	0,2	-0,135077
34,590000	0,2	-0,128769
34,593333	0,2	-0,123259
34,596667	0,2	-0,118798
34,600000	0,2	-0,115596
34,603333	0,2	-0,113823
34,606667	0,2	-0,113330
34,610000	0,2	-0,113854
34,613333	0,2	-0,115384
34,616667	0,2	-0,117781
34,620000	0,2	-0,120286
34,623333	0,2	-0,121939
34,626667	0,2	-0,122311
34,630000	0,2	-0,121696
34,633333	0,2	-0,120755
34,636667	0,2	-0,119923
34,640000	0,2	-0,119069
34,643333	0,2	-0,117637
34,646667	0,2	-0,114988
34,650000	0,2	-0,110908
34,653333	0,2	-0,105893
34,656667	0,2	-0,100804
34,660000	0,2	-0,096232
34,663333	0,2	-0,092027
34,666667	0,2	-0,087323
34,670000	0,2	-0,081287
34,673333	0,2	-0,074035
34,676667	0,2	-0,066581
34,680000	0,2	-0,060153
34,683333	0,2	-0,055838
34,686667	0,2	-0,054095
34,690000	0,2	-0,054247
34,693333	0,2	-0,055059
34,696667	0,2	-0,055657
34,700000	0,2	-0,055745
34,703333	0,2	-0,055421
34,706667	0,2	-0,054845
34,710000	0,2	-0,053940
34,713333	0,2	-0,052503
34,716667	0,2	-0,050458
34,720000	0,2	-0,047841
34,723333	0,2	-0,044551
34,726667	0,2	-0,040349
34,730000	0,2	-0,035191
34,733333	0,2	-0,029318
34,736667	0,2	-0,022979
34,740000	0,2	-0,016428
34,743333	0,2	-0,010174
34,746667	0,2	-0,004728
34,750000	0,2	0,000033
34,753333	0,2	0,004660
34,756667	0,2	0,009136
34,760000	0,2	0,012573
34,763333	0,2	0,013971
34,766667	0,2	0,013080
34,770000	0,2	0,010611
34,773333	0,2	0,007817
34,776667	0,2	0,006009
34,780000	0,2	0,006394
34,783333	0,2	0,009605
34,786667	0,2	0,014846
34,790000	0,2	0,020090
34,793333	0,2	0,023648
34,796667	0,2	0,025452
34,800000	0,2	0,026908
34,803333	0,2	0,029707
34,806667	0,2	0,034649
34,810000	0,2	0,041397
34,813333	0,2	0,049138
34,816667	0,2	0,057237
34,820000	0,2	0,065359
34,823333	0,2	0,073282
34,826667	0,2	0,080781
34,830000	0,2	0,087575
34,833333	0,2	0,093289
34,836667	0,2	0,097578
34,840000	0,2	0,100282
34,843333	0,2	0,101435
34,846667	0,2	0,101321
34,850000	0,2	0,100485
34,853333	0,2	0,099638
34,856667	0,2	0,099419
34,860000	0,2	0,100117
34,863333	0,2	0,101748
34,866667	0,2	0,104191
34,870000	0,2	0,106915
34,873333	0,2	0,108923
34,876667	0,2	0,109575
34,880000	0,2	0,109446
34,883333	0,2	0,110134
34,886667	0,2	0,113223
34,890000	0,2	0,119288
34,893333	0,2	0,127561
34,896667	0,2	0,136654
34,900000	0,2	0,145644
34,903333	0,2	0,154187
34,906667	0,2	0,161842
34,910000	0,2	0,168024
34,913333	0,2	0,172447
34,916667	0,2	0,175090
34,920000	0,2	0,176088
34,923333	0,2	0,175950
34,926667	0,2	0,175348
34,930000	0,2	0,174492
34,933333	0,2	0,173292
34,936667	0,2	0,172205
34,940000	0,2	0,172047
34,943333	0,2	0,172831
34,946667	0,2	0,173691
34,950000	0,2	0,174114
34,953333	0,2	0,174638
34,956667	0,2	0,176285
34,960000	0,2	0,179760
34,963333	0,2	0,185197
34,966667	0,2	0,192176
34,970000	0,2	0,199748
34,973333	0,2	0,206848
34,976667	0,2	0,212960
34,980000	0,2	0,218154
34,983333	0,2	0,222627
34,986667	0,2	0,226604
34,990000	0,2	0,230341
34,993333	0,2	0,233780
34,996667	0,2	0,236353
35,000000	0,2	0,237515
35,003333	0,2	0,237502
35,006667	0,2	0,237338
35,010000	0,2	0,238259
35,013333	0,2	0,241375
35,016667	0,2	0,247323
35,020000	0,2	0,255614
35,023333	0,2	0,264647
35,026667	0,2	0,272515
35,030000	0,2	0,277772
35,033333	0,2	0,280203
35,036667	0,2	0,281227
35,040000	0,2	0,282947
35,043333	0,2	0,286755
35,046667	0,2	0,292941
35,050000	0,2	0,300986
35,053333	0,2	0,309944
35,056667	0,2	0,318870
35,060000	0,2	0,327002
35,063333	0,2	0,333777
35,066667	0,2	0,338907
35,070000	0,2	0,342293
35,073333	0,2	0,343981
35,076667	0,2	0,344406
35,080000	0,2	0,344459
35,083333	0,2	0,345146
35,086667	0,2	0,347141
35,090000	0,2	0,350485
35,093333	0,2	0,354660
35,096667	0,2	0,359045
35,100000	0,2	0,363239
35,103333	0,2	0,366913
35,106667	0,2	0,369770
35,110000	0,2	0,371918
35,113333	0,2	0,373950
35,116667	0,2	0,376421
35,120000	0,2	0,379541
35,123333	0,2	0,383411
35,126667	0,2	0,388154
35,130000	0,2	0,393673
35,133333	0,2	0,399611
35,136667	0,2	0,405598
35,140000	0,2	0,411302
35,143333	0,2	0,416356
35,146667	0,2	0,420411
35,150000	0,2	0,423208
35,153333	0,2	0,424782
35,156667	0,2	0,425545
35,160000	0,2	0,425872
35,163333	0,2	0,425870
35,166667	0,2	0,425755
35,170000	0,2	0,426156
35,173333	0,2	0,427861
35,176667	0,2	0,431339
35,180000	0,2	0,436476
35,183333	0,2	0,442841
35,186667	0,2	0,450217
35,190000	0,2	0,458856
35,193333	0,2	0,469360
35,196667	0,2	0,482413
35,200000	0,2	0,498338
35,203333	0,2	0,516616
35,206667	0,2	0,535965
35,210000	0,2	0,554949
35,213333	0,2	0,572339
35,216667	0,2	0,587076
35,220000	0,2	0,598257
35,223333	0,2	0,605144
35,226667	0,2	0,607171
35,230000	0,2	0,604170
35,233333	0,2	0,596603
35,236667	0,2	0,585489
35,240000	0,2	0,572072
35,243333	0,2	0,557421
35,246667	0,2	0,542298
35,250000	0,2	0,527413
35,253333	0,2	0,513733
35,256667	0,2	0,502307
35,260000	0,2	0,493537
35,263333	0,2	0,486707
35,266667	0,2	0,480739
35,270000	0,2	0,475339
35,273333	0,2	0,470981
35,276667	0,2	0,468049
35,280000	0,2	0,466516
35,283333	0,2	0,466067
35,286667	0,2	0,466081
35,290000	0,2	0,466011
35,293333	0,2	0,465915
35,296667	0,2	0,466293
35,300000	0,2	0,467470
35,303333	0,2	0,469002
35,306667	0,2	0,469473
35,310000	0,2	0,467302
35,313333	0,2	0,461898
35,316667	0,2	0,454194
35,320000	0,2	0,446313
35,323333	0,2	0,440279
35,326667	0,2	0,436703
35,330000	0,2	0,434685
35,333333	0,2	0,432766
35,336667	0,2	0,430022
35,340000	0,2	0,426555
35,343333	0,2	0,422970
35,346667	0,2	0,419720
35,350000	0,2	0,417214
35,353333	0,2	0,415920
35,356667	0,2	0,415970
35,360000	0,2	0,416983
35,363333	0,2	0,418360
35,366667	0,2	0,419734
35,370000	0,2	0,421054
35,373333	0,2	0,422311
35,376667	0,2	0,423719
35,380000	0,2	0,425860
35,383333	0,2	0,428786
35,386667	0,2	0,431471
35,390000	0,2	0,432630
35,393333	0,2	0,431554
35,396667	0,2	0,428281
35,400000	0,2	0,423451
35,403333	0,2	0,417892
35,406667	0,2	0,412380
35,410000	0,2	0,407734
35,413333	0,2	0,404697
35,416667	0,2	0,403481
35,420000	0,2	0,403409
35,423333	0,2	0,403295
35,426667	0,2	0,402361
35,430000	0,2	0,400566
35,433333	0,2	0,398336
35,436667	0,2	0,396300
35,440000	0,2	0,395029
35,443333	0,2	0,394819
35,446667	0,2	0,395761
35,450000	0,2	0,397788
35,453333	0,2	0,400671
35,456667	0,2	0,404114
35,460000	0,2	0,407657
35,463333	0,2	0,410694
35,466667	0,2	0,412968
35,470000	0,2	0,414711
35,473333	0,2	0,416125
35,476667	0,2	0,417355
35,480000	0,2	0,419052
35,483333	0,2	0,422184
35,486667	0,2	0,426915
35,490000	0,2	0,432200
35,493333	0,2	0,436680
35,496667	0,2	0,439487
35,500000	0,2	0,440232
35,503333	0,2	0,438818
35,506667	0,2	0,435393
35,510000	0,2	0,430452
35,513333	0,2	0,425020
35,516667	0,2	0,420290
35,520000	0,2	0,416828
35,523333	0,2	0,414220
35,526667	0,2	0,411348
35,530000	0,2	0,407239
35,533333	0,2	0,401955
35,536667	0,2	0,396340
35,540000	0,2	0,391050
35,543333	0,2	0,386144
35,546667	0,2	0,381175
35,550000	0,2	0,375496
35,553333	0,2	0,368787
35,556667	0,2	0,361248
35,560000	0,2	0,353406
35,563333	0,2	0,345850
35,566667	0,2	0,339065
35,570000	0,2	0,333480
35,573333	0,2	0,329308
35,576667	0,2	0,326175
35,580000	0,2	0,323219
35,583333	0,2	0,319697
35,586667	0,2	0,315542
35,590000	0,2	0,311426
35,593333	0,2	0,308207
35,596667	0,2	0,306269
35,600000	0,2	0,305537
35,603333	0,2	0,305893
35,606667	0,2	0,307204
35,610000	0,2	0,309168
35,613333	0,2	0,311264
35,616667	0,2	0,312699
35,620000	0,2	0,312760
35,623333	0,2	0,311444
35,626667	0,2	0,309341
35,630000	0,2	0,306709
35,633333	0,2	0,303014
35,636667	0,2	0,297640
35,640000	0,2	0,290539
35,643333	0,2	0,281997
35,646667	0,2	0,272524
35,650000	0,2	0,262982
35,653333	0,2	0,254188
35,656667	0,2	0,246405
35,660000	0,2	0,239450
35,663333	0,2	0,233219
35,666667	0,2	0,227843
35,670000	0,2	0,223402
35,673333	0,2	0,219863
35,676667	0,2	0,217215
35,680000	0,2	0,215397
35,683333	0,2	0,214266
35,686667	0,2	0,213500
35,690000	0,2	0,212513
35,693333	0,2	0,210864
35,696667	0,2	0,208598
35,700000	0,2	0,205920
35,703333	0,2	0,202755
35,706667	0,2	0,198707
35,710000	0,2	0,193546
35,713333	0,2	0,187697
35,716667	0,2	0,181893
35,720000	0,2	0,176396
35,723333	0,2	0,170967
35,726667	0,2	0,165557
35,730000	0,2	0,160627
35,733333	0,2	0,156540
35,736667	0,2	0,152792
35,740000	0,2	0,148165
35,743333	0,2	0,141909
35,746667	0,2	0,134580
35,750000	0,2	0,127602
35,753333	0,2	0,122330
35,756667	0,2	0,119295
35,760000	0,2	0,117768
35,763333	0,2	0,116280
35,766667	0,2	0,113784
35,770000	0,2	0,110156
35,773333	0,2	0,105918
35,776667	0,2	0,101710
35,780000	0,2	0,097714
35,783333	0,2	0,093414
35,786667	0,2	0,087983
35,790000	0,2	0,081021
35,793333	0,2	0,072935
35,796667	0,2	0,064526
35,800000	0,2	0,056351
35,803333	0,2	0,048652
35,806667	0,2	0,041595
35,810000	0,2	0,035210
35,813333	0,2	0,029196
35,816667	0,2	0,023115
35,820000	0,2	0,016857
35,823333	0,2	0,010933
35,826667	0,2	0,006135
35,830000	0,2	0,002806
35,833333	0,2	0,000589
35,836667	0,2	-0,001369
35,840000	0,2	-0,004018
35,843333	0,2	-0,007840
35,846667	0,2	-0,012579
35,850000	0,2	-0,017712
35,853333	0,2	-0,023037
35,856667	0,2	-0,028492
35,860000	0,2	-0,033670
35,863333	0,2	-0,038054
35,866667	0,2	-0,041547
35,870000	0,2	-0,044490
35,873333	0,2	-0,047374
35,876667	0,2	-0,050694
35,880000	0,2	-0,054908
35,883333	0,2	-0,060323
35,886667	0,2	-0,066795
35,890000	0,2	-0,073556
35,893333	0,2	-0,079560
35,896667	0,2	-0,083938
35,900000	0,2	-0,086260
35,903333	0,2	-0,086756
35,906667	0,2	-0,086165
35,910000	0,2	-0,084984
35,913333	0,2	-0,083155
35,916667	0,2	-0,080874
35,920000	0,2	-0,079076
35,923333	0,2	-0,078619
35,926667	0,2	-0,079450
35,930000	0,2	-0,080884
35,933333	0,2	-0,082438
35,936667	0,2	-0,084244
35,940000	0,2	-0,086910
35,943333	0,2	-0,091138
35,946667	0,2	-0,097304
35,950000	0,2	-0,105050
35,953333	0,2	-0,113396
35,956667	0,2	-0,121370
35,960000	0,2	-0,128372
35,963333	0,2	-0,134242
35,966667	0,2	-0,139561
35,970000	0,2	-0,145493
35,973333	0,2	-0,152724
35,976667	0,2	-0,160839
35,980000	0,2	-0,168809
35,983333	0,2	-0,175640
35,986667	0,2	-0,180777
35,990000	0,2	-0,184398
35,993333	0,2	-0,187276
35,996667	0,2	-0,190011
36,000000	0,2	-0,192431
36,003333	0,2	-0,194068
36,006667	0,2	-0,194983
36,010000	0,2	-0,195762
36,013333	0,2	-0,197024
36,016667	0,2	-0,199042
36,020000	0,2	-0,201644
36,023333	0,2	-0,204621
36,026667	0,2	-0,208045
36,030000	0,2	-0,212012
36,033333	0,2	-0,216444
36,036667	0,2	-0,221387
36,040000	0,2	-0,227055
36,043333	0,2	-0,233257
36,046667	0,2	-0,239346
36,050000	0,2	-0,245068
36,053333	0,2	-0,250812
36,056667	0,2	-0,256814
36,060000	0,2	-0,262757
36,063333	0,2	-0,268151
36,066667	0,2	-0,272692
36,070000	0,2	-0,276285
36,073333	0,2	-0,279089
36,076667	0,2	-0,281639
36,080000	0,2	-0,284574
36,083333	0,2	-0,288105
36,086667	0,2	-0,291885
36,090000	0,2	-0,295576
36,093333	0,2	-0,299419
36,096667	0,2	-0,304002
36,100000	0,2	-0,309528
36,103333	0,2	-0,315646
36,106667	0,2	-0,321750
36,110000	0,2	-0,327157
36,113333	0,2	-0,331260
36,116667	0,2	-0,333831
36,120000	0,2	-0,335366
36,123333	0,2	-0,336876
36,126667	0,2	-0,339156
36,130000	0,2	-0,342414
36,133333	0,2	-0,346213
36,136667	0,2	-0,349647
36,140000	0,2	-0,352091
36,143333	0,2	-0,353581
36,146667	0,2	-0,354342
36,150000	0,2	-0,354445
36,153333	0,2	-0,353858
36,156667	0,2	-0,352599
36,160000	0,2	-0,350901
36,163333	0,2	-0,349208
36,166667	0,2	-0,348014
36,170000	0,2	-0,347876
36,173333	0,2	-0,349633
36,176667	0,2	-0,354090
36,180000	0,2	-0,361105
36,183333	0,2	-0,369427
36,186667	0,2	-0,377687
36,190000	0,2	-0,385247
36,193333	0,2	-0,392100
36,196667	0,2	-0,398207
36,200000	0,2	-0,403220
36,203333	0,2	-0,407106
36,206667	0,2	-0,410587
36,210000	0,2	-0,414521
36,213333	0,2	-0,419196
36,216667	0,2	-0,424209
36,220000	0,2	-0,428791
36,223333	0,2	-0,432463
36,226667	0,2	-0,435333
36,230000	0,2	-0,437703
36,233333	0,2	-0,439675
36,236667	0,2	-0,441206
36,240000	0,2	-0,442431
36,243333	0,2	-0,443697
36,246667	0,2	-0,445191
36,250000	0,2	-0,446843
36,253333	0,2	-0,448661
36,256667	0,2	-0,450818
36,260000	0,2	-0,453385
36,263333	0,2	-0,456159
36,266667	0,2	-0,458754
36,270000	0,2	-0,460906
36,273333	0,2	-0,462643
36,276667	0,2	-0,464245
36,280000	0,2	-0,466195
36,283333	0,2	-0,468831
36,286667	0,2	-0,472026
36,290000	0,2	-0,475459
36,293333	0,2	-0,478927
36,296667	0,2	-0,482215
36,300000	0,2	-0,484811
36,303333	0,2	-0,486061
36,306667	0,2	-0,485851
36,310000	0,2	-0,484816
36,313333	0,2	-0,483854
36,316667	0,2	-0,483634
36,320000	0,2	-0,484354
36,323333	0,2	-0,485713
36,326667	0,2	-0,487216
36,330000	0,2	-0,488774
36,333333	0,2	-0,490886
36,336667	0,2	-0,494117
36,340000	0,2	-0,498510
36,343333	0,2	-0,503490
36,346667	0,2	-0,508341
36,350000	0,2	-0,512694
36,353333	0,2	-0,516520
36,356667	0,2	-0,519942
36,360000	0,2	-0,523059
36,363333	0,2	-0,525856
36,366667	0,2	-0,528273
36,370000	0,2	-0,530237
36,373333	0,2	-0,531736
36,376667	0,2	-0,533027
36,380000	0,2	-0,534445
36,383333	0,2	-0,535885
36,386667	0,2	-0,536905
36,390000	0,2	-0,537357
36,393333	0,2	-0,537452
36,396667	0,2	-0,537409
36,400000	0,2	-0,537467
36,403333	0,2	-0,538016
36,406667	0,2	-0,539366
36,410000	0,2	-0,541478
36,413333	0,2	-0,544068
36,416667	0,2	-0,546801
36,420000	0,2	-0,549417
36,423333	0,2	-0,551945
36,426667	0,2	-0,554586
36,430000	0,2	-0,557295
36,433333	0,2	-0,559751
36,436667	0,2	-0,561630
36,440000	0,2	-0,562651
36,443333	0,2	-0,562736
36,446667	0,2	-0,562286
36,450000	0,2	-0,561948
36,453333	0,2	-0,562110
36,456667	0,2	-0,562756
36,460000	0,2	-0,563567
36,463333	0,2	-0,564327
36,466667	0,2	-0,565347
36,470000	0,2	-0,566965
36,473333	0,2	-0,568830
36,476667	0,2	-0,570320
36,480000	0,2	-0,571324
36,483333	0,2	-0,572195
36,486667	0,2	-0,573356
36,490000	0,2	-0,575227
36,493333	0,2	-0,578104
36,496667	0,2	-0,581800
36,500000	0,2	-0,585605
36,503333	0,2	-0,588679
36,506667	0,2	-0,590417
36,510000	0,2	-0,590657
36,513333	0,2	-0,589719
36,516667	0,2	-0,588116
36,520000	0,2	-0,586386
36,523333	0,2	-0,585282
36,526667	0,2	-0,585549
36,530000	0,2	-0,587159
36,533333	0,2	-0,589243
36,536667	0,2	-0,590887
36,540000	0,2	-0,591721
36,543333	0,2	-0,591776
36,546667	0,2	-0,591104
36,550000	0,2	-0,589836
36,553333	0,2	-0,588455
36,556667	0,2	-0,587458
36,560000	0,2	-0,586875
36,563333	0,2	-0,586364
36,566667	0,2	-0,585593
36,570000	0,2	-0,584588
36,573333	0,2	-0,583769
36,576667	0,2	-0,583633
36,580000	0,2	-0,584476
36,583333	0,2	-0,586372
36,586667	0,2	-0,589326
36,590000	0,2	-0,593263
36,593333	0,2	-0,597758
36,596667	0,2	-0,602091
36,600000	0,2	-0,605617
36,603333	0,2	-0,607859
36,606667	0,2	-0,608534
36,610000	0,2	-0,607891
36,613333	0,2	-0,606814
36,616667	0,2	-0,606220
36,620000	0,2	-0,606416
36,623333	0,2	-0,607183
36,626667	0,2	-0,608132
36,630000	0,2	-0,608689
36,633333	0,2	-0,608266
36,636667	0,2	-0,606777
36,640000	0,2	-0,604840
36,643333	0,2	-0,603403
36,646667	0,2	-0,603162
36,650000	0,2	-0,604195
36,653333	0,2	-0,606038
36,656667	0,2	-0,608095
36,660000	0,2	-0,610125
36,663333	0,2	-0,612293
36,666667	0,2	-0,614747
36,670000	0,2	-0,617404
36,673333	0,2	-0,620070
36,676667	0,2	-0,622542
36,680000	0,2	-0,624730
36,683333	0,2	-0,626760
36,686667	0,2	-0,628949
36,690000	0,2	-0,631592
36,693333	0,2	-0,634548
36,696667	0,2	-0,637096
36,700000	0,2	-0,638311
36,703333	0,2	-0,637600
36,706667	0,2	-0,634950
36,710000	0,2	-0,630867
36,713333	0,2	-0,626103
36,716667	0,2	-0,621324
36,720000	0,2	-0,617072
36,723333	0,2	-0,613676
36,726667	0,2	-0,610822
36,730000	0,2	-0,607566
36,733333	0,2	-0,602991
36,736667	0,2	-0,596640
36,740000	0,2	-0,588437
36,743333	0,2	-0,578670
36,746667	0,2	-0,568010
36,750000	0,2	-0,557064
36,753333	0,2	-0,546063
36,756667	0,2	-0,535147
36,760000	0,2	-0,524634
36,763333	0,2	-0,514993
36,766667	0,2	-0,506687
36,770000	0,2	-0,499869
36,773333	0,2	-0,494126
36,776667	0,2	-0,488819
36,780000	0,2	-0,483844
36,783333	0,2	-0,479866
36,786667	0,2	-0,477823
36,790000	0,2	-0,478580
36,793333	0,2	-0,482714
36,796667	0,2	-0,490056
36,800000	0,2	-0,499719
36,803333	0,2	-0,510704
36,806667	0,2	-0,522065
36,810000	0,2	-0,532711
36,813333	0,2	-0,541838
36,816667	0,2	-0,549478
36,820000	0,2	-0,556339
36,823333	0,2	-0,563327
36,826667	0,2	-0,571115
36,830000	0,2	-0,579716
36,833333	0,2	-0,588406
36,836667	0,2	-0,596199
36,840000	0,2	-0,602497
36,843333	0,2	-0,607232
36,846667	0,2	-0,610672
36,850000	0,2	-0,613287
36,853333	0,2	-0,615380
36,856667	0,2	-0,616942
36,860000	0,2	-0,617970
36,863333	0,2	-0,618575
36,866667	0,2	-0,618880
36,870000	0,2	-0,618988
36,873333	0,2	-0,618912
36,876667	0,2	-0,618598
36,880000	0,2	-0,618091
36,883333	0,2	-0,617701
36,886667	0,2	-0,617930
36,890000	0,2	-0,618997
36,893333	0,2	-0,620595
36,896667	0,2	-0,622292
36,900000	0,2	-0,623817
36,903333	0,2	-0,624958
36,906667	0,2	-0,625680
36,910000	0,2	-0,626413
36,913333	0,2	-0,627606
36,916667	0,2	-0,629078
36,920000	0,2	-0,630395
36,923333	0,2	-0,631472
36,926667	0,2	-0,632472
36,930000	0,2	-0,633529
36,933333	0,2	-0,634566
36,936667	0,2	-0,635216
36,940000	0,2	-0,634919
36,943333	0,2	-0,633365
36,946667	0,2	-0,631054
36,950000	0,2	-0,629000
36,953333	0,2	-0,627727
36,956667	0,2	-0,626974
36,960000	0,2	-0,626327
36,963333	0,2	-0,625731
36,966667	0,2	-0,625333
36,970000	0,2	-0,625185
36,973333	0,2	-0,625375
36,976667	0,2	-0,626102
36,980000	0,2	-0,627349
36,983333	0,2	-0,628855
36,986667	0,2	-0,630427
36,990000	0,2	-0,631996
36,993333	0,2	-0,633547
36,996667	0,2	-0,635090
37,000000	0,2	-0,636585
37,003333	0,2	-0,638088
37,006667	0,2	-0,639747
37,010000	0,2	-0,641295
37,013333	0,2	-0,642220
37,016667	0,2	-0,642468
37,020000	0,2	-0,642282
37,023333	0,2	-0,641762
37,026667	0,2	-0,640968
37,030000	0,2	-0,640150
37,033333	0,2	-0,639744
37,036667	0,2	-0,640036
37,040000	0,2	-0,641078
37,043333	0,2	-0,642951
37,046667	0,2	-0,645528
37,050000	0,2	-0,648036
37,053333	0,2	-0,649532
37,056667	0,2	-0,649773
37,060000	0,2	-0,649260
37,063333	0,2	-0,648633
37,066667	0,2	-0,648337
37,070000	0,2	-0,648773
37,073333	0,2	-0,650225
37,076667	0,2	-0,652450
37,080000	0,2	-0,654885
37,083333	0,2	-0,657186
37,086667	0,2	-0,659013
37,090000	0,2	-0,659897
37,093333	0,2	-0,659785
37,096667	0,2	-0,659199
37,100000	0,2	-0,658690
37,103333	0,2	-0,658491
37,106667	0,2	-0,658625
37,110000	0,2	-0,658976
37,113333	0,2	-0,659335
37,116667	0,2	-0,659697
37,120000	0,2	-0,660362
37,123333	0,2	-0,661595
37,126667	0,2	-0,663327
37,130000	0,2	-0,665055
37,133333	0,2	-0,666075
37,136667	0,2	-0,666113
37,140000	0,2	-0,665532
37,143333	0,2	-0,664923
37,146667	0,2	-0,664839
37,150000	0,2	-0,665653
37,153333	0,2	-0,667464
37,156667	0,2	-0,670156
37,160000	0,2	-0,673269
37,163333	0,2	-0,675945
37,166667	0,2	-0,677500
37,170000	0,2	-0,677955
37,173333	0,2	-0,677755
37,176667	0,2	-0,677183
37,180000	0,2	-0,676215
37,183333	0,2	-0,674828
37,186667	0,2	-0,673228
37,190000	0,2	-0,671737
37,193333	0,2	-0,670640
37,196667	0,2	-0,669964
37,200000	0,2	-0,669269
37,203333	0,2	-0,668071
37,206667	0,2	-0,666448
37,210000	0,2	-0,664916
37,213333	0,2	-0,664007
37,216667	0,2	-0,664059
37,220000	0,2	-0,665084
37,223333	0,2	-0,666850
37,226667	0,2	-0,669081
37,230000	0,2	-0,671405
37,233333	0,2	-0,673327
37,236667	0,2	-0,674409
37,240000	0,2	-0,674338
37,243333	0,2	-0,673038
37,246667	0,2	-0,670925
37,250000	0,2	-0,668750
37,253333	0,2	-0,667089
37,256667	0,2	-0,666018
37,260000	0,2	-0,665348
37,263333	0,2	-0,665086
37,266667	0,2	-0,665323
37,270000	0,2	-0,665796
37,273333	0,2	-0,666044
37,276667	0,2	-0,665911
37,280000	0,2	-0,665489
37,283333	0,2	-0,664864
37,286667	0,2	-0,664260
37,290000	0,2	-0,663981
37,293333	0,2	-0,664016
37,296667	0,2	-0,663976
37,300000	0,2	-0,663485
37,303333	0,2	-0,662657
37,306667	0,2	-0,662191
37,310000	0,2	-0,662827
37,313333	0,2	-0,664566
37,316667	0,2	-0,666549
37,320000	0,2	-0,667747
37,323333	0,2	-0,667689
37,326667	0,2	-0,666575
37,330000	0,2	-0,664902
37,333333	0,2	-0,663109
37,336667	0,2	-0,661467
37,340000	0,2	-0,660103
37,343333	0,2	-0,659096
37,346667	0,2	-0,658583
37,350000	0,2	-0,658721
37,353333	0,2	-0,659398
37,356667	0,2	-0,660037
37,360000	0,2	-0,660057
37,363333	0,2	-0,659647
37,366667	0,2	-0,659699
37,370000	0,2	-0,660751
37,373333	0,2	-0,662341
37,376667	0,2	-0,663591
37,380000	0,2	-0,664037
37,383333	0,2	-0,663830
37,386667	0,2	-0,663520
37,390000	0,2	-0,663479
37,393333	0,2	-0,663401
37,396667	0,2	-0,662819
37,400000	0,2	-0,661859
37,403333	0,2	-0,660881
37,406667	0,2	-0,659808
37,410000	0,2	-0,658437
37,413333	0,2	-0,657068
37,416667	0,2	-0,656187
37,420000	0,2	-0,655647
37,423333	0,2	-0,654683
37,426667	0,2	-0,652829
37,430000	0,2	-0,650761
37,433333	0,2	-0,649954
37,436667	0,2	-0,651334
37,440000	0,2	-0,654471
37,443333	0,2	-0,658042
37,446667	0,2	-0,660795
37,450000	0,2	-0,662190
37,453333	0,2	-0,662537
37,456667	0,2	-0,662626
37,460000	0,2	-0,662979
37,463333	0,2	-0,663396
37,466667	0,2	-0,663270
37,470000	0,2	-0,662167
37,473333	0,2	-0,660173
37,476667	0,2	-0,657925
37,480000	0,2	-0,656331
37,483333	0,2	-0,656090
37,486667	0,2	-0,657064
37,490000	0,2	-0,658306
37,493333	0,2	-0,659009
37,496667	0,2	-0,658903
37,500000	0,2	-0,657909
37,503333	0,2	-0,656085
37,506667	0,2	-0,653796
37,510000	0,2	-0,651762
37,513333	0,2	-0,650874
37,516667	0,2	-0,651693
37,520000	0,2	-0,653893
37,523333	0,2	-0,656406
37,526667	0,2	-0,658328
37,530000	0,2	-0,659367
37,533333	0,2	-0,659563
37,536667	0,2	-0,659189
37,540000	0,2	-0,658692
37,543333	0,2	-0,658392
37,546667	0,2	-0,658355
37,550000	0,2	-0,658508
37,553333	0,2	-0,658759
37,556667	0,2	-0,658930
37,560000	0,2	-0,658813
37,563333	0,2	-0,658482
37,566667	0,2	-0,658175
37,570000	0,2	-0,657959
37,573333	0,2	-0,657764
37,576667	0,2	-0,657541
37,580000	0,2	-0,657236
37,583333	0,2	-0,656578
37,586667	0,2	-0,655280
37,590000	0,2	-0,653555
37,593333	0,2	-0,651988
37,596667	0,2	-0,650947
37,600000	0,2	-0,650423
37,603333	0,2	-0,650243
37,606667	0,2	-0,650297
37,610000	0,2	-0,650613
37,613333	0,2	-0,651222
37,616667	0,2	-0,651999
37,620000	0,2	-0,652613
37,623333	0,2	-0,652705
37,626667	0,2	-0,652357
37,630000	0,2	-0,652254
37,633333	0,2	-0,653050
37,636667	0,2	-0,654572
37,640000	0,2	-0,655892
37,643333	0,2	-0,656312
37,646667	0,2	-0,656099
37,650000	0,2	-0,655999
37,653333	0,2	-0,656176
37,656667	0,2	-0,656049
37,660000	0,2	-0,655363
37,663333	0,2	-0,654786
37,666667	0,2	-0,655034
37,670000	0,2	-0,655972
37,673333	0,2	-0,656941
37,676667	0,2	-0,657614
37,680000	0,2	-0,658150
37,683333	0,2	-0,658597
37,686667	0,2	-0,658699
37,690000	0,2	-0,658260
37,693333	0,2	-0,657240
37,696667	0,2	-0,655711
37,700000	0,2	-0,654073
37,703333	0,2	-0,653000
37,706667	0,2	-0,652827
37,710000	0,2	-0,653177
37,713333	0,2	-0,653424
37,716667	0,2	-0,653316
37,720000	0,2	-0,652920
37,723333	0,2	-0,652313
37,726667	0,2	-0,651579
37,730000	0,2	-0,650877
37,733333	0,2	-0,650432
37,736667	0,2	-0,650480
37,740000	0,2	-0,650954
37,743333	0,2	-0,651493
37,746667	0,2	-0,652036
37,750000	0,2	-0,652956
37,753333	0,2	-0,654400
37,756667	0,2	-0,655915
37,760000	0,2	-0,656877
37,763333	0,2	-0,657110
37,766667	0,2	-0,656983
37,770000	0,2	-0,656768
37,773333	0,2	-0,656186
37,776667	0,2	-0,655023
37,780000	0,2	-0,653712
37,783333	0,2	-0,652837
37,786667	0,2	-0,652520
37,790000	0,2	-0,652501
37,793333	0,2	-0,652448
37,796667	0,2	-0,652096
37,800000	0,2	-0,651378
37,803333	0,2	-0,650683
37,806667	0,2	-0,650567
37,810000	0,2	-0,651002
37,813333	0,2	-0,651516
37,816667	0,2	-0,651827
37,820000	0,2	-0,651748
37,823333	0,2	-0,651021
37,826667	0,2	-0,649685
37,830000	0,2	-0,648315
37,833333	0,2	-0,647545
37,836667	0,2	-0,647434
37,840000	0,2	-0,647612
37,843333	0,2	-0,648036
37,846667	0,2	-0,649020
37,850000	0,2	-0,650425
37,853333	0,2	-0,651524
37,856667	0,2	-0,651776
37,860000	0,2	-0,651284
37,863333	0,2	-0,650572
37,866667	0,2	-0,650182
37,870000	0,2	-0,650284
37,873333	0,2	-0,650400
37,876667	0,2	-0,649753
37,880000	0,2	-0,648109
37,883333	0,2	-0,646014
37,886667	0,2	-0,644125
37,890000	0,2	-0,642752
37,893333	0,2	-0,641992
37,896667	0,2	-0,641742
37,900000	0,2	-0,641663
37,903333	0,2	-0,641501
37,906667	0,2	-0,641270
37,910000	0,2	-0,641092
37,913333	0,2	-0,641004
37,916667	0,2	-0,640774
37,920000	0,2	-0,640022
37,923333	0,2	-0,638717
37,926667	0,2	-0,637393
37,930000	0,2	-0,636697
37,933333	0,2	-0,636869
37,936667	0,2	-0,637748
37,940000	0,2	-0,639027
37,943333	0,2	-0,640319
37,946667	0,2	-0,641195
37,950000	0,2	-0,641398
37,953333	0,2	-0,641036
37,956667	0,2	-0,640353
37,960000	0,2	-0,639496
37,963333	0,2	-0,638743
37,966667	0,2	-0,638320
37,970000	0,2	-0,637855
37,973333	0,2	-0,636853
37,976667	0,2	-0,635589
37,980000	0,2	-0,634761
37,983333	0,2	-0,634544
37,986667	0,2	-0,634435
37,990000	0,2	-0,633855
37,993333	0,2	-0,632687
37,996667	0,2	-0,631337
38,000000	0,2	-0,630474
38,003333	0,2	-0,630754
38,006667	0,2	-0,632399
38,010000	0,2	-0,634911
38,013333	0,2	-0,637491
38,016667	0,2	-0,639435
38,020000	0,2	-0,640217
38,023333	0,2	-0,639783
38,026667	0,2	-0,638602
38,030000	0,2	-0,637177
38,033333	0,2	-0,635820
38,036667	0,2	-0,634867
38,040000	0,2	-0,634623
38,043333	0,2	-0,635008
38,046667	0,2	-0,635622
38,050000	0,2	-0,636157
38,053333	0,2	-0,636511
38,056667	0,2	-0,636681
38,060000	0,2	-0,636699
38,063333	0,2	-0,636552
38,066667	0,2	-0,636161
38,070000	0,2	-0,635535
38,073333	0,2	-0,634868
38,076667	0,2	-0,634372
38,080000	0,2	-0,634207
38,083333	0,2	-0,634543
38,086667	0,2	-0,635357
38,090000	0,2	-0,636207
38,093333	0,2	-0,636457
38,096667	0,2	-0,635735
38,100000	0,2	-0,634073
38,103333	0,2	-0,631649
38,106667	0,2	-0,628660
38,110000	0,2	-0,625301
38,113333	0,2	-0,621724
38,116667	0,2	-0,618199
38,120000	0,2	-0,615108
38,123333	0,2	-0,612526
38,126667	0,2	-0,609911
38,130000	0,2	-0,606523
38,133333	0,2	-0,602235
38,136667	0,2	-0,597649
38,140000	0,2	-0,593571
38,143333	0,2	-0,590556
38,146667	0,2	-0,588533
38,150000	0,2	-0,586877
38,153333	0,2	-0,585075
38,156667	0,2	-0,582988
38,160000	0,2	-0,580598
38,163333	0,2	-0,578033
38,166667	0,2	-0,575582
38,170000	0,2	-0,573384
38,173333	0,2	-0,571321
38,176667	0,2	-0,569359
38,180000	0,2	-0,567719
38,183333	0,2	-0,566567
38,186667	0,2	-0,565716
38,190000	0,2	-0,564761
38,193333	0,2	-0,563444
38,196667	0,2	-0,561902
38,200000	0,2	-0,560644
38,203333	0,2	-0,560296
38,206667	0,2	-0,561323
38,210000	0,2	-0,563852
38,213333	0,2	-0,567579
38,216667	0,2	-0,572010
38,220000	0,2	-0,576797
38,223333	0,2	-0,581647
38,226667	0,2	-0,586192
38,230000	0,2	-0,590200
38,233333	0,2	-0,593610
38,236667	0,2	-0,596379
38,240000	0,2	-0,598543
38,243333	0,2	-0,600351
38,246667	0,2	-0,602127
38,250000	0,2	-0,604046
38,253333	0,2	-0,606088
38,256667	0,2	-0,608185
38,260000	0,2	-0,610249
38,263333	0,2	-0,612008
38,266667	0,2	-0,613144
38,270000	0,2	-0,613668
38,273333	0,2	-0,613811
38,276667	0,2	-0,613706
38,280000	0,2	-0,613595
38,283333	0,2	-0,613869
38,286667	0,2	-0,614494
38,290000	0,2	-0,614882
38,293333	0,2	-0,614560
38,296667	0,2	-0,613603
38,300000	0,2	-0,612469
38,303333	0,2	-0,611802
38,306667	0,2	-0,612124
38,310000	0,2	-0,613398
38,313333	0,2	-0,615115
38,316667	0,2	-0,616824
38,320000	0,2	-0,618323
38,323333	0,2	-0,619404
38,326667	0,2	-0,619758
38,330000	0,2	-0,619332
38,333333	0,2	-0,618643
38,336667	0,2	-0,618416
38,340000	0,2	-0,618922
38,343333	0,2	-0,619835
38,346667	0,2	-0,620680
38,350000	0,2	-0,621185
38,353333	0,2	-0,621090
38,356667	0,2	-0,620037
38,360000	0,2	-0,618121
38,363333	0,2	-0,616153
38,366667	0,2	-0,615017
38,370000	0,2	-0,615069
38,373333	0,2	-0,616095
38,376667	0,2	-0,617510
38,380000	0,2	-0,618766
38,383333	0,2	-0,619706
38,386667	0,2	-0,620463
38,390000	0,2	-0,621102
38,393333	0,2	-0,621611
38,396667	0,2	-0,622082
38,400000	0,2	-0,622570
38,403333	0,2	-0,622964
38,406667	0,2	-0,623060
38,410000	0,2	-0,622682
38,413333	0,2	-0,621936
38,416667	0,2	-0,621166
38,420000	0,2	-0,620574
38,423333	0,2	-0,620179
38,426667	0,2	-0,619826
38,430000	0,2	-0,619167
38,433333	0,2	-0,618058
38,436667	0,2	-0,616956
38,440000	0,2	-0,616595
38,443333	0,2	-0,617289
38,446667	0,2	-0,618647
38,450000	0,2	-0,619842
38,453333	0,2	-0,620204
38,456667	0,2	-0,619657
38,460000	0,2	-0,618588
38,463333	0,2	-0,617595
38,466667	0,2	-0,617275
38,470000	0,2	-0,617704
38,473333	0,2	-0,618386
38,476667	0,2	-0,618918
38,480000	0,2	-0,619396
38,483333	0,2	-0,620183
38,486667	0,2	-0,621508
38,490000	0,2	-0,623257
38,493333	0,2	-0,624924
38,496667	0,2	-0,625752
38,500000	0,2	-0,625201
38,503333	0,2	-0,623433
38,506667	0,2	-0,621242
38,510000	0,2	-0,619377
38,513333	0,2	-0,617988
38,516667	0,2	-0,616783
38,520000	0,2	-0,615468
38,523333	0,2	-0,614009
38,526667	0,2	-0,612642
38,530000	0,2	-0,611676
38,533333	0,2	-0,611296
38,536667	0,2	-0,611568
38,540000	0,2	-0,612407
38,543333	0,2	-0,613555
38,546667	0,2	-0,614728
38,550000	0,2	-0,615570
38,553333	0,2	-0,615751
38,556667	0,2	-0,615376
38,560000	0,2	-0,614945
38,563333	0,2	-0,614947
38,566667	0,2	-0,615467
38,570000	0,2	-0,615980
38,573333	0,2	-0,615930
38,576667	0,2	-0,615428
38,580000	0,2	-0,614993
38,583333	0,2	-0,614846
38,586667	0,2	-0,614734
38,590000	0,2	-0,614343
38,593333	0,2	-0,613639
38,596667	0,2	-0,612747
38,600000	0,2	-0,611782
38,603333	0,2	-0,610892
38,606667	0,2	-0,610287
38,610000	0,2	-0,610071
38,613333	0,2	-0,610109
38,616667	0,2	-0,610211
38,620000	0,2	-0,610360
38,623333	0,2	-0,610581
38,626667	0,2	-0,610841
38,630000	0,2	-0,611187
38,633333	0,2	-0,611668
38,636667	0,2	-0,612139
38,640000	0,2	-0,612548
38,643333	0,2	-0,613224
38,646667	0,2	-0,614562
38,650000	0,2	-0,616638
38,653333	0,2	-0,619019
38,656667	0,2	-0,620723
38,660000	0,2	-0,620823
38,663333	0,2	-0,619300
38,666667	0,2	-0,616939
38,670000	0,2	-0,614524
38,673333	0,2	-0,612524
38,676667	0,2	-0,611237
38,680000	0,2	-0,610649
38,683333	0,2	-0,610323
38,686667	0,2	-0,609675
38,690000	0,2	-0,608427
38,693333	0,2	-0,606997
38,696667	0,2	-0,606140
38,700000	0,2	-0,606083
38,703333	0,2	-0,606411
38,706667	0,2	-0,606623
38,710000	0,2	-0,606501
38,713333	0,2	-0,606181
38,716667	0,2	-0,606054
38,720000	0,2	-0,606517
38,723333	0,2	-0,607671
38,726667	0,2	-0,609288
38,730000	0,2	-0,610963
38,733333	0,2	-0,612253
38,736667	0,2	-0,612957
38,740000	0,2	-0,613149
38,743333	0,2	-0,612993
38,746667	0,2	-0,612675
38,750000	0,2	-0,612206
38,753333	0,2	-0,611386
38,756667	0,2	-0,610285
38,760000	0,2	-0,609355
38,763333	0,2	-0,608899
38,766667	0,2	-0,608795
38,770000	0,2	-0,608767
38,773333	0,2	-0,608624
38,776667	0,2	-0,608117
38,780000	0,2	-0,606993
38,783333	0,2	-0,605450
38,786667	0,2	-0,604101
38,790000	0,2	-0,603376
38,793333	0,2	-0,603280
38,796667	0,2	-0,603663
38,800000	0,2	-0,604406
38,803333	0,2	-0,605416
38,806667	0,2	-0,606566
38,810000	0,2	-0,607564
38,813333	0,2	-0,607928
38,816667	0,2	-0,607471
38,820000	0,2	-0,606691
38,823333	0,2	-0,606259
38,826667	0,2	-0,606319
38,830000	0,2	-0,606522
38,833333	0,2	-0,606356
38,836667	0,2	-0,605383
38,840000	0,2	-0,603608
38,843333	0,2	-0,601603
38,846667	0,2	-0,600028
38,850000	0,2	-0,599312
38,853333	0,2	-0,599727
38,856667	0,2	-0,601158
38,860000	0,2	-0,602941
38,863333	0,2	-0,604251
38,866667	0,2	-0,604495
38,870000	0,2	-0,603606
38,873333	0,2	-0,602144
38,876667	0,2	-0,600792
38,880000	0,2	-0,599800
38,883333	0,2	-0,599085
38,886667	0,2	-0,598528
38,890000	0,2	-0,598005
38,893333	0,2	-0,597560
38,896667	0,2	-0,597572
38,900000	0,2	-0,598222
38,903333	0,2	-0,599034
38,906667	0,2	-0,599537
38,910000	0,2	-0,599929
38,913333	0,2	-0,600444
38,916667	0,2	-0,600584
38,920000	0,2	-0,599638
38,923333	0,2	-0,597577
38,926667	0,2	-0,595075
38,930000	0,2	-0,593046
38,933333	0,2	-0,592218
38,936667	0,2	-0,592715
38,940000	0,2	-0,594062
38,943333	0,2	-0,595682
38,946667	0,2	-0,597199
38,950000	0,2	-0,598322
38,953333	0,2	-0,598857
38,956667	0,2	-0,598854
38,960000	0,2	-0,598677
38,963333	0,2	-0,598852
38,966667	0,2	-0,599592
38,970000	0,2	-0,600597
38,973333	0,2	-0,601325
38,976667	0,2	-0,601308
38,980000	0,2	-0,600484
38,983333	0,2	-0,599131
38,986667	0,2	-0,597337
38,990000	0,2	-0,595133
38,993333	0,2	-0,593084
38,996667	0,2	-0,592081
39,000000	0,2	-0,592616
39,003333	0,2	-0,594450
39,006667	0,2	-0,596836
39,010000	0,2	-0,599026
39,013333	0,2	-0,600565
39,016667	0,2	-0,601244
39,020000	0,2	-0,601020
39,023333	0,2	-0,600052
39,026667	0,2	-0,598818
39,030000	0,2	-0,598102
39,033333	0,2	-0,598603
39,036667	0,2	-0,600367
39,040000	0,2	-0,602704
39,043333	0,2	-0,604560
39,046667	0,2	-0,604963
39,050000	0,2	-0,603608
39,053333	0,2	-0,601159
39,056667	0,2	-0,598691
39,060000	0,2	-0,596845
39,063333	0,2	-0,595650
39,066667	0,2	-0,594886
39,070000	0,2	-0,594329
39,073333	0,2	-0,593770
39,076667	0,2	-0,593193
39,080000	0,2	-0,592855
39,083333	0,2	-0,593011
39,086667	0,2	-0,593689
39,090000	0,2	-0,594650
39,093333	0,2	-0,595456
39,096667	0,2	-0,595634
39,100000	0,2	-0,594848
39,103333	0,2	-0,593161
39,106667	0,2	-0,591185
39,110000	0,2	-0,589770
39,113333	0,2	-0,589297
39,116667	0,2	-0,589313
39,120000	0,2	-0,589135
39,123333	0,2	-0,588652
39,126667	0,2	-0,588348
39,130000	0,2	-0,588637
39,133333	0,2	-0,589313
39,136667	0,2	-0,589736
39,140000	0,2	-0,589521
39,143333	0,2	-0,588979
39,146667	0,2	-0,588746
39,150000	0,2	-0,589096
39,153333	0,2	-0,589840
39,156667	0,2	-0,590585
39,160000	0,2	-0,590846
39,163333	0,2	-0,590422
39,166667	0,2	-0,589655
39,170000	0,2	-0,589062
39,173333	0,2	-0,588862
39,176667	0,2	-0,589020
39,180000	0,2	-0,589512
39,183333	0,2	-0,590253
39,186667	0,2	-0,591019
39,190000	0,2	-0,591756
39,193333	0,2	-0,592648
39,196667	0,2	-0,593646
39,200000	0,2	-0,594387
39,203333	0,2	-0,594719
39,206667	0,2	-0,594880
39,210000	0,2	-0,595146
39,213333	0,2	-0,595521
39,216667	0,2	-0,595692
39,220000	0,2	-0,595256
39,223333	0,2	-0,594038
39,226667	0,2	-0,592255
39,230000	0,2	-0,590459
39,233333	0,2	-0,589281
39,236667	0,2	-0,589089
39,240000	0,2	-0,589803
39,243333	0,2	-0,591052
39,246667	0,2	-0,592518
39,250000	0,2	-0,593984
39,253333	0,2	-0,595178
39,256667	0,2	-0,595762
39,260000	0,2	-0,595472
39,263333	0,2	-0,594392
39,266667	0,2	-0,592962
39,270000	0,2	-0,591601
39,273333	0,2	-0,590502
39,276667	0,2	-0,589753
39,280000	0,2	-0,589467
39,283333	0,2	-0,589762
39,286667	0,2	-0,590555
39,290000	0,2	-0,591458
39,293333	0,2	-0,591986
39,296667	0,2	-0,591821
39,300000	0,2	-0,590866
39,303333	0,2	-0,589265
39,306667	0,2	-0,587524
39,310000	0,2	-0,586166
39,313333	0,2	-0,585108
39,316667	0,2	-0,583893
39,320000	0,2	-0,582460
39,323333	0,2	-0,581187
39,326667	0,2	-0,580512
39,330000	0,2	-0,580739
39,333333	0,2	-0,581931
39,336667	0,2	-0,583994
39,340000	0,2	-0,586580
39,343333	0,2	-0,588931
39,346667	0,2	-0,590395
39,350000	0,2	-0,590926
39,353333	0,2	-0,590935
39,356667	0,2	-0,591025
39,360000	0,2	-0,591554
39,363333	0,2	-0,592191
39,366667	0,2	-0,592250
39,370000	0,2	-0,591487
39,373333	0,2	-0,590376
39,376667	0,2	-0,589628
39,380000	0,2	-0,589521
39,383333	0,2	-0,589876
39,386667	0,2	-0,590471
39,390000	0,2	-0,591105
39,393333	0,2	-0,591408
39,396667	0,2	-0,590947
39,400000	0,2	-0,589643
39,403333	0,2	-0,587955
39,406667	0,2	-0,586557
39,410000	0,2	-0,585950
39,413333	0,2	-0,586208
39,416667	0,2	-0,586971
39,420000	0,2	-0,587739
39,423333	0,2	-0,588185
39,426667	0,2	-0,588275
39,430000	0,2	-0,588134
39,433333	0,2	-0,587850
39,436667	0,2	-0,587353
39,440000	0,2	-0,586401
39,443333	0,2	-0,584839
39,446667	0,2	-0,582918
39,450000	0,2	-0,581190
39,453333	0,2	-0,580138
39,456667	0,2	-0,579880
39,460000	0,2	-0,580140
39,463333	0,2	-0,580496
39,466667	0,2	-0,580724
39,470000	0,2	-0,580900
39,473333	0,2	-0,581233
39,476667	0,2	-0,581906
39,480000	0,2	-0,582970
39,483333	0,2	-0,584368
39,486667	0,2	-0,585925
39,490000	0,2	-0,587209
39,493333	0,2	-0,587681
39,496667	0,2	-0,587217
39,500000	0,2	-0,586269
39,503333	0,2	-0,585306
39,506667	0,2	-0,584416
39,510000	0,2	-0,583495
39,513333	0,2	-0,582437
39,516667	0,2	-0,581162
39,520000	0,2	-0,579755
39,523333	0,2	-0,578639
39,526667	0,2	-0,578318
39,530000	0,2	-0,578722
39,533333	0,2	-0,579123
39,536667	0,2	-0,578916
39,540000	0,2	-0,578180
39,543333	0,2	-0,577441
39,546667	0,2	-0,577120
39,550000	0,2	-0,577280
39,553333	0,2	-0,577737
39,556667	0,2	-0,578321
39,560000	0,2	-0,578925
39,563333	0,2	-0,579482
39,566667	0,2	-0,580053
39,570000	0,2	-0,580761
39,573333	0,2	-0,581538
39,576667	0,2	-0,582151
39,580000	0,2	-0,582484
39,583333	0,2	-0,582618
39,586667	0,2	-0,582573
39,590000	0,2	-0,582205
39,593333	0,2	-0,581419
39,596667	0,2	-0,580304
39,600000	0,2	-0,579072
39,603333	0,2	-0,577930
39,606667	0,2	-0,576888
39,610000	0,2	-0,575825
39,613333	0,2	-0,574881
39,616667	0,2	-0,574467
39,620000	0,2	-0,574775
39,623333	0,2	-0,575565
39,626667	0,2	-0,576335
39,630000	0,2	-0,576743
39,633333	0,2	-0,577029
39,636667	0,2	-0,577757
39,640000	0,2	-0,579124
39,643333	0,2	-0,580686
39,646667	0,2	-0,581701
39,650000	0,2	-0,581661
39,653333	0,2	-0,580565
39,656667	0,2	-0,578900
39,660000	0,2	-0,577498
39,663333	0,2	-0,577102
39,666667	0,2	-0,577786
39,670000	0,2	-0,578933
39,673333	0,2	-0,579884
39,676667	0,2	-0,580353
39,680000	0,2	-0,580206
39,683333	0,2	-0,579314
39,686667	0,2	-0,577737
39,690000	0,2	-0,575737
39,693333	0,2	-0,573698
39,696667	0,2	-0,572084
39,700000	0,2	-0,571016
39,703333	0,2	-0,570162
39,706667	0,2	-0,569393
39,710000	0,2	-0,569073
39,713333	0,2	-0,569557
39,716667	0,2	-0,570908
39,720000	0,2	-0,573052
39,723333	0,2	-0,575802
39,726667	0,2	-0,578751
39,730000	0,2	-0,581269
39,733333	0,2	-0,582554
39,736667	0,2	-0,582033
39,740000	0,2	-0,579949
39,743333	0,2	-0,577341
39,746667	0,2	-0,575379
39,750000	0,2	-0,574613
39,753333	0,2	-0,574719
39,756667	0,2	-0,575118
39,760000	0,2	-0,575669
39,763333	0,2	-0,576439
39,766667	0,2	-0,577384
39,770000	0,2	-0,578491
39,773333	0,2	-0,579656
39,776667	0,2	-0,580377
39,780000	0,2	-0,580040
39,783333	0,2	-0,578568
39,786667	0,2	-0,576680
39,790000	0,2	-0,575375
39,793333	0,2	-0,575103
39,796667	0,2	-0,575535
39,800000	0,2	-0,575943
39,803333	0,2	-0,575575
39,806667	0,2	-0,573962
39,810000	0,2	-0,571438
39,813333	0,2	-0,569418
39,816667	0,2	-0,569519
39,820000	0,2	-0,572134
39,823333	0,2	-0,576204
39,826667	0,2	-0,580167
39,830000	0,2	-0,582915
39,833333	0,2	-0,584084
39,836667	0,2	-0,583671
39,840000	0,2	-0,581813
39,843333	0,2	-0,579077
39,846667	0,2	-0,576472
39,850000	0,2	-0,574876
39,853333	0,2	-0,574470
39,856667	0,2	-0,574781
39,860000	0,2	-0,575239
39,863333	0,2	-0,575441
39,866667	0,2	-0,574943
39,870000	0,2	-0,573454
39,873333	0,2	-0,571418
39,876667	0,2	-0,569889
39,880000	0,2	-0,569580
39,883333	0,2	-0,570266
39,886667	0,2	-0,571296
39,890000	0,2	-0,572342
39,893333	0,2	-0,573415
39,896667	0,2	-0,574509
39,900000	0,2	-0,575504
39,903333	0,2	-0,576218
39,906667	0,2	-0,576449
39,910000	0,2	-0,576061
39,913333	0,2	-0,575052
39,916667	0,2	-0,573598
39,920000	0,2	-0,571886
39,923333	0,2	-0,569923
39,926667	0,2	-0,567897
39,930000	0,2	-0,566396
39,933333	0,2	-0,565869
39,936667	0,2	-0,566156
39,940000	0,2	-0,566747
39,943333	0,2	-0,567302
39,946667	0,2	-0,567790
39,950000	0,2	-0,568248
39,953333	0,2	-0,568683
39,956667	0,2	-0,569107
39,960000	0,2	-0,569412
39,963333	0,2	-0,569365
39,966667	0,2	-0,568957
39,970000	0,2	-0,568514
39,973333	0,2	-0,568282
39,976667	0,2	-0,568152
39,980000	0,2	-0,567850
39,983333	0,2	-0,567250
39,986667	0,2	-0,566617
39,990000	0,2	-0,566428
39,993333	0,2	-0,566821
39,996667	0,2	-0,567506
40,000000	0,2	-0,568227
