# Supplementary material for: Dynamics of the compartmentalized Streptomyces chromosome during metabolic differentiation
Source: Nat Commun. 2021 Sep 1;12:5221. doi: 10.1038/s41467-021-25462-1 (PMC8410849; doi:10.1038/s41467-021-25462-1)
Supplement: Supplementary file 9 — Source Data [file 41467_2021_25462_MOESM9_ESM.zip › Source Data/Source_data_Supplementary-Fig_2C/WT_48h_4.txt]

File Path	chrom://actine-inst-00/ChromeleonLocal/Instrument Data/U3000/utilisateurs/Herve/stephanie congo 30-04-2021/05-05-21-congoSteph-insert-1.seq/845.smp/UV_VIS_2.channel/UV_VIS_2.chm
Channel	UV_VIS_2

Injection Information:
Data Vault	ChromeleonLocal
Injection	105-WT-MP5-48H-NT-RAYAN1
Injection Number	105
Position	BD1
Comment	
Processing Method	Basic Quantitative
Instrument Method	Meth Congo40min
Type	Unknown
Status	Finished
Injection Date	13/05/2021
Injection Time	15:43:55
Injection Volume (µl)	80,000
Dilution Factor	1,0000
Weight	1,0000

Chromatogram Data Information:
Time Min. (min)	0,000000
Time Max. (min)	40,000000
Data Points	12001
Detector	UV
Generating Data System	Chromeleon 7.2.9.11323
Exporting Data System	Chromeleon 7.2.9.0
Operator	Instrument Controller
Signal Quantity	Absorbance
Signal Unit	mAU
Signal Min.	-2,839979
Signal Max.	154,977258
Channel	UV_VIS_2
Driver Name	DAD3000.dll
Channel Type	Evaluation
Min. Step (s)	0,2
Max. Step (s)	0,2
Average Step (s)	0,2

Signal Parameter Information:
Signal Info	WVL:297 nm

Chromatogram Data:
Time (min)	Step (s)	Value (mAU)
0,000000	n.a.	0,000000
0,003333	0,2	-0,000454
0,006667	0,2	-0,003722
0,010000	0,2	-0,014634
0,013333	0,2	-0,037313
0,016667	0,2	-0,070475
0,020000	0,2	-0,106721
0,023333	0,2	-0,136825
0,026667	0,2	-0,154741
0,030000	0,2	-0,159511
0,033333	0,2	-0,154208
0,036667	0,2	-0,143803
0,040000	0,2	-0,133104
0,043333	0,2	-0,125294
0,046667	0,2	-0,121314
0,050000	0,2	-0,120260
0,053333	0,2	-0,120665
0,056667	0,2	-0,121492
0,060000	0,2	-0,122101
0,063333	0,2	-0,121945
0,066667	0,2	-0,120753
0,070000	0,2	-0,118781
0,073333	0,2	-0,116676
0,076667	0,2	-0,115212
0,080000	0,2	-0,114987
0,083333	0,2	-0,115997
0,086667	0,2	-0,117577
0,090000	0,2	-0,119013
0,093333	0,2	-0,120070
0,096667	0,2	-0,120890
0,100000	0,2	-0,121813
0,103333	0,2	-0,123277
0,106667	0,2	-0,125421
0,110000	0,2	-0,127953
0,113333	0,2	-0,130454
0,116667	0,2	-0,132616
0,120000	0,2	-0,134486
0,123333	0,2	-0,136606
0,126667	0,2	-0,139493
0,130000	0,2	-0,143009
0,133333	0,2	-0,146720
0,136667	0,2	-0,150705
0,140000	0,2	-0,155429
0,143333	0,2	-0,160845
0,146667	0,2	-0,166020
0,150000	0,2	-0,169850
0,153333	0,2	-0,172062
0,156667	0,2	-0,173342
0,160000	0,2	-0,174705
0,163333	0,2	-0,176919
0,166667	0,2	-0,180149
0,170000	0,2	-0,183950
0,173333	0,2	-0,187823
0,176667	0,2	-0,191717
0,180000	0,2	-0,196000
0,183333	0,2	-0,201156
0,186667	0,2	-0,207327
0,190000	0,2	-0,213948
0,193333	0,2	-0,220065
0,196667	0,2	-0,225023
0,200000	0,2	-0,228874
0,203333	0,2	-0,232091
0,206667	0,2	-0,234990
0,210000	0,2	-0,237654
0,213333	0,2	-0,240254
0,216667	0,2	-0,243226
0,220000	0,2	-0,246829
0,223333	0,2	-0,250663
0,226667	0,2	-0,254129
0,230000	0,2	-0,257232
0,233333	0,2	-0,260541
0,236667	0,2	-0,264395
0,240000	0,2	-0,268424
0,243333	0,2	-0,271999
0,246667	0,2	-0,274890
0,250000	0,2	-0,277451
0,253333	0,2	-0,280398
0,256667	0,2	-0,284302
0,260000	0,2	-0,289228
0,263333	0,2	-0,294903
0,266667	0,2	-0,300974
0,270000	0,2	-0,307104
0,273333	0,2	-0,313184
0,276667	0,2	-0,319364
0,280000	0,2	-0,325682
0,283333	0,2	-0,331851
0,286667	0,2	-0,337415
0,290000	0,2	-0,342039
0,293333	0,2	-0,345797
0,296667	0,2	-0,349147
0,300000	0,2	-0,352534
0,303333	0,2	-0,356088
0,306667	0,2	-0,359663
0,310000	0,2	-0,363198
0,313333	0,2	-0,367025
0,316667	0,2	-0,371496
0,320000	0,2	-0,376377
0,323333	0,2	-0,381059
0,326667	0,2	-0,385218
0,330000	0,2	-0,388957
0,333333	0,2	-0,392666
0,336667	0,2	-0,396908
0,340000	0,2	-0,402188
0,343333	0,2	-0,408655
0,346667	0,2	-0,415965
0,350000	0,2	-0,423344
0,353333	0,2	-0,429908
0,356667	0,2	-0,435237
0,360000	0,2	-0,439698
0,363333	0,2	-0,444016
0,366667	0,2	-0,448678
0,370000	0,2	-0,453779
0,373333	0,2	-0,459199
0,376667	0,2	-0,464807
0,380000	0,2	-0,470461
0,383333	0,2	-0,475980
0,386667	0,2	-0,481293
0,390000	0,2	-0,486385
0,393333	0,2	-0,491238
0,396667	0,2	-0,495983
0,400000	0,2	-0,500760
0,403333	0,2	-0,505505
0,406667	0,2	-0,510044
0,410000	0,2	-0,514267
0,413333	0,2	-0,518300
0,416667	0,2	-0,522601
0,420000	0,2	-0,527705
0,423333	0,2	-0,533958
0,426667	0,2	-0,541460
0,430000	0,2	-0,549972
0,433333	0,2	-0,558819
0,436667	0,2	-0,567130
0,440000	0,2	-0,574345
0,443333	0,2	-0,580637
0,446667	0,2	-0,586785
0,450000	0,2	-0,593572
0,453333	0,2	-0,601207
0,456667	0,2	-0,609195
0,460000	0,2	-0,616687
0,463333	0,2	-0,623092
0,466667	0,2	-0,628541
0,470000	0,2	-0,633744
0,473333	0,2	-0,639278
0,476667	0,2	-0,645035
0,480000	0,2	-0,650545
0,483333	0,2	-0,655678
0,486667	0,2	-0,660830
0,490000	0,2	-0,666682
0,493333	0,2	-0,673806
0,496667	0,2	-0,682164
0,500000	0,2	-0,691154
0,503333	0,2	-0,700186
0,506667	0,2	-0,708849
0,510000	0,2	-0,716790
0,513333	0,2	-0,724100
0,516667	0,2	-0,731507
0,520000	0,2	-0,739656
0,523333	0,2	-0,748482
0,526667	0,2	-0,757451
0,530000	0,2	-0,766066
0,533333	0,2	-0,774101
0,536667	0,2	-0,781459
0,540000	0,2	-0,788049
0,543333	0,2	-0,794040
0,546667	0,2	-0,800082
0,550000	0,2	-0,806991
0,553333	0,2	-0,815222
0,556667	0,2	-0,824619
0,560000	0,2	-0,834486
0,563333	0,2	-0,843939
0,566667	0,2	-0,852379
0,570000	0,2	-0,859784
0,573333	0,2	-0,866865
0,576667	0,2	-0,874849
0,580000	0,2	-0,884627
0,583333	0,2	-0,896006
0,586667	0,2	-0,907955
0,590000	0,2	-0,919493
0,593333	0,2	-0,930208
0,596667	0,2	-0,940301
0,600000	0,2	-0,950295
0,603333	0,2	-0,960484
0,606667	0,2	-0,970625
0,610000	0,2	-0,980281
0,613333	0,2	-0,989270
0,616667	0,2	-0,997745
0,620000	0,2	-1,006089
0,623333	0,2	-1,014751
0,626667	0,2	-1,024020
0,630000	0,2	-1,033810
0,633333	0,2	-1,043457
0,636667	0,2	-1,052077
0,640000	0,2	-1,059608
0,643333	0,2	-1,067287
0,646667	0,2	-1,076676
0,650000	0,2	-1,088309
0,653333	0,2	-1,101428
0,656667	0,2	-1,114844
0,660000	0,2	-1,127956
0,663333	0,2	-1,141203
0,666667	0,2	-1,155401
0,670000	0,2	-1,170600
0,673333	0,2	-1,186061
0,676667	0,2	-1,201125
0,680000	0,2	-1,215631
0,683333	0,2	-1,229783
0,686667	0,2	-1,243869
0,690000	0,2	-1,257973
0,693333	0,2	-1,271965
0,696667	0,2	-1,285656
0,700000	0,2	-1,298862
0,703333	0,2	-1,311624
0,706667	0,2	-1,324526
0,710000	0,2	-1,338332
0,713333	0,2	-1,353127
0,716667	0,2	-1,368066
0,720000	0,2	-1,382059
0,723333	0,2	-1,394786
0,726667	0,2	-1,407176
0,730000	0,2	-1,420818
0,733333	0,2	-1,436788
0,736667	0,2	-1,454863
0,740000	0,2	-1,473768
0,743333	0,2	-1,492212
0,746667	0,2	-1,509595
0,750000	0,2	-1,525952
0,753333	0,2	-1,541642
0,756667	0,2	-1,557220
0,760000	0,2	-1,573303
0,763333	0,2	-1,590158
0,766667	0,2	-1,607445
0,770000	0,2	-1,624664
0,773333	0,2	-1,641642
0,776667	0,2	-1,658275
0,780000	0,2	-1,674242
0,783333	0,2	-1,689269
0,786667	0,2	-1,703443
0,790000	0,2	-1,717334
0,793333	0,2	-1,731784
0,796667	0,2	-1,747319
0,800000	0,2	-1,763753
0,803333	0,2	-1,780424
0,806667	0,2	-1,796780
0,810000	0,2	-1,812925
0,813333	0,2	-1,829652
0,816667	0,2	-1,847785
0,820000	0,2	-1,867586
0,823333	0,2	-1,888720
0,826667	0,2	-1,910258
0,830000	0,2	-1,930811
0,833333	0,2	-1,949274
0,836667	0,2	-1,965773
0,840000	0,2	-1,981863
0,843333	0,2	-1,999389
0,846667	0,2	-2,018856
0,850000	0,2	-2,039063
0,853333	0,2	-2,058172
0,856667	0,2	-2,075208
0,860000	0,2	-2,090783
0,863333	0,2	-2,106169
0,866667	0,2	-2,121965
0,870000	0,2	-2,137923
0,873333	0,2	-2,153363
0,876667	0,2	-2,167701
0,880000	0,2	-2,181231
0,883333	0,2	-2,195212
0,886667	0,2	-2,211085
0,890000	0,2	-2,229834
0,893333	0,2	-2,251273
0,896667	0,2	-2,273670
0,900000	0,2	-2,295035
0,903333	0,2	-2,314749
0,906667	0,2	-2,333370
0,910000	0,2	-2,351555
0,913333	0,2	-2,369671
0,916667	0,2	-2,387692
0,920000	0,2	-2,405055
0,923333	0,2	-2,420981
0,926667	0,2	-2,435077
0,930000	0,2	-2,447528
0,933333	0,2	-2,458781
0,936667	0,2	-2,469448
0,940000	0,2	-2,480387
0,943333	0,2	-2,492340
0,946667	0,2	-2,505389
0,950000	0,2	-2,518771
0,953333	0,2	-2,531251
0,956667	0,2	-2,541978
0,960000	0,2	-2,551332
0,963333	0,2	-2,561013
0,966667	0,2	-2,573028
0,970000	0,2	-2,588305
0,973333	0,2	-2,606268
0,976667	0,2	-2,625512
0,980000	0,2	-2,644411
0,983333	0,2	-2,661267
0,986667	0,2	-2,674793
0,990000	0,2	-2,684925
0,993333	0,2	-2,693082
0,996667	0,2	-2,701406
1,000000	0,2	-2,711315
1,003333	0,2	-2,722519
1,006667	0,2	-2,733434
1,010000	0,2	-2,742459
1,013333	0,2	-2,748917
1,016667	0,2	-2,753146
1,020000	0,2	-2,756080
1,023333	0,2	-2,758712
1,026667	0,2	-2,761736
1,030000	0,2	-2,765436
1,033333	0,2	-2,769601
1,036667	0,2	-2,773642
1,040000	0,2	-2,776977
1,043333	0,2	-2,779390
1,046667	0,2	-2,781335
1,050000	0,2	-2,783762
1,053333	0,2	-2,787604
1,056667	0,2	-2,793710
1,060000	0,2	-2,802464
1,063333	0,2	-2,812804
1,066667	0,2	-2,822517
1,070000	0,2	-2,829832
1,073333	0,2	-2,834190
1,076667	0,2	-2,836083
1,080000	0,2	-2,836813
1,083333	0,2	-2,837717
1,086667	0,2	-2,839064
1,090000	0,2	-2,839979
1,093333	0,2	-2,839531
1,096667	0,2	-2,837565
1,100000	0,2	-2,834479
1,103333	0,2	-2,830677
1,106667	0,2	-2,826374
1,110000	0,2	-2,821641
1,113333	0,2	-2,816587
1,116667	0,2	-2,811669
1,120000	0,2	-2,807834
1,123333	0,2	-2,806150
1,126667	0,2	-2,806909
1,130000	0,2	-2,809067
1,133333	0,2	-2,810880
1,136667	0,2	-2,811024
1,140000	0,2	-2,809047
1,143333	0,2	-2,805175
1,146667	0,2	-2,799937
1,150000	0,2	-2,793865
1,153333	0,2	-2,787518
1,156667	0,2	-2,781408
1,160000	0,2	-2,775526
1,163333	0,2	-2,769239
1,166667	0,2	-2,761869
1,170000	0,2	-2,753241
1,173333	0,2	-2,743611
1,176667	0,2	-2,733257
1,180000	0,2	-2,722479
1,183333	0,2	-2,711753
1,186667	0,2	-2,701552
1,190000	0,2	-2,692126
1,193333	0,2	-2,683497
1,196667	0,2	-2,675525
1,200000	0,2	-2,668135
1,203333	0,2	-2,661678
1,206667	0,2	-2,656821
1,210000	0,2	-2,653782
1,213333	0,2	-2,651778
1,216667	0,2	-2,649442
1,220000	0,2	-2,645723
1,223333	0,2	-2,640329
1,226667	0,2	-2,633621
1,230000	0,2	-2,626346
1,233333	0,2	-2,619220
1,236667	0,2	-2,612458
1,240000	0,2	-2,605612
1,243333	0,2	-2,597764
1,246667	0,2	-2,588149
1,250000	0,2	-2,576873
1,253333	0,2	-2,564808
1,256667	0,2	-2,552760
1,260000	0,2	-2,540974
1,263333	0,2	-2,529344
1,266667	0,2	-2,517770
1,270000	0,2	-2,506304
1,273333	0,2	-2,495278
1,276667	0,2	-2,485328
1,280000	0,2	-2,476936
1,283333	0,2	-2,470008
1,286667	0,2	-2,463951
1,290000	0,2	-2,457963
1,293333	0,2	-2,451489
1,296667	0,2	-2,444499
1,300000	0,2	-2,437282
1,303333	0,2	-2,430338
1,306667	0,2	-2,424230
1,310000	0,2	-2,418894
1,313333	0,2	-2,413458
1,316667	0,2	-2,407028
1,320000	0,2	-2,399294
1,323333	0,2	-2,390265
1,326667	0,2	-2,379832
1,330000	0,2	-2,367940
1,333333	0,2	-2,355174
1,336667	0,2	-2,342751
1,340000	0,2	-2,331675
1,343333	0,2	-2,322083
1,346667	0,2	-2,313492
1,350000	0,2	-2,305308
1,353333	0,2	-2,297162
1,356667	0,2	-2,289190
1,360000	0,2	-2,281991
1,363333	0,2	-2,276134
1,366667	0,2	-2,271671
1,370000	0,2	-2,267977
1,373333	0,2	-2,263989
1,376667	0,2	-2,258714
1,380000	0,2	-2,251788
1,383333	0,2	-2,243780
1,386667	0,2	-2,235643
1,390000	0,2	-2,227904
1,393333	0,2	-2,220617
1,396667	0,2	-2,213471
1,400000	0,2	-2,205837
1,403333	0,2	-2,197463
1,406667	0,2	-2,188918
1,410000	0,2	-2,180958
1,413333	0,2	-2,173832
1,416667	0,2	-2,167309
1,420000	0,2	-2,161073
1,423333	0,2	-2,154998
1,426667	0,2	-2,149029
1,430000	0,2	-2,142905
1,433333	0,2	-2,136306
1,436667	0,2	-2,129345
1,440000	0,2	-2,122667
1,443333	0,2	-2,117042
1,446667	0,2	-2,112897
1,450000	0,2	-2,110083
1,453333	0,2	-2,107981
1,456667	0,2	-2,105832
1,460000	0,2	-2,103055
1,463333	0,2	-2,099367
1,466667	0,2	-2,094715
1,470000	0,2	-2,089166
1,473333	0,2	-2,082841
1,476667	0,2	-2,075989
1,480000	0,2	-2,069031
1,483333	0,2	-2,062363
1,486667	0,2	-2,056132
1,490000	0,2	-2,050246
1,493333	0,2	-2,044515
1,496667	0,2	-2,038707
1,500000	0,2	-2,032697
1,503333	0,2	-2,026702
1,506667	0,2	-2,021141
1,510000	0,2	-2,016425
1,513333	0,2	-2,013084
1,516667	0,2	-2,011410
1,520000	0,2	-2,010778
1,523333	0,2	-2,009970
1,526667	0,2	-2,008146
1,530000	0,2	-2,005051
1,533333	0,2	-2,000521
1,536667	0,2	-1,994553
1,540000	0,2	-1,987872
1,543333	0,2	-1,981664
1,546667	0,2	-1,976696
1,550000	0,2	-1,972959
1,553333	0,2	-1,969860
1,556667	0,2	-1,966459
1,560000	0,2	-1,961817
1,563333	0,2	-1,955606
1,566667	0,2	-1,948326
1,570000	0,2	-1,940763
1,573333	0,2	-1,933483
1,576667	0,2	-1,926803
1,580000	0,2	-1,920901
1,583333	0,2	-1,915823
1,586667	0,2	-1,911542
1,590000	0,2	-1,908142
1,593333	0,2	-1,905680
1,596667	0,2	-1,903938
1,600000	0,2	-1,902421
1,603333	0,2	-1,900567
1,606667	0,2	-1,898067
1,610000	0,2	-1,894796
1,613333	0,2	-1,890607
1,616667	0,2	-1,885501
1,620000	0,2	-1,879846
1,623333	0,2	-1,874385
1,626667	0,2	-1,869827
1,630000	0,2	-1,866296
1,633333	0,2	-1,863447
1,636667	0,2	-1,860904
1,640000	0,2	-1,858353
1,643333	0,2	-1,855538
1,646667	0,2	-1,852243
1,650000	0,2	-1,848274
1,653333	0,2	-1,843518
1,656667	0,2	-1,838066
1,660000	0,2	-1,832318
1,663333	0,2	-1,826994
1,666667	0,2	-1,822733
1,670000	0,2	-1,819452
1,673333	0,2	-1,816430
1,676667	0,2	-1,813123
1,680000	0,2	-1,809573
1,683333	0,2	-1,806176
1,686667	0,2	-1,803264
1,690000	0,2	-1,800946
1,693333	0,2	-1,799321
1,696667	0,2	-1,798494
1,700000	0,2	-1,798157
1,703333	0,2	-1,797501
1,706667	0,2	-1,795875
1,710000	0,2	-1,793330
1,713333	0,2	-1,790288
1,716667	0,2	-1,786895
1,720000	0,2	-1,782852
1,723333	0,2	-1,777892
1,726667	0,2	-1,772434
1,730000	0,2	-1,767368
1,733333	0,2	-1,763178
1,736667	0,2	-1,759784
1,740000	0,2	-1,757120
1,743333	0,2	-1,755371
1,746667	0,2	-1,754729
1,750000	0,2	-1,755056
1,753333	0,2	-1,755888
1,756667	0,2	-1,756783
1,760000	0,2	-1,757214
1,763333	0,2	-1,756313
1,766667	0,2	-1,753505
1,770000	0,2	-1,749240
1,773333	0,2	-1,744644
1,776667	0,2	-1,740577
1,780000	0,2	-1,737341
1,783333	0,2	-1,735001
1,786667	0,2	-1,733504
1,790000	0,2	-1,732565
1,793333	0,2	-1,731688
1,796667	0,2	-1,730400
1,800000	0,2	-1,728604
1,803333	0,2	-1,726471
1,806667	0,2	-1,723956
1,810000	0,2	-1,720819
1,813333	0,2	-1,717046
1,816667	0,2	-1,712952
1,820000	0,2	-1,708962
1,823333	0,2	-1,705470
1,826667	0,2	-1,702683
1,830000	0,2	-1,700489
1,833333	0,2	-1,698608
1,836667	0,2	-1,696886
1,840000	0,2	-1,695511
1,843333	0,2	-1,694876
1,846667	0,2	-1,695124
1,850000	0,2	-1,695971
1,853333	0,2	-1,696717
1,856667	0,2	-1,696550
1,860000	0,2	-1,695296
1,863333	0,2	-1,693368
1,866667	0,2	-1,690907
1,870000	0,2	-1,687734
1,873333	0,2	-1,684040
1,876667	0,2	-1,680515
1,880000	0,2	-1,677770
1,883333	0,2	-1,675834
1,886667	0,2	-1,674220
1,890000	0,2	-1,672331
1,893333	0,2	-1,669817
1,896667	0,2	-1,666701
1,900000	0,2	-1,663304
1,903333	0,2	-1,660173
1,906667	0,2	-1,657945
1,910000	0,2	-1,657008
1,913333	0,2	-1,657218
1,916667	0,2	-1,658002
1,920000	0,2	-1,658842
1,923333	0,2	-1,659677
1,926667	0,2	-1,660686
1,930000	0,2	-1,661588
1,933333	0,2	-1,661630
1,936667	0,2	-1,660431
1,940000	0,2	-1,658245
1,943333	0,2	-1,655349
1,946667	0,2	-1,651873
1,950000	0,2	-1,648229
1,953333	0,2	-1,644999
1,956667	0,2	-1,642334
1,960000	0,2	-1,640033
1,963333	0,2	-1,637950
1,966667	0,2	-1,635894
1,970000	0,2	-1,633710
1,973333	0,2	-1,631638
1,976667	0,2	-1,630024
1,980000	0,2	-1,628924
1,983333	0,2	-1,628250
1,986667	0,2	-1,627818
1,990000	0,2	-1,627385
1,993333	0,2	-1,626913
1,996667	0,2	-1,626415
2,000000	0,2	-1,625761
2,003333	0,2	-1,624967
2,006667	0,2	-1,624271
2,010000	0,2	-1,623791
2,013333	0,2	-1,623310
2,016667	0,2	-1,622418
2,020000	0,2	-1,620878
2,023333	0,2	-1,618789
2,026667	0,2	-1,616407
2,030000	0,2	-1,614027
2,033333	0,2	-1,611917
2,036667	0,2	-1,610152
2,040000	0,2	-1,608588
2,043333	0,2	-1,606959
2,046667	0,2	-1,604994
2,050000	0,2	-1,602679
2,053333	0,2	-1,600380
2,056667	0,2	-1,598593
2,060000	0,2	-1,597597
2,063333	0,2	-1,597310
2,066667	0,2	-1,597343
2,070000	0,2	-1,597263
2,073333	0,2	-1,596806
2,076667	0,2	-1,595811
2,080000	0,2	-1,594117
2,083333	0,2	-1,591760
2,086667	0,2	-1,589177
2,090000	0,2	-1,586988
2,093333	0,2	-1,585496
2,096667	0,2	-1,584549
2,100000	0,2	-1,583765
2,103333	0,2	-1,582812
2,106667	0,2	-1,581624
2,110000	0,2	-1,580275
2,113333	0,2	-1,578803
2,116667	0,2	-1,577377
2,120000	0,2	-1,576317
2,123333	0,2	-1,575607
2,126667	0,2	-1,574742
2,130000	0,2	-1,573333
2,133333	0,2	-1,571465
2,136667	0,2	-1,569453
2,140000	0,2	-1,567649
2,143333	0,2	-1,566439
2,146667	0,2	-1,566134
2,150000	0,2	-1,566657
2,153333	0,2	-1,567429
2,156667	0,2	-1,567831
2,160000	0,2	-1,567627
2,163333	0,2	-1,567065
2,166667	0,2	-1,566737
2,170000	0,2	-1,567098
2,173333	0,2	-1,568016
2,176667	0,2	-1,568899
2,180000	0,2	-1,569257
2,183333	0,2	-1,569002
2,186667	0,2	-1,568257
2,190000	0,2	-1,567269
2,193333	0,2	-1,566446
2,196667	0,2	-1,566066
2,200000	0,2	-1,566121
2,203333	0,2	-1,566538
2,206667	0,2	-1,567263
2,210000	0,2	-1,568150
2,213333	0,2	-1,568953
2,216667	0,2	-1,569422
2,220000	0,2	-1,569555
2,223333	0,2	-1,569783
2,226667	0,2	-1,570625
2,230000	0,2	-1,572084
2,233333	0,2	-1,573581
2,236667	0,2	-1,574490
2,240000	0,2	-1,574446
2,243333	0,2	-1,573249
2,246667	0,2	-1,571106
2,250000	0,2	-1,568873
2,253333	0,2	-1,567411
2,256667	0,2	-1,566825
2,260000	0,2	-1,566680
2,263333	0,2	-1,566672
2,266667	0,2	-1,566882
2,270000	0,2	-1,567670
2,273333	0,2	-1,569335
2,276667	0,2	-1,571597
2,280000	0,2	-1,573574
2,283333	0,2	-1,574462
2,286667	0,2	-1,574126
2,290000	0,2	-1,573103
2,293333	0,2	-1,572238
2,296667	0,2	-1,572301
2,300000	0,2	-1,573706
2,303333	0,2	-1,576337
2,306667	0,2	-1,579648
2,310000	0,2	-1,582916
2,313333	0,2	-1,585292
2,316667	0,2	-1,586100
2,320000	0,2	-1,585298
2,323333	0,2	-1,583416
2,326667	0,2	-1,581244
2,330000	0,2	-1,579570
2,333333	0,2	-1,578787
2,336667	0,2	-1,578808
2,340000	0,2	-1,579400
2,343333	0,2	-1,580324
2,346667	0,2	-1,581218
2,350000	0,2	-1,581649
2,353333	0,2	-1,581478
2,356667	0,2	-1,580968
2,360000	0,2	-1,580363
2,363333	0,2	-1,579716
2,366667	0,2	-1,579054
2,370000	0,2	-1,578294
2,373333	0,2	-1,577256
2,376667	0,2	-1,576073
2,380000	0,2	-1,575423
2,383333	0,2	-1,576055
2,386667	0,2	-1,577918
2,390000	0,2	-1,580063
2,393333	0,2	-1,581458
2,396667	0,2	-1,581677
2,400000	0,2	-1,581191
2,403333	0,2	-1,581007
2,406667	0,2	-1,581648
2,410000	0,2	-1,582783
2,413333	0,2	-1,583923
2,416667	0,2	-1,584870
2,420000	0,2	-1,585482
2,423333	0,2	-1,585636
2,426667	0,2	-1,585589
2,430000	0,2	-1,585785
2,433333	0,2	-1,586175
2,436667	0,2	-1,586296
2,440000	0,2	-1,585821
2,443333	0,2	-1,584653
2,446667	0,2	-1,582948
2,450000	0,2	-1,581261
2,453333	0,2	-1,580339
2,456667	0,2	-1,580496
2,460000	0,2	-1,581308
2,463333	0,2	-1,582136
2,466667	0,2	-1,582838
2,470000	0,2	-1,583751
2,473333	0,2	-1,585105
2,476667	0,2	-1,586710
2,480000	0,2	-1,588289
2,483333	0,2	-1,589815
2,486667	0,2	-1,591189
2,490000	0,2	-1,592048
2,493333	0,2	-1,592313
2,496667	0,2	-1,592433
2,500000	0,2	-1,592895
2,503333	0,2	-1,593698
2,506667	0,2	-1,594312
2,510000	0,2	-1,594271
2,513333	0,2	-1,593775
2,516667	0,2	-1,593536
2,520000	0,2	-1,594110
2,523333	0,2	-1,595461
2,526667	0,2	-1,597265
2,530000	0,2	-1,599374
2,533333	0,2	-1,601482
2,536667	0,2	-1,602763
2,540000	0,2	-1,602459
2,543333	0,2	-1,600597
2,546667	0,2	-1,597883
2,550000	0,2	-1,595195
2,553333	0,2	-1,593339
2,556667	0,2	-1,593009
2,560000	0,2	-1,594447
2,563333	0,2	-1,597005
2,566667	0,2	-1,599527
2,570000	0,2	-1,601238
2,573333	0,2	-1,602025
2,576667	0,2	-1,602029
2,580000	0,2	-1,601313
2,583333	0,2	-1,599923
2,586667	0,2	-1,598090
2,590000	0,2	-1,596220
2,593333	0,2	-1,594623
2,596667	0,2	-1,593320
2,600000	0,2	-1,592237
2,603333	0,2	-1,591462
2,606667	0,2	-1,591129
2,610000	0,2	-1,591211
2,613333	0,2	-1,591608
2,616667	0,2	-1,592281
2,620000	0,2	-1,593100
2,623333	0,2	-1,593652
2,626667	0,2	-1,593553
2,630000	0,2	-1,592857
2,633333	0,2	-1,591844
2,636667	0,2	-1,590627
2,640000	0,2	-1,589338
2,643333	0,2	-1,588271
2,646667	0,2	-1,587557
2,650000	0,2	-1,587058
2,653333	0,2	-1,586628
2,656667	0,2	-1,586231
2,660000	0,2	-1,585794
2,663333	0,2	-1,585137
2,666667	0,2	-1,584166
2,670000	0,2	-1,582909
2,673333	0,2	-1,581477
2,676667	0,2	-1,580149
2,680000	0,2	-1,579232
2,683333	0,2	-1,578657
2,686667	0,2	-1,577947
2,690000	0,2	-1,576743
2,693333	0,2	-1,575087
2,696667	0,2	-1,573206
2,700000	0,2	-1,571495
2,703333	0,2	-1,570438
2,706667	0,2	-1,570108
2,710000	0,2	-1,570022
2,713333	0,2	-1,569657
2,716667	0,2	-1,568889
2,720000	0,2	-1,567948
2,723333	0,2	-1,567084
2,726667	0,2	-1,566372
2,730000	0,2	-1,565775
2,733333	0,2	-1,565082
2,736667	0,2	-1,563862
2,740000	0,2	-1,561797
2,743333	0,2	-1,558989
2,746667	0,2	-1,555861
2,750000	0,2	-1,552807
2,753333	0,2	-1,550004
2,756667	0,2	-1,547510
2,760000	0,2	-1,545408
2,763333	0,2	-1,543689
2,766667	0,2	-1,542000
2,770000	0,2	-1,539834
2,773333	0,2	-1,537043
2,776667	0,2	-1,533942
2,780000	0,2	-1,530877
2,783333	0,2	-1,527817
2,786667	0,2	-1,524453
2,790000	0,2	-1,520711
2,793333	0,2	-1,517074
2,796667	0,2	-1,514166
2,800000	0,2	-1,512032
2,803333	0,2	-1,509972
2,806667	0,2	-1,507038
2,810000	0,2	-1,502720
2,813333	0,2	-1,497081
2,816667	0,2	-1,490198
2,820000	0,2	-1,481885
2,823333	0,2	-1,471933
2,826667	0,2	-1,459996
2,830000	0,2	-1,445210
2,833333	0,2	-1,426356
2,836667	0,2	-1,402124
2,840000	0,2	-1,371074
2,843333	0,2	-1,332058
2,846667	0,2	-1,284844
2,850000	0,2	-1,229958
2,853333	0,2	-1,168441
2,856667	0,2	-1,102221
2,860000	0,2	-1,033938
2,863333	0,2	-0,965792
2,866667	0,2	-0,898753
2,870000	0,2	-0,832822
2,873333	0,2	-0,767461
2,876667	0,2	-0,701419
2,880000	0,2	-0,632282
2,883333	0,2	-0,556038
2,886667	0,2	-0,466543
2,890000	0,2	-0,354987
2,893333	0,2	-0,209906
2,896667	0,2	-0,018612
2,900000	0,2	0,229598
2,903333	0,2	0,539624
2,906667	0,2	0,908223
2,910000	0,2	1,324420
2,913333	0,2	1,771607
2,916667	0,2	2,229117
2,920000	0,2	2,672660
2,923333	0,2	3,074694
2,926667	0,2	3,406213
2,930000	0,2	3,641278
2,933333	0,2	3,763766
2,936667	0,2	3,773296
2,940000	0,2	3,686924
2,943333	0,2	3,535212
2,946667	0,2	3,354100
2,950000	0,2	3,176209
2,953333	0,2	3,024955
2,956667	0,2	2,912507
2,960000	0,2	2,841027
2,963333	0,2	2,805873
2,966667	0,2	2,799025
2,970000	0,2	2,811721
2,973333	0,2	2,836035
2,976667	0,2	2,865337
2,980000	0,2	2,894172
2,983333	0,2	2,918189
2,986667	0,2	2,934271
2,990000	0,2	2,940637
2,993333	0,2	2,936751
2,996667	0,2	2,923185
3,000000	0,2	2,901536
3,003333	0,2	2,874095
3,006667	0,2	2,843297
3,010000	0,2	2,811277
3,013333	0,2	2,779591
3,016667	0,2	2,749384
3,020000	0,2	2,721705
3,023333	0,2	2,697281
3,026667	0,2	2,676077
3,030000	0,2	2,657424
3,033333	0,2	2,640799
3,036667	0,2	2,626871
3,040000	0,2	2,618625
3,043333	0,2	2,622970
3,046667	0,2	2,652921
3,050000	0,2	2,731016
3,053333	0,2	2,895719
3,056667	0,2	3,211215
3,060000	0,2	3,775288
3,063333	0,2	4,713280
3,066667	0,2	6,148112
3,070000	0,2	8,153317
3,073333	0,2	10,716107
3,076667	0,2	13,737351
3,080000	0,2	17,069797
3,083333	0,2	20,567600
3,086667	0,2	24,114823
3,090000	0,2	27,620132
3,093333	0,2	30,990341
3,096667	0,2	34,106642
3,100000	0,2	36,820895
3,103333	0,2	38,974992
3,106667	0,2	40,433337
3,110000	0,2	41,112811
3,113333	0,2	40,998918
3,116667	0,2	40,145591
3,120000	0,2	38,662070
3,123333	0,2	36,692218
3,126667	0,2	34,392001
3,130000	0,2	31,910110
3,133333	0,2	29,374411
3,136667	0,2	26,884427
3,140000	0,2	24,509638
3,143333	0,2	22,294931
3,146667	0,2	20,275255
3,150000	0,2	18,496836
3,153333	0,2	17,028718
3,156667	0,2	15,943596
3,160000	0,2	15,270436
3,163333	0,2	14,952230
3,166667	0,2	14,844509
3,170000	0,2	14,761948
3,173333	0,2	14,547711
3,176667	0,2	14,127258
3,180000	0,2	13,521867
3,183333	0,2	12,822926
3,186667	0,2	12,146692
3,190000	0,2	11,592003
3,193333	0,2	11,214650
3,196667	0,2	11,022011
3,200000	0,2	10,984391
3,203333	0,2	11,054242
3,206667	0,2	11,184186
3,210000	0,2	11,339017
3,213333	0,2	11,500526
3,216667	0,2	11,666595
3,220000	0,2	11,847576
3,223333	0,2	12,062110
3,226667	0,2	12,332940
3,230000	0,2	12,683315
3,233333	0,2	13,135076
3,236667	0,2	13,708577
3,240000	0,2	14,423643
3,243333	0,2	15,300802
3,246667	0,2	16,361627
3,250000	0,2	17,626415
3,253333	0,2	19,108623
3,256667	0,2	20,807361
3,260000	0,2	22,699795
3,263333	0,2	24,735457
3,266667	0,2	26,834760
3,270000	0,2	28,893128
3,273333	0,2	30,791083
3,276667	0,2	32,409496
3,280000	0,2	33,647036
3,283333	0,2	34,435479
3,286667	0,2	34,748817
3,290000	0,2	34,603987
3,293333	0,2	34,054545
3,296667	0,2	33,180241
3,300000	0,2	32,074390
3,303333	0,2	30,830771
3,306667	0,2	29,532168
3,310000	0,2	28,242665
3,313333	0,2	27,005397
3,316667	0,2	25,845183
3,320000	0,2	24,772754
3,323333	0,2	23,788567
3,326667	0,2	22,886686
3,330000	0,2	22,058210
3,333333	0,2	21,293346
3,336667	0,2	20,582572
3,340000	0,2	19,917275
3,343333	0,2	19,289685
3,346667	0,2	18,692144
3,350000	0,2	18,116606
3,353333	0,2	17,555104
3,356667	0,2	17,000642
3,360000	0,2	16,448121
3,363333	0,2	15,895150
3,366667	0,2	15,342001
3,370000	0,2	14,790766
3,373333	0,2	14,244646
3,376667	0,2	13,707688
3,380000	0,2	13,184968
3,383333	0,2	12,682627
3,386667	0,2	12,206808
3,390000	0,2	11,762318
3,393333	0,2	11,352111
3,396667	0,2	10,977104
3,400000	0,2	10,636092
3,403333	0,2	10,326196
3,406667	0,2	10,043788
3,410000	0,2	9,785376
3,413333	0,2	9,547622
3,416667	0,2	9,326892
3,420000	0,2	9,119767
3,423333	0,2	8,924404
3,426667	0,2	8,741015
3,430000	0,2	8,570791
3,433333	0,2	8,414572
3,436667	0,2	8,272539
3,440000	0,2	8,144325
3,443333	0,2	8,028883
3,446667	0,2	7,924646
3,450000	0,2	7,829929
3,453333	0,2	7,742774
3,456667	0,2	7,660201
3,460000	0,2	7,577602
3,463333	0,2	7,488872
3,466667	0,2	7,387363
3,470000	0,2	7,266809
3,473333	0,2	7,121741
3,476667	0,2	6,947938
3,480000	0,2	6,743016
3,483333	0,2	6,506808
3,486667	0,2	6,241689
3,490000	0,2	5,952820
3,493333	0,2	5,647532
3,496667	0,2	5,333945
3,500000	0,2	5,019873
3,503333	0,2	4,712321
3,506667	0,2	4,417190
3,510000	0,2	4,139041
3,513333	0,2	3,880760
3,516667	0,2	3,643472
3,520000	0,2	3,427023
3,523333	0,2	3,230261
3,526667	0,2	3,051066
3,530000	0,2	2,887115
3,533333	0,2	2,736989
3,536667	0,2	2,600433
3,540000	0,2	2,477981
3,543333	0,2	2,370996
3,546667	0,2	2,281943
3,550000	0,2	2,213965
3,553333	0,2	2,170003
3,556667	0,2	2,152421
3,560000	0,2	2,163065
3,563333	0,2	2,202833
3,566667	0,2	2,270532
3,570000	0,2	2,361960
3,573333	0,2	2,470195
3,576667	0,2	2,586968
3,580000	0,2	2,704538
3,583333	0,2	2,817857
3,586667	0,2	2,926961
3,590000	0,2	3,038783
3,593333	0,2	3,166869
3,596667	0,2	3,327929
3,600000	0,2	3,535846
3,603333	0,2	3,795425
3,606667	0,2	4,098632
3,610000	0,2	4,424975
3,613333	0,2	4,746550
3,616667	0,2	5,036438
3,620000	0,2	5,276707
3,623333	0,2	5,462297
3,626667	0,2	5,599521
3,630000	0,2	5,700668
3,633333	0,2	5,777562
3,636667	0,2	5,836600
3,640000	0,2	5,877100
3,643333	0,2	5,893072
3,646667	0,2	5,876615
3,650000	0,2	5,821197
3,653333	0,2	5,724138
3,656667	0,2	5,587690
3,660000	0,2	5,418470
3,663333	0,2	5,226322
3,666667	0,2	5,022817
3,670000	0,2	4,818803
3,673333	0,2	4,622354
3,676667	0,2	4,438560
3,680000	0,2	4,270323
3,683333	0,2	4,118951
3,686667	0,2	3,984533
3,690000	0,2	3,866344
3,693333	0,2	3,762915
3,696667	0,2	3,672070
3,700000	0,2	3,591609
3,703333	0,2	3,519806
3,706667	0,2	3,455245
3,710000	0,2	3,396867
3,713333	0,2	3,344124
3,716667	0,2	3,296529
3,720000	0,2	3,252997
3,723333	0,2	3,211739
3,726667	0,2	3,170862
3,730000	0,2	3,129055
3,733333	0,2	3,085746
3,736667	0,2	3,041008
3,740000	0,2	2,995431
3,743333	0,2	2,949579
3,746667	0,2	2,903493
3,750000	0,2	2,856937
3,753333	0,2	2,809817
3,756667	0,2	2,762222
3,760000	0,2	2,714367
3,763333	0,2	2,666676
3,766667	0,2	2,619817
3,770000	0,2	2,574504
3,773333	0,2	2,531213
3,776667	0,2	2,490011
3,780000	0,2	2,450618
3,783333	0,2	2,412950
3,786667	0,2	2,377691
3,790000	0,2	2,345970
3,793333	0,2	2,318530
3,796667	0,2	2,295457
3,800000	0,2	2,276495
3,803333	0,2	2,261309
3,806667	0,2	2,249404
3,810000	0,2	2,239895
3,813333	0,2	2,231664
3,816667	0,2	2,223967
3,820000	0,2	2,216753
3,823333	0,2	2,210376
3,826667	0,2	2,205082
3,830000	0,2	2,200470
3,833333	0,2	2,195282
3,836667	0,2	2,187708
3,840000	0,2	2,175781
3,843333	0,2	2,157699
3,846667	0,2	2,132067
3,850000	0,2	2,097969
3,853333	0,2	2,054829
3,856667	0,2	2,002149
3,860000	0,2	1,939500
3,863333	0,2	1,866658
3,866667	0,2	1,783702
3,870000	0,2	1,691280
3,873333	0,2	1,590846
3,876667	0,2	1,484399
3,880000	0,2	1,374034
3,883333	0,2	1,261819
3,886667	0,2	1,150026
3,890000	0,2	1,041117
3,893333	0,2	0,937280
3,896667	0,2	0,840027
3,900000	0,2	0,750397
3,903333	0,2	0,669239
3,906667	0,2	0,596968
3,910000	0,2	0,533484
3,913333	0,2	0,478765
3,916667	0,2	0,433369
3,920000	0,2	0,398251
3,923333	0,2	0,373926
3,926667	0,2	0,359922
3,930000	0,2	0,355336
3,933333	0,2	0,359628
3,936667	0,2	0,372524
3,940000	0,2	0,393638
3,943333	0,2	0,422629
3,946667	0,2	0,459499
3,950000	0,2	0,504494
3,953333	0,2	0,557812
3,956667	0,2	0,619546
3,960000	0,2	0,689786
3,963333	0,2	0,768669
3,966667	0,2	0,856211
3,970000	0,2	0,952000
3,973333	0,2	1,055126
3,976667	0,2	1,164736
3,980000	0,2	1,280695
3,983333	0,2	1,403307
3,986667	0,2	1,532305
3,990000	0,2	1,666429
3,993333	0,2	1,803863
3,996667	0,2	1,942859
4,000000	0,2	2,082010
4,003333	0,2	2,219845
4,006667	0,2	2,354154
4,010000	0,2	2,482182
4,013333	0,2	2,601541
4,016667	0,2	2,710802
4,020000	0,2	2,809532
4,023333	0,2	2,898221
4,026667	0,2	2,978147
4,030000	0,2	3,051134
4,033333	0,2	3,119288
4,036667	0,2	3,184842
4,040000	0,2	3,250369
4,043333	0,2	3,319442
4,046667	0,2	3,397339
4,050000	0,2	3,490882
4,053333	0,2	3,607343
4,056667	0,2	3,753583
4,060000	0,2	3,936179
4,063333	0,2	4,162145
4,066667	0,2	4,439314
4,070000	0,2	4,775836
4,073333	0,2	5,179359
4,076667	0,2	5,657142
4,080000	0,2	6,217380
4,083333	0,2	6,870733
4,086667	0,2	7,632314
4,090000	0,2	8,526477
4,093333	0,2	9,597308
4,096667	0,2	10,931284
4,100000	0,2	12,713953
4,103333	0,2	15,373850
4,106667	0,2	19,856871
4,110000	0,2	27,859738
4,113333	0,2	41,488939
4,116667	0,2	61,962342
4,120000	0,2	88,013394
4,123333	0,2	115,452974
4,126667	0,2	138,575396
4,130000	0,2	152,507256
4,133333	0,2	154,977258
4,136667	0,2	146,693554
4,140000	0,2	130,531942
4,143333	0,2	110,237472
4,146667	0,2	89,275469
4,150000	0,2	70,152602
4,153333	0,2	54,231071
4,156667	0,2	41,889983
4,160000	0,2	32,846640
4,163333	0,2	26,487608
4,166667	0,2	22,123684
4,170000	0,2	19,142474
4,173333	0,2	17,072033
4,176667	0,2	15,584867
4,180000	0,2	14,470721
4,183333	0,2	13,600500
4,186667	0,2	12,895576
4,190000	0,2	12,306878
4,193333	0,2	11,802050
4,196667	0,2	11,358211
4,200000	0,2	10,958543
4,203333	0,2	10,591216
4,206667	0,2	10,249015
4,210000	0,2	9,928503
4,213333	0,2	9,628706
4,216667	0,2	9,349877
4,220000	0,2	9,092912
4,223333	0,2	8,859121
4,226667	0,2	8,649730
4,230000	0,2	8,465312
4,233333	0,2	8,305452
4,236667	0,2	8,168590
4,240000	0,2	8,052339
4,243333	0,2	7,954261
4,246667	0,2	7,872102
4,250000	0,2	7,803139
4,253333	0,2	7,743797
4,256667	0,2	7,690284
4,260000	0,2	7,639541
4,263333	0,2	7,589639
4,266667	0,2	7,539706
4,270000	0,2	7,489706
4,273333	0,2	7,440201
4,276667	0,2	7,392301
4,280000	0,2	7,347557
4,283333	0,2	7,307775
4,286667	0,2	7,275161
4,290000	0,2	7,252643
4,293333	0,2	7,244016
4,296667	0,2	7,254147
4,300000	0,2	7,289138
4,303333	0,2	7,356221
4,306667	0,2	7,463651
4,310000	0,2	7,620764
4,313333	0,2	7,837823
4,316667	0,2	8,125760
4,320000	0,2	8,496204
4,323333	0,2	8,961701
4,326667	0,2	9,535376
4,330000	0,2	10,229341
4,333333	0,2	11,052798
4,336667	0,2	12,011180
4,340000	0,2	13,105620
4,343333	0,2	14,331711
4,346667	0,2	15,678115
4,350000	0,2	17,125887
4,353333	0,2	18,648400
4,356667	0,2	20,211306
4,360000	0,2	21,773017
4,363333	0,2	23,286578
4,366667	0,2	24,702507
4,370000	0,2	25,971694
4,373333	0,2	27,048090
4,376667	0,2	27,891416
4,380000	0,2	28,470436
4,383333	0,2	28,765900
4,386667	0,2	28,771428
4,390000	0,2	28,492835
4,393333	0,2	27,947453
4,396667	0,2	27,163270
4,400000	0,2	26,176969
4,403333	0,2	25,030998
4,406667	0,2	23,770474
4,410000	0,2	22,440610
4,413333	0,2	21,084524
4,416667	0,2	19,741135
4,420000	0,2	18,443653
4,423333	0,2	17,218902
4,426667	0,2	16,087056
4,430000	0,2	15,061494
4,433333	0,2	14,149120
4,436667	0,2	13,351672
4,440000	0,2	12,667434
4,443333	0,2	12,092298
4,446667	0,2	11,619937
4,450000	0,2	11,241756
4,453333	0,2	10,947282
4,456667	0,2	10,724957
4,460000	0,2	10,562836
4,463333	0,2	10,448901
4,466667	0,2	10,371118
4,470000	0,2	10,317784
4,473333	0,2	10,278281
4,476667	0,2	10,243414
4,480000	0,2	10,205129
4,483333	0,2	10,156520
4,486667	0,2	10,092479
4,490000	0,2	10,010186
4,493333	0,2	9,908947
4,496667	0,2	9,789689
4,500000	0,2	9,654537
4,503333	0,2	9,506900
4,506667	0,2	9,351583
4,510000	0,2	9,193932
4,513333	0,2	9,038490
4,516667	0,2	8,888530
4,520000	0,2	8,746534
4,523333	0,2	8,614583
4,526667	0,2	8,494256
4,530000	0,2	8,386476
4,533333	0,2	8,291229
4,536667	0,2	8,207251
4,540000	0,2	8,132380
4,543333	0,2	8,064191
4,546667	0,2	8,000060
4,550000	0,2	7,936948
4,553333	0,2	7,871621
4,556667	0,2	7,801529
4,560000	0,2	7,725362
4,563333	0,2	7,642373
4,566667	0,2	7,551685
4,570000	0,2	7,452853
4,573333	0,2	7,346790
4,576667	0,2	7,235709
4,580000	0,2	7,122263
4,583333	0,2	7,008873
4,586667	0,2	6,897556
4,590000	0,2	6,790047
4,593333	0,2	6,688091
4,596667	0,2	6,593367
4,600000	0,2	6,507127
4,603333	0,2	6,430369
4,606667	0,2	6,364250
4,610000	0,2	6,309998
4,613333	0,2	6,268609
4,616667	0,2	6,240756
4,620000	0,2	6,226958
4,623333	0,2	6,228080
4,626667	0,2	6,245635
4,630000	0,2	6,281580
4,633333	0,2	6,338215
4,636667	0,2	6,418213
4,640000	0,2	6,524575
4,643333	0,2	6,660543
4,646667	0,2	6,829312
4,650000	0,2	7,033750
4,653333	0,2	7,276376
4,656667	0,2	7,559176
4,660000	0,2	7,883042
4,663333	0,2	8,247078
4,666667	0,2	8,648283
4,670000	0,2	9,081779
4,673333	0,2	9,540823
4,676667	0,2	10,016487
4,680000	0,2	10,497790
4,683333	0,2	10,972476
4,686667	0,2	11,427908
4,690000	0,2	11,851465
4,693333	0,2	12,230550
4,696667	0,2	12,553032
4,700000	0,2	12,808340
4,703333	0,2	12,988727
4,706667	0,2	13,090062
4,710000	0,2	13,111653
4,713333	0,2	13,055320
4,716667	0,2	12,924776
4,720000	0,2	12,725890
4,723333	0,2	12,467051
4,726667	0,2	12,158653
4,730000	0,2	11,812062
4,733333	0,2	11,438782
4,736667	0,2	11,049885
4,740000	0,2	10,655623
4,743333	0,2	10,265280
4,746667	0,2	9,886896
4,750000	0,2	9,526904
4,753333	0,2	9,190230
4,756667	0,2	8,880716
4,760000	0,2	8,601304
4,763333	0,2	8,354408
4,766667	0,2	8,142279
4,770000	0,2	7,966489
4,773333	0,2	7,827220
4,776667	0,2	7,723583
4,780000	0,2	7,654395
4,783333	0,2	7,618386
4,786667	0,2	7,613935
4,790000	0,2	7,639031
4,793333	0,2	7,691401
4,796667	0,2	7,768326
4,800000	0,2	7,866442
4,803333	0,2	7,981827
4,806667	0,2	8,110140
4,810000	0,2	8,246734
4,813333	0,2	8,386714
4,816667	0,2	8,524926
4,820000	0,2	8,656251
4,823333	0,2	8,776285
4,826667	0,2	8,881795
4,830000	0,2	8,970665
4,833333	0,2	9,041634
4,836667	0,2	9,094004
4,840000	0,2	9,127429
4,843333	0,2	9,142176
4,846667	0,2	9,139597
4,850000	0,2	9,122015
4,853333	0,2	9,092236
4,856667	0,2	9,053303
4,860000	0,2	9,008428
4,863333	0,2	8,960982
4,866667	0,2	8,914343
4,870000	0,2	8,871345
4,873333	0,2	8,833833
4,876667	0,2	8,803213
4,880000	0,2	8,781244
4,883333	0,2	8,769417
4,886667	0,2	8,767787
4,890000	0,2	8,775147
4,893333	0,2	8,789787
4,896667	0,2	8,809688
4,900000	0,2	8,832787
4,903333	0,2	8,857340
4,906667	0,2	8,881807
4,910000	0,2	8,904766
4,913333	0,2	8,925137
4,916667	0,2	8,942191
4,920000	0,2	8,955489
4,923333	0,2	8,964801
4,926667	0,2	8,969650
4,930000	0,2	8,969189
4,933333	0,2	8,962904
4,936667	0,2	8,951231
4,940000	0,2	8,935405
4,943333	0,2	8,916641
4,946667	0,2	8,895247
4,950000	0,2	8,870523
4,953333	0,2	8,841538
4,956667	0,2	8,807929
4,960000	0,2	8,769766
4,963333	0,2	8,726800
4,966667	0,2	8,678193
4,970000	0,2	8,622993
4,973333	0,2	8,560611
4,976667	0,2	8,490782
4,980000	0,2	8,413494
4,983333	0,2	8,329199
4,986667	0,2	8,238565
4,990000	0,2	8,141986
4,993333	0,2	8,039460
4,996667	0,2	7,930753
5,000000	0,2	7,816040
5,003333	0,2	7,696344
5,006667	0,2	7,572911
5,010000	0,2	7,446735
5,013333	0,2	7,319072
5,016667	0,2	7,191716
5,020000	0,2	7,066609
5,023333	0,2	6,945409
5,026667	0,2	6,829405
5,030000	0,2	6,719724
5,033333	0,2	6,617152
5,036667	0,2	6,521738
5,040000	0,2	6,433220
5,043333	0,2	6,351828
5,046667	0,2	6,278431
5,050000	0,2	6,214098
5,053333	0,2	6,159531
5,056667	0,2	6,114602
5,060000	0,2	6,078447
5,063333	0,2	6,050102
5,066667	0,2	6,028899
5,070000	0,2	6,014244
5,073333	0,2	6,005158
5,076667	0,2	6,000093
5,080000	0,2	5,997107
5,083333	0,2	5,994158
5,086667	0,2	5,989458
5,090000	0,2	5,981651
5,093333	0,2	5,969443
5,096667	0,2	5,951280
5,100000	0,2	5,926021
5,103333	0,2	5,893749
5,106667	0,2	5,855408
5,110000	0,2	5,811924
5,113333	0,2	5,764090
5,116667	0,2	5,712652
5,120000	0,2	5,657900
5,123333	0,2	5,599566
5,126667	0,2	5,537502
5,130000	0,2	5,472378
5,133333	0,2	5,405704
5,136667	0,2	5,339282
5,140000	0,2	5,274617
5,143333	0,2	5,212526
5,146667	0,2	5,153175
5,150000	0,2	5,096539
5,153333	0,2	5,042686
5,156667	0,2	4,991765
5,160000	0,2	4,944095
5,163333	0,2	4,900211
5,166667	0,2	4,860466
5,170000	0,2	4,824577
5,173333	0,2	4,791812
5,176667	0,2	4,761496
5,180000	0,2	4,733300
5,183333	0,2	4,707194
5,186667	0,2	4,683073
5,190000	0,2	4,660560
5,193333	0,2	4,639356
5,196667	0,2	4,619440
5,200000	0,2	4,600710
5,203333	0,2	4,582822
5,206667	0,2	4,565571
5,210000	0,2	4,549235
5,213333	0,2	4,534381
5,216667	0,2	4,521390
5,220000	0,2	4,510310
5,223333	0,2	4,501249
5,226667	0,2	4,494501
5,230000	0,2	4,490037
5,233333	0,2	4,487356
5,236667	0,2	4,486022
5,240000	0,2	4,486030
5,243333	0,2	4,487534
5,246667	0,2	4,490512
5,250000	0,2	4,494808
5,253333	0,2	4,500170
5,256667	0,2	4,506190
5,260000	0,2	4,512441
5,263333	0,2	4,518574
5,266667	0,2	4,524435
5,270000	0,2	4,530022
5,273333	0,2	4,535180
5,276667	0,2	4,539705
5,280000	0,2	4,543731
5,283333	0,2	4,547567
5,286667	0,2	4,551326
5,290000	0,2	4,555005
5,293333	0,2	4,558724
5,296667	0,2	4,562694
5,300000	0,2	4,567119
5,303333	0,2	4,572293
5,306667	0,2	4,578622
5,310000	0,2	4,586291
5,313333	0,2	4,595150
5,316667	0,2	4,605215
5,320000	0,2	4,616924
5,323333	0,2	4,630682
5,326667	0,2	4,646644
5,330000	0,2	4,665097
5,333333	0,2	4,686607
5,336667	0,2	4,711702
5,340000	0,2	4,740707
5,343333	0,2	4,773835
5,346667	0,2	4,811258
5,350000	0,2	4,853250
5,353333	0,2	4,900148
5,356667	0,2	4,951994
5,360000	0,2	5,008448
5,363333	0,2	5,068996
5,366667	0,2	5,133025
5,370000	0,2	5,199977
5,373333	0,2	5,269518
5,376667	0,2	5,341325
5,380000	0,2	5,414814
5,383333	0,2	5,489090
5,386667	0,2	5,563023
5,390000	0,2	5,635355
5,393333	0,2	5,704851
5,396667	0,2	5,770350
5,400000	0,2	5,830355
5,403333	0,2	5,882863
5,406667	0,2	5,926150
5,410000	0,2	5,959431
5,413333	0,2	5,982626
5,416667	0,2	5,996087
5,420000	0,2	6,000557
5,423333	0,2	5,996647
5,426667	0,2	5,984176
5,430000	0,2	5,962312
5,433333	0,2	5,930260
5,436667	0,2	5,887877
5,440000	0,2	5,835936
5,443333	0,2	5,775928
5,446667	0,2	5,709533
5,450000	0,2	5,638396
5,453333	0,2	5,564163
5,456667	0,2	5,488273
5,460000	0,2	5,411884
5,463333	0,2	5,336139
5,466667	0,2	5,262249
5,470000	0,2	5,191377
5,473333	0,2	5,124774
5,476667	0,2	5,063877
5,480000	0,2	5,009691
5,483333	0,2	4,962376
5,486667	0,2	4,922165
5,490000	0,2	4,890209
5,493333	0,2	4,868217
5,496667	0,2	4,857816
5,500000	0,2	4,860005
5,503333	0,2	4,874636
5,506667	0,2	4,900438
5,510000	0,2	4,935533
5,513333	0,2	4,978170
5,516667	0,2	5,027253
5,520000	0,2	5,082020
5,523333	0,2	5,141463
5,526667	0,2	5,204329
5,530000	0,2	5,269194
5,533333	0,2	5,334376
5,536667	0,2	5,398044
5,540000	0,2	5,458253
5,543333	0,2	5,512920
5,546667	0,2	5,560067
5,550000	0,2	5,598082
5,553333	0,2	5,625955
5,556667	0,2	5,643417
5,560000	0,2	5,650653
5,563333	0,2	5,647798
5,566667	0,2	5,634724
5,570000	0,2	5,611297
5,573333	0,2	5,577676
5,576667	0,2	5,534317
5,580000	0,2	5,482038
5,583333	0,2	5,422278
5,586667	0,2	5,356939
5,590000	0,2	5,287792
5,593333	0,2	5,216333
5,596667	0,2	5,144140
5,600000	0,2	5,072824
5,603333	0,2	5,003410
5,606667	0,2	4,936135
5,610000	0,2	4,871006
5,613333	0,2	4,808225
5,616667	0,2	4,748150
5,620000	0,2	4,691147
5,623333	0,2	4,637203
5,626667	0,2	4,585691
5,630000	0,2	4,535658
5,633333	0,2	4,486289
5,636667	0,2	4,437253
5,640000	0,2	4,388526
5,643333	0,2	4,339956
5,646667	0,2	4,291181
5,650000	0,2	4,241592
5,653333	0,2	4,190383
5,656667	0,2	4,137018
5,660000	0,2	4,081630
5,663333	0,2	4,024888
5,666667	0,2	3,967567
5,670000	0,2	3,910152
5,673333	0,2	3,852863
5,676667	0,2	3,795946
5,680000	0,2	3,739717
5,683333	0,2	3,684527
5,686667	0,2	3,630773
5,690000	0,2	3,578764
5,693333	0,2	3,528702
5,696667	0,2	3,480663
5,700000	0,2	3,434531
5,703333	0,2	3,390179
5,706667	0,2	3,347708
5,710000	0,2	3,307487
5,713333	0,2	3,270044
5,716667	0,2	3,235746
5,720000	0,2	3,204567
5,723333	0,2	3,176373
5,726667	0,2	3,151258
5,730000	0,2	3,129131
5,733333	0,2	3,109353
5,736667	0,2	3,091317
5,740000	0,2	3,074846
5,743333	0,2	3,059739
5,746667	0,2	3,045594
5,750000	0,2	3,032159
5,753333	0,2	3,019361
5,756667	0,2	3,007038
5,760000	0,2	2,995019
5,763333	0,2	2,983510
5,766667	0,2	2,973149
5,770000	0,2	2,964540
5,773333	0,2	2,957760
5,776667	0,2	2,952228
5,780000	0,2	2,947248
5,783333	0,2	2,942873
5,786667	0,2	2,939894
5,790000	0,2	2,938863
5,793333	0,2	2,939627
5,796667	0,2	2,941809
5,800000	0,2	2,945196
5,803333	0,2	2,949783
5,806667	0,2	2,955807
5,810000	0,2	2,963678
5,813333	0,2	2,973821
5,816667	0,2	2,986598
5,820000	0,2	3,002074
5,823333	0,2	3,019807
5,826667	0,2	3,039125
5,830000	0,2	3,059576
5,833333	0,2	3,081205
5,836667	0,2	3,104632
5,840000	0,2	3,130725
5,843333	0,2	3,159982
5,846667	0,2	3,192232
5,850000	0,2	3,226753
5,853333	0,2	3,262706
5,856667	0,2	3,299697
5,860000	0,2	3,337841
5,863333	0,2	3,377086
5,866667	0,2	3,416813
5,870000	0,2	3,456417
5,873333	0,2	3,495890
5,876667	0,2	3,535586
5,880000	0,2	3,575511
5,883333	0,2	3,615063
5,886667	0,2	3,653365
5,890000	0,2	3,689601
5,893333	0,2	3,723334
5,896667	0,2	3,754580
5,900000	0,2	3,783114
5,903333	0,2	3,808068
5,906667	0,2	3,828666
5,910000	0,2	3,844745
5,913333	0,2	3,856325
5,916667	0,2	3,863217
5,920000	0,2	3,865070
5,923333	0,2	3,861421
5,926667	0,2	3,851858
5,930000	0,2	3,836420
5,933333	0,2	3,815696
5,936667	0,2	3,790453
5,940000	0,2	3,761132
5,943333	0,2	3,727676
5,946667	0,2	3,690102
5,950000	0,2	3,649175
5,953333	0,2	3,606193
5,956667	0,2	3,562186
5,960000	0,2	3,517575
5,963333	0,2	3,472711
5,966667	0,2	3,428413
5,970000	0,2	3,385691
5,973333	0,2	3,345385
5,976667	0,2	3,308260
5,980000	0,2	3,274888
5,983333	0,2	3,245352
5,986667	0,2	3,219611
5,990000	0,2	3,198147
5,993333	0,2	3,182004
5,996667	0,2	3,172074
6,000000	0,2	3,168478
6,003333	0,2	3,170788
6,006667	0,2	3,178686
6,010000	0,2	3,192006
6,013333	0,2	3,210312
6,016667	0,2	3,233035
6,020000	0,2	3,259990
6,023333	0,2	3,291199
6,026667	0,2	3,326206
6,030000	0,2	3,363951
6,033333	0,2	3,403343
6,036667	0,2	3,443661
6,040000	0,2	3,484471
6,043333	0,2	3,525479
6,046667	0,2	3,566519
6,050000	0,2	3,607505
6,053333	0,2	3,648323
6,056667	0,2	3,688815
6,060000	0,2	3,728923
6,063333	0,2	3,768782
6,066667	0,2	3,808460
6,070000	0,2	3,847518
6,073333	0,2	3,885050
6,076667	0,2	3,920359
6,080000	0,2	3,953392
6,083333	0,2	3,984435
6,086667	0,2	4,013534
6,090000	0,2	4,040046
6,093333	0,2	4,062651
6,096667	0,2	4,080108
6,100000	0,2	4,092040
6,103333	0,2	4,098827
6,106667	0,2	4,100914
6,110000	0,2	4,098439
6,113333	0,2	4,091487
6,116667	0,2	4,080222
6,120000	0,2	4,064489
6,123333	0,2	4,043590
6,126667	0,2	4,016782
6,130000	0,2	3,983862
6,133333	0,2	3,945054
6,136667	0,2	3,900809
6,140000	0,2	3,851938
6,143333	0,2	3,799335
6,146667	0,2	3,743416
6,150000	0,2	3,684340
6,153333	0,2	3,622881
6,156667	0,2	3,560594
6,160000	0,2	3,498719
6,163333	0,2	3,437507
6,166667	0,2	3,376914
6,170000	0,2	3,317060
6,173333	0,2	3,258020
6,176667	0,2	3,200186
6,180000	0,2	3,144546
6,183333	0,2	3,091891
6,186667	0,2	3,042183
6,190000	0,2	2,995026
6,193333	0,2	2,950332
6,196667	0,2	2,908378
6,200000	0,2	2,869419
6,203333	0,2	2,833431
6,206667	0,2	2,800194
6,210000	0,2	2,769604
6,213333	0,2	2,741775
6,216667	0,2	2,716837
6,220000	0,2	2,694814
6,223333	0,2	2,675316
6,226667	0,2	2,657402
6,230000	0,2	2,640199
6,233333	0,2	2,623358
6,236667	0,2	2,606792
6,240000	0,2	2,590505
6,243333	0,2	2,574623
6,246667	0,2	2,559266
6,250000	0,2	2,544526
6,253333	0,2	2,530616
6,256667	0,2	2,517777
6,260000	0,2	2,505974
6,263333	0,2	2,494857
6,266667	0,2	2,484057
6,270000	0,2	2,473347
6,273333	0,2	2,462376
6,276667	0,2	2,450572
6,280000	0,2	2,437588
6,283333	0,2	2,423595
6,286667	0,2	2,408994
6,290000	0,2	2,394143
6,293333	0,2	2,379432
6,296667	0,2	2,365311
6,300000	0,2	2,352014
6,303333	0,2	2,339292
6,306667	0,2	2,326678
6,310000	0,2	2,313972
6,313333	0,2	2,301383
6,316667	0,2	2,289350
6,320000	0,2	2,278276
6,323333	0,2	2,268377
6,326667	0,2	2,259870
6,330000	0,2	2,253204
6,333333	0,2	2,248852
6,336667	0,2	2,246777
6,340000	0,2	2,246502
6,343333	0,2	2,247868
6,346667	0,2	2,251181
6,350000	0,2	2,256639
6,353333	0,2	2,264174
6,356667	0,2	2,273709
6,360000	0,2	2,285122
6,363333	0,2	2,298078
6,366667	0,2	2,312183
6,370000	0,2	2,327202
6,373333	0,2	2,342973
6,376667	0,2	2,359302
6,380000	0,2	2,376089
6,383333	0,2	2,393483
6,386667	0,2	2,411799
6,390000	0,2	2,431195
6,393333	0,2	2,451388
6,396667	0,2	2,471629
6,400000	0,2	2,490985
6,403333	0,2	2,508794
6,406667	0,2	2,524780
6,410000	0,2	2,538830
6,413333	0,2	2,550912
6,416667	0,2	2,561209
6,420000	0,2	2,570175
6,423333	0,2	2,578240
6,426667	0,2	2,585362
6,430000	0,2	2,590870
6,433333	0,2	2,593754
6,436667	0,2	2,593309
6,440000	0,2	2,589689
6,443333	0,2	2,583691
6,446667	0,2	2,575891
6,450000	0,2	2,566398
6,453333	0,2	2,555386
6,456667	0,2	2,543277
6,460000	0,2	2,530430
6,463333	0,2	2,516867
6,466667	0,2	2,502539
6,470000	0,2	2,487659
6,473333	0,2	2,472435
6,476667	0,2	2,456993
6,480000	0,2	2,441703
6,483333	0,2	2,427013
6,486667	0,2	2,413120
6,490000	0,2	2,400143
6,493333	0,2	2,388301
6,496667	0,2	2,377821
6,500000	0,2	2,368878
6,503333	0,2	2,361470
6,506667	0,2	2,355260
6,510000	0,2	2,349710
6,513333	0,2	2,344433
6,516667	0,2	2,339475
6,520000	0,2	2,335210
6,523333	0,2	2,331797
6,526667	0,2	2,329039
6,530000	0,2	2,326921
6,533333	0,2	2,325715
6,536667	0,2	2,325456
6,540000	0,2	2,325884
6,543333	0,2	2,326942
6,546667	0,2	2,329065
6,550000	0,2	2,332929
6,553333	0,2	2,338870
6,556667	0,2	2,346679
6,560000	0,2	2,356011
6,563333	0,2	2,366690
6,566667	0,2	2,378661
6,570000	0,2	2,391832
6,573333	0,2	2,406086
6,576667	0,2	2,421409
6,580000	0,2	2,437838
6,583333	0,2	2,455408
6,586667	0,2	2,474142
6,590000	0,2	2,493756
6,593333	0,2	2,513568
6,596667	0,2	2,533196
6,600000	0,2	2,553067
6,603333	0,2	2,574026
6,606667	0,2	2,596727
6,610000	0,2	2,621284
6,613333	0,2	2,647268
6,616667	0,2	2,674145
6,620000	0,2	2,701610
6,623333	0,2	2,729241
6,626667	0,2	2,756208
6,630000	0,2	2,781635
6,633333	0,2	2,805098
6,636667	0,2	2,826732
6,640000	0,2	2,846885
6,643333	0,2	2,865817
6,646667	0,2	2,883719
6,650000	0,2	2,900691
6,653333	0,2	2,916588
6,656667	0,2	2,931097
6,660000	0,2	2,943887
6,663333	0,2	2,954524
6,666667	0,2	2,962561
6,670000	0,2	2,967819
6,673333	0,2	2,970304
6,676667	0,2	2,970044
6,680000	0,2	2,967095
6,683333	0,2	2,961464
6,686667	0,2	2,953027
6,690000	0,2	2,941620
6,693333	0,2	2,927126
6,696667	0,2	2,909329
6,700000	0,2	2,887926
6,703333	0,2	2,863019
6,706667	0,2	2,835285
6,710000	0,2	2,805577
6,713333	0,2	2,774635
6,716667	0,2	2,742877
6,720000	0,2	2,710168
6,723333	0,2	2,675958
6,726667	0,2	2,639914
6,730000	0,2	2,602288
6,733333	0,2	2,563454
6,736667	0,2	2,523620
6,740000	0,2	2,483270
6,743333	0,2	2,443167
6,746667	0,2	2,403604
6,750000	0,2	2,364233
6,753333	0,2	2,324712
6,756667	0,2	2,285057
6,760000	0,2	2,245550
6,763333	0,2	2,206715
6,766667	0,2	2,169287
6,770000	0,2	2,133941
6,773333	0,2	2,100827
6,776667	0,2	2,069487
6,780000	0,2	2,039445
6,783333	0,2	2,010552
6,786667	0,2	1,982698
6,790000	0,2	1,955752
6,793333	0,2	1,929812
6,796667	0,2	1,905242
6,800000	0,2	1,882575
6,803333	0,2	1,862251
6,806667	0,2	1,844284
6,810000	0,2	1,828346
6,813333	0,2	1,814027
6,816667	0,2	1,800852
6,820000	0,2	1,788402
6,823333	0,2	1,776583
6,826667	0,2	1,765618
6,830000	0,2	1,755814
6,833333	0,2	1,747300
6,836667	0,2	1,739888
6,840000	0,2	1,733164
6,843333	0,2	1,726680
6,846667	0,2	1,720149
6,850000	0,2	1,713525
6,853333	0,2	1,706851
6,856667	0,2	1,700357
6,860000	0,2	1,694489
6,863333	0,2	1,689249
6,866667	0,2	1,684030
6,870000	0,2	1,678535
6,873333	0,2	1,673037
6,876667	0,2	1,667751
6,880000	0,2	1,662759
6,883333	0,2	1,658150
6,886667	0,2	1,653829
6,890000	0,2	1,649610
6,893333	0,2	1,645408
6,896667	0,2	1,641138
6,900000	0,2	1,636702
6,903333	0,2	1,632003
6,906667	0,2	1,626917
6,910000	0,2	1,621431
6,913333	0,2	1,615632
6,916667	0,2	1,609365
6,920000	0,2	1,602159
6,923333	0,2	1,593887
6,926667	0,2	1,585272
6,930000	0,2	1,577328
6,933333	0,2	1,570440
6,936667	0,2	1,564167
6,940000	0,2	1,557736
6,943333	0,2	1,550858
6,946667	0,2	1,544024
6,950000	0,2	1,537708
6,953333	0,2	1,531694
6,956667	0,2	1,525461
6,960000	0,2	1,518771
6,963333	0,2	1,511891
6,966667	0,2	1,505433
6,970000	0,2	1,499906
6,973333	0,2	1,495516
6,976667	0,2	1,492180
6,980000	0,2	1,489537
6,983333	0,2	1,487089
6,986667	0,2	1,484309
6,990000	0,2	1,480797
6,993333	0,2	1,476719
6,996667	0,2	1,472790
7,000000	0,2	1,469605
7,003333	0,2	1,467276
7,006667	0,2	1,465658
7,010000	0,2	1,464621
7,013333	0,2	1,464129
7,016667	0,2	1,464296
7,020000	0,2	1,465214
7,023333	0,2	1,466759
7,026667	0,2	1,468804
7,030000	0,2	1,471451
7,033333	0,2	1,475010
7,036667	0,2	1,479726
7,040000	0,2	1,485578
7,043333	0,2	1,492557
7,046667	0,2	1,500822
7,050000	0,2	1,510364
7,053333	0,2	1,520871
7,056667	0,2	1,531998
7,060000	0,2	1,543451
7,063333	0,2	1,554876
7,066667	0,2	1,566029
7,070000	0,2	1,576933
7,073333	0,2	1,587645
7,076667	0,2	1,598216
7,080000	0,2	1,608743
7,083333	0,2	1,619002
7,086667	0,2	1,628324
7,090000	0,2	1,636204
7,093333	0,2	1,642607
7,096667	0,2	1,647611
7,100000	0,2	1,651215
7,103333	0,2	1,653363
7,106667	0,2	1,653886
7,110000	0,2	1,652674
7,113333	0,2	1,649955
7,116667	0,2	1,646116
7,120000	0,2	1,641349
7,123333	0,2	1,635560
7,126667	0,2	1,628539
7,130000	0,2	1,620349
7,133333	0,2	1,611365
7,136667	0,2	1,601804
7,140000	0,2	1,591461
7,143333	0,2	1,580025
7,146667	0,2	1,567641
7,150000	0,2	1,554906
7,153333	0,2	1,542213
7,156667	0,2	1,529472
7,160000	0,2	1,516482
7,163333	0,2	1,503307
7,166667	0,2	1,490416
7,170000	0,2	1,478343
7,173333	0,2	1,467137
7,176667	0,2	1,456587
7,180000	0,2	1,446788
7,183333	0,2	1,438017
7,186667	0,2	1,430366
7,190000	0,2	1,423743
7,193333	0,2	1,418025
7,196667	0,2	1,413062
7,200000	0,2	1,408627
7,203333	0,2	1,404414
7,206667	0,2	1,400135
7,210000	0,2	1,395746
7,213333	0,2	1,391524
7,216667	0,2	1,387691
7,220000	0,2	1,384201
7,223333	0,2	1,381192
7,226667	0,2	1,379280
7,230000	0,2	1,379010
7,233333	0,2	1,380275
7,236667	0,2	1,382442
7,240000	0,2	1,384701
7,243333	0,2	1,386285
7,246667	0,2	1,386829
7,250000	0,2	1,386630
7,253333	0,2	1,386318
7,256667	0,2	1,386284
7,260000	0,2	1,386448
7,263333	0,2	1,386582
7,266667	0,2	1,386774
7,270000	0,2	1,387390
7,273333	0,2	1,388597
7,276667	0,2	1,390078
7,280000	0,2	1,391308
7,283333	0,2	1,392096
7,286667	0,2	1,392735
7,290000	0,2	1,393661
7,293333	0,2	1,395032
7,296667	0,2	1,396583
7,300000	0,2	1,397993
7,303333	0,2	1,399369
7,306667	0,2	1,401088
7,310000	0,2	1,403170
7,313333	0,2	1,405213
7,316667	0,2	1,406971
7,320000	0,2	1,408505
7,323333	0,2	1,409669
7,326667	0,2	1,410142
7,330000	0,2	1,409970
7,333333	0,2	1,409351
7,336667	0,2	1,408108
7,340000	0,2	1,406142
7,343333	0,2	1,403997
7,346667	0,2	1,402373
7,350000	0,2	1,401478
7,353333	0,2	1,401251
7,356667	0,2	1,401791
7,360000	0,2	1,403121
7,363333	0,2	1,404994
7,366667	0,2	1,407113
7,370000	0,2	1,409070
7,373333	0,2	1,410350
7,376667	0,2	1,410834
7,380000	0,2	1,410834
7,383333	0,2	1,410593
7,386667	0,2	1,410372
7,390000	0,2	1,410787
7,393333	0,2	1,412346
7,396667	0,2	1,414751
7,400000	0,2	1,416955
7,403333	0,2	1,417940
7,406667	0,2	1,417558
7,410000	0,2	1,416394
7,413333	0,2	1,414854
7,416667	0,2	1,412977
7,420000	0,2	1,411072
7,423333	0,2	1,409703
7,426667	0,2	1,408952
7,430000	0,2	1,408336
7,433333	0,2	1,407471
7,436667	0,2	1,406281
7,440000	0,2	1,404729
7,443333	0,2	1,402802
7,446667	0,2	1,400606
7,450000	0,2	1,398260
7,453333	0,2	1,395928
7,456667	0,2	1,393788
7,460000	0,2	1,391938
7,463333	0,2	1,390510
7,466667	0,2	1,389610
7,470000	0,2	1,389138
7,473333	0,2	1,388969
7,476667	0,2	1,389251
7,480000	0,2	1,390286
7,483333	0,2	1,392210
7,486667	0,2	1,394934
7,490000	0,2	1,398301
7,493333	0,2	1,402314
7,496667	0,2	1,407122
7,500000	0,2	1,412621
7,503333	0,2	1,418380
7,506667	0,2	1,424163
7,510000	0,2	1,430220
7,513333	0,2	1,437072
7,516667	0,2	1,445219
7,520000	0,2	1,454861
7,523333	0,2	1,465631
7,526667	0,2	1,476774
7,530000	0,2	1,487583
7,533333	0,2	1,497618
7,536667	0,2	1,506763
7,540000	0,2	1,515063
7,543333	0,2	1,522398
7,546667	0,2	1,528611
7,550000	0,2	1,533799
7,553333	0,2	1,538080
7,556667	0,2	1,541325
7,560000	0,2	1,543434
7,563333	0,2	1,544496
7,566667	0,2	1,544583
7,570000	0,2	1,543784
7,573333	0,2	1,542336
7,576667	0,2	1,540361
7,580000	0,2	1,537536
7,583333	0,2	1,533362
7,586667	0,2	1,527850
7,590000	0,2	1,521427
7,593333	0,2	1,514238
7,596667	0,2	1,506316
7,600000	0,2	1,498256
7,603333	0,2	1,490936
7,606667	0,2	1,484619
7,610000	0,2	1,478838
7,613333	0,2	1,473139
7,616667	0,2	1,467529
7,620000	0,2	1,462324
7,623333	0,2	1,457935
7,626667	0,2	1,454719
7,630000	0,2	1,452991
7,633333	0,2	1,453087
7,636667	0,2	1,455131
7,640000	0,2	1,458863
7,643333	0,2	1,463932
7,646667	0,2	1,470191
7,650000	0,2	1,477586
7,653333	0,2	1,486014
7,656667	0,2	1,495312
7,660000	0,2	1,505284
7,663333	0,2	1,515920
7,666667	0,2	1,527485
7,670000	0,2	1,540100
7,673333	0,2	1,553466
7,676667	0,2	1,567109
7,680000	0,2	1,580528
7,683333	0,2	1,593211
7,686667	0,2	1,604911
7,690000	0,2	1,615894
7,693333	0,2	1,626574
7,696667	0,2	1,636875
7,700000	0,2	1,646145
7,703333	0,2	1,653593
7,706667	0,2	1,658726
7,710000	0,2	1,661507
7,713333	0,2	1,662044
7,716667	0,2	1,660281
7,720000	0,2	1,656158
7,723333	0,2	1,649817
7,726667	0,2	1,641399
7,730000	0,2	1,630854
7,733333	0,2	1,617966
7,736667	0,2	1,602524
7,740000	0,2	1,584722
7,743333	0,2	1,565282
7,746667	0,2	1,544977
7,750000	0,2	1,524113
7,753333	0,2	1,502312
7,756667	0,2	1,478801
7,760000	0,2	1,453112
7,763333	0,2	1,425511
7,766667	0,2	1,396929
7,770000	0,2	1,368535
7,773333	0,2	1,341149
7,776667	0,2	1,315051
7,780000	0,2	1,290193
7,783333	0,2	1,266272
7,786667	0,2	1,242807
7,790000	0,2	1,219548
7,793333	0,2	1,196706
7,796667	0,2	1,174768
7,800000	0,2	1,154219
7,803333	0,2	1,135229
7,806667	0,2	1,117647
7,810000	0,2	1,101448
7,813333	0,2	1,086936
7,816667	0,2	1,074537
7,820000	0,2	1,064642
7,823333	0,2	1,057503
7,826667	0,2	1,053034
7,830000	0,2	1,050748
7,833333	0,2	1,050048
7,836667	0,2	1,050695
7,840000	0,2	1,052996
7,843333	0,2	1,057535
7,846667	0,2	1,064867
7,850000	0,2	1,075203
7,853333	0,2	1,088092
7,856667	0,2	1,102702
7,860000	0,2	1,118541
7,863333	0,2	1,135579
7,866667	0,2	1,153830
7,870000	0,2	1,173219
7,873333	0,2	1,193787
7,876667	0,2	1,215930
7,880000	0,2	1,240138
7,883333	0,2	1,266365
7,886667	0,2	1,293868
7,890000	0,2	1,321622
7,893333	0,2	1,348748
7,896667	0,2	1,374825
7,900000	0,2	1,400103
7,903333	0,2	1,425181
7,906667	0,2	1,450326
7,910000	0,2	1,475329
7,913333	0,2	1,499867
7,916667	0,2	1,523673
7,920000	0,2	1,546498
7,923333	0,2	1,568157
7,926667	0,2	1,588457
7,930000	0,2	1,607127
7,933333	0,2	1,623926
7,936667	0,2	1,638784
7,940000	0,2	1,651829
7,943333	0,2	1,663184
7,946667	0,2	1,672726
7,950000	0,2	1,680260
7,953333	0,2	1,685656
7,956667	0,2	1,688631
7,960000	0,2	1,688871
7,963333	0,2	1,686453
7,966667	0,2	1,681758
7,970000	0,2	1,674986
7,973333	0,2	1,666015
7,976667	0,2	1,654673
7,980000	0,2	1,641048
7,983333	0,2	1,625622
7,986667	0,2	1,609107
7,990000	0,2	1,592090
7,993333	0,2	1,574737
7,996667	0,2	1,556769
8,000000	0,2	1,537765
8,003333	0,2	1,517525
8,006667	0,2	1,496107
8,010000	0,2	1,473745
8,013333	0,2	1,450860
8,016667	0,2	1,427773
8,020000	0,2	1,404292
8,023333	0,2	1,380068
8,026667	0,2	1,355315
8,030000	0,2	1,330800
8,033333	0,2	1,307289
8,036667	0,2	1,285145
8,040000	0,2	1,264194
8,043333	0,2	1,243867
8,046667	0,2	1,223669
8,050000	0,2	1,203564
8,053333	0,2	1,184069
8,056667	0,2	1,166016
8,060000	0,2	1,150022
8,063333	0,2	1,136160
8,066667	0,2	1,124103
8,070000	0,2	1,113513
8,073333	0,2	1,104333
8,076667	0,2	1,096685
8,080000	0,2	1,090512
8,083333	0,2	1,085645
8,086667	0,2	1,082169
8,090000	0,2	1,080365
8,093333	0,2	1,080403
8,096667	0,2	1,082410
8,100000	0,2	1,086669
8,103333	0,2	1,093435
8,106667	0,2	1,102642
8,110000	0,2	1,113891
8,113333	0,2	1,126817
8,116667	0,2	1,141515
8,120000	0,2	1,158215
8,123333	0,2	1,176520
8,126667	0,2	1,195542
8,130000	0,2	1,214714
8,133333	0,2	1,234138
8,136667	0,2	1,254509
8,140000	0,2	1,276758
8,143333	0,2	1,301208
8,146667	0,2	1,327079
8,150000	0,2	1,353361
8,153333	0,2	1,379959
8,156667	0,2	1,407450
8,160000	0,2	1,436068
8,163333	0,2	1,465335
8,166667	0,2	1,494434
8,170000	0,2	1,522666
8,173333	0,2	1,549735
8,176667	0,2	1,575799
8,180000	0,2	1,601120
8,183333	0,2	1,625781
8,186667	0,2	1,649622
8,190000	0,2	1,672165
8,193333	0,2	1,692917
8,196667	0,2	1,711833
8,200000	0,2	1,729141
8,203333	0,2	1,744798
8,206667	0,2	1,758421
8,210000	0,2	1,769641
8,213333	0,2	1,778270
8,216667	0,2	1,784182
8,220000	0,2	1,787200
8,223333	0,2	1,787261
8,226667	0,2	1,784616
8,230000	0,2	1,779882
8,233333	0,2	1,773913
8,236667	0,2	1,767221
8,240000	0,2	1,759433
8,243333	0,2	1,749724
8,246667	0,2	1,737589
8,250000	0,2	1,722894
8,253333	0,2	1,705516
8,256667	0,2	1,685321
8,260000	0,2	1,662480
8,263333	0,2	1,637499
8,266667	0,2	1,611015
8,270000	0,2	1,583739
8,273333	0,2	1,556216
8,276667	0,2	1,528433
8,280000	0,2	1,499986
8,283333	0,2	1,470685
8,286667	0,2	1,440912
8,290000	0,2	1,411440
8,293333	0,2	1,382875
8,296667	0,2	1,355239
8,300000	0,2	1,328131
8,303333	0,2	1,301273
8,306667	0,2	1,274728
8,310000	0,2	1,248703
8,313333	0,2	1,223442
8,316667	0,2	1,199164
8,320000	0,2	1,175874
8,323333	0,2	1,153369
8,326667	0,2	1,131356
8,330000	0,2	1,109660
8,333333	0,2	1,088375
8,336667	0,2	1,067737
8,340000	0,2	1,047939
8,343333	0,2	1,029047
8,346667	0,2	1,010981
8,350000	0,2	0,993644
8,353333	0,2	0,977011
8,356667	0,2	0,961120
8,360000	0,2	0,946069
8,363333	0,2	0,931967
8,366667	0,2	0,918860
8,370000	0,2	0,906645
8,373333	0,2	0,895133
8,376667	0,2	0,884155
8,380000	0,2	0,873493
8,383333	0,2	0,863045
8,386667	0,2	0,853123
8,390000	0,2	0,844339
8,393333	0,2	0,837119
8,396667	0,2	0,831356
8,400000	0,2	0,826594
8,403333	0,2	0,822342
8,406667	0,2	0,818077
8,410000	0,2	0,813408
8,413333	0,2	0,808537
8,416667	0,2	0,804168
8,420000	0,2	0,800919
8,423333	0,2	0,799160
8,426667	0,2	0,799165
8,430000	0,2	0,800906
8,433333	0,2	0,803778
8,436667	0,2	0,806830
8,440000	0,2	0,809263
8,443333	0,2	0,810981
8,446667	0,2	0,812777
8,450000	0,2	0,815616
8,453333	0,2	0,819867
8,456667	0,2	0,825502
8,460000	0,2	0,832702
8,463333	0,2	0,841815
8,466667	0,2	0,852847
8,470000	0,2	0,865360
8,473333	0,2	0,878745
8,476667	0,2	0,892399
8,480000	0,2	0,905912
8,483333	0,2	0,919341
8,486667	0,2	0,933226
8,490000	0,2	0,948241
8,493333	0,2	0,964678
8,496667	0,2	0,982260
8,500000	0,2	1,000542
8,503333	0,2	1,019415
8,506667	0,2	1,039166
8,510000	0,2	1,060117
8,513333	0,2	1,082351
8,516667	0,2	1,105855
8,520000	0,2	1,130645
8,523333	0,2	1,156538
8,526667	0,2	1,183124
8,530000	0,2	1,209985
8,533333	0,2	1,236706
8,536667	0,2	1,262918
8,540000	0,2	1,288486
8,543333	0,2	1,313534
8,546667	0,2	1,338250
8,550000	0,2	1,362590
8,553333	0,2	1,386243
8,556667	0,2	1,408902
8,560000	0,2	1,430304
8,563333	0,2	1,450061
8,566667	0,2	1,467702
8,570000	0,2	1,483010
8,573333	0,2	1,496223
8,576667	0,2	1,507571
8,580000	0,2	1,516771
8,583333	0,2	1,523358
8,586667	0,2	1,527403
8,590000	0,2	1,529623
8,593333	0,2	1,530743
8,596667	0,2	1,530887
8,600000	0,2	1,529685
8,603333	0,2	1,526648
8,606667	0,2	1,521205
8,610000	0,2	1,512854
8,613333	0,2	1,501529
8,616667	0,2	1,487673
8,620000	0,2	1,472139
8,623333	0,2	1,455899
8,626667	0,2	1,439484
8,630000	0,2	1,422734
8,633333	0,2	1,405263
8,636667	0,2	1,387032
8,640000	0,2	1,368232
8,643333	0,2	1,348936
8,646667	0,2	1,329151
8,650000	0,2	1,308788
8,653333	0,2	1,287676
8,656667	0,2	1,266046
8,660000	0,2	1,244573
8,663333	0,2	1,223583
8,666667	0,2	1,202694
8,670000	0,2	1,181523
8,673333	0,2	1,160305
8,676667	0,2	1,139614
8,680000	0,2	1,119806
8,683333	0,2	1,100964
8,686667	0,2	1,082992
8,690000	0,2	1,065500
8,693333	0,2	1,048078
8,696667	0,2	1,030985
8,700000	0,2	1,015011
8,703333	0,2	1,000645
8,706667	0,2	0,987775
8,710000	0,2	0,975929
8,713333	0,2	0,964473
8,716667	0,2	0,952916
8,720000	0,2	0,941152
8,723333	0,2	0,929250
8,726667	0,2	0,917420
8,730000	0,2	0,906244
8,733333	0,2	0,896283
8,736667	0,2	0,887488
8,740000	0,2	0,879444
8,743333	0,2	0,871979
8,746667	0,2	0,865288
8,750000	0,2	0,859718
8,753333	0,2	0,855431
8,756667	0,2	0,852070
8,760000	0,2	0,849065
8,763333	0,2	0,846303
8,766667	0,2	0,844009
8,770000	0,2	0,842213
8,773333	0,2	0,840861
8,776667	0,2	0,840154
8,780000	0,2	0,840419
8,783333	0,2	0,841814
8,786667	0,2	0,844208
8,790000	0,2	0,847249
8,793333	0,2	0,850684
8,796667	0,2	0,854713
8,800000	0,2	0,859679
8,803333	0,2	0,865300
8,806667	0,2	0,870794
8,810000	0,2	0,875770
8,813333	0,2	0,880454
8,816667	0,2	0,885285
8,820000	0,2	0,890583
8,823333	0,2	0,896381
8,826667	0,2	0,902463
8,830000	0,2	0,908612
8,833333	0,2	0,914856
8,836667	0,2	0,921305
8,840000	0,2	0,927777
8,843333	0,2	0,933970
8,846667	0,2	0,939832
8,850000	0,2	0,945413
8,853333	0,2	0,950645
8,856667	0,2	0,955615
8,860000	0,2	0,960791
8,863333	0,2	0,966713
8,866667	0,2	0,973467
8,870000	0,2	0,980423
8,873333	0,2	0,986558
8,876667	0,2	0,991340
8,880000	0,2	0,995147
8,883333	0,2	0,998731
8,886667	0,2	1,002597
8,890000	0,2	1,006717
8,893333	0,2	1,010655
8,896667	0,2	1,013969
8,900000	0,2	1,016400
8,903333	0,2	1,017852
8,906667	0,2	1,018243
8,910000	0,2	1,017464
8,913333	0,2	1,015669
8,916667	0,2	1,013446
8,920000	0,2	1,011579
8,923333	0,2	1,010553
8,926667	0,2	1,010029
8,930000	0,2	1,008942
8,933333	0,2	1,006496
8,936667	0,2	1,002760
8,940000	0,2	0,998231
8,943333	0,2	0,993308
8,946667	0,2	0,988070
8,950000	0,2	0,982115
8,953333	0,2	0,974917
8,956667	0,2	0,966634
8,960000	0,2	0,958181
8,963333	0,2	0,950323
8,966667	0,2	0,943157
8,970000	0,2	0,936440
8,973333	0,2	0,930000
8,976667	0,2	0,924069
8,980000	0,2	0,919281
8,983333	0,2	0,916101
8,986667	0,2	0,914445
8,990000	0,2	0,913773
8,993333	0,2	0,913564
8,996667	0,2	0,913993
9,000000	0,2	0,915853
9,003333	0,2	0,919661
9,006667	0,2	0,925310
9,010000	0,2	0,932552
9,013333	0,2	0,941431
9,016667	0,2	0,952307
9,020000	0,2	0,965754
9,023333	0,2	0,982424
9,026667	0,2	1,002630
9,030000	0,2	1,026130
9,033333	0,2	1,052506
9,036667	0,2	1,081282
9,040000	0,2	1,111727
9,043333	0,2	1,143387
9,046667	0,2	1,176651
9,050000	0,2	1,212342
9,053333	0,2	1,251177
9,056667	0,2	1,293432
9,060000	0,2	1,338808
9,063333	0,2	1,386647
9,066667	0,2	1,436258
9,070000	0,2	1,487279
9,073333	0,2	1,539631
9,076667	0,2	1,593028
9,080000	0,2	1,647041
9,083333	0,2	1,701525
9,086667	0,2	1,756583
9,090000	0,2	1,812164
9,093333	0,2	1,867872
9,096667	0,2	1,923318
9,100000	0,2	1,978302
9,103333	0,2	2,032441
9,106667	0,2	2,085181
9,110000	0,2	2,136294
9,113333	0,2	2,185916
9,116667	0,2	2,234133
9,120000	0,2	2,280586
9,123333	0,2	2,324392
9,126667	0,2	2,364429
9,130000	0,2	2,399877
9,133333	0,2	2,430573
9,136667	0,2	2,457013
9,140000	0,2	2,480120
9,143333	0,2	2,500737
9,146667	0,2	2,519192
9,150000	0,2	2,535226
9,153333	0,2	2,548163
9,156667	0,2	2,557358
9,160000	0,2	2,562696
9,163333	0,2	2,564671
9,166667	0,2	2,563929
9,170000	0,2	2,560825
9,173333	0,2	2,555461
9,176667	0,2	2,547761
9,180000	0,2	2,537434
9,183333	0,2	2,524221
9,186667	0,2	2,508323
9,190000	0,2	2,490459
9,193333	0,2	2,471202
9,196667	0,2	2,450544
9,200000	0,2	2,428426
9,203333	0,2	2,405294
9,206667	0,2	2,382051
9,210000	0,2	2,359484
9,213333	0,2	2,337558
9,216667	0,2	2,315685
9,220000	0,2	2,293828
9,223333	0,2	2,272869
9,226667	0,2	2,253941
9,230000	0,2	2,237785
9,233333	0,2	2,224392
9,236667	0,2	2,212908
9,240000	0,2	2,202344
9,243333	0,2	2,192613
9,246667	0,2	2,184620
9,250000	0,2	2,179569
9,253333	0,2	2,178386
9,256667	0,2	2,181620
9,260000	0,2	2,189697
9,263333	0,2	2,203038
9,266667	0,2	2,222075
9,270000	0,2	2,247425
9,273333	0,2	2,279827
9,276667	0,2	2,319723
9,280000	0,2	2,367166
9,283333	0,2	2,422135
9,286667	0,2	2,484632
9,290000	0,2	2,554609
9,293333	0,2	2,632344
9,296667	0,2	2,718689
9,300000	0,2	2,814565
9,303333	0,2	2,920580
9,306667	0,2	3,037212
9,310000	0,2	3,164807
9,313333	0,2	3,303329
9,316667	0,2	3,452460
9,320000	0,2	3,611846
9,323333	0,2	3,781079
9,326667	0,2	3,959739
9,330000	0,2	4,147580
9,333333	0,2	4,344384
9,336667	0,2	4,549634
9,340000	0,2	4,762465
9,343333	0,2	4,981857
9,346667	0,2	5,207035
9,350000	0,2	5,437743
9,353333	0,2	5,673924
9,356667	0,2	5,915024
9,360000	0,2	6,159627
9,363333	0,2	6,405784
9,366667	0,2	6,651705
9,370000	0,2	6,895994
9,373333	0,2	7,137358
9,376667	0,2	7,374486
9,380000	0,2	7,606090
9,383333	0,2	7,830688
9,386667	0,2	8,046615
9,390000	0,2	8,252444
9,393333	0,2	8,447153
9,396667	0,2	8,629931
9,400000	0,2	8,800055
9,403333	0,2	8,956737
9,406667	0,2	9,098795
9,410000	0,2	9,224516
9,413333	0,2	9,332182
9,416667	0,2	9,420762
9,420000	0,2	9,490005
9,423333	0,2	9,540077
9,426667	0,2	9,571190
9,430000	0,2	9,583412
9,433333	0,2	9,576749
9,436667	0,2	9,551122
9,440000	0,2	9,506262
9,443333	0,2	9,442113
9,446667	0,2	9,359369
9,450000	0,2	9,259225
9,453333	0,2	9,142612
9,456667	0,2	9,010094
9,460000	0,2	8,862521
9,463333	0,2	8,701344
9,466667	0,2	8,528202
9,470000	0,2	8,344465
9,473333	0,2	8,151185
9,476667	0,2	7,949429
9,480000	0,2	7,740419
9,483333	0,2	7,525238
9,486667	0,2	7,304629
9,490000	0,2	7,079260
9,493333	0,2	6,850188
9,496667	0,2	6,618758
9,500000	0,2	6,386135
9,503333	0,2	6,153333
9,506667	0,2	5,921623
9,510000	0,2	5,692458
9,513333	0,2	5,466846
9,516667	0,2	5,245136
9,520000	0,2	5,027717
9,523333	0,2	4,815497
9,526667	0,2	4,609346
9,530000	0,2	4,409500
9,533333	0,2	4,215774
9,536667	0,2	4,028129
9,540000	0,2	3,846739
9,543333	0,2	3,671741
9,546667	0,2	3,503331
9,550000	0,2	3,341785
9,553333	0,2	3,187101
9,556667	0,2	3,038828
9,560000	0,2	2,896414
9,563333	0,2	2,759745
9,566667	0,2	2,629190
9,570000	0,2	2,505094
9,573333	0,2	2,387415
9,576667	0,2	2,275737
9,580000	0,2	2,169553
9,583333	0,2	2,068661
9,586667	0,2	1,972989
9,590000	0,2	1,882146
9,593333	0,2	1,795654
9,596667	0,2	1,713337
9,600000	0,2	1,635160
9,603333	0,2	1,560903
9,606667	0,2	1,489975
9,610000	0,2	1,421548
9,613333	0,2	1,355167
9,616667	0,2	1,291068
9,620000	0,2	1,229845
9,623333	0,2	1,172093
9,626667	0,2	1,118107
9,630000	0,2	1,067528
9,633333	0,2	1,019551
9,636667	0,2	0,973614
9,640000	0,2	0,929570
9,643333	0,2	0,887413
9,646667	0,2	0,847202
9,650000	0,2	0,809058
9,653333	0,2	0,773210
9,656667	0,2	0,739870
9,660000	0,2	0,708814
9,663333	0,2	0,679529
9,666667	0,2	0,651835
9,670000	0,2	0,626049
9,673333	0,2	0,602682
9,676667	0,2	0,581930
9,680000	0,2	0,563364
9,683333	0,2	0,546229
9,686667	0,2	0,529962
9,690000	0,2	0,514429
9,693333	0,2	0,499828
9,696667	0,2	0,486551
9,700000	0,2	0,475184
9,703333	0,2	0,466196
9,706667	0,2	0,459565
9,710000	0,2	0,455099
9,713333	0,2	0,452731
9,716667	0,2	0,452240
9,720000	0,2	0,453319
9,723333	0,2	0,455935
9,726667	0,2	0,460191
9,730000	0,2	0,466121
9,733333	0,2	0,473761
9,736667	0,2	0,483061
9,740000	0,2	0,493827
9,743333	0,2	0,506072
9,746667	0,2	0,520028
9,750000	0,2	0,535923
9,753333	0,2	0,554031
9,756667	0,2	0,574416
9,760000	0,2	0,596647
9,763333	0,2	0,620250
9,766667	0,2	0,645069
9,770000	0,2	0,671093
9,773333	0,2	0,698394
9,776667	0,2	0,727116
9,780000	0,2	0,757384
9,783333	0,2	0,789419
9,786667	0,2	0,823490
9,790000	0,2	0,859531
9,793333	0,2	0,896988
9,796667	0,2	0,935085
9,800000	0,2	0,973133
9,803333	0,2	1,010839
9,806667	0,2	1,048514
9,810000	0,2	1,086730
9,813333	0,2	1,125696
9,816667	0,2	1,165044
9,820000	0,2	1,204036
9,823333	0,2	1,242088
9,826667	0,2	1,279170
9,830000	0,2	1,315611
9,833333	0,2	1,351664
9,836667	0,2	1,387332
9,840000	0,2	1,422331
9,843333	0,2	1,456031
9,846667	0,2	1,487643
9,850000	0,2	1,516536
9,853333	0,2	1,542155
9,856667	0,2	1,564035
9,860000	0,2	1,582272
9,863333	0,2	1,597537
9,866667	0,2	1,610538
9,870000	0,2	1,621668
9,873333	0,2	1,630885
9,876667	0,2	1,637849
9,880000	0,2	1,642267
9,883333	0,2	1,644005
9,886667	0,2	1,642987
9,890000	0,2	1,638940
9,893333	0,2	1,631289
9,896667	0,2	1,619453
9,900000	0,2	1,603238
9,903333	0,2	1,583208
9,906667	0,2	1,560627
9,910000	0,2	1,536765
9,913333	0,2	1,512174
9,916667	0,2	1,486348
9,920000	0,2	1,458196
9,923333	0,2	1,427017
9,926667	0,2	1,392830
9,930000	0,2	1,356100
9,933333	0,2	1,317570
9,936667	0,2	1,278064
9,940000	0,2	1,238204
9,943333	0,2	1,198188
9,946667	0,2	1,157692
9,950000	0,2	1,116311
9,953333	0,2	1,074332
9,956667	0,2	1,032653
9,960000	0,2	0,991916
9,963333	0,2	0,952092
9,966667	0,2	0,912903
9,970000	0,2	0,874234
9,973333	0,2	0,835976
9,976667	0,2	0,797778
9,980000	0,2	0,759347
9,983333	0,2	0,720787
9,986667	0,2	0,682514
9,990000	0,2	0,645047
9,993333	0,2	0,608706
9,996667	0,2	0,573493
10,000000	0,2	0,539408
10,003333	0,2	0,506559
10,006667	0,2	0,474893
10,010000	0,2	0,444295
10,013333	0,2	0,414974
10,016667	0,2	0,387454
10,020000	0,2	0,362239
10,023333	0,2	0,339370
10,026667	0,2	0,318225
10,030000	0,2	0,297902
10,033333	0,2	0,277942
10,036667	0,2	0,258545
10,040000	0,2	0,240138
10,043333	0,2	0,223029
10,046667	0,2	0,207358
10,050000	0,2	0,192922
10,053333	0,2	0,179255
10,056667	0,2	0,166189
10,060000	0,2	0,153951
10,063333	0,2	0,142760
10,066667	0,2	0,132683
10,070000	0,2	0,123563
10,073333	0,2	0,115002
10,076667	0,2	0,106802
10,080000	0,2	0,099140
10,083333	0,2	0,092130
10,086667	0,2	0,085715
10,090000	0,2	0,080154
10,093333	0,2	0,076030
10,096667	0,2	0,073592
10,100000	0,2	0,072472
10,103333	0,2	0,072132
10,106667	0,2	0,072319
10,110000	0,2	0,073191
10,113333	0,2	0,075198
10,116667	0,2	0,078713
10,120000	0,2	0,083738
10,123333	0,2	0,090006
10,126667	0,2	0,097282
10,130000	0,2	0,105540
10,133333	0,2	0,114849
10,136667	0,2	0,125323
10,140000	0,2	0,137258
10,143333	0,2	0,150843
10,146667	0,2	0,165791
10,150000	0,2	0,181579
10,153333	0,2	0,198048
10,156667	0,2	0,215734
10,160000	0,2	0,235446
10,163333	0,2	0,257539
10,166667	0,2	0,281947
10,170000	0,2	0,308706
10,173333	0,2	0,338025
10,176667	0,2	0,370050
10,180000	0,2	0,404688
10,183333	0,2	0,441670
10,186667	0,2	0,480835
10,190000	0,2	0,522103
10,193333	0,2	0,565301
10,196667	0,2	0,610462
10,200000	0,2	0,658296
10,203333	0,2	0,710007
10,206667	0,2	0,766422
10,210000	0,2	0,827360
10,213333	0,2	0,891975
10,216667	0,2	0,959697
10,220000	0,2	1,030743
10,223333	0,2	1,105729
10,226667	0,2	1,184918
10,230000	0,2	1,267898
10,233333	0,2	1,353809
10,236667	0,2	1,441814
10,240000	0,2	1,531518
10,243333	0,2	1,623097
10,246667	0,2	1,717032
10,250000	0,2	1,813596
10,253333	0,2	1,912543
10,256667	0,2	2,013276
10,260000	0,2	2,115214
10,263333	0,2	2,218050
10,266667	0,2	2,321637
10,270000	0,2	2,425615
10,273333	0,2	2,529220
10,276667	0,2	2,631539
10,280000	0,2	2,731936
10,283333	0,2	2,830056
10,286667	0,2	2,925709
10,290000	0,2	3,018840
10,293333	0,2	3,109120
10,296667	0,2	3,195585
10,300000	0,2	3,277077
10,303333	0,2	3,352837
10,306667	0,2	3,422404
10,310000	0,2	3,485201
10,313333	0,2	3,540647
10,316667	0,2	3,588626
10,320000	0,2	3,629565
10,323333	0,2	3,663790
10,326667	0,2	3,690998
10,330000	0,2	3,710547
10,333333	0,2	3,721743
10,336667	0,2	3,723944
10,340000	0,2	3,717171
10,343333	0,2	3,702194
10,346667	0,2	3,679574
10,350000	0,2	3,649299
10,353333	0,2	3,611345
10,356667	0,2	3,566021
10,360000	0,2	3,513847
10,363333	0,2	3,455405
10,366667	0,2	3,391340
10,370000	0,2	3,322361
10,373333	0,2	3,248977
10,376667	0,2	3,171180
10,380000	0,2	3,088736
10,383333	0,2	3,001857
10,386667	0,2	2,911317
10,390000	0,2	2,817998
10,393333	0,2	2,722629
10,396667	0,2	2,625892
10,400000	0,2	2,528373
10,403333	0,2	2,430426
10,406667	0,2	2,332359
10,410000	0,2	2,234481
10,413333	0,2	2,136892
10,416667	0,2	2,039771
10,420000	0,2	1,943779
10,423333	0,2	1,849747
10,426667	0,2	1,758150
10,430000	0,2	1,669030
10,433333	0,2	1,582440
10,436667	0,2	1,498785
10,440000	0,2	1,418367
10,443333	0,2	1,340894
10,446667	0,2	1,266049
10,450000	0,2	1,194061
10,453333	0,2	1,125237
10,456667	0,2	1,059599
10,460000	0,2	0,997389
10,463333	0,2	0,939317
10,466667	0,2	0,885936
10,470000	0,2	0,836914
10,473333	0,2	0,791306
10,476667	0,2	0,748519
10,480000	0,2	0,708641
10,483333	0,2	0,672076
10,486667	0,2	0,638944
10,490000	0,2	0,608719
10,493333	0,2	0,580583
10,496667	0,2	0,554019
10,500000	0,2	0,529094
10,503333	0,2	0,506420
10,506667	0,2	0,486721
10,510000	0,2	0,470411
10,513333	0,2	0,457614
10,516667	0,2	0,448152
10,520000	0,2	0,441348
10,523333	0,2	0,436318
10,526667	0,2	0,432638
10,530000	0,2	0,430544
10,533333	0,2	0,430606
10,536667	0,2	0,433204
10,540000	0,2	0,438261
10,543333	0,2	0,445351
10,546667	0,2	0,453981
10,550000	0,2	0,463886
10,553333	0,2	0,475028
10,556667	0,2	0,487425
10,560000	0,2	0,501152
10,563333	0,2	0,516327
10,566667	0,2	0,533042
10,570000	0,2	0,551256
10,573333	0,2	0,570741
10,576667	0,2	0,591152
10,580000	0,2	0,612242
10,583333	0,2	0,634157
10,586667	0,2	0,657285
10,590000	0,2	0,681716
10,593333	0,2	0,707126
10,596667	0,2	0,732994
10,600000	0,2	0,758771
10,603333	0,2	0,784032
10,606667	0,2	0,808614
10,610000	0,2	0,832625
10,613333	0,2	0,856171
10,616667	0,2	0,879101
10,620000	0,2	0,901012
10,623333	0,2	0,921465
10,626667	0,2	0,940347
10,630000	0,2	0,957971
10,633333	0,2	0,974691
10,636667	0,2	0,990574
10,640000	0,2	1,005424
10,643333	0,2	1,018842
10,646667	0,2	1,030246
10,650000	0,2	1,039368
10,653333	0,2	1,046529
10,656667	0,2	1,051787
10,660000	0,2	1,054617
10,663333	0,2	1,054991
10,666667	0,2	1,053727
10,670000	0,2	1,051587
10,673333	0,2	1,048798
10,676667	0,2	1,045181
10,680000	0,2	1,040281
10,683333	0,2	1,033605
10,686667	0,2	1,024885
10,690000	0,2	1,013981
10,693333	0,2	1,000596
10,696667	0,2	0,984471
10,700000	0,2	0,965950
10,703333	0,2	0,945950
10,706667	0,2	0,925319
10,710000	0,2	0,904475
10,713333	0,2	0,883583
10,716667	0,2	0,862832
10,720000	0,2	0,842294
10,723333	0,2	0,821637
10,726667	0,2	0,800415
10,730000	0,2	0,778530
10,733333	0,2	0,756178
10,736667	0,2	0,733463
10,740000	0,2	0,710347
10,743333	0,2	0,686863
10,746667	0,2	0,663042
10,750000	0,2	0,638904
10,753333	0,2	0,614756
10,756667	0,2	0,591165
10,760000	0,2	0,568672
10,763333	0,2	0,547585
10,766667	0,2	0,527859
10,770000	0,2	0,509153
10,773333	0,2	0,491017
10,776667	0,2	0,473105
10,780000	0,2	0,455322
10,783333	0,2	0,437801
10,786667	0,2	0,420823
10,790000	0,2	0,404660
10,793333	0,2	0,389452
10,796667	0,2	0,375222
10,800000	0,2	0,361882
10,803333	0,2	0,349153
10,806667	0,2	0,336652
10,810000	0,2	0,324149
10,813333	0,2	0,311687
10,816667	0,2	0,299491
10,820000	0,2	0,287858
10,823333	0,2	0,277108
10,826667	0,2	0,267439
10,830000	0,2	0,258856
10,833333	0,2	0,251342
10,836667	0,2	0,244876
10,840000	0,2	0,239221
10,843333	0,2	0,233797
10,846667	0,2	0,227830
10,850000	0,2	0,220801
10,853333	0,2	0,212897
10,856667	0,2	0,204958
10,860000	0,2	0,197747
10,863333	0,2	0,191223
10,866667	0,2	0,184726
10,870000	0,2	0,177712
10,873333	0,2	0,170049
10,876667	0,2	0,161958
10,880000	0,2	0,154016
10,883333	0,2	0,146830
10,886667	0,2	0,140510
10,890000	0,2	0,134736
10,893333	0,2	0,129277
10,896667	0,2	0,124188
10,900000	0,2	0,119575
10,903333	0,2	0,115259
10,906667	0,2	0,110724
10,910000	0,2	0,105396
10,913333	0,2	0,098991
10,916667	0,2	0,091799
10,920000	0,2	0,084593
10,923333	0,2	0,078057
10,926667	0,2	0,072287
10,930000	0,2	0,066821
10,933333	0,2	0,061124
10,936667	0,2	0,054988
10,940000	0,2	0,048512
10,943333	0,2	0,041866
10,946667	0,2	0,035018
10,950000	0,2	0,027827
10,953333	0,2	0,020376
10,956667	0,2	0,012832
10,960000	0,2	0,005294
10,963333	0,2	-0,001854
10,966667	0,2	-0,008099
10,970000	0,2	-0,013425
10,973333	0,2	-0,018308
10,976667	0,2	-0,023233
10,980000	0,2	-0,028482
10,983333	0,2	-0,034179
10,986667	0,2	-0,040368
10,990000	0,2	-0,046987
10,993333	0,2	-0,053796
10,996667	0,2	-0,060571
11,000000	0,2	-0,067366
11,003333	0,2	-0,074296
11,006667	0,2	-0,081290
11,010000	0,2	-0,088334
11,013333	0,2	-0,095637
11,016667	0,2	-0,103162
11,020000	0,2	-0,110408
11,023333	0,2	-0,116819
11,026667	0,2	-0,121967
11,030000	0,2	-0,125578
11,033333	0,2	-0,127802
11,036667	0,2	-0,129216
11,040000	0,2	-0,130483
11,043333	0,2	-0,132173
11,046667	0,2	-0,134630
11,050000	0,2	-0,137698
11,053333	0,2	-0,140824
11,056667	0,2	-0,143591
11,060000	0,2	-0,146014
11,063333	0,2	-0,148418
11,066667	0,2	-0,151044
11,070000	0,2	-0,153682
11,073333	0,2	-0,155724
11,076667	0,2	-0,156689
11,080000	0,2	-0,156752
11,083333	0,2	-0,156415
11,086667	0,2	-0,155846
11,090000	0,2	-0,155086
11,093333	0,2	-0,154337
11,096667	0,2	-0,153610
11,100000	0,2	-0,152592
11,103333	0,2	-0,150925
11,106667	0,2	-0,148625
11,110000	0,2	-0,146182
11,113333	0,2	-0,144020
11,116667	0,2	-0,142101
11,120000	0,2	-0,140200
11,123333	0,2	-0,138291
11,126667	0,2	-0,136489
11,130000	0,2	-0,134558
11,133333	0,2	-0,131787
11,136667	0,2	-0,127732
11,140000	0,2	-0,122756
11,143333	0,2	-0,117483
11,146667	0,2	-0,112103
11,150000	0,2	-0,106544
11,153333	0,2	-0,100916
11,156667	0,2	-0,095408
11,160000	0,2	-0,089980
11,163333	0,2	-0,084477
11,166667	0,2	-0,078891
11,170000	0,2	-0,073444
11,173333	0,2	-0,068606
11,176667	0,2	-0,064823
11,180000	0,2	-0,061833
11,183333	0,2	-0,058565
11,186667	0,2	-0,054103
11,190000	0,2	-0,048409
11,193333	0,2	-0,042003
11,196667	0,2	-0,035390
11,200000	0,2	-0,028909
11,203333	0,2	-0,022803
11,206667	0,2	-0,017311
11,210000	0,2	-0,012657
11,213333	0,2	-0,008820
11,216667	0,2	-0,005503
11,220000	0,2	-0,002673
11,223333	0,2	-0,000770
11,226667	0,2	0,000134
11,230000	0,2	0,000816
11,233333	0,2	0,002021
11,236667	0,2	0,003910
11,240000	0,2	0,006387
11,243333	0,2	0,009148
11,246667	0,2	0,011652
11,250000	0,2	0,013456
11,253333	0,2	0,014401
11,256667	0,2	0,014470
11,260000	0,2	0,013659
11,263333	0,2	0,011974
11,266667	0,2	0,009534
11,270000	0,2	0,006605
11,273333	0,2	0,003625
11,276667	0,2	0,001271
11,280000	0,2	0,000191
11,283333	0,2	0,000282
11,286667	0,2	0,000587
11,290000	0,2	0,000209
11,293333	0,2	-0,001009
11,296667	0,2	-0,002735
11,300000	0,2	-0,004754
11,303333	0,2	-0,007150
11,306667	0,2	-0,010003
11,310000	0,2	-0,013236
11,313333	0,2	-0,016706
11,316667	0,2	-0,020148
11,320000	0,2	-0,023170
11,323333	0,2	-0,025581
11,326667	0,2	-0,027619
11,330000	0,2	-0,029660
11,333333	0,2	-0,031824
11,336667	0,2	-0,034099
11,340000	0,2	-0,036648
11,343333	0,2	-0,039597
11,346667	0,2	-0,042693
11,350000	0,2	-0,045558
11,353333	0,2	-0,048102
11,356667	0,2	-0,050512
11,360000	0,2	-0,053005
11,363333	0,2	-0,055639
11,366667	0,2	-0,058345
11,370000	0,2	-0,061053
11,373333	0,2	-0,063722
11,376667	0,2	-0,066406
11,380000	0,2	-0,069240
11,383333	0,2	-0,072143
11,386667	0,2	-0,074658
11,390000	0,2	-0,076353
11,393333	0,2	-0,077353
11,396667	0,2	-0,078292
11,400000	0,2	-0,079914
11,403333	0,2	-0,082606
11,406667	0,2	-0,086056
11,410000	0,2	-0,089542
11,413333	0,2	-0,092523
11,416667	0,2	-0,094736
11,420000	0,2	-0,096002
11,423333	0,2	-0,096293
11,426667	0,2	-0,095954
11,430000	0,2	-0,095678
11,433333	0,2	-0,096210
11,436667	0,2	-0,097942
11,440000	0,2	-0,100656
11,443333	0,2	-0,103537
11,446667	0,2	-0,105602
11,450000	0,2	-0,106277
11,453333	0,2	-0,105558
11,456667	0,2	-0,103861
11,460000	0,2	-0,101923
11,463333	0,2	-0,100448
11,466667	0,2	-0,099451
11,470000	0,2	-0,098205
11,473333	0,2	-0,096152
11,476667	0,2	-0,093563
11,480000	0,2	-0,091269
11,483333	0,2	-0,090092
11,486667	0,2	-0,090329
11,490000	0,2	-0,091477
11,493333	0,2	-0,092616
11,496667	0,2	-0,093128
11,500000	0,2	-0,092995
11,503333	0,2	-0,092475
11,506667	0,2	-0,091764
11,510000	0,2	-0,090810
11,513333	0,2	-0,089398
11,516667	0,2	-0,087587
11,520000	0,2	-0,085753
11,523333	0,2	-0,084149
11,526667	0,2	-0,082823
11,530000	0,2	-0,081718
11,533333	0,2	-0,080638
11,536667	0,2	-0,079304
11,540000	0,2	-0,077584
11,543333	0,2	-0,075570
11,546667	0,2	-0,073371
11,550000	0,2	-0,070999
11,553333	0,2	-0,068539
11,556667	0,2	-0,066338
11,560000	0,2	-0,064835
11,563333	0,2	-0,064057
11,566667	0,2	-0,063632
11,570000	0,2	-0,063475
11,573333	0,2	-0,063928
11,576667	0,2	-0,065036
11,580000	0,2	-0,066134
11,583333	0,2	-0,066578
11,586667	0,2	-0,066491
11,590000	0,2	-0,066315
11,593333	0,2	-0,066118
11,596667	0,2	-0,065625
11,600000	0,2	-0,064602
11,603333	0,2	-0,063044
11,606667	0,2	-0,061167
11,610000	0,2	-0,059483
11,613333	0,2	-0,058614
11,616667	0,2	-0,058763
11,620000	0,2	-0,059706
11,623333	0,2	-0,061156
11,626667	0,2	-0,062799
11,630000	0,2	-0,064265
11,633333	0,2	-0,065195
11,636667	0,2	-0,065352
11,640000	0,2	-0,064990
11,643333	0,2	-0,064912
11,646667	0,2	-0,065837
11,650000	0,2	-0,067955
11,653333	0,2	-0,071080
11,656667	0,2	-0,074758
11,660000	0,2	-0,078376
11,663333	0,2	-0,081555
11,666667	0,2	-0,084410
11,670000	0,2	-0,087368
11,673333	0,2	-0,090795
11,676667	0,2	-0,094758
11,680000	0,2	-0,099050
11,683333	0,2	-0,103424
11,686667	0,2	-0,107780
11,690000	0,2	-0,112160
11,693333	0,2	-0,116689
11,696667	0,2	-0,121456
11,700000	0,2	-0,126404
11,703333	0,2	-0,131466
11,706667	0,2	-0,136794
11,710000	0,2	-0,142555
11,713333	0,2	-0,148535
11,716667	0,2	-0,154303
11,720000	0,2	-0,159807
11,723333	0,2	-0,165464
11,726667	0,2	-0,171485
11,730000	0,2	-0,177440
11,733333	0,2	-0,182775
11,736667	0,2	-0,187446
11,740000	0,2	-0,191823
11,743333	0,2	-0,196251
11,746667	0,2	-0,201205
11,750000	0,2	-0,207324
11,753333	0,2	-0,214508
11,756667	0,2	-0,221685
11,760000	0,2	-0,227968
11,763333	0,2	-0,233471
11,766667	0,2	-0,238947
11,770000	0,2	-0,244942
11,773333	0,2	-0,251177
11,776667	0,2	-0,256809
11,780000	0,2	-0,261352
11,783333	0,2	-0,265007
11,786667	0,2	-0,268202
11,790000	0,2	-0,271185
11,793333	0,2	-0,274027
11,796667	0,2	-0,276836
11,800000	0,2	-0,279789
11,803333	0,2	-0,282897
11,806667	0,2	-0,286058
11,810000	0,2	-0,289298
11,813333	0,2	-0,292598
11,816667	0,2	-0,295597
11,820000	0,2	-0,297862
11,823333	0,2	-0,299332
11,826667	0,2	-0,300333
11,830000	0,2	-0,301283
11,833333	0,2	-0,302375
11,836667	0,2	-0,303539
11,840000	0,2	-0,304713
11,843333	0,2	-0,305937
11,846667	0,2	-0,307163
11,850000	0,2	-0,308121
11,853333	0,2	-0,308385
11,856667	0,2	-0,307562
11,860000	0,2	-0,305621
11,863333	0,2	-0,303146
11,866667	0,2	-0,300906
11,870000	0,2	-0,299044
11,873333	0,2	-0,296960
11,876667	0,2	-0,293895
11,880000	0,2	-0,289400
11,883333	0,2	-0,283608
11,886667	0,2	-0,277346
11,890000	0,2	-0,271652
11,893333	0,2	-0,266969
11,896667	0,2	-0,262911
11,900000	0,2	-0,258667
11,903333	0,2	-0,253585
11,906667	0,2	-0,247621
11,910000	0,2	-0,241230
11,913333	0,2	-0,234766
11,916667	0,2	-0,228293
11,920000	0,2	-0,221878
11,923333	0,2	-0,215672
11,926667	0,2	-0,209700
11,930000	0,2	-0,203692
11,933333	0,2	-0,197299
11,936667	0,2	-0,190550
11,940000	0,2	-0,183868
11,943333	0,2	-0,177579
11,946667	0,2	-0,171461
11,950000	0,2	-0,164811
11,953333	0,2	-0,156978
11,956667	0,2	-0,147863
11,960000	0,2	-0,138016
11,963333	0,2	-0,128224
11,966667	0,2	-0,118921
11,970000	0,2	-0,110036
11,973333	0,2	-0,101308
11,976667	0,2	-0,092504
11,980000	0,2	-0,083435
11,983333	0,2	-0,074141
11,986667	0,2	-0,065026
11,990000	0,2	-0,056635
11,993333	0,2	-0,049256
11,996667	0,2	-0,042547
12,000000	0,2	-0,035630
12,003333	0,2	-0,027939
12,006667	0,2	-0,019870
12,010000	0,2	-0,012235
12,013333	0,2	-0,005254
12,016667	0,2	0,001464
12,020000	0,2	0,008220
12,023333	0,2	0,014904
12,026667	0,2	0,021127
12,030000	0,2	0,026520
12,033333	0,2	0,031075
12,036667	0,2	0,035174
12,040000	0,2	0,039244
12,043333	0,2	0,043527
12,046667	0,2	0,047919
12,050000	0,2	0,051991
12,053333	0,2	0,055475
12,056667	0,2	0,058558
12,060000	0,2	0,061567
12,063333	0,2	0,064681
12,066667	0,2	0,067980
12,070000	0,2	0,071312
12,073333	0,2	0,074090
12,076667	0,2	0,075781
12,080000	0,2	0,076460
12,083333	0,2	0,076446
12,086667	0,2	0,075830
12,090000	0,2	0,074666
12,093333	0,2	0,073202
12,096667	0,2	0,071773
12,100000	0,2	0,070566
12,103333	0,2	0,069451
12,106667	0,2	0,068060
12,110000	0,2	0,066169
12,113333	0,2	0,063818
12,116667	0,2	0,061112
12,120000	0,2	0,058147
12,123333	0,2	0,054870
12,126667	0,2	0,051075
12,130000	0,2	0,046751
12,133333	0,2	0,042259
12,136667	0,2	0,038115
12,140000	0,2	0,034641
12,143333	0,2	0,031611
12,146667	0,2	0,028337
12,150000	0,2	0,024361
12,153333	0,2	0,019901
12,156667	0,2	0,015390
12,160000	0,2	0,010836
12,163333	0,2	0,005969
12,166667	0,2	0,000810
12,170000	0,2	-0,004313
12,173333	0,2	-0,009187
12,176667	0,2	-0,013867
12,180000	0,2	-0,018550
12,183333	0,2	-0,023354
12,186667	0,2	-0,028161
12,190000	0,2	-0,032911
12,193333	0,2	-0,037891
12,196667	0,2	-0,043433
12,200000	0,2	-0,049460
12,203333	0,2	-0,055358
12,206667	0,2	-0,060414
12,210000	0,2	-0,064454
12,213333	0,2	-0,067877
12,216667	0,2	-0,071131
12,220000	0,2	-0,074392
12,223333	0,2	-0,077665
12,226667	0,2	-0,080970
12,230000	0,2	-0,084299
12,233333	0,2	-0,087556
12,236667	0,2	-0,090626
12,240000	0,2	-0,093587
12,243333	0,2	-0,096686
12,246667	0,2	-0,099798
12,250000	0,2	-0,102174
12,253333	0,2	-0,103111
12,256667	0,2	-0,102658
12,260000	0,2	-0,101463
12,263333	0,2	-0,100141
12,266667	0,2	-0,098925
12,270000	0,2	-0,097743
12,273333	0,2	-0,096585
12,276667	0,2	-0,095608
12,280000	0,2	-0,094676
12,283333	0,2	-0,093242
12,286667	0,2	-0,090910
12,290000	0,2	-0,087625
12,293333	0,2	-0,083408
12,296667	0,2	-0,078323
12,300000	0,2	-0,072442
12,303333	0,2	-0,065715
12,306667	0,2	-0,058089
12,310000	0,2	-0,049713
12,313333	0,2	-0,040828
12,316667	0,2	-0,031402
12,320000	0,2	-0,020963
12,323333	0,2	-0,008972
12,326667	0,2	0,004614
12,330000	0,2	0,019316
12,333333	0,2	0,034625
12,336667	0,2	0,050324
12,340000	0,2	0,066388
12,343333	0,2	0,082829
12,346667	0,2	0,099752
12,350000	0,2	0,117414
12,353333	0,2	0,136093
12,356667	0,2	0,156039
12,360000	0,2	0,177543
12,363333	0,2	0,200938
12,366667	0,2	0,226357
12,370000	0,2	0,253399
12,373333	0,2	0,281298
12,376667	0,2	0,309448
12,380000	0,2	0,337553
12,383333	0,2	0,365736
12,386667	0,2	0,394705
12,390000	0,2	0,425413
12,393333	0,2	0,458378
12,396667	0,2	0,493336
12,400000	0,2	0,529479
12,403333	0,2	0,565979
12,406667	0,2	0,602351
12,410000	0,2	0,638534
12,413333	0,2	0,674782
12,416667	0,2	0,711431
12,420000	0,2	0,748536
12,423333	0,2	0,785750
12,426667	0,2	0,822702
12,430000	0,2	0,859347
12,433333	0,2	0,895927
12,436667	0,2	0,932703
12,440000	0,2	0,969784
12,443333	0,2	1,007081
12,446667	0,2	1,044275
12,450000	0,2	1,080986
12,453333	0,2	1,117124
12,456667	0,2	1,152922
12,460000	0,2	1,188489
12,463333	0,2	1,223316
12,466667	0,2	1,256484
12,470000	0,2	1,287506
12,473333	0,2	1,316720
12,476667	0,2	1,344856
12,480000	0,2	1,372433
12,483333	0,2	1,399436
12,486667	0,2	1,425411
12,490000	0,2	1,449777
12,493333	0,2	1,471811
12,496667	0,2	1,490830
12,500000	0,2	1,506824
12,503333	0,2	1,520503
12,506667	0,2	1,532548
12,510000	0,2	1,542995
12,513333	0,2	1,551499
12,516667	0,2	1,557955
12,520000	0,2	1,562557
12,523333	0,2	1,565554
12,526667	0,2	1,566939
12,530000	0,2	1,566328
12,533333	0,2	1,563366
12,536667	0,2	1,558006
12,540000	0,2	1,550316
12,543333	0,2	1,540561
12,546667	0,2	1,529293
12,550000	0,2	1,516811
12,553333	0,2	1,502785
12,556667	0,2	1,486595
12,560000	0,2	1,467852
12,563333	0,2	1,446804
12,566667	0,2	1,424207
12,570000	0,2	1,400669
12,573333	0,2	1,376365
12,576667	0,2	1,351158
12,580000	0,2	1,324825
12,583333	0,2	1,297317
12,586667	0,2	1,268766
12,590000	0,2	1,239372
12,593333	0,2	1,209470
12,596667	0,2	1,179478
12,600000	0,2	1,149748
12,603333	0,2	1,120535
12,606667	0,2	1,091905
12,610000	0,2	1,063498
12,613333	0,2	1,034562
12,616667	0,2	1,004593
12,620000	0,2	0,973844
12,623333	0,2	0,943002
12,626667	0,2	0,912567
12,630000	0,2	0,882740
12,633333	0,2	0,853737
12,636667	0,2	0,825842
12,640000	0,2	0,798930
12,643333	0,2	0,772236
12,646667	0,2	0,745068
12,650000	0,2	0,717680
12,653333	0,2	0,691137
12,656667	0,2	0,666406
12,660000	0,2	0,643732
12,663333	0,2	0,622816
12,666667	0,2	0,603354
12,670000	0,2	0,585224
12,673333	0,2	0,568224
12,676667	0,2	0,551946
12,680000	0,2	0,536096
12,683333	0,2	0,520820
12,686667	0,2	0,506521
12,690000	0,2	0,493453
12,693333	0,2	0,481460
12,696667	0,2	0,470084
12,700000	0,2	0,459020
12,703333	0,2	0,448370
12,706667	0,2	0,438401
12,710000	0,2	0,429215
12,713333	0,2	0,420883
12,716667	0,2	0,413798
12,720000	0,2	0,408363
12,723333	0,2	0,404491
12,726667	0,2	0,401823
12,730000	0,2	0,400110
12,733333	0,2	0,399292
12,736667	0,2	0,399496
12,740000	0,2	0,400784
12,743333	0,2	0,402943
12,746667	0,2	0,405717
12,750000	0,2	0,408983
12,753333	0,2	0,412422
12,756667	0,2	0,415306
12,760000	0,2	0,417121
12,763333	0,2	0,418187
12,766667	0,2	0,419278
12,770000	0,2	0,421044
12,773333	0,2	0,423912
12,776667	0,2	0,427979
12,780000	0,2	0,432992
12,783333	0,2	0,438608
12,786667	0,2	0,444676
12,790000	0,2	0,451155
12,793333	0,2	0,457840
12,796667	0,2	0,464407
12,800000	0,2	0,470682
12,803333	0,2	0,476712
12,806667	0,2	0,482736
12,810000	0,2	0,489137
12,813333	0,2	0,496269
12,816667	0,2	0,504236
12,820000	0,2	0,512935
12,823333	0,2	0,522276
12,826667	0,2	0,532050
12,830000	0,2	0,541634
12,833333	0,2	0,550385
12,836667	0,2	0,558376
12,840000	0,2	0,566295
12,843333	0,2	0,574598
12,846667	0,2	0,583051
12,850000	0,2	0,591178
12,853333	0,2	0,598650
12,856667	0,2	0,605188
12,860000	0,2	0,610764
12,863333	0,2	0,615874
12,866667	0,2	0,621304
12,870000	0,2	0,627693
12,873333	0,2	0,635262
12,876667	0,2	0,643863
12,880000	0,2	0,653145
12,883333	0,2	0,662515
12,886667	0,2	0,671262
12,890000	0,2	0,679095
12,893333	0,2	0,686431
12,896667	0,2	0,693978
12,900000	0,2	0,702170
12,903333	0,2	0,710979
12,906667	0,2	0,720174
12,910000	0,2	0,729775
12,913333	0,2	0,739829
12,916667	0,2	0,749786
12,920000	0,2	0,758826
12,923333	0,2	0,766832
12,926667	0,2	0,774493
12,930000	0,2	0,782685
12,933333	0,2	0,792172
12,936667	0,2	0,803341
12,940000	0,2	0,815711
12,943333	0,2	0,828250
12,946667	0,2	0,840390
12,950000	0,2	0,852185
12,953333	0,2	0,863786
12,956667	0,2	0,875392
12,960000	0,2	0,887413
12,963333	0,2	0,900264
12,966667	0,2	0,914196
12,970000	0,2	0,929381
12,973333	0,2	0,945929
12,976667	0,2	0,963667
12,980000	0,2	0,982183
12,983333	0,2	1,001287
12,986667	0,2	1,021210
12,990000	0,2	1,042284
12,993333	0,2	1,064486
12,996667	0,2	1,087378
13,000000	0,2	1,110568
13,003333	0,2	1,133919
13,006667	0,2	1,157321
13,010000	0,2	1,180787
13,013333	0,2	1,204827
13,016667	0,2	1,230209
13,020000	0,2	1,257085
13,023333	0,2	1,284849
13,026667	0,2	1,312852
13,030000	0,2	1,340742
13,033333	0,2	1,368313
13,036667	0,2	1,395426
13,040000	0,2	1,421884
13,043333	0,2	1,447326
13,046667	0,2	1,471487
13,050000	0,2	1,494666
13,053333	0,2	1,517563
13,056667	0,2	1,540435
13,060000	0,2	1,562778
13,063333	0,2	1,583788
13,066667	0,2	1,602860
13,070000	0,2	1,619851
13,073333	0,2	1,634984
13,076667	0,2	1,648410
13,080000	0,2	1,659912
13,083333	0,2	1,669228
13,086667	0,2	1,676379
13,090000	0,2	1,681367
13,093333	0,2	1,683967
13,096667	0,2	1,684134
13,100000	0,2	1,682187
13,103333	0,2	1,678410
13,106667	0,2	1,672926
13,110000	0,2	1,666030
13,113333	0,2	1,658328
13,116667	0,2	1,650472
13,120000	0,2	1,642613
13,123333	0,2	1,634065
13,126667	0,2	1,623783
13,130000	0,2	1,611203
13,133333	0,2	1,596563
13,136667	0,2	1,580710
13,140000	0,2	1,564664
13,143333	0,2	1,549159
13,146667	0,2	1,534299
13,150000	0,2	1,519748
13,153333	0,2	1,505459
13,156667	0,2	1,491773
13,160000	0,2	1,478783
13,163333	0,2	1,466133
13,166667	0,2	1,453421
13,170000	0,2	1,440651
13,173333	0,2	1,428368
13,176667	0,2	1,417349
13,180000	0,2	1,408126
13,183333	0,2	1,400653
13,186667	0,2	1,394528
13,190000	0,2	1,389495
13,193333	0,2	1,385427
13,196667	0,2	1,382215
13,200000	0,2	1,379999
13,203333	0,2	1,378927
13,206667	0,2	1,378576
13,210000	0,2	1,378217
13,213333	0,2	1,377701
13,216667	0,2	1,377582
13,220000	0,2	1,378402
13,223333	0,2	1,380156
13,226667	0,2	1,382384
13,230000	0,2	1,384550
13,233333	0,2	1,386389
13,236667	0,2	1,387971
13,240000	0,2	1,389479
13,243333	0,2	1,391018
13,246667	0,2	1,392516
13,250000	0,2	1,393764
13,253333	0,2	1,394655
13,256667	0,2	1,395490
13,260000	0,2	1,397072
13,263333	0,2	1,400037
13,266667	0,2	1,404035
13,270000	0,2	1,408180
13,273333	0,2	1,412077
13,276667	0,2	1,415732
13,280000	0,2	1,418953
13,283333	0,2	1,421494
13,286667	0,2	1,423491
13,290000	0,2	1,425440
13,293333	0,2	1,427879
13,296667	0,2	1,431079
13,300000	0,2	1,434974
13,303333	0,2	1,439311
13,306667	0,2	1,443865
13,310000	0,2	1,448764
13,313333	0,2	1,454446
13,316667	0,2	1,460825
13,320000	0,2	1,466984
13,323333	0,2	1,472418
13,326667	0,2	1,478039
13,330000	0,2	1,485259
13,333333	0,2	1,494555
13,336667	0,2	1,505195
13,340000	0,2	1,516065
13,343333	0,2	1,526615
13,346667	0,2	1,537131
13,350000	0,2	1,548151
13,353333	0,2	1,559750
13,356667	0,2	1,571664
13,360000	0,2	1,583926
13,363333	0,2	1,596896
13,366667	0,2	1,610789
13,370000	0,2	1,625562
13,373333	0,2	1,641047
13,376667	0,2	1,656729
13,380000	0,2	1,671662
13,383333	0,2	1,685250
13,386667	0,2	1,698057
13,390000	0,2	1,711357
13,393333	0,2	1,725847
13,396667	0,2	1,741127
13,400000	0,2	1,756282
13,403333	0,2	1,770619
13,406667	0,2	1,783978
13,410000	0,2	1,796667
13,413333	0,2	1,809175
13,416667	0,2	1,821929
13,420000	0,2	1,835201
13,423333	0,2	1,849031
13,426667	0,2	1,863232
13,430000	0,2	1,877628
13,433333	0,2	1,892201
13,436667	0,2	1,906809
13,440000	0,2	1,920907
13,443333	0,2	1,933808
13,446667	0,2	1,945385
13,450000	0,2	1,956352
13,453333	0,2	1,967661
13,456667	0,2	1,979938
13,460000	0,2	1,993579
13,463333	0,2	2,008670
13,466667	0,2	2,024608
13,470000	0,2	2,040183
13,473333	0,2	2,054407
13,476667	0,2	2,067393
13,480000	0,2	2,080240
13,483333	0,2	2,093958
13,486667	0,2	2,108685
13,490000	0,2	2,124157
13,493333	0,2	2,140371
13,496667	0,2	2,157375
13,500000	0,2	2,174934
13,503333	0,2	2,192516
13,506667	0,2	2,209416
13,510000	0,2	2,225214
13,513333	0,2	2,240030
13,516667	0,2	2,254139
13,520000	0,2	2,267641
13,523333	0,2	2,280444
13,526667	0,2	2,292502
13,530000	0,2	2,304035
13,533333	0,2	2,315332
13,536667	0,2	2,326425
13,540000	0,2	2,337176
13,543333	0,2	2,347607
13,546667	0,2	2,357897
13,550000	0,2	2,367976
13,553333	0,2	2,377475
13,556667	0,2	2,386278
13,560000	0,2	2,394814
13,563333	0,2	2,403683
13,566667	0,2	2,413315
13,570000	0,2	2,424051
13,573333	0,2	2,436160
13,576667	0,2	2,449663
13,580000	0,2	2,464399
13,583333	0,2	2,480262
13,586667	0,2	2,497094
13,590000	0,2	2,514687
13,593333	0,2	2,533391
13,596667	0,2	2,554193
13,600000	0,2	2,577682
13,603333	0,2	2,603256
13,606667	0,2	2,629462
13,610000	0,2	2,655037
13,613333	0,2	2,679648
13,616667	0,2	2,703648
13,620000	0,2	2,727567
13,623333	0,2	2,751910
13,626667	0,2	2,776740
13,630000	0,2	2,801188
13,633333	0,2	2,823760
13,636667	0,2	2,843428
13,640000	0,2	2,860232
13,643333	0,2	2,874793
13,646667	0,2	2,887707
13,650000	0,2	2,899415
13,653333	0,2	2,910059
13,656667	0,2	2,919277
13,660000	0,2	2,926515
13,663333	0,2	2,931413
13,666667	0,2	2,933809
13,670000	0,2	2,933699
13,673333	0,2	2,931304
13,676667	0,2	2,927168
13,680000	0,2	2,922015
13,683333	0,2	2,916325
13,686667	0,2	2,910315
13,690000	0,2	2,904323
13,693333	0,2	2,898956
13,696667	0,2	2,894675
13,700000	0,2	2,891271
13,703333	0,2	2,888223
13,706667	0,2	2,885517
13,710000	0,2	2,883535
13,713333	0,2	2,882315
13,716667	0,2	2,881470
13,720000	0,2	2,880777
13,723333	0,2	2,880385
13,726667	0,2	2,880382
13,730000	0,2	2,880629
13,733333	0,2	2,881210
13,736667	0,2	2,882721
13,740000	0,2	2,885930
13,743333	0,2	2,891021
13,746667	0,2	2,897273
13,750000	0,2	2,903813
13,753333	0,2	2,910445
13,756667	0,2	2,917704
13,760000	0,2	2,926490
13,763333	0,2	2,937436
13,766667	0,2	2,950431
13,770000	0,2	2,964972
13,773333	0,2	2,980846
13,776667	0,2	2,998147
13,780000	0,2	3,016856
13,783333	0,2	3,036876
13,786667	0,2	3,058390
13,790000	0,2	3,081811
13,793333	0,2	3,107390
13,796667	0,2	3,135060
13,800000	0,2	3,164565
13,803333	0,2	3,195600
13,806667	0,2	3,227773
13,810000	0,2	3,260600
13,813333	0,2	3,293652
13,816667	0,2	3,326673
13,820000	0,2	3,359617
13,823333	0,2	3,392601
13,826667	0,2	3,425585
13,830000	0,2	3,458029
13,833333	0,2	3,489124
13,836667	0,2	3,518332
13,840000	0,2	3,545490
13,843333	0,2	3,570590
13,846667	0,2	3,593678
13,850000	0,2	3,614782
13,853333	0,2	3,633687
13,856667	0,2	3,649881
13,860000	0,2	3,662935
13,863333	0,2	3,672855
13,866667	0,2	3,680053
13,870000	0,2	3,685105
13,873333	0,2	3,688284
13,876667	0,2	3,689244
13,880000	0,2	3,687359
13,883333	0,2	3,682601
13,886667	0,2	3,675985
13,890000	0,2	3,668760
13,893333	0,2	3,661243
13,896667	0,2	3,652840
13,900000	0,2	3,642920
13,903333	0,2	3,631403
13,906667	0,2	3,618752
13,910000	0,2	3,605504
13,913333	0,2	3,591950
13,916667	0,2	3,578117
13,920000	0,2	3,563772
13,923333	0,2	3,548752
13,926667	0,2	3,533609
13,930000	0,2	3,519507
13,933333	0,2	3,507149
13,936667	0,2	3,496082
13,940000	0,2	3,485203
13,943333	0,2	3,473733
13,946667	0,2	3,461817
13,950000	0,2	3,450273
13,953333	0,2	3,439825
13,956667	0,2	3,430663
13,960000	0,2	3,422463
13,963333	0,2	3,414743
13,966667	0,2	3,407237
13,970000	0,2	3,399933
13,973333	0,2	3,393047
13,976667	0,2	3,386869
13,980000	0,2	3,381497
13,983333	0,2	3,376894
13,986667	0,2	3,372947
13,990000	0,2	3,369446
13,993333	0,2	3,366350
13,996667	0,2	3,364025
14,000000	0,2	3,363039
14,003333	0,2	3,363821
14,006667	0,2	3,366609
14,010000	0,2	3,371535
14,013333	0,2	3,378559
14,016667	0,2	3,387471
14,020000	0,2	3,398146
14,023333	0,2	3,410744
14,026667	0,2	3,425427
14,030000	0,2	3,442042
14,033333	0,2	3,460078
14,036667	0,2	3,478707
14,040000	0,2	3,497167
14,043333	0,2	3,515142
14,046667	0,2	3,532548
14,050000	0,2	3,549080
14,053333	0,2	3,564005
14,056667	0,2	3,576350
14,060000	0,2	3,585320
14,063333	0,2	3,590643
14,066667	0,2	3,592700
14,070000	0,2	3,592189
14,073333	0,2	3,589536
14,076667	0,2	3,584553
14,080000	0,2	3,576791
14,083333	0,2	3,566310
14,086667	0,2	3,553887
14,090000	0,2	3,540316
14,093333	0,2	3,525755
14,096667	0,2	3,510000
14,100000	0,2	3,493220
14,103333	0,2	3,476032
14,106667	0,2	3,459030
14,110000	0,2	3,442634
14,113333	0,2	3,427213
14,116667	0,2	3,413091
14,120000	0,2	3,400556
14,123333	0,2	3,389893
14,126667	0,2	3,381227
14,130000	0,2	3,374218
14,133333	0,2	3,368038
14,136667	0,2	3,361952
14,140000	0,2	3,355947
14,143333	0,2	3,350680
14,146667	0,2	3,346866
14,150000	0,2	3,344728
14,153333	0,2	3,343992
14,156667	0,2	3,344456
14,160000	0,2	3,346360
14,163333	0,2	3,349949
14,166667	0,2	3,355082
14,170000	0,2	3,361731
14,173333	0,2	3,370334
14,176667	0,2	3,381451
14,180000	0,2	3,395352
14,183333	0,2	3,411766
14,186667	0,2	3,430124
14,190000	0,2	3,450234
14,193333	0,2	3,472337
14,196667	0,2	3,496404
14,200000	0,2	3,521854
14,203333	0,2	3,548078
14,206667	0,2	3,574851
14,210000	0,2	3,602108
14,213333	0,2	3,629569
14,216667	0,2	3,656660
14,220000	0,2	3,682713
14,223333	0,2	3,707269
14,226667	0,2	3,730157
14,230000	0,2	3,751324
14,233333	0,2	3,770780
14,236667	0,2	3,788542
14,240000	0,2	3,804269
14,243333	0,2	3,817230
14,246667	0,2	3,827133
14,250000	0,2	3,834717
14,253333	0,2	3,840926
14,256667	0,2	3,845816
14,260000	0,2	3,848889
14,263333	0,2	3,849994
14,266667	0,2	3,849259
14,270000	0,2	3,846715
14,273333	0,2	3,842485
14,276667	0,2	3,837074
14,280000	0,2	3,831297
14,283333	0,2	3,825948
14,286667	0,2	3,821450
14,290000	0,2	3,817655
14,293333	0,2	3,814058
14,296667	0,2	3,810358
14,300000	0,2	3,806748
14,303333	0,2	3,803670
14,306667	0,2	3,801378
14,310000	0,2	3,799781
14,313333	0,2	3,798739
14,316667	0,2	3,798424
14,320000	0,2	3,799228
14,323333	0,2	3,801434
14,326667	0,2	3,805066
14,330000	0,2	3,809798
14,333333	0,2	3,815008
14,336667	0,2	3,820165
14,340000	0,2	3,825130
14,343333	0,2	3,830211
14,346667	0,2	3,836050
14,350000	0,2	3,843252
14,353333	0,2	3,851966
14,356667	0,2	3,861808
14,360000	0,2	3,872146
14,363333	0,2	3,882427
14,366667	0,2	3,892482
14,370000	0,2	3,902401
14,373333	0,2	3,911895
14,376667	0,2	3,920309
14,380000	0,2	3,927386
14,383333	0,2	3,933501
14,386667	0,2	3,939177
14,390000	0,2	3,944487
14,393333	0,2	3,949001
14,396667	0,2	3,952399
14,400000	0,2	3,954711
14,403333	0,2	3,955771
14,406667	0,2	3,955232
14,410000	0,2	3,953362
14,413333	0,2	3,951171
14,416667	0,2	3,949553
14,420000	0,2	3,948497
14,423333	0,2	3,947289
14,426667	0,2	3,945559
14,430000	0,2	3,943831
14,433333	0,2	3,943071
14,436667	0,2	3,944140
14,440000	0,2	3,947701
14,443333	0,2	3,954426
14,446667	0,2	3,965193
14,450000	0,2	3,981089
14,453333	0,2	4,003478
14,456667	0,2	4,034032
14,460000	0,2	4,074696
14,463333	0,2	4,127893
14,466667	0,2	4,196682
14,470000	0,2	4,284359
14,473333	0,2	4,393802
14,476667	0,2	4,527108
14,480000	0,2	4,685424
14,483333	0,2	4,868814
14,486667	0,2	5,076488
14,490000	0,2	5,307131
14,493333	0,2	5,558500
14,496667	0,2	5,826572
14,500000	0,2	6,105046
14,503333	0,2	6,385533
14,506667	0,2	6,658345
14,510000	0,2	6,913286
14,513333	0,2	7,140225
14,516667	0,2	7,329844
14,520000	0,2	7,474442
14,523333	0,2	7,568542
14,526667	0,2	7,609069
14,530000	0,2	7,595191
14,533333	0,2	7,528549
14,536667	0,2	7,413736
14,540000	0,2	7,258040
14,543333	0,2	7,070373
14,546667	0,2	6,860063
14,550000	0,2	6,636071
14,553333	0,2	6,406600
14,556667	0,2	6,178897
14,560000	0,2	5,959258
14,563333	0,2	5,753009
14,566667	0,2	5,564168
14,570000	0,2	5,395256
14,573333	0,2	5,247533
14,576667	0,2	5,121142
14,580000	0,2	5,015287
14,583333	0,2	4,928870
14,586667	0,2	4,860827
14,590000	0,2	4,810053
14,593333	0,2	4,775660
14,596667	0,2	4,757042
14,600000	0,2	4,753453
14,603333	0,2	4,763965
14,606667	0,2	4,787808
14,610000	0,2	4,824484
14,613333	0,2	4,873701
14,616667	0,2	4,935180
14,620000	0,2	5,008219
14,623333	0,2	5,091408
14,626667	0,2	5,182865
14,630000	0,2	5,280553
14,633333	0,2	5,382212
14,636667	0,2	5,484895
14,640000	0,2	5,584514
14,643333	0,2	5,676034
14,646667	0,2	5,754485
14,650000	0,2	5,815875
14,653333	0,2	5,857476
14,656667	0,2	5,877982
14,660000	0,2	5,877002
14,663333	0,2	5,854298
14,666667	0,2	5,810234
14,670000	0,2	5,746554
14,673333	0,2	5,666328
14,676667	0,2	5,573499
14,680000	0,2	5,472121
14,683333	0,2	5,365736
14,686667	0,2	5,257354
14,690000	0,2	5,149599
14,693333	0,2	5,044896
14,696667	0,2	4,945577
14,700000	0,2	4,853535
14,703333	0,2	4,769991
14,706667	0,2	4,695691
14,710000	0,2	4,630914
14,713333	0,2	4,575288
14,716667	0,2	4,528009
14,720000	0,2	4,488328
14,723333	0,2	4,455651
14,726667	0,2	4,429225
14,730000	0,2	4,408205
14,733333	0,2	4,392197
14,736667	0,2	4,381347
14,740000	0,2	4,376014
14,743333	0,2	4,376479
14,746667	0,2	4,382489
14,750000	0,2	4,393010
14,753333	0,2	4,406756
14,756667	0,2	4,422974
14,760000	0,2	4,441669
14,763333	0,2	4,463159
14,766667	0,2	4,487569
14,770000	0,2	4,514612
14,773333	0,2	4,543682
14,776667	0,2	4,574244
14,780000	0,2	4,606108
14,783333	0,2	4,639202
14,786667	0,2	4,673251
14,790000	0,2	4,707930
14,793333	0,2	4,743125
14,796667	0,2	4,778735
14,800000	0,2	4,814413
14,803333	0,2	4,849686
14,806667	0,2	4,884127
14,810000	0,2	4,917354
14,813333	0,2	4,949261
14,816667	0,2	4,980278
14,820000	0,2	5,011163
14,823333	0,2	5,042629
14,826667	0,2	5,075205
14,830000	0,2	5,109103
14,833333	0,2	5,144030
14,836667	0,2	5,179447
14,840000	0,2	5,215143
14,843333	0,2	5,251852
14,846667	0,2	5,291863
14,850000	0,2	5,338869
14,853333	0,2	5,396946
14,856667	0,2	5,469934
14,860000	0,2	5,561841
14,863333	0,2	5,677481
14,866667	0,2	5,822400
14,870000	0,2	6,002275
14,873333	0,2	6,222428
14,876667	0,2	6,487369
14,880000	0,2	6,800066
14,883333	0,2	7,161262
14,886667	0,2	7,569125
14,890000	0,2	8,018894
14,893333	0,2	8,502334
14,896667	0,2	9,007356
14,900000	0,2	9,518371
14,903333	0,2	10,017239
14,906667	0,2	10,484204
14,910000	0,2	10,898960
14,913333	0,2	11,242110
14,916667	0,2	11,496755
14,920000	0,2	11,650191
14,923333	0,2	11,695308
14,926667	0,2	11,631056
14,930000	0,2	11,462146
14,933333	0,2	11,198325
14,936667	0,2	10,853330
14,940000	0,2	10,443649
14,943333	0,2	9,987238
14,946667	0,2	9,502439
14,950000	0,2	9,007163
14,953333	0,2	8,517951
14,956667	0,2	8,048615
14,960000	0,2	7,609253
14,963333	0,2	7,206324
14,966667	0,2	6,843278
14,970000	0,2	6,521191
14,973333	0,2	6,239471
14,976667	0,2	5,996655
14,980000	0,2	5,790816
14,983333	0,2	5,619557
14,986667	0,2	5,480556
14,990000	0,2	5,371456
14,993333	0,2	5,287756
14,996667	0,2	5,222251
15,000000	0,2	5,168185
15,003333	0,2	5,122184
15,006667	0,2	5,084012
15,010000	0,2	5,054586
15,013333	0,2	5,034445
15,016667	0,2	5,023387
15,020000	0,2	5,021005
15,023333	0,2	5,027333
15,026667	0,2	5,042711
15,030000	0,2	5,067232
15,033333	0,2	5,100627
15,036667	0,2	5,142310
15,040000	0,2	5,191376
15,043333	0,2	5,246874
15,046667	0,2	5,307936
15,050000	0,2	5,373578
15,053333	0,2	5,442635
15,056667	0,2	5,513771
15,060000	0,2	5,585311
15,063333	0,2	5,655160
15,066667	0,2	5,720991
15,070000	0,2	5,780402
15,073333	0,2	5,830862
15,076667	0,2	5,870002
15,080000	0,2	5,896307
15,083333	0,2	5,909359
15,086667	0,2	5,909502
15,090000	0,2	5,897524
15,093333	0,2	5,874483
15,096667	0,2	5,841663
15,100000	0,2	5,800660
15,103333	0,2	5,753361
15,106667	0,2	5,701755
15,110000	0,2	5,647876
15,113333	0,2	5,593794
15,116667	0,2	5,541657
15,120000	0,2	5,493709
15,123333	0,2	5,451859
15,126667	0,2	5,417080
15,130000	0,2	5,389620
15,133333	0,2	5,369630
15,136667	0,2	5,357024
15,140000	0,2	5,351005
15,143333	0,2	5,350226
15,146667	0,2	5,353473
15,150000	0,2	5,360201
15,153333	0,2	5,370305
15,156667	0,2	5,383409
15,160000	0,2	5,398533
15,163333	0,2	5,414282
15,166667	0,2	5,429209
15,170000	0,2	5,442351
15,173333	0,2	5,453551
15,176667	0,2	5,463122
15,180000	0,2	5,471359
15,183333	0,2	5,478572
15,186667	0,2	5,485258
15,190000	0,2	5,492031
15,193333	0,2	5,499492
15,196667	0,2	5,508025
15,200000	0,2	5,517719
15,203333	0,2	5,528430
15,206667	0,2	5,539790
15,210000	0,2	5,551366
15,213333	0,2	5,563062
15,216667	0,2	5,575342
15,220000	0,2	5,588997
15,223333	0,2	5,604458
15,226667	0,2	5,621209
15,230000	0,2	5,638014
15,233333	0,2	5,653754
15,236667	0,2	5,668048
15,240000	0,2	5,681132
15,243333	0,2	5,693303
15,246667	0,2	5,704812
15,250000	0,2	5,716181
15,253333	0,2	5,728217
15,256667	0,2	5,741908
15,260000	0,2	5,758668
15,263333	0,2	5,780326
15,266667	0,2	5,808648
15,270000	0,2	5,845291
15,273333	0,2	5,892305
15,276667	0,2	5,952291
15,280000	0,2	6,028021
15,283333	0,2	6,121974
15,286667	0,2	6,236066
15,290000	0,2	6,371418
15,293333	0,2	6,528066
15,296667	0,2	6,704754
15,300000	0,2	6,899033
15,303333	0,2	7,107292
15,306667	0,2	7,324582
15,310000	0,2	7,544659
15,313333	0,2	7,759965
15,316667	0,2	7,961776
15,320000	0,2	8,141481
15,323333	0,2	8,292149
15,326667	0,2	8,408794
15,330000	0,2	8,488110
15,333333	0,2	8,528763
15,336667	0,2	8,531506
15,340000	0,2	8,499057
15,343333	0,2	8,436108
15,346667	0,2	8,348657
15,350000	0,2	8,242942
15,353333	0,2	8,125171
15,356667	0,2	8,001615
15,360000	0,2	7,878190
15,363333	0,2	7,759772
15,366667	0,2	7,650073
15,370000	0,2	7,551817
15,373333	0,2	7,466415
15,376667	0,2	7,393624
15,380000	0,2	7,331898
15,383333	0,2	7,278970
15,386667	0,2	7,232121
15,390000	0,2	7,188356
15,393333	0,2	7,144727
15,396667	0,2	7,098654
15,400000	0,2	7,048094
15,403333	0,2	6,991714
15,406667	0,2	6,929124
15,410000	0,2	6,860611
15,413333	0,2	6,786785
15,416667	0,2	6,708906
15,420000	0,2	6,629038
15,423333	0,2	6,549374
15,426667	0,2	6,471595
15,430000	0,2	6,396988
15,433333	0,2	6,327097
15,436667	0,2	6,264008
15,440000	0,2	6,209825
15,443333	0,2	6,166069
15,446667	0,2	6,133729
15,450000	0,2	6,113554
15,453333	0,2	6,106213
15,456667	0,2	6,112341
15,460000	0,2	6,132508
15,463333	0,2	6,167310
15,466667	0,2	6,217785
15,470000	0,2	6,285616
15,473333	0,2	6,372622
15,476667	0,2	6,480145
15,480000	0,2	6,609011
15,483333	0,2	6,759441
15,486667	0,2	6,930577
15,490000	0,2	7,120438
15,493333	0,2	7,326462
15,496667	0,2	7,545605
15,500000	0,2	7,773697
15,503333	0,2	8,004967
15,506667	0,2	8,232318
15,510000	0,2	8,448104
15,513333	0,2	8,645168
15,516667	0,2	8,817702
15,520000	0,2	8,961410
15,523333	0,2	9,073406
15,526667	0,2	9,152477
15,530000	0,2	9,199621
15,533333	0,2	9,218287
15,536667	0,2	9,214176
15,540000	0,2	9,194456
15,543333	0,2	9,166542
15,546667	0,2	9,137399
15,550000	0,2	9,113689
15,553333	0,2	9,101797
15,556667	0,2	9,107391
15,560000	0,2	9,135166
15,563333	0,2	9,188825
15,566667	0,2	9,270931
15,570000	0,2	9,382923
15,573333	0,2	9,525436
15,576667	0,2	9,698667
15,580000	0,2	9,902604
15,583333	0,2	10,137350
15,586667	0,2	10,403536
15,590000	0,2	10,702500
15,593333	0,2	11,036762
15,596667	0,2	11,411212
15,600000	0,2	11,834125
15,603333	0,2	12,317865
15,606667	0,2	12,880008
15,610000	0,2	13,544984
15,613333	0,2	14,346098
15,616667	0,2	15,327536
15,620000	0,2	16,544830
15,623333	0,2	18,063011
15,626667	0,2	19,952927
15,630000	0,2	22,285384
15,633333	0,2	25,122424
15,636667	0,2	28,505877
15,640000	0,2	32,444341
15,643333	0,2	36,901527
15,646667	0,2	41,789370
15,650000	0,2	46,967102
15,653333	0,2	52,246631
15,656667	0,2	57,405103
15,660000	0,2	62,204031
15,663333	0,2	66,412172
15,666667	0,2	69,827967
15,670000	0,2	72,297298
15,673333	0,2	73,724453
15,676667	0,2	74,076125
15,680000	0,2	73,378968
15,683333	0,2	71,711836
15,686667	0,2	69,194185
15,690000	0,2	65,972488
15,693333	0,2	62,206880
15,696667	0,2	58,059540
15,700000	0,2	53,685238
15,703333	0,2	49,224252
15,706667	0,2	44,797871
15,710000	0,2	40,506231
15,713333	0,2	36,428076
15,716667	0,2	32,621740
15,720000	0,2	29,126511
15,723333	0,2	25,964329
15,726667	0,2	23,142269
15,730000	0,2	20,655523
15,733333	0,2	18,490033
15,736667	0,2	16,624548
15,740000	0,2	15,032934
15,743333	0,2	13,686742
15,746667	0,2	12,557132
15,750000	0,2	11,615888
15,753333	0,2	10,836178
15,756667	0,2	10,193408
15,760000	0,2	9,665941
15,763333	0,2	9,235205
15,766667	0,2	8,885150
15,770000	0,2	8,601842
15,773333	0,2	8,373446
15,776667	0,2	8,189980
15,780000	0,2	8,042915
15,783333	0,2	7,925416
15,786667	0,2	7,832516
15,790000	0,2	7,760417
15,793333	0,2	7,705970
15,796667	0,2	7,666666
15,800000	0,2	7,640359
15,803333	0,2	7,625118
15,806667	0,2	7,619545
15,810000	0,2	7,622763
15,813333	0,2	7,634021
15,816667	0,2	7,652683
15,820000	0,2	7,678202
15,823333	0,2	7,709800
15,826667	0,2	7,746718
15,830000	0,2	7,788689
15,833333	0,2	7,835737
15,836667	0,2	7,887765
15,840000	0,2	7,944441
15,843333	0,2	8,005462
15,846667	0,2	8,070787
15,850000	0,2	8,140368
15,853333	0,2	8,213839
15,856667	0,2	8,290587
15,860000	0,2	8,369911
15,863333	0,2	8,451167
15,866667	0,2	8,533784
15,870000	0,2	8,617007
15,873333	0,2	8,699841
15,876667	0,2	8,781291
15,880000	0,2	8,860541
15,883333	0,2	8,936889
15,886667	0,2	9,009469
15,890000	0,2	9,077109
15,893333	0,2	9,138538
15,896667	0,2	9,192400
15,900000	0,2	9,237175
15,903333	0,2	9,271563
15,906667	0,2	9,294944
15,910000	0,2	9,307360
15,913333	0,2	9,308943
15,916667	0,2	9,299453
15,920000	0,2	9,278511
15,923333	0,2	9,246021
15,926667	0,2	9,202226
15,930000	0,2	9,147721
15,933333	0,2	9,083484
15,936667	0,2	9,010634
15,940000	0,2	8,929959
15,943333	0,2	8,841691
15,946667	0,2	8,746096
15,950000	0,2	8,644187
15,953333	0,2	8,537611
15,956667	0,2	8,428179
15,960000	0,2	8,317380
15,963333	0,2	8,206282
15,966667	0,2	8,096053
15,970000	0,2	7,988001
15,973333	0,2	7,883023
15,976667	0,2	7,781606
15,980000	0,2	7,684164
15,983333	0,2	7,590950
15,986667	0,2	7,501927
15,990000	0,2	7,417120
15,993333	0,2	7,336988
15,996667	0,2	7,262111
16,000000	0,2	7,192661
16,003333	0,2	7,128458
16,006667	0,2	7,069348
16,010000	0,2	7,015184
16,013333	0,2	6,965606
16,016667	0,2	6,919972
16,020000	0,2	6,877393
16,023333	0,2	6,836978
16,026667	0,2	6,798219
16,030000	0,2	6,761008
16,033333	0,2	6,725313
16,036667	0,2	6,690929
16,040000	0,2	6,657357
16,043333	0,2	6,624008
16,046667	0,2	6,590703
16,050000	0,2	6,557570
16,053333	0,2	6,524449
16,056667	0,2	6,491059
16,060000	0,2	6,457683
16,063333	0,2	6,424888
16,066667	0,2	6,392840
16,070000	0,2	6,361682
16,073333	0,2	6,332098
16,076667	0,2	6,305003
16,080000	0,2	6,281051
16,083333	0,2	6,260636
16,086667	0,2	6,244124
16,090000	0,2	6,231786
16,093333	0,2	6,223623
16,096667	0,2	6,219500
16,100000	0,2	6,219326
16,103333	0,2	6,222884
16,106667	0,2	6,229679
16,110000	0,2	6,239350
16,113333	0,2	6,251989
16,116667	0,2	6,267622
16,120000	0,2	6,285575
16,123333	0,2	6,304555
16,126667	0,2	6,323157
16,130000	0,2	6,340261
16,133333	0,2	6,355401
16,136667	0,2	6,368975
16,140000	0,2	6,381625
16,143333	0,2	6,393290
16,146667	0,2	6,403403
16,150000	0,2	6,411778
16,153333	0,2	6,418749
16,156667	0,2	6,424844
16,160000	0,2	6,430625
16,163333	0,2	6,436552
16,166667	0,2	6,442879
16,170000	0,2	6,449882
16,173333	0,2	6,458015
16,176667	0,2	6,467798
16,180000	0,2	6,479825
16,183333	0,2	6,494803
16,186667	0,2	6,513242
16,190000	0,2	6,535400
16,193333	0,2	6,561768
16,196667	0,2	6,592984
16,200000	0,2	6,628996
16,203333	0,2	6,668893
16,206667	0,2	6,711682
16,210000	0,2	6,756908
16,213333	0,2	6,804406
16,216667	0,2	6,853568
16,220000	0,2	6,902982
16,223333	0,2	6,950760
16,226667	0,2	6,995070
16,230000	0,2	7,034628
16,233333	0,2	7,068903
16,236667	0,2	7,097776
16,240000	0,2	7,121373
16,243333	0,2	7,140286
16,246667	0,2	7,155267
16,250000	0,2	7,166636
16,253333	0,2	7,174333
16,256667	0,2	7,178609
16,260000	0,2	7,180640
16,263333	0,2	7,182525
16,266667	0,2	7,186776
16,270000	0,2	7,195999
16,273333	0,2	7,212924
16,276667	0,2	7,240186
16,280000	0,2	7,279977
16,283333	0,2	7,333926
16,286667	0,2	7,402912
16,290000	0,2	7,486992
16,293333	0,2	7,585771
16,296667	0,2	7,698655
16,300000	0,2	7,824770
16,303333	0,2	7,962837
16,306667	0,2	8,110817
16,310000	0,2	8,265556
16,313333	0,2	8,423065
16,316667	0,2	8,579261
16,320000	0,2	8,730281
16,323333	0,2	8,872186
16,326667	0,2	9,000947
16,330000	0,2	9,112815
16,333333	0,2	9,204550
16,336667	0,2	9,273657
16,340000	0,2	9,318531
16,343333	0,2	9,338177
16,346667	0,2	9,332096
16,350000	0,2	9,300417
16,353333	0,2	9,243951
16,356667	0,2	9,164206
16,360000	0,2	9,063360
16,363333	0,2	8,944280
16,366667	0,2	8,810464
16,370000	0,2	8,665552
16,373333	0,2	8,513003
16,376667	0,2	8,356043
16,380000	0,2	8,197348
16,383333	0,2	8,038760
16,386667	0,2	7,881471
16,390000	0,2	7,726698
16,393333	0,2	7,576205
16,396667	0,2	7,431880
16,400000	0,2	7,295117
16,403333	0,2	7,167054
16,406667	0,2	7,048735
16,410000	0,2	6,940565
16,413333	0,2	6,842131
16,416667	0,2	6,752726
16,420000	0,2	6,671951
16,423333	0,2	6,599796
16,426667	0,2	6,536128
16,430000	0,2	6,480293
16,433333	0,2	6,431493
16,436667	0,2	6,389440
16,440000	0,2	6,354146
16,443333	0,2	6,325240
16,446667	0,2	6,301897
16,450000	0,2	6,283058
16,453333	0,2	6,267852
16,456667	0,2	6,256314
16,460000	0,2	6,249179
16,463333	0,2	6,246915
16,466667	0,2	6,249429
16,470000	0,2	6,256218
16,473333	0,2	6,266399
16,476667	0,2	6,279047
16,480000	0,2	6,293672
16,483333	0,2	6,310012
16,486667	0,2	6,327545
16,490000	0,2	6,345766
16,493333	0,2	6,364591
16,496667	0,2	6,383964
16,500000	0,2	6,403368
16,503333	0,2	6,421889
16,506667	0,2	6,438540
16,510000	0,2	6,452637
16,513333	0,2	6,463930
16,516667	0,2	6,472425
16,520000	0,2	6,478275
16,523333	0,2	6,481831
16,526667	0,2	6,483615
16,530000	0,2	6,484071
16,533333	0,2	6,483293
16,536667	0,2	6,481156
16,540000	0,2	6,477514
16,543333	0,2	6,472124
16,546667	0,2	6,464724
16,550000	0,2	6,455350
16,553333	0,2	6,444463
16,556667	0,2	6,432681
16,560000	0,2	6,420323
16,563333	0,2	6,407128
16,566667	0,2	6,392522
16,570000	0,2	6,376195
16,573333	0,2	6,358405
16,576667	0,2	6,339613
16,580000	0,2	6,319816
16,583333	0,2	6,298597
16,586667	0,2	6,276068
16,590000	0,2	6,253350
16,593333	0,2	6,231969
16,596667	0,2	6,212984
16,600000	0,2	6,196843
16,603333	0,2	6,183832
16,606667	0,2	6,173997
16,610000	0,2	6,166788
16,613333	0,2	6,161555
16,616667	0,2	6,158177
16,620000	0,2	6,156712
16,623333	0,2	6,157077
16,626667	0,2	6,159333
16,630000	0,2	6,163587
16,633333	0,2	6,169548
16,636667	0,2	6,176533
16,640000	0,2	6,183893
16,643333	0,2	6,191259
16,646667	0,2	6,198403
16,650000	0,2	6,205027
16,653333	0,2	6,210726
16,656667	0,2	6,215278
16,660000	0,2	6,218760
16,663333	0,2	6,221125
16,666667	0,2	6,222141
16,670000	0,2	6,221867
16,673333	0,2	6,220602
16,676667	0,2	6,218247
16,680000	0,2	6,214093
16,683333	0,2	6,207416
16,686667	0,2	6,198274
16,690000	0,2	6,187582
16,693333	0,2	6,176161
16,696667	0,2	6,163964
16,700000	0,2	6,150369
16,703333	0,2	6,134821
16,706667	0,2	6,117233
16,710000	0,2	6,097947
16,713333	0,2	6,077295
16,716667	0,2	6,055549
16,720000	0,2	6,033389
16,723333	0,2	6,012046
16,726667	0,2	5,992687
16,730000	0,2	5,975539
16,733333	0,2	5,959870
16,736667	0,2	5,944976
16,740000	0,2	5,930870
16,743333	0,2	5,918056
16,746667	0,2	5,906917
16,750000	0,2	5,897420
16,753333	0,2	5,889427
16,756667	0,2	5,882918
16,760000	0,2	5,877933
16,763333	0,2	5,874727
16,766667	0,2	5,873666
16,770000	0,2	5,874745
16,773333	0,2	5,877644
16,776667	0,2	5,882263
16,780000	0,2	5,888852
16,783333	0,2	5,897851
16,786667	0,2	5,909780
16,790000	0,2	5,924881
16,793333	0,2	5,942819
16,796667	0,2	5,963050
16,800000	0,2	5,985200
16,803333	0,2	6,008918
16,806667	0,2	6,033940
16,810000	0,2	6,060542
16,813333	0,2	6,089218
16,816667	0,2	6,119788
16,820000	0,2	6,151388
16,823333	0,2	6,183282
16,826667	0,2	6,215277
16,830000	0,2	6,247391
16,833333	0,2	6,279460
16,836667	0,2	6,311171
16,840000	0,2	6,342129
16,843333	0,2	6,371709
16,846667	0,2	6,399304
16,850000	0,2	6,424883
16,853333	0,2	6,448911
16,856667	0,2	6,471775
16,860000	0,2	6,493623
16,863333	0,2	6,514548
16,866667	0,2	6,534541
16,870000	0,2	6,553553
16,873333	0,2	6,571750
16,876667	0,2	6,589287
16,880000	0,2	6,606021
16,883333	0,2	6,621850
16,886667	0,2	6,637064
16,890000	0,2	6,652218
16,893333	0,2	6,667947
16,896667	0,2	6,684949
16,900000	0,2	6,703832
16,903333	0,2	6,724614
16,906667	0,2	6,746394
16,910000	0,2	6,767678
16,913333	0,2	6,787046
16,916667	0,2	6,803751
16,920000	0,2	6,817855
16,923333	0,2	6,829567
16,926667	0,2	6,838632
16,930000	0,2	6,844881
16,933333	0,2	6,848960
16,936667	0,2	6,851890
16,940000	0,2	6,854208
16,943333	0,2	6,856018
16,946667	0,2	6,857513
16,950000	0,2	6,859152
16,953333	0,2	6,861600
16,956667	0,2	6,865809
16,960000	0,2	6,873030
16,963333	0,2	6,884529
16,966667	0,2	6,901242
16,970000	0,2	6,923651
16,973333	0,2	6,951995
16,976667	0,2	6,986694
16,980000	0,2	7,028448
16,983333	0,2	7,077870
16,986667	0,2	7,135184
16,990000	0,2	7,200238
16,993333	0,2	7,272714
16,996667	0,2	7,352357
17,000000	0,2	7,439099
17,003333	0,2	7,533008
17,006667	0,2	7,633991
17,010000	0,2	7,741600
17,013333	0,2	7,855386
17,016667	0,2	7,975120
17,020000	0,2	8,100326
17,023333	0,2	8,229939
17,026667	0,2	8,362555
17,030000	0,2	8,496868
17,033333	0,2	8,631952
17,036667	0,2	8,767100
17,040000	0,2	8,901308
17,043333	0,2	9,033133
17,046667	0,2	9,161076
17,050000	0,2	9,283829
17,053333	0,2	9,400334
17,056667	0,2	9,509756
17,060000	0,2	9,611042
17,063333	0,2	9,702732
17,066667	0,2	9,783572
17,070000	0,2	9,852948
17,073333	0,2	9,910556
17,076667	0,2	9,956099
17,080000	0,2	9,989493
17,083333	0,2	10,011035
17,086667	0,2	10,021113
17,090000	0,2	10,019802
17,093333	0,2	10,006998
17,096667	0,2	9,982762
17,100000	0,2	9,947327
17,103333	0,2	9,901121
17,106667	0,2	9,845138
17,110000	0,2	9,781171
17,113333	0,2	9,711460
17,116667	0,2	9,638055
17,120000	0,2	9,562339
17,123333	0,2	9,484870
17,126667	0,2	9,405526
17,130000	0,2	9,323973
17,133333	0,2	9,240236
17,136667	0,2	9,154822
17,140000	0,2	9,068329
17,143333	0,2	8,981116
17,146667	0,2	8,893288
17,150000	0,2	8,804871
17,153333	0,2	8,715900
17,156667	0,2	8,626158
17,160000	0,2	8,535169
17,163333	0,2	8,442783
17,166667	0,2	8,349350
17,170000	0,2	8,255279
17,173333	0,2	8,160958
17,176667	0,2	8,066918
17,180000	0,2	7,973671
17,183333	0,2	7,881378
17,186667	0,2	7,789887
17,190000	0,2	7,699172
17,193333	0,2	7,609724
17,196667	0,2	7,522733
17,200000	0,2	7,440129
17,203333	0,2	7,364051
17,206667	0,2	7,295879
17,210000	0,2	7,236073
17,213333	0,2	7,185034
17,216667	0,2	7,143354
17,220000	0,2	7,111165
17,223333	0,2	7,088217
17,226667	0,2	7,074633
17,230000	0,2	7,070826
17,233333	0,2	7,076834
17,236667	0,2	7,092309
17,240000	0,2	7,116744
17,243333	0,2	7,149278
17,246667	0,2	7,188602
17,250000	0,2	7,233114
17,253333	0,2	7,280927
17,256667	0,2	7,329831
17,260000	0,2	7,377623
17,263333	0,2	7,422456
17,266667	0,2	7,462845
17,270000	0,2	7,497555
17,273333	0,2	7,525732
17,276667	0,2	7,547081
17,280000	0,2	7,562008
17,283333	0,2	7,571782
17,286667	0,2	7,578451
17,290000	0,2	7,584257
17,293333	0,2	7,590907
17,296667	0,2	7,599338
17,300000	0,2	7,610086
17,303333	0,2	7,623750
17,306667	0,2	7,641216
17,310000	0,2	7,663413
17,313333	0,2	7,690865
17,316667	0,2	7,723766
17,320000	0,2	7,762311
17,323333	0,2	7,806488
17,326667	0,2	7,855742
17,330000	0,2	7,909222
17,333333	0,2	7,966233
17,336667	0,2	8,026365
17,340000	0,2	8,089288
17,343333	0,2	8,154273
17,346667	0,2	8,219938
17,350000	0,2	8,284737
17,353333	0,2	8,347370
17,356667	0,2	8,406309
17,360000	0,2	8,459532
17,363333	0,2	8,505272
17,366667	0,2	8,542639
17,370000	0,2	8,571310
17,373333	0,2	8,590760
17,376667	0,2	8,599922
17,380000	0,2	8,597638
17,383333	0,2	8,583113
17,386667	0,2	8,555709
17,390000	0,2	8,514941
17,393333	0,2	8,461038
17,396667	0,2	8,394969
17,400000	0,2	8,317765
17,403333	0,2	8,230249
17,406667	0,2	8,133425
17,410000	0,2	8,028633
17,413333	0,2	7,917524
17,416667	0,2	7,802050
17,420000	0,2	7,684027
17,423333	0,2	7,564863
17,426667	0,2	7,446057
17,430000	0,2	7,329497
17,433333	0,2	7,217217
17,436667	0,2	7,111094
17,440000	0,2	7,012603
17,443333	0,2	6,922753
17,446667	0,2	6,842205
17,450000	0,2	6,771245
17,453333	0,2	6,709676
17,456667	0,2	6,656962
17,460000	0,2	6,612605
17,463333	0,2	6,576352
17,466667	0,2	6,547967
17,470000	0,2	6,526889
17,473333	0,2	6,512153
17,476667	0,2	6,502411
17,480000	0,2	6,495904
17,483333	0,2	6,490720
17,486667	0,2	6,485168
17,490000	0,2	6,477938
17,493333	0,2	6,468169
17,496667	0,2	6,455340
17,500000	0,2	6,439205
17,503333	0,2	6,419945
17,506667	0,2	6,397980
17,510000	0,2	6,373500
17,513333	0,2	6,346562
17,516667	0,2	6,317520
17,520000	0,2	6,286929
17,523333	0,2	6,255028
17,526667	0,2	6,221681
17,530000	0,2	6,186934
17,533333	0,2	6,151424
17,536667	0,2	6,116071
17,540000	0,2	6,081527
17,543333	0,2	6,048201
17,546667	0,2	6,016406
17,550000	0,2	5,986099
17,553333	0,2	5,957039
17,556667	0,2	5,929238
17,560000	0,2	5,902620
17,563333	0,2	5,876701
17,566667	0,2	5,851235
17,570000	0,2	5,826622
17,573333	0,2	5,803393
17,576667	0,2	5,781694
17,580000	0,2	5,761144
17,583333	0,2	5,740965
17,586667	0,2	5,720398
17,590000	0,2	5,699256
17,593333	0,2	5,678278
17,596667	0,2	5,658779
17,600000	0,2	5,641843
17,603333	0,2	5,627796
17,606667	0,2	5,616132
17,610000	0,2	5,605906
17,613333	0,2	5,596419
17,616667	0,2	5,587645
17,620000	0,2	5,580041
17,623333	0,2	5,574076
17,626667	0,2	5,569967
17,630000	0,2	5,567608
17,633333	0,2	5,566665
17,636667	0,2	5,567026
17,640000	0,2	5,569047
17,643333	0,2	5,573100
17,646667	0,2	5,579034
17,650000	0,2	5,586252
17,653333	0,2	5,594335
17,656667	0,2	5,603459
17,660000	0,2	5,614072
17,663333	0,2	5,626335
17,666667	0,2	5,640104
17,670000	0,2	5,655297
17,673333	0,2	5,671928
17,676667	0,2	5,689701
17,680000	0,2	5,707939
17,683333	0,2	5,726041
17,686667	0,2	5,743720
17,690000	0,2	5,760820
17,693333	0,2	5,777292
17,696667	0,2	5,793348
17,700000	0,2	5,809258
17,703333	0,2	5,825109
17,706667	0,2	5,840854
17,710000	0,2	5,856258
17,713333	0,2	5,870860
17,716667	0,2	5,884252
17,720000	0,2	5,896199
17,723333	0,2	5,906543
17,726667	0,2	5,915324
17,730000	0,2	5,922965
17,733333	0,2	5,930009
17,736667	0,2	5,936731
17,740000	0,2	5,942926
17,743333	0,2	5,948003
17,746667	0,2	5,951352
17,750000	0,2	5,952715
17,753333	0,2	5,952444
17,756667	0,2	5,951315
17,760000	0,2	5,949902
17,763333	0,2	5,948337
17,766667	0,2	5,946510
17,770000	0,2	5,944191
17,773333	0,2	5,941248
17,776667	0,2	5,937908
17,780000	0,2	5,934453
17,783333	0,2	5,930629
17,786667	0,2	5,925880
17,790000	0,2	5,920047
17,793333	0,2	5,913344
17,796667	0,2	5,906087
17,800000	0,2	5,898840
17,803333	0,2	5,892251
17,806667	0,2	5,886563
17,810000	0,2	5,881689
17,813333	0,2	5,877710
17,816667	0,2	5,874916
17,820000	0,2	5,873357
17,823333	0,2	5,872820
17,826667	0,2	5,873147
17,830000	0,2	5,874284
17,833333	0,2	5,876364
17,836667	0,2	5,879957
17,840000	0,2	5,885861
17,843333	0,2	5,894540
17,846667	0,2	5,905873
17,850000	0,2	5,919477
17,853333	0,2	5,935063
17,856667	0,2	5,952258
17,860000	0,2	5,970336
17,863333	0,2	5,988348
17,866667	0,2	6,005358
17,870000	0,2	6,020631
17,873333	0,2	6,033763
17,876667	0,2	6,044633
17,880000	0,2	6,053166
17,883333	0,2	6,059039
17,886667	0,2	6,061681
17,890000	0,2	6,060596
17,893333	0,2	6,055694
17,896667	0,2	6,047277
17,900000	0,2	6,035765
17,903333	0,2	6,021676
17,906667	0,2	6,005784
17,910000	0,2	5,989015
17,913333	0,2	5,972313
17,916667	0,2	5,956772
17,920000	0,2	5,943457
17,923333	0,2	5,932915
17,926667	0,2	5,925224
17,930000	0,2	5,920431
17,933333	0,2	5,918852
17,936667	0,2	5,921189
17,940000	0,2	5,928207
17,943333	0,2	5,940074
17,946667	0,2	5,956176
17,950000	0,2	5,975548
17,953333	0,2	5,997307
17,956667	0,2	6,020845
17,960000	0,2	6,045807
17,963333	0,2	6,071796
17,966667	0,2	6,098066
17,970000	0,2	6,123567
17,973333	0,2	6,147234
17,976667	0,2	6,168267
17,980000	0,2	6,186136
17,983333	0,2	6,200395
17,986667	0,2	6,210665
17,990000	0,2	6,216764
17,993333	0,2	6,218618
17,996667	0,2	6,215981
18,000000	0,2	6,208372
18,003333	0,2	6,195330
18,006667	0,2	6,177012
18,010000	0,2	6,154680
18,013333	0,2	6,130269
18,016667	0,2	6,105481
18,020000	0,2	6,081357
18,023333	0,2	6,058383
18,026667	0,2	6,036819
18,030000	0,2	6,016926
18,033333	0,2	5,999119
18,036667	0,2	5,984107
18,040000	0,2	5,972766
18,043333	0,2	5,965885
18,046667	0,2	5,964121
18,050000	0,2	5,967822
18,053333	0,2	5,976608
18,056667	0,2	5,989464
18,060000	0,2	6,005516
18,063333	0,2	6,024333
18,066667	0,2	6,045491
18,070000	0,2	6,068470
18,073333	0,2	6,092891
18,076667	0,2	6,118481
18,080000	0,2	6,144843
18,083333	0,2	6,171377
18,086667	0,2	6,197322
18,090000	0,2	6,221881
18,093333	0,2	6,244361
18,096667	0,2	6,264223
18,100000	0,2	6,281208
18,103333	0,2	6,295444
18,106667	0,2	6,307136
18,110000	0,2	6,316145
18,113333	0,2	6,322051
18,116667	0,2	6,324539
18,120000	0,2	6,323473
18,123333	0,2	6,318771
18,126667	0,2	6,310426
18,130000	0,2	6,298523
18,133333	0,2	6,283176
18,136667	0,2	6,264463
18,140000	0,2	6,242319
18,143333	0,2	6,216559
18,146667	0,2	6,187238
18,150000	0,2	6,154961
18,153333	0,2	6,120771
18,156667	0,2	6,085684
18,160000	0,2	6,050223
18,163333	0,2	6,014449
18,166667	0,2	5,978348
18,170000	0,2	5,942196
18,173333	0,2	5,906695
18,176667	0,2	5,872697
18,180000	0,2	5,840731
18,183333	0,2	5,810761
18,186667	0,2	5,782445
18,190000	0,2	5,755709
18,193333	0,2	5,730904
18,196667	0,2	5,708365
18,200000	0,2	5,688222
18,203333	0,2	5,670584
18,206667	0,2	5,655443
18,210000	0,2	5,642541
18,213333	0,2	5,631518
18,216667	0,2	5,621946
18,220000	0,2	5,613436
18,223333	0,2	5,605938
18,226667	0,2	5,599590
18,230000	0,2	5,594332
18,233333	0,2	5,589896
18,236667	0,2	5,585902
18,240000	0,2	5,581975
18,243333	0,2	5,578041
18,246667	0,2	5,574504
18,250000	0,2	5,571928
18,253333	0,2	5,570488
18,256667	0,2	5,569738
18,260000	0,2	5,568888
18,263333	0,2	5,567384
18,266667	0,2	5,565262
18,270000	0,2	5,563005
18,273333	0,2	5,561142
18,276667	0,2	5,560122
18,280000	0,2	5,560403
18,283333	0,2	5,562125
18,286667	0,2	5,564825
18,290000	0,2	5,567813
18,293333	0,2	5,570806
18,296667	0,2	5,574155
18,300000	0,2	5,578590
18,303333	0,2	5,584855
18,306667	0,2	5,593355
18,310000	0,2	5,603699
18,313333	0,2	5,614631
18,316667	0,2	5,624801
18,320000	0,2	5,633620
18,323333	0,2	5,641275
18,326667	0,2	5,648399
18,330000	0,2	5,655909
18,333333	0,2	5,664571
18,336667	0,2	5,674580
18,340000	0,2	5,685626
18,343333	0,2	5,697138
18,346667	0,2	5,708451
18,350000	0,2	5,719047
18,353333	0,2	5,728843
18,356667	0,2	5,738260
18,360000	0,2	5,748211
18,363333	0,2	5,760013
18,366667	0,2	5,774994
18,370000	0,2	5,794271
18,373333	0,2	5,819062
18,376667	0,2	5,850596
18,380000	0,2	5,889350
18,383333	0,2	5,934918
18,386667	0,2	5,986795
18,390000	0,2	6,044575
18,393333	0,2	6,107579
18,396667	0,2	6,174994
18,400000	0,2	6,246099
18,403333	0,2	6,320040
18,406667	0,2	6,395330
18,410000	0,2	6,469471
18,413333	0,2	6,539480
18,416667	0,2	6,602950
18,420000	0,2	6,658192
18,423333	0,2	6,703488
18,426667	0,2	6,736908
18,430000	0,2	6,757067
18,433333	0,2	6,763549
18,436667	0,2	6,756385
18,440000	0,2	6,735586
18,443333	0,2	6,701429
18,446667	0,2	6,654910
18,450000	0,2	6,597631
18,453333	0,2	6,531397
18,456667	0,2	6,458163
18,460000	0,2	6,380222
18,463333	0,2	6,300096
18,466667	0,2	6,220094
18,470000	0,2	6,141990
18,473333	0,2	6,067048
18,476667	0,2	5,996118
18,480000	0,2	5,929611
18,483333	0,2	5,867689
18,486667	0,2	5,810642
18,490000	0,2	5,759037
18,493333	0,2	5,713505
18,496667	0,2	5,674236
18,500000	0,2	5,640809
18,503333	0,2	5,612716
18,506667	0,2	5,589706
18,510000	0,2	5,571559
18,513333	0,2	5,557690
18,516667	0,2	5,546963
18,520000	0,2	5,538180
18,523333	0,2	5,530825
18,526667	0,2	5,525011
18,530000	0,2	5,520693
18,533333	0,2	5,517342
18,536667	0,2	5,514537
18,540000	0,2	5,512502
18,543333	0,2	5,511621
18,546667	0,2	5,511809
18,550000	0,2	5,512783
18,553333	0,2	5,514421
18,556667	0,2	5,516675
18,560000	0,2	5,519616
18,563333	0,2	5,523595
18,566667	0,2	5,529099
18,570000	0,2	5,536198
18,573333	0,2	5,544198
18,576667	0,2	5,552143
18,580000	0,2	5,559573
18,583333	0,2	5,566554
18,586667	0,2	5,573201
18,590000	0,2	5,579469
18,593333	0,2	5,585482
18,596667	0,2	5,591876
18,600000	0,2	5,599376
18,603333	0,2	5,608132
18,606667	0,2	5,617618
18,610000	0,2	5,626995
18,613333	0,2	5,635845
18,616667	0,2	5,644666
18,620000	0,2	5,654491
18,623333	0,2	5,666238
18,626667	0,2	5,680323
18,630000	0,2	5,696443
18,633333	0,2	5,713719
18,636667	0,2	5,731117
18,640000	0,2	5,747848
18,643333	0,2	5,763708
18,646667	0,2	5,779086
18,650000	0,2	5,794394
18,653333	0,2	5,809511
18,656667	0,2	5,824085
18,660000	0,2	5,838196
18,663333	0,2	5,852187
18,666667	0,2	5,866000
18,670000	0,2	5,879119
18,673333	0,2	5,890978
18,676667	0,2	5,901264
18,680000	0,2	5,910021
18,683333	0,2	5,917470
18,686667	0,2	5,923905
18,690000	0,2	5,929961
18,693333	0,2	5,936604
18,696667	0,2	5,944619
18,700000	0,2	5,954291
18,703333	0,2	5,965609
18,706667	0,2	5,978679
18,710000	0,2	5,993929
18,713333	0,2	6,012163
18,716667	0,2	6,034606
18,720000	0,2	6,062894
18,723333	0,2	6,099012
18,726667	0,2	6,144978
18,730000	0,2	6,202637
18,733333	0,2	6,274072
18,736667	0,2	6,361874
18,740000	0,2	6,468808
18,743333	0,2	6,597405
18,746667	0,2	6,749683
18,750000	0,2	6,926772
18,753333	0,2	7,128547
18,756667	0,2	7,353565
18,760000	0,2	7,599296
18,763333	0,2	7,862073
18,766667	0,2	8,136762
18,770000	0,2	8,416844
18,773333	0,2	8,695023
18,776667	0,2	8,963823
18,780000	0,2	9,216149
18,783333	0,2	9,445767
18,786667	0,2	9,647354
18,790000	0,2	9,816433
18,793333	0,2	9,949614
18,796667	0,2	10,044822
18,800000	0,2	10,101558
18,803333	0,2	10,121051
18,806667	0,2	10,105738
18,810000	0,2	10,058771
18,813333	0,2	9,984003
18,816667	0,2	9,885751
18,820000	0,2	9,768562
18,823333	0,2	9,637203
18,826667	0,2	9,496412
18,830000	0,2	9,350540
18,833333	0,2	9,203309
18,836667	0,2	9,057674
18,840000	0,2	8,915917
18,843333	0,2	8,779767
18,846667	0,2	8,650254
18,850000	0,2	8,527582
18,853333	0,2	8,411265
18,856667	0,2	8,300414
18,860000	0,2	8,194143
18,863333	0,2	8,091751
18,866667	0,2	7,992463
18,870000	0,2	7,895421
18,873333	0,2	7,800134
18,876667	0,2	7,706542
18,880000	0,2	7,614620
18,883333	0,2	7,524196
18,886667	0,2	7,434952
18,890000	0,2	7,346428
18,893333	0,2	7,258416
18,896667	0,2	7,171623
18,900000	0,2	7,087577
18,903333	0,2	7,007613
18,906667	0,2	6,932290
18,910000	0,2	6,861572
18,913333	0,2	6,795078
18,916667	0,2	6,732440
18,920000	0,2	6,673524
18,923333	0,2	6,618196
18,926667	0,2	6,566269
18,930000	0,2	6,517627
18,933333	0,2	6,472009
18,936667	0,2	6,428963
18,940000	0,2	6,388130
18,943333	0,2	6,349153
18,946667	0,2	6,311439
18,950000	0,2	6,274473
18,953333	0,2	6,238125
18,956667	0,2	6,202453
18,960000	0,2	6,167324
18,963333	0,2	6,132283
18,966667	0,2	6,096936
18,970000	0,2	6,061432
18,973333	0,2	6,026324
18,976667	0,2	5,991993
18,980000	0,2	5,958373
18,983333	0,2	5,925358
18,986667	0,2	5,893259
18,990000	0,2	5,862483
18,993333	0,2	5,832853
18,996667	0,2	5,803509
19,000000	0,2	5,773582
19,003333	0,2	5,743038
19,006667	0,2	5,712794
19,010000	0,2	5,683893
19,013333	0,2	5,656773
19,016667	0,2	5,631328
19,020000	0,2	5,607189
19,023333	0,2	5,583824
19,026667	0,2	5,560600
19,030000	0,2	5,536964
19,033333	0,2	5,512750
19,036667	0,2	5,488273
19,040000	0,2	5,463969
19,043333	0,2	5,439941
19,046667	0,2	5,415924
19,050000	0,2	5,391733
19,053333	0,2	5,367461
19,056667	0,2	5,343105
19,060000	0,2	5,318289
19,063333	0,2	5,292482
19,066667	0,2	5,265704
19,070000	0,2	5,238730
19,073333	0,2	5,212173
19,076667	0,2	5,185850
19,080000	0,2	5,159247
19,083333	0,2	5,132090
19,086667	0,2	5,104521
19,090000	0,2	5,076846
19,093333	0,2	5,049130
19,096667	0,2	5,021290
19,100000	0,2	4,993580
19,103333	0,2	4,966632
19,106667	0,2	4,941109
19,110000	0,2	4,917349
19,113333	0,2	4,895224
19,116667	0,2	4,874403
19,120000	0,2	4,854740
19,123333	0,2	4,836374
19,126667	0,2	4,819687
19,130000	0,2	4,805153
19,133333	0,2	4,793015
19,136667	0,2	4,783029
19,140000	0,2	4,774697
19,143333	0,2	4,767654
19,146667	0,2	4,761653
19,150000	0,2	4,756492
19,153333	0,2	4,752034
19,156667	0,2	4,748131
19,160000	0,2	4,744672
19,163333	0,2	4,741751
19,166667	0,2	4,739364
19,170000	0,2	4,736997
19,173333	0,2	4,734089
19,176667	0,2	4,730758
19,180000	0,2	4,727482
19,183333	0,2	4,724360
19,186667	0,2	4,721090
19,190000	0,2	4,717251
19,193333	0,2	4,712289
19,196667	0,2	4,705707
19,200000	0,2	4,697526
19,203333	0,2	4,688283
19,206667	0,2	4,678553
19,210000	0,2	4,668786
19,213333	0,2	4,659466
19,216667	0,2	4,651057
19,220000	0,2	4,643781
19,223333	0,2	4,637546
19,226667	0,2	4,631936
19,230000	0,2	4,626383
19,233333	0,2	4,620607
19,236667	0,2	4,614916
19,240000	0,2	4,610085
19,243333	0,2	4,606949
19,246667	0,2	4,605892
19,250000	0,2	4,606617
19,253333	0,2	4,608632
19,256667	0,2	4,612009
19,260000	0,2	4,617380
19,263333	0,2	4,625123
19,266667	0,2	4,634822
19,270000	0,2	4,645702
19,273333	0,2	4,657412
19,276667	0,2	4,670141
19,280000	0,2	4,684240
19,283333	0,2	4,699917
19,286667	0,2	4,716993
19,290000	0,2	4,735024
19,293333	0,2	4,753656
19,296667	0,2	4,772500
19,300000	0,2	4,790976
19,303333	0,2	4,808744
19,306667	0,2	4,826080
19,310000	0,2	4,843422
19,313333	0,2	4,860583
19,316667	0,2	4,876551
19,320000	0,2	4,890067
19,323333	0,2	4,900364
19,326667	0,2	4,907389
19,330000	0,2	4,911582
19,333333	0,2	4,913610
19,336667	0,2	4,914061
19,340000	0,2	4,913066
19,343333	0,2	4,910250
19,346667	0,2	4,905162
19,350000	0,2	4,897732
19,353333	0,2	4,888109
19,356667	0,2	4,876208
19,360000	0,2	4,861990
19,363333	0,2	4,846049
19,366667	0,2	4,829254
19,370000	0,2	4,811962
19,373333	0,2	4,793943
19,376667	0,2	4,774825
19,380000	0,2	4,754443
19,383333	0,2	4,733045
19,386667	0,2	4,711311
19,390000	0,2	4,690035
19,393333	0,2	4,669774
19,396667	0,2	4,650763
19,400000	0,2	4,632908
19,403333	0,2	4,615992
19,406667	0,2	4,600154
19,410000	0,2	4,585900
19,413333	0,2	4,573598
19,416667	0,2	4,563249
19,420000	0,2	4,554466
19,423333	0,2	4,546376
19,426667	0,2	4,538113
19,430000	0,2	4,529640
19,433333	0,2	4,521702
19,436667	0,2	4,514995
19,440000	0,2	4,509525
19,443333	0,2	4,504742
19,446667	0,2	4,500072
19,450000	0,2	4,495201
19,453333	0,2	4,490049
19,456667	0,2	4,484634
19,460000	0,2	4,479137
19,463333	0,2	4,474010
19,466667	0,2	4,469678
19,470000	0,2	4,466454
19,473333	0,2	4,464773
19,476667	0,2	4,464981
19,480000	0,2	4,466923
19,483333	0,2	4,470134
19,486667	0,2	4,474441
19,490000	0,2	4,480008
19,493333	0,2	4,487046
19,496667	0,2	4,496026
19,500000	0,2	4,507879
19,503333	0,2	4,523348
19,506667	0,2	4,542239
19,510000	0,2	4,563668
19,513333	0,2	4,586917
19,516667	0,2	4,611703
19,520000	0,2	4,637836
19,523333	0,2	4,665081
19,526667	0,2	4,693425
19,530000	0,2	4,723132
19,533333	0,2	4,754324
19,536667	0,2	4,786794
19,540000	0,2	4,820115
19,543333	0,2	4,853529
19,546667	0,2	4,886025
19,550000	0,2	4,916718
19,553333	0,2	4,944741
19,556667	0,2	4,969003
19,560000	0,2	4,988467
19,563333	0,2	5,002578
19,566667	0,2	5,011386
19,570000	0,2	5,015374
19,573333	0,2	5,015179
19,576667	0,2	5,011341
19,580000	0,2	5,004233
19,583333	0,2	4,994263
19,586667	0,2	4,981829
19,590000	0,2	4,966906
19,593333	0,2	4,949129
19,596667	0,2	4,928551
19,600000	0,2	4,906071
19,603333	0,2	4,882951
19,606667	0,2	4,860112
19,610000	0,2	4,838027
19,613333	0,2	4,817180
19,616667	0,2	4,798397
19,620000	0,2	4,782412
19,623333	0,2	4,769177
19,626667	0,2	4,757904
19,630000	0,2	4,747732
19,633333	0,2	4,738423
19,636667	0,2	4,730471
19,640000	0,2	4,724583
19,643333	0,2	4,721125
19,646667	0,2	4,719953
19,650000	0,2	4,720604
19,653333	0,2	4,722465
19,656667	0,2	4,724767
19,660000	0,2	4,726729
19,663333	0,2	4,727700
19,666667	0,2	4,727183
19,670000	0,2	4,724928
19,673333	0,2	4,720947
19,676667	0,2	4,715338
19,680000	0,2	4,708079
19,683333	0,2	4,698954
19,686667	0,2	4,687683
19,690000	0,2	4,673991
19,693333	0,2	4,657764
19,696667	0,2	4,639402
19,700000	0,2	4,619809
19,703333	0,2	4,600026
19,706667	0,2	4,580891
19,710000	0,2	4,562705
19,713333	0,2	4,545283
19,716667	0,2	4,528405
19,720000	0,2	4,511951
19,723333	0,2	4,495729
19,726667	0,2	4,479495
19,730000	0,2	4,463121
19,733333	0,2	4,446632
19,736667	0,2	4,430089
19,740000	0,2	4,413507
19,743333	0,2	4,397046
19,746667	0,2	4,381173
19,750000	0,2	4,366475
19,753333	0,2	4,353306
19,756667	0,2	4,341752
19,760000	0,2	4,332073
19,763333	0,2	4,324870
19,766667	0,2	4,320674
19,770000	0,2	4,319797
19,773333	0,2	4,322577
19,776667	0,2	4,329506
19,780000	0,2	4,341097
19,783333	0,2	4,357703
19,786667	0,2	4,379785
19,790000	0,2	4,408267
19,793333	0,2	4,444132
19,796667	0,2	4,487756
19,800000	0,2	4,538964
19,803333	0,2	4,597569
19,806667	0,2	4,663434
19,810000	0,2	4,736059
19,813333	0,2	4,814490
19,816667	0,2	4,897615
19,820000	0,2	4,984268
19,823333	0,2	5,073132
19,826667	0,2	5,162696
19,830000	0,2	5,251359
19,833333	0,2	5,337503
19,836667	0,2	5,419371
19,840000	0,2	5,494993
19,843333	0,2	5,562383
19,846667	0,2	5,619669
19,850000	0,2	5,665072
19,853333	0,2	5,697180
19,856667	0,2	5,715420
19,860000	0,2	5,720154
19,863333	0,2	5,712174
19,866667	0,2	5,691981
19,870000	0,2	5,659538
19,873333	0,2	5,614749
19,876667	0,2	5,558187
19,880000	0,2	5,491165
19,883333	0,2	5,415158
19,886667	0,2	5,331551
19,890000	0,2	5,241950
19,893333	0,2	5,148365
19,896667	0,2	5,053042
19,900000	0,2	4,958158
19,903333	0,2	4,865455
19,906667	0,2	4,775942
19,910000	0,2	4,689889
19,913333	0,2	4,607368
19,916667	0,2	4,528849
19,920000	0,2	4,455010
19,923333	0,2	4,386119
19,926667	0,2	4,322025
19,930000	0,2	4,262605
19,933333	0,2	4,207894
19,936667	0,2	4,157977
19,940000	0,2	4,112855
19,943333	0,2	4,072295
19,946667	0,2	4,035821
19,950000	0,2	4,002906
19,953333	0,2	3,973087
19,956667	0,2	3,945974
19,960000	0,2	3,921225
19,963333	0,2	3,898468
19,966667	0,2	3,877378
19,970000	0,2	3,857843
19,973333	0,2	3,839729
19,976667	0,2	3,822726
19,980000	0,2	3,806773
19,983333	0,2	3,792260
19,986667	0,2	3,779685
19,990000	0,2	3,769520
19,993333	0,2	3,762260
19,996667	0,2	3,758013
20,000000	0,2	3,756120
20,003333	0,2	3,755682
20,006667	0,2	3,756547
20,010000	0,2	3,759494
20,013333	0,2	3,765264
20,016667	0,2	3,773659
20,020000	0,2	3,783685
20,023333	0,2	3,794378
20,026667	0,2	3,805360
20,030000	0,2	3,816789
20,033333	0,2	3,829119
20,036667	0,2	3,842875
20,040000	0,2	3,858153
20,043333	0,2	3,874282
20,046667	0,2	3,890295
20,050000	0,2	3,905554
20,053333	0,2	3,919780
20,056667	0,2	3,932885
20,060000	0,2	3,944822
20,063333	0,2	3,955399
20,066667	0,2	3,964373
20,070000	0,2	3,971651
20,073333	0,2	3,977188
20,076667	0,2	3,980689
20,080000	0,2	3,981786
20,083333	0,2	3,980546
20,086667	0,2	3,977348
20,090000	0,2	3,972396
20,093333	0,2	3,965631
20,096667	0,2	3,956879
20,100000	0,2	3,946039
20,103333	0,2	3,933352
20,106667	0,2	3,919323
20,110000	0,2	3,904275
20,113333	0,2	3,888109
20,116667	0,2	3,870543
20,120000	0,2	3,851529
20,123333	0,2	3,831524
20,126667	0,2	3,811309
20,130000	0,2	3,791582
20,133333	0,2	3,772712
20,136667	0,2	3,754608
20,140000	0,2	3,736914
20,143333	0,2	3,719647
20,146667	0,2	3,703373
20,150000	0,2	3,688598
20,153333	0,2	3,675563
20,156667	0,2	3,664640
20,160000	0,2	3,656325
20,163333	0,2	3,650779
20,166667	0,2	3,647629
20,170000	0,2	3,646109
20,173333	0,2	3,645523
20,176667	0,2	3,645654
20,180000	0,2	3,646605
20,183333	0,2	3,648375
20,186667	0,2	3,650788
20,190000	0,2	3,653834
20,193333	0,2	3,657814
20,196667	0,2	3,662775
20,200000	0,2	3,668047
20,203333	0,2	3,672901
20,206667	0,2	3,677549
20,210000	0,2	3,682973
20,213333	0,2	3,689840
20,216667	0,2	3,697921
20,220000	0,2	3,706468
20,223333	0,2	3,714870
20,226667	0,2	3,723076
20,230000	0,2	3,731555
20,233333	0,2	3,740679
20,236667	0,2	3,750155
20,240000	0,2	3,759424
20,243333	0,2	3,768383
20,246667	0,2	3,777271
20,250000	0,2	3,786120
20,253333	0,2	3,794658
20,256667	0,2	3,802645
20,260000	0,2	3,810193
20,263333	0,2	3,817602
20,266667	0,2	3,824728
20,270000	0,2	3,830908
20,273333	0,2	3,835658
20,276667	0,2	3,839045
20,280000	0,2	3,841437
20,283333	0,2	3,843261
20,286667	0,2	3,844999
20,290000	0,2	3,847164
20,293333	0,2	3,850045
20,296667	0,2	3,853642
20,300000	0,2	3,858164
20,303333	0,2	3,864383
20,306667	0,2	3,873148
20,310000	0,2	3,884786
20,313333	0,2	3,899269
20,316667	0,2	3,916764
20,320000	0,2	3,937765
20,323333	0,2	3,962714
20,326667	0,2	3,991833
20,330000	0,2	4,025258
20,333333	0,2	4,063124
20,336667	0,2	4,105572
20,340000	0,2	4,152571
20,343333	0,2	4,203633
20,346667	0,2	4,257671
20,350000	0,2	4,313220
20,353333	0,2	4,368991
20,356667	0,2	4,424209
20,360000	0,2	4,478365
20,363333	0,2	4,530887
20,366667	0,2	4,581166
20,370000	0,2	4,628745
20,373333	0,2	4,672982
20,376667	0,2	4,712517
20,380000	0,2	4,745646
20,383333	0,2	4,771369
20,386667	0,2	4,789809
20,390000	0,2	4,801680
20,393333	0,2	4,807615
20,396667	0,2	4,808059
20,400000	0,2	4,803337
20,403333	0,2	4,793565
20,406667	0,2	4,778748
20,410000	0,2	4,759001
20,413333	0,2	4,734698
20,416667	0,2	4,706592
20,420000	0,2	4,675675
20,423333	0,2	4,642834
20,426667	0,2	4,608808
20,430000	0,2	4,574381
20,433333	0,2	4,540078
20,436667	0,2	4,505674
20,440000	0,2	4,470502
20,443333	0,2	4,434323
20,446667	0,2	4,397690
20,450000	0,2	4,361406
20,453333	0,2	4,325602
20,456667	0,2	4,289686
20,460000	0,2	4,253279
20,463333	0,2	4,216690
20,466667	0,2	4,180486
20,470000	0,2	4,145027
20,473333	0,2	4,110261
20,476667	0,2	4,075810
20,480000	0,2	4,041579
20,483333	0,2	4,008205
20,486667	0,2	3,976497
20,490000	0,2	3,946622
20,493333	0,2	3,918077
20,496667	0,2	3,890237
20,500000	0,2	3,862756
20,503333	0,2	3,835580
20,506667	0,2	3,808837
20,510000	0,2	3,782847
20,513333	0,2	3,757925
20,516667	0,2	3,734150
20,520000	0,2	3,711602
20,523333	0,2	3,690520
20,526667	0,2	3,670900
20,530000	0,2	3,652426
20,533333	0,2	3,634950
20,536667	0,2	3,618528
20,540000	0,2	3,603106
20,543333	0,2	3,588671
20,546667	0,2	3,575405
20,550000	0,2	3,563475
20,553333	0,2	3,552823
20,556667	0,2	3,543100
20,560000	0,2	3,533847
20,563333	0,2	3,524697
20,566667	0,2	3,515307
20,570000	0,2	3,505317
20,573333	0,2	3,494480
20,576667	0,2	3,483000
20,580000	0,2	3,471680
20,583333	0,2	3,461327
20,586667	0,2	3,452143
20,590000	0,2	3,443958
20,593333	0,2	3,436618
20,596667	0,2	3,429872
20,600000	0,2	3,423236
20,603333	0,2	3,416401
20,606667	0,2	3,409601
20,610000	0,2	3,403211
20,613333	0,2	3,397273
20,616667	0,2	3,391609
20,620000	0,2	3,386140
20,623333	0,2	3,380958
20,626667	0,2	3,376189
20,630000	0,2	3,371806
20,633333	0,2	3,367512
20,636667	0,2	3,362828
20,640000	0,2	3,357443
20,643333	0,2	3,351613
20,646667	0,2	3,346156
20,650000	0,2	3,341886
20,653333	0,2	3,339071
20,656667	0,2	3,337451
20,660000	0,2	3,336483
20,663333	0,2	3,335553
20,666667	0,2	3,334340
20,670000	0,2	3,333044
20,673333	0,2	3,332172
20,676667	0,2	3,332326
20,680000	0,2	3,333964
20,683333	0,2	3,337017
20,686667	0,2	3,340942
20,690000	0,2	3,345036
20,693333	0,2	3,348711
20,696667	0,2	3,351844
20,700000	0,2	3,354876
20,703333	0,2	3,358456
20,706667	0,2	3,362931
20,710000	0,2	3,368197
20,713333	0,2	3,374009
20,716667	0,2	3,380211
20,720000	0,2	3,386629
20,723333	0,2	3,392779
20,726667	0,2	3,397792
20,730000	0,2	3,400842
20,733333	0,2	3,401609
20,736667	0,2	3,400406
20,740000	0,2	3,398037
20,743333	0,2	3,395308
20,746667	0,2	3,392452
20,750000	0,2	3,389175
20,753333	0,2	3,385146
20,756667	0,2	3,380423
20,760000	0,2	3,375436
20,763333	0,2	3,370514
20,766667	0,2	3,365758
20,770000	0,2	3,361566
20,773333	0,2	3,358922
20,776667	0,2	3,359184
20,780000	0,2	3,363717
20,783333	0,2	3,373514
20,786667	0,2	3,389148
20,790000	0,2	3,410897
20,793333	0,2	3,438748
20,796667	0,2	3,472601
20,800000	0,2	3,512398
20,803333	0,2	3,557913
20,806667	0,2	3,608728
20,810000	0,2	3,664458
20,813333	0,2	3,724789
20,816667	0,2	3,789134
20,820000	0,2	3,856154
20,823333	0,2	3,923849
20,826667	0,2	3,990294
20,830000	0,2	4,054204
20,833333	0,2	4,114862
20,836667	0,2	4,171692
20,840000	0,2	4,223990
20,843333	0,2	4,271051
20,846667	0,2	4,312325
20,850000	0,2	4,347436
20,853333	0,2	4,376218
20,856667	0,2	4,398556
20,860000	0,2	4,414232
20,863333	0,2	4,423084
20,866667	0,2	4,424968
20,870000	0,2	4,419469
20,873333	0,2	4,406184
20,876667	0,2	4,385275
20,880000	0,2	4,357291
20,883333	0,2	4,322796
20,886667	0,2	4,282475
20,890000	0,2	4,237252
20,893333	0,2	4,188021
20,896667	0,2	4,135193
20,900000	0,2	4,078830
20,903333	0,2	4,019271
20,906667	0,2	3,957251
20,910000	0,2	3,893628
20,913333	0,2	3,829373
20,916667	0,2	3,765608
20,920000	0,2	3,703585
20,923333	0,2	3,644561
20,926667	0,2	3,589386
20,930000	0,2	3,538359
20,933333	0,2	3,491731
20,936667	0,2	3,449906
20,940000	0,2	3,413030
20,943333	0,2	3,380882
20,946667	0,2	3,353137
20,950000	0,2	3,329491
20,953333	0,2	3,309768
20,956667	0,2	3,294148
20,960000	0,2	3,282986
20,963333	0,2	3,276334
20,966667	0,2	3,273869
20,970000	0,2	3,275157
20,973333	0,2	3,279636
20,976667	0,2	3,286408
20,980000	0,2	3,294336
20,983333	0,2	3,302479
20,986667	0,2	3,310483
20,990000	0,2	3,318402
20,993333	0,2	3,326117
20,996667	0,2	3,333244
21,000000	0,2	3,339562
21,003333	0,2	3,345058
21,006667	0,2	3,349543
21,010000	0,2	3,352496
21,013333	0,2	3,353313
21,016667	0,2	3,351445
21,020000	0,2	3,346383
21,023333	0,2	3,337882
21,026667	0,2	3,326176
21,030000	0,2	3,311858
21,033333	0,2	3,295575
21,036667	0,2	3,277732
21,040000	0,2	3,258569
21,043333	0,2	3,238306
21,046667	0,2	3,216893
21,050000	0,2	3,194013
21,053333	0,2	3,169525
21,056667	0,2	3,143675
21,060000	0,2	3,116860
21,063333	0,2	3,089490
21,066667	0,2	3,062154
21,070000	0,2	3,035620
21,073333	0,2	3,010555
21,076667	0,2	2,987234
21,080000	0,2	2,965472
21,083333	0,2	2,945026
21,086667	0,2	2,926015
21,090000	0,2	2,908746
21,093333	0,2	2,893394
21,096667	0,2	2,879769
21,100000	0,2	2,867101
21,103333	0,2	2,854386
21,106667	0,2	2,841212
21,110000	0,2	2,828080
21,113333	0,2	2,815760
21,116667	0,2	2,804466
21,120000	0,2	2,793927
21,123333	0,2	2,783945
21,126667	0,2	2,774571
21,130000	0,2	2,765894
21,133333	0,2	2,757969
21,136667	0,2	2,750932
21,140000	0,2	2,745120
21,143333	0,2	2,740989
21,146667	0,2	2,738760
21,150000	0,2	2,738251
21,153333	0,2	2,739176
21,156667	0,2	2,741424
21,160000	0,2	2,744980
21,163333	0,2	2,749943
21,166667	0,2	2,756843
21,170000	0,2	2,766527
21,173333	0,2	2,779518
21,176667	0,2	2,795933
21,180000	0,2	2,816190
21,183333	0,2	2,841301
21,186667	0,2	2,872387
21,190000	0,2	2,910432
21,193333	0,2	2,956513
21,196667	0,2	3,011853
21,200000	0,2	3,077735
21,203333	0,2	3,155422
21,206667	0,2	3,246082
21,210000	0,2	3,350994
21,213333	0,2	3,471832
21,216667	0,2	3,610357
21,220000	0,2	3,767880
21,223333	0,2	3,945297
21,226667	0,2	4,143300
21,230000	0,2	4,362239
21,233333	0,2	4,601919
21,236667	0,2	4,861330
21,240000	0,2	5,138425
21,243333	0,2	5,430421
21,246667	0,2	5,734294
21,250000	0,2	6,046873
21,253333	0,2	6,364332
21,256667	0,2	6,681653
21,260000	0,2	6,992909
21,263333	0,2	7,292026
21,266667	0,2	7,572957
21,270000	0,2	7,829593
21,273333	0,2	8,056337
21,276667	0,2	8,248652
21,280000	0,2	8,403036
21,283333	0,2	8,516845
21,286667	0,2	8,588042
21,290000	0,2	8,615252
21,293333	0,2	8,598136
21,296667	0,2	8,537230
21,300000	0,2	8,433670
21,303333	0,2	8,289762
21,306667	0,2	8,109428
21,310000	0,2	7,897628
21,313333	0,2	7,659572
21,316667	0,2	7,400456
21,320000	0,2	7,125368
21,323333	0,2	6,839337
21,326667	0,2	6,547597
21,330000	0,2	6,255538
21,333333	0,2	5,968125
21,336667	0,2	5,689235
21,340000	0,2	5,421517
21,343333	0,2	5,166843
21,346667	0,2	4,926637
21,350000	0,2	4,701940
21,353333	0,2	4,493533
21,356667	0,2	4,301942
21,360000	0,2	4,127367
21,363333	0,2	3,969838
21,366667	0,2	3,829416
21,370000	0,2	3,706063
21,373333	0,2	3,599097
21,376667	0,2	3,506921
21,380000	0,2	3,427557
21,383333	0,2	3,359418
21,386667	0,2	3,301637
21,390000	0,2	3,253941
21,393333	0,2	3,216155
21,396667	0,2	3,187672
21,400000	0,2	3,167332
21,403333	0,2	3,153562
21,406667	0,2	3,144757
21,410000	0,2	3,139837
21,413333	0,2	3,138208
21,416667	0,2	3,139295
21,420000	0,2	3,142407
21,423333	0,2	3,146733
21,426667	0,2	3,151559
21,430000	0,2	3,156776
21,433333	0,2	3,162707
21,436667	0,2	3,169228
21,440000	0,2	3,175503
21,443333	0,2	3,180776
21,446667	0,2	3,185203
21,450000	0,2	3,189728
21,453333	0,2	3,195270
21,456667	0,2	3,202321
21,460000	0,2	3,211066
21,463333	0,2	3,221529
21,466667	0,2	3,233737
21,470000	0,2	3,247913
21,473333	0,2	3,264580
21,476667	0,2	3,284623
21,480000	0,2	3,309080
21,483333	0,2	3,338649
21,486667	0,2	3,373549
21,490000	0,2	3,413724
21,493333	0,2	3,458697
21,496667	0,2	3,507333
21,500000	0,2	3,557967
21,503333	0,2	3,608804
21,506667	0,2	3,658488
21,510000	0,2	3,706446
21,513333	0,2	3,752749
21,516667	0,2	3,797516
21,520000	0,2	3,840178
21,523333	0,2	3,879310
21,526667	0,2	3,913303
21,530000	0,2	3,941147
21,533333	0,2	3,962649
21,536667	0,2	3,978069
21,540000	0,2	3,987793
21,543333	0,2	3,992319
21,546667	0,2	3,992053
21,550000	0,2	3,987036
21,553333	0,2	3,977227
21,556667	0,2	3,962921
21,560000	0,2	3,944652
21,563333	0,2	3,922994
21,566667	0,2	3,898648
21,570000	0,2	3,872260
21,573333	0,2	3,844177
21,576667	0,2	3,814730
21,580000	0,2	3,784188
21,583333	0,2	3,752293
21,586667	0,2	3,718427
21,590000	0,2	3,682127
21,593333	0,2	3,643222
21,596667	0,2	3,601919
21,600000	0,2	3,558791
21,603333	0,2	3,514154
21,606667	0,2	3,467583
21,610000	0,2	3,418419
21,613333	0,2	3,366523
21,616667	0,2	3,312460
21,620000	0,2	3,257000
21,623333	0,2	3,200333
21,626667	0,2	3,142046
21,630000	0,2	3,081997
21,633333	0,2	3,020910
21,636667	0,2	2,960073
21,640000	0,2	2,900631
21,643333	0,2	2,843182
21,646667	0,2	2,788000
21,650000	0,2	2,735347
21,653333	0,2	2,685420
21,656667	0,2	2,638151
21,660000	0,2	2,593271
21,663333	0,2	2,550641
21,666667	0,2	2,510472
21,670000	0,2	2,473140
21,673333	0,2	2,439009
21,676667	0,2	2,408601
21,680000	0,2	2,382476
21,683333	0,2	2,360767
21,686667	0,2	2,343102
21,690000	0,2	2,328892
21,693333	0,2	2,317628
21,696667	0,2	2,309047
21,700000	0,2	2,303130
21,703333	0,2	2,300131
21,706667	0,2	2,300572
21,710000	0,2	2,305014
21,713333	0,2	2,313835
21,716667	0,2	2,327366
21,720000	0,2	2,346158
21,723333	0,2	2,370730
21,726667	0,2	2,400912
21,730000	0,2	2,436000
21,733333	0,2	2,475573
21,736667	0,2	2,519460
21,740000	0,2	2,567204
21,743333	0,2	2,618099
21,746667	0,2	2,671470
21,750000	0,2	2,726683
21,753333	0,2	2,782903
21,756667	0,2	2,838865
21,760000	0,2	2,892983
21,763333	0,2	2,943686
21,766667	0,2	2,989454
21,770000	0,2	3,028661
21,773333	0,2	3,059818
21,776667	0,2	3,082098
21,780000	0,2	3,095296
21,783333	0,2	3,099324
21,786667	0,2	3,093982
21,790000	0,2	3,079023
21,793333	0,2	3,054381
21,796667	0,2	3,020628
21,800000	0,2	2,979150
21,803333	0,2	2,931610
21,806667	0,2	2,879530
21,810000	0,2	2,824349
21,813333	0,2	2,767588
21,816667	0,2	2,710943
21,820000	0,2	2,655823
21,823333	0,2	2,602671
21,826667	0,2	2,551341
21,830000	0,2	2,502148
21,833333	0,2	2,456071
21,836667	0,2	2,414094
21,840000	0,2	2,376735
21,843333	0,2	2,344053
21,846667	0,2	2,315825
21,850000	0,2	2,291730
21,853333	0,2	2,271625
21,856667	0,2	2,255645
21,860000	0,2	2,243734
21,863333	0,2	2,235384
21,866667	0,2	2,230009
21,870000	0,2	2,227229
21,873333	0,2	2,226893
21,876667	0,2	2,228950
21,880000	0,2	2,233340
21,883333	0,2	2,240058
21,886667	0,2	2,248774
21,890000	0,2	2,258505
21,893333	0,2	2,268542
21,896667	0,2	2,279177
21,900000	0,2	2,290743
21,903333	0,2	2,302550
21,906667	0,2	2,313223
21,910000	0,2	2,321795
21,913333	0,2	2,328309
21,916667	0,2	2,333381
21,920000	0,2	2,337434
21,923333	0,2	2,340558
21,926667	0,2	2,342713
21,930000	0,2	2,343679
21,933333	0,2	2,343123
21,936667	0,2	2,340956
21,940000	0,2	2,337525
21,943333	0,2	2,333251
21,946667	0,2	2,327978
21,950000	0,2	2,320929
21,953333	0,2	2,311481
21,956667	0,2	2,299783
21,960000	0,2	2,286740
21,963333	0,2	2,273699
21,966667	0,2	2,261777
21,970000	0,2	2,251134
21,973333	0,2	2,241101
21,976667	0,2	2,230898
21,980000	0,2	2,220198
21,983333	0,2	2,209549
21,986667	0,2	2,200165
21,990000	0,2	2,193127
21,993333	0,2	2,189112
21,996667	0,2	2,188644
22,000000	0,2	2,191835
22,003333	0,2	2,198260
22,006667	0,2	2,207756
22,010000	0,2	2,220829
22,013333	0,2	2,237912
22,016667	0,2	2,258953
22,020000	0,2	2,284096
22,023333	0,2	2,314120
22,026667	0,2	2,349868
22,030000	0,2	2,391634
22,033333	0,2	2,439165
22,036667	0,2	2,491784
22,040000	0,2	2,548450
22,043333	0,2	2,608028
22,046667	0,2	2,669520
22,050000	0,2	2,732265
22,053333	0,2	2,796221
22,056667	0,2	2,861845
22,060000	0,2	2,929484
22,063333	0,2	2,998853
22,066667	0,2	3,069206
22,070000	0,2	3,139922
22,073333	0,2	3,210770
22,076667	0,2	3,281717
22,080000	0,2	3,352747
22,083333	0,2	3,424098
22,086667	0,2	3,496451
22,090000	0,2	3,570500
22,093333	0,2	3,646572
22,096667	0,2	3,724965
22,100000	0,2	3,806271
22,103333	0,2	3,890859
22,106667	0,2	3,978301
22,110000	0,2	4,067535
22,113333	0,2	4,157114
22,116667	0,2	4,245130
22,120000	0,2	4,329271
22,123333	0,2	4,407155
22,126667	0,2	4,476358
22,130000	0,2	4,533922
22,133333	0,2	4,576184
22,136667	0,2	4,599711
22,140000	0,2	4,602294
22,143333	0,2	4,582799
22,146667	0,2	4,540537
22,150000	0,2	4,475284
22,153333	0,2	4,387832
22,156667	0,2	4,280124
22,160000	0,2	4,154870
22,163333	0,2	4,015199
22,166667	0,2	3,864385
22,170000	0,2	3,705662
22,173333	0,2	3,542482
22,176667	0,2	3,378696
22,180000	0,2	3,217939
22,183333	0,2	3,062931
22,186667	0,2	2,915518
22,190000	0,2	2,777145
22,193333	0,2	2,649170
22,196667	0,2	2,532805
22,200000	0,2	2,428742
22,203333	0,2	2,336853
22,206667	0,2	2,256307
22,210000	0,2	2,186083
22,213333	0,2	2,125424
22,216667	0,2	2,073824
22,220000	0,2	2,030592
22,223333	0,2	1,994574
22,226667	0,2	1,964446
22,230000	0,2	1,939264
22,233333	0,2	1,918587
22,236667	0,2	1,902185
22,240000	0,2	1,889653
22,243333	0,2	1,880123
22,246667	0,2	1,872525
22,250000	0,2	1,866152
22,253333	0,2	1,860697
22,256667	0,2	1,855994
22,260000	0,2	1,852024
22,263333	0,2	1,848987
22,266667	0,2	1,847097
22,270000	0,2	1,846281
22,273333	0,2	1,846208
22,276667	0,2	1,846446
22,280000	0,2	1,846525
22,283333	0,2	1,846145
22,286667	0,2	1,845359
22,290000	0,2	1,844478
22,293333	0,2	1,843845
22,296667	0,2	1,843524
22,300000	0,2	1,843204
22,303333	0,2	1,842560
22,306667	0,2	1,841585
22,310000	0,2	1,840310
22,313333	0,2	1,838374
22,316667	0,2	1,835368
22,320000	0,2	1,831361
22,323333	0,2	1,826880
22,326667	0,2	1,822674
22,330000	0,2	1,819228
22,333333	0,2	1,816413
22,336667	0,2	1,813766
22,340000	0,2	1,810815
22,343333	0,2	1,807410
22,346667	0,2	1,804164
22,350000	0,2	1,802076
22,353333	0,2	1,801766
22,356667	0,2	1,803496
22,360000	0,2	1,807403
22,363333	0,2	1,813279
22,366667	0,2	1,820387
22,370000	0,2	1,827750
22,373333	0,2	1,834765
22,376667	0,2	1,841329
22,380000	0,2	1,847335
22,383333	0,2	1,852457
22,386667	0,2	1,856435
22,390000	0,2	1,859351
22,393333	0,2	1,861498
22,396667	0,2	1,862875
22,400000	0,2	1,863034
22,403333	0,2	1,861434
22,406667	0,2	1,857839
22,410000	0,2	1,852491
22,413333	0,2	1,845828
22,416667	0,2	1,838091
22,420000	0,2	1,829285
22,423333	0,2	1,819283
22,426667	0,2	1,807986
22,430000	0,2	1,795600
22,433333	0,2	1,782693
22,436667	0,2	1,769764
22,440000	0,2	1,756873
22,443333	0,2	1,743813
22,446667	0,2	1,730530
22,450000	0,2	1,717321
22,453333	0,2	1,704689
22,456667	0,2	1,693124
22,460000	0,2	1,682918
22,463333	0,2	1,674077
22,466667	0,2	1,666412
22,470000	0,2	1,659699
22,473333	0,2	1,653640
22,476667	0,2	1,647754
22,480000	0,2	1,641547
22,483333	0,2	1,634818
22,486667	0,2	1,627616
22,490000	0,2	1,620096
22,493333	0,2	1,612472
22,496667	0,2	1,604883
22,500000	0,2	1,597337
22,503333	0,2	1,589909
22,506667	0,2	1,582867
22,510000	0,2	1,576433
22,513333	0,2	1,570442
22,516667	0,2	1,564427
22,520000	0,2	1,558224
22,523333	0,2	1,552422
22,526667	0,2	1,547970
22,530000	0,2	1,545453
22,533333	0,2	1,545052
22,536667	0,2	1,546806
22,540000	0,2	1,550522
22,543333	0,2	1,555886
22,546667	0,2	1,562787
22,550000	0,2	1,571148
22,553333	0,2	1,580800
22,556667	0,2	1,591674
22,560000	0,2	1,603749
22,563333	0,2	1,616943
22,566667	0,2	1,631216
22,570000	0,2	1,646664
22,573333	0,2	1,663543
22,576667	0,2	1,682024
22,580000	0,2	1,702087
22,583333	0,2	1,723807
22,586667	0,2	1,747191
22,590000	0,2	1,771557
22,593333	0,2	1,795641
22,596667	0,2	1,818463
22,600000	0,2	1,839794
22,603333	0,2	1,859907
22,606667	0,2	1,879130
22,610000	0,2	1,897601
22,613333	0,2	1,915302
22,616667	0,2	1,932180
22,620000	0,2	1,948007
22,623333	0,2	1,962122
22,626667	0,2	1,973699
22,630000	0,2	1,982308
22,633333	0,2	1,988168
22,636667	0,2	1,992114
22,640000	0,2	1,995159
22,643333	0,2	1,997768
22,646667	0,2	1,999733
22,650000	0,2	2,000618
22,653333	0,2	1,999876
22,656667	0,2	1,996799
22,660000	0,2	1,990740
22,663333	0,2	1,981340
22,666667	0,2	1,968786
22,670000	0,2	1,953917
22,673333	0,2	1,937705
22,676667	0,2	1,920641
22,680000	0,2	1,902624
22,683333	0,2	1,883380
22,686667	0,2	1,862823
22,690000	0,2	1,840872
22,693333	0,2	1,817405
22,696667	0,2	1,792658
22,700000	0,2	1,767268
22,703333	0,2	1,741808
22,706667	0,2	1,716509
22,710000	0,2	1,691396
22,713333	0,2	1,666374
22,716667	0,2	1,641242
22,720000	0,2	1,615866
22,723333	0,2	1,590484
22,726667	0,2	1,565755
22,730000	0,2	1,542185
22,733333	0,2	1,519649
22,736667	0,2	1,497711
22,740000	0,2	1,476231
22,743333	0,2	1,455577
22,746667	0,2	1,436366
22,750000	0,2	1,419217
22,753333	0,2	1,404745
22,756667	0,2	1,393277
22,760000	0,2	1,384441
22,763333	0,2	1,377415
22,766667	0,2	1,371657
22,770000	0,2	1,367330
22,773333	0,2	1,365130
22,776667	0,2	1,365848
22,780000	0,2	1,370024
22,783333	0,2	1,377853
22,786667	0,2	1,389100
22,790000	0,2	1,403121
22,793333	0,2	1,419242
22,796667	0,2	1,437155
22,800000	0,2	1,456981
22,803333	0,2	1,478978
22,806667	0,2	1,503128
22,810000	0,2	1,529179
22,813333	0,2	1,556978
22,816667	0,2	1,586361
22,820000	0,2	1,616992
22,823333	0,2	1,648514
22,826667	0,2	1,680640
22,830000	0,2	1,713183
22,833333	0,2	1,746235
22,836667	0,2	1,780088
22,840000	0,2	1,814791
22,843333	0,2	1,850045
22,846667	0,2	1,885530
22,850000	0,2	1,921145
22,853333	0,2	1,956937
22,856667	0,2	1,992959
22,860000	0,2	2,029377
22,863333	0,2	2,066633
22,866667	0,2	2,105092
22,870000	0,2	2,144365
22,873333	0,2	2,183480
22,876667	0,2	2,222020
22,880000	0,2	2,260567
22,883333	0,2	2,299744
22,886667	0,2	2,339370
22,890000	0,2	2,378658
22,893333	0,2	2,416878
22,896667	0,2	2,453852
22,900000	0,2	2,489952
22,903333	0,2	2,525683
22,906667	0,2	2,561553
22,910000	0,2	2,597952
22,913333	0,2	2,634681
22,916667	0,2	2,671172
22,920000	0,2	2,707269
22,923333	0,2	2,743424
22,926667	0,2	2,780286
22,930000	0,2	2,818249
22,933333	0,2	2,857445
22,936667	0,2	2,897959
22,940000	0,2	2,939721
22,943333	0,2	2,982440
22,946667	0,2	3,025819
22,950000	0,2	3,069480
22,953333	0,2	3,112489
22,956667	0,2	3,153429
22,960000	0,2	3,191105
22,963333	0,2	3,224691
22,966667	0,2	3,253198
22,970000	0,2	3,275438
22,973333	0,2	3,290487
22,976667	0,2	3,297650
22,980000	0,2	3,296048
22,983333	0,2	3,284473
22,986667	0,2	3,261833
22,990000	0,2	3,227972
22,993333	0,2	3,183847
22,996667	0,2	3,130618
23,000000	0,2	3,068866
23,003333	0,2	2,998904
23,006667	0,2	2,921521
23,010000	0,2	2,838023
23,013333	0,2	2,749597
23,016667	0,2	2,657239
23,020000	0,2	2,562118
23,023333	0,2	2,465491
23,026667	0,2	2,368578
23,030000	0,2	2,272558
23,033333	0,2	2,178346
23,036667	0,2	2,086635
23,040000	0,2	1,997904
23,043333	0,2	1,912281
23,046667	0,2	1,830080
23,050000	0,2	1,752345
23,053333	0,2	1,680424
23,056667	0,2	1,615124
23,060000	0,2	1,556289
23,063333	0,2	1,503079
23,066667	0,2	1,454590
23,070000	0,2	1,410162
23,073333	0,2	1,369317
23,076667	0,2	1,331795
23,080000	0,2	1,297586
23,083333	0,2	1,266813
23,086667	0,2	1,239572
23,090000	0,2	1,215728
23,093333	0,2	1,194722
23,096667	0,2	1,175712
23,100000	0,2	1,158019
23,103333	0,2	1,141361
23,106667	0,2	1,125784
23,110000	0,2	1,111606
23,113333	0,2	1,099253
23,116667	0,2	1,088974
23,120000	0,2	1,080687
23,123333	0,2	1,074132
23,126667	0,2	1,069053
23,130000	0,2	1,065062
23,133333	0,2	1,061595
23,136667	0,2	1,058347
23,140000	0,2	1,055538
23,143333	0,2	1,053551
23,146667	0,2	1,052530
23,150000	0,2	1,052227
23,153333	0,2	1,052033
23,156667	0,2	1,051467
23,160000	0,2	1,050588
23,163333	0,2	1,049645
23,166667	0,2	1,048729
23,170000	0,2	1,048058
23,173333	0,2	1,048027
23,176667	0,2	1,048674
23,180000	0,2	1,049519
23,183333	0,2	1,050106
23,186667	0,2	1,050465
23,190000	0,2	1,050955
23,193333	0,2	1,051798
23,196667	0,2	1,052838
23,200000	0,2	1,053716
23,203333	0,2	1,054102
23,206667	0,2	1,053570
23,210000	0,2	1,051797
23,213333	0,2	1,049104
23,216667	0,2	1,046144
23,220000	0,2	1,043043
23,223333	0,2	1,039380
23,226667	0,2	1,034878
23,230000	0,2	1,029657
23,233333	0,2	1,023940
23,236667	0,2	1,018058
23,240000	0,2	1,012500
23,243333	0,2	1,007328
23,246667	0,2	1,001822
23,250000	0,2	0,995149
23,253333	0,2	0,987136
23,256667	0,2	0,978334
23,260000	0,2	0,969430
23,263333	0,2	0,960742
23,266667	0,2	0,952434
23,270000	0,2	0,944820
23,273333	0,2	0,938119
23,276667	0,2	0,932066
23,280000	0,2	0,925981
23,283333	0,2	0,919413
23,286667	0,2	0,912613
23,290000	0,2	0,906309
23,293333	0,2	0,901117
23,296667	0,2	0,897112
23,300000	0,2	0,893830
23,303333	0,2	0,890767
23,306667	0,2	0,887806
23,310000	0,2	0,884978
23,313333	0,2	0,882216
23,316667	0,2	0,879564
23,320000	0,2	0,877329
23,323333	0,2	0,875918
23,326667	0,2	0,875438
23,330000	0,2	0,875540
23,333333	0,2	0,875903
23,336667	0,2	0,876507
23,340000	0,2	0,877428
23,343333	0,2	0,878633
23,346667	0,2	0,879817
23,350000	0,2	0,880593
23,353333	0,2	0,880839
23,356667	0,2	0,880423
23,360000	0,2	0,878963
23,363333	0,2	0,876299
23,366667	0,2	0,872795
23,370000	0,2	0,868983
23,373333	0,2	0,865399
23,376667	0,2	0,862525
23,380000	0,2	0,860415
23,383333	0,2	0,858638
23,386667	0,2	0,856768
23,390000	0,2	0,854772
23,393333	0,2	0,852652
23,396667	0,2	0,850042
23,400000	0,2	0,846681
23,403333	0,2	0,842768
23,406667	0,2	0,838567
23,410000	0,2	0,834111
23,413333	0,2	0,829358
23,416667	0,2	0,824510
23,420000	0,2	0,820081
23,423333	0,2	0,816563
23,426667	0,2	0,813990
23,430000	0,2	0,811817
23,433333	0,2	0,809417
23,436667	0,2	0,806694
23,440000	0,2	0,804005
23,443333	0,2	0,801790
23,446667	0,2	0,800497
23,450000	0,2	0,800328
23,453333	0,2	0,800829
23,456667	0,2	0,801234
23,460000	0,2	0,801222
23,463333	0,2	0,800827
23,466667	0,2	0,799899
23,470000	0,2	0,798173
23,473333	0,2	0,795834
23,476667	0,2	0,793641
23,480000	0,2	0,792218
23,483333	0,2	0,791489
23,486667	0,2	0,791113
23,490000	0,2	0,791127
23,493333	0,2	0,791983
23,496667	0,2	0,794248
23,500000	0,2	0,798135
23,503333	0,2	0,803262
23,506667	0,2	0,809250
23,510000	0,2	0,816285
23,513333	0,2	0,824556
23,516667	0,2	0,833551
23,520000	0,2	0,842356
23,523333	0,2	0,850384
23,526667	0,2	0,857620
23,530000	0,2	0,864345
23,533333	0,2	0,870751
23,536667	0,2	0,876617
23,540000	0,2	0,881287
23,543333	0,2	0,884325
23,546667	0,2	0,886036
23,550000	0,2	0,886870
23,553333	0,2	0,886772
23,556667	0,2	0,885612
23,560000	0,2	0,883517
23,563333	0,2	0,880287
23,566667	0,2	0,875521
23,570000	0,2	0,869658
23,573333	0,2	0,863955
23,576667	0,2	0,859207
23,580000	0,2	0,855119
23,583333	0,2	0,851043
23,586667	0,2	0,846907
23,590000	0,2	0,843138
23,593333	0,2	0,839905
23,596667	0,2	0,837146
23,600000	0,2	0,835212
23,603333	0,2	0,834703
23,606667	0,2	0,835834
23,610000	0,2	0,838476
23,613333	0,2	0,842570
23,616667	0,2	0,848286
23,620000	0,2	0,855896
23,623333	0,2	0,865669
23,626667	0,2	0,877691
23,630000	0,2	0,891667
23,633333	0,2	0,907050
23,636667	0,2	0,923489
23,640000	0,2	0,941197
23,643333	0,2	0,960738
23,646667	0,2	0,982277
23,650000	0,2	1,005258
23,653333	0,2	1,028832
23,656667	0,2	1,052249
23,660000	0,2	1,074834
23,663333	0,2	1,095852
23,666667	0,2	1,114555
23,670000	0,2	1,130457
23,673333	0,2	1,143505
23,676667	0,2	1,153686
23,680000	0,2	1,160667
23,683333	0,2	1,164165
23,686667	0,2	1,164180
23,690000	0,2	1,160747
23,693333	0,2	1,153844
23,696667	0,2	1,143555
23,700000	0,2	1,130186
23,703333	0,2	1,114213
23,706667	0,2	1,096132
23,710000	0,2	1,076428
23,713333	0,2	1,055646
23,716667	0,2	1,034397
23,720000	0,2	1,013281
23,723333	0,2	0,992782
23,726667	0,2	0,973054
23,730000	0,2	0,953793
23,733333	0,2	0,934557
23,736667	0,2	0,915226
23,740000	0,2	0,895908
23,743333	0,2	0,876654
23,746667	0,2	0,857688
23,750000	0,2	0,839741
23,753333	0,2	0,823739
23,756667	0,2	0,810093
23,760000	0,2	0,798474
23,763333	0,2	0,788126
23,766667	0,2	0,778288
23,770000	0,2	0,768648
23,773333	0,2	0,759568
23,776667	0,2	0,751543
23,780000	0,2	0,744564
23,783333	0,2	0,738340
23,786667	0,2	0,732777
23,790000	0,2	0,727943
23,793333	0,2	0,723853
23,796667	0,2	0,720337
23,800000	0,2	0,716973
23,803333	0,2	0,713381
23,806667	0,2	0,709721
23,810000	0,2	0,706488
23,813333	0,2	0,703703
23,816667	0,2	0,700804
23,820000	0,2	0,697178
23,823333	0,2	0,692508
23,826667	0,2	0,686794
23,830000	0,2	0,680169
23,833333	0,2	0,672997
23,836667	0,2	0,666092
23,840000	0,2	0,660159
23,843333	0,2	0,655198
23,846667	0,2	0,650821
23,850000	0,2	0,646739
23,853333	0,2	0,642951
23,856667	0,2	0,639821
23,860000	0,2	0,637964
23,863333	0,2	0,637971
23,866667	0,2	0,640183
23,870000	0,2	0,644578
23,873333	0,2	0,650578
23,876667	0,2	0,656962
23,880000	0,2	0,662455
23,883333	0,2	0,666588
23,886667	0,2	0,669833
23,890000	0,2	0,673110
23,893333	0,2	0,677338
23,896667	0,2	0,683067
23,900000	0,2	0,690233
23,903333	0,2	0,698077
23,906667	0,2	0,705296
23,910000	0,2	0,710745
23,913333	0,2	0,714122
23,916667	0,2	0,715983
23,920000	0,2	0,717342
23,923333	0,2	0,719166
23,926667	0,2	0,721852
23,930000	0,2	0,725087
23,933333	0,2	0,728189
23,936667	0,2	0,730572
23,940000	0,2	0,732087
23,943333	0,2	0,733069
23,946667	0,2	0,733934
23,950000	0,2	0,734536
23,953333	0,2	0,734130
23,956667	0,2	0,732197
23,960000	0,2	0,728895
23,963333	0,2	0,724630
23,966667	0,2	0,719556
23,970000	0,2	0,713466
23,973333	0,2	0,706204
23,976667	0,2	0,698008
23,980000	0,2	0,689272
23,983333	0,2	0,680304
23,986667	0,2	0,671389
23,990000	0,2	0,662738
23,993333	0,2	0,654294
23,996667	0,2	0,645656
24,000000	0,2	0,636492
24,003333	0,2	0,627180
24,006667	0,2	0,618504
24,010000	0,2	0,610502
24,013333	0,2	0,602292
24,016667	0,2	0,593150
24,020000	0,2	0,583262
24,023333	0,2	0,573410
24,026667	0,2	0,564242
24,030000	0,2	0,555963
24,033333	0,2	0,548569
24,036667	0,2	0,542094
24,040000	0,2	0,536472
24,043333	0,2	0,531396
24,046667	0,2	0,526720
24,050000	0,2	0,522647
24,053333	0,2	0,519143
24,056667	0,2	0,515614
24,060000	0,2	0,511486
24,063333	0,2	0,506756
24,066667	0,2	0,501908
24,070000	0,2	0,497532
24,073333	0,2	0,494003
24,076667	0,2	0,491439
24,080000	0,2	0,489764
24,083333	0,2	0,488660
24,086667	0,2	0,487614
24,090000	0,2	0,486128
24,093333	0,2	0,484050
24,096667	0,2	0,481879
24,100000	0,2	0,480434
24,103333	0,2	0,479928
24,106667	0,2	0,479691
24,110000	0,2	0,478960
24,113333	0,2	0,477666
24,116667	0,2	0,476338
24,120000	0,2	0,475516
24,123333	0,2	0,475516
24,126667	0,2	0,476550
24,130000	0,2	0,478619
24,133333	0,2	0,481310
24,136667	0,2	0,484203
24,140000	0,2	0,487449
24,143333	0,2	0,491693
24,146667	0,2	0,497774
24,150000	0,2	0,506369
24,153333	0,2	0,517438
24,156667	0,2	0,530381
24,160000	0,2	0,544811
24,163333	0,2	0,560756
24,166667	0,2	0,578509
24,170000	0,2	0,598317
24,173333	0,2	0,619932
24,176667	0,2	0,642901
24,180000	0,2	0,667207
24,183333	0,2	0,693221
24,186667	0,2	0,721311
24,190000	0,2	0,751697
24,193333	0,2	0,784272
24,196667	0,2	0,818470
24,200000	0,2	0,853638
24,203333	0,2	0,889459
24,206667	0,2	0,925745
24,210000	0,2	0,961984
24,213333	0,2	0,997302
24,216667	0,2	1,031044
24,220000	0,2	1,063300
24,223333	0,2	1,094523
24,226667	0,2	1,124762
24,230000	0,2	1,153481
24,233333	0,2	1,179828
24,236667	0,2	1,203020
24,240000	0,2	1,222649
24,243333	0,2	1,238759
24,246667	0,2	1,251759
24,250000	0,2	1,262221
24,253333	0,2	1,270698
24,256667	0,2	1,277605
24,260000	0,2	1,283302
24,263333	0,2	1,288242
24,266667	0,2	1,292703
24,270000	0,2	1,296489
24,273333	0,2	1,299354
24,276667	0,2	1,301627
24,280000	0,2	1,304071
24,283333	0,2	1,307295
24,286667	0,2	1,311648
24,290000	0,2	1,317360
24,293333	0,2	1,324399
24,296667	0,2	1,332343
24,300000	0,2	1,340544
24,303333	0,2	1,348542
24,306667	0,2	1,356428
24,310000	0,2	1,364681
24,313333	0,2	1,373733
24,316667	0,2	1,383715
24,320000	0,2	1,394307
24,323333	0,2	1,404750
24,326667	0,2	1,414222
24,330000	0,2	1,422072
24,333333	0,2	1,427804
24,336667	0,2	1,431333
24,340000	0,2	1,433153
24,343333	0,2	1,433797
24,346667	0,2	1,433327
24,350000	0,2	1,431415
24,353333	0,2	1,427666
24,356667	0,2	1,421968
24,360000	0,2	1,414548
24,363333	0,2	1,405474
24,366667	0,2	1,394487
24,370000	0,2	1,381711
24,373333	0,2	1,368068
24,376667	0,2	1,354401
24,380000	0,2	1,340451
24,383333	0,2	1,325260
24,386667	0,2	1,308462
24,390000	0,2	1,290697
24,393333	0,2	1,272974
24,396667	0,2	1,256150
24,400000	0,2	1,240762
24,403333	0,2	1,226790
24,406667	0,2	1,213735
24,410000	0,2	1,201086
24,413333	0,2	1,188644
24,416667	0,2	1,176619
24,420000	0,2	1,165607
24,423333	0,2	1,156479
24,426667	0,2	1,150022
24,430000	0,2	1,146516
24,433333	0,2	1,145754
24,436667	0,2	1,147492
24,440000	0,2	1,151637
24,443333	0,2	1,157914
24,446667	0,2	1,165787
24,450000	0,2	1,175039
24,453333	0,2	1,186113
24,456667	0,2	1,199754
24,460000	0,2	1,216457
24,463333	0,2	1,236102
24,466667	0,2	1,257985
24,470000	0,2	1,281258
24,473333	0,2	1,305486
24,476667	0,2	1,330760
24,480000	0,2	1,357211
24,483333	0,2	1,384518
24,486667	0,2	1,411978
24,490000	0,2	1,438848
24,493333	0,2	1,464537
24,496667	0,2	1,488604
24,500000	0,2	1,510810
24,503333	0,2	1,531313
24,506667	0,2	1,550708
24,510000	0,2	1,569736
24,513333	0,2	1,588855
24,516667	0,2	1,608146
24,520000	0,2	1,627571
24,523333	0,2	1,646926
24,526667	0,2	1,665660
24,530000	0,2	1,683437
24,533333	0,2	1,700715
24,536667	0,2	1,718116
24,540000	0,2	1,735681
24,543333	0,2	1,753170
24,546667	0,2	1,770855
24,550000	0,2	1,790168
24,553333	0,2	1,813498
24,556667	0,2	1,843024
24,560000	0,2	1,879987
24,563333	0,2	1,925242
24,566667	0,2	1,980336
24,570000	0,2	2,048161
24,573333	0,2	2,132781
24,576667	0,2	2,238746
24,580000	0,2	2,370698
24,583333	0,2	2,533496
24,586667	0,2	2,732287
24,590000	0,2	2,972475
24,593333	0,2	3,260172
24,596667	0,2	3,602612
24,600000	0,2	4,007691
24,603333	0,2	4,483245
24,606667	0,2	5,036657
24,610000	0,2	5,674431
24,613333	0,2	6,401956
24,616667	0,2	7,223761
24,620000	0,2	8,143378
24,623333	0,2	9,162358
24,626667	0,2	10,279347
24,630000	0,2	11,489809
24,633333	0,2	12,786197
24,636667	0,2	14,158011
24,640000	0,2	15,591533
24,643333	0,2	17,069676
24,646667	0,2	18,572057
24,650000	0,2	20,075166
24,653333	0,2	21,553054
24,656667	0,2	22,978637
24,660000	0,2	24,324850
24,663333	0,2	25,565056
24,666667	0,2	26,673226
24,670000	0,2	27,624854
24,673333	0,2	28,398421
24,676667	0,2	28,976312
24,680000	0,2	29,345173
24,683333	0,2	29,496665
24,686667	0,2	29,428316
24,690000	0,2	29,143605
24,693333	0,2	28,651492
24,696667	0,2	27,965748
24,700000	0,2	27,104191
24,703333	0,2	26,088170
24,706667	0,2	24,942087
24,710000	0,2	23,692369
24,713333	0,2	22,365945
24,716667	0,2	20,989089
24,720000	0,2	19,586939
24,723333	0,2	18,183175
24,726667	0,2	16,799581
24,730000	0,2	15,455492
24,733333	0,2	14,167168
24,736667	0,2	12,947420
24,740000	0,2	11,805443
24,743333	0,2	10,746929
24,746667	0,2	9,774869
24,750000	0,2	8,890424
24,753333	0,2	8,093108
24,756667	0,2	7,380700
24,760000	0,2	6,749371
24,763333	0,2	6,193967
24,766667	0,2	5,708469
24,770000	0,2	5,286431
24,773333	0,2	4,921084
24,776667	0,2	4,605528
24,780000	0,2	4,333259
24,783333	0,2	4,098605
24,786667	0,2	3,896671
24,790000	0,2	3,722794
24,793333	0,2	3,572147
24,796667	0,2	3,440074
24,800000	0,2	3,322712
24,803333	0,2	3,217246
24,806667	0,2	3,121697
24,810000	0,2	3,034342
24,813333	0,2	2,953289
24,816667	0,2	2,876709
24,820000	0,2	2,803318
24,823333	0,2	2,732373
24,826667	0,2	2,663272
24,830000	0,2	2,595332
24,833333	0,2	2,527930
24,836667	0,2	2,460739
24,840000	0,2	2,393796
24,843333	0,2	2,327247
24,846667	0,2	2,260997
24,850000	0,2	2,194897
24,853333	0,2	2,129140
24,856667	0,2	2,064022
24,860000	0,2	1,999595
24,863333	0,2	1,935873
24,866667	0,2	1,872999
24,870000	0,2	1,811079
24,873333	0,2	1,750218
24,876667	0,2	1,690669
24,880000	0,2	1,632851
24,883333	0,2	1,577297
24,886667	0,2	1,524506
24,890000	0,2	1,474771
24,893333	0,2	1,428325
24,896667	0,2	1,385523
24,900000	0,2	1,346792
24,903333	0,2	1,312399
24,906667	0,2	1,282245
24,910000	0,2	1,256162
24,913333	0,2	1,234592
24,916667	0,2	1,218675
24,920000	0,2	1,209501
24,923333	0,2	1,207493
24,926667	0,2	1,212705
24,930000	0,2	1,225282
24,933333	0,2	1,245260
24,936667	0,2	1,272294
24,940000	0,2	1,305982
24,943333	0,2	1,346155
24,946667	0,2	1,392597
24,950000	0,2	1,444812
24,953333	0,2	1,502032
24,956667	0,2	1,563196
24,960000	0,2	1,627018
24,963333	0,2	1,692125
24,966667	0,2	1,756988
24,970000	0,2	1,819809
24,973333	0,2	1,878541
24,976667	0,2	1,931263
24,980000	0,2	1,976665
24,983333	0,2	2,013874
24,986667	0,2	2,041977
24,990000	0,2	2,059831
24,993333	0,2	2,066036
24,996667	0,2	2,059241
25,000000	0,2	2,038641
25,003333	0,2	2,004236
25,006667	0,2	1,956835
25,010000	0,2	1,897750
25,013333	0,2	1,828476
25,016667	0,2	1,750674
25,020000	0,2	1,666152
25,023333	0,2	1,576648
25,026667	0,2	1,483602
25,030000	0,2	1,388281
25,033333	0,2	1,292145
25,036667	0,2	1,196969
25,040000	0,2	1,104512
25,043333	0,2	1,016124
25,046667	0,2	0,932889
25,050000	0,2	0,855803
25,053333	0,2	0,785387
25,056667	0,2	0,721482
25,060000	0,2	0,663697
25,063333	0,2	0,611951
25,066667	0,2	0,566583
25,070000	0,2	0,527842
25,073333	0,2	0,495243
25,076667	0,2	0,467626
25,080000	0,2	0,443751
25,083333	0,2	0,422786
25,086667	0,2	0,404510
25,090000	0,2	0,389306
25,093333	0,2	0,377701
25,096667	0,2	0,369701
25,100000	0,2	0,364726
25,103333	0,2	0,361944
25,106667	0,2	0,360562
25,110000	0,2	0,360131
25,113333	0,2	0,360255
25,116667	0,2	0,360142
25,120000	0,2	0,359179
25,123333	0,2	0,357536
25,126667	0,2	0,355748
25,130000	0,2	0,354179
25,133333	0,2	0,352843
25,136667	0,2	0,351419
25,140000	0,2	0,349550
25,143333	0,2	0,347082
25,146667	0,2	0,343808
25,150000	0,2	0,339405
25,153333	0,2	0,333988
25,156667	0,2	0,328197
25,160000	0,2	0,322481
25,163333	0,2	0,316735
25,166667	0,2	0,310671
25,170000	0,2	0,304105
25,173333	0,2	0,296911
25,176667	0,2	0,289066
25,180000	0,2	0,280739
25,183333	0,2	0,272190
25,186667	0,2	0,263616
25,190000	0,2	0,255109
25,193333	0,2	0,246699
25,196667	0,2	0,238484
25,200000	0,2	0,230706
25,203333	0,2	0,223498
25,206667	0,2	0,216682
25,210000	0,2	0,209960
25,213333	0,2	0,203258
25,216667	0,2	0,196785
25,220000	0,2	0,190660
25,223333	0,2	0,184768
25,226667	0,2	0,179216
25,230000	0,2	0,174331
25,233333	0,2	0,170058
25,236667	0,2	0,165846
25,240000	0,2	0,161162
25,243333	0,2	0,155961
25,246667	0,2	0,150669
25,250000	0,2	0,145715
25,253333	0,2	0,141143
25,256667	0,2	0,136783
25,260000	0,2	0,132585
25,263333	0,2	0,128570
25,266667	0,2	0,124611
25,270000	0,2	0,120316
25,273333	0,2	0,115202
25,276667	0,2	0,109341
25,280000	0,2	0,103626
25,283333	0,2	0,098975
25,286667	0,2	0,095640
25,290000	0,2	0,093362
25,293333	0,2	0,091579
25,296667	0,2	0,089584
25,300000	0,2	0,086907
25,303333	0,2	0,083606
25,306667	0,2	0,080110
25,310000	0,2	0,076969
25,313333	0,2	0,074815
25,316667	0,2	0,074213
25,320000	0,2	0,075315
25,323333	0,2	0,077828
25,326667	0,2	0,081227
25,330000	0,2	0,084888
25,333333	0,2	0,088281
25,336667	0,2	0,091371
25,340000	0,2	0,094668
25,343333	0,2	0,098763
25,346667	0,2	0,104066
25,350000	0,2	0,110766
25,353333	0,2	0,118754
25,356667	0,2	0,127800
25,360000	0,2	0,137811
25,363333	0,2	0,148747
25,366667	0,2	0,160317
25,370000	0,2	0,171827
25,373333	0,2	0,182590
25,376667	0,2	0,192543
25,380000	0,2	0,202267
25,383333	0,2	0,212291
25,386667	0,2	0,222387
25,390000	0,2	0,231656
25,393333	0,2	0,239235
25,396667	0,2	0,244855
25,400000	0,2	0,248827
25,403333	0,2	0,251702
25,406667	0,2	0,254011
25,410000	0,2	0,256093
25,413333	0,2	0,257821
25,416667	0,2	0,258812
25,420000	0,2	0,258983
25,423333	0,2	0,258362
25,426667	0,2	0,256580
25,430000	0,2	0,253270
25,433333	0,2	0,248529
25,436667	0,2	0,242530
25,440000	0,2	0,235309
25,443333	0,2	0,227104
25,446667	0,2	0,218548
25,450000	0,2	0,210585
25,453333	0,2	0,204069
25,456667	0,2	0,199273
25,460000	0,2	0,195831
25,463333	0,2	0,193061
25,466667	0,2	0,190304
25,470000	0,2	0,187118
25,473333	0,2	0,183518
25,476667	0,2	0,180082
25,480000	0,2	0,177491
25,483333	0,2	0,176119
25,486667	0,2	0,176010
25,490000	0,2	0,176932
25,493333	0,2	0,178619
25,496667	0,2	0,180973
25,500000	0,2	0,183891
25,503333	0,2	0,187213
25,506667	0,2	0,191090
25,510000	0,2	0,195966
25,513333	0,2	0,201899
25,516667	0,2	0,208343
25,520000	0,2	0,214723
25,523333	0,2	0,220845
25,526667	0,2	0,226850
25,530000	0,2	0,233022
25,533333	0,2	0,239499
25,536667	0,2	0,246173
25,540000	0,2	0,253063
25,543333	0,2	0,260522
25,546667	0,2	0,268642
25,550000	0,2	0,276869
25,553333	0,2	0,284563
25,556667	0,2	0,291528
25,560000	0,2	0,297831
25,563333	0,2	0,303395
25,566667	0,2	0,307988
25,570000	0,2	0,311517
25,573333	0,2	0,314208
25,576667	0,2	0,316593
25,580000	0,2	0,319229
25,583333	0,2	0,322184
25,586667	0,2	0,324864
25,590000	0,2	0,326422
25,593333	0,2	0,326339
25,596667	0,2	0,324651
25,600000	0,2	0,321593
25,603333	0,2	0,317466
25,606667	0,2	0,312836
25,610000	0,2	0,308295
25,613333	0,2	0,303874
25,616667	0,2	0,299094
25,620000	0,2	0,293751
25,623333	0,2	0,288125
25,626667	0,2	0,282265
25,630000	0,2	0,275696
25,633333	0,2	0,267905
25,636667	0,2	0,258909
25,640000	0,2	0,249333
25,643333	0,2	0,239862
25,646667	0,2	0,230715
25,650000	0,2	0,221751
25,653333	0,2	0,212779
25,656667	0,2	0,203709
25,660000	0,2	0,194759
25,663333	0,2	0,186457
25,666667	0,2	0,179159
25,670000	0,2	0,172766
25,673333	0,2	0,167168
25,676667	0,2	0,162609
25,680000	0,2	0,159412
25,683333	0,2	0,157587
25,686667	0,2	0,156952
25,690000	0,2	0,157384
25,693333	0,2	0,158846
25,696667	0,2	0,161526
25,700000	0,2	0,165972
25,703333	0,2	0,172709
25,706667	0,2	0,181921
25,710000	0,2	0,193723
25,713333	0,2	0,208412
25,716667	0,2	0,226363
25,720000	0,2	0,247867
25,723333	0,2	0,272947
25,726667	0,2	0,301328
25,730000	0,2	0,332944
25,733333	0,2	0,368457
25,736667	0,2	0,408659
25,740000	0,2	0,453460
25,743333	0,2	0,501938
25,746667	0,2	0,552968
25,750000	0,2	0,605504
25,753333	0,2	0,658920
25,756667	0,2	0,713177
25,760000	0,2	0,768128
25,763333	0,2	0,822775
25,766667	0,2	0,875437
25,770000	0,2	0,924332
25,773333	0,2	0,967993
25,776667	0,2	1,005493
25,780000	0,2	1,036212
25,783333	0,2	1,059429
25,786667	0,2	1,074470
25,790000	0,2	1,081103
25,793333	0,2	1,079454
25,796667	0,2	1,069675
25,800000	0,2	1,051897
25,803333	0,2	1,026365
25,806667	0,2	0,993568
25,810000	0,2	0,954372
25,813333	0,2	0,910133
25,816667	0,2	0,862622
25,820000	0,2	0,813554
25,823333	0,2	0,763778
25,826667	0,2	0,713173
25,830000	0,2	0,661773
25,833333	0,2	0,610479
25,836667	0,2	0,560396
25,840000	0,2	0,512176
25,843333	0,2	0,466116
25,846667	0,2	0,422545
25,850000	0,2	0,382115
25,853333	0,2	0,345703
25,856667	0,2	0,313893
25,860000	0,2	0,286689
25,863333	0,2	0,263734
25,866667	0,2	0,244558
25,870000	0,2	0,228723
25,873333	0,2	0,215663
25,876667	0,2	0,204544
25,880000	0,2	0,194639
25,883333	0,2	0,185616
25,886667	0,2	0,177320
25,890000	0,2	0,169652
25,893333	0,2	0,162589
25,896667	0,2	0,156088
25,900000	0,2	0,149978
25,903333	0,2	0,144083
25,906667	0,2	0,138427
25,910000	0,2	0,133120
25,913333	0,2	0,128231
25,916667	0,2	0,123919
25,920000	0,2	0,120245
25,923333	0,2	0,116823
25,926667	0,2	0,113021
25,930000	0,2	0,108346
25,933333	0,2	0,102278
25,936667	0,2	0,094265
25,940000	0,2	0,084291
25,943333	0,2	0,073158
25,946667	0,2	0,062216
25,950000	0,2	0,052771
25,953333	0,2	0,045394
25,956667	0,2	0,039842
25,960000	0,2	0,035595
25,963333	0,2	0,032267
25,966667	0,2	0,029637
25,970000	0,2	0,027577
25,973333	0,2	0,026143
25,976667	0,2	0,025493
25,980000	0,2	0,025625
25,983333	0,2	0,026336
25,986667	0,2	0,027345
25,990000	0,2	0,028452
25,993333	0,2	0,029643
25,996667	0,2	0,031112
26,000000	0,2	0,033169
26,003333	0,2	0,035777
26,006667	0,2	0,038413
26,010000	0,2	0,040772
26,013333	0,2	0,042975
26,016667	0,2	0,044995
26,020000	0,2	0,046477
26,023333	0,2	0,046974
26,026667	0,2	0,046089
26,030000	0,2	0,043632
26,033333	0,2	0,039864
26,036667	0,2	0,035572
26,040000	0,2	0,031683
26,043333	0,2	0,028699
26,046667	0,2	0,026437
26,050000	0,2	0,024446
26,053333	0,2	0,022756
26,056667	0,2	0,021923
26,060000	0,2	0,022277
26,063333	0,2	0,023518
26,066667	0,2	0,025169
26,070000	0,2	0,027221
26,073333	0,2	0,030023
26,076667	0,2	0,033682
26,080000	0,2	0,038043
26,083333	0,2	0,043084
26,086667	0,2	0,048919
26,090000	0,2	0,055398
26,093333	0,2	0,061845
26,096667	0,2	0,067609
26,100000	0,2	0,072842
26,103333	0,2	0,078127
26,106667	0,2	0,083714
26,110000	0,2	0,089387
26,113333	0,2	0,094566
26,116667	0,2	0,098616
26,120000	0,2	0,101249
26,123333	0,2	0,102404
26,126667	0,2	0,102049
26,130000	0,2	0,100244
26,133333	0,2	0,097092
26,136667	0,2	0,092600
26,140000	0,2	0,086731
26,143333	0,2	0,079636
26,146667	0,2	0,071864
26,150000	0,2	0,063964
26,153333	0,2	0,055901
26,156667	0,2	0,047349
26,160000	0,2	0,038283
26,163333	0,2	0,028937
26,166667	0,2	0,019601
26,170000	0,2	0,010663
26,173333	0,2	0,002591
26,176667	0,2	-0,004265
26,180000	0,2	-0,009757
26,183333	0,2	-0,013732
26,186667	0,2	-0,015847
26,190000	0,2	-0,015859
26,193333	0,2	-0,013989
26,196667	0,2	-0,010565
26,200000	0,2	-0,005354
26,203333	0,2	0,002526
26,206667	0,2	0,014199
26,210000	0,2	0,030621
26,213333	0,2	0,052208
26,216667	0,2	0,078738
26,220000	0,2	0,109805
26,223333	0,2	0,145376
26,226667	0,2	0,185799
26,230000	0,2	0,231395
26,233333	0,2	0,282180
26,236667	0,2	0,337830
26,240000	0,2	0,397838
26,243333	0,2	0,461841
26,246667	0,2	0,529604
26,250000	0,2	0,600648
26,253333	0,2	0,674120
26,256667	0,2	0,748967
26,260000	0,2	0,824006
26,263333	0,2	0,897966
26,266667	0,2	0,969537
26,270000	0,2	1,037306
26,273333	0,2	1,099726
26,276667	0,2	1,155199
26,280000	0,2	1,202289
26,283333	0,2	1,239966
26,286667	0,2	1,267440
26,290000	0,2	1,283923
26,293333	0,2	1,289039
26,296667	0,2	1,283277
26,300000	0,2	1,267601
26,303333	0,2	1,242691
26,306667	0,2	1,208752
26,310000	0,2	1,165792
26,313333	0,2	1,113945
26,316667	0,2	1,054032
26,320000	0,2	0,987921
26,323333	0,2	0,918010
26,326667	0,2	0,846500
26,330000	0,2	0,774990
26,333333	0,2	0,704303
26,336667	0,2	0,634942
26,340000	0,2	0,567602
26,343333	0,2	0,502971
26,346667	0,2	0,441596
26,350000	0,2	0,384094
26,353333	0,2	0,330913
26,356667	0,2	0,281923
26,360000	0,2	0,236698
26,363333	0,2	0,195081
26,366667	0,2	0,157398
26,370000	0,2	0,124190
26,373333	0,2	0,095451
26,376667	0,2	0,070396
26,380000	0,2	0,048391
26,383333	0,2	0,029420
26,386667	0,2	0,013443
26,390000	0,2	-0,000072
26,393333	0,2	-0,011985
26,396667	0,2	-0,023070
26,400000	0,2	-0,033517
26,403333	0,2	-0,042809
26,406667	0,2	-0,050340
26,410000	0,2	-0,056204
26,413333	0,2	-0,061125
26,416667	0,2	-0,065684
26,420000	0,2	-0,069906
26,423333	0,2	-0,073479
26,426667	0,2	-0,076107
26,430000	0,2	-0,077711
26,433333	0,2	-0,078454
26,436667	0,2	-0,078860
26,440000	0,2	-0,079886
26,443333	0,2	-0,082320
26,446667	0,2	-0,085798
26,450000	0,2	-0,088837
26,453333	0,2	-0,090149
26,456667	0,2	-0,089723
26,460000	0,2	-0,088523
26,463333	0,2	-0,087489
26,466667	0,2	-0,086923
26,470000	0,2	-0,086594
26,473333	0,2	-0,086225
26,476667	0,2	-0,085977
26,480000	0,2	-0,086309
26,483333	0,2	-0,087214
26,486667	0,2	-0,088140
26,490000	0,2	-0,088644
26,493333	0,2	-0,088631
26,496667	0,2	-0,088298
26,500000	0,2	-0,088168
26,503333	0,2	-0,088951
26,506667	0,2	-0,091185
26,510000	0,2	-0,094873
26,513333	0,2	-0,099473
26,516667	0,2	-0,104270
26,520000	0,2	-0,108584
26,523333	0,2	-0,111712
26,526667	0,2	-0,113161
26,530000	0,2	-0,113052
26,533333	0,2	-0,112142
26,536667	0,2	-0,111569
26,540000	0,2	-0,112447
26,543333	0,2	-0,115393
26,546667	0,2	-0,120179
26,550000	0,2	-0,125766
26,553333	0,2	-0,130866
26,556667	0,2	-0,134841
26,560000	0,2	-0,138011
26,563333	0,2	-0,141018
26,566667	0,2	-0,144062
26,570000	0,2	-0,146807
26,573333	0,2	-0,148802
26,576667	0,2	-0,149965
26,580000	0,2	-0,150825
26,583333	0,2	-0,152146
26,586667	0,2	-0,154157
26,590000	0,2	-0,156472
26,593333	0,2	-0,158891
26,596667	0,2	-0,161676
26,600000	0,2	-0,164745
26,603333	0,2	-0,167278
26,606667	0,2	-0,168611
26,610000	0,2	-0,169005
26,613333	0,2	-0,169235
26,616667	0,2	-0,169828
26,620000	0,2	-0,170841
26,623333	0,2	-0,171939
26,626667	0,2	-0,172478
26,630000	0,2	-0,171757
26,633333	0,2	-0,169444
26,636667	0,2	-0,165853
26,640000	0,2	-0,161807
26,643333	0,2	-0,158183
26,646667	0,2	-0,155486
26,650000	0,2	-0,153784
26,653333	0,2	-0,152904
26,656667	0,2	-0,152418
26,660000	0,2	-0,151609
26,663333	0,2	-0,149814
26,666667	0,2	-0,146839
26,670000	0,2	-0,143160
26,673333	0,2	-0,139821
26,676667	0,2	-0,137770
26,680000	0,2	-0,137097
26,683333	0,2	-0,137085
26,686667	0,2	-0,136995
26,690000	0,2	-0,136605
26,693333	0,2	-0,136121
26,696667	0,2	-0,135818
26,700000	0,2	-0,135712
26,703333	0,2	-0,135646
26,706667	0,2	-0,135506
26,710000	0,2	-0,135041
26,713333	0,2	-0,133871
26,716667	0,2	-0,131916
26,720000	0,2	-0,129505
26,723333	0,2	-0,127157
26,726667	0,2	-0,125346
26,730000	0,2	-0,124258
26,733333	0,2	-0,123756
26,736667	0,2	-0,123629
26,740000	0,2	-0,123689
26,743333	0,2	-0,123671
26,746667	0,2	-0,123338
26,750000	0,2	-0,122780
26,753333	0,2	-0,122375
26,756667	0,2	-0,122284
26,760000	0,2	-0,122250
26,763333	0,2	-0,121928
26,766667	0,2	-0,120963
26,770000	0,2	-0,118930
26,773333	0,2	-0,115666
26,776667	0,2	-0,111486
26,780000	0,2	-0,107066
26,783333	0,2	-0,103014
26,786667	0,2	-0,099393
26,790000	0,2	-0,095865
26,793333	0,2	-0,092223
26,796667	0,2	-0,088653
26,800000	0,2	-0,085665
26,803333	0,2	-0,083637
26,806667	0,2	-0,082350
26,810000	0,2	-0,081134
26,813333	0,2	-0,079546
26,816667	0,2	-0,077750
26,820000	0,2	-0,076165
26,823333	0,2	-0,075138
26,826667	0,2	-0,074998
26,830000	0,2	-0,075905
26,833333	0,2	-0,077606
26,836667	0,2	-0,079544
26,840000	0,2	-0,081281
26,843333	0,2	-0,082825
26,846667	0,2	-0,084518
26,850000	0,2	-0,086700
26,853333	0,2	-0,089454
26,856667	0,2	-0,092575
26,860000	0,2	-0,095738
26,863333	0,2	-0,098656
26,866667	0,2	-0,101231
26,870000	0,2	-0,103607
26,873333	0,2	-0,106092
26,876667	0,2	-0,108986
26,880000	0,2	-0,112419
26,883333	0,2	-0,116203
26,886667	0,2	-0,120005
26,890000	0,2	-0,123810
26,893333	0,2	-0,127933
26,896667	0,2	-0,132537
26,900000	0,2	-0,137426
26,903333	0,2	-0,142167
26,906667	0,2	-0,146272
26,910000	0,2	-0,149475
26,913333	0,2	-0,151859
26,916667	0,2	-0,153637
26,920000	0,2	-0,154855
26,923333	0,2	-0,155505
26,926667	0,2	-0,156005
26,930000	0,2	-0,157041
26,933333	0,2	-0,158823
26,936667	0,2	-0,160928
26,940000	0,2	-0,162842
26,943333	0,2	-0,164419
26,946667	0,2	-0,165896
26,950000	0,2	-0,167596
26,953333	0,2	-0,169724
26,956667	0,2	-0,172389
26,960000	0,2	-0,175540
26,963333	0,2	-0,178993
26,966667	0,2	-0,182596
26,970000	0,2	-0,186135
26,973333	0,2	-0,189164
26,976667	0,2	-0,191260
26,980000	0,2	-0,192388
26,983333	0,2	-0,192994
26,986667	0,2	-0,193815
26,990000	0,2	-0,195497
26,993333	0,2	-0,198387
26,996667	0,2	-0,202431
27,000000	0,2	-0,206948
27,003333	0,2	-0,210930
27,006667	0,2	-0,213807
27,010000	0,2	-0,215744
27,013333	0,2	-0,217395
27,016667	0,2	-0,219445
27,020000	0,2	-0,222198
27,023333	0,2	-0,225438
27,026667	0,2	-0,228665
27,030000	0,2	-0,231570
27,033333	0,2	-0,234245
27,036667	0,2	-0,237063
27,040000	0,2	-0,240560
27,043333	0,2	-0,245056
27,046667	0,2	-0,250292
27,050000	0,2	-0,255603
27,053333	0,2	-0,260310
27,056667	0,2	-0,263923
27,060000	0,2	-0,266388
27,063333	0,2	-0,268205
27,066667	0,2	-0,270025
27,070000	0,2	-0,272124
27,073333	0,2	-0,274210
27,076667	0,2	-0,275687
27,080000	0,2	-0,276185
27,083333	0,2	-0,275814
27,086667	0,2	-0,274946
27,090000	0,2	-0,274058
27,093333	0,2	-0,273719
27,096667	0,2	-0,274379
27,100000	0,2	-0,276029
27,103333	0,2	-0,278281
27,106667	0,2	-0,280699
27,110000	0,2	-0,282819
27,113333	0,2	-0,284247
27,116667	0,2	-0,284980
27,120000	0,2	-0,285293
27,123333	0,2	-0,285242
27,126667	0,2	-0,284586
27,130000	0,2	-0,283285
27,133333	0,2	-0,281910
27,136667	0,2	-0,281346
27,140000	0,2	-0,281946
27,143333	0,2	-0,283208
27,146667	0,2	-0,284304
27,150000	0,2	-0,284682
27,153333	0,2	-0,284373
27,156667	0,2	-0,283817
27,160000	0,2	-0,283122
27,163333	0,2	-0,281890
27,166667	0,2	-0,280128
27,170000	0,2	-0,278624
27,173333	0,2	-0,278045
27,176667	0,2	-0,278217
27,180000	0,2	-0,278367
27,183333	0,2	-0,277525
27,186667	0,2	-0,274941
27,190000	0,2	-0,270726
27,193333	0,2	-0,265830
27,196667	0,2	-0,261156
27,200000	0,2	-0,257088
27,203333	0,2	-0,253725
27,206667	0,2	-0,250741
27,210000	0,2	-0,247021
27,213333	0,2	-0,241225
27,216667	0,2	-0,233066
27,220000	0,2	-0,223450
27,223333	0,2	-0,213175
27,226667	0,2	-0,202197
27,230000	0,2	-0,190068
27,233333	0,2	-0,176191
27,236667	0,2	-0,159655
27,240000	0,2	-0,139683
27,243333	0,2	-0,116203
27,246667	0,2	-0,089561
27,250000	0,2	-0,059825
27,253333	0,2	-0,026447
27,256667	0,2	0,011179
27,260000	0,2	0,052876
27,263333	0,2	0,097989
27,266667	0,2	0,146369
27,270000	0,2	0,198377
27,273333	0,2	0,254216
27,276667	0,2	0,313704
27,280000	0,2	0,376359
27,283333	0,2	0,441552
27,286667	0,2	0,508714
27,290000	0,2	0,577259
27,293333	0,2	0,646522
27,296667	0,2	0,715822
27,300000	0,2	0,784189
27,303333	0,2	0,850367
27,306667	0,2	0,913387
27,310000	0,2	0,972750
27,313333	0,2	1,027928
27,316667	0,2	1,078145
27,320000	0,2	1,122707
27,323333	0,2	1,161203
27,326667	0,2	1,193511
27,330000	0,2	1,219845
27,333333	0,2	1,240586
27,336667	0,2	1,255935
27,340000	0,2	1,265833
27,343333	0,2	1,270249
27,346667	0,2	1,269509
27,350000	0,2	1,264475
27,353333	0,2	1,256458
27,356667	0,2	1,246671
27,360000	0,2	1,235547
27,363333	0,2	1,222767
27,366667	0,2	1,208030
27,370000	0,2	1,191724
27,373333	0,2	1,174896
27,376667	0,2	1,158610
27,380000	0,2	1,143292
27,383333	0,2	1,128724
27,386667	0,2	1,114597
27,390000	0,2	1,100776
27,393333	0,2	1,087165
27,396667	0,2	1,073534
27,400000	0,2	1,059427
27,403333	0,2	1,044460
27,406667	0,2	1,028800
27,410000	0,2	1,012980
27,413333	0,2	0,997394
27,416667	0,2	0,982400
27,420000	0,2	0,968432
27,423333	0,2	0,955483
27,426667	0,2	0,942900
27,430000	0,2	0,930002
27,433333	0,2	0,916480
27,436667	0,2	0,902040
27,440000	0,2	0,886157
27,443333	0,2	0,868604
27,446667	0,2	0,849752
27,450000	0,2	0,830015
27,453333	0,2	0,809411
27,456667	0,2	0,787544
27,460000	0,2	0,763790
27,463333	0,2	0,737640
27,466667	0,2	0,708822
27,470000	0,2	0,677036
27,473333	0,2	0,641915
27,476667	0,2	0,603418
27,480000	0,2	0,562061
27,483333	0,2	0,518719
27,486667	0,2	0,474224
27,490000	0,2	0,429066
27,493333	0,2	0,383519
27,496667	0,2	0,337926
27,500000	0,2	0,292631
27,503333	0,2	0,247819
27,506667	0,2	0,203603
27,510000	0,2	0,160086
27,513333	0,2	0,117381
27,516667	0,2	0,075882
27,520000	0,2	0,036484
27,523333	0,2	0,000058
27,526667	0,2	-0,033143
27,530000	0,2	-0,063137
27,533333	0,2	-0,089769
27,536667	0,2	-0,113117
27,540000	0,2	-0,133935
27,543333	0,2	-0,153233
27,546667	0,2	-0,171334
27,550000	0,2	-0,187631
27,553333	0,2	-0,201362
27,556667	0,2	-0,212195
27,560000	0,2	-0,220130
27,563333	0,2	-0,225457
27,566667	0,2	-0,228636
27,570000	0,2	-0,230106
27,573333	0,2	-0,230472
27,576667	0,2	-0,230477
27,580000	0,2	-0,230599
27,583333	0,2	-0,230858
27,586667	0,2	-0,230776
27,590000	0,2	-0,229645
27,593333	0,2	-0,227157
27,596667	0,2	-0,223550
27,600000	0,2	-0,219080
27,603333	0,2	-0,213836
27,606667	0,2	-0,208085
27,610000	0,2	-0,202287
27,613333	0,2	-0,196724
27,616667	0,2	-0,191390
27,620000	0,2	-0,186143
27,623333	0,2	-0,180820
27,626667	0,2	-0,175295
27,630000	0,2	-0,169593
27,633333	0,2	-0,163810
27,636667	0,2	-0,157959
27,640000	0,2	-0,152068
27,643333	0,2	-0,146220
27,646667	0,2	-0,140291
27,650000	0,2	-0,134028
27,653333	0,2	-0,127518
27,656667	0,2	-0,121197
27,660000	0,2	-0,115482
27,663333	0,2	-0,110666
27,666667	0,2	-0,107091
27,670000	0,2	-0,105252
27,673333	0,2	-0,105629
27,676667	0,2	-0,108184
27,680000	0,2	-0,112027
27,683333	0,2	-0,116001
27,686667	0,2	-0,119737
27,690000	0,2	-0,123700
27,693333	0,2	-0,128252
27,696667	0,2	-0,133217
27,700000	0,2	-0,138386
27,703333	0,2	-0,143919
27,706667	0,2	-0,150017
27,710000	0,2	-0,156566
27,713333	0,2	-0,163233
27,716667	0,2	-0,169743
27,720000	0,2	-0,176060
27,723333	0,2	-0,182391
27,726667	0,2	-0,188929
27,730000	0,2	-0,195669
27,733333	0,2	-0,202556
27,736667	0,2	-0,209603
27,740000	0,2	-0,216629
27,743333	0,2	-0,223198
27,746667	0,2	-0,229010
27,750000	0,2	-0,234065
27,753333	0,2	-0,238581
27,756667	0,2	-0,243070
27,760000	0,2	-0,248058
27,763333	0,2	-0,253588
27,766667	0,2	-0,259447
27,770000	0,2	-0,265539
27,773333	0,2	-0,271412
27,776667	0,2	-0,276169
27,780000	0,2	-0,279589
27,783333	0,2	-0,282697
27,786667	0,2	-0,286729
27,790000	0,2	-0,291799
27,793333	0,2	-0,296671
27,796667	0,2	-0,299941
27,800000	0,2	-0,301328
27,803333	0,2	-0,301644
27,806667	0,2	-0,301874
27,810000	0,2	-0,302532
27,813333	0,2	-0,303525
27,816667	0,2	-0,304427
27,820000	0,2	-0,304929
27,823333	0,2	-0,305002
27,826667	0,2	-0,304733
27,830000	0,2	-0,304206
27,833333	0,2	-0,303496
27,836667	0,2	-0,302568
27,840000	0,2	-0,301383
27,843333	0,2	-0,300130
27,846667	0,2	-0,299011
27,850000	0,2	-0,297936
27,853333	0,2	-0,296716
27,856667	0,2	-0,295379
27,860000	0,2	-0,293998
27,863333	0,2	-0,292468
27,866667	0,2	-0,290687
27,870000	0,2	-0,288618
27,873333	0,2	-0,286310
27,876667	0,2	-0,284147
27,880000	0,2	-0,282665
27,883333	0,2	-0,282088
27,886667	0,2	-0,282211
27,890000	0,2	-0,282497
27,893333	0,2	-0,282405
27,896667	0,2	-0,281708
27,900000	0,2	-0,280535
27,903333	0,2	-0,279385
27,906667	0,2	-0,278947
27,910000	0,2	-0,279598
27,913333	0,2	-0,281112
27,916667	0,2	-0,282970
27,920000	0,2	-0,284941
27,923333	0,2	-0,287241
27,926667	0,2	-0,290026
27,930000	0,2	-0,293037
27,933333	0,2	-0,295805
27,936667	0,2	-0,298005
27,940000	0,2	-0,299654
27,943333	0,2	-0,301068
27,946667	0,2	-0,302599
27,950000	0,2	-0,304369
27,953333	0,2	-0,306208
27,956667	0,2	-0,307938
27,960000	0,2	-0,309752
27,963333	0,2	-0,312111
27,966667	0,2	-0,315052
27,970000	0,2	-0,317955
27,973333	0,2	-0,320230
27,976667	0,2	-0,321972
27,980000	0,2	-0,323836
27,983333	0,2	-0,326299
27,986667	0,2	-0,329195
27,990000	0,2	-0,332121
27,993333	0,2	-0,334979
27,996667	0,2	-0,337733
28,000000	0,2	-0,339978
28,003333	0,2	-0,341348
28,006667	0,2	-0,342068
28,010000	0,2	-0,342675
28,013333	0,2	-0,343521
28,016667	0,2	-0,344824
28,020000	0,2	-0,346690
28,023333	0,2	-0,348986
28,026667	0,2	-0,351511
28,030000	0,2	-0,354169
28,033333	0,2	-0,356897
28,036667	0,2	-0,359594
28,040000	0,2	-0,362072
28,043333	0,2	-0,364048
28,046667	0,2	-0,365392
28,050000	0,2	-0,366343
28,053333	0,2	-0,367293
28,056667	0,2	-0,368488
28,060000	0,2	-0,370153
28,063333	0,2	-0,372556
28,066667	0,2	-0,375688
28,070000	0,2	-0,379053
28,073333	0,2	-0,381947
28,076667	0,2	-0,383837
28,080000	0,2	-0,384452
28,083333	0,2	-0,383964
28,086667	0,2	-0,383142
28,090000	0,2	-0,382822
28,093333	0,2	-0,383218
28,096667	0,2	-0,383990
28,100000	0,2	-0,384771
28,103333	0,2	-0,385515
28,106667	0,2	-0,386573
28,110000	0,2	-0,388255
28,113333	0,2	-0,390130
28,116667	0,2	-0,391241
28,120000	0,2	-0,391099
28,123333	0,2	-0,390046
28,126667	0,2	-0,388690
28,130000	0,2	-0,387428
28,133333	0,2	-0,386512
28,136667	0,2	-0,386088
28,140000	0,2	-0,386076
28,143333	0,2	-0,386133
28,146667	0,2	-0,385723
28,150000	0,2	-0,384374
28,153333	0,2	-0,382067
28,156667	0,2	-0,379404
28,160000	0,2	-0,377260
28,163333	0,2	-0,376087
28,166667	0,2	-0,375462
28,170000	0,2	-0,374377
28,173333	0,2	-0,372156
28,176667	0,2	-0,369084
28,180000	0,2	-0,366049
28,183333	0,2	-0,363644
28,186667	0,2	-0,361759
28,190000	0,2	-0,359817
28,193333	0,2	-0,357081
28,196667	0,2	-0,352845
28,200000	0,2	-0,346859
28,203333	0,2	-0,339760
28,206667	0,2	-0,332885
28,210000	0,2	-0,327456
28,213333	0,2	-0,324074
28,216667	0,2	-0,322830
28,220000	0,2	-0,323211
28,223333	0,2	-0,324048
28,226667	0,2	-0,324227
28,230000	0,2	-0,323315
28,233333	0,2	-0,321579
28,236667	0,2	-0,319671
28,240000	0,2	-0,318060
28,243333	0,2	-0,316723
28,246667	0,2	-0,315572
28,250000	0,2	-0,314989
28,253333	0,2	-0,315639
28,256667	0,2	-0,317781
28,260000	0,2	-0,321012
28,263333	0,2	-0,324727
28,266667	0,2	-0,328534
28,270000	0,2	-0,332142
28,273333	0,2	-0,335433
28,276667	0,2	-0,338733
28,280000	0,2	-0,342489
28,283333	0,2	-0,346791
28,286667	0,2	-0,351532
28,290000	0,2	-0,356781
28,293333	0,2	-0,362588
28,296667	0,2	-0,368682
28,300000	0,2	-0,374719
28,303333	0,2	-0,380471
28,306667	0,2	-0,385778
28,310000	0,2	-0,390671
28,313333	0,2	-0,395220
28,316667	0,2	-0,399238
28,320000	0,2	-0,402617
28,323333	0,2	-0,405653
28,326667	0,2	-0,408763
28,330000	0,2	-0,412056
28,333333	0,2	-0,415084
28,336667	0,2	-0,417053
28,340000	0,2	-0,417461
28,343333	0,2	-0,416481
28,346667	0,2	-0,414931
28,350000	0,2	-0,413927
28,353333	0,2	-0,414057
28,356667	0,2	-0,414934
28,360000	0,2	-0,415754
28,363333	0,2	-0,415997
28,366667	0,2	-0,415612
28,370000	0,2	-0,414876
28,373333	0,2	-0,414146
28,376667	0,2	-0,413528
28,380000	0,2	-0,412764
28,383333	0,2	-0,411624
28,386667	0,2	-0,410398
28,390000	0,2	-0,409809
28,393333	0,2	-0,410379
28,396667	0,2	-0,411926
28,400000	0,2	-0,413633
28,403333	0,2	-0,414602
28,406667	0,2	-0,414457
28,410000	0,2	-0,413362
28,413333	0,2	-0,411719
28,416667	0,2	-0,410143
28,420000	0,2	-0,409227
28,423333	0,2	-0,409059
28,426667	0,2	-0,409284
28,430000	0,2	-0,409387
28,433333	0,2	-0,408805
28,436667	0,2	-0,407402
28,440000	0,2	-0,405758
28,443333	0,2	-0,404559
28,446667	0,2	-0,404132
28,450000	0,2	-0,404567
28,453333	0,2	-0,405806
28,456667	0,2	-0,407739
28,460000	0,2	-0,410234
28,463333	0,2	-0,412939
28,466667	0,2	-0,415393
28,470000	0,2	-0,417492
28,473333	0,2	-0,419592
28,476667	0,2	-0,422138
28,480000	0,2	-0,425257
28,483333	0,2	-0,428563
28,486667	0,2	-0,431407
28,490000	0,2	-0,433446
28,493333	0,2	-0,434849
28,496667	0,2	-0,435992
28,500000	0,2	-0,437170
28,503333	0,2	-0,438480
28,506667	0,2	-0,439661
28,510000	0,2	-0,440156
28,513333	0,2	-0,439676
28,516667	0,2	-0,438604
28,520000	0,2	-0,437665
28,523333	0,2	-0,437349
28,526667	0,2	-0,437719
28,530000	0,2	-0,438704
28,533333	0,2	-0,440293
28,536667	0,2	-0,442332
28,540000	0,2	-0,444410
28,543333	0,2	-0,445948
28,546667	0,2	-0,446324
28,550000	0,2	-0,445219
28,553333	0,2	-0,442938
28,556667	0,2	-0,440303
28,560000	0,2	-0,438169
28,563333	0,2	-0,436772
28,566667	0,2	-0,435523
28,570000	0,2	-0,433891
28,573333	0,2	-0,432148
28,576667	0,2	-0,430925
28,580000	0,2	-0,430552
28,583333	0,2	-0,430688
28,586667	0,2	-0,430310
28,590000	0,2	-0,428551
28,593333	0,2	-0,425634
28,596667	0,2	-0,422632
28,600000	0,2	-0,420351
28,603333	0,2	-0,418912
28,606667	0,2	-0,418407
28,610000	0,2	-0,419115
28,613333	0,2	-0,420730
28,616667	0,2	-0,422048
28,620000	0,2	-0,421840
28,623333	0,2	-0,419728
28,626667	0,2	-0,416181
28,630000	0,2	-0,412033
28,633333	0,2	-0,408046
28,636667	0,2	-0,404683
28,640000	0,2	-0,402045
28,643333	0,2	-0,399926
28,646667	0,2	-0,398042
28,650000	0,2	-0,396121
28,653333	0,2	-0,393879
28,656667	0,2	-0,391191
28,660000	0,2	-0,388085
28,663333	0,2	-0,384671
28,666667	0,2	-0,381258
28,670000	0,2	-0,378224
28,673333	0,2	-0,375669
28,676667	0,2	-0,373336
28,680000	0,2	-0,370853
28,683333	0,2	-0,368038
28,686667	0,2	-0,365011
28,690000	0,2	-0,361905
28,693333	0,2	-0,358522
28,696667	0,2	-0,354524
28,700000	0,2	-0,349595
28,703333	0,2	-0,343351
28,706667	0,2	-0,335623
28,710000	0,2	-0,326794
28,713333	0,2	-0,317625
28,716667	0,2	-0,308792
28,720000	0,2	-0,300497
28,723333	0,2	-0,292441
28,726667	0,2	-0,284131
28,730000	0,2	-0,275025
28,733333	0,2	-0,264448
28,736667	0,2	-0,251806
28,740000	0,2	-0,237136
28,743333	0,2	-0,221151
28,746667	0,2	-0,204566
28,750000	0,2	-0,187693
28,753333	0,2	-0,170619
28,756667	0,2	-0,153350
28,760000	0,2	-0,135985
28,763333	0,2	-0,119081
28,766667	0,2	-0,103459
28,770000	0,2	-0,089418
28,773333	0,2	-0,076537
28,776667	0,2	-0,064328
28,780000	0,2	-0,052728
28,783333	0,2	-0,042014
28,786667	0,2	-0,032592
28,790000	0,2	-0,025057
28,793333	0,2	-0,020184
28,796667	0,2	-0,018436
28,800000	0,2	-0,019512
28,803333	0,2	-0,022793
28,806667	0,2	-0,028075
28,810000	0,2	-0,035500
28,813333	0,2	-0,044940
28,816667	0,2	-0,055715
28,820000	0,2	-0,066916
28,823333	0,2	-0,078289
28,826667	0,2	-0,090846
28,830000	0,2	-0,106048
28,833333	0,2	-0,124284
28,836667	0,2	-0,144598
28,840000	0,2	-0,165653
28,843333	0,2	-0,186455
28,846667	0,2	-0,206538
28,850000	0,2	-0,225840
28,853333	0,2	-0,244273
28,856667	0,2	-0,261505
28,860000	0,2	-0,277317
28,863333	0,2	-0,291890
28,866667	0,2	-0,305598
28,870000	0,2	-0,318761
28,873333	0,2	-0,331518
28,876667	0,2	-0,343731
28,880000	0,2	-0,355029
28,883333	0,2	-0,364983
28,886667	0,2	-0,373365
28,890000	0,2	-0,380351
28,893333	0,2	-0,386389
28,896667	0,2	-0,391775
28,900000	0,2	-0,396453
28,903333	0,2	-0,400319
28,906667	0,2	-0,403604
28,910000	0,2	-0,406644
28,913333	0,2	-0,409489
28,916667	0,2	-0,412071
28,920000	0,2	-0,414414
28,923333	0,2	-0,416402
28,926667	0,2	-0,417642
28,930000	0,2	-0,417729
28,933333	0,2	-0,416555
28,936667	0,2	-0,414489
28,940000	0,2	-0,412208
28,943333	0,2	-0,410419
28,946667	0,2	-0,409758
28,950000	0,2	-0,410477
28,953333	0,2	-0,412065
28,956667	0,2	-0,413594
28,960000	0,2	-0,414376
28,963333	0,2	-0,414112
28,966667	0,2	-0,412790
28,970000	0,2	-0,410654
28,973333	0,2	-0,408089
28,976667	0,2	-0,405293
28,980000	0,2	-0,402172
28,983333	0,2	-0,398708
28,986667	0,2	-0,395027
28,990000	0,2	-0,391057
28,993333	0,2	-0,386687
28,996667	0,2	-0,382167
29,000000	0,2	-0,377803
29,003333	0,2	-0,373372
29,006667	0,2	-0,368368
29,010000	0,2	-0,362618
29,013333	0,2	-0,356289
29,016667	0,2	-0,349840
29,020000	0,2	-0,344029
29,023333	0,2	-0,339423
29,026667	0,2	-0,335938
29,030000	0,2	-0,332931
29,033333	0,2	-0,329637
29,036667	0,2	-0,325487
29,040000	0,2	-0,320123
29,043333	0,2	-0,313555
29,046667	0,2	-0,306405
29,050000	0,2	-0,299695
29,053333	0,2	-0,294258
29,056667	0,2	-0,290331
29,060000	0,2	-0,287444
29,063333	0,2	-0,284747
29,066667	0,2	-0,281807
29,070000	0,2	-0,278868
29,073333	0,2	-0,276204
29,076667	0,2	-0,273637
29,080000	0,2	-0,270766
29,083333	0,2	-0,267665
29,086667	0,2	-0,265093
29,090000	0,2	-0,263693
29,093333	0,2	-0,263268
29,096667	0,2	-0,263096
29,100000	0,2	-0,262595
29,103333	0,2	-0,261375
29,106667	0,2	-0,259130
29,110000	0,2	-0,256119
29,113333	0,2	-0,253288
29,116667	0,2	-0,251373
29,120000	0,2	-0,250314
29,123333	0,2	-0,249724
29,126667	0,2	-0,249459
29,130000	0,2	-0,249627
29,133333	0,2	-0,250324
29,136667	0,2	-0,251363
29,140000	0,2	-0,252309
29,143333	0,2	-0,252842
29,146667	0,2	-0,252848
29,150000	0,2	-0,252339
29,153333	0,2	-0,251481
29,156667	0,2	-0,250512
29,160000	0,2	-0,249867
29,163333	0,2	-0,250008
29,166667	0,2	-0,250755
29,170000	0,2	-0,251378
29,173333	0,2	-0,251264
29,176667	0,2	-0,250255
29,180000	0,2	-0,248796
29,183333	0,2	-0,247770
29,186667	0,2	-0,247903
29,190000	0,2	-0,249169
29,193333	0,2	-0,250872
29,196667	0,2	-0,252432
29,200000	0,2	-0,253845
29,203333	0,2	-0,255353
29,206667	0,2	-0,257089
29,210000	0,2	-0,258995
29,213333	0,2	-0,260917
29,216667	0,2	-0,262696
29,220000	0,2	-0,264174
29,223333	0,2	-0,265241
29,226667	0,2	-0,266081
29,230000	0,2	-0,267408
29,233333	0,2	-0,270165
29,236667	0,2	-0,274919
29,240000	0,2	-0,281638
29,243333	0,2	-0,289782
29,246667	0,2	-0,298530
29,250000	0,2	-0,307156
29,253333	0,2	-0,315221
29,256667	0,2	-0,322489
29,260000	0,2	-0,328918
29,263333	0,2	-0,334834
29,266667	0,2	-0,340941
29,270000	0,2	-0,347884
29,273333	0,2	-0,355774
29,276667	0,2	-0,364188
29,280000	0,2	-0,372532
29,283333	0,2	-0,380531
29,286667	0,2	-0,388330
29,290000	0,2	-0,396025
29,293333	0,2	-0,403403
29,296667	0,2	-0,410095
29,300000	0,2	-0,415656
29,303333	0,2	-0,419834
29,306667	0,2	-0,422965
29,310000	0,2	-0,425825
29,313333	0,2	-0,428985
29,316667	0,2	-0,432529
29,320000	0,2	-0,436308
29,323333	0,2	-0,439937
29,326667	0,2	-0,442789
29,330000	0,2	-0,444462
29,333333	0,2	-0,445013
29,336667	0,2	-0,444758
29,340000	0,2	-0,444197
29,343333	0,2	-0,443685
29,346667	0,2	-0,443043
29,350000	0,2	-0,442030
29,353333	0,2	-0,440890
29,356667	0,2	-0,439977
29,360000	0,2	-0,439377
29,363333	0,2	-0,439008
29,366667	0,2	-0,438735
29,370000	0,2	-0,438540
29,373333	0,2	-0,438325
29,376667	0,2	-0,437570
29,380000	0,2	-0,435787
29,383333	0,2	-0,433002
29,386667	0,2	-0,429576
29,390000	0,2	-0,426045
29,393333	0,2	-0,423080
29,396667	0,2	-0,421294
29,400000	0,2	-0,420935
29,403333	0,2	-0,421569
29,406667	0,2	-0,422116
29,410000	0,2	-0,421362
29,413333	0,2	-0,418792
29,416667	0,2	-0,415031
29,420000	0,2	-0,411123
29,423333	0,2	-0,407424
29,426667	0,2	-0,403475
29,430000	0,2	-0,398684
29,433333	0,2	-0,392818
29,436667	0,2	-0,386004
29,440000	0,2	-0,378459
29,443333	0,2	-0,370249
29,446667	0,2	-0,361381
29,450000	0,2	-0,351988
29,453333	0,2	-0,342077
29,456667	0,2	-0,331340
29,460000	0,2	-0,319575
29,463333	0,2	-0,307194
29,466667	0,2	-0,294931
29,470000	0,2	-0,282829
29,473333	0,2	-0,269868
29,476667	0,2	-0,255117
29,480000	0,2	-0,238984
29,483333	0,2	-0,222824
29,486667	0,2	-0,207545
29,490000	0,2	-0,193105
29,493333	0,2	-0,179254
29,496667	0,2	-0,166282
29,500000	0,2	-0,154948
29,503333	0,2	-0,145896
29,506667	0,2	-0,139254
29,510000	0,2	-0,134754
29,513333	0,2	-0,131998
29,516667	0,2	-0,130676
29,520000	0,2	-0,130734
29,523333	0,2	-0,132391
29,526667	0,2	-0,136016
29,530000	0,2	-0,141875
29,533333	0,2	-0,150010
29,536667	0,2	-0,160418
29,540000	0,2	-0,173059
29,543333	0,2	-0,187521
29,546667	0,2	-0,202990
29,550000	0,2	-0,218810
29,553333	0,2	-0,234845
29,556667	0,2	-0,251325
29,560000	0,2	-0,268488
29,563333	0,2	-0,286145
29,566667	0,2	-0,303446
29,570000	0,2	-0,319333
29,573333	0,2	-0,333261
29,576667	0,2	-0,345372
29,580000	0,2	-0,356012
29,583333	0,2	-0,365372
29,586667	0,2	-0,373521
29,590000	0,2	-0,380417
29,593333	0,2	-0,386022
29,596667	0,2	-0,390588
29,600000	0,2	-0,394627
29,603333	0,2	-0,398613
29,606667	0,2	-0,402759
29,610000	0,2	-0,406979
29,613333	0,2	-0,411077
29,616667	0,2	-0,414903
29,620000	0,2	-0,418345
29,623333	0,2	-0,421365
29,626667	0,2	-0,423975
29,630000	0,2	-0,426054
29,633333	0,2	-0,427396
29,636667	0,2	-0,428065
29,640000	0,2	-0,428525
29,643333	0,2	-0,429276
29,646667	0,2	-0,430486
29,650000	0,2	-0,432086
29,653333	0,2	-0,433992
29,656667	0,2	-0,436009
29,660000	0,2	-0,437745
29,663333	0,2	-0,438745
29,666667	0,2	-0,438743
29,670000	0,2	-0,437947
29,673333	0,2	-0,437160
29,676667	0,2	-0,437408
29,680000	0,2	-0,439027
29,683333	0,2	-0,441296
29,686667	0,2	-0,443189
29,690000	0,2	-0,444025
29,693333	0,2	-0,443539
29,696667	0,2	-0,442064
29,700000	0,2	-0,440718
29,703333	0,2	-0,440698
29,706667	0,2	-0,442192
29,710000	0,2	-0,444349
29,713333	0,2	-0,446098
29,716667	0,2	-0,446762
29,720000	0,2	-0,446301
29,723333	0,2	-0,445241
29,726667	0,2	-0,444285
29,730000	0,2	-0,443811
29,733333	0,2	-0,443698
29,736667	0,2	-0,443682
29,740000	0,2	-0,443632
29,743333	0,2	-0,443298
29,746667	0,2	-0,442257
29,750000	0,2	-0,440411
29,753333	0,2	-0,438276
29,756667	0,2	-0,436678
29,760000	0,2	-0,436189
29,763333	0,2	-0,436704
29,766667	0,2	-0,437567
29,770000	0,2	-0,438083
29,773333	0,2	-0,437942
29,776667	0,2	-0,437376
29,780000	0,2	-0,436787
29,783333	0,2	-0,436189
29,786667	0,2	-0,435401
29,790000	0,2	-0,434622
29,793333	0,2	-0,434306
29,796667	0,2	-0,434486
29,800000	0,2	-0,434487
29,803333	0,2	-0,433469
29,806667	0,2	-0,431187
29,810000	0,2	-0,428175
29,813333	0,2	-0,425103
29,816667	0,2	-0,422169
29,820000	0,2	-0,419383
29,823333	0,2	-0,416886
29,826667	0,2	-0,414678
29,830000	0,2	-0,412584
29,833333	0,2	-0,410612
29,836667	0,2	-0,408933
29,840000	0,2	-0,407549
29,843333	0,2	-0,406427
29,846667	0,2	-0,405829
29,850000	0,2	-0,406097
29,853333	0,2	-0,407246
29,856667	0,2	-0,408811
29,860000	0,2	-0,410081
29,863333	0,2	-0,410744
29,866667	0,2	-0,411264
29,870000	0,2	-0,412494
29,873333	0,2	-0,414952
29,876667	0,2	-0,418443
29,880000	0,2	-0,422446
29,883333	0,2	-0,426682
29,886667	0,2	-0,431098
29,890000	0,2	-0,435613
29,893333	0,2	-0,440045
29,896667	0,2	-0,444132
29,900000	0,2	-0,447665
29,903333	0,2	-0,450570
29,906667	0,2	-0,452856
29,910000	0,2	-0,454611
29,913333	0,2	-0,455948
29,916667	0,2	-0,456866
29,920000	0,2	-0,457324
29,923333	0,2	-0,457632
29,926667	0,2	-0,458443
29,930000	0,2	-0,460162
29,933333	0,2	-0,462698
29,936667	0,2	-0,465674
29,940000	0,2	-0,468627
29,943333	0,2	-0,471183
29,946667	0,2	-0,473147
29,950000	0,2	-0,474492
29,953333	0,2	-0,475263
29,956667	0,2	-0,475441
29,960000	0,2	-0,474940
29,963333	0,2	-0,473791
29,966667	0,2	-0,472420
29,970000	0,2	-0,471665
29,973333	0,2	-0,472167
29,976667	0,2	-0,473837
29,980000	0,2	-0,476157
29,983333	0,2	-0,478689
29,986667	0,2	-0,481039
29,990000	0,2	-0,482604
29,993333	0,2	-0,482727
29,996667	0,2	-0,481173
30,000000	0,2	-0,478501
30,003333	0,2	-0,476008
30,006667	0,2	-0,474912
30,010000	0,2	-0,475281
30,013333	0,2	-0,476030
30,016667	0,2	-0,476135
30,020000	0,2	-0,475623
30,023333	0,2	-0,475344
30,026667	0,2	-0,475974
30,030000	0,2	-0,477449
30,033333	0,2	-0,479244
30,036667	0,2	-0,480793
30,040000	0,2	-0,481603
30,043333	0,2	-0,481418
30,046667	0,2	-0,480436
30,050000	0,2	-0,479181
30,053333	0,2	-0,478120
30,056667	0,2	-0,477483
30,060000	0,2	-0,477222
30,063333	0,2	-0,477001
30,066667	0,2	-0,476413
30,070000	0,2	-0,475299
30,073333	0,2	-0,473941
30,076667	0,2	-0,472872
30,080000	0,2	-0,472408
30,083333	0,2	-0,472565
30,086667	0,2	-0,473208
30,090000	0,2	-0,473981
30,093333	0,2	-0,474587
30,096667	0,2	-0,475173
30,100000	0,2	-0,475962
30,103333	0,2	-0,476735
30,106667	0,2	-0,477110
30,110000	0,2	-0,477211
30,113333	0,2	-0,477558
30,116667	0,2	-0,478318
30,120000	0,2	-0,479099
30,123333	0,2	-0,479536
30,126667	0,2	-0,479764
30,130000	0,2	-0,480087
30,133333	0,2	-0,480428
30,136667	0,2	-0,480369
30,140000	0,2	-0,479558
30,143333	0,2	-0,477968
30,146667	0,2	-0,475852
30,150000	0,2	-0,473525
30,153333	0,2	-0,471311
30,156667	0,2	-0,469606
30,160000	0,2	-0,468621
30,163333	0,2	-0,467990
30,166667	0,2	-0,467001
30,170000	0,2	-0,465292
30,173333	0,2	-0,463013
30,176667	0,2	-0,460546
30,180000	0,2	-0,458282
30,183333	0,2	-0,456371
30,186667	0,2	-0,454742
30,190000	0,2	-0,453390
30,193333	0,2	-0,452218
30,196667	0,2	-0,450795
30,200000	0,2	-0,448735
30,203333	0,2	-0,446300
30,206667	0,2	-0,444455
30,210000	0,2	-0,444012
30,213333	0,2	-0,444634
30,216667	0,2	-0,445224
30,220000	0,2	-0,445156
30,223333	0,2	-0,444552
30,226667	0,2	-0,443754
30,230000	0,2	-0,442960
30,233333	0,2	-0,442239
30,236667	0,2	-0,441810
30,240000	0,2	-0,442092
30,243333	0,2	-0,443435
30,246667	0,2	-0,445946
30,250000	0,2	-0,449221
30,253333	0,2	-0,452466
30,256667	0,2	-0,455325
30,260000	0,2	-0,458227
30,263333	0,2	-0,461831
30,266667	0,2	-0,466448
30,270000	0,2	-0,471675
30,273333	0,2	-0,476463
30,276667	0,2	-0,479951
30,280000	0,2	-0,482188
30,283333	0,2	-0,483708
30,286667	0,2	-0,484817
30,290000	0,2	-0,485421
30,293333	0,2	-0,485221
30,296667	0,2	-0,484192
30,300000	0,2	-0,482716
30,303333	0,2	-0,481227
30,306667	0,2	-0,480210
30,310000	0,2	-0,480318
30,313333	0,2	-0,481798
30,316667	0,2	-0,484208
30,320000	0,2	-0,487028
30,323333	0,2	-0,489850
30,326667	0,2	-0,492027
30,330000	0,2	-0,492979
30,333333	0,2	-0,492700
30,336667	0,2	-0,491547
30,340000	0,2	-0,489951
30,343333	0,2	-0,488367
30,346667	0,2	-0,487107
30,350000	0,2	-0,486255
30,353333	0,2	-0,485868
30,356667	0,2	-0,486072
30,360000	0,2	-0,486812
30,363333	0,2	-0,487614
30,366667	0,2	-0,487872
30,370000	0,2	-0,487335
30,373333	0,2	-0,486196
30,376667	0,2	-0,484911
30,380000	0,2	-0,484009
30,383333	0,2	-0,483817
30,386667	0,2	-0,484042
30,390000	0,2	-0,483909
30,393333	0,2	-0,482982
30,396667	0,2	-0,481469
30,400000	0,2	-0,479787
30,403333	0,2	-0,478344
30,406667	0,2	-0,477638
30,410000	0,2	-0,478096
30,413333	0,2	-0,479619
30,416667	0,2	-0,481524
30,420000	0,2	-0,483168
30,423333	0,2	-0,484404
30,426667	0,2	-0,485349
30,430000	0,2	-0,486068
30,433333	0,2	-0,486635
30,436667	0,2	-0,487177
30,440000	0,2	-0,487713
30,443333	0,2	-0,488083
30,446667	0,2	-0,487990
30,450000	0,2	-0,487270
30,453333	0,2	-0,486161
30,456667	0,2	-0,484943
30,460000	0,2	-0,483784
30,463333	0,2	-0,483120
30,466667	0,2	-0,483247
30,470000	0,2	-0,483609
30,473333	0,2	-0,483307
30,476667	0,2	-0,482141
30,480000	0,2	-0,480905
30,483333	0,2	-0,480734
30,486667	0,2	-0,482061
30,490000	0,2	-0,484428
30,493333	0,2	-0,487096
30,496667	0,2	-0,489129
30,500000	0,2	-0,489515
30,503333	0,2	-0,488123
30,506667	0,2	-0,486040
30,510000	0,2	-0,484755
30,513333	0,2	-0,485283
30,516667	0,2	-0,487654
30,520000	0,2	-0,490988
30,523333	0,2	-0,494009
30,526667	0,2	-0,495573
30,530000	0,2	-0,495323
30,533333	0,2	-0,493925
30,536667	0,2	-0,492375
30,540000	0,2	-0,491180
30,543333	0,2	-0,490273
30,546667	0,2	-0,489445
30,550000	0,2	-0,488667
30,553333	0,2	-0,487999
30,556667	0,2	-0,487383
30,560000	0,2	-0,486695
30,563333	0,2	-0,486005
30,566667	0,2	-0,485670
30,570000	0,2	-0,485989
30,573333	0,2	-0,486852
30,576667	0,2	-0,487801
30,580000	0,2	-0,488338
30,583333	0,2	-0,488299
30,586667	0,2	-0,487881
30,590000	0,2	-0,487115
30,593333	0,2	-0,485804
30,596667	0,2	-0,484095
30,600000	0,2	-0,482496
30,603333	0,2	-0,481246
30,606667	0,2	-0,480110
30,610000	0,2	-0,478805
30,613333	0,2	-0,477303
30,616667	0,2	-0,475661
30,620000	0,2	-0,474039
30,623333	0,2	-0,472811
30,626667	0,2	-0,472231
30,630000	0,2	-0,472245
30,633333	0,2	-0,472800
30,636667	0,2	-0,473899
30,640000	0,2	-0,475289
30,643333	0,2	-0,476487
30,646667	0,2	-0,477182
30,650000	0,2	-0,477430
30,653333	0,2	-0,477621
30,656667	0,2	-0,478423
30,660000	0,2	-0,480315
30,663333	0,2	-0,483031
30,666667	0,2	-0,485873
30,670000	0,2	-0,488419
30,673333	0,2	-0,490494
30,676667	0,2	-0,491734
30,680000	0,2	-0,491722
30,683333	0,2	-0,490461
30,686667	0,2	-0,488313
30,690000	0,2	-0,485663
30,693333	0,2	-0,482853
30,696667	0,2	-0,480236
30,700000	0,2	-0,478063
30,703333	0,2	-0,476306
30,706667	0,2	-0,474716
30,710000	0,2	-0,473080
30,713333	0,2	-0,471448
30,716667	0,2	-0,470156
30,720000	0,2	-0,469600
30,723333	0,2	-0,469897
30,726667	0,2	-0,470564
30,730000	0,2	-0,470597
30,733333	0,2	-0,469327
30,736667	0,2	-0,466936
30,740000	0,2	-0,463887
30,743333	0,2	-0,460248
30,746667	0,2	-0,455837
30,750000	0,2	-0,450648
30,753333	0,2	-0,444741
30,756667	0,2	-0,438028
30,760000	0,2	-0,430661
30,763333	0,2	-0,423163
30,766667	0,2	-0,415880
30,770000	0,2	-0,408662
30,773333	0,2	-0,401153
30,776667	0,2	-0,393131
30,780000	0,2	-0,384536
30,783333	0,2	-0,375442
30,786667	0,2	-0,366084
30,790000	0,2	-0,356755
30,793333	0,2	-0,347739
30,796667	0,2	-0,339352
30,800000	0,2	-0,331910
30,803333	0,2	-0,325646
30,806667	0,2	-0,320727
30,810000	0,2	-0,317183
30,813333	0,2	-0,314745
30,816667	0,2	-0,313053
30,820000	0,2	-0,312100
30,823333	0,2	-0,312218
30,826667	0,2	-0,313669
30,830000	0,2	-0,316507
30,833333	0,2	-0,320701
30,836667	0,2	-0,326226
30,840000	0,2	-0,333055
30,843333	0,2	-0,341087
30,846667	0,2	-0,349971
30,850000	0,2	-0,359089
30,853333	0,2	-0,367912
30,856667	0,2	-0,376338
30,860000	0,2	-0,384637
30,863333	0,2	-0,393231
30,866667	0,2	-0,402356
30,870000	0,2	-0,411796
30,873333	0,2	-0,421184
30,876667	0,2	-0,430423
30,880000	0,2	-0,439427
30,883333	0,2	-0,447652
30,886667	0,2	-0,454296
30,890000	0,2	-0,458943
30,893333	0,2	-0,461994
30,896667	0,2	-0,464503
30,900000	0,2	-0,467612
30,903333	0,2	-0,471990
30,906667	0,2	-0,477445
30,910000	0,2	-0,483101
30,913333	0,2	-0,487967
30,916667	0,2	-0,491333
30,920000	0,2	-0,492905
30,923333	0,2	-0,492815
30,926667	0,2	-0,491699
30,930000	0,2	-0,490577
30,933333	0,2	-0,490176
30,936667	0,2	-0,490442
30,940000	0,2	-0,490745
30,943333	0,2	-0,490414
30,946667	0,2	-0,489231
30,950000	0,2	-0,487704
30,953333	0,2	-0,486817
30,956667	0,2	-0,487268
30,960000	0,2	-0,488858
30,963333	0,2	-0,490514
30,966667	0,2	-0,491039
30,970000	0,2	-0,490065
30,973333	0,2	-0,488174
30,976667	0,2	-0,486180
30,980000	0,2	-0,484603
30,983333	0,2	-0,483583
30,986667	0,2	-0,482933
30,990000	0,2	-0,482358
30,993333	0,2	-0,481786
30,996667	0,2	-0,481304
31,000000	0,2	-0,480811
31,003333	0,2	-0,480005
31,006667	0,2	-0,478673
31,010000	0,2	-0,476898
31,013333	0,2	-0,475023
31,016667	0,2	-0,473189
31,020000	0,2	-0,471095
31,023333	0,2	-0,468665
31,026667	0,2	-0,466561
31,030000	0,2	-0,465570
31,033333	0,2	-0,465868
31,036667	0,2	-0,467115
31,040000	0,2	-0,468818
31,043333	0,2	-0,470542
31,046667	0,2	-0,472249
31,050000	0,2	-0,474383
31,053333	0,2	-0,477290
31,056667	0,2	-0,480680
31,060000	0,2	-0,483871
31,063333	0,2	-0,486372
31,066667	0,2	-0,488028
31,070000	0,2	-0,488878
31,073333	0,2	-0,489115
31,076667	0,2	-0,489146
31,080000	0,2	-0,489535
31,083333	0,2	-0,490749
31,086667	0,2	-0,492801
31,090000	0,2	-0,495081
31,093333	0,2	-0,496816
31,096667	0,2	-0,497736
31,100000	0,2	-0,498063
31,103333	0,2	-0,498254
31,106667	0,2	-0,498951
31,110000	0,2	-0,500740
31,113333	0,2	-0,503793
31,116667	0,2	-0,507768
31,120000	0,2	-0,511955
31,123333	0,2	-0,515446
31,126667	0,2	-0,517446
31,130000	0,2	-0,517873
31,133333	0,2	-0,517503
31,136667	0,2	-0,517219
31,140000	0,2	-0,517283
31,143333	0,2	-0,517421
31,146667	0,2	-0,517214
31,150000	0,2	-0,516366
31,153333	0,2	-0,515003
31,156667	0,2	-0,513641
31,160000	0,2	-0,512548
31,163333	0,2	-0,511483
31,166667	0,2	-0,510303
31,170000	0,2	-0,509421
31,173333	0,2	-0,509399
31,176667	0,2	-0,510267
31,180000	0,2	-0,511291
31,183333	0,2	-0,511681
31,186667	0,2	-0,511539
31,190000	0,2	-0,511532
31,193333	0,2	-0,511962
31,196667	0,2	-0,512813
31,200000	0,2	-0,514094
31,203333	0,2	-0,515639
31,206667	0,2	-0,517137
31,210000	0,2	-0,518378
31,213333	0,2	-0,519224
31,216667	0,2	-0,519784
31,220000	0,2	-0,520634
31,223333	0,2	-0,522350
31,226667	0,2	-0,524784
31,230000	0,2	-0,527231
31,233333	0,2	-0,529204
31,236667	0,2	-0,530663
31,240000	0,2	-0,531674
31,243333	0,2	-0,532170
31,246667	0,2	-0,532208
31,250000	0,2	-0,532192
31,253333	0,2	-0,532507
31,256667	0,2	-0,533091
31,260000	0,2	-0,533459
31,263333	0,2	-0,533150
31,266667	0,2	-0,532314
31,270000	0,2	-0,531591
31,273333	0,2	-0,531156
31,276667	0,2	-0,530479
31,280000	0,2	-0,529323
31,283333	0,2	-0,528211
31,286667	0,2	-0,527826
31,290000	0,2	-0,528552
31,293333	0,2	-0,530292
31,296667	0,2	-0,532496
31,300000	0,2	-0,534633
31,303333	0,2	-0,536363
31,306667	0,2	-0,537295
31,310000	0,2	-0,537029
31,313333	0,2	-0,535528
31,316667	0,2	-0,533344
31,320000	0,2	-0,531310
31,323333	0,2	-0,529990
31,326667	0,2	-0,529495
31,330000	0,2	-0,529675
31,333333	0,2	-0,530318
31,336667	0,2	-0,531086
31,340000	0,2	-0,531432
31,343333	0,2	-0,530865
31,346667	0,2	-0,529399
31,350000	0,2	-0,527609
31,353333	0,2	-0,526224
31,356667	0,2	-0,525792
31,360000	0,2	-0,526467
31,363333	0,2	-0,527894
31,366667	0,2	-0,529537
31,370000	0,2	-0,531138
31,373333	0,2	-0,532592
31,376667	0,2	-0,533498
31,380000	0,2	-0,533244
31,383333	0,2	-0,531589
31,386667	0,2	-0,529018
31,390000	0,2	-0,526465
31,393333	0,2	-0,524695
31,396667	0,2	-0,524017
31,400000	0,2	-0,524315
31,403333	0,2	-0,524991
31,406667	0,2	-0,525090
31,410000	0,2	-0,523814
31,413333	0,2	-0,521021
31,416667	0,2	-0,517456
31,420000	0,2	-0,514482
31,423333	0,2	-0,513105
31,426667	0,2	-0,513174
31,430000	0,2	-0,513632
31,433333	0,2	-0,513394
31,436667	0,2	-0,512059
31,440000	0,2	-0,510133
31,443333	0,2	-0,508387
31,446667	0,2	-0,506876
31,450000	0,2	-0,504802
31,453333	0,2	-0,501321
31,456667	0,2	-0,496312
31,460000	0,2	-0,490486
31,463333	0,2	-0,484819
31,466667	0,2	-0,479722
31,470000	0,2	-0,474765
31,473333	0,2	-0,469167
31,476667	0,2	-0,462452
31,480000	0,2	-0,454762
31,483333	0,2	-0,446621
31,486667	0,2	-0,438434
31,490000	0,2	-0,430499
31,493333	0,2	-0,423266
31,496667	0,2	-0,417125
31,500000	0,2	-0,412051
31,503333	0,2	-0,407608
31,506667	0,2	-0,403452
31,510000	0,2	-0,399666
31,513333	0,2	-0,396340
31,516667	0,2	-0,393170
31,520000	0,2	-0,389755
31,523333	0,2	-0,386179
31,526667	0,2	-0,383174
31,530000	0,2	-0,381549
31,533333	0,2	-0,381490
31,536667	0,2	-0,382583
31,540000	0,2	-0,384389
31,543333	0,2	-0,386818
31,546667	0,2	-0,389896
31,550000	0,2	-0,393306
31,553333	0,2	-0,396494
31,556667	0,2	-0,399275
31,560000	0,2	-0,401859
31,563333	0,2	-0,404116
31,566667	0,2	-0,405529
31,570000	0,2	-0,406067
31,573333	0,2	-0,406456
31,576667	0,2	-0,407357
31,580000	0,2	-0,408767
31,583333	0,2	-0,410387
31,586667	0,2	-0,411929
31,590000	0,2	-0,413093
31,593333	0,2	-0,413703
31,596667	0,2	-0,413461
31,600000	0,2	-0,411767
31,603333	0,2	-0,408292
31,606667	0,2	-0,403173
31,610000	0,2	-0,396533
31,613333	0,2	-0,388374
31,616667	0,2	-0,378882
31,620000	0,2	-0,368552
31,623333	0,2	-0,357766
31,626667	0,2	-0,346278
31,630000	0,2	-0,333494
31,633333	0,2	-0,319282
31,636667	0,2	-0,304159
31,640000	0,2	-0,288835
31,643333	0,2	-0,273811
31,646667	0,2	-0,259152
31,650000	0,2	-0,244709
31,653333	0,2	-0,230584
31,656667	0,2	-0,217191
31,660000	0,2	-0,205117
31,663333	0,2	-0,195181
31,666667	0,2	-0,188220
31,670000	0,2	-0,184589
31,673333	0,2	-0,183887
31,676667	0,2	-0,185176
31,680000	0,2	-0,187698
31,683333	0,2	-0,191391
31,686667	0,2	-0,196487
31,690000	0,2	-0,202876
31,693333	0,2	-0,210225
31,696667	0,2	-0,218350
31,700000	0,2	-0,227340
31,703333	0,2	-0,237538
31,706667	0,2	-0,249252
31,710000	0,2	-0,262334
31,713333	0,2	-0,276197
31,716667	0,2	-0,290156
31,720000	0,2	-0,303648
31,723333	0,2	-0,316285
31,726667	0,2	-0,327914
31,730000	0,2	-0,338643
31,733333	0,2	-0,348742
31,736667	0,2	-0,358541
31,740000	0,2	-0,368323
31,743333	0,2	-0,378047
31,746667	0,2	-0,387305
31,750000	0,2	-0,395643
31,753333	0,2	-0,402836
31,756667	0,2	-0,408828
31,760000	0,2	-0,413471
31,763333	0,2	-0,416500
31,766667	0,2	-0,417997
31,770000	0,2	-0,418609
31,773333	0,2	-0,419039
31,776667	0,2	-0,419567
31,780000	0,2	-0,419981
31,783333	0,2	-0,419696
31,786667	0,2	-0,418165
31,790000	0,2	-0,415414
31,793333	0,2	-0,412000
31,796667	0,2	-0,408376
31,800000	0,2	-0,404611
31,803333	0,2	-0,400766
31,806667	0,2	-0,397062
31,810000	0,2	-0,393680
31,813333	0,2	-0,390754
31,816667	0,2	-0,388537
31,820000	0,2	-0,387366
31,823333	0,2	-0,387438
31,826667	0,2	-0,388562
31,830000	0,2	-0,390173
31,833333	0,2	-0,391778
31,836667	0,2	-0,393253
31,840000	0,2	-0,394648
31,843333	0,2	-0,396174
31,846667	0,2	-0,398425
31,850000	0,2	-0,402005
31,853333	0,2	-0,406806
31,856667	0,2	-0,412089
31,860000	0,2	-0,417308
31,863333	0,2	-0,422368
31,866667	0,2	-0,427198
31,870000	0,2	-0,431552
31,873333	0,2	-0,435259
31,876667	0,2	-0,438535
31,880000	0,2	-0,441886
31,883333	0,2	-0,445497
31,886667	0,2	-0,449061
31,890000	0,2	-0,452415
31,893333	0,2	-0,456003
31,896667	0,2	-0,460599
31,900000	0,2	-0,466710
31,903333	0,2	-0,474061
31,906667	0,2	-0,481638
31,910000	0,2	-0,488292
31,913333	0,2	-0,493354
31,916667	0,2	-0,496997
31,920000	0,2	-0,500026
31,923333	0,2	-0,503098
31,926667	0,2	-0,506214
31,930000	0,2	-0,508984
31,933333	0,2	-0,511133
31,936667	0,2	-0,512731
31,940000	0,2	-0,514098
31,943333	0,2	-0,515481
31,946667	0,2	-0,516726
31,950000	0,2	-0,517414
31,953333	0,2	-0,517296
31,956667	0,2	-0,516610
31,960000	0,2	-0,515995
31,963333	0,2	-0,515888
31,966667	0,2	-0,516122
31,970000	0,2	-0,516425
31,973333	0,2	-0,516946
31,976667	0,2	-0,517887
31,980000	0,2	-0,519060
31,983333	0,2	-0,520062
31,986667	0,2	-0,520624
31,990000	0,2	-0,520816
31,993333	0,2	-0,520891
31,996667	0,2	-0,520880
32,000000	0,2	-0,520596
32,003333	0,2	-0,520166
32,006667	0,2	-0,520118
32,010000	0,2	-0,520675
32,013333	0,2	-0,521392
32,016667	0,2	-0,521674
32,020000	0,2	-0,521351
32,023333	0,2	-0,520640
32,026667	0,2	-0,519736
32,030000	0,2	-0,518646
32,033333	0,2	-0,517375
32,036667	0,2	-0,515816
32,040000	0,2	-0,513598
32,043333	0,2	-0,510667
32,046667	0,2	-0,507791
32,050000	0,2	-0,506096
32,053333	0,2	-0,506185
32,056667	0,2	-0,507622
32,060000	0,2	-0,509382
32,063333	0,2	-0,510833
32,066667	0,2	-0,511933
32,070000	0,2	-0,512762
32,073333	0,2	-0,513335
32,076667	0,2	-0,513655
32,080000	0,2	-0,513801
32,083333	0,2	-0,513982
32,086667	0,2	-0,514214
32,090000	0,2	-0,514068
32,093333	0,2	-0,513161
32,096667	0,2	-0,511608
32,100000	0,2	-0,509707
32,103333	0,2	-0,507623
32,106667	0,2	-0,505628
32,110000	0,2	-0,504228
32,113333	0,2	-0,503771
32,116667	0,2	-0,504196
32,120000	0,2	-0,505161
32,123333	0,2	-0,506006
32,126667	0,2	-0,505961
32,130000	0,2	-0,504996
32,133333	0,2	-0,504018
32,136667	0,2	-0,503855
32,140000	0,2	-0,504419
32,143333	0,2	-0,505066
32,146667	0,2	-0,505269
32,150000	0,2	-0,504698
32,153333	0,2	-0,503316
32,156667	0,2	-0,501664
32,160000	0,2	-0,500468
32,163333	0,2	-0,500018
32,166667	0,2	-0,500247
32,170000	0,2	-0,500914
32,173333	0,2	-0,501447
32,176667	0,2	-0,501012
32,180000	0,2	-0,498974
32,183333	0,2	-0,495226
32,186667	0,2	-0,490155
32,190000	0,2	-0,484502
32,193333	0,2	-0,479297
32,196667	0,2	-0,475435
32,200000	0,2	-0,472694
32,203333	0,2	-0,469644
32,206667	0,2	-0,465232
32,210000	0,2	-0,459961
32,213333	0,2	-0,455224
32,216667	0,2	-0,451870
32,220000	0,2	-0,449552
32,223333	0,2	-0,447403
32,226667	0,2	-0,444929
32,230000	0,2	-0,442083
32,233333	0,2	-0,439116
32,236667	0,2	-0,436596
32,240000	0,2	-0,435174
32,243333	0,2	-0,435007
32,246667	0,2	-0,435511
32,250000	0,2	-0,435890
32,253333	0,2	-0,435709
32,256667	0,2	-0,434969
32,260000	0,2	-0,434155
32,263333	0,2	-0,434103
32,266667	0,2	-0,435335
32,270000	0,2	-0,437569
32,273333	0,2	-0,440119
32,276667	0,2	-0,442718
32,280000	0,2	-0,445799
32,283333	0,2	-0,450012
32,286667	0,2	-0,455549
32,290000	0,2	-0,461958
32,293333	0,2	-0,468615
32,296667	0,2	-0,475037
32,300000	0,2	-0,480640
32,303333	0,2	-0,484692
32,306667	0,2	-0,486864
32,310000	0,2	-0,487767
32,313333	0,2	-0,488595
32,316667	0,2	-0,490179
32,320000	0,2	-0,492428
32,323333	0,2	-0,494610
32,326667	0,2	-0,496189
32,330000	0,2	-0,497262
32,333333	0,2	-0,498053
32,336667	0,2	-0,498376
32,340000	0,2	-0,497972
32,343333	0,2	-0,496929
32,346667	0,2	-0,495425
32,350000	0,2	-0,493405
32,353333	0,2	-0,490803
32,356667	0,2	-0,487822
32,360000	0,2	-0,484817
32,363333	0,2	-0,482273
32,366667	0,2	-0,481025
32,370000	0,2	-0,481853
32,373333	0,2	-0,484741
32,376667	0,2	-0,488762
32,380000	0,2	-0,492533
32,383333	0,2	-0,494979
32,386667	0,2	-0,496004
32,390000	0,2	-0,496281
32,393333	0,2	-0,496384
32,396667	0,2	-0,496426
32,400000	0,2	-0,496471
32,403333	0,2	-0,496873
32,406667	0,2	-0,497993
32,410000	0,2	-0,499619
32,413333	0,2	-0,501021
32,416667	0,2	-0,501721
32,420000	0,2	-0,501771
32,423333	0,2	-0,501395
32,426667	0,2	-0,500845
32,430000	0,2	-0,500474
32,433333	0,2	-0,500611
32,436667	0,2	-0,501370
32,440000	0,2	-0,502580
32,443333	0,2	-0,504025
32,446667	0,2	-0,505757
32,450000	0,2	-0,507946
32,453333	0,2	-0,510360
32,456667	0,2	-0,512415
32,460000	0,2	-0,513878
32,463333	0,2	-0,515032
32,466667	0,2	-0,516178
32,470000	0,2	-0,517249
32,473333	0,2	-0,517810
32,476667	0,2	-0,517546
32,480000	0,2	-0,516694
32,483333	0,2	-0,515699
32,486667	0,2	-0,514626
32,490000	0,2	-0,513165
32,493333	0,2	-0,511027
32,496667	0,2	-0,508359
32,500000	0,2	-0,505890
32,503333	0,2	-0,504334
32,506667	0,2	-0,503885
32,510000	0,2	-0,504479
32,513333	0,2	-0,505885
32,516667	0,2	-0,507423
32,520000	0,2	-0,508296
32,523333	0,2	-0,508268
32,526667	0,2	-0,507860
32,530000	0,2	-0,507859
32,533333	0,2	-0,508442
32,536667	0,2	-0,509010
32,540000	0,2	-0,509089
32,543333	0,2	-0,508910
32,546667	0,2	-0,508925
32,550000	0,2	-0,509201
32,553333	0,2	-0,509429
32,556667	0,2	-0,509196
32,560000	0,2	-0,508154
32,563333	0,2	-0,506369
32,566667	0,2	-0,504491
32,570000	0,2	-0,503219
32,573333	0,2	-0,502866
32,576667	0,2	-0,503585
32,580000	0,2	-0,505290
32,583333	0,2	-0,507366
32,586667	0,2	-0,508994
32,590000	0,2	-0,509621
32,593333	0,2	-0,509123
32,596667	0,2	-0,507747
32,600000	0,2	-0,505829
32,603333	0,2	-0,503760
32,606667	0,2	-0,502083
32,610000	0,2	-0,501233
32,613333	0,2	-0,501426
32,616667	0,2	-0,502845
32,620000	0,2	-0,505479
32,623333	0,2	-0,508777
32,626667	0,2	-0,511824
32,630000	0,2	-0,513858
32,633333	0,2	-0,514640
32,636667	0,2	-0,514618
32,640000	0,2	-0,514723
32,643333	0,2	-0,515688
32,646667	0,2	-0,517365
32,650000	0,2	-0,518877
32,653333	0,2	-0,519467
32,656667	0,2	-0,518967
32,660000	0,2	-0,517485
32,663333	0,2	-0,515198
32,666667	0,2	-0,512562
32,670000	0,2	-0,510263
32,673333	0,2	-0,508885
32,676667	0,2	-0,508669
32,680000	0,2	-0,509432
32,683333	0,2	-0,510779
32,686667	0,2	-0,512385
32,690000	0,2	-0,513944
32,693333	0,2	-0,515066
32,696667	0,2	-0,515604
32,700000	0,2	-0,515875
32,703333	0,2	-0,516150
32,706667	0,2	-0,516337
32,710000	0,2	-0,516402
32,713333	0,2	-0,516393
32,716667	0,2	-0,516133
32,720000	0,2	-0,515444
32,723333	0,2	-0,514460
32,726667	0,2	-0,513287
32,730000	0,2	-0,511666
32,733333	0,2	-0,509410
32,736667	0,2	-0,506725
32,740000	0,2	-0,503931
32,743333	0,2	-0,501359
32,746667	0,2	-0,499398
32,750000	0,2	-0,498272
32,753333	0,2	-0,497750
32,756667	0,2	-0,497339
32,760000	0,2	-0,496884
32,763333	0,2	-0,496659
32,766667	0,2	-0,496789
32,770000	0,2	-0,497163
32,773333	0,2	-0,497868
32,776667	0,2	-0,499091
32,780000	0,2	-0,500654
32,783333	0,2	-0,502151
32,786667	0,2	-0,503313
32,790000	0,2	-0,503879
32,793333	0,2	-0,503550
32,796667	0,2	-0,502435
32,800000	0,2	-0,501257
32,803333	0,2	-0,500773
32,806667	0,2	-0,501010
32,810000	0,2	-0,501119
32,813333	0,2	-0,500212
32,816667	0,2	-0,498357
32,820000	0,2	-0,496367
32,823333	0,2	-0,494869
32,826667	0,2	-0,494090
32,830000	0,2	-0,494132
32,833333	0,2	-0,494890
32,836667	0,2	-0,495918
32,840000	0,2	-0,496676
32,843333	0,2	-0,496922
32,846667	0,2	-0,496892
32,850000	0,2	-0,497149
32,853333	0,2	-0,498198
32,856667	0,2	-0,500134
32,860000	0,2	-0,502661
32,863333	0,2	-0,505243
32,866667	0,2	-0,507146
32,870000	0,2	-0,507789
32,873333	0,2	-0,507226
32,876667	0,2	-0,505953
32,880000	0,2	-0,504398
32,883333	0,2	-0,502778
32,886667	0,2	-0,501213
32,890000	0,2	-0,499893
32,893333	0,2	-0,499034
32,896667	0,2	-0,498665
32,900000	0,2	-0,498479
32,903333	0,2	-0,497998
32,906667	0,2	-0,497055
32,910000	0,2	-0,495949
32,913333	0,2	-0,495142
32,916667	0,2	-0,494934
32,920000	0,2	-0,495276
32,923333	0,2	-0,495886
32,926667	0,2	-0,496715
32,930000	0,2	-0,497859
32,933333	0,2	-0,498932
32,936667	0,2	-0,499421
32,940000	0,2	-0,499498
32,943333	0,2	-0,499652
32,946667	0,2	-0,499980
32,950000	0,2	-0,500225
32,953333	0,2	-0,500103
32,956667	0,2	-0,499612
32,960000	0,2	-0,498968
32,963333	0,2	-0,498319
32,966667	0,2	-0,497741
32,970000	0,2	-0,497130
32,973333	0,2	-0,496170
32,976667	0,2	-0,494975
32,980000	0,2	-0,494361
32,983333	0,2	-0,494906
32,986667	0,2	-0,496120
32,990000	0,2	-0,496862
32,993333	0,2	-0,496430
32,996667	0,2	-0,495166
33,000000	0,2	-0,494087
33,003333	0,2	-0,494061
33,006667	0,2	-0,495242
33,010000	0,2	-0,497036
33,013333	0,2	-0,498665
33,016667	0,2	-0,499878
33,020000	0,2	-0,500897
33,023333	0,2	-0,501799
33,026667	0,2	-0,502341
33,030000	0,2	-0,502245
33,033333	0,2	-0,501454
33,036667	0,2	-0,500286
33,040000	0,2	-0,499275
33,043333	0,2	-0,498792
33,046667	0,2	-0,498940
33,050000	0,2	-0,499654
33,053333	0,2	-0,500745
33,056667	0,2	-0,501979
33,060000	0,2	-0,502996
33,063333	0,2	-0,503289
33,066667	0,2	-0,502626
33,070000	0,2	-0,501222
33,073333	0,2	-0,499430
33,076667	0,2	-0,497708
33,080000	0,2	-0,496747
33,083333	0,2	-0,497130
33,086667	0,2	-0,498866
33,090000	0,2	-0,501442
33,093333	0,2	-0,504127
33,096667	0,2	-0,506152
33,100000	0,2	-0,506832
33,103333	0,2	-0,505740
33,106667	0,2	-0,503013
33,110000	0,2	-0,499628
33,113333	0,2	-0,497180
33,116667	0,2	-0,496866
33,120000	0,2	-0,498441
33,123333	0,2	-0,500458
33,126667	0,2	-0,501433
33,130000	0,2	-0,500628
33,133333	0,2	-0,498291
33,136667	0,2	-0,495336
33,140000	0,2	-0,492457
33,143333	0,2	-0,489748
33,146667	0,2	-0,487350
33,150000	0,2	-0,485865
33,153333	0,2	-0,485780
33,156667	0,2	-0,486937
33,160000	0,2	-0,488748
33,163333	0,2	-0,490738
33,166667	0,2	-0,492837
33,170000	0,2	-0,495126
33,173333	0,2	-0,497429
33,176667	0,2	-0,499356
33,180000	0,2	-0,500672
33,183333	0,2	-0,501495
33,186667	0,2	-0,502003
33,190000	0,2	-0,502103
33,193333	0,2	-0,501616
33,196667	0,2	-0,500548
33,200000	0,2	-0,499041
33,203333	0,2	-0,497342
33,206667	0,2	-0,495835
33,210000	0,2	-0,494763
33,213333	0,2	-0,493958
33,216667	0,2	-0,493147
33,220000	0,2	-0,492303
33,223333	0,2	-0,491595
33,226667	0,2	-0,491318
33,230000	0,2	-0,491777
33,233333	0,2	-0,492928
33,236667	0,2	-0,494290
33,240000	0,2	-0,495305
33,243333	0,2	-0,495734
33,246667	0,2	-0,495722
33,250000	0,2	-0,495657
33,253333	0,2	-0,496162
33,256667	0,2	-0,497922
33,260000	0,2	-0,500964
33,263333	0,2	-0,504232
33,266667	0,2	-0,506388
33,270000	0,2	-0,506909
33,273333	0,2	-0,506196
33,276667	0,2	-0,504836
33,280000	0,2	-0,503058
33,283333	0,2	-0,501026
33,286667	0,2	-0,499287
33,290000	0,2	-0,498433
33,293333	0,2	-0,498505
33,296667	0,2	-0,499105
33,300000	0,2	-0,499822
33,303333	0,2	-0,500332
33,306667	0,2	-0,500463
33,310000	0,2	-0,500442
33,313333	0,2	-0,500826
33,316667	0,2	-0,501798
33,320000	0,2	-0,502826
33,323333	0,2	-0,503420
33,326667	0,2	-0,503839
33,330000	0,2	-0,504643
33,333333	0,2	-0,505906
33,336667	0,2	-0,507080
33,340000	0,2	-0,507406
33,343333	0,2	-0,506552
33,346667	0,2	-0,504913
33,350000	0,2	-0,503096
33,353333	0,2	-0,501392
33,356667	0,2	-0,499914
33,360000	0,2	-0,498868
33,363333	0,2	-0,498377
33,366667	0,2	-0,498339
33,370000	0,2	-0,498703
33,373333	0,2	-0,499414
33,376667	0,2	-0,499958
33,380000	0,2	-0,499538
33,383333	0,2	-0,497923
33,386667	0,2	-0,495827
33,390000	0,2	-0,494215
33,393333	0,2	-0,493547
33,396667	0,2	-0,493948
33,400000	0,2	-0,495510
33,403333	0,2	-0,497945
33,406667	0,2	-0,500441
33,410000	0,2	-0,502206
33,413333	0,2	-0,503020
33,416667	0,2	-0,503255
33,420000	0,2	-0,503458
33,423333	0,2	-0,503947
33,426667	0,2	-0,504647
33,430000	0,2	-0,505181
33,433333	0,2	-0,505151
33,436667	0,2	-0,504406
33,440000	0,2	-0,503111
33,443333	0,2	-0,501657
33,446667	0,2	-0,500436
33,450000	0,2	-0,499688
33,453333	0,2	-0,499543
33,456667	0,2	-0,499975
33,460000	0,2	-0,500615
33,463333	0,2	-0,500872
33,466667	0,2	-0,500538
33,470000	0,2	-0,500073
33,473333	0,2	-0,500002
33,476667	0,2	-0,500271
33,480000	0,2	-0,500406
33,483333	0,2	-0,500234
33,486667	0,2	-0,500273
33,490000	0,2	-0,501069
33,493333	0,2	-0,502375
33,496667	0,2	-0,503407
33,500000	0,2	-0,503591
33,503333	0,2	-0,502892
33,506667	0,2	-0,501665
33,510000	0,2	-0,500165
33,513333	0,2	-0,498317
33,516667	0,2	-0,496113
33,520000	0,2	-0,493956
33,523333	0,2	-0,492449
33,526667	0,2	-0,491931
33,530000	0,2	-0,492160
33,533333	0,2	-0,492400
33,536667	0,2	-0,492005
33,540000	0,2	-0,490997
33,543333	0,2	-0,490180
33,546667	0,2	-0,490680
33,550000	0,2	-0,492983
33,553333	0,2	-0,496452
33,556667	0,2	-0,500025
33,560000	0,2	-0,502942
33,563333	0,2	-0,504638
33,566667	0,2	-0,504801
33,570000	0,2	-0,503788
33,573333	0,2	-0,502494
33,576667	0,2	-0,501850
33,580000	0,2	-0,502440
33,583333	0,2	-0,504102
33,586667	0,2	-0,505803
33,590000	0,2	-0,506376
33,593333	0,2	-0,505516
33,596667	0,2	-0,503789
33,600000	0,2	-0,501923
33,603333	0,2	-0,500349
33,606667	0,2	-0,499017
33,610000	0,2	-0,497631
33,613333	0,2	-0,496202
33,616667	0,2	-0,495123
33,620000	0,2	-0,494837
33,623333	0,2	-0,495591
33,626667	0,2	-0,497294
33,630000	0,2	-0,499476
33,633333	0,2	-0,501452
33,636667	0,2	-0,502744
33,640000	0,2	-0,503449
33,643333	0,2	-0,504025
33,646667	0,2	-0,504687
33,650000	0,2	-0,505184
33,653333	0,2	-0,505141
33,656667	0,2	-0,504397
33,660000	0,2	-0,502903
33,663333	0,2	-0,500663
33,666667	0,2	-0,497957
33,670000	0,2	-0,495347
33,673333	0,2	-0,493465
33,676667	0,2	-0,492711
33,680000	0,2	-0,492870
33,683333	0,2	-0,493152
33,686667	0,2	-0,492860
33,690000	0,2	-0,491929
33,693333	0,2	-0,490765
33,696667	0,2	-0,489682
33,700000	0,2	-0,488716
33,703333	0,2	-0,488122
33,706667	0,2	-0,488428
33,710000	0,2	-0,489641
33,713333	0,2	-0,490962
33,716667	0,2	-0,491560
33,720000	0,2	-0,491290
33,723333	0,2	-0,490595
33,726667	0,2	-0,489975
33,730000	0,2	-0,489603
33,733333	0,2	-0,489230
33,736667	0,2	-0,488343
33,740000	0,2	-0,486491
33,743333	0,2	-0,483872
33,746667	0,2	-0,481562
33,750000	0,2	-0,480559
33,753333	0,2	-0,480863
33,756667	0,2	-0,481804
33,760000	0,2	-0,482771
33,763333	0,2	-0,483462
33,766667	0,2	-0,483691
33,770000	0,2	-0,483332
33,773333	0,2	-0,482593
33,776667	0,2	-0,482185
33,780000	0,2	-0,482992
33,783333	0,2	-0,485489
33,786667	0,2	-0,489402
33,790000	0,2	-0,493878
33,793333	0,2	-0,498029
33,796667	0,2	-0,501449
33,800000	0,2	-0,504248
33,803333	0,2	-0,506714
33,806667	0,2	-0,508982
33,810000	0,2	-0,510916
33,813333	0,2	-0,512214
33,816667	0,2	-0,512633
33,820000	0,2	-0,512384
33,823333	0,2	-0,512176
33,826667	0,2	-0,512422
33,830000	0,2	-0,512819
33,833333	0,2	-0,512988
33,836667	0,2	-0,512897
33,840000	0,2	-0,512541
33,843333	0,2	-0,511816
33,846667	0,2	-0,510872
33,850000	0,2	-0,510340
33,853333	0,2	-0,511108
33,856667	0,2	-0,513754
33,860000	0,2	-0,518006
33,863333	0,2	-0,522991
33,866667	0,2	-0,527765
33,870000	0,2	-0,531335
33,873333	0,2	-0,533092
33,876667	0,2	-0,533693
33,880000	0,2	-0,534619
33,883333	0,2	-0,536605
33,886667	0,2	-0,539086
33,890000	0,2	-0,541110
33,893333	0,2	-0,542200
33,896667	0,2	-0,542426
33,900000	0,2	-0,542215
33,903333	0,2	-0,542065
33,906667	0,2	-0,542168
33,910000	0,2	-0,542311
33,913333	0,2	-0,542172
33,916667	0,2	-0,541604
33,920000	0,2	-0,540685
33,923333	0,2	-0,539720
33,926667	0,2	-0,539154
33,930000	0,2	-0,539246
33,933333	0,2	-0,539892
33,936667	0,2	-0,540952
33,940000	0,2	-0,542622
33,943333	0,2	-0,545236
33,946667	0,2	-0,548721
33,950000	0,2	-0,552330
33,953333	0,2	-0,554978
33,956667	0,2	-0,555913
33,960000	0,2	-0,555292
33,963333	0,2	-0,554238
33,966667	0,2	-0,554090
33,970000	0,2	-0,555171
33,973333	0,2	-0,556462
33,976667	0,2	-0,556846
33,980000	0,2	-0,556310
33,983333	0,2	-0,555558
33,986667	0,2	-0,555018
33,990000	0,2	-0,554561
33,993333	0,2	-0,553843
33,996667	0,2	-0,552708
34,000000	0,2	-0,551332
34,003333	0,2	-0,550199
34,006667	0,2	-0,550001
34,010000	0,2	-0,551216
34,013333	0,2	-0,553710
34,016667	0,2	-0,556833
34,020000	0,2	-0,559775
34,023333	0,2	-0,561998
34,026667	0,2	-0,563607
34,030000	0,2	-0,565223
34,033333	0,2	-0,567474
34,036667	0,2	-0,570740
34,040000	0,2	-0,575101
34,043333	0,2	-0,580114
34,046667	0,2	-0,584800
34,050000	0,2	-0,588302
34,053333	0,2	-0,590487
34,056667	0,2	-0,591581
34,060000	0,2	-0,591709
34,063333	0,2	-0,591151
34,066667	0,2	-0,590361
34,070000	0,2	-0,589535
34,073333	0,2	-0,588704
34,076667	0,2	-0,587987
34,080000	0,2	-0,587322
34,083333	0,2	-0,586540
34,086667	0,2	-0,586027
34,090000	0,2	-0,586782
34,093333	0,2	-0,589528
34,096667	0,2	-0,593973
34,100000	0,2	-0,599108
34,103333	0,2	-0,603961
34,106667	0,2	-0,607858
34,110000	0,2	-0,610344
34,113333	0,2	-0,611294
34,116667	0,2	-0,611069
34,120000	0,2	-0,610300
34,123333	0,2	-0,609452
34,126667	0,2	-0,608584
34,130000	0,2	-0,607440
34,133333	0,2	-0,605692
34,136667	0,2	-0,603187
34,140000	0,2	-0,600133
34,143333	0,2	-0,597006
34,146667	0,2	-0,594081
34,150000	0,2	-0,591210
34,153333	0,2	-0,588082
34,156667	0,2	-0,584528
34,160000	0,2	-0,580728
34,163333	0,2	-0,577342
34,166667	0,2	-0,575347
34,170000	0,2	-0,575395
34,173333	0,2	-0,577209
34,176667	0,2	-0,579791
34,180000	0,2	-0,582152
34,183333	0,2	-0,583734
34,186667	0,2	-0,584377
34,190000	0,2	-0,584059
34,193333	0,2	-0,582575
34,196667	0,2	-0,579678
34,200000	0,2	-0,575679
34,203333	0,2	-0,571515
34,206667	0,2	-0,568033
34,210000	0,2	-0,565329
34,213333	0,2	-0,562648
34,216667	0,2	-0,558980
34,220000	0,2	-0,553926
34,223333	0,2	-0,547907
34,226667	0,2	-0,541545
34,230000	0,2	-0,535123
34,233333	0,2	-0,528661
34,236667	0,2	-0,522329
34,240000	0,2	-0,516717
34,243333	0,2	-0,512615
34,246667	0,2	-0,510439
34,250000	0,2	-0,510156
34,253333	0,2	-0,511601
34,256667	0,2	-0,514323
34,260000	0,2	-0,517223
34,263333	0,2	-0,518839
34,266667	0,2	-0,518265
34,270000	0,2	-0,515806
34,273333	0,2	-0,512639
34,276667	0,2	-0,509837
34,280000	0,2	-0,507708
34,283333	0,2	-0,505735
34,286667	0,2	-0,503008
34,290000	0,2	-0,498761
34,293333	0,2	-0,492627
34,296667	0,2	-0,484840
34,300000	0,2	-0,476237
34,303333	0,2	-0,467702
34,306667	0,2	-0,459803
34,310000	0,2	-0,452923
34,313333	0,2	-0,447157
34,316667	0,2	-0,442292
34,320000	0,2	-0,438407
34,323333	0,2	-0,436074
34,326667	0,2	-0,435454
34,330000	0,2	-0,435644
34,333333	0,2	-0,435389
34,336667	0,2	-0,434208
34,340000	0,2	-0,432487
34,343333	0,2	-0,430723
34,346667	0,2	-0,428984
34,350000	0,2	-0,426983
34,353333	0,2	-0,424708
34,356667	0,2	-0,422647
34,360000	0,2	-0,421008
34,363333	0,2	-0,419128
34,366667	0,2	-0,415904
34,370000	0,2	-0,410657
34,373333	0,2	-0,403541
34,376667	0,2	-0,395222
34,380000	0,2	-0,386410
34,383333	0,2	-0,377571
34,386667	0,2	-0,368858
34,390000	0,2	-0,360391
34,393333	0,2	-0,352498
34,396667	0,2	-0,345825
34,400000	0,2	-0,341255
34,403333	0,2	-0,339260
34,406667	0,2	-0,339208
34,410000	0,2	-0,339692
34,413333	0,2	-0,339472
34,416667	0,2	-0,338012
34,420000	0,2	-0,335504
34,423333	0,2	-0,332732
34,426667	0,2	-0,330718
34,430000	0,2	-0,330027
34,433333	0,2	-0,330211
34,436667	0,2	-0,330020
34,440000	0,2	-0,328323
34,443333	0,2	-0,324865
34,446667	0,2	-0,320073
34,450000	0,2	-0,314436
34,453333	0,2	-0,308468
34,456667	0,2	-0,302851
34,460000	0,2	-0,298074
34,463333	0,2	-0,293896
34,466667	0,2	-0,289483
34,470000	0,2	-0,284244
34,473333	0,2	-0,278329
34,476667	0,2	-0,272392
34,480000	0,2	-0,267273
34,483333	0,2	-0,263724
34,486667	0,2	-0,262075
34,490000	0,2	-0,262249
34,493333	0,2	-0,263941
34,496667	0,2	-0,266359
34,500000	0,2	-0,268022
34,503333	0,2	-0,267644
34,506667	0,2	-0,265549
34,510000	0,2	-0,263559
34,513333	0,2	-0,262956
34,516667	0,2	-0,263080
34,520000	0,2	-0,262120
34,523333	0,2	-0,258683
34,526667	0,2	-0,252641
34,530000	0,2	-0,244907
34,533333	0,2	-0,236625
34,536667	0,2	-0,228582
34,540000	0,2	-0,221030
34,543333	0,2	-0,213833
34,546667	0,2	-0,206942
34,550000	0,2	-0,200846
34,553333	0,2	-0,196418
34,556667	0,2	-0,194092
34,560000	0,2	-0,193374
34,563333	0,2	-0,193252
34,566667	0,2	-0,192895
34,570000	0,2	-0,192123
34,573333	0,2	-0,191284
34,576667	0,2	-0,190890
34,580000	0,2	-0,191502
34,583333	0,2	-0,193365
34,586667	0,2	-0,195910
34,590000	0,2	-0,198074
34,593333	0,2	-0,199023
34,596667	0,2	-0,198403
34,600000	0,2	-0,196227
34,603333	0,2	-0,192632
34,606667	0,2	-0,187656
34,610000	0,2	-0,181497
34,613333	0,2	-0,175100
34,616667	0,2	-0,169867
34,620000	0,2	-0,166443
34,623333	0,2	-0,164187
34,626667	0,2	-0,161977
34,630000	0,2	-0,159361
34,633333	0,2	-0,156948
34,636667	0,2	-0,155847
34,640000	0,2	-0,156735
34,643333	0,2	-0,159317
34,646667	0,2	-0,162498
34,650000	0,2	-0,164933
34,653333	0,2	-0,165479
34,656667	0,2	-0,163566
34,660000	0,2	-0,159675
34,663333	0,2	-0,155389
34,666667	0,2	-0,152442
34,670000	0,2	-0,151437
34,673333	0,2	-0,151536
34,676667	0,2	-0,151200
34,680000	0,2	-0,149042
34,683333	0,2	-0,144577
34,686667	0,2	-0,138514
34,690000	0,2	-0,132084
34,693333	0,2	-0,126127
34,696667	0,2	-0,120764
34,700000	0,2	-0,115601
34,703333	0,2	-0,110350
34,706667	0,2	-0,105231
34,710000	0,2	-0,100559
34,713333	0,2	-0,096406
34,716667	0,2	-0,092885
34,720000	0,2	-0,090133
34,723333	0,2	-0,088022
34,726667	0,2	-0,086531
34,730000	0,2	-0,086008
34,733333	0,2	-0,086446
34,736667	0,2	-0,087139
34,740000	0,2	-0,087403
34,743333	0,2	-0,087002
34,746667	0,2	-0,085959
34,750000	0,2	-0,084359
34,753333	0,2	-0,082110
34,756667	0,2	-0,078771
34,760000	0,2	-0,073917
34,763333	0,2	-0,067756
34,766667	0,2	-0,061283
34,770000	0,2	-0,055835
34,773333	0,2	-0,052250
34,776667	0,2	-0,050179
34,780000	0,2	-0,048306
34,783333	0,2	-0,045317
34,786667	0,2	-0,040905
34,790000	0,2	-0,036061
34,793333	0,2	-0,032172
34,796667	0,2	-0,029969
34,800000	0,2	-0,029432
34,803333	0,2	-0,030082
34,806667	0,2	-0,031145
34,810000	0,2	-0,031769
34,813333	0,2	-0,031360
34,816667	0,2	-0,029818
34,820000	0,2	-0,027496
34,823333	0,2	-0,024844
34,826667	0,2	-0,022060
34,830000	0,2	-0,019081
34,833333	0,2	-0,015709
34,836667	0,2	-0,011727
34,840000	0,2	-0,007041
34,843333	0,2	-0,001578
34,846667	0,2	0,004870
34,850000	0,2	0,012330
34,853333	0,2	0,020211
34,856667	0,2	0,027669
34,860000	0,2	0,034654
34,863333	0,2	0,042077
34,866667	0,2	0,050464
34,870000	0,2	0,059019
34,873333	0,2	0,066488
34,876667	0,2	0,072184
34,880000	0,2	0,075845
34,883333	0,2	0,077326
34,886667	0,2	0,076842
34,890000	0,2	0,075121
34,893333	0,2	0,073243
34,896667	0,2	0,072237
34,900000	0,2	0,072458
34,903333	0,2	0,073346
34,906667	0,2	0,074060
34,910000	0,2	0,074283
34,913333	0,2	0,074428
34,916667	0,2	0,075275
34,920000	0,2	0,077457
34,923333	0,2	0,081181
34,926667	0,2	0,086418
34,930000	0,2	0,093243
34,933333	0,2	0,101669
34,936667	0,2	0,111078
34,940000	0,2	0,120117
34,943333	0,2	0,127285
34,946667	0,2	0,131593
34,950000	0,2	0,132980
34,953333	0,2	0,132326
34,956667	0,2	0,130872
34,960000	0,2	0,129725
34,963333	0,2	0,129659
34,966667	0,2	0,130861
34,970000	0,2	0,132738
34,973333	0,2	0,134211
34,976667	0,2	0,134650
34,980000	0,2	0,134648
34,983333	0,2	0,135504
34,986667	0,2	0,137937
34,990000	0,2	0,141720
34,993333	0,2	0,146261
34,996667	0,2	0,151245
35,000000	0,2	0,156938
35,003333	0,2	0,163739
35,006667	0,2	0,171267
35,010000	0,2	0,178454
35,013333	0,2	0,184616
35,016667	0,2	0,189867
35,020000	0,2	0,194551
35,023333	0,2	0,198677
35,026667	0,2	0,201764
35,030000	0,2	0,203105
35,033333	0,2	0,202445
35,036667	0,2	0,200319
35,040000	0,2	0,197573
35,043333	0,2	0,194805
35,046667	0,2	0,192466
35,050000	0,2	0,191274
35,053333	0,2	0,191876
35,056667	0,2	0,193904
35,060000	0,2	0,196133
35,063333	0,2	0,197820
35,066667	0,2	0,199423
35,070000	0,2	0,202120
35,073333	0,2	0,206814
35,076667	0,2	0,213589
35,080000	0,2	0,222051
35,083333	0,2	0,231705
35,086667	0,2	0,241848
35,090000	0,2	0,251501
35,093333	0,2	0,259769
35,096667	0,2	0,266227
35,100000	0,2	0,271119
35,103333	0,2	0,275306
35,106667	0,2	0,279699
35,110000	0,2	0,284538
35,113333	0,2	0,289231
35,116667	0,2	0,292784
35,120000	0,2	0,294394
35,123333	0,2	0,293845
35,126667	0,2	0,291452
35,130000	0,2	0,287780
35,133333	0,2	0,283635
35,136667	0,2	0,280018
35,140000	0,2	0,277559
35,143333	0,2	0,276167
35,146667	0,2	0,275542
35,150000	0,2	0,275824
35,153333	0,2	0,277481
35,156667	0,2	0,280682
35,160000	0,2	0,285062
35,163333	0,2	0,290150
35,166667	0,2	0,295623
35,170000	0,2	0,301185
35,173333	0,2	0,306684
35,176667	0,2	0,311996
35,180000	0,2	0,316629
35,183333	0,2	0,320075
35,186667	0,2	0,322304
35,190000	0,2	0,323676
35,193333	0,2	0,325090
35,196667	0,2	0,328206
35,200000	0,2	0,334715
35,203333	0,2	0,345153
35,206667	0,2	0,358638
35,210000	0,2	0,373557
35,213333	0,2	0,388374
35,216667	0,2	0,402329
35,220000	0,2	0,415764
35,223333	0,2	0,429471
35,226667	0,2	0,443576
35,230000	0,2	0,457219
35,233333	0,2	0,469058
35,236667	0,2	0,477855
35,240000	0,2	0,482941
35,243333	0,2	0,484243
35,246667	0,2	0,481845
35,250000	0,2	0,475924
35,253333	0,2	0,467056
35,256667	0,2	0,456232
35,260000	0,2	0,444510
35,263333	0,2	0,432655
35,266667	0,2	0,421022
35,270000	0,2	0,409680
35,273333	0,2	0,398623
35,276667	0,2	0,388023
35,280000	0,2	0,378304
35,283333	0,2	0,369936
35,286667	0,2	0,363065
35,290000	0,2	0,357257
35,293333	0,2	0,351804
35,296667	0,2	0,346404
35,300000	0,2	0,341428
35,303333	0,2	0,337568
35,306667	0,2	0,335293
35,310000	0,2	0,334473
35,313333	0,2	0,334368
35,316667	0,2	0,334111
35,320000	0,2	0,333423
35,323333	0,2	0,332732
35,326667	0,2	0,332309
35,330000	0,2	0,331500
35,333333	0,2	0,329426
35,336667	0,2	0,326007
35,340000	0,2	0,321572
35,343333	0,2	0,316194
35,346667	0,2	0,310058
35,350000	0,2	0,303766
35,353333	0,2	0,297893
35,356667	0,2	0,292554
35,360000	0,2	0,287562
35,363333	0,2	0,282835
35,366667	0,2	0,278381
35,370000	0,2	0,274171
35,373333	0,2	0,270349
35,376667	0,2	0,267357
35,380000	0,2	0,265623
35,383333	0,2	0,265226
35,386667	0,2	0,265962
35,390000	0,2	0,267569
35,393333	0,2	0,269665
35,396667	0,2	0,271750
35,400000	0,2	0,273417
35,403333	0,2	0,274545
35,406667	0,2	0,275402
35,410000	0,2	0,276371
35,413333	0,2	0,277473
35,416667	0,2	0,278085
35,420000	0,2	0,277128
35,423333	0,2	0,273813
35,426667	0,2	0,268217
35,430000	0,2	0,261210
35,433333	0,2	0,254214
35,436667	0,2	0,248691
35,440000	0,2	0,245312
35,443333	0,2	0,243768
35,446667	0,2	0,243247
35,450000	0,2	0,242828
35,453333	0,2	0,241820
35,456667	0,2	0,240218
35,460000	0,2	0,238789
35,463333	0,2	0,238454
35,466667	0,2	0,239568
35,470000	0,2	0,241850
35,473333	0,2	0,244758
35,476667	0,2	0,247799
35,480000	0,2	0,250600
35,483333	0,2	0,253198
35,486667	0,2	0,256309
35,490000	0,2	0,260694
35,493333	0,2	0,266150
35,496667	0,2	0,271615
35,500000	0,2	0,276070
35,503333	0,2	0,278890
35,506667	0,2	0,279683
35,510000	0,2	0,278278
35,513333	0,2	0,274821
35,516667	0,2	0,269576
35,520000	0,2	0,262666
35,523333	0,2	0,254342
35,526667	0,2	0,245442
35,530000	0,2	0,236963
35,533333	0,2	0,229119
35,536667	0,2	0,221462
35,540000	0,2	0,213854
35,543333	0,2	0,206844
35,546667	0,2	0,201194
35,550000	0,2	0,197303
35,553333	0,2	0,195054
35,556667	0,2	0,194000
35,560000	0,2	0,193650
35,563333	0,2	0,193689
35,566667	0,2	0,193771
35,570000	0,2	0,193282
35,573333	0,2	0,191768
35,576667	0,2	0,189312
35,580000	0,2	0,186096
35,583333	0,2	0,181979
35,586667	0,2	0,176772
35,590000	0,2	0,170558
35,593333	0,2	0,163596
35,596667	0,2	0,156282
35,600000	0,2	0,149235
35,603333	0,2	0,143099
35,606667	0,2	0,138085
35,610000	0,2	0,133966
35,613333	0,2	0,130665
35,616667	0,2	0,128398
35,620000	0,2	0,127174
35,623333	0,2	0,126589
35,626667	0,2	0,126062
35,630000	0,2	0,125129
35,633333	0,2	0,123719
35,636667	0,2	0,122108
35,640000	0,2	0,120573
35,643333	0,2	0,119085
35,646667	0,2	0,117290
35,650000	0,2	0,114850
35,653333	0,2	0,111615
35,656667	0,2	0,107440
35,660000	0,2	0,102126
35,663333	0,2	0,095501
35,666667	0,2	0,087485
35,670000	0,2	0,078256
35,673333	0,2	0,068470
35,676667	0,2	0,059239
35,680000	0,2	0,051611
35,683333	0,2	0,045891
35,686667	0,2	0,041578
35,690000	0,2	0,037727
35,693333	0,2	0,033380
35,696667	0,2	0,028189
35,700000	0,2	0,022768
35,703333	0,2	0,018307
35,706667	0,2	0,015690
35,710000	0,2	0,014684
35,713333	0,2	0,014153
35,716667	0,2	0,013224
35,720000	0,2	0,011843
35,723333	0,2	0,010462
35,726667	0,2	0,009654
35,730000	0,2	0,009536
35,733333	0,2	0,009265
35,736667	0,2	0,007593
35,740000	0,2	0,003864
35,743333	0,2	-0,001843
35,746667	0,2	-0,009198
35,750000	0,2	-0,017881
35,753333	0,2	-0,027341
35,756667	0,2	-0,036483
35,760000	0,2	-0,044080
35,763333	0,2	-0,049733
35,766667	0,2	-0,054238
35,770000	0,2	-0,058935
35,773333	0,2	-0,064738
35,776667	0,2	-0,071688
35,780000	0,2	-0,079196
35,783333	0,2	-0,086351
35,786667	0,2	-0,092099
35,790000	0,2	-0,095740
35,793333	0,2	-0,097400
35,796667	0,2	-0,097854
35,800000	0,2	-0,098056
35,803333	0,2	-0,098914
35,806667	0,2	-0,101067
35,810000	0,2	-0,104659
35,813333	0,2	-0,109665
35,816667	0,2	-0,116327
35,820000	0,2	-0,124946
35,823333	0,2	-0,135435
35,826667	0,2	-0,147120
35,830000	0,2	-0,158793
35,833333	0,2	-0,169074
35,836667	0,2	-0,176913
35,840000	0,2	-0,182033
35,843333	0,2	-0,185254
35,846667	0,2	-0,188285
35,850000	0,2	-0,192678
35,853333	0,2	-0,198647
35,856667	0,2	-0,205001
35,860000	0,2	-0,210259
35,863333	0,2	-0,213775
35,866667	0,2	-0,215910
35,870000	0,2	-0,217479
35,873333	0,2	-0,219275
35,876667	0,2	-0,221755
35,880000	0,2	-0,224804
35,883333	0,2	-0,227958
35,886667	0,2	-0,230909
35,890000	0,2	-0,233718
35,893333	0,2	-0,236618
35,896667	0,2	-0,239751
35,900000	0,2	-0,243156
35,903333	0,2	-0,247131
35,906667	0,2	-0,252298
35,910000	0,2	-0,258853
35,913333	0,2	-0,266113
35,916667	0,2	-0,273071
35,920000	0,2	-0,279068
35,923333	0,2	-0,283971
35,926667	0,2	-0,288014
35,930000	0,2	-0,291418
35,933333	0,2	-0,294051
35,936667	0,2	-0,295552
35,940000	0,2	-0,295738
35,943333	0,2	-0,294841
35,946667	0,2	-0,293590
35,950000	0,2	-0,292904
35,953333	0,2	-0,293292
35,956667	0,2	-0,294727
35,960000	0,2	-0,297012
35,963333	0,2	-0,299866
35,966667	0,2	-0,303040
35,970000	0,2	-0,306740
35,973333	0,2	-0,311601
35,976667	0,2	-0,318046
35,980000	0,2	-0,325899
35,983333	0,2	-0,334669
35,986667	0,2	-0,343876
35,990000	0,2	-0,353027
35,993333	0,2	-0,361670
35,996667	0,2	-0,369562
36,000000	0,2	-0,376566
36,003333	0,2	-0,382654
36,006667	0,2	-0,388050
36,010000	0,2	-0,393030
36,013333	0,2	-0,397717
36,016667	0,2	-0,402032
36,020000	0,2	-0,405763
36,023333	0,2	-0,408849
36,026667	0,2	-0,411413
36,030000	0,2	-0,413540
36,033333	0,2	-0,415253
36,036667	0,2	-0,416575
36,040000	0,2	-0,417614
36,043333	0,2	-0,418643
36,046667	0,2	-0,420059
36,050000	0,2	-0,422356
36,053333	0,2	-0,426013
36,056667	0,2	-0,431091
36,060000	0,2	-0,437165
36,063333	0,2	-0,443784
36,066667	0,2	-0,450693
36,070000	0,2	-0,457613
36,073333	0,2	-0,464090
36,076667	0,2	-0,469733
36,080000	0,2	-0,474617
36,083333	0,2	-0,479035
36,086667	0,2	-0,482991
36,090000	0,2	-0,486480
36,093333	0,2	-0,489768
36,096667	0,2	-0,493014
36,100000	0,2	-0,496142
36,103333	0,2	-0,499174
36,106667	0,2	-0,502242
36,110000	0,2	-0,505252
36,113333	0,2	-0,507847
36,116667	0,2	-0,509695
36,120000	0,2	-0,510716
36,123333	0,2	-0,511249
36,126667	0,2	-0,512043
36,130000	0,2	-0,513951
36,133333	0,2	-0,517461
36,136667	0,2	-0,522447
36,140000	0,2	-0,528425
36,143333	0,2	-0,534977
36,146667	0,2	-0,541746
36,150000	0,2	-0,548230
36,153333	0,2	-0,553883
36,156667	0,2	-0,558447
36,160000	0,2	-0,562105
36,163333	0,2	-0,565320
36,166667	0,2	-0,568403
36,170000	0,2	-0,571253
36,173333	0,2	-0,573622
36,176667	0,2	-0,575454
36,180000	0,2	-0,576834
36,183333	0,2	-0,577890
36,186667	0,2	-0,578856
36,190000	0,2	-0,580039
36,193333	0,2	-0,581885
36,196667	0,2	-0,584913
36,200000	0,2	-0,589074
36,203333	0,2	-0,593580
36,206667	0,2	-0,597697
36,210000	0,2	-0,601229
36,213333	0,2	-0,604411
36,216667	0,2	-0,607745
36,220000	0,2	-0,611635
36,223333	0,2	-0,616072
36,226667	0,2	-0,620669
36,230000	0,2	-0,624814
36,233333	0,2	-0,628089
36,236667	0,2	-0,630763
36,240000	0,2	-0,633522
36,243333	0,2	-0,636765
36,246667	0,2	-0,640468
36,250000	0,2	-0,644352
36,253333	0,2	-0,647953
36,256667	0,2	-0,650890
36,260000	0,2	-0,653120
36,263333	0,2	-0,654784
36,266667	0,2	-0,656060
36,270000	0,2	-0,657211
36,273333	0,2	-0,658523
36,276667	0,2	-0,660037
36,280000	0,2	-0,661460
36,283333	0,2	-0,662551
36,286667	0,2	-0,663436
36,290000	0,2	-0,664427
36,293333	0,2	-0,665901
36,296667	0,2	-0,668332
36,300000	0,2	-0,671880
36,303333	0,2	-0,676093
36,306667	0,2	-0,680399
36,310000	0,2	-0,684499
36,313333	0,2	-0,688219
36,316667	0,2	-0,691517
36,320000	0,2	-0,694557
36,323333	0,2	-0,697583
36,326667	0,2	-0,700714
36,330000	0,2	-0,703791
36,333333	0,2	-0,706395
36,336667	0,2	-0,708214
36,340000	0,2	-0,709506
36,343333	0,2	-0,710799
36,346667	0,2	-0,712040
36,350000	0,2	-0,712842
36,353333	0,2	-0,713405
36,356667	0,2	-0,714312
36,360000	0,2	-0,715846
36,363333	0,2	-0,718114
36,366667	0,2	-0,721168
36,370000	0,2	-0,724595
36,373333	0,2	-0,727543
36,376667	0,2	-0,729526
36,380000	0,2	-0,730948
36,383333	0,2	-0,732549
36,386667	0,2	-0,734648
36,390000	0,2	-0,737196
36,393333	0,2	-0,740183
36,396667	0,2	-0,743581
36,400000	0,2	-0,747005
36,403333	0,2	-0,749811
36,406667	0,2	-0,751677
36,410000	0,2	-0,752859
36,413333	0,2	-0,753767
36,416667	0,2	-0,754585
36,420000	0,2	-0,755412
36,423333	0,2	-0,756406
36,426667	0,2	-0,757549
36,430000	0,2	-0,758590
36,433333	0,2	-0,759437
36,436667	0,2	-0,760199
36,440000	0,2	-0,760825
36,443333	0,2	-0,761194
36,446667	0,2	-0,761453
36,450000	0,2	-0,762027
36,453333	0,2	-0,763382
36,456667	0,2	-0,765816
36,460000	0,2	-0,769325
36,463333	0,2	-0,773388
36,466667	0,2	-0,777148
36,470000	0,2	-0,780128
36,473333	0,2	-0,782404
36,476667	0,2	-0,784119
36,480000	0,2	-0,785313
36,483333	0,2	-0,786011
36,486667	0,2	-0,786199
36,490000	0,2	-0,786035
36,493333	0,2	-0,786058
36,496667	0,2	-0,786915
36,500000	0,2	-0,788853
36,503333	0,2	-0,791467
36,506667	0,2	-0,793875
36,510000	0,2	-0,795214
36,513333	0,2	-0,795248
36,516667	0,2	-0,794597
36,520000	0,2	-0,794137
36,523333	0,2	-0,794292
36,526667	0,2	-0,794923
36,530000	0,2	-0,795729
36,533333	0,2	-0,796762
36,536667	0,2	-0,798500
36,540000	0,2	-0,801330
36,543333	0,2	-0,805079
36,546667	0,2	-0,809110
36,550000	0,2	-0,812786
36,553333	0,2	-0,815814
36,556667	0,2	-0,818207
36,560000	0,2	-0,819946
36,563333	0,2	-0,820874
36,566667	0,2	-0,821162
36,570000	0,2	-0,821352
36,573333	0,2	-0,821583
36,576667	0,2	-0,821453
36,580000	0,2	-0,820812
36,583333	0,2	-0,820110
36,586667	0,2	-0,819983
36,590000	0,2	-0,820793
36,593333	0,2	-0,822478
36,596667	0,2	-0,824666
36,600000	0,2	-0,826874
36,603333	0,2	-0,828706
36,606667	0,2	-0,829938
36,610000	0,2	-0,830443
36,613333	0,2	-0,830161
36,616667	0,2	-0,829193
36,620000	0,2	-0,827837
36,623333	0,2	-0,826681
36,626667	0,2	-0,826476
36,630000	0,2	-0,827522
36,633333	0,2	-0,829441
36,636667	0,2	-0,831604
36,640000	0,2	-0,833320
36,643333	0,2	-0,833929
36,646667	0,2	-0,833268
36,650000	0,2	-0,832028
36,653333	0,2	-0,831292
36,656667	0,2	-0,831734
36,660000	0,2	-0,833364
36,663333	0,2	-0,835729
36,666667	0,2	-0,838146
36,670000	0,2	-0,840027
36,673333	0,2	-0,841112
36,676667	0,2	-0,841452
36,680000	0,2	-0,841191
36,683333	0,2	-0,840465
36,686667	0,2	-0,839618
36,690000	0,2	-0,839301
36,693333	0,2	-0,840126
36,696667	0,2	-0,842182
36,700000	0,2	-0,844875
36,703333	0,2	-0,847288
36,706667	0,2	-0,848827
36,710000	0,2	-0,849625
36,713333	0,2	-0,850085
36,716667	0,2	-0,850123
36,720000	0,2	-0,849379
36,723333	0,2	-0,847773
36,726667	0,2	-0,845430
36,730000	0,2	-0,842496
36,733333	0,2	-0,839209
36,736667	0,2	-0,835517
36,740000	0,2	-0,830559
36,743333	0,2	-0,823314
36,746667	0,2	-0,813702
36,750000	0,2	-0,802387
36,753333	0,2	-0,789900
36,756667	0,2	-0,776413
36,760000	0,2	-0,762025
36,763333	0,2	-0,747017
36,766667	0,2	-0,731817
36,770000	0,2	-0,716928
36,773333	0,2	-0,703038
36,776667	0,2	-0,690913
36,780000	0,2	-0,680918
36,783333	0,2	-0,672805
36,786667	0,2	-0,666100
36,790000	0,2	-0,660717
36,793333	0,2	-0,657126
36,796667	0,2	-0,655880
36,800000	0,2	-0,657260
36,803333	0,2	-0,661468
36,806667	0,2	-0,668682
36,810000	0,2	-0,678585
36,813333	0,2	-0,690053
36,816667	0,2	-0,701639
36,820000	0,2	-0,712427
36,823333	0,2	-0,722219
36,826667	0,2	-0,731150
36,830000	0,2	-0,739543
36,833333	0,2	-0,747904
36,836667	0,2	-0,756557
36,840000	0,2	-0,765291
36,843333	0,2	-0,773561
36,846667	0,2	-0,781111
36,850000	0,2	-0,788184
36,853333	0,2	-0,794915
36,856667	0,2	-0,800946
36,860000	0,2	-0,805955
36,863333	0,2	-0,810124
36,866667	0,2	-0,814015
36,870000	0,2	-0,818349
36,873333	0,2	-0,823560
36,876667	0,2	-0,829294
36,880000	0,2	-0,834592
36,883333	0,2	-0,838479
36,886667	0,2	-0,840377
36,890000	0,2	-0,840263
36,893333	0,2	-0,838665
36,896667	0,2	-0,836613
36,900000	0,2	-0,835351
36,903333	0,2	-0,835664
36,906667	0,2	-0,837433
36,910000	0,2	-0,839902
36,913333	0,2	-0,842269
36,916667	0,2	-0,844161
36,920000	0,2	-0,845658
36,923333	0,2	-0,846961
36,926667	0,2	-0,848238
36,930000	0,2	-0,849574
36,933333	0,2	-0,850875
36,936667	0,2	-0,852012
36,940000	0,2	-0,853051
36,943333	0,2	-0,854165
36,946667	0,2	-0,855413
36,950000	0,2	-0,856734
36,953333	0,2	-0,857919
36,956667	0,2	-0,858563
36,960000	0,2	-0,858319
36,963333	0,2	-0,857242
36,966667	0,2	-0,855798
36,970000	0,2	-0,854503
36,973333	0,2	-0,853502
36,976667	0,2	-0,852532
36,980000	0,2	-0,851391
36,983333	0,2	-0,850288
36,986667	0,2	-0,849533
36,990000	0,2	-0,849047
36,993333	0,2	-0,848622
36,996667	0,2	-0,848540
37,000000	0,2	-0,849365
37,003333	0,2	-0,851109
37,006667	0,2	-0,853062
37,010000	0,2	-0,854473
37,013333	0,2	-0,855138
37,016667	0,2	-0,855329
37,020000	0,2	-0,855515
37,023333	0,2	-0,856200
37,026667	0,2	-0,857706
37,030000	0,2	-0,860011
37,033333	0,2	-0,862711
37,036667	0,2	-0,865170
37,040000	0,2	-0,866848
37,043333	0,2	-0,867399
37,046667	0,2	-0,866623
37,050000	0,2	-0,864632
37,053333	0,2	-0,861880
37,056667	0,2	-0,859045
37,060000	0,2	-0,857070
37,063333	0,2	-0,856891
37,066667	0,2	-0,858601
37,070000	0,2	-0,861081
37,073333	0,2	-0,862787
37,076667	0,2	-0,862942
37,080000	0,2	-0,862099
37,083333	0,2	-0,861542
37,086667	0,2	-0,862019
37,090000	0,2	-0,863312
37,093333	0,2	-0,864879
37,096667	0,2	-0,866336
37,100000	0,2	-0,867507
37,103333	0,2	-0,868612
37,106667	0,2	-0,870237
37,110000	0,2	-0,872739
37,113333	0,2	-0,875708
37,116667	0,2	-0,878146
37,120000	0,2	-0,879356
37,123333	0,2	-0,879589
37,126667	0,2	-0,879589
37,130000	0,2	-0,879793
37,133333	0,2	-0,880208
37,136667	0,2	-0,880598
37,140000	0,2	-0,880757
37,143333	0,2	-0,880807
37,146667	0,2	-0,880933
37,150000	0,2	-0,881092
37,153333	0,2	-0,881300
37,156667	0,2	-0,881738
37,160000	0,2	-0,882386
37,163333	0,2	-0,882920
37,166667	0,2	-0,883095
37,170000	0,2	-0,883095
37,173333	0,2	-0,883339
37,176667	0,2	-0,884037
37,180000	0,2	-0,885159
37,183333	0,2	-0,886560
37,186667	0,2	-0,887818
37,190000	0,2	-0,888424
37,193333	0,2	-0,888330
37,196667	0,2	-0,887922
37,200000	0,2	-0,887607
37,203333	0,2	-0,887637
37,206667	0,2	-0,888144
37,210000	0,2	-0,889188
37,213333	0,2	-0,890632
37,216667	0,2	-0,892142
37,220000	0,2	-0,893572
37,223333	0,2	-0,895075
37,226667	0,2	-0,896645
37,230000	0,2	-0,897844
37,233333	0,2	-0,898053
37,236667	0,2	-0,897021
37,240000	0,2	-0,895210
37,243333	0,2	-0,893516
37,246667	0,2	-0,892719
37,250000	0,2	-0,893099
37,253333	0,2	-0,894397
37,256667	0,2	-0,896162
37,260000	0,2	-0,898043
37,263333	0,2	-0,899760
37,266667	0,2	-0,901034
37,270000	0,2	-0,901609
37,273333	0,2	-0,901314
37,276667	0,2	-0,900138
37,280000	0,2	-0,898428
37,283333	0,2	-0,896854
37,286667	0,2	-0,895782
37,290000	0,2	-0,895044
37,293333	0,2	-0,894485
37,296667	0,2	-0,894232
37,300000	0,2	-0,894505
37,303333	0,2	-0,895434
37,306667	0,2	-0,896912
37,310000	0,2	-0,898622
37,313333	0,2	-0,900165
37,316667	0,2	-0,901094
37,320000	0,2	-0,901058
37,323333	0,2	-0,900081
37,326667	0,2	-0,898615
37,330000	0,2	-0,897297
37,333333	0,2	-0,896639
37,336667	0,2	-0,896823
37,340000	0,2	-0,897603
37,343333	0,2	-0,898470
37,346667	0,2	-0,899065
37,350000	0,2	-0,899256
37,353333	0,2	-0,898858
37,356667	0,2	-0,897531
37,360000	0,2	-0,895258
37,363333	0,2	-0,892882
37,366667	0,2	-0,891525
37,370000	0,2	-0,891509
37,373333	0,2	-0,892296
37,376667	0,2	-0,893134
37,380000	0,2	-0,893596
37,383333	0,2	-0,893751
37,386667	0,2	-0,893754
37,390000	0,2	-0,893466
37,393333	0,2	-0,892863
37,396667	0,2	-0,892441
37,400000	0,2	-0,892742
37,403333	0,2	-0,893675
37,406667	0,2	-0,894547
37,410000	0,2	-0,894605
37,413333	0,2	-0,893606
37,416667	0,2	-0,892087
37,420000	0,2	-0,891058
37,423333	0,2	-0,891267
37,426667	0,2	-0,892662
37,430000	0,2	-0,894405
37,433333	0,2	-0,895396
37,436667	0,2	-0,895083
37,440000	0,2	-0,893905
37,443333	0,2	-0,892885
37,446667	0,2	-0,892737
37,450000	0,2	-0,893380
37,453333	0,2	-0,894202
37,456667	0,2	-0,894612
37,460000	0,2	-0,894351
37,463333	0,2	-0,893545
37,466667	0,2	-0,892546
37,470000	0,2	-0,891631
37,473333	0,2	-0,890887
37,476667	0,2	-0,890468
37,480000	0,2	-0,890691
37,483333	0,2	-0,891722
37,486667	0,2	-0,893340
37,490000	0,2	-0,895068
37,493333	0,2	-0,896456
37,496667	0,2	-0,897249
37,500000	0,2	-0,897400
37,503333	0,2	-0,897095
37,506667	0,2	-0,896752
37,510000	0,2	-0,896747
37,513333	0,2	-0,896892
37,516667	0,2	-0,896523
37,520000	0,2	-0,895387
37,523333	0,2	-0,893996
37,526667	0,2	-0,892959
37,530000	0,2	-0,892424
37,533333	0,2	-0,892309
37,536667	0,2	-0,892692
37,540000	0,2	-0,893740
37,543333	0,2	-0,895484
37,546667	0,2	-0,897699
37,550000	0,2	-0,899821
37,553333	0,2	-0,901171
37,556667	0,2	-0,901281
37,560000	0,2	-0,899975
37,563333	0,2	-0,897529
37,566667	0,2	-0,894843
37,570000	0,2	-0,892991
37,573333	0,2	-0,892562
37,576667	0,2	-0,893408
37,580000	0,2	-0,894761
37,583333	0,2	-0,895667
37,586667	0,2	-0,895577
37,590000	0,2	-0,894539
37,593333	0,2	-0,892893
37,596667	0,2	-0,891101
37,600000	0,2	-0,889714
37,603333	0,2	-0,889111
37,606667	0,2	-0,889213
37,610000	0,2	-0,889594
37,613333	0,2	-0,889817
37,616667	0,2	-0,889704
37,620000	0,2	-0,889375
37,623333	0,2	-0,889117
37,626667	0,2	-0,889210
37,630000	0,2	-0,889730
37,633333	0,2	-0,890504
37,636667	0,2	-0,891292
37,640000	0,2	-0,891910
37,643333	0,2	-0,892159
37,646667	0,2	-0,891773
37,650000	0,2	-0,890685
37,653333	0,2	-0,889390
37,656667	0,2	-0,888699
37,660000	0,2	-0,888862
37,663333	0,2	-0,889277
37,666667	0,2	-0,889392
37,670000	0,2	-0,889309
37,673333	0,2	-0,889289
37,676667	0,2	-0,889330
37,680000	0,2	-0,889407
37,683333	0,2	-0,889653
37,686667	0,2	-0,890228
37,690000	0,2	-0,891093
37,693333	0,2	-0,892012
37,696667	0,2	-0,892797
37,700000	0,2	-0,893427
37,703333	0,2	-0,893910
37,706667	0,2	-0,894177
37,710000	0,2	-0,894142
37,713333	0,2	-0,893692
37,716667	0,2	-0,892807
37,720000	0,2	-0,891763
37,723333	0,2	-0,890905
37,726667	0,2	-0,890392
37,730000	0,2	-0,890201
37,733333	0,2	-0,889930
37,736667	0,2	-0,889019
37,740000	0,2	-0,887529
37,743333	0,2	-0,886132
37,746667	0,2	-0,885405
37,750000	0,2	-0,885626
37,753333	0,2	-0,886710
37,756667	0,2	-0,888041
37,760000	0,2	-0,888952
37,763333	0,2	-0,889358
37,766667	0,2	-0,889404
37,770000	0,2	-0,888906
37,773333	0,2	-0,887664
37,776667	0,2	-0,886031
37,780000	0,2	-0,884884
37,783333	0,2	-0,885015
37,786667	0,2	-0,886425
37,790000	0,2	-0,888257
37,793333	0,2	-0,889533
37,796667	0,2	-0,889874
37,800000	0,2	-0,889588
37,803333	0,2	-0,889180
37,806667	0,2	-0,888926
37,810000	0,2	-0,889002
37,813333	0,2	-0,889538
37,816667	0,2	-0,890237
37,820000	0,2	-0,890379
37,823333	0,2	-0,889434
37,826667	0,2	-0,887675
37,830000	0,2	-0,886158
37,833333	0,2	-0,885695
37,836667	0,2	-0,886018
37,840000	0,2	-0,886268
37,843333	0,2	-0,885852
37,846667	0,2	-0,884810
37,850000	0,2	-0,883711
37,853333	0,2	-0,883138
37,856667	0,2	-0,883230
37,860000	0,2	-0,883681
37,863333	0,2	-0,884056
37,866667	0,2	-0,884106
37,870000	0,2	-0,883774
37,873333	0,2	-0,883108
37,876667	0,2	-0,882314
37,880000	0,2	-0,881703
37,883333	0,2	-0,881497
37,886667	0,2	-0,881669
37,890000	0,2	-0,881906
37,893333	0,2	-0,881718
37,896667	0,2	-0,880722
37,900000	0,2	-0,879055
37,903333	0,2	-0,877456
37,906667	0,2	-0,876607
37,910000	0,2	-0,876542
37,913333	0,2	-0,876900
37,916667	0,2	-0,877430
37,920000	0,2	-0,877995
37,923333	0,2	-0,878333
37,926667	0,2	-0,878098
37,930000	0,2	-0,877211
37,933333	0,2	-0,876029
37,936667	0,2	-0,875130
37,940000	0,2	-0,874906
37,943333	0,2	-0,875327
37,946667	0,2	-0,876065
37,950000	0,2	-0,876739
37,953333	0,2	-0,877094
37,956667	0,2	-0,877036
37,960000	0,2	-0,876554
37,963333	0,2	-0,875826
37,966667	0,2	-0,875337
37,970000	0,2	-0,875547
37,973333	0,2	-0,876526
37,976667	0,2	-0,877962
37,980000	0,2	-0,879319
37,983333	0,2	-0,880169
37,986667	0,2	-0,880470
37,990000	0,2	-0,880485
37,993333	0,2	-0,880550
37,996667	0,2	-0,880707
38,000000	0,2	-0,880602
38,003333	0,2	-0,879859
38,006667	0,2	-0,878361
38,010000	0,2	-0,876414
38,013333	0,2	-0,874632
38,016667	0,2	-0,873428
38,020000	0,2	-0,872868
38,023333	0,2	-0,872827
38,026667	0,2	-0,873099
38,030000	0,2	-0,873643
38,033333	0,2	-0,874602
38,036667	0,2	-0,875812
38,040000	0,2	-0,876646
38,043333	0,2	-0,876701
38,046667	0,2	-0,876338
38,050000	0,2	-0,876223
38,053333	0,2	-0,876525
38,056667	0,2	-0,876809
38,060000	0,2	-0,876629
38,063333	0,2	-0,875955
38,066667	0,2	-0,875048
38,070000	0,2	-0,874255
38,073333	0,2	-0,873749
38,076667	0,2	-0,873111
38,080000	0,2	-0,871572
38,083333	0,2	-0,868998
38,086667	0,2	-0,866210
38,090000	0,2	-0,864342
38,093333	0,2	-0,864164
38,096667	0,2	-0,865768
38,100000	0,2	-0,868494
38,103333	0,2	-0,871176
38,106667	0,2	-0,872752
38,110000	0,2	-0,872723
38,113333	0,2	-0,871233
38,116667	0,2	-0,868783
38,120000	0,2	-0,865827
38,123333	0,2	-0,862747
38,126667	0,2	-0,859795
38,130000	0,2	-0,856868
38,133333	0,2	-0,853844
38,136667	0,2	-0,851020
38,140000	0,2	-0,848786
38,143333	0,2	-0,847112
38,146667	0,2	-0,845416
38,150000	0,2	-0,842920
38,153333	0,2	-0,839376
38,156667	0,2	-0,835258
38,160000	0,2	-0,831115
38,163333	0,2	-0,826911
38,166667	0,2	-0,822278
38,170000	0,2	-0,817267
38,173333	0,2	-0,812548
38,176667	0,2	-0,809027
38,180000	0,2	-0,807165
38,183333	0,2	-0,806523
38,186667	0,2	-0,806226
38,190000	0,2	-0,805624
38,193333	0,2	-0,804472
38,196667	0,2	-0,802908
38,200000	0,2	-0,801471
38,203333	0,2	-0,801012
38,206667	0,2	-0,802209
38,210000	0,2	-0,804943
38,213333	0,2	-0,808327
38,216667	0,2	-0,811428
38,220000	0,2	-0,813860
38,223333	0,2	-0,815777
38,226667	0,2	-0,817432
38,230000	0,2	-0,818821
38,233333	0,2	-0,819900
38,236667	0,2	-0,820897
38,240000	0,2	-0,822097
38,243333	0,2	-0,823505
38,246667	0,2	-0,825010
38,250000	0,2	-0,826643
38,253333	0,2	-0,828448
38,256667	0,2	-0,830317
38,260000	0,2	-0,832202
38,263333	0,2	-0,834166
38,266667	0,2	-0,836104
38,270000	0,2	-0,837830
38,273333	0,2	-0,839408
38,276667	0,2	-0,841140
38,280000	0,2	-0,843374
38,283333	0,2	-0,846341
38,286667	0,2	-0,849836
38,290000	0,2	-0,852979
38,293333	0,2	-0,854733
38,296667	0,2	-0,854710
38,300000	0,2	-0,853251
38,303333	0,2	-0,851038
38,306667	0,2	-0,848823
38,310000	0,2	-0,847263
38,313333	0,2	-0,846749
38,316667	0,2	-0,847303
38,320000	0,2	-0,848588
38,323333	0,2	-0,849957
38,326667	0,2	-0,850770
38,330000	0,2	-0,851014
38,333333	0,2	-0,851324
38,336667	0,2	-0,852270
38,340000	0,2	-0,853932
38,343333	0,2	-0,856066
38,346667	0,2	-0,858243
38,350000	0,2	-0,859971
38,353333	0,2	-0,860937
38,356667	0,2	-0,860928
38,360000	0,2	-0,859599
38,363333	0,2	-0,856926
38,366667	0,2	-0,853777
38,370000	0,2	-0,851417
38,373333	0,2	-0,850525
38,376667	0,2	-0,850966
38,380000	0,2	-0,852113
38,383333	0,2	-0,853152
38,386667	0,2	-0,853502
38,390000	0,2	-0,853183
38,393333	0,2	-0,852622
38,396667	0,2	-0,852100
38,400000	0,2	-0,851614
38,403333	0,2	-0,851190
38,406667	0,2	-0,850919
38,410000	0,2	-0,850752
38,413333	0,2	-0,850723
38,416667	0,2	-0,851136
38,420000	0,2	-0,852197
38,423333	0,2	-0,853631
38,426667	0,2	-0,854844
38,430000	0,2	-0,855370
38,433333	0,2	-0,855082
38,436667	0,2	-0,854239
38,440000	0,2	-0,853539
38,443333	0,2	-0,853686
38,446667	0,2	-0,854614
38,450000	0,2	-0,855456
38,453333	0,2	-0,855420
38,456667	0,2	-0,854452
38,460000	0,2	-0,852996
38,463333	0,2	-0,851552
38,466667	0,2	-0,850663
38,470000	0,2	-0,850773
38,473333	0,2	-0,851705
38,476667	0,2	-0,852620
38,480000	0,2	-0,852784
38,483333	0,2	-0,852203
38,486667	0,2	-0,851296
38,490000	0,2	-0,850289
38,493333	0,2	-0,849305
38,496667	0,2	-0,848586
38,500000	0,2	-0,848314
38,503333	0,2	-0,848472
38,506667	0,2	-0,848930
38,510000	0,2	-0,849558
38,513333	0,2	-0,850280
38,516667	0,2	-0,850994
38,520000	0,2	-0,851406
38,523333	0,2	-0,851256
38,526667	0,2	-0,850780
38,530000	0,2	-0,850587
38,533333	0,2	-0,851094
38,536667	0,2	-0,852158
38,540000	0,2	-0,853220
38,543333	0,2	-0,853850
38,546667	0,2	-0,853912
38,550000	0,2	-0,853230
38,553333	0,2	-0,851687
38,556667	0,2	-0,849729
38,560000	0,2	-0,848254
38,563333	0,2	-0,847971
38,566667	0,2	-0,849051
38,570000	0,2	-0,851016
38,573333	0,2	-0,852877
38,576667	0,2	-0,853685
38,580000	0,2	-0,853126
38,583333	0,2	-0,851733
38,586667	0,2	-0,850446
38,590000	0,2	-0,849722
38,593333	0,2	-0,849265
38,596667	0,2	-0,848825
38,600000	0,2	-0,848842
38,603333	0,2	-0,849895
38,606667	0,2	-0,851649
38,610000	0,2	-0,852899
38,613333	0,2	-0,852703
38,616667	0,2	-0,851082
38,620000	0,2	-0,848774
38,623333	0,2	-0,846713
38,626667	0,2	-0,845472
38,630000	0,2	-0,844940
38,633333	0,2	-0,844661
38,636667	0,2	-0,844398
38,640000	0,2	-0,844219
38,643333	0,2	-0,844204
38,646667	0,2	-0,844264
38,650000	0,2	-0,844333
38,653333	0,2	-0,844741
38,656667	0,2	-0,846061
38,660000	0,2	-0,848464
38,663333	0,2	-0,851440
38,666667	0,2	-0,854124
38,670000	0,2	-0,855790
38,673333	0,2	-0,856059
38,676667	0,2	-0,854857
38,680000	0,2	-0,852650
38,683333	0,2	-0,850518
38,686667	0,2	-0,849302
38,690000	0,2	-0,848984
38,693333	0,2	-0,849157
38,696667	0,2	-0,849488
38,700000	0,2	-0,849658
38,703333	0,2	-0,849301
38,706667	0,2	-0,848105
38,710000	0,2	-0,846094
38,713333	0,2	-0,843824
38,716667	0,2	-0,842069
38,720000	0,2	-0,841416
38,723333	0,2	-0,842115
38,726667	0,2	-0,843975
38,730000	0,2	-0,846401
38,733333	0,2	-0,848754
38,736667	0,2	-0,850714
38,740000	0,2	-0,852182
38,743333	0,2	-0,853016
38,746667	0,2	-0,853204
38,750000	0,2	-0,852982
38,753333	0,2	-0,852606
38,756667	0,2	-0,852191
38,760000	0,2	-0,851706
38,763333	0,2	-0,851175
38,766667	0,2	-0,850807
38,770000	0,2	-0,850673
38,773333	0,2	-0,850290
38,776667	0,2	-0,848950
38,780000	0,2	-0,846527
38,783333	0,2	-0,843567
38,786667	0,2	-0,840773
38,790000	0,2	-0,838643
38,793333	0,2	-0,837311
38,796667	0,2	-0,836656
38,800000	0,2	-0,836419
38,803333	0,2	-0,836293
38,806667	0,2	-0,836233
38,810000	0,2	-0,836506
38,813333	0,2	-0,837300
38,816667	0,2	-0,838483
38,820000	0,2	-0,839624
38,823333	0,2	-0,840204
38,826667	0,2	-0,840025
38,830000	0,2	-0,839407
38,833333	0,2	-0,838973
38,836667	0,2	-0,839175
38,840000	0,2	-0,839954
38,843333	0,2	-0,840779
38,846667	0,2	-0,840987
38,850000	0,2	-0,840115
38,853333	0,2	-0,838129
38,856667	0,2	-0,835466
38,860000	0,2	-0,832898
38,863333	0,2	-0,831302
38,866667	0,2	-0,831399
38,870000	0,2	-0,833341
38,873333	0,2	-0,836328
38,876667	0,2	-0,838902
38,880000	0,2	-0,840042
38,883333	0,2	-0,839997
38,886667	0,2	-0,839908
38,890000	0,2	-0,840601
38,893333	0,2	-0,841755
38,896667	0,2	-0,842289
38,900000	0,2	-0,841631
38,903333	0,2	-0,840242
38,906667	0,2	-0,838931
38,910000	0,2	-0,838228
38,913333	0,2	-0,838268
38,916667	0,2	-0,838824
38,920000	0,2	-0,839461
38,923333	0,2	-0,839812
38,926667	0,2	-0,839749
38,930000	0,2	-0,839278
38,933333	0,2	-0,838416
38,936667	0,2	-0,837299
38,940000	0,2	-0,836369
38,943333	0,2	-0,836223
38,946667	0,2	-0,837022
38,950000	0,2	-0,838102
38,953333	0,2	-0,838547
38,956667	0,2	-0,838209
38,960000	0,2	-0,837804
38,963333	0,2	-0,838165
38,966667	0,2	-0,839587
38,970000	0,2	-0,841575
38,973333	0,2	-0,843228
38,976667	0,2	-0,843951
38,980000	0,2	-0,843628
38,983333	0,2	-0,842289
38,986667	0,2	-0,840112
38,990000	0,2	-0,837743
38,993333	0,2	-0,835988
38,996667	0,2	-0,835054
39,000000	0,2	-0,834519
39,003333	0,2	-0,834066
39,006667	0,2	-0,833760
39,010000	0,2	-0,833651
39,013333	0,2	-0,833631
39,016667	0,2	-0,833693
39,020000	0,2	-0,833961
39,023333	0,2	-0,834385
39,026667	0,2	-0,834691
39,030000	0,2	-0,834721
39,033333	0,2	-0,834484
39,036667	0,2	-0,833931
39,040000	0,2	-0,833078
39,043333	0,2	-0,832299
39,046667	0,2	-0,832219
39,050000	0,2	-0,833238
39,053333	0,2	-0,835304
39,056667	0,2	-0,837982
39,060000	0,2	-0,840564
39,063333	0,2	-0,842281
39,066667	0,2	-0,842723
39,070000	0,2	-0,842034
39,073333	0,2	-0,840516
39,076667	0,2	-0,838299
39,080000	0,2	-0,835588
39,083333	0,2	-0,832844
39,086667	0,2	-0,830601
39,090000	0,2	-0,829170
39,093333	0,2	-0,828502
39,096667	0,2	-0,828506
39,100000	0,2	-0,829325
39,103333	0,2	-0,830897
39,106667	0,2	-0,832562
39,110000	0,2	-0,833515
39,113333	0,2	-0,833404
39,116667	0,2	-0,832385
39,120000	0,2	-0,830903
39,123333	0,2	-0,829548
39,126667	0,2	-0,828861
39,130000	0,2	-0,829051
39,133333	0,2	-0,829932
39,136667	0,2	-0,830998
39,140000	0,2	-0,831720
39,143333	0,2	-0,831981
39,146667	0,2	-0,831928
39,150000	0,2	-0,831510
39,153333	0,2	-0,830546
39,156667	0,2	-0,829156
39,160000	0,2	-0,827880
39,163333	0,2	-0,827292
39,166667	0,2	-0,827629
39,170000	0,2	-0,828822
39,173333	0,2	-0,830455
39,176667	0,2	-0,831695
39,180000	0,2	-0,831854
39,183333	0,2	-0,830865
39,186667	0,2	-0,829118
39,190000	0,2	-0,827217
39,193333	0,2	-0,825736
39,196667	0,2	-0,825011
39,200000	0,2	-0,825035
39,203333	0,2	-0,825420
39,206667	0,2	-0,825694
39,210000	0,2	-0,825624
39,213333	0,2	-0,825333
39,216667	0,2	-0,825303
39,220000	0,2	-0,826108
39,223333	0,2	-0,828018
39,226667	0,2	-0,830766
39,230000	0,2	-0,833615
39,233333	0,2	-0,835613
39,236667	0,2	-0,835912
39,240000	0,2	-0,834340
39,243333	0,2	-0,831774
39,246667	0,2	-0,829479
39,250000	0,2	-0,828095
39,253333	0,2	-0,827522
39,256667	0,2	-0,827492
39,260000	0,2	-0,827823
39,263333	0,2	-0,828202
39,266667	0,2	-0,828099
39,270000	0,2	-0,827211
39,273333	0,2	-0,825858
39,276667	0,2	-0,824607
39,280000	0,2	-0,823726
39,283333	0,2	-0,823281
39,286667	0,2	-0,823420
39,290000	0,2	-0,824263
39,293333	0,2	-0,825533
39,296667	0,2	-0,826537
39,300000	0,2	-0,826709
39,303333	0,2	-0,826068
39,306667	0,2	-0,825181
39,310000	0,2	-0,824798
39,313333	0,2	-0,825327
39,316667	0,2	-0,826630
39,320000	0,2	-0,828274
39,323333	0,2	-0,829597
39,326667	0,2	-0,829840
39,330000	0,2	-0,828746
39,333333	0,2	-0,826838
39,336667	0,2	-0,824974
39,340000	0,2	-0,823788
39,343333	0,2	-0,823317
39,346667	0,2	-0,823019
39,350000	0,2	-0,822353
39,353333	0,2	-0,821403
39,356667	0,2	-0,820835
39,360000	0,2	-0,821213
39,363333	0,2	-0,822431
39,366667	0,2	-0,823883
39,370000	0,2	-0,824989
39,373333	0,2	-0,825477
39,376667	0,2	-0,825466
39,380000	0,2	-0,825301
39,383333	0,2	-0,825255
39,386667	0,2	-0,825444
39,390000	0,2	-0,825836
39,393333	0,2	-0,826282
39,396667	0,2	-0,826697
39,400000	0,2	-0,827154
39,403333	0,2	-0,827640
39,406667	0,2	-0,827910
39,410000	0,2	-0,827656
39,413333	0,2	-0,826759
39,416667	0,2	-0,825355
39,420000	0,2	-0,823632
39,423333	0,2	-0,821793
39,426667	0,2	-0,820148
39,430000	0,2	-0,818997
39,433333	0,2	-0,818722
39,436667	0,2	-0,819746
39,440000	0,2	-0,821850
39,443333	0,2	-0,824060
39,446667	0,2	-0,825545
39,450000	0,2	-0,826192
39,453333	0,2	-0,826187
39,456667	0,2	-0,825624
39,460000	0,2	-0,824798
39,463333	0,2	-0,824291
39,466667	0,2	-0,824454
39,470000	0,2	-0,825082
39,473333	0,2	-0,825525
39,476667	0,2	-0,825187
39,480000	0,2	-0,824136
39,483333	0,2	-0,823000
39,486667	0,2	-0,822252
39,490000	0,2	-0,821870
39,493333	0,2	-0,821494
39,496667	0,2	-0,820793
39,500000	0,2	-0,819769
39,503333	0,2	-0,818679
39,506667	0,2	-0,817741
39,510000	0,2	-0,817135
39,513333	0,2	-0,817054
39,516667	0,2	-0,817500
39,520000	0,2	-0,818162
39,523333	0,2	-0,818578
39,526667	0,2	-0,818424
39,530000	0,2	-0,817853
39,533333	0,2	-0,817398
39,536667	0,2	-0,817301
39,540000	0,2	-0,817250
39,543333	0,2	-0,816906
39,546667	0,2	-0,816197
39,550000	0,2	-0,815197
39,553333	0,2	-0,814170
39,556667	0,2	-0,813525
39,560000	0,2	-0,813655
39,563333	0,2	-0,814746
39,566667	0,2	-0,816423
39,570000	0,2	-0,817859
39,573333	0,2	-0,818475
39,576667	0,2	-0,818173
39,580000	0,2	-0,817184
39,583333	0,2	-0,816197
39,586667	0,2	-0,816094
39,590000	0,2	-0,817207
39,593333	0,2	-0,819152
39,596667	0,2	-0,821305
39,600000	0,2	-0,823112
39,603333	0,2	-0,824024
39,606667	0,2	-0,823572
39,610000	0,2	-0,821695
39,613333	0,2	-0,818876
39,616667	0,2	-0,815980
39,620000	0,2	-0,814038
39,623333	0,2	-0,813780
39,626667	0,2	-0,815091
39,630000	0,2	-0,817083
39,633333	0,2	-0,818709
39,636667	0,2	-0,819392
39,640000	0,2	-0,819232
39,643333	0,2	-0,818639
39,646667	0,2	-0,818018
39,650000	0,2	-0,817627
39,653333	0,2	-0,817373
39,656667	0,2	-0,816976
39,660000	0,2	-0,816368
39,663333	0,2	-0,815725
39,666667	0,2	-0,815209
39,670000	0,2	-0,814800
39,673333	0,2	-0,814481
39,676667	0,2	-0,814546
39,680000	0,2	-0,815527
39,683333	0,2	-0,817537
39,686667	0,2	-0,819827
39,690000	0,2	-0,821245
39,693333	0,2	-0,821157
39,696667	0,2	-0,819945
39,700000	0,2	-0,818696
39,703333	0,2	-0,818121
39,706667	0,2	-0,817857
39,710000	0,2	-0,817115
39,713333	0,2	-0,815532
39,716667	0,2	-0,813247
39,720000	0,2	-0,810772
39,723333	0,2	-0,808767
39,726667	0,2	-0,807626
39,730000	0,2	-0,807350
39,733333	0,2	-0,807773
39,736667	0,2	-0,808761
39,740000	0,2	-0,810211
39,743333	0,2	-0,812033
39,746667	0,2	-0,814175
39,750000	0,2	-0,816458
39,753333	0,2	-0,818318
39,756667	0,2	-0,819107
39,760000	0,2	-0,818817
39,763333	0,2	-0,818001
39,766667	0,2	-0,816990
39,770000	0,2	-0,815725
39,773333	0,2	-0,814255
39,776667	0,2	-0,812979
39,780000	0,2	-0,812306
39,783333	0,2	-0,812183
39,786667	0,2	-0,812147
39,790000	0,2	-0,811832
39,793333	0,2	-0,811321
39,796667	0,2	-0,810855
39,800000	0,2	-0,810268
39,803333	0,2	-0,809213
39,806667	0,2	-0,807811
39,810000	0,2	-0,806508
39,813333	0,2	-0,805703
39,816667	0,2	-0,805723
39,820000	0,2	-0,806595
39,823333	0,2	-0,807992
39,826667	0,2	-0,809581
39,830000	0,2	-0,811116
39,833333	0,2	-0,812426
39,836667	0,2	-0,813564
39,840000	0,2	-0,814596
39,843333	0,2	-0,815247
39,846667	0,2	-0,815313
39,850000	0,2	-0,815137
39,853333	0,2	-0,815146
39,856667	0,2	-0,815353
39,860000	0,2	-0,815498
39,863333	0,2	-0,815131
39,866667	0,2	-0,813776
39,870000	0,2	-0,811402
39,873333	0,2	-0,808499
39,876667	0,2	-0,805820
39,880000	0,2	-0,804137
39,883333	0,2	-0,803905
39,886667	0,2	-0,805084
39,890000	0,2	-0,807016
39,893333	0,2	-0,808674
39,896667	0,2	-0,809529
39,900000	0,2	-0,809984
39,903333	0,2	-0,810674
39,906667	0,2	-0,811652
39,910000	0,2	-0,812530
39,913333	0,2	-0,813108
39,916667	0,2	-0,813533
39,920000	0,2	-0,813891
39,923333	0,2	-0,813995
39,926667	0,2	-0,813767
39,930000	0,2	-0,813375
39,933333	0,2	-0,812793
39,936667	0,2	-0,811835
39,940000	0,2	-0,810537
39,943333	0,2	-0,809046
39,946667	0,2	-0,807518
39,950000	0,2	-0,806333
39,953333	0,2	-0,805906
39,956667	0,2	-0,806184
39,960000	0,2	-0,806617
39,963333	0,2	-0,806527
39,966667	0,2	-0,805537
39,970000	0,2	-0,803857
39,973333	0,2	-0,802047
39,976667	0,2	-0,800535
39,980000	0,2	-0,799462
39,983333	0,2	-0,798876
39,986667	0,2	-0,798954
39,990000	0,2	-0,800042
39,993333	0,2	-0,802288
39,996667	0,2	-0,805070
40,000000	0,2	-0,807122
