# Supplementary material for: Dynamics of the compartmentalized Streptomyces chromosome during metabolic differentiation
Source: Nat Commun. 2021 Sep 1;12:5221. doi: 10.1038/s41467-021-25462-1 (PMC8410849; doi:10.1038/s41467-021-25462-1)
Supplement: Supplementary file 9 — Source Data [file 41467_2021_25462_MOESM9_ESM.zip › Source Data/Source_data_Supplementary-Fig_2C/WT_48h_5.txt]

File Path	chrom://actine-inst-00/ChromeleonLocal/Instrument Data/U3000/utilisateurs/Herve/stephanie congo 30-04-2021/05-05-21-congoSteph-insert-1.seq/602.smp/UV_VIS_2.channel/UV_VIS_2.chm
Channel	UV_VIS_2

Injection Information:
Data Vault	ChromeleonLocal
Injection	130-WT-MP5-48H-NT-RAYAN2
Injection Number	130
Position	RB2
Comment	
Processing Method	Basic Quantitative
Instrument Method	Meth Congo40min
Type	Unknown
Status	Finished
Injection Date	14/05/2021
Injection Time	08:51:37
Injection Volume (µl)	80,000
Dilution Factor	1,0000
Weight	1,0000

Chromatogram Data Information:
Time Min. (min)	0,000000
Time Max. (min)	40,000000
Data Points	12001
Detector	UV
Generating Data System	Chromeleon 7.2.9.11323
Exporting Data System	Chromeleon 7.2.9.0
Operator	Instrument Controller
Signal Quantity	Absorbance
Signal Unit	mAU
Signal Min.	-2,936109
Signal Max.	149,051886
Channel	UV_VIS_2
Driver Name	DAD3000.dll
Channel Type	Evaluation
Min. Step (s)	0,2
Max. Step (s)	0,2
Average Step (s)	0,2

Signal Parameter Information:
Signal Info	WVL:297 nm

Chromatogram Data:
Time (min)	Step (s)	Value (mAU)
0,000000	n.a.	0,000000
0,003333	0,2	-0,000474
0,006667	0,2	-0,003853
0,010000	0,2	-0,014950
0,013333	0,2	-0,037489
0,016667	0,2	-0,069645
0,020000	0,2	-0,104107
0,023333	0,2	-0,132474
0,026667	0,2	-0,149511
0,030000	0,2	-0,154701
0,033333	0,2	-0,151249
0,036667	0,2	-0,143772
0,040000	0,2	-0,136116
0,043333	0,2	-0,130397
0,046667	0,2	-0,127230
0,050000	0,2	-0,126261
0,053333	0,2	-0,126628
0,056667	0,2	-0,127403
0,060000	0,2	-0,127944
0,063333	0,2	-0,128089
0,066667	0,2	-0,128019
0,070000	0,2	-0,127881
0,073333	0,2	-0,127832
0,076667	0,2	-0,128160
0,080000	0,2	-0,128860
0,083333	0,2	-0,129503
0,086667	0,2	-0,129857
0,090000	0,2	-0,130170
0,093333	0,2	-0,130744
0,096667	0,2	-0,131596
0,100000	0,2	-0,132580
0,103333	0,2	-0,133702
0,106667	0,2	-0,135165
0,110000	0,2	-0,136935
0,113333	0,2	-0,138534
0,116667	0,2	-0,139599
0,120000	0,2	-0,140396
0,123333	0,2	-0,141432
0,126667	0,2	-0,142917
0,130000	0,2	-0,144910
0,133333	0,2	-0,147532
0,136667	0,2	-0,150798
0,140000	0,2	-0,154575
0,143333	0,2	-0,158698
0,146667	0,2	-0,163001
0,150000	0,2	-0,167318
0,153333	0,2	-0,171436
0,156667	0,2	-0,175054
0,160000	0,2	-0,178041
0,163333	0,2	-0,180747
0,166667	0,2	-0,183825
0,170000	0,2	-0,187739
0,173333	0,2	-0,192459
0,176667	0,2	-0,197571
0,180000	0,2	-0,202520
0,183333	0,2	-0,206724
0,186667	0,2	-0,209933
0,190000	0,2	-0,212484
0,193333	0,2	-0,214895
0,196667	0,2	-0,217467
0,200000	0,2	-0,220389
0,203333	0,2	-0,223837
0,206667	0,2	-0,227977
0,210000	0,2	-0,232874
0,213333	0,2	-0,238271
0,216667	0,2	-0,243717
0,220000	0,2	-0,249038
0,223333	0,2	-0,254482
0,226667	0,2	-0,260158
0,230000	0,2	-0,265639
0,233333	0,2	-0,270432
0,236667	0,2	-0,274549
0,240000	0,2	-0,278330
0,243333	0,2	-0,281946
0,246667	0,2	-0,285369
0,250000	0,2	-0,288755
0,253333	0,2	-0,292445
0,256667	0,2	-0,296603
0,260000	0,2	-0,300978
0,263333	0,2	-0,305143
0,266667	0,2	-0,309101
0,270000	0,2	-0,313337
0,273333	0,2	-0,318179
0,276667	0,2	-0,323543
0,280000	0,2	-0,329119
0,283333	0,2	-0,334510
0,286667	0,2	-0,339516
0,290000	0,2	-0,344323
0,293333	0,2	-0,349043
0,296667	0,2	-0,353340
0,300000	0,2	-0,356853
0,303333	0,2	-0,359831
0,306667	0,2	-0,363056
0,310000	0,2	-0,367168
0,313333	0,2	-0,372186
0,316667	0,2	-0,377575
0,320000	0,2	-0,382526
0,323333	0,2	-0,386432
0,326667	0,2	-0,389367
0,330000	0,2	-0,392009
0,333333	0,2	-0,395056
0,336667	0,2	-0,398775
0,340000	0,2	-0,403029
0,343333	0,2	-0,407619
0,346667	0,2	-0,412506
0,350000	0,2	-0,417669
0,353333	0,2	-0,423009
0,356667	0,2	-0,428507
0,360000	0,2	-0,434222
0,363333	0,2	-0,440071
0,366667	0,2	-0,445887
0,370000	0,2	-0,451718
0,373333	0,2	-0,457765
0,376667	0,2	-0,463959
0,380000	0,2	-0,469900
0,383333	0,2	-0,475315
0,386667	0,2	-0,480335
0,390000	0,2	-0,485341
0,393333	0,2	-0,490676
0,396667	0,2	-0,496509
0,400000	0,2	-0,502886
0,403333	0,2	-0,509660
0,406667	0,2	-0,516326
0,410000	0,2	-0,522291
0,413333	0,2	-0,527284
0,416667	0,2	-0,531312
0,420000	0,2	-0,534547
0,423333	0,2	-0,537556
0,426667	0,2	-0,541218
0,430000	0,2	-0,546076
0,433333	0,2	-0,552200
0,436667	0,2	-0,559703
0,440000	0,2	-0,568585
0,443333	0,2	-0,578176
0,446667	0,2	-0,587396
0,450000	0,2	-0,595396
0,453333	0,2	-0,601743
0,456667	0,2	-0,606505
0,460000	0,2	-0,610274
0,463333	0,2	-0,613845
0,466667	0,2	-0,617995
0,470000	0,2	-0,623219
0,473333	0,2	-0,629260
0,476667	0,2	-0,635416
0,480000	0,2	-0,641419
0,483333	0,2	-0,647460
0,486667	0,2	-0,653621
0,490000	0,2	-0,659712
0,493333	0,2	-0,665452
0,496667	0,2	-0,670742
0,500000	0,2	-0,676027
0,503333	0,2	-0,682174
0,506667	0,2	-0,689579
0,510000	0,2	-0,697866
0,513333	0,2	-0,706665
0,516667	0,2	-0,715901
0,520000	0,2	-0,725298
0,523333	0,2	-0,734328
0,526667	0,2	-0,742702
0,530000	0,2	-0,750510
0,533333	0,2	-0,757809
0,536667	0,2	-0,764388
0,540000	0,2	-0,770216
0,543333	0,2	-0,775864
0,546667	0,2	-0,782035
0,550000	0,2	-0,788867
0,553333	0,2	-0,796211
0,556667	0,2	-0,804196
0,560000	0,2	-0,812889
0,563333	0,2	-0,821790
0,566667	0,2	-0,830161
0,570000	0,2	-0,837646
0,573333	0,2	-0,844522
0,576667	0,2	-0,851370
0,580000	0,2	-0,858574
0,583333	0,2	-0,866329
0,586667	0,2	-0,875014
0,590000	0,2	-0,885129
0,593333	0,2	-0,896742
0,596667	0,2	-0,909211
0,600000	0,2	-0,921638
0,603333	0,2	-0,933467
0,606667	0,2	-0,944626
0,610000	0,2	-0,955280
0,613333	0,2	-0,965612
0,616667	0,2	-0,975743
0,620000	0,2	-0,985789
0,623333	0,2	-0,995890
0,626667	0,2	-1,006008
0,630000	0,2	-1,015810
0,633333	0,2	-1,024943
0,636667	0,2	-1,033358
0,640000	0,2	-1,041390
0,643333	0,2	-1,049596
0,646667	0,2	-1,058493
0,650000	0,2	-1,068335
0,653333	0,2	-1,078969
0,656667	0,2	-1,089877
0,660000	0,2	-1,100519
0,663333	0,2	-1,110829
0,666667	0,2	-1,121465
0,670000	0,2	-1,133322
0,673333	0,2	-1,146607
0,676667	0,2	-1,160735
0,680000	0,2	-1,175172
0,683333	0,2	-1,189651
0,686667	0,2	-1,203624
0,690000	0,2	-1,216466
0,693333	0,2	-1,228395
0,696667	0,2	-1,240594
0,700000	0,2	-1,254189
0,703333	0,2	-1,269136
0,706667	0,2	-1,284282
0,710000	0,2	-1,298516
0,713333	0,2	-1,311478
0,716667	0,2	-1,323242
0,720000	0,2	-1,333931
0,723333	0,2	-1,343860
0,726667	0,2	-1,353782
0,730000	0,2	-1,364544
0,733333	0,2	-1,376347
0,736667	0,2	-1,388696
0,740000	0,2	-1,401274
0,743333	0,2	-1,414518
0,746667	0,2	-1,428977
0,750000	0,2	-1,444595
0,753333	0,2	-1,460936
0,756667	0,2	-1,477677
0,760000	0,2	-1,494716
0,763333	0,2	-1,511984
0,766667	0,2	-1,529232
0,770000	0,2	-1,546141
0,773333	0,2	-1,562681
0,776667	0,2	-1,579232
0,780000	0,2	-1,596235
0,783333	0,2	-1,613681
0,786667	0,2	-1,630919
0,790000	0,2	-1,646972
0,793333	0,2	-1,661272
0,796667	0,2	-1,674156
0,800000	0,2	-1,686551
0,803333	0,2	-1,699326
0,806667	0,2	-1,713029
0,810000	0,2	-1,727905
0,813333	0,2	-1,743836
0,816667	0,2	-1,760449
0,820000	0,2	-1,777542
0,823333	0,2	-1,795321
0,826667	0,2	-1,814117
0,830000	0,2	-1,833818
0,833333	0,2	-1,853643
0,836667	0,2	-1,872741
0,840000	0,2	-1,891027
0,843333	0,2	-1,909175
0,846667	0,2	-1,927828
0,850000	0,2	-1,947000
0,853333	0,2	-1,966234
0,856667	0,2	-1,985110
0,860000	0,2	-2,003476
0,863333	0,2	-2,021324
0,866667	0,2	-2,038676
0,870000	0,2	-2,055576
0,873333	0,2	-2,072031
0,876667	0,2	-2,087949
0,880000	0,2	-2,103250
0,883333	0,2	-2,118140
0,886667	0,2	-2,133155
0,890000	0,2	-2,148830
0,893333	0,2	-2,165304
0,896667	0,2	-2,182305
0,900000	0,2	-2,199565
0,903333	0,2	-2,217111
0,906667	0,2	-2,235098
0,910000	0,2	-2,253612
0,913333	0,2	-2,272797
0,916667	0,2	-2,292879
0,920000	0,2	-2,313658
0,923333	0,2	-2,334263
0,926667	0,2	-2,353745
0,930000	0,2	-2,371886
0,933333	0,2	-2,389531
0,936667	0,2	-2,407902
0,940000	0,2	-2,427296
0,943333	0,2	-2,446584
0,946667	0,2	-2,464173
0,950000	0,2	-2,479340
0,953333	0,2	-2,492640
0,956667	0,2	-2,505327
0,960000	0,2	-2,518517
0,963333	0,2	-2,532561
0,966667	0,2	-2,547083
0,970000	0,2	-2,561684
0,973333	0,2	-2,576450
0,976667	0,2	-2,591683
0,980000	0,2	-2,607435
0,983333	0,2	-2,623400
0,986667	0,2	-2,638998
0,990000	0,2	-2,653607
0,993333	0,2	-2,667373
0,996667	0,2	-2,681565
1,000000	0,2	-2,697262
1,003333	0,2	-2,714095
1,006667	0,2	-2,730724
1,010000	0,2	-2,745948
1,013333	0,2	-2,759161
1,016667	0,2	-2,770265
1,020000	0,2	-2,779672
1,023333	0,2	-2,788232
1,026667	0,2	-2,796584
1,030000	0,2	-2,804613
1,033333	0,2	-2,811954
1,036667	0,2	-2,818734
1,040000	0,2	-2,825331
1,043333	0,2	-2,831806
1,046667	0,2	-2,837860
1,050000	0,2	-2,843200
1,053333	0,2	-2,848101
1,056667	0,2	-2,853582
1,060000	0,2	-2,860782
1,063333	0,2	-2,870116
1,066667	0,2	-2,880877
1,070000	0,2	-2,891648
1,073333	0,2	-2,901036
1,076667	0,2	-2,908008
1,080000	0,2	-2,912246
1,083333	0,2	-2,914519
1,086667	0,2	-2,916359
1,090000	0,2	-2,919175
1,093333	0,2	-2,923456
1,096667	0,2	-2,928474
1,100000	0,2	-2,932805
1,103333	0,2	-2,935363
1,106667	0,2	-2,936109
1,110000	0,2	-2,935638
1,113333	0,2	-2,934295
1,116667	0,2	-2,932026
1,120000	0,2	-2,928850
1,123333	0,2	-2,925236
1,126667	0,2	-2,921947
1,130000	0,2	-2,919494
1,133333	0,2	-2,917950
1,136667	0,2	-2,917150
1,140000	0,2	-2,916768
1,143333	0,2	-2,916380
1,146667	0,2	-2,915745
1,150000	0,2	-2,914992
1,153333	0,2	-2,914353
1,156667	0,2	-2,913720
1,160000	0,2	-2,912691
1,163333	0,2	-2,911052
1,166667	0,2	-2,908954
1,170000	0,2	-2,906468
1,173333	0,2	-2,903264
1,176667	0,2	-2,898953
1,180000	0,2	-2,893367
1,183333	0,2	-2,886585
1,186667	0,2	-2,879036
1,190000	0,2	-2,871186
1,193333	0,2	-2,863157
1,196667	0,2	-2,854995
1,200000	0,2	-2,846776
1,203333	0,2	-2,838224
1,206667	0,2	-2,828948
1,210000	0,2	-2,819428
1,213333	0,2	-2,811409
1,216667	0,2	-2,806649
1,220000	0,2	-2,805133
1,223333	0,2	-2,804928
1,226667	0,2	-2,803705
1,230000	0,2	-2,799935
1,233333	0,2	-2,793072
1,236667	0,2	-2,783599
1,240000	0,2	-2,772949
1,243333	0,2	-2,762592
1,246667	0,2	-2,752909
1,250000	0,2	-2,743299
1,253333	0,2	-2,733284
1,256667	0,2	-2,722956
1,260000	0,2	-2,712545
1,263333	0,2	-2,702090
1,266667	0,2	-2,691423
1,270000	0,2	-2,680276
1,273333	0,2	-2,668613
1,276667	0,2	-2,656836
1,280000	0,2	-2,645391
1,283333	0,2	-2,634376
1,286667	0,2	-2,623804
1,290000	0,2	-2,614006
1,293333	0,2	-2,605449
1,296667	0,2	-2,598292
1,300000	0,2	-2,592245
1,303333	0,2	-2,586791
1,306667	0,2	-2,581542
1,310000	0,2	-2,576234
1,313333	0,2	-2,570349
1,316667	0,2	-2,563182
1,320000	0,2	-2,554605
1,323333	0,2	-2,545432
1,326667	0,2	-2,536781
1,330000	0,2	-2,529019
1,333333	0,2	-2,521352
1,336667	0,2	-2,512658
1,340000	0,2	-2,502469
1,343333	0,2	-2,491042
1,346667	0,2	-2,478956
1,350000	0,2	-2,466881
1,353333	0,2	-2,455437
1,356667	0,2	-2,444866
1,360000	0,2	-2,435048
1,363333	0,2	-2,426004
1,366667	0,2	-2,417859
1,370000	0,2	-2,410399
1,373333	0,2	-2,403167
1,376667	0,2	-2,395827
1,380000	0,2	-2,388190
1,383333	0,2	-2,380294
1,386667	0,2	-2,372606
1,390000	0,2	-2,365857
1,393333	0,2	-2,360588
1,396667	0,2	-2,356702
1,400000	0,2	-2,353438
1,403333	0,2	-2,349789
1,406667	0,2	-2,344886
1,410000	0,2	-2,338302
1,413333	0,2	-2,330212
1,416667	0,2	-2,321202
1,420000	0,2	-2,311885
1,423333	0,2	-2,302697
1,426667	0,2	-2,294046
1,430000	0,2	-2,286287
1,433333	0,2	-2,279266
1,436667	0,2	-2,272179
1,440000	0,2	-2,264107
1,443333	0,2	-2,254782
1,446667	0,2	-2,245030
1,450000	0,2	-2,236413
1,453333	0,2	-2,230076
1,456667	0,2	-2,226021
1,460000	0,2	-2,223388
1,463333	0,2	-2,220994
1,466667	0,2	-2,217826
1,470000	0,2	-2,213525
1,473333	0,2	-2,208424
1,476667	0,2	-2,203133
1,480000	0,2	-2,198135
1,483333	0,2	-2,193640
1,486667	0,2	-2,189535
1,490000	0,2	-2,185258
1,493333	0,2	-2,179998
1,496667	0,2	-2,173314
1,500000	0,2	-2,165372
1,503333	0,2	-2,156580
1,506667	0,2	-2,147288
1,510000	0,2	-2,137832
1,513333	0,2	-2,128683
1,516667	0,2	-2,120308
1,520000	0,2	-2,112987
1,523333	0,2	-2,106786
1,526667	0,2	-2,101542
1,530000	0,2	-2,096985
1,533333	0,2	-2,092941
1,536667	0,2	-2,089256
1,540000	0,2	-2,085676
1,543333	0,2	-2,082168
1,546667	0,2	-2,079021
1,550000	0,2	-2,076393
1,553333	0,2	-2,074017
1,556667	0,2	-2,071419
1,560000	0,2	-2,068329
1,563333	0,2	-2,064825
1,566667	0,2	-2,061028
1,570000	0,2	-2,056776
1,573333	0,2	-2,051851
1,576667	0,2	-2,046337
1,580000	0,2	-2,040516
1,583333	0,2	-2,034800
1,586667	0,2	-2,029706
1,590000	0,2	-2,025402
1,593333	0,2	-2,021389
1,596667	0,2	-2,016839
1,600000	0,2	-2,011244
1,603333	0,2	-2,004912
1,606667	0,2	-1,998820
1,610000	0,2	-1,993920
1,613333	0,2	-1,990485
1,616667	0,2	-1,987936
1,620000	0,2	-1,985344
1,623333	0,2	-1,982041
1,626667	0,2	-1,977781
1,630000	0,2	-1,972675
1,633333	0,2	-1,967207
1,636667	0,2	-1,962156
1,640000	0,2	-1,957987
1,643333	0,2	-1,954298
1,646667	0,2	-1,950156
1,650000	0,2	-1,944842
1,653333	0,2	-1,938416
1,656667	0,2	-1,931742
1,660000	0,2	-1,925739
1,663333	0,2	-1,920704
1,666667	0,2	-1,916493
1,670000	0,2	-1,912938
1,673333	0,2	-1,909774
1,676667	0,2	-1,906393
1,680000	0,2	-1,902073
1,683333	0,2	-1,896610
1,686667	0,2	-1,890633
1,690000	0,2	-1,885122
1,693333	0,2	-1,880670
1,696667	0,2	-1,877312
1,700000	0,2	-1,874933
1,703333	0,2	-1,873347
1,706667	0,2	-1,871972
1,710000	0,2	-1,870047
1,713333	0,2	-1,867321
1,716667	0,2	-1,864203
1,720000	0,2	-1,861147
1,723333	0,2	-1,858040
1,726667	0,2	-1,854451
1,730000	0,2	-1,850401
1,733333	0,2	-1,846506
1,736667	0,2	-1,843424
1,740000	0,2	-1,841208
1,743333	0,2	-1,839064
1,746667	0,2	-1,835944
1,750000	0,2	-1,831405
1,753333	0,2	-1,825916
1,756667	0,2	-1,820753
1,760000	0,2	-1,817279
1,763333	0,2	-1,815906
1,766667	0,2	-1,815855
1,770000	0,2	-1,815729
1,773333	0,2	-1,814416
1,776667	0,2	-1,811900
1,780000	0,2	-1,808958
1,783333	0,2	-1,806214
1,786667	0,2	-1,803913
1,790000	0,2	-1,801891
1,793333	0,2	-1,799641
1,796667	0,2	-1,796858
1,800000	0,2	-1,793744
1,803333	0,2	-1,790848
1,806667	0,2	-1,788625
1,810000	0,2	-1,786804
1,813333	0,2	-1,784437
1,816667	0,2	-1,780901
1,820000	0,2	-1,776600
1,823333	0,2	-1,772548
1,826667	0,2	-1,769407
1,830000	0,2	-1,767036
1,833333	0,2	-1,764767
1,836667	0,2	-1,762014
1,840000	0,2	-1,758895
1,843333	0,2	-1,756217
1,846667	0,2	-1,754485
1,850000	0,2	-1,753122
1,853333	0,2	-1,751099
1,856667	0,2	-1,747976
1,860000	0,2	-1,744168
1,863333	0,2	-1,740550
1,866667	0,2	-1,737862
1,870000	0,2	-1,736415
1,873333	0,2	-1,735995
1,876667	0,2	-1,735746
1,880000	0,2	-1,734572
1,883333	0,2	-1,732002
1,886667	0,2	-1,728578
1,890000	0,2	-1,725378
1,893333	0,2	-1,723186
1,896667	0,2	-1,722045
1,900000	0,2	-1,721356
1,903333	0,2	-1,720304
1,906667	0,2	-1,718341
1,910000	0,2	-1,715456
1,913333	0,2	-1,712124
1,916667	0,2	-1,709017
1,920000	0,2	-1,706614
1,923333	0,2	-1,705046
1,926667	0,2	-1,704147
1,930000	0,2	-1,703544
1,933333	0,2	-1,702973
1,936667	0,2	-1,702545
1,940000	0,2	-1,702413
1,943333	0,2	-1,702418
1,946667	0,2	-1,702276
1,950000	0,2	-1,702008
1,953333	0,2	-1,701994
1,956667	0,2	-1,702407
1,960000	0,2	-1,702696
1,963333	0,2	-1,701910
1,966667	0,2	-1,699492
1,970000	0,2	-1,695683
1,973333	0,2	-1,691255
1,976667	0,2	-1,686963
1,980000	0,2	-1,683252
1,983333	0,2	-1,680294
1,986667	0,2	-1,677980
1,990000	0,2	-1,675987
1,993333	0,2	-1,674220
1,996667	0,2	-1,673001
2,000000	0,2	-1,672675
2,003333	0,2	-1,673224
2,006667	0,2	-1,674105
2,010000	0,2	-1,674554
2,013333	0,2	-1,674410
2,016667	0,2	-1,674244
2,020000	0,2	-1,674444
2,023333	0,2	-1,674758
2,026667	0,2	-1,674767
2,030000	0,2	-1,674278
2,033333	0,2	-1,673414
2,036667	0,2	-1,672489
2,040000	0,2	-1,671605
2,043333	0,2	-1,670556
2,046667	0,2	-1,669115
2,050000	0,2	-1,667106
2,053333	0,2	-1,664520
2,056667	0,2	-1,661743
2,060000	0,2	-1,659359
2,063333	0,2	-1,657633
2,066667	0,2	-1,656332
2,070000	0,2	-1,655225
2,073333	0,2	-1,654521
2,076667	0,2	-1,654482
2,080000	0,2	-1,654946
2,083333	0,2	-1,655463
2,086667	0,2	-1,655713
2,090000	0,2	-1,655724
2,093333	0,2	-1,655679
2,096667	0,2	-1,655589
2,100000	0,2	-1,655345
2,103333	0,2	-1,654978
2,106667	0,2	-1,654713
2,110000	0,2	-1,654728
2,113333	0,2	-1,654872
2,116667	0,2	-1,654793
2,120000	0,2	-1,654418
2,123333	0,2	-1,654238
2,126667	0,2	-1,654872
2,130000	0,2	-1,656342
2,133333	0,2	-1,657995
2,136667	0,2	-1,658902
2,140000	0,2	-1,658405
2,143333	0,2	-1,656674
2,146667	0,2	-1,654566
2,150000	0,2	-1,652724
2,153333	0,2	-1,651121
2,156667	0,2	-1,649430
2,160000	0,2	-1,647527
2,163333	0,2	-1,645688
2,166667	0,2	-1,644361
2,170000	0,2	-1,643803
2,173333	0,2	-1,643985
2,176667	0,2	-1,644639
2,180000	0,2	-1,645284
2,183333	0,2	-1,645408
2,186667	0,2	-1,644849
2,190000	0,2	-1,643929
2,193333	0,2	-1,643153
2,196667	0,2	-1,642902
2,200000	0,2	-1,643176
2,203333	0,2	-1,643478
2,206667	0,2	-1,643290
2,210000	0,2	-1,642484
2,213333	0,2	-1,641226
2,216667	0,2	-1,639830
2,220000	0,2	-1,638694
2,223333	0,2	-1,638144
2,226667	0,2	-1,638227
2,230000	0,2	-1,638655
2,233333	0,2	-1,639074
2,236667	0,2	-1,639254
2,240000	0,2	-1,639082
2,243333	0,2	-1,638610
2,246667	0,2	-1,637971
2,250000	0,2	-1,637313
2,253333	0,2	-1,637045
2,256667	0,2	-1,637731
2,260000	0,2	-1,639296
2,263333	0,2	-1,640862
2,266667	0,2	-1,641737
2,270000	0,2	-1,641934
2,273333	0,2	-1,641425
2,276667	0,2	-1,639815
2,280000	0,2	-1,637177
2,283333	0,2	-1,634376
2,286667	0,2	-1,632409
2,290000	0,2	-1,631879
2,293333	0,2	-1,632700
2,296667	0,2	-1,633973
2,300000	0,2	-1,634562
2,303333	0,2	-1,633975
2,306667	0,2	-1,632565
2,310000	0,2	-1,630965
2,313333	0,2	-1,629575
2,316667	0,2	-1,628626
2,320000	0,2	-1,628235
2,323333	0,2	-1,628191
2,326667	0,2	-1,628154
2,330000	0,2	-1,628061
2,333333	0,2	-1,628103
2,336667	0,2	-1,628359
2,340000	0,2	-1,628647
2,343333	0,2	-1,628720
2,346667	0,2	-1,628357
2,350000	0,2	-1,627297
2,353333	0,2	-1,625516
2,356667	0,2	-1,623476
2,360000	0,2	-1,621678
2,363333	0,2	-1,620218
2,366667	0,2	-1,619044
2,370000	0,2	-1,618287
2,373333	0,2	-1,618036
2,376667	0,2	-1,618150
2,380000	0,2	-1,618507
2,383333	0,2	-1,619162
2,386667	0,2	-1,620220
2,390000	0,2	-1,621601
2,393333	0,2	-1,622833
2,396667	0,2	-1,623285
2,400000	0,2	-1,622685
2,403333	0,2	-1,621234
2,406667	0,2	-1,619355
2,410000	0,2	-1,617551
2,413333	0,2	-1,616307
2,416667	0,2	-1,615978
2,420000	0,2	-1,616705
2,423333	0,2	-1,618333
2,426667	0,2	-1,620396
2,430000	0,2	-1,622336
2,433333	0,2	-1,623858
2,436667	0,2	-1,624908
2,440000	0,2	-1,625355
2,443333	0,2	-1,625084
2,446667	0,2	-1,624176
2,450000	0,2	-1,622771
2,453333	0,2	-1,621060
2,456667	0,2	-1,619374
2,460000	0,2	-1,618097
2,463333	0,2	-1,617559
2,466667	0,2	-1,617781
2,470000	0,2	-1,618335
2,473333	0,2	-1,618852
2,476667	0,2	-1,619657
2,480000	0,2	-1,621429
2,483333	0,2	-1,624205
2,486667	0,2	-1,626996
2,490000	0,2	-1,628370
2,493333	0,2	-1,627498
2,496667	0,2	-1,624884
2,500000	0,2	-1,622138
2,503333	0,2	-1,620936
2,506667	0,2	-1,621830
2,510000	0,2	-1,623933
2,513333	0,2	-1,625939
2,516667	0,2	-1,627060
2,520000	0,2	-1,627001
2,523333	0,2	-1,625837
2,526667	0,2	-1,624084
2,530000	0,2	-1,622425
2,533333	0,2	-1,621321
2,536667	0,2	-1,620920
2,540000	0,2	-1,621141
2,543333	0,2	-1,621652
2,546667	0,2	-1,621888
2,550000	0,2	-1,621404
2,553333	0,2	-1,620286
2,556667	0,2	-1,619156
2,560000	0,2	-1,618724
2,563333	0,2	-1,619161
2,566667	0,2	-1,620036
2,570000	0,2	-1,621026
2,573333	0,2	-1,622289
2,576667	0,2	-1,624016
2,580000	0,2	-1,626096
2,583333	0,2	-1,628156
2,586667	0,2	-1,629655
2,590000	0,2	-1,630318
2,593333	0,2	-1,630467
2,596667	0,2	-1,630575
2,600000	0,2	-1,630817
2,603333	0,2	-1,631269
2,606667	0,2	-1,632024
2,610000	0,2	-1,632866
2,613333	0,2	-1,633221
2,616667	0,2	-1,632775
2,620000	0,2	-1,631791
2,623333	0,2	-1,630816
2,626667	0,2	-1,630314
2,630000	0,2	-1,630429
2,633333	0,2	-1,631138
2,636667	0,2	-1,632426
2,640000	0,2	-1,633943
2,643333	0,2	-1,634979
2,646667	0,2	-1,635111
2,650000	0,2	-1,634549
2,653333	0,2	-1,633774
2,656667	0,2	-1,633047
2,660000	0,2	-1,632295
2,663333	0,2	-1,631375
2,666667	0,2	-1,630373
2,670000	0,2	-1,629688
2,673333	0,2	-1,629726
2,676667	0,2	-1,630429
2,680000	0,2	-1,631364
2,683333	0,2	-1,632158
2,686667	0,2	-1,632437
2,690000	0,2	-1,631731
2,693333	0,2	-1,630006
2,696667	0,2	-1,627994
2,700000	0,2	-1,626594
2,703333	0,2	-1,626174
2,706667	0,2	-1,626614
2,710000	0,2	-1,627601
2,713333	0,2	-1,628881
2,716667	0,2	-1,630396
2,720000	0,2	-1,631866
2,723333	0,2	-1,632644
2,726667	0,2	-1,632371
2,730000	0,2	-1,631346
2,733333	0,2	-1,630144
2,736667	0,2	-1,629077
2,740000	0,2	-1,627972
2,743333	0,2	-1,626394
2,746667	0,2	-1,624083
2,750000	0,2	-1,621116
2,753333	0,2	-1,617923
2,756667	0,2	-1,615220
2,760000	0,2	-1,613531
2,763333	0,2	-1,612700
2,766667	0,2	-1,611957
2,770000	0,2	-1,610415
2,773333	0,2	-1,607648
2,776667	0,2	-1,604061
2,780000	0,2	-1,600669
2,783333	0,2	-1,598137
2,786667	0,2	-1,596262
2,790000	0,2	-1,594556
2,793333	0,2	-1,592633
2,796667	0,2	-1,590065
2,800000	0,2	-1,586526
2,803333	0,2	-1,581974
2,806667	0,2	-1,576461
2,810000	0,2	-1,570073
2,813333	0,2	-1,563099
2,816667	0,2	-1,555836
2,820000	0,2	-1,548151
2,823333	0,2	-1,539368
2,826667	0,2	-1,528465
2,830000	0,2	-1,514317
2,833333	0,2	-1,495963
2,836667	0,2	-1,472825
2,840000	0,2	-1,444500
2,843333	0,2	-1,410428
2,846667	0,2	-1,370088
2,850000	0,2	-1,323619
2,853333	0,2	-1,272325
2,856667	0,2	-1,218362
2,860000	0,2	-1,163743
2,863333	0,2	-1,109795
2,866667	0,2	-1,057285
2,870000	0,2	-1,006469
2,873333	0,2	-0,956893
2,876667	0,2	-0,907032
2,880000	0,2	-0,853871
2,883333	0,2	-0,793006
2,886667	0,2	-0,719185
2,890000	0,2	-0,626410
2,893333	0,2	-0,508074
2,896667	0,2	-0,358453
2,900000	0,2	-0,175121
2,903333	0,2	0,039489
2,906667	0,2	0,278215
2,910000	0,2	0,530601
2,913333	0,2	0,784763
2,916667	0,2	1,028752
2,920000	0,2	1,251220
2,923333	0,2	1,441808
2,926667	0,2	1,591929
2,930000	0,2	1,696588
2,933333	0,2	1,756451
2,936667	0,2	1,778377
2,940000	0,2	1,773953
2,943333	0,2	1,756902
2,946667	0,2	1,740161
2,950000	0,2	1,733487
2,953333	0,2	1,742359
2,956667	0,2	1,768281
2,960000	0,2	1,809972
2,963333	0,2	1,864827
2,966667	0,2	1,929568
2,970000	0,2	1,999898
2,973333	0,2	2,070779
2,976667	0,2	2,137634
2,980000	0,2	2,196909
2,983333	0,2	2,246003
2,986667	0,2	2,283363
2,990000	0,2	2,308372
2,993333	0,2	2,321190
2,996667	0,2	2,322863
3,000000	0,2	2,315268
3,003333	0,2	2,300626
3,006667	0,2	2,281304
3,010000	0,2	2,260129
3,013333	0,2	2,240499
3,016667	0,2	2,226154
3,020000	0,2	2,221005
3,023333	0,2	2,229021
3,026667	0,2	2,253873
3,030000	0,2	2,298898
3,033333	0,2	2,368244
3,036667	0,2	2,468610
3,040000	0,2	2,610359
3,043333	0,2	2,808223
3,046667	0,2	3,082319
3,050000	0,2	3,458647
3,053333	0,2	3,967823
3,056667	0,2	4,642141
3,060000	0,2	5,512452
3,063333	0,2	6,606989
3,066667	0,2	7,953093
3,070000	0,2	9,579094
3,073333	0,2	11,510853
3,076667	0,2	13,759584
3,080000	0,2	16,304028
3,083333	0,2	19,075448
3,086667	0,2	21,953661
3,090000	0,2	24,778068
3,093333	0,2	27,371579
3,096667	0,2	29,569439
3,100000	0,2	31,243541
3,103333	0,2	32,316651
3,106667	0,2	32,765531
3,110000	0,2	32,615018
3,113333	0,2	31,926672
3,116667	0,2	30,785697
3,120000	0,2	29,288530
3,123333	0,2	27,532787
3,126667	0,2	25,610542
3,130000	0,2	23,604616
3,133333	0,2	21,588581
3,136667	0,2	19,632304
3,140000	0,2	17,809562
3,143333	0,2	16,197138
3,146667	0,2	14,858221
3,150000	0,2	13,817182
3,153333	0,2	13,042737
3,156667	0,2	12,452825
3,160000	0,2	11,941968
3,163333	0,2	11,419355
3,166667	0,2	10,840349
3,170000	0,2	10,217443
3,173333	0,2	9,607448
3,176667	0,2	9,084557
3,180000	0,2	8,713957
3,183333	0,2	8,535460
3,186667	0,2	8,558706
3,190000	0,2	8,767116
3,193333	0,2	9,126882
3,196667	0,2	9,597559
3,200000	0,2	10,141090
3,203333	0,2	10,727057
3,206667	0,2	11,334779
3,210000	0,2	11,954337
3,213333	0,2	12,586798
3,216667	0,2	13,242946
3,220000	0,2	13,940793
3,223333	0,2	14,702257
3,226667	0,2	15,549589
3,230000	0,2	16,502620
3,233333	0,2	17,577382
3,236667	0,2	18,785477
3,240000	0,2	20,133866
3,243333	0,2	21,625695
3,246667	0,2	23,261637
3,250000	0,2	25,040646
3,253333	0,2	26,960187
3,256667	0,2	29,016512
3,260000	0,2	31,204814
3,263333	0,2	33,518224
3,266667	0,2	35,945639
3,270000	0,2	38,469342
3,273333	0,2	41,062114
3,276667	0,2	43,684065
3,280000	0,2	46,281178
3,283333	0,2	48,786812
3,286667	0,2	51,126462
3,290000	0,2	53,225007
3,293333	0,2	55,014162
3,296667	0,2	56,438701
3,300000	0,2	57,461573
3,303333	0,2	58,067386
3,306667	0,2	58,263286
3,310000	0,2	58,077073
3,313333	0,2	57,552696
3,316667	0,2	56,743657
3,320000	0,2	55,705906
3,323333	0,2	54,492109
3,326667	0,2	53,148030
3,330000	0,2	51,710694
3,333333	0,2	50,208025
3,336667	0,2	48,659675
3,340000	0,2	47,078492
3,343333	0,2	45,472454
3,346667	0,2	43,846868
3,350000	0,2	42,205831
3,353333	0,2	40,552725
3,356667	0,2	38,890915
3,360000	0,2	37,224954
3,363333	0,2	35,561474
3,366667	0,2	33,909510
3,370000	0,2	32,280346
3,373333	0,2	30,686683
3,376667	0,2	29,141569
3,380000	0,2	27,657920
3,383333	0,2	26,248136
3,386667	0,2	24,923105
3,390000	0,2	23,691125
3,393333	0,2	22,557331
3,396667	0,2	21,523823
3,400000	0,2	20,590532
3,403333	0,2	19,755896
3,406667	0,2	19,016894
3,410000	0,2	18,369197
3,413333	0,2	17,807576
3,416667	0,2	17,326375
3,420000	0,2	16,920128
3,423333	0,2	16,583813
3,426667	0,2	16,312836
3,430000	0,2	16,103418
3,433333	0,2	15,952683
3,436667	0,2	15,857842
3,440000	0,2	15,815246
3,443333	0,2	15,819841
3,446667	0,2	15,865075
3,450000	0,2	15,943274
3,453333	0,2	16,045968
3,456667	0,2	16,163566
3,460000	0,2	16,284478
3,463333	0,2	16,394621
3,466667	0,2	16,477770
3,470000	0,2	16,515976
3,473333	0,2	16,489733
3,476667	0,2	16,378629
3,480000	0,2	16,163495
3,483333	0,2	15,829976
3,486667	0,2	15,372013
3,490000	0,2	14,794420
3,493333	0,2	14,114449
3,496667	0,2	13,361434
3,500000	0,2	12,573625
3,503333	0,2	11,792929
3,506667	0,2	11,059067
3,510000	0,2	10,404058
3,513333	0,2	9,847874
3,516667	0,2	9,396741
3,520000	0,2	9,044436
3,523333	0,2	8,775494
3,526667	0,2	8,569156
3,530000	0,2	8,403098
3,533333	0,2	8,256666
3,536667	0,2	8,113467
3,540000	0,2	7,962793
3,543333	0,2	7,799856
3,546667	0,2	7,625216
3,550000	0,2	7,443798
3,553333	0,2	7,263873
3,556667	0,2	7,096106
3,560000	0,2	6,953015
3,563333	0,2	6,849383
3,566667	0,2	6,802505
3,570000	0,2	6,829382
3,573333	0,2	6,940547
3,576667	0,2	7,134156
3,580000	0,2	7,393803
3,583333	0,2	7,691441
3,586667	0,2	7,995152
3,590000	0,2	8,278979
3,593333	0,2	8,530244
3,596667	0,2	8,750873
3,600000	0,2	8,952645
3,603333	0,2	9,149063
3,606667	0,2	9,347425
3,610000	0,2	9,544076
3,613333	0,2	9,724345
3,616667	0,2	9,866247
3,620000	0,2	9,946026
3,623333	0,2	9,944315
3,626667	0,2	9,851077
3,630000	0,2	9,667218
3,633333	0,2	9,402992
3,636667	0,2	9,075010
3,640000	0,2	8,703119
3,643333	0,2	8,307530
3,646667	0,2	7,906394
3,650000	0,2	7,514227
3,653333	0,2	7,141256
3,656667	0,2	6,793533
3,660000	0,2	6,473748
3,663333	0,2	6,182327
3,666667	0,2	5,918114
3,670000	0,2	5,678608
3,673333	0,2	5,460459
3,676667	0,2	5,260272
3,680000	0,2	5,075122
3,683333	0,2	4,902632
3,686667	0,2	4,740668
3,690000	0,2	4,586992
3,693333	0,2	4,439500
3,696667	0,2	4,296714
3,700000	0,2	4,157993
3,703333	0,2	4,023409
3,706667	0,2	3,893103
3,710000	0,2	3,766579
3,713333	0,2	3,643055
3,716667	0,2	3,522304
3,720000	0,2	3,404631
3,723333	0,2	3,290369
3,726667	0,2	3,179673
3,730000	0,2	3,072489
3,733333	0,2	2,968722
3,736667	0,2	2,868563
3,740000	0,2	2,772354
3,743333	0,2	2,680133
3,746667	0,2	2,591583
3,750000	0,2	2,506499
3,753333	0,2	2,425358
3,756667	0,2	2,349069
3,760000	0,2	2,277949
3,763333	0,2	2,211492
3,766667	0,2	2,149163
3,770000	0,2	2,090809
3,773333	0,2	2,036489
3,776667	0,2	1,986383
3,780000	0,2	1,940774
3,783333	0,2	1,899817
3,786667	0,2	1,863258
3,790000	0,2	1,830481
3,793333	0,2	1,800720
3,796667	0,2	1,773003
3,800000	0,2	1,746500
3,803333	0,2	1,721196
3,806667	0,2	1,697601
3,810000	0,2	1,675832
3,813333	0,2	1,655092
3,816667	0,2	1,633840
3,820000	0,2	1,610733
3,823333	0,2	1,585455
3,826667	0,2	1,558315
3,830000	0,2	1,529400
3,833333	0,2	1,498592
3,836667	0,2	1,465907
3,840000	0,2	1,431326
3,843333	0,2	1,394729
3,846667	0,2	1,356076
3,850000	0,2	1,315154
3,853333	0,2	1,271332
3,856667	0,2	1,223830
3,860000	0,2	1,171911
3,863333	0,2	1,114872
3,866667	0,2	1,052063
3,870000	0,2	0,982924
3,873333	0,2	0,907311
3,876667	0,2	0,825840
3,880000	0,2	0,739553
3,883333	0,2	0,649525
3,886667	0,2	0,557165
3,890000	0,2	0,464164
3,893333	0,2	0,371897
3,896667	0,2	0,281609
3,900000	0,2	0,195004
3,903333	0,2	0,113962
3,906667	0,2	0,039773
3,910000	0,2	-0,027077
3,913333	0,2	-0,086368
3,916667	0,2	-0,137457
3,920000	0,2	-0,179386
3,923333	0,2	-0,211604
3,926667	0,2	-0,234297
3,930000	0,2	-0,248136
3,933333	0,2	-0,253916
3,936667	0,2	-0,252215
3,940000	0,2	-0,242955
3,943333	0,2	-0,225591
3,946667	0,2	-0,200080
3,950000	0,2	-0,167267
3,953333	0,2	-0,128367
3,956667	0,2	-0,084084
3,960000	0,2	-0,033812
3,963333	0,2	0,024067
3,966667	0,2	0,090909
3,970000	0,2	0,167202
3,973333	0,2	0,252884
3,976667	0,2	0,347502
3,980000	0,2	0,450037
3,983333	0,2	0,559237
3,986667	0,2	0,674527
3,990000	0,2	0,796296
3,993333	0,2	0,925228
3,996667	0,2	1,061425
4,000000	0,2	1,203985
4,003333	0,2	1,351523
4,006667	0,2	1,502933
4,010000	0,2	1,657133
4,013333	0,2	1,812358
4,016667	0,2	1,966372
4,020000	0,2	2,117387
4,023333	0,2	2,264464
4,026667	0,2	2,407229
4,030000	0,2	2,545667
4,033333	0,2	2,680104
4,036667	0,2	2,811435
4,040000	0,2	2,942143
4,043333	0,2	3,077394
4,046667	0,2	3,224902
4,050000	0,2	3,394254
4,053333	0,2	3,596982
4,056667	0,2	3,847376
4,060000	0,2	4,163484
4,063333	0,2	4,567996
4,066667	0,2	5,088553
4,070000	0,2	5,757555
4,073333	0,2	6,612165
4,076667	0,2	7,694253
4,080000	0,2	9,049690
4,083333	0,2	10,728056
4,086667	0,2	12,784080
4,090000	0,2	15,282734
4,093333	0,2	18,312587
4,096667	0,2	22,013704
4,100000	0,2	26,634146
4,103333	0,2	32,643940
4,106667	0,2	40,884301
4,110000	0,2	52,524034
4,113333	0,2	68,467267
4,116667	0,2	88,298998
4,120000	0,2	109,625545
4,123333	0,2	128,640220
4,126667	0,2	141,666750
4,130000	0,2	146,577844
4,133333	0,2	143,270262
4,136667	0,2	133,230818
4,140000	0,2	118,723103
4,143333	0,2	102,066395
4,146667	0,2	85,197856
4,150000	0,2	69,497861
4,153333	0,2	55,786152
4,156667	0,2	44,407443
4,160000	0,2	35,353742
4,163333	0,2	28,391152
4,166667	0,2	23,171842
4,170000	0,2	19,320597
4,173333	0,2	16,491999
4,176667	0,2	14,399904
4,180000	0,2	12,825282
4,183333	0,2	11,610315
4,186667	0,2	10,646379
4,190000	0,2	9,861249
4,193333	0,2	9,207748
4,196667	0,2	8,654661
4,200000	0,2	8,180252
4,203333	0,2	7,768233
4,206667	0,2	7,405773
4,210000	0,2	7,082741
4,213333	0,2	6,791327
4,216667	0,2	6,525736
4,220000	0,2	6,281954
4,223333	0,2	6,057596
4,226667	0,2	5,851465
4,230000	0,2	5,662522
4,233333	0,2	5,489158
4,236667	0,2	5,329682
4,240000	0,2	5,183237
4,243333	0,2	5,050012
4,246667	0,2	4,930532
4,250000	0,2	4,824687
4,253333	0,2	4,731546
4,256667	0,2	4,649966
4,260000	0,2	4,579031
4,263333	0,2	4,517878
4,266667	0,2	4,465392
4,270000	0,2	4,420493
4,273333	0,2	4,382771
4,276667	0,2	4,352455
4,280000	0,2	4,329747
4,283333	0,2	4,314717
4,286667	0,2	4,307669
4,290000	0,2	4,308972
4,293333	0,2	4,318797
4,296667	0,2	4,337489
4,300000	0,2	4,365935
4,303333	0,2	4,405582
4,306667	0,2	4,458242
4,310000	0,2	4,525880
4,313333	0,2	4,610537
4,316667	0,2	4,714057
4,320000	0,2	4,837627
4,323333	0,2	4,981908
4,326667	0,2	5,147615
4,330000	0,2	5,335526
4,333333	0,2	5,546010
4,336667	0,2	5,778617
4,340000	0,2	6,031652
4,343333	0,2	6,302146
4,346667	0,2	6,586338
4,350000	0,2	6,879600
4,353333	0,2	7,176037
4,356667	0,2	7,468968
4,360000	0,2	7,751869
4,363333	0,2	8,018678
4,366667	0,2	8,263424
4,370000	0,2	8,480092
4,373333	0,2	8,663190
4,376667	0,2	8,808451
4,380000	0,2	8,912988
4,383333	0,2	8,975012
4,386667	0,2	8,993692
4,390000	0,2	8,969572
4,393333	0,2	8,905042
4,396667	0,2	8,804188
4,400000	0,2	8,672268
4,403333	0,2	8,515220
4,406667	0,2	8,339352
4,410000	0,2	8,151204
4,413333	0,2	7,957703
4,416667	0,2	7,766364
4,420000	0,2	7,584774
4,423333	0,2	7,420066
4,426667	0,2	7,279278
4,430000	0,2	7,169691
4,433333	0,2	7,098209
4,436667	0,2	7,070329
4,440000	0,2	7,089536
4,443333	0,2	7,157017
4,446667	0,2	7,271434
4,450000	0,2	7,428846
4,453333	0,2	7,622862
4,456667	0,2	7,845130
4,460000	0,2	8,086112
4,463333	0,2	8,335583
4,466667	0,2	8,582722
4,470000	0,2	8,816241
4,473333	0,2	9,024974
4,476667	0,2	9,198897
4,480000	0,2	9,330073
4,483333	0,2	9,413090
4,486667	0,2	9,444987
4,490000	0,2	9,424775
4,493333	0,2	9,353104
4,496667	0,2	9,232545
4,500000	0,2	9,067904
4,503333	0,2	8,865760
4,506667	0,2	8,633551
4,510000	0,2	8,378934
4,513333	0,2	8,109624
4,516667	0,2	7,833195
4,520000	0,2	7,556424
4,523333	0,2	7,284799
4,526667	0,2	7,022630
4,530000	0,2	6,773249
4,533333	0,2	6,538872
4,536667	0,2	6,320503
4,540000	0,2	6,118390
4,543333	0,2	5,932447
4,546667	0,2	5,762152
4,550000	0,2	5,606468
4,553333	0,2	5,464124
4,556667	0,2	5,333746
4,560000	0,2	5,213597
4,563333	0,2	5,101746
4,566667	0,2	4,996884
4,570000	0,2	4,898731
4,573333	0,2	4,807609
4,576667	0,2	4,723709
4,580000	0,2	4,646764
4,583333	0,2	4,576403
4,586667	0,2	4,512601
4,590000	0,2	4,455747
4,593333	0,2	4,406580
4,596667	0,2	4,366135
4,600000	0,2	4,335559
4,603333	0,2	4,315909
4,606667	0,2	4,308031
4,610000	0,2	4,312714
4,613333	0,2	4,331423
4,616667	0,2	4,367175
4,620000	0,2	4,424473
4,623333	0,2	4,508298
4,626667	0,2	4,623488
4,630000	0,2	4,775605
4,633333	0,2	4,972264
4,636667	0,2	5,222939
4,640000	0,2	5,537553
4,643333	0,2	5,925659
4,646667	0,2	6,396348
4,650000	0,2	6,957973
4,653333	0,2	7,617499
4,656667	0,2	8,379845
4,660000	0,2	9,246885
4,663333	0,2	10,216101
4,666667	0,2	11,279878
4,670000	0,2	12,425668
4,673333	0,2	13,636469
4,676667	0,2	14,891160
4,680000	0,2	16,164363
4,683333	0,2	17,426418
4,686667	0,2	18,644435
4,690000	0,2	19,784317
4,693333	0,2	20,813011
4,696667	0,2	21,700439
4,700000	0,2	22,420869
4,703333	0,2	22,953939
4,706667	0,2	23,285452
4,710000	0,2	23,407989
4,713333	0,2	23,321622
4,716667	0,2	23,034179
4,720000	0,2	22,560256
4,723333	0,2	21,919815
4,726667	0,2	21,137221
4,730000	0,2	20,239982
4,733333	0,2	19,256725
4,736667	0,2	18,215483
4,740000	0,2	17,143007
4,743333	0,2	16,064233
4,746667	0,2	15,001140
4,750000	0,2	13,971618
4,753333	0,2	12,989058
4,756667	0,2	12,062783
4,760000	0,2	11,199294
4,763333	0,2	10,403251
4,766667	0,2	9,677018
4,770000	0,2	9,019966
4,773333	0,2	8,429334
4,776667	0,2	7,901788
4,780000	0,2	7,433985
4,783333	0,2	7,022163
4,786667	0,2	6,661749
4,790000	0,2	6,347518
4,793333	0,2	6,074133
4,796667	0,2	5,836603
4,800000	0,2	5,630619
4,803333	0,2	5,452631
4,806667	0,2	5,299594
4,810000	0,2	5,168631
4,813333	0,2	5,056786
4,816667	0,2	4,960823
4,820000	0,2	4,877280
4,823333	0,2	4,802980
4,826667	0,2	4,735605
4,830000	0,2	4,673453
4,833333	0,2	4,614868
4,836667	0,2	4,558583
4,840000	0,2	4,504258
4,843333	0,2	4,452054
4,846667	0,2	4,401782
4,850000	0,2	4,352532
4,853333	0,2	4,303189
4,856667	0,2	4,253370
4,860000	0,2	4,203572
4,863333	0,2	4,154601
4,866667	0,2	4,107377
4,870000	0,2	4,063047
4,873333	0,2	4,022661
4,876667	0,2	3,986803
4,880000	0,2	3,955661
4,883333	0,2	3,929298
4,886667	0,2	3,907828
4,890000	0,2	3,891310
4,893333	0,2	3,879449
4,896667	0,2	3,871632
4,900000	0,2	3,867318
4,903333	0,2	3,866137
4,906667	0,2	3,867752
4,910000	0,2	3,871898
4,913333	0,2	3,878187
4,916667	0,2	3,885712
4,920000	0,2	3,893300
4,923333	0,2	3,900060
4,926667	0,2	3,905503
4,930000	0,2	3,909429
4,933333	0,2	3,911778
4,936667	0,2	3,912635
4,940000	0,2	3,912309
4,943333	0,2	3,911142
4,946667	0,2	3,909387
4,950000	0,2	3,907477
4,953333	0,2	3,906175
4,956667	0,2	3,906170
4,960000	0,2	3,907503
4,963333	0,2	3,909680
4,966667	0,2	3,912336
4,970000	0,2	3,915555
4,973333	0,2	3,919865
4,976667	0,2	3,926133
4,980000	0,2	3,935266
4,983333	0,2	3,947725
4,986667	0,2	3,963144
4,990000	0,2	3,980389
4,993333	0,2	3,998060
4,996667	0,2	4,015091
5,000000	0,2	4,031046
5,003333	0,2	4,046033
5,006667	0,2	4,060494
5,010000	0,2	4,074733
5,013333	0,2	4,088346
5,016667	0,2	4,100280
5,020000	0,2	4,109522
5,023333	0,2	4,115587
5,026667	0,2	4,118331
5,030000	0,2	4,117633
5,033333	0,2	4,113565
5,036667	0,2	4,106501
5,040000	0,2	4,096783
5,043333	0,2	4,084629
5,046667	0,2	4,070418
5,050000	0,2	4,054746
5,053333	0,2	4,038183
5,056667	0,2	4,021259
5,060000	0,2	4,004629
5,063333	0,2	3,988818
5,066667	0,2	3,973932
5,070000	0,2	3,959977
5,073333	0,2	3,947283
5,076667	0,2	3,936470
5,080000	0,2	3,928034
5,083333	0,2	3,921978
5,086667	0,2	3,917946
5,090000	0,2	3,915568
5,093333	0,2	3,914458
5,096667	0,2	3,913904
5,100000	0,2	3,912662
5,103333	0,2	3,909282
5,106667	0,2	3,902732
5,110000	0,2	3,892610
5,113333	0,2	3,878971
5,116667	0,2	3,862203
5,120000	0,2	3,842955
5,123333	0,2	3,821753
5,126667	0,2	3,798393
5,130000	0,2	3,772201
5,133333	0,2	3,743340
5,136667	0,2	3,713409
5,140000	0,2	3,684306
5,143333	0,2	3,656956
5,146667	0,2	3,631407
5,150000	0,2	3,607543
5,153333	0,2	3,585477
5,156667	0,2	3,565456
5,160000	0,2	3,547375
5,163333	0,2	3,530711
5,166667	0,2	3,515184
5,170000	0,2	3,500947
5,173333	0,2	3,488106
5,176667	0,2	3,476469
5,180000	0,2	3,465583
5,183333	0,2	3,454775
5,186667	0,2	3,443314
5,190000	0,2	3,430596
5,193333	0,2	3,416071
5,196667	0,2	3,399090
5,200000	0,2	3,379223
5,203333	0,2	3,356715
5,206667	0,2	3,332294
5,210000	0,2	3,306643
5,213333	0,2	3,280141
5,216667	0,2	3,252975
5,220000	0,2	3,225295
5,223333	0,2	3,197164
5,226667	0,2	3,168638
5,230000	0,2	3,139901
5,233333	0,2	3,111208
5,236667	0,2	3,082967
5,240000	0,2	3,055766
5,243333	0,2	3,030069
5,246667	0,2	3,005953
5,250000	0,2	2,983428
5,253333	0,2	2,963168
5,256667	0,2	2,946622
5,260000	0,2	2,935078
5,263333	0,2	2,928940
5,266667	0,2	2,928025
5,270000	0,2	2,932027
5,273333	0,2	2,940791
5,276667	0,2	2,954593
5,280000	0,2	2,974013
5,283333	0,2	2,999313
5,286667	0,2	3,030061
5,290000	0,2	3,065511
5,293333	0,2	3,105340
5,296667	0,2	3,149730
5,300000	0,2	3,198655
5,303333	0,2	3,251317
5,306667	0,2	3,306326
5,310000	0,2	3,362284
5,313333	0,2	3,418206
5,316667	0,2	3,473509
5,320000	0,2	3,527761
5,323333	0,2	3,580540
5,326667	0,2	3,631489
5,330000	0,2	3,680355
5,333333	0,2	3,727024
5,336667	0,2	3,771549
5,340000	0,2	3,814014
5,343333	0,2	3,854270
5,346667	0,2	3,891863
5,350000	0,2	3,926516
5,353333	0,2	3,958689
5,356667	0,2	3,989263
5,360000	0,2	4,018734
5,363333	0,2	4,046989
5,366667	0,2	4,073854
5,370000	0,2	4,099644
5,373333	0,2	4,125088
5,376667	0,2	4,150910
5,380000	0,2	4,177605
5,383333	0,2	4,205416
5,386667	0,2	4,234266
5,390000	0,2	4,263515
5,393333	0,2	4,292000
5,396667	0,2	4,318977
5,400000	0,2	4,345169
5,403333	0,2	4,372336
5,406667	0,2	4,401707
5,410000	0,2	4,433111
5,413333	0,2	4,465197
5,416667	0,2	4,496070
5,420000	0,2	4,524180
5,423333	0,2	4,549104
5,426667	0,2	4,571372
5,430000	0,2	4,591483
5,433333	0,2	4,609272
5,436667	0,2	4,624010
5,440000	0,2	4,634812
5,443333	0,2	4,641030
5,446667	0,2	4,642461
5,450000	0,2	4,639088
5,453333	0,2	4,630663
5,456667	0,2	4,616697
5,460000	0,2	4,596824
5,463333	0,2	4,571031
5,466667	0,2	4,539619
5,470000	0,2	4,503169
5,473333	0,2	4,462352
5,476667	0,2	4,417545
5,480000	0,2	4,368968
5,483333	0,2	4,317254
5,486667	0,2	4,263495
5,490000	0,2	4,208846
5,493333	0,2	4,154490
5,496667	0,2	4,101639
5,500000	0,2	4,051141
5,503333	0,2	4,003358
5,506667	0,2	3,958447
5,510000	0,2	3,916463
5,513333	0,2	3,877496
5,516667	0,2	3,841906
5,520000	0,2	3,810272
5,523333	0,2	3,783117
5,526667	0,2	3,760675
5,530000	0,2	3,742805
5,533333	0,2	3,729047
5,536667	0,2	3,718787
5,540000	0,2	3,711560
5,543333	0,2	3,707269
5,546667	0,2	3,705981
5,550000	0,2	3,707579
5,553333	0,2	3,711650
5,556667	0,2	3,717530
5,560000	0,2	3,724383
5,563333	0,2	3,731402
5,566667	0,2	3,738113
5,570000	0,2	3,744521
5,573333	0,2	3,750852
5,576667	0,2	3,756907
5,580000	0,2	3,761827
5,583333	0,2	3,764831
5,586667	0,2	3,765849
5,590000	0,2	3,765242
5,593333	0,2	3,763285
5,596667	0,2	3,759857
5,600000	0,2	3,754503
5,603333	0,2	3,746798
5,606667	0,2	3,736530
5,610000	0,2	3,723576
5,613333	0,2	3,707776
5,616667	0,2	3,689013
5,620000	0,2	3,667443
5,623333	0,2	3,643512
5,626667	0,2	3,617635
5,630000	0,2	3,589975
5,633333	0,2	3,560370
5,636667	0,2	3,528408
5,640000	0,2	3,493799
5,643333	0,2	3,456535
5,646667	0,2	3,416660
5,650000	0,2	3,374297
5,653333	0,2	3,329817
5,656667	0,2	3,283522
5,660000	0,2	3,235476
5,663333	0,2	3,185840
5,666667	0,2	3,134959
5,670000	0,2	3,083152
5,673333	0,2	3,030733
5,676667	0,2	2,978080
5,680000	0,2	2,925649
5,683333	0,2	2,874048
5,686667	0,2	2,823907
5,690000	0,2	2,775559
5,693333	0,2	2,729094
5,696667	0,2	2,684477
5,700000	0,2	2,641316
5,703333	0,2	2,599200
5,706667	0,2	2,558632
5,710000	0,2	2,520876
5,713333	0,2	2,486689
5,716667	0,2	2,455772
5,720000	0,2	2,427361
5,723333	0,2	2,400814
5,726667	0,2	2,375674
5,730000	0,2	2,351542
5,733333	0,2	2,328072
5,736667	0,2	2,305292
5,740000	0,2	2,283844
5,743333	0,2	2,264526
5,746667	0,2	2,247475
5,750000	0,2	2,232057
5,753333	0,2	2,217549
5,756667	0,2	2,203576
5,760000	0,2	2,190074
5,763333	0,2	2,177071
5,766667	0,2	2,164381
5,770000	0,2	2,151672
5,773333	0,2	2,138987
5,776667	0,2	2,126761
5,780000	0,2	2,115128
5,783333	0,2	2,103725
5,786667	0,2	2,092211
5,790000	0,2	2,080456
5,793333	0,2	2,068297
5,796667	0,2	2,055610
5,800000	0,2	2,042597
5,803333	0,2	2,029635
5,806667	0,2	2,016986
5,810000	0,2	2,004712
5,813333	0,2	1,992739
5,816667	0,2	1,981236
5,820000	0,2	1,970838
5,823333	0,2	1,962197
5,826667	0,2	1,955643
5,830000	0,2	1,951420
5,833333	0,2	1,949755
5,836667	0,2	1,950630
5,840000	0,2	1,953865
5,843333	0,2	1,959419
5,846667	0,2	1,967595
5,850000	0,2	1,978998
5,853333	0,2	1,994099
5,856667	0,2	2,013004
5,860000	0,2	2,035879
5,863333	0,2	2,063260
5,866667	0,2	2,095714
5,870000	0,2	2,133398
5,873333	0,2	2,176029
5,876667	0,2	2,223102
5,880000	0,2	2,274115
5,883333	0,2	2,328574
5,886667	0,2	2,385865
5,890000	0,2	2,445485
5,893333	0,2	2,507345
5,896667	0,2	2,571461
5,900000	0,2	2,637425
5,903333	0,2	2,704361
5,906667	0,2	2,771279
5,910000	0,2	2,837408
5,913333	0,2	2,902430
5,916667	0,2	2,966483
5,920000	0,2	3,029780
5,923333	0,2	3,092311
5,926667	0,2	3,153919
5,930000	0,2	3,214381
5,933333	0,2	3,273436
5,936667	0,2	3,330913
5,940000	0,2	3,386725
5,943333	0,2	3,440709
5,946667	0,2	3,492580
5,950000	0,2	3,542070
5,953333	0,2	3,589068
5,956667	0,2	3,633480
5,960000	0,2	3,675326
5,963333	0,2	3,715137
5,966667	0,2	3,753660
5,970000	0,2	3,791239
5,973333	0,2	3,827950
5,976667	0,2	3,863935
5,980000	0,2	3,899114
5,983333	0,2	3,932978
5,986667	0,2	3,965062
5,990000	0,2	3,995472
5,993333	0,2	4,024747
5,996667	0,2	4,053333
6,000000	0,2	4,081334
6,003333	0,2	4,108604
6,006667	0,2	4,134927
6,010000	0,2	4,159987
6,013333	0,2	4,182941
6,016667	0,2	4,202318
6,020000	0,2	4,216824
6,023333	0,2	4,226021
6,026667	0,2	4,229880
6,030000	0,2	4,228155
6,033333	0,2	4,220536
6,036667	0,2	4,207006
6,040000	0,2	4,187862
6,043333	0,2	4,163368
6,046667	0,2	4,133440
6,050000	0,2	4,097913
6,053333	0,2	4,056931
6,056667	0,2	4,010774
6,060000	0,2	3,959572
6,063333	0,2	3,903526
6,066667	0,2	3,843319
6,070000	0,2	3,780123
6,073333	0,2	3,715128
6,076667	0,2	3,649169
6,080000	0,2	3,582870
6,083333	0,2	3,516783
6,086667	0,2	3,451070
6,090000	0,2	3,385439
6,093333	0,2	3,319763
6,096667	0,2	3,254433
6,100000	0,2	3,189934
6,103333	0,2	3,126533
6,106667	0,2	3,064343
6,110000	0,2	3,003175
6,113333	0,2	2,942375
6,116667	0,2	2,881213
6,120000	0,2	2,819285
6,123333	0,2	2,756521
6,126667	0,2	2,693179
6,130000	0,2	2,629806
6,133333	0,2	2,566926
6,136667	0,2	2,504642
6,140000	0,2	2,442702
6,143333	0,2	2,381183
6,146667	0,2	2,320797
6,150000	0,2	2,262326
6,153333	0,2	2,205916
6,156667	0,2	2,150927
6,160000	0,2	2,096469
6,163333	0,2	2,042370
6,166667	0,2	1,989623
6,170000	0,2	1,939598
6,173333	0,2	1,893103
6,176667	0,2	1,850349
6,180000	0,2	1,811121
6,183333	0,2	1,774985
6,186667	0,2	1,741839
6,190000	0,2	1,711959
6,193333	0,2	1,685322
6,196667	0,2	1,661221
6,200000	0,2	1,638661
6,203333	0,2	1,617118
6,206667	0,2	1,596871
6,210000	0,2	1,578462
6,213333	0,2	1,561927
6,216667	0,2	1,546902
6,220000	0,2	1,533278
6,223333	0,2	1,521257
6,226667	0,2	1,510900
6,230000	0,2	1,501877
6,233333	0,2	1,493548
6,236667	0,2	1,485244
6,240000	0,2	1,476649
6,243333	0,2	1,468015
6,246667	0,2	1,459738
6,250000	0,2	1,451728
6,253333	0,2	1,443606
6,256667	0,2	1,435269
6,260000	0,2	1,426828
6,263333	0,2	1,418366
6,266667	0,2	1,409946
6,270000	0,2	1,401629
6,273333	0,2	1,393356
6,276667	0,2	1,384943
6,280000	0,2	1,376320
6,283333	0,2	1,367564
6,286667	0,2	1,358732
6,290000	0,2	1,349789
6,293333	0,2	1,340557
6,296667	0,2	1,330891
6,300000	0,2	1,321035
6,303333	0,2	1,311556
6,306667	0,2	1,302971
6,310000	0,2	1,295538
6,313333	0,2	1,289271
6,316667	0,2	1,283993
6,320000	0,2	1,279499
6,323333	0,2	1,275573
6,326667	0,2	1,271784
6,330000	0,2	1,267614
6,333333	0,2	1,262823
6,336667	0,2	1,257493
6,340000	0,2	1,251827
6,343333	0,2	1,245939
6,346667	0,2	1,239819
6,350000	0,2	1,233455
6,353333	0,2	1,226725
6,356667	0,2	1,219311
6,360000	0,2	1,211107
6,363333	0,2	1,202570
6,366667	0,2	1,194438
6,370000	0,2	1,187200
6,373333	0,2	1,180771
6,376667	0,2	1,174552
6,380000	0,2	1,167906
6,383333	0,2	1,160727
6,386667	0,2	1,153541
6,390000	0,2	1,146986
6,393333	0,2	1,141340
6,396667	0,2	1,136552
6,400000	0,2	1,132401
6,403333	0,2	1,128601
6,406667	0,2	1,125037
6,410000	0,2	1,121807
6,413333	0,2	1,118971
6,416667	0,2	1,116521
6,420000	0,2	1,114514
6,423333	0,2	1,113028
6,426667	0,2	1,112180
6,430000	0,2	1,112274
6,433333	0,2	1,113512
6,436667	0,2	1,115536
6,440000	0,2	1,117707
6,443333	0,2	1,119753
6,446667	0,2	1,121757
6,450000	0,2	1,123744
6,453333	0,2	1,125663
6,456667	0,2	1,127618
6,460000	0,2	1,129924
6,463333	0,2	1,132801
6,466667	0,2	1,136087
6,470000	0,2	1,139529
6,473333	0,2	1,143184
6,476667	0,2	1,147502
6,480000	0,2	1,153215
6,483333	0,2	1,160846
6,486667	0,2	1,170395
6,490000	0,2	1,181599
6,493333	0,2	1,194140
6,496667	0,2	1,207675
6,500000	0,2	1,222134
6,503333	0,2	1,237962
6,506667	0,2	1,255736
6,510000	0,2	1,275769
6,513333	0,2	1,298394
6,516667	0,2	1,324009
6,520000	0,2	1,352429
6,523333	0,2	1,382687
6,526667	0,2	1,413669
6,530000	0,2	1,444811
6,533333	0,2	1,476295
6,536667	0,2	1,508602
6,540000	0,2	1,542039
6,543333	0,2	1,576999
6,546667	0,2	1,613970
6,550000	0,2	1,652772
6,553333	0,2	1,692483
6,556667	0,2	1,732355
6,560000	0,2	1,772280
6,563333	0,2	1,812370
6,566667	0,2	1,852670
6,570000	0,2	1,893393
6,573333	0,2	1,935017
6,576667	0,2	1,978105
6,580000	0,2	2,022990
6,583333	0,2	2,069371
6,586667	0,2	2,116360
6,590000	0,2	2,163192
6,593333	0,2	2,209731
6,596667	0,2	2,256124
6,600000	0,2	2,302290
6,603333	0,2	2,347999
6,606667	0,2	2,393287
6,610000	0,2	2,438529
6,613333	0,2	2,484052
6,616667	0,2	2,529761
6,620000	0,2	2,575091
6,623333	0,2	2,619230
6,626667	0,2	2,661311
6,630000	0,2	2,700582
6,633333	0,2	2,736783
6,636667	0,2	2,770222
6,640000	0,2	2,801297
6,643333	0,2	2,829963
6,646667	0,2	2,855632
6,650000	0,2	2,877747
6,653333	0,2	2,896340
6,656667	0,2	2,911658
6,660000	0,2	2,923573
6,663333	0,2	2,931630
6,666667	0,2	2,935352
6,670000	0,2	2,934458
6,673333	0,2	2,928901
6,676667	0,2	2,918731
6,680000	0,2	2,904027
6,683333	0,2	2,885003
6,686667	0,2	2,862036
6,690000	0,2	2,835468
6,693333	0,2	2,805312
6,696667	0,2	2,771207
6,700000	0,2	2,732923
6,703333	0,2	2,690869
6,706667	0,2	2,645786
6,710000	0,2	2,598137
6,713333	0,2	2,548099
6,716667	0,2	2,495870
6,720000	0,2	2,441602
6,723333	0,2	2,385300
6,726667	0,2	2,327123
6,730000	0,2	2,267572
6,733333	0,2	2,207244
6,736667	0,2	2,146646
6,740000	0,2	2,086299
6,743333	0,2	2,026737
6,746667	0,2	1,968321
6,750000	0,2	1,911092
6,753333	0,2	1,854813
6,756667	0,2	1,799239
6,760000	0,2	1,744284
6,763333	0,2	1,689946
6,766667	0,2	1,636256
6,770000	0,2	1,583446
6,773333	0,2	1,532258
6,776667	0,2	1,483660
6,780000	0,2	1,437862
6,783333	0,2	1,394183
6,786667	0,2	1,352099
6,790000	0,2	1,311789
6,793333	0,2	1,273787
6,796667	0,2	1,238500
6,800000	0,2	1,205947
6,803333	0,2	1,175778
6,806667	0,2	1,147439
6,810000	0,2	1,120415
6,813333	0,2	1,094423
6,816667	0,2	1,069396
6,820000	0,2	1,045439
6,823333	0,2	1,022994
6,826667	0,2	1,002749
6,830000	0,2	0,985063
6,833333	0,2	0,969551
6,836667	0,2	0,955339
6,840000	0,2	0,941681
6,843333	0,2	0,928339
6,846667	0,2	0,915535
6,850000	0,2	0,903578
6,853333	0,2	0,892360
6,856667	0,2	0,881354
6,860000	0,2	0,870461
6,863333	0,2	0,860446
6,866667	0,2	0,852126
6,870000	0,2	0,845473
6,873333	0,2	0,839710
6,876667	0,2	0,833900
6,880000	0,2	0,827461
6,883333	0,2	0,820489
6,886667	0,2	0,813590
6,890000	0,2	0,807294
6,893333	0,2	0,801514
6,896667	0,2	0,795589
6,900000	0,2	0,789092
6,903333	0,2	0,782287
6,906667	0,2	0,775629
6,910000	0,2	0,769445
6,913333	0,2	0,763993
6,916667	0,2	0,759309
6,920000	0,2	0,755188
6,923333	0,2	0,751476
6,926667	0,2	0,748183
6,930000	0,2	0,745227
6,933333	0,2	0,742211
6,936667	0,2	0,738743
6,940000	0,2	0,734875
6,943333	0,2	0,730990
6,946667	0,2	0,727371
6,950000	0,2	0,724086
6,953333	0,2	0,721257
6,956667	0,2	0,719179
6,960000	0,2	0,717955
6,963333	0,2	0,717360
6,966667	0,2	0,717150
6,970000	0,2	0,717104
6,973333	0,2	0,716903
6,976667	0,2	0,716475
6,980000	0,2	0,716204
6,983333	0,2	0,716531
6,986667	0,2	0,717675
6,990000	0,2	0,719664
6,993333	0,2	0,722240
6,996667	0,2	0,724895
7,000000	0,2	0,727226
7,003333	0,2	0,729359
7,006667	0,2	0,731962
7,010000	0,2	0,735412
7,013333	0,2	0,739187
7,016667	0,2	0,742602
7,020000	0,2	0,745681
7,023333	0,2	0,748808
7,026667	0,2	0,751948
7,030000	0,2	0,754861
7,033333	0,2	0,757746
7,036667	0,2	0,761162
7,040000	0,2	0,765594
7,043333	0,2	0,771193
7,046667	0,2	0,777591
7,050000	0,2	0,784039
7,053333	0,2	0,790206
7,056667	0,2	0,796727
7,060000	0,2	0,804507
7,063333	0,2	0,813942
7,066667	0,2	0,825127
7,070000	0,2	0,838099
7,073333	0,2	0,852573
7,076667	0,2	0,867913
7,080000	0,2	0,883679
7,083333	0,2	0,900079
7,086667	0,2	0,917712
7,090000	0,2	0,937069
7,093333	0,2	0,958401
7,096667	0,2	0,981642
7,100000	0,2	1,006328
7,103333	0,2	1,031799
7,106667	0,2	1,057495
7,110000	0,2	1,083219
7,113333	0,2	1,109151
7,116667	0,2	1,135565
7,120000	0,2	1,162792
7,123333	0,2	1,191258
7,126667	0,2	1,221059
7,130000	0,2	1,251687
7,133333	0,2	1,282462
7,136667	0,2	1,312909
7,140000	0,2	1,342755
7,143333	0,2	1,372004
7,146667	0,2	1,400793
7,150000	0,2	1,428824
7,153333	0,2	1,455363
7,156667	0,2	1,479986
7,160000	0,2	1,502958
7,163333	0,2	1,524762
7,166667	0,2	1,545616
7,170000	0,2	1,565584
7,173333	0,2	1,584594
7,176667	0,2	1,602033
7,180000	0,2	1,616964
7,183333	0,2	1,628987
7,186667	0,2	1,638402
7,190000	0,2	1,645580
7,193333	0,2	1,650577
7,196667	0,2	1,653150
7,200000	0,2	1,652992
7,203333	0,2	1,650095
7,206667	0,2	1,644845
7,210000	0,2	1,637762
7,213333	0,2	1,629275
7,216667	0,2	1,619593
7,220000	0,2	1,608695
7,223333	0,2	1,596545
7,226667	0,2	1,583268
7,230000	0,2	1,569065
7,233333	0,2	1,553952
7,236667	0,2	1,537825
7,240000	0,2	1,520949
7,243333	0,2	1,504024
7,246667	0,2	1,487465
7,250000	0,2	1,470962
7,253333	0,2	1,454053
7,256667	0,2	1,436738
7,260000	0,2	1,419346
7,263333	0,2	1,402029
7,266667	0,2	1,384558
7,270000	0,2	1,366735
7,273333	0,2	1,348910
7,276667	0,2	1,331840
7,280000	0,2	1,316093
7,283333	0,2	1,301814
7,286667	0,2	1,288833
7,290000	0,2	1,276950
7,293333	0,2	1,266261
7,296667	0,2	1,256878
7,300000	0,2	1,248536
7,303333	0,2	1,240893
7,306667	0,2	1,233965
7,310000	0,2	1,228054
7,313333	0,2	1,223361
7,316667	0,2	1,219619
7,320000	0,2	1,216350
7,323333	0,2	1,213677
7,326667	0,2	1,212335
7,330000	0,2	1,212519
7,333333	0,2	1,213548
7,336667	0,2	1,214907
7,340000	0,2	1,216754
7,343333	0,2	1,219444
7,346667	0,2	1,223204
7,350000	0,2	1,228040
7,353333	0,2	1,233608
7,356667	0,2	1,239482
7,360000	0,2	1,245520
7,363333	0,2	1,251704
7,366667	0,2	1,257960
7,370000	0,2	1,264112
7,373333	0,2	1,269669
7,376667	0,2	1,274084
7,380000	0,2	1,277360
7,383333	0,2	1,279852
7,386667	0,2	1,281557
7,390000	0,2	1,282104
7,393333	0,2	1,281406
7,396667	0,2	1,279823
7,400000	0,2	1,277784
7,403333	0,2	1,275609
7,406667	0,2	1,273465
7,410000	0,2	1,271273
7,413333	0,2	1,268712
7,416667	0,2	1,265455
7,420000	0,2	1,261496
7,423333	0,2	1,257076
7,426667	0,2	1,252410
7,430000	0,2	1,247633
7,433333	0,2	1,242867
7,436667	0,2	1,238115
7,440000	0,2	1,233160
7,443333	0,2	1,227868
7,446667	0,2	1,222640
7,450000	0,2	1,218331
7,453333	0,2	1,215654
7,456667	0,2	1,215013
7,460000	0,2	1,216870
7,463333	0,2	1,221807
7,466667	0,2	1,230264
7,470000	0,2	1,242378
7,473333	0,2	1,257915
7,476667	0,2	1,276312
7,480000	0,2	1,296954
7,483333	0,2	1,319647
7,486667	0,2	1,344847
7,490000	0,2	1,373175
7,493333	0,2	1,404839
7,496667	0,2	1,439723
7,500000	0,2	1,477756
7,503333	0,2	1,518948
7,506667	0,2	1,563051
7,510000	0,2	1,609443
7,513333	0,2	1,657531
7,516667	0,2	1,707103
7,520000	0,2	1,758234
7,523333	0,2	1,811075
7,526667	0,2	1,865483
7,530000	0,2	1,920692
7,533333	0,2	1,975596
7,536667	0,2	2,029187
7,540000	0,2	2,080627
7,543333	0,2	2,129326
7,546667	0,2	2,174899
7,550000	0,2	2,216936
7,553333	0,2	2,255178
7,556667	0,2	2,289841
7,560000	0,2	2,321316
7,563333	0,2	2,349602
7,566667	0,2	2,374286
7,570000	0,2	2,394755
7,573333	0,2	2,410115
7,576667	0,2	2,419382
7,580000	0,2	2,422155
7,583333	0,2	2,418840
7,586667	0,2	2,410312
7,590000	0,2	2,397720
7,593333	0,2	2,382271
7,596667	0,2	2,364703
7,600000	0,2	2,345195
7,603333	0,2	2,323894
7,606667	0,2	2,301222
7,610000	0,2	2,277735
7,613333	0,2	2,253868
7,616667	0,2	2,229815
7,620000	0,2	2,205811
7,623333	0,2	2,182311
7,626667	0,2	2,159742
7,630000	0,2	2,138251
7,633333	0,2	2,117691
7,636667	0,2	2,097852
7,640000	0,2	2,078901
7,643333	0,2	2,061393
7,646667	0,2	2,045633
7,650000	0,2	2,031407
7,653333	0,2	2,018523
7,656667	0,2	2,007170
7,660000	0,2	1,997705
7,663333	0,2	1,990282
7,666667	0,2	1,984584
7,670000	0,2	1,979921
7,673333	0,2	1,975643
7,676667	0,2	1,971333
7,680000	0,2	1,966633
7,683333	0,2	1,961197
7,686667	0,2	1,954933
7,690000	0,2	1,947953
7,693333	0,2	1,940127
7,696667	0,2	1,930982
7,700000	0,2	1,920069
7,703333	0,2	1,907096
7,706667	0,2	1,891940
7,710000	0,2	1,874693
7,713333	0,2	1,855382
7,716667	0,2	1,833664
7,720000	0,2	1,809238
7,723333	0,2	1,782401
7,726667	0,2	1,753664
7,730000	0,2	1,723089
7,733333	0,2	1,690381
7,736667	0,2	1,655331
7,740000	0,2	1,617983
7,743333	0,2	1,578607
7,746667	0,2	1,537637
7,750000	0,2	1,495535
7,753333	0,2	1,452699
7,756667	0,2	1,409530
7,760000	0,2	1,366324
7,763333	0,2	1,323116
7,766667	0,2	1,279896
7,770000	0,2	1,236841
7,773333	0,2	1,194137
7,776667	0,2	1,151833
7,780000	0,2	1,110072
7,783333	0,2	1,069142
7,786667	0,2	1,029176
7,790000	0,2	0,990165
7,793333	0,2	0,952341
7,796667	0,2	0,916256
7,800000	0,2	0,882488
7,803333	0,2	0,851384
7,806667	0,2	0,822844
7,810000	0,2	0,796508
7,813333	0,2	0,772387
7,816667	0,2	0,751004
7,820000	0,2	0,732807
7,823333	0,2	0,717596
7,826667	0,2	0,704523
7,830000	0,2	0,692865
7,833333	0,2	0,682616
7,836667	0,2	0,674297
7,840000	0,2	0,668750
7,843333	0,2	0,666863
7,846667	0,2	0,668959
7,850000	0,2	0,674550
7,853333	0,2	0,682723
7,856667	0,2	0,692656
7,860000	0,2	0,703903
7,863333	0,2	0,716429
7,866667	0,2	0,730365
7,870000	0,2	0,745655
7,873333	0,2	0,762000
7,876667	0,2	0,779261
7,880000	0,2	0,797695
7,883333	0,2	0,817570
7,886667	0,2	0,838700
7,890000	0,2	0,860473
7,893333	0,2	0,882295
7,896667	0,2	0,903880
7,900000	0,2	0,925214
7,903333	0,2	0,946314
7,906667	0,2	0,966868
7,910000	0,2	0,986280
7,913333	0,2	1,004074
7,916667	0,2	1,019962
7,920000	0,2	1,033793
7,923333	0,2	1,045667
7,926667	0,2	1,055856
7,930000	0,2	1,064510
7,933333	0,2	1,071443
7,936667	0,2	1,076218
7,940000	0,2	1,078438
7,943333	0,2	1,077893
7,946667	0,2	1,074544
7,950000	0,2	1,068711
7,953333	0,2	1,061237
7,956667	0,2	1,053129
7,960000	0,2	1,044879
7,963333	0,2	1,036304
7,966667	0,2	1,027135
7,970000	0,2	1,017323
7,973333	0,2	1,006738
7,976667	0,2	0,995125
7,980000	0,2	0,982225
7,983333	0,2	0,967825
7,986667	0,2	0,952030
7,990000	0,2	0,935427
7,993333	0,2	0,918935
7,996667	0,2	0,903559
8,000000	0,2	0,889897
8,003333	0,2	0,877664
8,006667	0,2	0,866003
8,010000	0,2	0,854382
8,013333	0,2	0,842968
8,016667	0,2	0,832053
8,020000	0,2	0,821543
8,023333	0,2	0,811334
8,026667	0,2	0,801747
8,030000	0,2	0,793283
8,033333	0,2	0,786171
8,036667	0,2	0,780126
8,040000	0,2	0,774576
8,043333	0,2	0,769146
8,046667	0,2	0,763799
8,050000	0,2	0,758796
8,053333	0,2	0,754657
8,056667	0,2	0,751877
8,060000	0,2	0,750662
8,063333	0,2	0,751121
8,066667	0,2	0,753431
8,070000	0,2	0,757563
8,073333	0,2	0,763194
8,076667	0,2	0,769981
8,080000	0,2	0,777812
8,083333	0,2	0,786792
8,086667	0,2	0,796761
8,090000	0,2	0,807176
8,093333	0,2	0,817822
8,096667	0,2	0,829072
8,100000	0,2	0,841285
8,103333	0,2	0,854393
8,106667	0,2	0,868088
8,110000	0,2	0,882238
8,113333	0,2	0,897016
8,116667	0,2	0,912656
8,120000	0,2	0,929238
8,123333	0,2	0,946581
8,126667	0,2	0,964216
8,130000	0,2	0,981551
8,133333	0,2	0,998216
8,136667	0,2	1,014358
8,140000	0,2	1,030456
8,143333	0,2	1,046794
8,146667	0,2	1,063312
8,150000	0,2	1,079690
8,153333	0,2	1,095287
8,156667	0,2	1,109315
8,160000	0,2	1,121378
8,163333	0,2	1,131652
8,166667	0,2	1,140648
8,170000	0,2	1,148978
8,173333	0,2	1,156968
8,176667	0,2	1,164491
8,180000	0,2	1,171341
8,183333	0,2	1,177260
8,186667	0,2	1,181704
8,190000	0,2	1,184278
8,193333	0,2	1,185096
8,196667	0,2	1,184283
8,200000	0,2	1,181646
8,203333	0,2	1,177027
8,206667	0,2	1,170650
8,210000	0,2	1,163080
8,213333	0,2	1,154816
8,216667	0,2	1,145876
8,220000	0,2	1,135868
8,223333	0,2	1,124471
8,226667	0,2	1,111773
8,230000	0,2	1,097955
8,233333	0,2	1,082906
8,236667	0,2	1,066407
8,240000	0,2	1,048339
8,243333	0,2	1,028908
8,246667	0,2	1,009046
8,250000	0,2	0,990101
8,253333	0,2	0,972770
8,256667	0,2	0,956514
8,260000	0,2	0,940006
8,263333	0,2	0,922132
8,266667	0,2	0,902806
8,270000	0,2	0,882821
8,273333	0,2	0,862905
8,276667	0,2	0,843105
8,280000	0,2	0,823173
8,283333	0,2	0,803244
8,286667	0,2	0,783790
8,290000	0,2	0,765142
8,293333	0,2	0,747296
8,296667	0,2	0,730157
8,300000	0,2	0,713820
8,303333	0,2	0,698380
8,306667	0,2	0,683629
8,310000	0,2	0,669210
8,313333	0,2	0,654894
8,316667	0,2	0,640692
8,320000	0,2	0,626732
8,323333	0,2	0,612961
8,326667	0,2	0,599197
8,330000	0,2	0,585533
8,333333	0,2	0,572353
8,336667	0,2	0,559964
8,340000	0,2	0,548477
8,343333	0,2	0,537804
8,346667	0,2	0,527580
8,350000	0,2	0,517205
8,353333	0,2	0,506172
8,356667	0,2	0,494443
8,360000	0,2	0,482469
8,363333	0,2	0,470893
8,366667	0,2	0,460135
8,370000	0,2	0,450182
8,373333	0,2	0,440825
8,376667	0,2	0,431802
8,380000	0,2	0,422904
8,383333	0,2	0,414213
8,386667	0,2	0,405875
8,390000	0,2	0,397625
8,393333	0,2	0,388895
8,396667	0,2	0,379399
8,400000	0,2	0,369529
8,403333	0,2	0,360145
8,406667	0,2	0,351959
8,410000	0,2	0,345076
8,413333	0,2	0,339014
8,416667	0,2	0,333180
8,420000	0,2	0,327479
8,423333	0,2	0,322348
8,426667	0,2	0,318078
8,430000	0,2	0,314301
8,433333	0,2	0,310402
8,436667	0,2	0,306166
8,440000	0,2	0,301912
8,443333	0,2	0,298238
8,446667	0,2	0,295674
8,450000	0,2	0,294383
8,453333	0,2	0,294074
8,456667	0,2	0,294322
8,460000	0,2	0,295122
8,463333	0,2	0,296824
8,466667	0,2	0,299407
8,470000	0,2	0,302254
8,473333	0,2	0,304862
8,476667	0,2	0,307468
8,480000	0,2	0,310713
8,483333	0,2	0,314931
8,486667	0,2	0,319955
8,490000	0,2	0,325460
8,493333	0,2	0,331271
8,496667	0,2	0,337251
8,500000	0,2	0,343080
8,503333	0,2	0,348443
8,506667	0,2	0,353436
8,510000	0,2	0,358698
8,513333	0,2	0,365103
8,516667	0,2	0,373226
8,520000	0,2	0,382913
8,523333	0,2	0,393054
8,526667	0,2	0,402061
8,530000	0,2	0,409116
8,533333	0,2	0,414729
8,536667	0,2	0,419911
8,540000	0,2	0,425217
8,543333	0,2	0,430527
8,546667	0,2	0,435400
8,550000	0,2	0,439674
8,553333	0,2	0,443659
8,556667	0,2	0,447707
8,560000	0,2	0,451839
8,563333	0,2	0,455949
8,566667	0,2	0,460008
8,570000	0,2	0,463806
8,573333	0,2	0,466959
8,576667	0,2	0,469238
8,580000	0,2	0,470513
8,583333	0,2	0,470601
8,586667	0,2	0,469380
8,590000	0,2	0,466947
8,593333	0,2	0,463630
8,596667	0,2	0,459856
8,600000	0,2	0,455934
8,603333	0,2	0,452011
8,606667	0,2	0,448286
8,610000	0,2	0,444861
8,613333	0,2	0,441519
8,616667	0,2	0,437980
8,620000	0,2	0,434088
8,623333	0,2	0,429880
8,626667	0,2	0,425580
8,630000	0,2	0,421352
8,633333	0,2	0,417347
8,636667	0,2	0,413923
8,640000	0,2	0,411294
8,643333	0,2	0,409099
8,646667	0,2	0,406804
8,650000	0,2	0,404345
8,653333	0,2	0,402055
8,656667	0,2	0,400182
8,660000	0,2	0,398596
8,663333	0,2	0,397047
8,666667	0,2	0,395721
8,670000	0,2	0,395136
8,673333	0,2	0,395446
8,676667	0,2	0,396264
8,680000	0,2	0,397109
8,683333	0,2	0,397824
8,686667	0,2	0,398694
8,690000	0,2	0,400255
8,693333	0,2	0,402930
8,696667	0,2	0,406888
8,700000	0,2	0,412079
8,703333	0,2	0,418079
8,706667	0,2	0,424346
8,710000	0,2	0,430842
8,713333	0,2	0,437828
8,716667	0,2	0,445230
8,720000	0,2	0,452775
8,723333	0,2	0,460294
8,726667	0,2	0,467487
8,730000	0,2	0,473818
8,733333	0,2	0,479041
8,736667	0,2	0,483676
8,740000	0,2	0,488664
8,743333	0,2	0,494512
8,746667	0,2	0,500988
8,750000	0,2	0,507536
8,753333	0,2	0,513714
8,756667	0,2	0,519320
8,760000	0,2	0,524362
8,763333	0,2	0,528953
8,766667	0,2	0,533274
8,770000	0,2	0,537587
8,773333	0,2	0,542089
8,776667	0,2	0,546633
8,780000	0,2	0,550725
8,783333	0,2	0,553969
8,786667	0,2	0,556477
8,790000	0,2	0,558746
8,793333	0,2	0,561314
8,796667	0,2	0,564371
8,800000	0,2	0,567350
8,803333	0,2	0,569084
8,806667	0,2	0,568670
8,810000	0,2	0,566307
8,813333	0,2	0,563138
8,816667	0,2	0,560291
8,820000	0,2	0,558277
8,823333	0,2	0,557007
8,826667	0,2	0,555971
8,830000	0,2	0,554499
8,833333	0,2	0,552033
8,836667	0,2	0,548333
8,840000	0,2	0,543466
8,843333	0,2	0,537550
8,846667	0,2	0,530786
8,850000	0,2	0,523717
8,853333	0,2	0,516996
8,856667	0,2	0,510966
8,860000	0,2	0,505559
8,863333	0,2	0,500223
8,866667	0,2	0,494262
8,870000	0,2	0,487561
8,873333	0,2	0,480497
8,876667	0,2	0,473338
8,880000	0,2	0,466248
8,883333	0,2	0,459475
8,886667	0,2	0,453218
8,890000	0,2	0,447499
8,893333	0,2	0,442145
8,896667	0,2	0,436814
8,900000	0,2	0,431214
8,903333	0,2	0,425430
8,906667	0,2	0,419948
8,910000	0,2	0,415193
8,913333	0,2	0,411100
8,916667	0,2	0,407294
8,920000	0,2	0,403613
8,923333	0,2	0,400198
8,926667	0,2	0,397150
8,930000	0,2	0,394556
8,933333	0,2	0,392717
8,936667	0,2	0,391935
8,940000	0,2	0,392217
8,943333	0,2	0,393240
8,946667	0,2	0,394500
8,950000	0,2	0,395557
8,953333	0,2	0,396133
8,956667	0,2	0,396251
8,960000	0,2	0,396390
8,963333	0,2	0,397096
8,966667	0,2	0,398374
8,970000	0,2	0,399959
8,973333	0,2	0,401900
8,976667	0,2	0,404316
8,980000	0,2	0,406973
8,983333	0,2	0,409511
8,986667	0,2	0,411745
8,990000	0,2	0,413578
8,993333	0,2	0,415100
8,996667	0,2	0,416833
9,000000	0,2	0,419427
9,003333	0,2	0,423077
9,006667	0,2	0,427539
9,010000	0,2	0,432487
9,013333	0,2	0,437630
9,016667	0,2	0,442770
9,020000	0,2	0,447796
9,023333	0,2	0,452620
9,026667	0,2	0,457357
9,030000	0,2	0,462363
9,033333	0,2	0,468001
9,036667	0,2	0,474426
9,040000	0,2	0,481446
9,043333	0,2	0,488811
9,046667	0,2	0,496506
9,050000	0,2	0,504557
9,053333	0,2	0,513064
9,056667	0,2	0,522427
9,060000	0,2	0,533147
9,063333	0,2	0,545421
9,066667	0,2	0,559156
9,070000	0,2	0,574420
9,073333	0,2	0,591499
9,076667	0,2	0,610302
9,080000	0,2	0,630334
9,083333	0,2	0,651346
9,086667	0,2	0,673678
9,090000	0,2	0,698108
9,093333	0,2	0,725453
9,096667	0,2	0,756072
9,100000	0,2	0,789803
9,103333	0,2	0,826528
9,106667	0,2	0,866385
9,110000	0,2	0,909218
9,113333	0,2	0,954256
9,116667	0,2	1,000784
9,120000	0,2	1,049055
9,123333	0,2	1,100094
9,126667	0,2	1,154613
9,130000	0,2	1,212519
9,133333	0,2	1,273330
9,136667	0,2	1,336648
9,140000	0,2	1,402178
9,143333	0,2	1,469567
9,146667	0,2	1,538402
9,150000	0,2	1,608295
9,153333	0,2	1,678974
9,156667	0,2	1,750127
9,160000	0,2	1,821246
9,163333	0,2	1,891933
9,166667	0,2	1,962041
9,170000	0,2	2,031401
9,173333	0,2	2,099727
9,176667	0,2	2,166452
9,180000	0,2	2,230582
9,183333	0,2	2,291220
9,186667	0,2	2,348136
9,190000	0,2	2,401457
9,193333	0,2	2,451164
9,196667	0,2	2,497081
9,200000	0,2	2,538844
9,203333	0,2	2,575735
9,206667	0,2	2,606756
9,210000	0,2	2,630916
9,213333	0,2	2,647718
9,216667	0,2	2,657439
9,220000	0,2	2,660753
9,223333	0,2	2,658391
9,226667	0,2	2,651147
9,230000	0,2	2,639507
9,233333	0,2	2,623179
9,236667	0,2	2,601475
9,240000	0,2	2,574003
9,243333	0,2	2,540823
9,246667	0,2	2,502349
9,250000	0,2	2,459319
9,253333	0,2	2,412593
9,256667	0,2	2,362982
9,260000	0,2	2,311254
9,263333	0,2	2,258138
9,266667	0,2	2,204248
9,270000	0,2	2,149925
9,273333	0,2	2,095116
9,276667	0,2	2,039647
9,280000	0,2	1,983758
9,283333	0,2	1,928366
9,286667	0,2	1,874949
9,290000	0,2	1,824983
9,293333	0,2	1,779222
9,296667	0,2	1,737632
9,300000	0,2	1,699942
9,303333	0,2	1,666053
9,306667	0,2	1,636285
9,310000	0,2	1,611650
9,313333	0,2	1,593763
9,316667	0,2	1,584092
9,320000	0,2	1,583135
9,323333	0,2	1,590572
9,326667	0,2	1,606144
9,330000	0,2	1,630061
9,333333	0,2	1,662880
9,336667	0,2	1,705463
9,340000	0,2	1,758844
9,343333	0,2	1,823831
9,346667	0,2	1,900995
9,350000	0,2	1,991198
9,353333	0,2	2,095600
9,356667	0,2	2,214841
9,360000	0,2	2,348751
9,363333	0,2	2,497211
9,366667	0,2	2,660825
9,370000	0,2	2,840455
9,373333	0,2	3,036711
9,376667	0,2	3,250022
9,380000	0,2	3,480732
9,383333	0,2	3,729065
9,386667	0,2	3,995225
9,390000	0,2	4,279501
9,393333	0,2	4,582063
9,396667	0,2	4,902719
9,400000	0,2	5,241015
9,403333	0,2	5,596606
9,406667	0,2	5,969436
9,410000	0,2	6,359237
9,413333	0,2	6,765027
9,416667	0,2	7,185571
9,420000	0,2	7,619952
9,423333	0,2	8,067360
9,426667	0,2	8,526696
9,430000	0,2	8,996404
9,433333	0,2	9,474365
9,436667	0,2	9,958062
9,440000	0,2	10,445065
9,443333	0,2	10,933347
9,446667	0,2	11,421182
9,450000	0,2	11,906633
9,453333	0,2	12,387159
9,456667	0,2	12,859918
9,460000	0,2	13,322266
9,463333	0,2	13,771624
9,466667	0,2	14,205015
9,470000	0,2	14,619212
9,473333	0,2	15,011474
9,476667	0,2	15,380031
9,480000	0,2	15,723763
9,483333	0,2	16,041308
9,486667	0,2	16,330655
9,490000	0,2	16,589591
9,493333	0,2	16,816001
9,496667	0,2	17,007801
9,500000	0,2	17,163451
9,503333	0,2	17,282602
9,506667	0,2	17,365423
9,510000	0,2	17,411421
9,513333	0,2	17,419505
9,516667	0,2	17,389110
9,520000	0,2	17,320914
9,523333	0,2	17,216332
9,526667	0,2	17,076557
9,530000	0,2	16,902470
9,533333	0,2	16,695242
9,536667	0,2	16,456588
9,540000	0,2	16,188603
9,543333	0,2	15,893470
9,546667	0,2	15,573216
9,550000	0,2	15,229772
9,553333	0,2	14,865402
9,556667	0,2	14,482744
9,560000	0,2	14,084276
9,563333	0,2	13,672132
9,566667	0,2	13,248284
9,570000	0,2	12,814661
9,573333	0,2	12,373209
9,576667	0,2	11,925895
9,580000	0,2	11,474799
9,583333	0,2	11,022159
9,586667	0,2	10,570197
9,590000	0,2	10,121063
9,593333	0,2	9,676857
9,596667	0,2	9,239497
9,600000	0,2	8,810535
9,603333	0,2	8,390917
9,606667	0,2	7,981135
9,610000	0,2	7,581890
9,613333	0,2	7,194286
9,616667	0,2	6,819539
9,620000	0,2	6,458794
9,623333	0,2	6,112700
9,626667	0,2	5,781188
9,630000	0,2	5,463982
9,633333	0,2	5,160946
9,636667	0,2	4,871942
9,640000	0,2	4,596638
9,643333	0,2	4,334667
9,646667	0,2	4,086274
9,650000	0,2	3,852405
9,653333	0,2	3,633750
9,656667	0,2	3,429972
9,660000	0,2	3,239933
9,663333	0,2	3,062244
9,666667	0,2	2,895547
9,670000	0,2	2,738783
9,673333	0,2	2,591604
9,676667	0,2	2,454440
9,680000	0,2	2,327900
9,683333	0,2	2,212116
9,686667	0,2	2,106587
9,690000	0,2	2,010491
9,693333	0,2	1,923326
9,696667	0,2	1,845133
9,700000	0,2	1,775712
9,703333	0,2	1,714165
9,706667	0,2	1,659799
9,710000	0,2	1,612723
9,713333	0,2	1,573080
9,716667	0,2	1,540365
9,720000	0,2	1,513748
9,723333	0,2	1,492826
9,726667	0,2	1,477881
9,730000	0,2	1,469394
9,733333	0,2	1,467593
9,736667	0,2	1,472662
9,740000	0,2	1,484941
9,743333	0,2	1,504430
9,746667	0,2	1,530475
9,750000	0,2	1,562266
9,753333	0,2	1,599248
9,756667	0,2	1,641157
9,760000	0,2	1,687871
9,763333	0,2	1,739205
9,766667	0,2	1,795184
9,770000	0,2	1,856191
9,773333	0,2	1,922303
9,776667	0,2	1,992898
9,780000	0,2	2,067200
9,783333	0,2	2,144918
9,786667	0,2	2,225963
9,790000	0,2	2,309888
9,793333	0,2	2,396150
9,796667	0,2	2,484650
9,800000	0,2	2,575592
9,803333	0,2	2,668951
9,806667	0,2	2,764399
9,810000	0,2	2,861592
9,813333	0,2	2,960049
9,816667	0,2	3,058621
9,820000	0,2	3,155545
9,823333	0,2	3,249269
9,826667	0,2	3,339149
9,830000	0,2	3,425474
9,833333	0,2	3,508876
9,836667	0,2	3,589469
9,840000	0,2	3,666615
9,843333	0,2	3,739409
9,846667	0,2	3,807052
9,850000	0,2	3,868852
9,853333	0,2	3,924130
9,856667	0,2	3,972162
9,860000	0,2	4,012259
9,863333	0,2	4,043983
9,866667	0,2	4,067355
9,870000	0,2	4,082888
9,873333	0,2	4,091270
9,876667	0,2	4,092915
9,880000	0,2	4,087790
9,883333	0,2	4,075415
9,886667	0,2	4,055143
9,890000	0,2	4,026694
9,893333	0,2	3,990240
9,896667	0,2	3,945983
9,900000	0,2	3,894076
9,903333	0,2	3,834895
9,906667	0,2	3,769023
9,910000	0,2	3,697117
9,913333	0,2	3,619894
9,916667	0,2	3,537958
9,920000	0,2	3,451586
9,923333	0,2	3,360911
9,926667	0,2	3,266208
9,930000	0,2	3,167895
9,933333	0,2	3,066518
9,936667	0,2	2,962688
9,940000	0,2	2,856884
9,943333	0,2	2,749505
9,946667	0,2	2,640978
9,950000	0,2	2,531733
9,953333	0,2	2,422359
9,956667	0,2	2,313616
9,960000	0,2	2,206082
9,963333	0,2	2,100199
9,966667	0,2	1,996542
9,970000	0,2	1,895428
9,973333	0,2	1,796556
9,976667	0,2	1,699396
9,980000	0,2	1,603744
9,983333	0,2	1,509696
9,986667	0,2	1,417350
9,990000	0,2	1,327021
9,993333	0,2	1,239482
9,996667	0,2	1,155566
10,000000	0,2	1,075769
10,003333	0,2	1,000212
10,006667	0,2	0,928738
10,010000	0,2	0,860961
10,013333	0,2	0,796235
10,016667	0,2	0,733850
10,020000	0,2	0,673375
10,023333	0,2	0,614664
10,026667	0,2	0,557775
10,030000	0,2	0,503183
10,033333	0,2	0,451886
10,036667	0,2	0,404725
10,040000	0,2	0,361435
10,043333	0,2	0,320896
10,046667	0,2	0,282267
10,050000	0,2	0,245258
10,053333	0,2	0,209699
10,056667	0,2	0,175424
10,060000	0,2	0,142430
10,063333	0,2	0,110856
10,066667	0,2	0,080846
10,070000	0,2	0,052695
10,073333	0,2	0,027046
10,076667	0,2	0,004435
10,080000	0,2	-0,015330
10,083333	0,2	-0,033023
10,086667	0,2	-0,049335
10,090000	0,2	-0,064591
10,093333	0,2	-0,078936
10,096667	0,2	-0,092418
10,100000	0,2	-0,104876
10,103333	0,2	-0,116054
10,106667	0,2	-0,125927
10,110000	0,2	-0,134822
10,113333	0,2	-0,143216
10,116667	0,2	-0,151368
10,120000	0,2	-0,159152
10,123333	0,2	-0,166330
10,126667	0,2	-0,172827
10,130000	0,2	-0,178430
10,133333	0,2	-0,182515
10,136667	0,2	-0,184491
10,140000	0,2	-0,184466
10,143333	0,2	-0,183438
10,146667	0,2	-0,182823
10,150000	0,2	-0,183545
10,153333	0,2	-0,185379
10,156667	0,2	-0,187083
10,160000	0,2	-0,187120
10,163333	0,2	-0,184505
10,166667	0,2	-0,179431
10,170000	0,2	-0,173116
10,173333	0,2	-0,166826
10,176667	0,2	-0,161112
10,180000	0,2	-0,155816
10,183333	0,2	-0,150277
10,186667	0,2	-0,143519
10,190000	0,2	-0,134881
10,193333	0,2	-0,124479
10,196667	0,2	-0,112771
10,200000	0,2	-0,099940
10,203333	0,2	-0,085959
10,206667	0,2	-0,070837
10,210000	0,2	-0,054384
10,213333	0,2	-0,035943
10,216667	0,2	-0,014788
10,220000	0,2	0,009020
10,223333	0,2	0,034652
10,226667	0,2	0,061551
10,230000	0,2	0,089811
10,233333	0,2	0,119759
10,236667	0,2	0,151845
10,240000	0,2	0,186669
10,243333	0,2	0,224551
10,246667	0,2	0,265203
10,250000	0,2	0,308305
10,253333	0,2	0,354239
10,256667	0,2	0,403837
10,260000	0,2	0,457630
10,263333	0,2	0,515727
10,266667	0,2	0,578133
10,270000	0,2	0,644723
10,273333	0,2	0,715050
10,276667	0,2	0,788436
10,280000	0,2	0,864317
10,283333	0,2	0,942588
10,286667	0,2	1,023602
10,290000	0,2	1,107885
10,293333	0,2	1,195733
10,296667	0,2	1,286767
10,300000	0,2	1,380031
10,303333	0,2	1,474726
10,306667	0,2	1,570683
10,310000	0,2	1,667965
10,313333	0,2	1,766173
10,316667	0,2	1,864495
10,320000	0,2	1,962276
10,323333	0,2	2,059230
10,326667	0,2	2,155254
10,330000	0,2	2,250275
10,333333	0,2	2,344091
10,336667	0,2	2,436093
10,340000	0,2	2,525271
10,343333	0,2	2,610668
10,346667	0,2	2,691699
10,350000	0,2	2,768007
10,353333	0,2	2,839148
10,356667	0,2	2,904565
10,360000	0,2	2,963879
10,363333	0,2	3,016963
10,366667	0,2	3,063746
10,370000	0,2	3,104178
10,373333	0,2	3,138215
10,376667	0,2	3,165548
10,380000	0,2	3,185530
10,383333	0,2	3,197507
10,386667	0,2	3,201192
10,390000	0,2	3,196761
10,393333	0,2	3,184650
10,396667	0,2	3,165424
10,400000	0,2	3,139667
10,403333	0,2	3,107588
10,406667	0,2	3,068926
10,410000	0,2	3,023397
10,413333	0,2	2,971095
10,416667	0,2	2,912586
10,420000	0,2	2,848805
10,423333	0,2	2,780745
10,426667	0,2	2,709130
10,430000	0,2	2,634313
10,433333	0,2	2,556527
10,436667	0,2	2,476239
10,440000	0,2	2,394194
10,443333	0,2	2,311011
10,446667	0,2	2,226693
10,450000	0,2	2,140886
10,453333	0,2	2,053792
10,456667	0,2	1,966568
10,460000	0,2	1,880652
10,463333	0,2	1,796974
10,466667	0,2	1,715961
10,470000	0,2	1,637771
10,473333	0,2	1,562243
10,476667	0,2	1,489018
10,480000	0,2	1,417853
10,483333	0,2	1,348921
10,486667	0,2	1,282978
10,490000	0,2	1,221020
10,493333	0,2	1,163715
10,496667	0,2	1,111126
10,500000	0,2	1,062886
10,503333	0,2	1,018682
10,506667	0,2	0,978411
10,510000	0,2	0,942045
10,513333	0,2	0,909730
10,516667	0,2	0,881601
10,520000	0,2	0,857382
10,523333	0,2	0,836760
10,526667	0,2	0,820009
10,530000	0,2	0,807688
10,533333	0,2	0,799934
10,536667	0,2	0,796358
10,540000	0,2	0,796264
10,543333	0,2	0,798809
10,546667	0,2	0,803454
10,550000	0,2	0,810469
10,553333	0,2	0,820651
10,556667	0,2	0,834455
10,560000	0,2	0,851508
10,563333	0,2	0,870955
10,566667	0,2	0,892226
10,570000	0,2	0,915217
10,573333	0,2	0,939649
10,576667	0,2	0,964800
10,580000	0,2	0,990078
10,583333	0,2	1,015429
10,586667	0,2	1,040967
10,590000	0,2	1,066442
10,593333	0,2	1,091419
10,596667	0,2	1,115794
10,600000	0,2	1,139709
10,603333	0,2	1,163090
10,606667	0,2	1,185632
10,610000	0,2	1,207123
10,613333	0,2	1,227368
10,616667	0,2	1,245912
10,620000	0,2	1,262257
10,623333	0,2	1,276390
10,626667	0,2	1,288631
10,630000	0,2	1,298930
10,633333	0,2	1,306688
10,636667	0,2	1,311247
10,640000	0,2	1,312464
10,643333	0,2	1,310774
10,646667	0,2	1,306752
10,650000	0,2	1,300849
10,653333	0,2	1,293275
10,656667	0,2	1,283705
10,660000	0,2	1,271362
10,663333	0,2	1,255668
10,666667	0,2	1,236718
10,670000	0,2	1,215180
10,673333	0,2	1,191759
10,676667	0,2	1,166658
10,680000	0,2	1,139698
10,683333	0,2	1,110970
10,686667	0,2	1,081008
10,690000	0,2	1,050216
10,693333	0,2	1,018454
10,696667	0,2	0,985359
10,700000	0,2	0,950774
10,703333	0,2	0,914850
10,706667	0,2	0,877977
10,710000	0,2	0,840480
10,713333	0,2	0,802331
10,716667	0,2	0,763318
10,720000	0,2	0,723439
10,723333	0,2	0,682936
10,726667	0,2	0,642022
10,730000	0,2	0,600786
10,733333	0,2	0,559541
10,736667	0,2	0,519106
10,740000	0,2	0,480275
10,743333	0,2	0,443049
10,746667	0,2	0,406928
10,750000	0,2	0,371702
10,753333	0,2	0,337233
10,756667	0,2	0,303171
10,760000	0,2	0,269524
10,763333	0,2	0,236863
10,766667	0,2	0,205677
10,770000	0,2	0,176033
10,773333	0,2	0,147892
10,776667	0,2	0,121410
10,780000	0,2	0,096590
10,783333	0,2	0,072822
10,786667	0,2	0,049254
10,790000	0,2	0,025497
10,793333	0,2	0,001671
10,796667	0,2	-0,021788
10,800000	0,2	-0,044302
10,803333	0,2	-0,065599
10,806667	0,2	-0,085818
10,810000	0,2	-0,105034
10,813333	0,2	-0,123085
10,816667	0,2	-0,139882
10,820000	0,2	-0,155532
10,823333	0,2	-0,170148
10,826667	0,2	-0,183696
10,830000	0,2	-0,196073
10,833333	0,2	-0,207354
10,836667	0,2	-0,217820
10,840000	0,2	-0,227741
10,843333	0,2	-0,237197
10,846667	0,2	-0,246165
10,850000	0,2	-0,254738
10,853333	0,2	-0,263135
10,856667	0,2	-0,271540
10,860000	0,2	-0,279966
10,863333	0,2	-0,287885
10,866667	0,2	-0,294207
10,870000	0,2	-0,298306
10,873333	0,2	-0,300743
10,876667	0,2	-0,302637
10,880000	0,2	-0,304828
10,883333	0,2	-0,307876
10,886667	0,2	-0,312226
10,890000	0,2	-0,317949
10,893333	0,2	-0,324673
10,896667	0,2	-0,331845
10,900000	0,2	-0,338884
10,903333	0,2	-0,345113
10,906667	0,2	-0,349926
10,910000	0,2	-0,353318
10,913333	0,2	-0,355938
10,916667	0,2	-0,358495
10,920000	0,2	-0,361378
10,923333	0,2	-0,364558
10,926667	0,2	-0,367677
10,930000	0,2	-0,370504
10,933333	0,2	-0,373014
10,936667	0,2	-0,375027
10,940000	0,2	-0,376418
10,943333	0,2	-0,377645
10,946667	0,2	-0,379514
10,950000	0,2	-0,382582
10,953333	0,2	-0,386874
10,956667	0,2	-0,391974
10,960000	0,2	-0,397417
10,963333	0,2	-0,402876
10,966667	0,2	-0,408069
10,970000	0,2	-0,412838
10,973333	0,2	-0,417087
10,976667	0,2	-0,420710
10,980000	0,2	-0,423833
10,983333	0,2	-0,426718
10,986667	0,2	-0,429433
10,990000	0,2	-0,432016
10,993333	0,2	-0,434700
10,996667	0,2	-0,437864
11,000000	0,2	-0,441992
11,003333	0,2	-0,447501
11,006667	0,2	-0,454359
11,010000	0,2	-0,461923
11,013333	0,2	-0,469137
11,016667	0,2	-0,474990
11,020000	0,2	-0,479095
11,023333	0,2	-0,482061
11,026667	0,2	-0,485259
11,030000	0,2	-0,489972
11,033333	0,2	-0,496514
11,036667	0,2	-0,504018
11,040000	0,2	-0,511077
11,043333	0,2	-0,516701
11,046667	0,2	-0,520764
11,050000	0,2	-0,523836
11,053333	0,2	-0,526754
11,056667	0,2	-0,530050
11,060000	0,2	-0,533573
11,063333	0,2	-0,536935
11,066667	0,2	-0,540122
11,070000	0,2	-0,543134
11,073333	0,2	-0,545768
11,076667	0,2	-0,548302
11,080000	0,2	-0,551465
11,083333	0,2	-0,555312
11,086667	0,2	-0,558835
11,090000	0,2	-0,561199
11,093333	0,2	-0,562921
11,096667	0,2	-0,565057
11,100000	0,2	-0,567794
11,103333	0,2	-0,570570
11,106667	0,2	-0,572949
11,110000	0,2	-0,574802
11,113333	0,2	-0,576028
11,116667	0,2	-0,576634
11,120000	0,2	-0,577012
11,123333	0,2	-0,577676
11,126667	0,2	-0,578835
11,130000	0,2	-0,580448
11,133333	0,2	-0,582210
11,136667	0,2	-0,583535
11,140000	0,2	-0,583893
11,143333	0,2	-0,582994
11,146667	0,2	-0,580824
11,150000	0,2	-0,577945
11,153333	0,2	-0,575403
11,156667	0,2	-0,573884
11,160000	0,2	-0,573286
11,163333	0,2	-0,573089
11,166667	0,2	-0,572662
11,170000	0,2	-0,571381
11,173333	0,2	-0,569066
11,176667	0,2	-0,566301
11,180000	0,2	-0,563828
11,183333	0,2	-0,561589
11,186667	0,2	-0,558796
11,190000	0,2	-0,554979
11,193333	0,2	-0,550596
11,196667	0,2	-0,546549
11,200000	0,2	-0,543397
11,203333	0,2	-0,541033
11,206667	0,2	-0,538819
11,210000	0,2	-0,536011
11,213333	0,2	-0,532414
11,216667	0,2	-0,528403
11,220000	0,2	-0,524139
11,223333	0,2	-0,519424
11,226667	0,2	-0,514225
11,230000	0,2	-0,508703
11,233333	0,2	-0,502995
11,236667	0,2	-0,497279
11,240000	0,2	-0,491756
11,243333	0,2	-0,486557
11,246667	0,2	-0,481900
11,250000	0,2	-0,478030
11,253333	0,2	-0,474672
11,256667	0,2	-0,470969
11,260000	0,2	-0,466270
11,263333	0,2	-0,460800
11,266667	0,2	-0,455353
11,270000	0,2	-0,450464
11,273333	0,2	-0,445979
11,276667	0,2	-0,441388
11,280000	0,2	-0,436471
11,283333	0,2	-0,431714
11,286667	0,2	-0,427961
11,290000	0,2	-0,425529
11,293333	0,2	-0,423946
11,296667	0,2	-0,422580
11,300000	0,2	-0,421030
11,303333	0,2	-0,418890
11,306667	0,2	-0,415858
11,310000	0,2	-0,412286
11,313333	0,2	-0,409027
11,316667	0,2	-0,406755
11,320000	0,2	-0,405752
11,323333	0,2	-0,405939
11,326667	0,2	-0,406771
11,330000	0,2	-0,407422
11,333333	0,2	-0,407397
11,336667	0,2	-0,406896
11,340000	0,2	-0,406566
11,343333	0,2	-0,406989
11,346667	0,2	-0,408415
11,350000	0,2	-0,410772
11,353333	0,2	-0,413804
11,356667	0,2	-0,417223
11,360000	0,2	-0,420715
11,363333	0,2	-0,424015
11,366667	0,2	-0,427290
11,370000	0,2	-0,431117
11,373333	0,2	-0,435662
11,376667	0,2	-0,440355
11,380000	0,2	-0,444611
11,383333	0,2	-0,448337
11,386667	0,2	-0,451778
11,390000	0,2	-0,455392
11,393333	0,2	-0,459592
11,396667	0,2	-0,464281
11,400000	0,2	-0,468905
11,403333	0,2	-0,472956
11,406667	0,2	-0,476314
11,410000	0,2	-0,479312
11,413333	0,2	-0,482610
11,416667	0,2	-0,486759
11,420000	0,2	-0,491664
11,423333	0,2	-0,496614
11,426667	0,2	-0,500926
11,430000	0,2	-0,504495
11,433333	0,2	-0,507713
11,436667	0,2	-0,510976
11,440000	0,2	-0,514319
11,443333	0,2	-0,517462
11,446667	0,2	-0,520095
11,450000	0,2	-0,522018
11,453333	0,2	-0,523171
11,456667	0,2	-0,523698
11,460000	0,2	-0,523864
11,463333	0,2	-0,523793
11,466667	0,2	-0,523337
11,470000	0,2	-0,522257
11,473333	0,2	-0,520468
11,476667	0,2	-0,518054
11,480000	0,2	-0,515304
11,483333	0,2	-0,512795
11,486667	0,2	-0,511141
11,490000	0,2	-0,510357
11,493333	0,2	-0,509622
11,496667	0,2	-0,507925
11,500000	0,2	-0,504802
11,503333	0,2	-0,500454
11,506667	0,2	-0,495574
11,510000	0,2	-0,490926
11,513333	0,2	-0,486700
11,516667	0,2	-0,482516
11,520000	0,2	-0,478062
11,523333	0,2	-0,473398
11,526667	0,2	-0,468662
11,530000	0,2	-0,463774
11,533333	0,2	-0,458597
11,536667	0,2	-0,453079
11,540000	0,2	-0,447072
11,543333	0,2	-0,440487
11,546667	0,2	-0,433442
11,550000	0,2	-0,425923
11,553333	0,2	-0,417783
11,556667	0,2	-0,409083
11,560000	0,2	-0,400106
11,563333	0,2	-0,391295
11,566667	0,2	-0,383224
11,570000	0,2	-0,376259
11,573333	0,2	-0,370079
11,576667	0,2	-0,363715
11,580000	0,2	-0,356230
11,583333	0,2	-0,347399
11,586667	0,2	-0,337951
11,590000	0,2	-0,329152
11,593333	0,2	-0,321874
11,596667	0,2	-0,315925
11,600000	0,2	-0,310367
11,603333	0,2	-0,304601
11,606667	0,2	-0,298954
11,610000	0,2	-0,294008
11,613333	0,2	-0,289801
11,616667	0,2	-0,286012
11,620000	0,2	-0,282474
11,623333	0,2	-0,279235
11,626667	0,2	-0,276381
11,630000	0,2	-0,273906
11,633333	0,2	-0,271606
11,636667	0,2	-0,269134
11,640000	0,2	-0,266457
11,643333	0,2	-0,264147
11,646667	0,2	-0,262885
11,650000	0,2	-0,262737
11,653333	0,2	-0,263073
11,656667	0,2	-0,263297
11,660000	0,2	-0,263544
11,663333	0,2	-0,264417
11,666667	0,2	-0,266322
11,670000	0,2	-0,269255
11,673333	0,2	-0,272973
11,676667	0,2	-0,277168
11,680000	0,2	-0,281515
11,683333	0,2	-0,285728
11,686667	0,2	-0,289528
11,690000	0,2	-0,292686
11,693333	0,2	-0,295458
11,696667	0,2	-0,298674
11,700000	0,2	-0,303062
11,703333	0,2	-0,308719
11,706667	0,2	-0,315130
11,710000	0,2	-0,321544
11,713333	0,2	-0,327519
11,716667	0,2	-0,333238
11,720000	0,2	-0,339264
11,723333	0,2	-0,345900
11,726667	0,2	-0,352994
11,730000	0,2	-0,360196
11,733333	0,2	-0,367050
11,736667	0,2	-0,373335
11,740000	0,2	-0,379601
11,743333	0,2	-0,386625
11,746667	0,2	-0,394344
11,750000	0,2	-0,402030
11,753333	0,2	-0,409316
11,756667	0,2	-0,416442
11,760000	0,2	-0,423645
11,763333	0,2	-0,430963
11,766667	0,2	-0,438479
11,770000	0,2	-0,446010
11,773333	0,2	-0,452884
11,776667	0,2	-0,458520
11,780000	0,2	-0,462947
11,783333	0,2	-0,466792
11,786667	0,2	-0,470938
11,790000	0,2	-0,475938
11,793333	0,2	-0,481681
11,796667	0,2	-0,487509
11,800000	0,2	-0,492653
11,803333	0,2	-0,496884
11,806667	0,2	-0,500684
11,810000	0,2	-0,504603
11,813333	0,2	-0,508708
11,816667	0,2	-0,512639
11,820000	0,2	-0,515814
11,823333	0,2	-0,517709
11,826667	0,2	-0,518333
11,830000	0,2	-0,518325
11,833333	0,2	-0,518420
11,836667	0,2	-0,518931
11,840000	0,2	-0,519617
11,843333	0,2	-0,519953
11,846667	0,2	-0,519609
11,850000	0,2	-0,518653
11,853333	0,2	-0,517388
11,856667	0,2	-0,516167
11,860000	0,2	-0,515255
11,863333	0,2	-0,514646
11,866667	0,2	-0,514089
11,870000	0,2	-0,513486
11,873333	0,2	-0,512940
11,876667	0,2	-0,512242
11,880000	0,2	-0,510891
11,883333	0,2	-0,508648
11,886667	0,2	-0,505637
11,890000	0,2	-0,502193
11,893333	0,2	-0,498831
11,896667	0,2	-0,495979
11,900000	0,2	-0,493643
11,903333	0,2	-0,491492
11,906667	0,2	-0,489120
11,910000	0,2	-0,486077
11,913333	0,2	-0,482134
11,916667	0,2	-0,477689
11,920000	0,2	-0,473435
11,923333	0,2	-0,469750
11,926667	0,2	-0,466662
11,930000	0,2	-0,463847
11,933333	0,2	-0,460510
11,936667	0,2	-0,455821
11,940000	0,2	-0,449717
11,943333	0,2	-0,443052
11,946667	0,2	-0,436927
11,950000	0,2	-0,431953
11,953333	0,2	-0,428112
11,956667	0,2	-0,425152
11,960000	0,2	-0,422747
11,963333	0,2	-0,420222
11,966667	0,2	-0,416639
11,970000	0,2	-0,411645
11,973333	0,2	-0,406076
11,976667	0,2	-0,401157
11,980000	0,2	-0,397304
11,983333	0,2	-0,394128
11,986667	0,2	-0,391099
11,990000	0,2	-0,387890
11,993333	0,2	-0,384525
11,996667	0,2	-0,381319
12,000000	0,2	-0,378483
12,003333	0,2	-0,375888
12,006667	0,2	-0,373281
12,010000	0,2	-0,370544
12,013333	0,2	-0,367855
12,016667	0,2	-0,365748
12,020000	0,2	-0,364604
12,023333	0,2	-0,364022
12,026667	0,2	-0,363056
12,030000	0,2	-0,361096
12,033333	0,2	-0,358160
12,036667	0,2	-0,354446
12,040000	0,2	-0,350167
12,043333	0,2	-0,345799
12,046667	0,2	-0,341950
12,050000	0,2	-0,338912
12,053333	0,2	-0,336508
12,056667	0,2	-0,334295
12,060000	0,2	-0,331718
12,063333	0,2	-0,328342
12,066667	0,2	-0,324139
12,070000	0,2	-0,319462
12,073333	0,2	-0,314797
12,076667	0,2	-0,310461
12,080000	0,2	-0,306166
12,083333	0,2	-0,301144
12,086667	0,2	-0,295159
12,090000	0,2	-0,288929
12,093333	0,2	-0,283146
12,096667	0,2	-0,277658
12,100000	0,2	-0,271962
12,103333	0,2	-0,265759
12,106667	0,2	-0,258934
12,110000	0,2	-0,251736
12,113333	0,2	-0,244750
12,116667	0,2	-0,238201
12,120000	0,2	-0,231819
12,123333	0,2	-0,225422
12,126667	0,2	-0,219015
12,130000	0,2	-0,212411
12,133333	0,2	-0,205154
12,136667	0,2	-0,196890
12,140000	0,2	-0,187755
12,143333	0,2	-0,178233
12,146667	0,2	-0,168695
12,150000	0,2	-0,159235
12,153333	0,2	-0,149845
12,156667	0,2	-0,140727
12,160000	0,2	-0,132272
12,163333	0,2	-0,124561
12,166667	0,2	-0,117254
12,170000	0,2	-0,110200
12,173333	0,2	-0,103729
12,176667	0,2	-0,098173
12,180000	0,2	-0,093424
12,183333	0,2	-0,089065
12,186667	0,2	-0,084698
12,190000	0,2	-0,079977
12,193333	0,2	-0,074476
12,196667	0,2	-0,067822
12,200000	0,2	-0,060119
12,203333	0,2	-0,052129
12,206667	0,2	-0,044843
12,210000	0,2	-0,038872
12,213333	0,2	-0,034141
12,216667	0,2	-0,030087
12,220000	0,2	-0,026229
12,223333	0,2	-0,022497
12,226667	0,2	-0,019017
12,230000	0,2	-0,015835
12,233333	0,2	-0,012870
12,236667	0,2	-0,009886
12,240000	0,2	-0,006554
12,243333	0,2	-0,002808
12,246667	0,2	0,000813
12,250000	0,2	0,003296
12,253333	0,2	0,003836
12,256667	0,2	0,002604
12,260000	0,2	0,000678
12,263333	0,2	-0,000808
12,266667	0,2	-0,001322
12,270000	0,2	-0,001025
12,273333	0,2	-0,000342
12,276667	0,2	0,000636
12,280000	0,2	0,002279
12,283333	0,2	0,005008
12,286667	0,2	0,008787
12,290000	0,2	0,012979
12,293333	0,2	0,016688
12,296667	0,2	0,019376
12,300000	0,2	0,021449
12,303333	0,2	0,024107
12,306667	0,2	0,028302
12,310000	0,2	0,034065
12,313333	0,2	0,040904
12,316667	0,2	0,048338
12,320000	0,2	0,056088
12,323333	0,2	0,064238
12,326667	0,2	0,073059
12,330000	0,2	0,082631
12,333333	0,2	0,092923
12,336667	0,2	0,104142
12,340000	0,2	0,116798
12,343333	0,2	0,131191
12,346667	0,2	0,146985
12,350000	0,2	0,163636
12,353333	0,2	0,180874
12,356667	0,2	0,198703
12,360000	0,2	0,217495
12,363333	0,2	0,237974
12,366667	0,2	0,260640
12,370000	0,2	0,285311
12,373333	0,2	0,311297
12,376667	0,2	0,337839
12,380000	0,2	0,364525
12,383333	0,2	0,391555
12,386667	0,2	0,419444
12,390000	0,2	0,448294
12,393333	0,2	0,477622
12,396667	0,2	0,507082
12,400000	0,2	0,537061
12,403333	0,2	0,568304
12,406667	0,2	0,601119
12,410000	0,2	0,635300
12,413333	0,2	0,670617
12,416667	0,2	0,706902
12,420000	0,2	0,743665
12,423333	0,2	0,780043
12,426667	0,2	0,815393
12,430000	0,2	0,849732
12,433333	0,2	0,883477
12,436667	0,2	0,917083
12,440000	0,2	0,950845
12,443333	0,2	0,984754
12,446667	0,2	1,018579
12,450000	0,2	1,052166
12,453333	0,2	1,085453
12,456667	0,2	1,118187
12,460000	0,2	1,149792
12,463333	0,2	1,179450
12,466667	0,2	1,206489
12,470000	0,2	1,230965
12,473333	0,2	1,253474
12,476667	0,2	1,274377
12,480000	0,2	1,293630
12,483333	0,2	1,311131
12,486667	0,2	1,326891
12,490000	0,2	1,340868
12,493333	0,2	1,352765
12,496667	0,2	1,362273
12,500000	0,2	1,369531
12,503333	0,2	1,375092
12,506667	0,2	1,379297
12,510000	0,2	1,381845
12,513333	0,2	1,382104
12,516667	0,2	1,379630
12,520000	0,2	1,374525
12,523333	0,2	1,367524
12,526667	0,2	1,359403
12,530000	0,2	1,350331
12,533333	0,2	1,339953
12,536667	0,2	1,327729
12,540000	0,2	1,313144
12,543333	0,2	1,295862
12,546667	0,2	1,275849
12,550000	0,2	1,253528
12,553333	0,2	1,229563
12,556667	0,2	1,204289
12,560000	0,2	1,177718
12,563333	0,2	1,150017
12,566667	0,2	1,121508
12,570000	0,2	1,092440
12,573333	0,2	1,063046
12,576667	0,2	1,033649
12,580000	0,2	1,004475
12,583333	0,2	0,975265
12,586667	0,2	0,945422
12,590000	0,2	0,914775
12,593333	0,2	0,883808
12,596667	0,2	0,853050
12,600000	0,2	0,822559
12,603333	0,2	0,792009
12,606667	0,2	0,761015
12,610000	0,2	0,729395
12,613333	0,2	0,697355
12,616667	0,2	0,665360
12,620000	0,2	0,633926
12,623333	0,2	0,603691
12,626667	0,2	0,575248
12,630000	0,2	0,548685
12,633333	0,2	0,523538
12,636667	0,2	0,499244
12,640000	0,2	0,475563
12,643333	0,2	0,452536
12,646667	0,2	0,430139
12,650000	0,2	0,408070
12,653333	0,2	0,386038
12,656667	0,2	0,364243
12,660000	0,2	0,343282
12,663333	0,2	0,323580
12,666667	0,2	0,305292
12,670000	0,2	0,288475
12,673333	0,2	0,272923
12,676667	0,2	0,258247
12,680000	0,2	0,244196
12,683333	0,2	0,230630
12,686667	0,2	0,217389
12,690000	0,2	0,204415
12,693333	0,2	0,191922
12,696667	0,2	0,180335
12,700000	0,2	0,169886
12,703333	0,2	0,160423
12,706667	0,2	0,151808
12,710000	0,2	0,144028
12,713333	0,2	0,136794
12,716667	0,2	0,129637
12,720000	0,2	0,122520
12,723333	0,2	0,115952
12,726667	0,2	0,110415
12,730000	0,2	0,105993
12,733333	0,2	0,102536
12,736667	0,2	0,099684
12,740000	0,2	0,096856
12,743333	0,2	0,093796
12,746667	0,2	0,090981
12,750000	0,2	0,089086
12,753333	0,2	0,088255
12,756667	0,2	0,088184
12,760000	0,2	0,088517
12,763333	0,2	0,088988
12,766667	0,2	0,089529
12,770000	0,2	0,090388
12,773333	0,2	0,091874
12,776667	0,2	0,093963
12,780000	0,2	0,096380
12,783333	0,2	0,098814
12,786667	0,2	0,101084
12,790000	0,2	0,103332
12,793333	0,2	0,105685
12,796667	0,2	0,107943
12,800000	0,2	0,110001
12,803333	0,2	0,112112
12,806667	0,2	0,114544
12,810000	0,2	0,117313
12,813333	0,2	0,120279
12,816667	0,2	0,123340
12,820000	0,2	0,126488
12,823333	0,2	0,129820
12,826667	0,2	0,133420
12,830000	0,2	0,137034
12,833333	0,2	0,140182
12,836667	0,2	0,142710
12,840000	0,2	0,145004
12,843333	0,2	0,147634
12,846667	0,2	0,150898
12,850000	0,2	0,154744
12,853333	0,2	0,159017
12,856667	0,2	0,163487
12,860000	0,2	0,167701
12,863333	0,2	0,171220
12,866667	0,2	0,174025
12,870000	0,2	0,176542
12,873333	0,2	0,179321
12,876667	0,2	0,182602
12,880000	0,2	0,186129
12,883333	0,2	0,189726
12,886667	0,2	0,193808
12,890000	0,2	0,198784
12,893333	0,2	0,204412
12,896667	0,2	0,210240
12,900000	0,2	0,216082
12,903333	0,2	0,221875
12,906667	0,2	0,227584
12,910000	0,2	0,233305
12,913333	0,2	0,239388
12,916667	0,2	0,246298
12,920000	0,2	0,254302
12,923333	0,2	0,263320
12,926667	0,2	0,272960
12,930000	0,2	0,282804
12,933333	0,2	0,292714
12,936667	0,2	0,302869
12,940000	0,2	0,313647
12,943333	0,2	0,325454
12,946667	0,2	0,338562
12,950000	0,2	0,352996
12,953333	0,2	0,368522
12,956667	0,2	0,384858
12,960000	0,2	0,401937
12,963333	0,2	0,419803
12,966667	0,2	0,438232
12,970000	0,2	0,456858
12,973333	0,2	0,475603
12,976667	0,2	0,494721
12,980000	0,2	0,514630
12,983333	0,2	0,535697
12,986667	0,2	0,557968
12,990000	0,2	0,581111
12,993333	0,2	0,604631
12,996667	0,2	0,628164
13,000000	0,2	0,651656
13,003333	0,2	0,675413
13,006667	0,2	0,699923
13,010000	0,2	0,725392
13,013333	0,2	0,751390
13,016667	0,2	0,777260
13,020000	0,2	0,802710
13,023333	0,2	0,827533
13,026667	0,2	0,851352
13,030000	0,2	0,874200
13,033333	0,2	0,896611
13,036667	0,2	0,918899
13,040000	0,2	0,940900
13,043333	0,2	0,962353
13,046667	0,2	0,983247
13,050000	0,2	1,003730
13,053333	0,2	1,023647
13,056667	0,2	1,042326
13,060000	0,2	1,058835
13,063333	0,2	1,072464
13,066667	0,2	1,083168
13,070000	0,2	1,091505
13,073333	0,2	1,098169
13,076667	0,2	1,103640
13,080000	0,2	1,108143
13,083333	0,2	1,111645
13,086667	0,2	1,113764
13,090000	0,2	1,113863
13,093333	0,2	1,111334
13,096667	0,2	1,105779
13,100000	0,2	1,097255
13,103333	0,2	1,086457
13,106667	0,2	1,074413
13,110000	0,2	1,061954
13,113333	0,2	1,049531
13,116667	0,2	1,037287
13,120000	0,2	1,024993
13,123333	0,2	1,012112
13,126667	0,2	0,998193
13,130000	0,2	0,983217
13,133333	0,2	0,967698
13,136667	0,2	0,952423
13,140000	0,2	0,937807
13,143333	0,2	0,923563
13,146667	0,2	0,909366
13,150000	0,2	0,895522
13,153333	0,2	0,882619
13,156667	0,2	0,871028
13,160000	0,2	0,860880
13,163333	0,2	0,852107
13,166667	0,2	0,844513
13,170000	0,2	0,837886
13,173333	0,2	0,832088
13,176667	0,2	0,827146
13,180000	0,2	0,823378
13,183333	0,2	0,821200
13,186667	0,2	0,820750
13,190000	0,2	0,821859
13,193333	0,2	0,824136
13,196667	0,2	0,826918
13,200000	0,2	0,829500
13,203333	0,2	0,831493
13,206667	0,2	0,833047
13,210000	0,2	0,835023
13,213333	0,2	0,838579
13,216667	0,2	0,844143
13,220000	0,2	0,851028
13,223333	0,2	0,858008
13,226667	0,2	0,864009
13,230000	0,2	0,868594
13,233333	0,2	0,872171
13,236667	0,2	0,875604
13,240000	0,2	0,879361
13,243333	0,2	0,883057
13,246667	0,2	0,885878
13,250000	0,2	0,887269
13,253333	0,2	0,887316
13,256667	0,2	0,886675
13,260000	0,2	0,885922
13,263333	0,2	0,885123
13,266667	0,2	0,884114
13,270000	0,2	0,882823
13,273333	0,2	0,881322
13,276667	0,2	0,879778
13,280000	0,2	0,878292
13,283333	0,2	0,876782
13,286667	0,2	0,875104
13,290000	0,2	0,873310
13,293333	0,2	0,871644
13,296667	0,2	0,870187
13,300000	0,2	0,868748
13,303333	0,2	0,867057
13,306667	0,2	0,864847
13,310000	0,2	0,861951
13,313333	0,2	0,858615
13,316667	0,2	0,855493
13,320000	0,2	0,853057
13,323333	0,2	0,851324
13,326667	0,2	0,850349
13,330000	0,2	0,850230
13,333333	0,2	0,850448
13,336667	0,2	0,850065
13,340000	0,2	0,848837
13,343333	0,2	0,847559
13,346667	0,2	0,847140
13,350000	0,2	0,847868
13,353333	0,2	0,849719
13,356667	0,2	0,852801
13,360000	0,2	0,857076
13,363333	0,2	0,862006
13,366667	0,2	0,866802
13,370000	0,2	0,870908
13,373333	0,2	0,874311
13,376667	0,2	0,877549
13,380000	0,2	0,881197
13,383333	0,2	0,885304
13,386667	0,2	0,889700
13,390000	0,2	0,894580
13,393333	0,2	0,900262
13,396667	0,2	0,906730
13,400000	0,2	0,913758
13,403333	0,2	0,921043
13,406667	0,2	0,927958
13,410000	0,2	0,933917
13,413333	0,2	0,939208
13,416667	0,2	0,944725
13,420000	0,2	0,951007
13,423333	0,2	0,957977
13,426667	0,2	0,965369
13,430000	0,2	0,973218
13,433333	0,2	0,981834
13,436667	0,2	0,991179
13,440000	0,2	1,000562
13,443333	0,2	1,009312
13,446667	0,2	1,017425
13,450000	0,2	1,025208
13,453333	0,2	1,032785
13,456667	0,2	1,040250
13,460000	0,2	1,048108
13,463333	0,2	1,057170
13,466667	0,2	1,067607
13,470000	0,2	1,078565
13,473333	0,2	1,089214
13,476667	0,2	1,099573
13,480000	0,2	1,110028
13,483333	0,2	1,120686
13,486667	0,2	1,131486
13,490000	0,2	1,142676
13,493333	0,2	1,154949
13,496667	0,2	1,169015
13,500000	0,2	1,184996
13,503333	0,2	1,202260
13,506667	0,2	1,219808
13,510000	0,2	1,236905
13,513333	0,2	1,253402
13,516667	0,2	1,269522
13,520000	0,2	1,285551
13,523333	0,2	1,301610
13,526667	0,2	1,317458
13,530000	0,2	1,332515
13,533333	0,2	1,346257
13,536667	0,2	1,358560
13,540000	0,2	1,369736
13,543333	0,2	1,380483
13,546667	0,2	1,391531
13,550000	0,2	1,403236
13,553333	0,2	1,415604
13,556667	0,2	1,428398
13,560000	0,2	1,441327
13,563333	0,2	1,454425
13,566667	0,2	1,468109
13,570000	0,2	1,483037
13,573333	0,2	1,500033
13,576667	0,2	1,519688
13,580000	0,2	1,541861
13,583333	0,2	1,565906
13,586667	0,2	1,591270
13,590000	0,2	1,617793
13,593333	0,2	1,645767
13,596667	0,2	1,675764
13,600000	0,2	1,708189
13,603333	0,2	1,742793
13,606667	0,2	1,778633
13,610000	0,2	1,814640
13,613333	0,2	1,850190
13,616667	0,2	1,885158
13,620000	0,2	1,919733
13,623333	0,2	1,954108
13,626667	0,2	1,988209
13,630000	0,2	2,021773
13,633333	0,2	2,054459
13,636667	0,2	2,085866
13,640000	0,2	2,115577
13,643333	0,2	2,142988
13,646667	0,2	2,167225
13,650000	0,2	2,187439
13,653333	0,2	2,203182
13,656667	0,2	2,214321
13,660000	0,2	2,220633
13,663333	0,2	2,222091
13,666667	0,2	2,219362
13,670000	0,2	2,213434
13,673333	0,2	2,205093
13,676667	0,2	2,194798
13,680000	0,2	2,182660
13,683333	0,2	2,168593
13,686667	0,2	2,152577
13,690000	0,2	2,134923
13,693333	0,2	2,116355
13,696667	0,2	2,097718
13,700000	0,2	2,079753
13,703333	0,2	2,063183
13,706667	0,2	2,048545
13,710000	0,2	2,035846
13,713333	0,2	2,024783
13,716667	0,2	2,015361
13,720000	0,2	2,008083
13,723333	0,2	2,003548
13,726667	0,2	2,002271
13,730000	0,2	2,004846
13,733333	0,2	2,011592
13,736667	0,2	2,022068
13,740000	0,2	2,035524
13,743333	0,2	2,051567
13,746667	0,2	2,070232
13,750000	0,2	2,091551
13,753333	0,2	2,115076
13,756667	0,2	2,139974
13,760000	0,2	2,165362
13,763333	0,2	2,190529
13,766667	0,2	2,215255
13,770000	0,2	2,239811
13,773333	0,2	2,264463
13,776667	0,2	2,289187
13,780000	0,2	2,313781
13,783333	0,2	2,337992
13,786667	0,2	2,361517
13,790000	0,2	2,384148
13,793333	0,2	2,406120
13,796667	0,2	2,428049
13,800000	0,2	2,450252
13,803333	0,2	2,472434
13,806667	0,2	2,494151
13,810000	0,2	2,515184
13,813333	0,2	2,535423
13,816667	0,2	2,554734
13,820000	0,2	2,573171
13,823333	0,2	2,591202
13,826667	0,2	2,609542
13,830000	0,2	2,628550
13,833333	0,2	2,647816
13,836667	0,2	2,666493
13,840000	0,2	2,684053
13,843333	0,2	2,700547
13,846667	0,2	2,716223
13,850000	0,2	2,731219
13,853333	0,2	2,745557
13,856667	0,2	2,759043
13,860000	0,2	2,771217
13,863333	0,2	2,781744
13,866667	0,2	2,790908
13,870000	0,2	2,799324
13,873333	0,2	2,807034
13,876667	0,2	2,813336
13,880000	0,2	2,817494
13,883333	0,2	2,819124
13,886667	0,2	2,818080
13,890000	0,2	2,814442
13,893333	0,2	2,808648
13,896667	0,2	2,801490
13,900000	0,2	2,793845
13,903333	0,2	2,786285
13,906667	0,2	2,778749
13,910000	0,2	2,770645
13,913333	0,2	2,761284
13,916667	0,2	2,750227
13,920000	0,2	2,737336
13,923333	0,2	2,722757
13,926667	0,2	2,707047
13,930000	0,2	2,691099
13,933333	0,2	2,675763
13,936667	0,2	2,661464
13,940000	0,2	2,647964
13,943333	0,2	2,634584
13,946667	0,2	2,620815
13,950000	0,2	2,606721
13,953333	0,2	2,592799
13,956667	0,2	2,579418
13,960000	0,2	2,566566
13,963333	0,2	2,554210
13,966667	0,2	2,542619
13,970000	0,2	2,532165
13,973333	0,2	2,522729
13,976667	0,2	2,513429
13,980000	0,2	2,503150
13,983333	0,2	2,491224
13,986667	0,2	2,477610
13,990000	0,2	2,463000
13,993333	0,2	2,448801
13,996667	0,2	2,436354
14,000000	0,2	2,426024
14,003333	0,2	2,417196
14,006667	0,2	2,409146
14,010000	0,2	2,401688
14,013333	0,2	2,394878
14,016667	0,2	2,388547
14,020000	0,2	2,382487
14,023333	0,2	2,377002
14,026667	0,2	2,372862
14,030000	0,2	2,370352
14,033333	0,2	2,368910
14,036667	0,2	2,368010
14,040000	0,2	2,367744
14,043333	0,2	2,368381
14,046667	0,2	2,369932
14,050000	0,2	2,372141
14,053333	0,2	2,374513
14,056667	0,2	2,376502
14,060000	0,2	2,377968
14,063333	0,2	2,379162
14,066667	0,2	2,380175
14,070000	0,2	2,380617
14,073333	0,2	2,379677
14,076667	0,2	2,376576
14,080000	0,2	2,371157
14,083333	0,2	2,363787
14,086667	0,2	2,354709
14,090000	0,2	2,344032
14,093333	0,2	2,332260
14,096667	0,2	2,320309
14,100000	0,2	2,308784
14,103333	0,2	2,297477
14,106667	0,2	2,285811
14,110000	0,2	2,273561
14,113333	0,2	2,260843
14,116667	0,2	2,247750
14,120000	0,2	2,234326
14,123333	0,2	2,220593
14,126667	0,2	2,206474
14,130000	0,2	2,192026
14,133333	0,2	2,177741
14,136667	0,2	2,164420
14,140000	0,2	2,152952
14,143333	0,2	2,144084
14,146667	0,2	2,138081
14,150000	0,2	2,134668
14,153333	0,2	2,133166
14,156667	0,2	2,132899
14,160000	0,2	2,133815
14,163333	0,2	2,136664
14,166667	0,2	2,142597
14,170000	0,2	2,152376
14,173333	0,2	2,165752
14,176667	0,2	2,181854
14,180000	0,2	2,199874
14,183333	0,2	2,219241
14,186667	0,2	2,239698
14,190000	0,2	2,261323
14,193333	0,2	2,284275
14,196667	0,2	2,308441
14,200000	0,2	2,333187
14,203333	0,2	2,357569
14,206667	0,2	2,380750
14,210000	0,2	2,402196
14,213333	0,2	2,421810
14,216667	0,2	2,439620
14,220000	0,2	2,455224
14,223333	0,2	2,468011
14,226667	0,2	2,477729
14,230000	0,2	2,484516
14,233333	0,2	2,488640
14,236667	0,2	2,490439
14,240000	0,2	2,490494
14,243333	0,2	2,489589
14,246667	0,2	2,488231
14,250000	0,2	2,486409
14,253333	0,2	2,484036
14,256667	0,2	2,481317
14,260000	0,2	2,478627
14,263333	0,2	2,476293
14,266667	0,2	2,474557
14,270000	0,2	2,473706
14,273333	0,2	2,474079
14,276667	0,2	2,475803
14,280000	0,2	2,478669
14,283333	0,2	2,482257
14,286667	0,2	2,486131
14,290000	0,2	2,489900
14,293333	0,2	2,493305
14,296667	0,2	2,496348
14,300000	0,2	2,499220
14,303333	0,2	2,502176
14,306667	0,2	2,505445
14,310000	0,2	2,508932
14,313333	0,2	2,512182
14,316667	0,2	2,515095
14,320000	0,2	2,518311
14,323333	0,2	2,522492
14,326667	0,2	2,527649
14,330000	0,2	2,533365
14,333333	0,2	2,539246
14,336667	0,2	2,544898
14,340000	0,2	2,549914
14,343333	0,2	2,554432
14,346667	0,2	2,559337
14,350000	0,2	2,565451
14,353333	0,2	2,572797
14,356667	0,2	2,580696
14,360000	0,2	2,588199
14,363333	0,2	2,594601
14,366667	0,2	2,599815
14,370000	0,2	2,604277
14,373333	0,2	2,608704
14,376667	0,2	2,613856
14,380000	0,2	2,620092
14,383333	0,2	2,627157
14,386667	0,2	2,634572
14,390000	0,2	2,642120
14,393333	0,2	2,649983
14,396667	0,2	2,658768
14,400000	0,2	2,669242
14,403333	0,2	2,681697
14,406667	0,2	2,695737
14,410000	0,2	2,710835
14,413333	0,2	2,726929
14,416667	0,2	2,744263
14,420000	0,2	2,762917
14,423333	0,2	2,782967
14,426667	0,2	2,804806
14,430000	0,2	2,829009
14,433333	0,2	2,856004
14,436667	0,2	2,885901
14,440000	0,2	2,918472
14,443333	0,2	2,953347
14,446667	0,2	2,990629
14,450000	0,2	3,031392
14,453333	0,2	3,077262
14,456667	0,2	3,129937
14,460000	0,2	3,191636
14,463333	0,2	3,265561
14,466667	0,2	3,355442
14,470000	0,2	3,464847
14,473333	0,2	3,597449
14,476667	0,2	3,757877
14,480000	0,2	3,951408
14,483333	0,2	4,182733
14,486667	0,2	4,455635
14,490000	0,2	4,773155
14,493333	0,2	5,136660
14,496667	0,2	5,544382
14,500000	0,2	5,990666
14,503333	0,2	6,466091
14,506667	0,2	6,957987
14,510000	0,2	7,450954
14,513333	0,2	7,927402
14,516667	0,2	8,368375
14,520000	0,2	8,754677
14,523333	0,2	9,068313
14,526667	0,2	9,294211
14,530000	0,2	9,421922
14,533333	0,2	9,446493
14,536667	0,2	9,368143
14,540000	0,2	9,191647
14,543333	0,2	8,926065
14,546667	0,2	8,584379
14,550000	0,2	8,182767
14,553333	0,2	7,739344
14,556667	0,2	7,272552
14,560000	0,2	6,799732
14,563333	0,2	6,335955
14,566667	0,2	5,893231
14,570000	0,2	5,480403
14,573333	0,2	5,103535
14,576667	0,2	4,766329
14,580000	0,2	4,470420
14,583333	0,2	4,215737
14,586667	0,2	4,001008
14,590000	0,2	3,824338
14,593333	0,2	3,683840
14,596667	0,2	3,577727
14,600000	0,2	3,503924
14,603333	0,2	3,460259
14,606667	0,2	3,445166
14,610000	0,2	3,457819
14,613333	0,2	3,497746
14,616667	0,2	3,564456
14,620000	0,2	3,657253
14,623333	0,2	3,775146
14,626667	0,2	3,916600
14,630000	0,2	4,079132
14,633333	0,2	4,259012
14,636667	0,2	4,451089
14,640000	0,2	4,648848
14,643333	0,2	4,844853
14,646667	0,2	5,031177
14,650000	0,2	5,199671
14,653333	0,2	5,342447
14,656667	0,2	5,452461
14,660000	0,2	5,524004
14,663333	0,2	5,553325
14,666667	0,2	5,539192
14,670000	0,2	5,483063
14,673333	0,2	5,388715
14,676667	0,2	5,261560
14,680000	0,2	5,108150
14,683333	0,2	4,935637
14,686667	0,2	4,751052
14,690000	0,2	4,561045
14,693333	0,2	4,371980
14,696667	0,2	4,189720
14,700000	0,2	4,019036
14,703333	0,2	3,863167
14,706667	0,2	3,723844
14,710000	0,2	3,601520
14,713333	0,2	3,495628
14,716667	0,2	3,404952
14,720000	0,2	3,328103
14,723333	0,2	3,264058
14,726667	0,2	3,212311
14,730000	0,2	3,172180
14,733333	0,2	3,142232
14,736667	0,2	3,120832
14,740000	0,2	3,106986
14,743333	0,2	3,100137
14,746667	0,2	3,099497
14,750000	0,2	3,104101
14,753333	0,2	3,113323
14,756667	0,2	3,126877
14,760000	0,2	3,144434
14,763333	0,2	3,165503
14,766667	0,2	3,189629
14,770000	0,2	3,216660
14,773333	0,2	3,246720
14,776667	0,2	3,279709
14,780000	0,2	3,314917
14,783333	0,2	3,351343
14,786667	0,2	3,388576
14,790000	0,2	3,426953
14,793333	0,2	3,466679
14,796667	0,2	3,507496
14,800000	0,2	3,549298
14,803333	0,2	3,592381
14,806667	0,2	3,636995
14,810000	0,2	3,682929
14,813333	0,2	3,729388
14,816667	0,2	3,775176
14,820000	0,2	3,819202
14,823333	0,2	3,860889
14,826667	0,2	3,900236
14,830000	0,2	3,937714
14,833333	0,2	3,974052
14,836667	0,2	4,010032
14,840000	0,2	4,046517
14,843333	0,2	4,084607
14,846667	0,2	4,125853
14,850000	0,2	4,172472
14,853333	0,2	4,227229
14,856667	0,2	4,293045
14,860000	0,2	4,373048
14,863333	0,2	4,471048
14,866667	0,2	4,591869
14,870000	0,2	4,741155
14,873333	0,2	4,924701
14,876667	0,2	5,147743
14,880000	0,2	5,414325
14,883333	0,2	5,726503
14,886667	0,2	6,083774
14,890000	0,2	6,482945
14,893333	0,2	6,917832
14,896667	0,2	7,378510
14,900000	0,2	7,850906
14,903333	0,2	8,317558
14,906667	0,2	8,759295
14,910000	0,2	9,156764
14,913333	0,2	9,491249
14,916667	0,2	9,745767
14,920000	0,2	9,906990
14,923333	0,2	9,966629
14,926667	0,2	9,921653
14,930000	0,2	9,774214
14,933333	0,2	9,531552
14,936667	0,2	9,205336
14,940000	0,2	8,810634
14,943333	0,2	8,365002
14,946667	0,2	7,887261
14,950000	0,2	7,395683
14,953333	0,2	6,906421
14,956667	0,2	6,432855
14,960000	0,2	5,985742
14,963333	0,2	5,573273
14,966667	0,2	5,200513
14,970000	0,2	4,869299
14,973333	0,2	4,579313
14,976667	0,2	4,329028
14,980000	0,2	4,115810
14,983333	0,2	3,936137
14,986667	0,2	3,786333
14,990000	0,2	3,663094
14,993333	0,2	3,563473
14,996667	0,2	3,484534
15,000000	0,2	3,423091
15,003333	0,2	3,375957
15,006667	0,2	3,340571
15,010000	0,2	3,315406
15,013333	0,2	3,299688
15,016667	0,2	3,292741
15,020000	0,2	3,293534
15,023333	0,2	3,300892
15,026667	0,2	3,314208
15,030000	0,2	3,333655
15,033333	0,2	3,359686
15,036667	0,2	3,392653
15,040000	0,2	3,432787
15,043333	0,2	3,480041
15,046667	0,2	3,533700
15,050000	0,2	3,592505
15,053333	0,2	3,655432
15,056667	0,2	3,721732
15,060000	0,2	3,790016
15,063333	0,2	3,858071
15,066667	0,2	3,923580
15,070000	0,2	3,984357
15,073333	0,2	4,038200
15,076667	0,2	4,083236
15,080000	0,2	4,118272
15,083333	0,2	4,142598
15,086667	0,2	4,155752
15,090000	0,2	4,157457
15,093333	0,2	4,147479
15,096667	0,2	4,126010
15,100000	0,2	4,094675
15,103333	0,2	4,056721
15,106667	0,2	4,015574
15,110000	0,2	3,973501
15,113333	0,2	3,931710
15,116667	0,2	3,891008
15,120000	0,2	3,852403
15,123333	0,2	3,817502
15,126667	0,2	3,788035
15,130000	0,2	3,765053
15,133333	0,2	3,748793
15,136667	0,2	3,738859
15,140000	0,2	3,734538
15,143333	0,2	3,735428
15,146667	0,2	3,741496
15,150000	0,2	3,752290
15,153333	0,2	3,766483
15,156667	0,2	3,782464
15,160000	0,2	3,799233
15,163333	0,2	3,816697
15,166667	0,2	3,835388
15,170000	0,2	3,855926
15,173333	0,2	3,878463
15,176667	0,2	3,902658
15,180000	0,2	3,928188
15,183333	0,2	3,954920
15,186667	0,2	3,982690
15,190000	0,2	4,011427
15,193333	0,2	4,041440
15,196667	0,2	4,073248
15,200000	0,2	4,107127
15,203333	0,2	4,143091
15,206667	0,2	4,181342
15,210000	0,2	4,222287
15,213333	0,2	4,266048
15,216667	0,2	4,312026
15,220000	0,2	4,358890
15,223333	0,2	4,405236
15,226667	0,2	4,450319
15,230000	0,2	4,493852
15,233333	0,2	4,535344
15,236667	0,2	4,573957
15,240000	0,2	4,608954
15,243333	0,2	4,640107
15,246667	0,2	4,667818
15,250000	0,2	4,693132
15,253333	0,2	4,717645
15,256667	0,2	4,743416
15,260000	0,2	4,772918
15,263333	0,2	4,808959
15,266667	0,2	4,854883
15,270000	0,2	4,914934
15,273333	0,2	4,993836
15,276667	0,2	5,095663
15,280000	0,2	5,223500
15,283333	0,2	5,380223
15,286667	0,2	5,568941
15,290000	0,2	5,792212
15,293333	0,2	6,050570
15,296667	0,2	6,341531
15,300000	0,2	6,659593
15,303333	0,2	6,996609
15,306667	0,2	7,342202
15,310000	0,2	7,684542
15,313333	0,2	8,011145
15,316667	0,2	8,309120
15,320000	0,2	8,565534
15,323333	0,2	8,768812
15,326667	0,2	8,910491
15,330000	0,2	8,986069
15,333333	0,2	8,994929
15,336667	0,2	8,939919
15,340000	0,2	8,827019
15,343333	0,2	8,665142
15,346667	0,2	8,465785
15,350000	0,2	8,242083
15,353333	0,2	8,007173
15,356667	0,2	7,772628
15,360000	0,2	7,547764
15,363333	0,2	7,339934
15,366667	0,2	7,154757
15,370000	0,2	6,995445
15,373333	0,2	6,862328
15,376667	0,2	6,753307
15,380000	0,2	6,664567
15,383333	0,2	6,591285
15,386667	0,2	6,528185
15,390000	0,2	6,469795
15,393333	0,2	6,410754
15,396667	0,2	6,346286
15,400000	0,2	6,272505
15,403333	0,2	6,186696
15,406667	0,2	6,087586
15,410000	0,2	5,975231
15,413333	0,2	5,850766
15,416667	0,2	5,716548
15,420000	0,2	5,576124
15,423333	0,2	5,433449
15,426667	0,2	5,292238
15,430000	0,2	5,156058
15,433333	0,2	5,028509
15,436667	0,2	4,912952
15,440000	0,2	4,811972
15,443333	0,2	4,727235
15,446667	0,2	4,660029
15,450000	0,2	4,611591
15,453333	0,2	4,582721
15,456667	0,2	4,573542
15,460000	0,2	4,584058
15,463333	0,2	4,614862
15,466667	0,2	4,667161
15,470000	0,2	4,742148
15,473333	0,2	4,840352
15,476667	0,2	4,961642
15,480000	0,2	5,105839
15,483333	0,2	5,272774
15,486667	0,2	5,461461
15,490000	0,2	5,669545
15,493333	0,2	5,893123
15,496667	0,2	6,126389
15,500000	0,2	6,361814
15,503333	0,2	6,591244
15,506667	0,2	6,807081
15,510000	0,2	7,002770
15,513333	0,2	7,172473
15,516667	0,2	7,310871
15,520000	0,2	7,413900
15,523333	0,2	7,479565
15,526667	0,2	7,508273
15,530000	0,2	7,502929
15,533333	0,2	7,468707
15,536667	0,2	7,412544
15,540000	0,2	7,342332
15,543333	0,2	7,265913
15,546667	0,2	7,190719
15,550000	0,2	7,124139
15,553333	0,2	7,073659
15,556667	0,2	7,046286
15,560000	0,2	7,048130
15,563333	0,2	7,084723
15,566667	0,2	7,161658
15,570000	0,2	7,285600
15,573333	0,2	7,465497
15,576667	0,2	7,713110
15,580000	0,2	8,043347
15,583333	0,2	8,475829
15,586667	0,2	9,038027
15,590000	0,2	9,769646
15,593333	0,2	10,727870
15,596667	0,2	11,993220
15,600000	0,2	13,676057
15,603333	0,2	15,922320
15,606667	0,2	18,914505
15,610000	0,2	22,863810
15,613333	0,2	27,991184
15,616667	0,2	34,496422
15,620000	0,2	42,516699
15,623333	0,2	52,080311
15,626667	0,2	63,066453
15,630000	0,2	75,183980
15,633333	0,2	87,978880
15,636667	0,2	100,872545
15,640000	0,2	113,224452
15,643333	0,2	124,406916
15,646667	0,2	133,876604
15,650000	0,2	141,228877
15,653333	0,2	146,227173
15,656667	0,2	148,806090
15,660000	0,2	149,051886
15,663333	0,2	147,168232
15,666667	0,2	143,436132
15,670000	0,2	138,175851
15,673333	0,2	131,716149
15,676667	0,2	124,372410
15,680000	0,2	116,432675
15,683333	0,2	108,149920
15,686667	0,2	99,739359
15,690000	0,2	91,379796
15,693333	0,2	83,217086
15,696667	0,2	75,367622
15,700000	0,2	67,921433
15,703333	0,2	60,945072
15,706667	0,2	54,483922
15,710000	0,2	48,564190
15,713333	0,2	43,195168
15,716667	0,2	38,371679
15,720000	0,2	34,076680
15,723333	0,2	30,283987
15,726667	0,2	26,960624
15,730000	0,2	24,068776
15,733333	0,2	21,567854
15,736667	0,2	19,416474
15,740000	0,2	17,573707
15,743333	0,2	15,999978
15,746667	0,2	14,658035
15,750000	0,2	13,513802
15,753333	0,2	12,537113
15,756667	0,2	11,702235
15,760000	0,2	10,987807
15,763333	0,2	10,376186
15,766667	0,2	9,852599
15,770000	0,2	9,404481
15,773333	0,2	9,020784
15,776667	0,2	8,691570
15,780000	0,2	8,408622
15,783333	0,2	8,166187
15,786667	0,2	7,960623
15,790000	0,2	7,789134
15,793333	0,2	7,648871
15,796667	0,2	7,536822
15,800000	0,2	7,449916
15,803333	0,2	7,385200
15,806667	0,2	7,340182
15,810000	0,2	7,312979
15,813333	0,2	7,302291
15,816667	0,2	7,307450
15,820000	0,2	7,328140
15,823333	0,2	7,363645
15,826667	0,2	7,412316
15,830000	0,2	7,471738
15,833333	0,2	7,539335
15,836667	0,2	7,613187
15,840000	0,2	7,692351
15,843333	0,2	7,776213
15,846667	0,2	7,863850
15,850000	0,2	7,954038
15,853333	0,2	8,045429
15,856667	0,2	8,136675
15,860000	0,2	8,226553
15,863333	0,2	8,314136
15,866667	0,2	8,398850
15,870000	0,2	8,480115
15,873333	0,2	8,556875
15,876667	0,2	8,627582
15,880000	0,2	8,690584
15,883333	0,2	8,744763
15,886667	0,2	8,789928
15,890000	0,2	8,826513
15,893333	0,2	8,854806
15,896667	0,2	8,874221
15,900000	0,2	8,883490
15,903333	0,2	8,881479
15,906667	0,2	8,867338
15,910000	0,2	8,840505
15,913333	0,2	8,801165
15,916667	0,2	8,750026
15,920000	0,2	8,687497
15,923333	0,2	8,613656
15,926667	0,2	8,529075
15,930000	0,2	8,435218
15,933333	0,2	8,333781
15,936667	0,2	8,225805
15,940000	0,2	8,111737
15,943333	0,2	7,992192
15,946667	0,2	7,868241
15,950000	0,2	7,741246
15,953333	0,2	7,612533
15,956667	0,2	7,482967
15,960000	0,2	7,353115
15,963333	0,2	7,223886
15,966667	0,2	7,096593
15,970000	0,2	6,972440
15,973333	0,2	6,852287
15,976667	0,2	6,736862
15,980000	0,2	6,626911
15,983333	0,2	6,523211
15,986667	0,2	6,426474
15,990000	0,2	6,337024
15,993333	0,2	6,254799
15,996667	0,2	6,179937
16,000000	0,2	6,112955
16,003333	0,2	6,054224
16,006667	0,2	6,003652
16,010000	0,2	5,960928
16,013333	0,2	5,925684
16,016667	0,2	5,897306
16,020000	0,2	5,874626
16,023333	0,2	5,856082
16,026667	0,2	5,840381
16,030000	0,2	5,826818
16,033333	0,2	5,815013
16,036667	0,2	5,804467
16,040000	0,2	5,794182
16,043333	0,2	5,782708
16,046667	0,2	5,768754
16,050000	0,2	5,751790
16,053333	0,2	5,731875
16,056667	0,2	5,708909
16,060000	0,2	5,682365
16,063333	0,2	5,651751
16,066667	0,2	5,617082
16,070000	0,2	5,579001
16,073333	0,2	5,538820
16,076667	0,2	5,498418
16,080000	0,2	5,459605
16,083333	0,2	5,423341
16,086667	0,2	5,389820
16,090000	0,2	5,359169
16,093333	0,2	5,331836
16,096667	0,2	5,308429
16,100000	0,2	5,289219
16,103333	0,2	5,273926
16,106667	0,2	5,261862
16,110000	0,2	5,252147
16,113333	0,2	5,244008
16,116667	0,2	5,236982
16,120000	0,2	5,230831
16,123333	0,2	5,225513
16,126667	0,2	5,221201
16,130000	0,2	5,217955
16,133333	0,2	5,215378
16,136667	0,2	5,212871
16,140000	0,2	5,210100
16,143333	0,2	5,207069
16,146667	0,2	5,203889
16,150000	0,2	5,200464
16,153333	0,2	5,196346
16,156667	0,2	5,191153
16,160000	0,2	5,185049
16,163333	0,2	5,178300
16,166667	0,2	5,170509
16,170000	0,2	5,160883
16,173333	0,2	5,149175
16,176667	0,2	5,135885
16,180000	0,2	5,121521
16,183333	0,2	5,106023
16,186667	0,2	5,088936
16,190000	0,2	5,069865
16,193333	0,2	5,048713
16,196667	0,2	5,025748
16,200000	0,2	5,001544
16,203333	0,2	4,976865
16,206667	0,2	4,952760
16,210000	0,2	4,930556
16,213333	0,2	4,911245
16,216667	0,2	4,894801
16,220000	0,2	4,880364
16,223333	0,2	4,867169
16,226667	0,2	4,855002
16,230000	0,2	4,843835
16,233333	0,2	4,833680
16,236667	0,2	4,824826
16,240000	0,2	4,817441
16,243333	0,2	4,811001
16,246667	0,2	4,804733
16,250000	0,2	4,798183
16,253333	0,2	4,791164
16,256667	0,2	4,783788
16,260000	0,2	4,776617
16,263333	0,2	4,770507
16,266667	0,2	4,766225
16,270000	0,2	4,764313
16,273333	0,2	4,765313
16,276667	0,2	4,769873
16,280000	0,2	4,778749
16,283333	0,2	4,792777
16,286667	0,2	4,812612
16,290000	0,2	4,838483
16,293333	0,2	4,870176
16,296667	0,2	4,907402
16,300000	0,2	4,950202
16,303333	0,2	4,998511
16,306667	0,2	5,051337
16,310000	0,2	5,106870
16,313333	0,2	5,163289
16,316667	0,2	5,218909
16,320000	0,2	5,271792
16,323333	0,2	5,319924
16,326667	0,2	5,361745
16,330000	0,2	5,396134
16,333333	0,2	5,421923
16,336667	0,2	5,437878
16,340000	0,2	5,443510
16,343333	0,2	5,439689
16,346667	0,2	5,428147
16,350000	0,2	5,410487
16,353333	0,2	5,387899
16,356667	0,2	5,361630
16,360000	0,2	5,333193
16,363333	0,2	5,304030
16,366667	0,2	5,275185
16,370000	0,2	5,247289
16,373333	0,2	5,220732
16,376667	0,2	5,195847
16,380000	0,2	5,173215
16,383333	0,2	5,153956
16,386667	0,2	5,139331
16,390000	0,2	5,129865
16,393333	0,2	5,125166
16,396667	0,2	5,124585
16,400000	0,2	5,127838
16,403333	0,2	5,135017
16,406667	0,2	5,146221
16,410000	0,2	5,161316
16,413333	0,2	5,179741
16,416667	0,2	5,200411
16,420000	0,2	5,221911
16,423333	0,2	5,242605
16,426667	0,2	5,260680
16,430000	0,2	5,274429
16,433333	0,2	5,282411
16,436667	0,2	5,283349
16,440000	0,2	5,276182
16,443333	0,2	5,260507
16,446667	0,2	5,236962
16,450000	0,2	5,206895
16,453333	0,2	5,171737
16,456667	0,2	5,132737
16,460000	0,2	5,090950
16,463333	0,2	5,047438
16,466667	0,2	5,003633
16,470000	0,2	4,961369
16,473333	0,2	4,922386
16,476667	0,2	4,887859
16,480000	0,2	4,858481
16,483333	0,2	4,834723
16,486667	0,2	4,816588
16,490000	0,2	4,803530
16,493333	0,2	4,795024
16,496667	0,2	4,790777
16,500000	0,2	4,790391
16,503333	0,2	4,793267
16,506667	0,2	4,798883
16,510000	0,2	4,807051
16,513333	0,2	4,817671
16,516667	0,2	4,830312
16,520000	0,2	4,844441
16,523333	0,2	4,859862
16,526667	0,2	4,876541
16,530000	0,2	4,894265
16,533333	0,2	4,912638
16,536667	0,2	4,931116
16,540000	0,2	4,949075
16,543333	0,2	4,966048
16,546667	0,2	4,981935
16,550000	0,2	4,996864
16,553333	0,2	5,010718
16,556667	0,2	5,022988
16,560000	0,2	5,033318
16,563333	0,2	5,041780
16,566667	0,2	5,048239
16,570000	0,2	5,052035
16,573333	0,2	5,052893
16,576667	0,2	5,051518
16,580000	0,2	5,048985
16,583333	0,2	5,046067
16,586667	0,2	5,043185
16,590000	0,2	5,040634
16,593333	0,2	5,038707
16,596667	0,2	5,037711
16,600000	0,2	5,037866
16,603333	0,2	5,039123
16,606667	0,2	5,041329
16,610000	0,2	5,044532
16,613333	0,2	5,048834
16,616667	0,2	5,054061
16,620000	0,2	5,059899
16,623333	0,2	5,066393
16,626667	0,2	5,073918
16,630000	0,2	5,082668
16,633333	0,2	5,092595
16,636667	0,2	5,103682
16,640000	0,2	5,116055
16,643333	0,2	5,129833
16,646667	0,2	5,144790
16,650000	0,2	5,160407
16,653333	0,2	5,176447
16,656667	0,2	5,193047
16,660000	0,2	5,210261
16,663333	0,2	5,228041
16,666667	0,2	5,246314
16,670000	0,2	5,264514
16,673333	0,2	5,281456
16,676667	0,2	5,296068
16,680000	0,2	5,307943
16,683333	0,2	5,317102
16,686667	0,2	5,323484
16,690000	0,2	5,326714
16,693333	0,2	5,326272
16,696667	0,2	5,321828
16,700000	0,2	5,313457
16,703333	0,2	5,301330
16,706667	0,2	5,285130
16,710000	0,2	5,264070
16,713333	0,2	5,237861
16,716667	0,2	5,207466
16,720000	0,2	5,174470
16,723333	0,2	5,139859
16,726667	0,2	5,103765
16,730000	0,2	5,066177
16,733333	0,2	5,027536
16,736667	0,2	4,988558
16,740000	0,2	4,949993
16,743333	0,2	4,912763
16,746667	0,2	4,877811
16,750000	0,2	4,845559
16,753333	0,2	4,816041
16,756667	0,2	4,789656
16,760000	0,2	4,767179
16,763333	0,2	4,748976
16,766667	0,2	4,734738
16,770000	0,2	4,724036
16,773333	0,2	4,716863
16,776667	0,2	4,713478
16,780000	0,2	4,714132
16,783333	0,2	4,719133
16,786667	0,2	4,728664
16,790000	0,2	4,742365
16,793333	0,2	4,759428
16,796667	0,2	4,778913
16,800000	0,2	4,799749
16,803333	0,2	4,820977
16,806667	0,2	4,842089
16,810000	0,2	4,862746
16,813333	0,2	4,882536
16,816667	0,2	4,901199
16,820000	0,2	4,918681
16,823333	0,2	4,934747
16,826667	0,2	4,948917
16,830000	0,2	4,961113
16,833333	0,2	4,971992
16,836667	0,2	4,982372
16,840000	0,2	4,992724
16,843333	0,2	5,003240
16,846667	0,2	5,014107
16,850000	0,2	5,025791
16,853333	0,2	5,039078
16,856667	0,2	5,054740
16,860000	0,2	5,073300
16,863333	0,2	5,095160
16,866667	0,2	5,120868
16,870000	0,2	5,151120
16,873333	0,2	5,186428
16,876667	0,2	5,227018
16,880000	0,2	5,272986
16,883333	0,2	5,324288
16,886667	0,2	5,380703
16,890000	0,2	5,441666
16,893333	0,2	5,505971
16,896667	0,2	5,572065
16,900000	0,2	5,638758
16,903333	0,2	5,705290
16,906667	0,2	5,770602
16,910000	0,2	5,833064
16,913333	0,2	5,891094
16,916667	0,2	5,943537
16,920000	0,2	5,989283
16,923333	0,2	6,027243
16,926667	0,2	6,057020
16,930000	0,2	6,079240
16,933333	0,2	6,095179
16,936667	0,2	6,106271
16,940000	0,2	6,113842
16,943333	0,2	6,119178
16,946667	0,2	6,123799
16,950000	0,2	6,129592
16,953333	0,2	6,138650
16,956667	0,2	6,153170
16,960000	0,2	6,175581
16,963333	0,2	6,208527
16,966667	0,2	6,254596
16,970000	0,2	6,315898
16,973333	0,2	6,393662
16,976667	0,2	6,488351
16,980000	0,2	6,600133
16,983333	0,2	6,729141
16,986667	0,2	6,875648
16,990000	0,2	7,040105
16,993333	0,2	7,222657
16,996667	0,2	7,422571
17,000000	0,2	7,638355
17,003333	0,2	7,868055
17,006667	0,2	8,108990
17,010000	0,2	8,357504
17,013333	0,2	8,609309
17,016667	0,2	8,860215
17,020000	0,2	9,106668
17,023333	0,2	9,345513
17,026667	0,2	9,573419
17,030000	0,2	9,786921
17,033333	0,2	9,982709
17,036667	0,2	10,157785
17,040000	0,2	10,310016
17,043333	0,2	10,438374
17,046667	0,2	10,541976
17,050000	0,2	10,619436
17,053333	0,2	10,669864
17,056667	0,2	10,694151
17,060000	0,2	10,694888
17,063333	0,2	10,675295
17,066667	0,2	10,638462
17,070000	0,2	10,587224
17,073333	0,2	10,524302
17,076667	0,2	10,452386
17,080000	0,2	10,373903
17,083333	0,2	10,290821
17,086667	0,2	10,205050
17,090000	0,2	10,118940
17,093333	0,2	10,034902
17,096667	0,2	9,954574
17,100000	0,2	9,878801
17,103333	0,2	9,808196
17,106667	0,2	9,743149
17,110000	0,2	9,683408
17,113333	0,2	9,628044
17,116667	0,2	9,575761
17,120000	0,2	9,525065
17,123333	0,2	9,474612
17,126667	0,2	9,423672
17,130000	0,2	9,371826
17,133333	0,2	9,318120
17,136667	0,2	9,261074
17,140000	0,2	9,199494
17,143333	0,2	9,132688
17,146667	0,2	9,059841
17,150000	0,2	8,979841
17,153333	0,2	8,891809
17,156667	0,2	8,795424
17,160000	0,2	8,691077
17,163333	0,2	8,579872
17,166667	0,2	8,462977
17,170000	0,2	8,341177
17,173333	0,2	8,215234
17,176667	0,2	8,086091
17,180000	0,2	7,954940
17,183333	0,2	7,823526
17,186667	0,2	7,693901
17,190000	0,2	7,567747
17,193333	0,2	7,446147
17,196667	0,2	7,329898
17,200000	0,2	7,220009
17,203333	0,2	7,118127
17,206667	0,2	7,026529
17,210000	0,2	6,947444
17,213333	0,2	6,882374
17,216667	0,2	6,832097
17,220000	0,2	6,796868
17,223333	0,2	6,776414
17,226667	0,2	6,770080
17,230000	0,2	6,777107
17,233333	0,2	6,796650
17,236667	0,2	6,827517
17,240000	0,2	6,867802
17,243333	0,2	6,914896
17,246667	0,2	6,966022
17,250000	0,2	7,018654
17,253333	0,2	7,070275
17,256667	0,2	7,118000
17,260000	0,2	7,158616
17,263333	0,2	7,189109
17,266667	0,2	7,207601
17,270000	0,2	7,214013
17,273333	0,2	7,209713
17,276667	0,2	7,196684
17,280000	0,2	7,176908
17,283333	0,2	7,152041
17,286667	0,2	7,123511
17,290000	0,2	7,092935
17,293333	0,2	7,062417
17,296667	0,2	7,034421
17,300000	0,2	7,011244
17,303333	0,2	6,994532
17,306667	0,2	6,985178
17,310000	0,2	6,983502
17,313333	0,2	6,989455
17,316667	0,2	7,002784
17,320000	0,2	7,023244
17,323333	0,2	7,050577
17,326667	0,2	7,084081
17,330000	0,2	7,122395
17,333333	0,2	7,163910
17,336667	0,2	7,207375
17,340000	0,2	7,252249
17,343333	0,2	7,298445
17,346667	0,2	7,345612
17,350000	0,2	7,392788
17,353333	0,2	7,438347
17,356667	0,2	7,480122
17,360000	0,2	7,516184
17,363333	0,2	7,545541
17,366667	0,2	7,567750
17,370000	0,2	7,582048
17,373333	0,2	7,587188
17,376667	0,2	7,582116
17,380000	0,2	7,566529
17,383333	0,2	7,540502
17,386667	0,2	7,503897
17,390000	0,2	7,456531
17,393333	0,2	7,398720
17,396667	0,2	7,331334
17,400000	0,2	7,255550
17,403333	0,2	7,172767
17,406667	0,2	7,084486
17,410000	0,2	6,992143
17,413333	0,2	6,897251
17,416667	0,2	6,801460
17,420000	0,2	6,706351
17,423333	0,2	6,613489
17,426667	0,2	6,524506
17,430000	0,2	6,440783
17,433333	0,2	6,363245
17,436667	0,2	6,292565
17,440000	0,2	6,229369
17,443333	0,2	6,174163
17,446667	0,2	6,127412
17,450000	0,2	6,089732
17,453333	0,2	6,061589
17,456667	0,2	6,042784
17,460000	0,2	6,032291
17,463333	0,2	6,028239
17,466667	0,2	6,028159
17,470000	0,2	6,029700
17,473333	0,2	6,031212
17,476667	0,2	6,031493
17,480000	0,2	6,029177
17,483333	0,2	6,022693
17,486667	0,2	6,010631
17,490000	0,2	5,991846
17,493333	0,2	5,965446
17,496667	0,2	5,931139
17,500000	0,2	5,889523
17,503333	0,2	5,841779
17,506667	0,2	5,789110
17,510000	0,2	5,732524
17,513333	0,2	5,672816
17,516667	0,2	5,610569
17,520000	0,2	5,546479
17,523333	0,2	5,481432
17,526667	0,2	5,416136
17,530000	0,2	5,351289
17,533333	0,2	5,287866
17,536667	0,2	5,226695
17,540000	0,2	5,168180
17,543333	0,2	5,112545
17,546667	0,2	5,060049
17,550000	0,2	5,011037
17,553333	0,2	4,965894
17,556667	0,2	4,924855
17,560000	0,2	4,887633
17,563333	0,2	4,853316
17,566667	0,2	4,820989
17,570000	0,2	4,790167
17,573333	0,2	4,760498
17,576667	0,2	4,731684
17,580000	0,2	4,703618
17,583333	0,2	4,676116
17,586667	0,2	4,648876
17,590000	0,2	4,621926
17,593333	0,2	4,595818
17,596667	0,2	4,571262
17,600000	0,2	4,548514
17,603333	0,2	4,527053
17,606667	0,2	4,505928
17,610000	0,2	4,484531
17,613333	0,2	4,463137
17,616667	0,2	4,442620
17,620000	0,2	4,423506
17,623333	0,2	4,405520
17,626667	0,2	4,388115
17,630000	0,2	4,371170
17,633333	0,2	4,355123
17,636667	0,2	4,340679
17,640000	0,2	4,328449
17,643333	0,2	4,318749
17,646667	0,2	4,311480
17,650000	0,2	4,306082
17,653333	0,2	4,301774
17,656667	0,2	4,298007
17,660000	0,2	4,294636
17,663333	0,2	4,291725
17,666667	0,2	4,289557
17,670000	0,2	4,288645
17,673333	0,2	4,289178
17,676667	0,2	4,290649
17,680000	0,2	4,292422
17,683333	0,2	4,294459
17,686667	0,2	4,297364
17,690000	0,2	4,302166
17,693333	0,2	4,309895
17,696667	0,2	4,320722
17,700000	0,2	4,333864
17,703333	0,2	4,348494
17,706667	0,2	4,364184
17,710000	0,2	4,380574
17,713333	0,2	4,397257
17,716667	0,2	4,414202
17,720000	0,2	4,431938
17,723333	0,2	4,450900
17,726667	0,2	4,470672
17,730000	0,2	4,490159
17,733333	0,2	4,508408
17,736667	0,2	4,524998
17,740000	0,2	4,539697
17,743333	0,2	4,552162
17,746667	0,2	4,562016
17,750000	0,2	4,568770
17,753333	0,2	4,571842
17,756667	0,2	4,571029
17,760000	0,2	4,566571
17,763333	0,2	4,558672
17,766667	0,2	4,547484
17,770000	0,2	4,533542
17,773333	0,2	4,517905
17,776667	0,2	4,501718
17,780000	0,2	4,485551
17,783333	0,2	4,469242
17,786667	0,2	4,452747
17,790000	0,2	4,437000
17,793333	0,2	4,423342
17,796667	0,2	4,412372
17,800000	0,2	4,403929
17,803333	0,2	4,398037
17,806667	0,2	4,395405
17,810000	0,2	4,396896
17,813333	0,2	4,402986
17,816667	0,2	4,413843
17,820000	0,2	4,429468
17,823333	0,2	4,449681
17,826667	0,2	4,474163
17,830000	0,2	4,502506
17,833333	0,2	4,534359
17,836667	0,2	4,569587
17,840000	0,2	4,608157
17,843333	0,2	4,649736
17,846667	0,2	4,693457
17,850000	0,2	4,737998
17,853333	0,2	4,781768
17,856667	0,2	4,823180
17,860000	0,2	4,860825
17,863333	0,2	4,893501
17,866667	0,2	4,920420
17,870000	0,2	4,941333
17,873333	0,2	4,956317
17,876667	0,2	4,965459
17,880000	0,2	4,968737
17,883333	0,2	4,966171
17,886667	0,2	4,958042
17,890000	0,2	4,944942
17,893333	0,2	4,927679
17,896667	0,2	4,907100
17,900000	0,2	4,884044
17,903333	0,2	4,859352
17,906667	0,2	4,833750
17,910000	0,2	4,807698
17,913333	0,2	4,781593
17,916667	0,2	4,756354
17,920000	0,2	4,733550
17,923333	0,2	4,714558
17,926667	0,2	4,699843
17,930000	0,2	4,689183
17,933333	0,2	4,682176
17,936667	0,2	4,678600
17,940000	0,2	4,678616
17,943333	0,2	4,682676
17,946667	0,2	4,691233
17,950000	0,2	4,704319
17,953333	0,2	4,721346
17,956667	0,2	4,741542
17,960000	0,2	4,764644
17,963333	0,2	4,790782
17,966667	0,2	4,819642
17,970000	0,2	4,850097
17,973333	0,2	4,880724
17,976667	0,2	4,910631
17,980000	0,2	4,939653
17,983333	0,2	4,967762
17,986667	0,2	4,994558
17,990000	0,2	5,019200
17,993333	0,2	5,040983
17,996667	0,2	5,060126
18,000000	0,2	5,077396
18,003333	0,2	5,093077
18,006667	0,2	5,106946
18,010000	0,2	5,118832
18,013333	0,2	5,128780
18,016667	0,2	5,137092
18,020000	0,2	5,144507
18,023333	0,2	5,152262
18,026667	0,2	5,161757
18,030000	0,2	5,174037
18,033333	0,2	5,189595
18,036667	0,2	5,208505
18,040000	0,2	5,230653
18,043333	0,2	5,256019
18,046667	0,2	5,284922
18,050000	0,2	5,317834
18,053333	0,2	5,354844
18,056667	0,2	5,395386
18,060000	0,2	5,438491
18,063333	0,2	5,483308
18,066667	0,2	5,529192
18,070000	0,2	5,575153
18,073333	0,2	5,619631
18,076667	0,2	5,661092
18,080000	0,2	5,698439
18,083333	0,2	5,730750
18,086667	0,2	5,757255
18,090000	0,2	5,777553
18,093333	0,2	5,791339
18,096667	0,2	5,798108
18,100000	0,2	5,797352
18,103333	0,2	5,788754
18,106667	0,2	5,772187
18,110000	0,2	5,747804
18,113333	0,2	5,716169
18,116667	0,2	5,678118
18,120000	0,2	5,634534
18,123333	0,2	5,586215
18,126667	0,2	5,533814
18,130000	0,2	5,478042
18,133333	0,2	5,419937
18,136667	0,2	5,360704
18,140000	0,2	5,301341
18,143333	0,2	5,242382
18,146667	0,2	5,184018
18,150000	0,2	5,126462
18,153333	0,2	5,070114
18,156667	0,2	5,015676
18,160000	0,2	4,964249
18,163333	0,2	4,916895
18,166667	0,2	4,874070
18,170000	0,2	4,835642
18,173333	0,2	4,801255
18,176667	0,2	4,770687
18,180000	0,2	4,744075
18,183333	0,2	4,721918
18,186667	0,2	4,704824
18,190000	0,2	4,693048
18,193333	0,2	4,686181
18,196667	0,2	4,683446
18,200000	0,2	4,684351
18,203333	0,2	4,688842
18,206667	0,2	4,696784
18,210000	0,2	4,707574
18,213333	0,2	4,720330
18,216667	0,2	4,734170
18,220000	0,2	4,748402
18,223333	0,2	4,762740
18,226667	0,2	4,777192
18,230000	0,2	4,791562
18,233333	0,2	4,805167
18,236667	0,2	4,816950
18,240000	0,2	4,825831
18,243333	0,2	4,831216
18,246667	0,2	4,833136
18,250000	0,2	4,831759
18,253333	0,2	4,827018
18,256667	0,2	4,818735
18,260000	0,2	4,806915
18,263333	0,2	4,791910
18,266667	0,2	4,774302
18,270000	0,2	4,754601
18,273333	0,2	4,733099
18,276667	0,2	4,710135
18,280000	0,2	4,686271
18,283333	0,2	4,662056
18,286667	0,2	4,638042
18,290000	0,2	4,615157
18,293333	0,2	4,594670
18,296667	0,2	4,577685
18,300000	0,2	4,564693
18,303333	0,2	4,555518
18,306667	0,2	4,549800
18,310000	0,2	4,547622
18,313333	0,2	4,549473
18,316667	0,2	4,555705
18,320000	0,2	4,566455
18,323333	0,2	4,581869
18,326667	0,2	4,601873
18,330000	0,2	4,625896
18,333333	0,2	4,653100
18,336667	0,2	4,682729
18,340000	0,2	4,714432
18,343333	0,2	4,748437
18,346667	0,2	4,785255
18,350000	0,2	4,825397
18,353333	0,2	4,869543
18,356667	0,2	4,918710
18,360000	0,2	4,974142
18,363333	0,2	5,037002
18,366667	0,2	5,108033
18,370000	0,2	5,187566
18,373333	0,2	5,275955
18,376667	0,2	5,373718
18,380000	0,2	5,481025
18,383333	0,2	5,597129
18,386667	0,2	5,720204
18,390000	0,2	5,847680
18,393333	0,2	5,977035
18,396667	0,2	6,106191
18,400000	0,2	6,233040
18,403333	0,2	6,354959
18,406667	0,2	6,468928
18,410000	0,2	6,571903
18,413333	0,2	6,660870
18,416667	0,2	6,732549
18,420000	0,2	6,783691
18,423333	0,2	6,812002
18,426667	0,2	6,816342
18,430000	0,2	6,796319
18,433333	0,2	6,752485
18,436667	0,2	6,686815
18,440000	0,2	6,602441
18,443333	0,2	6,502653
18,446667	0,2	6,390259
18,450000	0,2	6,267942
18,453333	0,2	6,138820
18,456667	0,2	6,006133
18,460000	0,2	5,872513
18,463333	0,2	5,740005
18,466667	0,2	5,610574
18,470000	0,2	5,486272
18,473333	0,2	5,369128
18,476667	0,2	5,260867
18,480000	0,2	5,162595
18,483333	0,2	5,074746
18,486667	0,2	4,997276
18,490000	0,2	4,929921
18,493333	0,2	4,872456
18,496667	0,2	4,824747
18,500000	0,2	4,786335
18,503333	0,2	4,756045
18,506667	0,2	4,732345
18,510000	0,2	4,713988
18,513333	0,2	4,700094
18,516667	0,2	4,689917
18,520000	0,2	4,682599
18,523333	0,2	4,677060
18,526667	0,2	4,672185
18,530000	0,2	4,667273
18,533333	0,2	4,662445
18,536667	0,2	4,658185
18,540000	0,2	4,654411
18,543333	0,2	4,650510
18,546667	0,2	4,646008
18,550000	0,2	4,640797
18,553333	0,2	4,635087
18,556667	0,2	4,629231
18,560000	0,2	4,623510
18,563333	0,2	4,618187
18,566667	0,2	4,613517
18,570000	0,2	4,609408
18,573333	0,2	4,605261
18,576667	0,2	4,600337
18,580000	0,2	4,594258
18,583333	0,2	4,587076
18,586667	0,2	4,578792
18,590000	0,2	4,569002
18,593333	0,2	4,557154
18,596667	0,2	4,542923
18,600000	0,2	4,526358
18,603333	0,2	4,507930
18,606667	0,2	4,488353
18,610000	0,2	4,468330
18,613333	0,2	4,448535
18,616667	0,2	4,429460
18,620000	0,2	4,411285
18,623333	0,2	4,394227
18,626667	0,2	4,378835
18,630000	0,2	4,365874
18,633333	0,2	4,355967
18,636667	0,2	4,349432
18,640000	0,2	4,346623
18,643333	0,2	4,347882
18,646667	0,2	4,353002
18,650000	0,2	4,361383
18,653333	0,2	4,372595
18,656667	0,2	4,386322
18,660000	0,2	4,401946
18,663333	0,2	4,418570
18,666667	0,2	4,435517
18,670000	0,2	4,452673
18,673333	0,2	4,470346
18,676667	0,2	4,488596
18,680000	0,2	4,506685
18,683333	0,2	4,523481
18,686667	0,2	4,538141
18,690000	0,2	4,550341
18,693333	0,2	4,560305
18,696667	0,2	4,568334
18,700000	0,2	4,574097
18,703333	0,2	4,576703
18,706667	0,2	4,575357
18,710000	0,2	4,569863
18,713333	0,2	4,560814
18,716667	0,2	4,549038
18,720000	0,2	4,534798
18,723333	0,2	4,518069
18,726667	0,2	4,499405
18,730000	0,2	4,479963
18,733333	0,2	4,460716
18,736667	0,2	4,442026
18,740000	0,2	4,424002
18,743333	0,2	4,406818
18,746667	0,2	4,390591
18,750000	0,2	4,375541
18,753333	0,2	4,362358
18,756667	0,2	4,351895
18,760000	0,2	4,344557
18,763333	0,2	4,340384
18,766667	0,2	4,339482
18,770000	0,2	4,342042
18,773333	0,2	4,348028
18,776667	0,2	4,357060
18,780000	0,2	4,368679
18,783333	0,2	4,382609
18,786667	0,2	4,398774
18,790000	0,2	4,417221
18,793333	0,2	4,437842
18,796667	0,2	4,460302
18,800000	0,2	4,484538
18,803333	0,2	4,511071
18,806667	0,2	4,540477
18,810000	0,2	4,572646
18,813333	0,2	4,606711
18,816667	0,2	4,641542
18,820000	0,2	4,676142
18,823333	0,2	4,709793
18,826667	0,2	4,742112
18,830000	0,2	4,773074
18,833333	0,2	4,802611
18,836667	0,2	4,829927
18,840000	0,2	4,853556
18,843333	0,2	4,871870
18,846667	0,2	4,883282
18,850000	0,2	4,886669
18,853333	0,2	4,881833
18,856667	0,2	4,869271
18,860000	0,2	4,849651
18,863333	0,2	4,823708
18,866667	0,2	4,792361
18,870000	0,2	4,756505
18,873333	0,2	4,716829
18,876667	0,2	4,673872
18,880000	0,2	4,628145
18,883333	0,2	4,580531
18,886667	0,2	4,532545
18,890000	0,2	4,485685
18,893333	0,2	4,440757
18,896667	0,2	4,398172
18,900000	0,2	4,358483
18,903333	0,2	4,322537
18,906667	0,2	4,291189
18,910000	0,2	4,264745
18,913333	0,2	4,242878
18,916667	0,2	4,225295
18,920000	0,2	4,212013
18,923333	0,2	4,202927
18,926667	0,2	4,197502
18,930000	0,2	4,194854
18,933333	0,2	4,193907
18,936667	0,2	4,193760
18,940000	0,2	4,194094
18,943333	0,2	4,194971
18,946667	0,2	4,196322
18,950000	0,2	4,197855
18,953333	0,2	4,199259
18,956667	0,2	4,200451
18,960000	0,2	4,201629
18,963333	0,2	4,202876
18,966667	0,2	4,203937
18,970000	0,2	4,204461
18,973333	0,2	4,204115
18,976667	0,2	4,202581
18,980000	0,2	4,199657
18,983333	0,2	4,195434
18,986667	0,2	4,190511
18,990000	0,2	4,185855
18,993333	0,2	4,182108
18,996667	0,2	4,179048
19,000000	0,2	4,175969
19,003333	0,2	4,172585
19,006667	0,2	4,169218
19,010000	0,2	4,166103
19,013333	0,2	4,162854
19,016667	0,2	4,158635
19,020000	0,2	4,152881
19,023333	0,2	4,145994
19,026667	0,2	4,139110
19,030000	0,2	4,133107
19,033333	0,2	4,128163
19,036667	0,2	4,124045
19,040000	0,2	4,120235
19,043333	0,2	4,115818
19,046667	0,2	4,109727
19,050000	0,2	4,101319
19,053333	0,2	4,090602
19,056667	0,2	4,077958
19,060000	0,2	4,063671
19,063333	0,2	4,047907
19,066667	0,2	4,031154
19,070000	0,2	4,013970
19,073333	0,2	3,996413
19,076667	0,2	3,978412
19,080000	0,2	3,960177
19,083333	0,2	3,941637
19,086667	0,2	3,922218
19,090000	0,2	3,901752
19,093333	0,2	3,880881
19,096667	0,2	3,860314
19,100000	0,2	3,840443
19,103333	0,2	3,821688
19,106667	0,2	3,804484
19,110000	0,2	3,789055
19,113333	0,2	3,775620
19,116667	0,2	3,764638
19,120000	0,2	3,756434
19,123333	0,2	3,750528
19,126667	0,2	3,745786
19,130000	0,2	3,741488
19,133333	0,2	3,737976
19,136667	0,2	3,736056
19,140000	0,2	3,736117
19,143333	0,2	3,738288
19,146667	0,2	3,742897
19,150000	0,2	3,750059
19,153333	0,2	3,758951
19,156667	0,2	3,768120
19,160000	0,2	3,776527
19,163333	0,2	3,783874
19,166667	0,2	3,790081
19,170000	0,2	3,794986
19,173333	0,2	3,798392
19,176667	0,2	3,800052
19,180000	0,2	3,799825
19,183333	0,2	3,797817
19,186667	0,2	3,794114
19,190000	0,2	3,788593
19,193333	0,2	3,780926
19,196667	0,2	3,770751
19,200000	0,2	3,758333
19,203333	0,2	3,744725
19,206667	0,2	3,730951
19,210000	0,2	3,717518
19,213333	0,2	3,704599
19,216667	0,2	3,692226
19,220000	0,2	3,680378
19,223333	0,2	3,669061
19,226667	0,2	3,658484
19,230000	0,2	3,648868
19,233333	0,2	3,639962
19,236667	0,2	3,631305
19,240000	0,2	3,622802
19,243333	0,2	3,614681
19,246667	0,2	3,607359
19,250000	0,2	3,601422
19,253333	0,2	3,597454
19,256667	0,2	3,595997
19,260000	0,2	3,597533
19,263333	0,2	3,602240
19,266667	0,2	3,609831
19,270000	0,2	3,619691
19,273333	0,2	3,631171
19,276667	0,2	3,643766
19,280000	0,2	3,657113
19,283333	0,2	3,671057
19,286667	0,2	3,685702
19,290000	0,2	3,701286
19,293333	0,2	3,718176
19,296667	0,2	3,736689
19,300000	0,2	3,756607
19,303333	0,2	3,777233
19,306667	0,2	3,797911
19,310000	0,2	3,818059
19,313333	0,2	3,837036
19,316667	0,2	3,854493
19,320000	0,2	3,870596
19,323333	0,2	3,885746
19,326667	0,2	3,900485
19,330000	0,2	3,915420
19,333333	0,2	3,930703
19,336667	0,2	3,945639
19,340000	0,2	3,959107
19,343333	0,2	3,970436
19,346667	0,2	3,979631
19,350000	0,2	3,986804
19,353333	0,2	3,991749
19,356667	0,2	3,994031
19,360000	0,2	3,993292
19,363333	0,2	3,989312
19,366667	0,2	3,981751
19,370000	0,2	3,970246
19,373333	0,2	3,954948
19,376667	0,2	3,936777
19,380000	0,2	3,917064
19,383333	0,2	3,896991
19,386667	0,2	3,877246
19,390000	0,2	3,857927
19,393333	0,2	3,838717
19,396667	0,2	3,819430
19,400000	0,2	3,800391
19,403333	0,2	3,782266
19,406667	0,2	3,765713
19,410000	0,2	3,751175
19,413333	0,2	3,738594
19,416667	0,2	3,727387
19,420000	0,2	3,716956
19,423333	0,2	3,707111
19,426667	0,2	3,697979
19,430000	0,2	3,689813
19,433333	0,2	3,682966
19,436667	0,2	3,677794
19,440000	0,2	3,674301
19,443333	0,2	3,671904
19,446667	0,2	3,669857
19,450000	0,2	3,667932
19,453333	0,2	3,666610
19,456667	0,2	3,666642
19,460000	0,2	3,668418
19,463333	0,2	3,671978
19,466667	0,2	3,677524
19,470000	0,2	3,685412
19,473333	0,2	3,695756
19,476667	0,2	3,708262
19,480000	0,2	3,722365
19,483333	0,2	3,737525
19,486667	0,2	3,753343
19,490000	0,2	3,769622
19,493333	0,2	3,786590
19,496667	0,2	3,804863
19,500000	0,2	3,825135
19,503333	0,2	3,847839
19,506667	0,2	3,872855
19,510000	0,2	3,899591
19,513333	0,2	3,927351
19,516667	0,2	3,955668
19,520000	0,2	3,984609
19,523333	0,2	4,014564
19,526667	0,2	4,045451
19,530000	0,2	4,076414
19,533333	0,2	4,106530
19,536667	0,2	4,135600
19,540000	0,2	4,163970
19,543333	0,2	4,191688
19,546667	0,2	4,218181
19,550000	0,2	4,242741
19,553333	0,2	4,265074
19,556667	0,2	4,285439
19,560000	0,2	4,304451
19,563333	0,2	4,322568
19,566667	0,2	4,339723
19,570000	0,2	4,355526
19,573333	0,2	4,369598
19,576667	0,2	4,381754
19,580000	0,2	4,392286
19,583333	0,2	4,401965
19,586667	0,2	4,411510
19,590000	0,2	4,421190
19,593333	0,2	4,431214
19,596667	0,2	4,442132
19,600000	0,2	4,454592
19,603333	0,2	4,469021
19,606667	0,2	4,485660
19,610000	0,2	4,504794
19,613333	0,2	4,526856
19,616667	0,2	4,552180
19,620000	0,2	4,580750
19,623333	0,2	4,612410
19,626667	0,2	4,646925
19,630000	0,2	4,683726
19,633333	0,2	4,721934
19,636667	0,2	4,760574
19,640000	0,2	4,798560
19,643333	0,2	4,834501
19,646667	0,2	4,866548
19,650000	0,2	4,892716
19,653333	0,2	4,911548
19,656667	0,2	4,922331
19,660000	0,2	4,924695
19,663333	0,2	4,918175
19,666667	0,2	4,902245
19,670000	0,2	4,876731
19,673333	0,2	4,842053
19,676667	0,2	4,799262
19,680000	0,2	4,749863
19,683333	0,2	4,695330
19,686667	0,2	4,636912
19,690000	0,2	4,575837
19,693333	0,2	4,513356
19,696667	0,2	4,450844
19,700000	0,2	4,389924
19,703333	0,2	4,331865
19,706667	0,2	4,276948
19,710000	0,2	4,224948
19,713333	0,2	4,175815
19,716667	0,2	4,129583
19,720000	0,2	4,085984
19,723333	0,2	4,044475
19,726667	0,2	4,004656
19,730000	0,2	3,966579
19,733333	0,2	3,930680
19,736667	0,2	3,897464
19,740000	0,2	3,867162
19,743333	0,2	3,839616
19,746667	0,2	3,814442
19,750000	0,2	3,791522
19,753333	0,2	3,771392
19,756667	0,2	3,754881
19,760000	0,2	3,742621
19,763333	0,2	3,735211
19,766667	0,2	3,733305
19,770000	0,2	3,737267
19,773333	0,2	3,747184
19,776667	0,2	3,763282
19,780000	0,2	3,786098
19,783333	0,2	3,816246
19,786667	0,2	3,853911
19,790000	0,2	3,898638
19,793333	0,2	3,949849
19,796667	0,2	4,007295
19,800000	0,2	4,070810
19,803333	0,2	4,139776
19,806667	0,2	4,212840
19,810000	0,2	4,288316
19,813333	0,2	4,364910
19,816667	0,2	4,441676
19,820000	0,2	4,517369
19,823333	0,2	4,590381
19,826667	0,2	4,659092
19,830000	0,2	4,721885
19,833333	0,2	4,777191
19,836667	0,2	4,823642
19,840000	0,2	4,860146
19,843333	0,2	4,886121
19,846667	0,2	4,901329
19,850000	0,2	4,905246
19,853333	0,2	4,897094
19,856667	0,2	4,876496
19,860000	0,2	4,843838
19,863333	0,2	4,800137
19,866667	0,2	4,746729
19,870000	0,2	4,685029
19,873333	0,2	4,616398
19,876667	0,2	4,542032
19,880000	0,2	4,463076
19,883333	0,2	4,380953
19,886667	0,2	4,297425
19,890000	0,2	4,214288
19,893333	0,2	4,132822
19,896667	0,2	4,053383
19,900000	0,2	3,975767
19,903333	0,2	3,900124
19,906667	0,2	3,827362
19,910000	0,2	3,758459
19,913333	0,2	3,693601
19,916667	0,2	3,632323
19,920000	0,2	3,574269
19,923333	0,2	3,519546
19,926667	0,2	3,468473
19,930000	0,2	3,421298
19,933333	0,2	3,378205
19,936667	0,2	3,339202
19,940000	0,2	3,303861
19,943333	0,2	3,271542
19,946667	0,2	3,241880
19,950000	0,2	3,214973
19,953333	0,2	3,191222
19,956667	0,2	3,170867
19,960000	0,2	3,153690
19,963333	0,2	3,139186
19,966667	0,2	3,126611
19,970000	0,2	3,115134
19,973333	0,2	3,104503
19,976667	0,2	3,095281
19,980000	0,2	3,088279
19,983333	0,2	3,084003
19,986667	0,2	3,082502
19,990000	0,2	3,083656
19,993333	0,2	3,087684
19,996667	0,2	3,095086
20,000000	0,2	3,106152
20,003333	0,2	3,120877
20,006667	0,2	3,139283
20,010000	0,2	3,161664
20,013333	0,2	3,188460
20,016667	0,2	3,219780
20,020000	0,2	3,254944
20,023333	0,2	3,292479
20,026667	0,2	3,330667
20,030000	0,2	3,368217
20,033333	0,2	3,404373
20,036667	0,2	3,438541
20,040000	0,2	3,469928
20,043333	0,2	3,497456
20,046667	0,2	3,520153
20,050000	0,2	3,537755
20,053333	0,2	3,550854
20,056667	0,2	3,560240
20,060000	0,2	3,565992
20,063333	0,2	3,567414
20,066667	0,2	3,563863
20,070000	0,2	3,555329
20,073333	0,2	3,542328
20,076667	0,2	3,525661
20,080000	0,2	3,506238
20,083333	0,2	3,484827
20,086667	0,2	3,461900
20,090000	0,2	3,437760
20,093333	0,2	3,412815
20,096667	0,2	3,387558
20,100000	0,2	3,362129
20,103333	0,2	3,336110
20,106667	0,2	3,308979
20,110000	0,2	3,280752
20,113333	0,2	3,251995
20,116667	0,2	3,223450
20,120000	0,2	3,195862
20,123333	0,2	3,169800
20,126667	0,2	3,145401
20,130000	0,2	3,122480
20,133333	0,2	3,100934
20,136667	0,2	3,080915
20,140000	0,2	3,062641
20,143333	0,2	3,046325
20,146667	0,2	3,032400
20,150000	0,2	3,021453
20,153333	0,2	3,013587
20,156667	0,2	3,008107
20,160000	0,2	3,004019
20,163333	0,2	3,000786
20,166667	0,2	2,998601
20,170000	0,2	2,997879
20,173333	0,2	2,998639
20,176667	0,2	3,000664
20,180000	0,2	3,004078
20,183333	0,2	3,009354
20,186667	0,2	3,016740
20,190000	0,2	3,025906
20,193333	0,2	3,036056
20,196667	0,2	3,046209
20,200000	0,2	3,055565
20,203333	0,2	3,064059
20,206667	0,2	3,072431
20,210000	0,2	3,081382
20,213333	0,2	3,090827
20,216667	0,2	3,100240
20,220000	0,2	3,109538
20,223333	0,2	3,119252
20,226667	0,2	3,129663
20,230000	0,2	3,140146
20,233333	0,2	3,149623
20,236667	0,2	3,157350
20,240000	0,2	3,163142
20,243333	0,2	3,167388
20,246667	0,2	3,171084
20,250000	0,2	3,175375
20,253333	0,2	3,180765
20,256667	0,2	3,186854
20,260000	0,2	3,192724
20,263333	0,2	3,197563
20,266667	0,2	3,201144
20,270000	0,2	3,203720
20,273333	0,2	3,205393
20,276667	0,2	3,205988
20,280000	0,2	3,205853
20,283333	0,2	3,206255
20,286667	0,2	3,208677
20,290000	0,2	3,213946
20,293333	0,2	3,222146
20,296667	0,2	3,233259
20,300000	0,2	3,247627
20,303333	0,2	3,265620
20,306667	0,2	3,287307
20,310000	0,2	3,312683
20,313333	0,2	3,341968
20,316667	0,2	3,375628
20,320000	0,2	3,414062
20,323333	0,2	3,457185
20,326667	0,2	3,504508
20,330000	0,2	3,555520
20,333333	0,2	3,609597
20,336667	0,2	3,665677
20,340000	0,2	3,722432
20,343333	0,2	3,778797
20,346667	0,2	3,834154
20,350000	0,2	3,887945
20,353333	0,2	3,939405
20,356667	0,2	3,987850
20,360000	0,2	4,032901
20,363333	0,2	4,074269
20,366667	0,2	4,111293
20,370000	0,2	4,142911
20,373333	0,2	4,168475
20,376667	0,2	4,188145
20,380000	0,2	4,202411
20,383333	0,2	4,211748
20,386667	0,2	4,216546
20,390000	0,2	4,217107
20,393333	0,2	4,213704
20,396667	0,2	4,206637
20,400000	0,2	4,196483
20,403333	0,2	4,184316
20,406667	0,2	4,171225
20,410000	0,2	4,157631
20,413333	0,2	4,143412
20,416667	0,2	4,128623
20,420000	0,2	4,113699
20,423333	0,2	4,098917
20,426667	0,2	4,084008
20,430000	0,2	4,068518
20,433333	0,2	4,052288
20,436667	0,2	4,035373
20,440000	0,2	4,017658
20,443333	0,2	3,998693
20,446667	0,2	3,977941
20,450000	0,2	3,955079
20,453333	0,2	3,929930
20,456667	0,2	3,902381
20,460000	0,2	3,872667
20,463333	0,2	3,841437
20,466667	0,2	3,809329
20,470000	0,2	3,776715
20,473333	0,2	3,743846
20,476667	0,2	3,710829
20,480000	0,2	3,677548
20,483333	0,2	3,643857
20,486667	0,2	3,609736
20,490000	0,2	3,575345
20,493333	0,2	3,541091
20,496667	0,2	3,507578
20,500000	0,2	3,475352
20,503333	0,2	3,444653
20,506667	0,2	3,415536
20,510000	0,2	3,388104
20,513333	0,2	3,362266
20,516667	0,2	3,337651
20,520000	0,2	3,314167
20,523333	0,2	3,292230
20,526667	0,2	3,272221
20,530000	0,2	3,254094
20,533333	0,2	3,237549
20,536667	0,2	3,222344
20,540000	0,2	3,208550
20,543333	0,2	3,196443
20,546667	0,2	3,185871
20,550000	0,2	3,175993
20,553333	0,2	3,165980
20,556667	0,2	3,155688
20,560000	0,2	3,145451
20,563333	0,2	3,135514
20,566667	0,2	3,125948
20,570000	0,2	3,116829
20,573333	0,2	3,108181
20,576667	0,2	3,099801
20,580000	0,2	3,091157
20,583333	0,2	3,081734
20,586667	0,2	3,071619
20,590000	0,2	3,061472
20,593333	0,2	3,051941
20,596667	0,2	3,043322
20,600000	0,2	3,035697
20,603333	0,2	3,029059
20,606667	0,2	3,023184
20,610000	0,2	3,017703
20,613333	0,2	3,012406
20,616667	0,2	3,007406
20,620000	0,2	3,002872
20,623333	0,2	2,998593
20,626667	0,2	2,994144
20,630000	0,2	2,989551
20,633333	0,2	2,985373
20,636667	0,2	2,982121
20,640000	0,2	2,979848
20,643333	0,2	2,978316
20,646667	0,2	2,977276
20,650000	0,2	2,976452
20,653333	0,2	2,975602
20,656667	0,2	2,974814
20,660000	0,2	2,974642
20,663333	0,2	2,975783
20,666667	0,2	2,978670
20,670000	0,2	2,983227
20,673333	0,2	2,988939
20,676667	0,2	2,995235
20,680000	0,2	3,001778
20,683333	0,2	3,008474
20,686667	0,2	3,015468
20,690000	0,2	3,022958
20,693333	0,2	3,030695
20,696667	0,2	3,037562
20,700000	0,2	3,042063
20,703333	0,2	3,043544
20,706667	0,2	3,042714
20,710000	0,2	3,040864
20,713333	0,2	3,038787
20,716667	0,2	3,036398
20,720000	0,2	3,032954
20,723333	0,2	3,027569
20,726667	0,2	3,019583
20,730000	0,2	3,008570
20,733333	0,2	2,994617
20,736667	0,2	2,978721
20,740000	0,2	2,962492
20,743333	0,2	2,947360
20,746667	0,2	2,934097
20,750000	0,2	2,922861
20,753333	0,2	2,913448
20,756667	0,2	2,905789
20,760000	0,2	2,900419
20,763333	0,2	2,898290
20,766667	0,2	2,900438
20,770000	0,2	2,907982
20,773333	0,2	2,921941
20,776667	0,2	2,942855
20,780000	0,2	2,970631
20,783333	0,2	3,004787
20,786667	0,2	3,044815
20,790000	0,2	3,090407
20,793333	0,2	3,141504
20,796667	0,2	3,198061
20,800000	0,2	3,259876
20,803333	0,2	3,326728
20,806667	0,2	3,398045
20,810000	0,2	3,472288
20,813333	0,2	3,547166
20,816667	0,2	3,620443
20,820000	0,2	3,690611
20,823333	0,2	3,757288
20,826667	0,2	3,821083
20,830000	0,2	3,882725
20,833333	0,2	3,942069
20,836667	0,2	3,997948
20,840000	0,2	4,048878
20,843333	0,2	4,093707
20,846667	0,2	4,131812
20,850000	0,2	4,163080
20,853333	0,2	4,187771
20,856667	0,2	4,206070
20,860000	0,2	4,217807
20,863333	0,2	4,222730
20,866667	0,2	4,220562
20,870000	0,2	4,210951
20,873333	0,2	4,193964
20,876667	0,2	4,170201
20,880000	0,2	4,140166
20,883333	0,2	4,104054
20,886667	0,2	4,062138
20,890000	0,2	4,014979
20,893333	0,2	3,963433
20,896667	0,2	3,908681
20,900000	0,2	3,852073
20,903333	0,2	3,794618
20,906667	0,2	3,736736
20,910000	0,2	3,678771
20,913333	0,2	3,621509
20,916667	0,2	3,565888
20,920000	0,2	3,512687
20,923333	0,2	3,462696
20,926667	0,2	3,416620
20,930000	0,2	3,374645
20,933333	0,2	3,336527
20,936667	0,2	3,302084
20,940000	0,2	3,271323
20,943333	0,2	3,244133
20,946667	0,2	3,220274
20,950000	0,2	3,199757
20,953333	0,2	3,182918
20,956667	0,2	3,170063
20,960000	0,2	3,161266
20,963333	0,2	3,156557
20,966667	0,2	3,155881
20,970000	0,2	3,158662
20,973333	0,2	3,163941
20,976667	0,2	3,171175
20,980000	0,2	3,180482
20,983333	0,2	3,192155
20,986667	0,2	3,206274
20,990000	0,2	3,222622
20,993333	0,2	3,240596
20,996667	0,2	3,259331
21,000000	0,2	3,278093
21,003333	0,2	3,296391
21,006667	0,2	3,313751
21,010000	0,2	3,329639
21,013333	0,2	3,343526
21,016667	0,2	3,354813
21,020000	0,2	3,362768
21,023333	0,2	3,366567
21,026667	0,2	3,365364
21,030000	0,2	3,358495
21,033333	0,2	3,345811
21,036667	0,2	3,327759
21,040000	0,2	3,304970
21,043333	0,2	3,277806
21,046667	0,2	3,246518
21,050000	0,2	3,211569
21,053333	0,2	3,173454
21,056667	0,2	3,132559
21,060000	0,2	3,089391
21,063333	0,2	3,044510
21,066667	0,2	2,998296
21,070000	0,2	2,951239
21,073333	0,2	2,904325
21,076667	0,2	2,858854
21,080000	0,2	2,815847
21,083333	0,2	2,775604
21,086667	0,2	2,737715
21,090000	0,2	2,701502
21,093333	0,2	2,666559
21,096667	0,2	2,632956
21,100000	0,2	2,601091
21,103333	0,2	2,571460
21,106667	0,2	2,544257
21,110000	0,2	2,518989
21,113333	0,2	2,494812
21,116667	0,2	2,471218
21,120000	0,2	2,448130
21,123333	0,2	2,425732
21,126667	0,2	2,404550
21,130000	0,2	2,385420
21,133333	0,2	2,369020
21,136667	0,2	2,355401
21,140000	0,2	2,343974
21,143333	0,2	2,334031
21,146667	0,2	2,325419
21,150000	0,2	2,318598
21,153333	0,2	2,313950
21,156667	0,2	2,311148
21,160000	0,2	2,309499
21,163333	0,2	2,308815
21,166667	0,2	2,309403
21,170000	0,2	2,311347
21,173333	0,2	2,314361
21,176667	0,2	2,318146
21,180000	0,2	2,322658
21,183333	0,2	2,328374
21,186667	0,2	2,336224
21,190000	0,2	2,346771
21,193333	0,2	2,359673
21,196667	0,2	2,374126
21,200000	0,2	2,389628
21,203333	0,2	2,406467
21,206667	0,2	2,425731
21,210000	0,2	2,448949
21,213333	0,2	2,477810
21,216667	0,2	2,513915
21,220000	0,2	2,558546
21,223333	0,2	2,612884
21,226667	0,2	2,678488
21,230000	0,2	2,757420
21,233333	0,2	2,852085
21,236667	0,2	2,965054
21,240000	0,2	3,098974
21,243333	0,2	3,256642
21,246667	0,2	3,440754
21,250000	0,2	3,653359
21,253333	0,2	3,895720
21,256667	0,2	4,168604
21,260000	0,2	4,472590
21,263333	0,2	4,808111
21,266667	0,2	5,174848
21,270000	0,2	5,570805
21,273333	0,2	5,992272
21,276667	0,2	6,434753
21,280000	0,2	6,893203
21,283333	0,2	7,361331
21,286667	0,2	7,831672
21,290000	0,2	8,296336
21,293333	0,2	8,747246
21,296667	0,2	9,176367
21,300000	0,2	9,575968
21,303333	0,2	9,938272
21,306667	0,2	10,255285
21,310000	0,2	10,519650
21,313333	0,2	10,725815
21,316667	0,2	10,870236
21,320000	0,2	10,950643
21,323333	0,2	10,965767
21,326667	0,2	10,915922
21,330000	0,2	10,803371
21,333333	0,2	10,631983
21,336667	0,2	10,406784
21,340000	0,2	10,134024
21,343333	0,2	9,821142
21,346667	0,2	9,476086
21,350000	0,2	9,106893
21,353333	0,2	8,721676
21,356667	0,2	8,328233
21,360000	0,2	7,933642
21,363333	0,2	7,544272
21,366667	0,2	7,165750
21,370000	0,2	6,802812
21,373333	0,2	6,459291
21,376667	0,2	6,137992
21,380000	0,2	5,840499
21,383333	0,2	5,567336
21,386667	0,2	5,318364
21,390000	0,2	5,092870
21,393333	0,2	4,889508
21,396667	0,2	4,706509
21,400000	0,2	4,542124
21,403333	0,2	4,394883
21,406667	0,2	4,263331
21,410000	0,2	4,145639
21,413333	0,2	4,039599
21,416667	0,2	3,943021
21,420000	0,2	3,854389
21,423333	0,2	3,772984
21,426667	0,2	3,698484
21,430000	0,2	3,630692
21,433333	0,2	3,569218
21,436667	0,2	3,513227
21,440000	0,2	3,461889
21,443333	0,2	3,415424
21,446667	0,2	3,375564
21,450000	0,2	3,344612
21,453333	0,2	3,324102
21,456667	0,2	3,314446
21,460000	0,2	3,315540
21,463333	0,2	3,327501
21,466667	0,2	3,350975
21,470000	0,2	3,386734
21,473333	0,2	3,434942
21,476667	0,2	3,494982
21,480000	0,2	3,565788
21,483333	0,2	3,646052
21,486667	0,2	3,734505
21,490000	0,2	3,830237
21,493333	0,2	3,932218
21,496667	0,2	4,038484
21,500000	0,2	4,146151
21,503333	0,2	4,252047
21,506667	0,2	4,353269
21,510000	0,2	4,447480
21,513333	0,2	4,533103
21,516667	0,2	4,609228
21,520000	0,2	4,675048
21,523333	0,2	4,729483
21,526667	0,2	4,771661
21,530000	0,2	4,801489
21,533333	0,2	4,819347
21,536667	0,2	4,825522
21,540000	0,2	4,820301
21,543333	0,2	4,804313
21,546667	0,2	4,778714
21,550000	0,2	4,745212
21,553333	0,2	4,705676
21,556667	0,2	4,661658
21,560000	0,2	4,614288
21,563333	0,2	4,564226
21,566667	0,2	4,511598
21,570000	0,2	4,456357
21,573333	0,2	4,398909
21,576667	0,2	4,340007
21,580000	0,2	4,279866
21,583333	0,2	4,217845
21,586667	0,2	4,153173
21,590000	0,2	4,085577
21,593333	0,2	4,015022
21,596667	0,2	3,941376
21,600000	0,2	3,864479
21,603333	0,2	3,784128
21,606667	0,2	3,699990
21,610000	0,2	3,611618
21,613333	0,2	3,518576
21,616667	0,2	3,420994
21,620000	0,2	3,319959
21,623333	0,2	3,217081
21,626667	0,2	3,113858
21,630000	0,2	3,011365
21,633333	0,2	2,910178
21,636667	0,2	2,810484
21,640000	0,2	2,712353
21,643333	0,2	2,616125
21,646667	0,2	2,522693
21,650000	0,2	2,433295
21,653333	0,2	2,349004
21,656667	0,2	2,270439
21,660000	0,2	2,197755
21,663333	0,2	2,130766
21,666667	0,2	2,069193
21,670000	0,2	2,012752
21,673333	0,2	1,961058
21,676667	0,2	1,913803
21,680000	0,2	1,871072
21,683333	0,2	1,833325
21,686667	0,2	1,801071
21,690000	0,2	1,774551
21,693333	0,2	1,753642
21,696667	0,2	1,737839
21,700000	0,2	1,726371
21,703333	0,2	1,718659
21,706667	0,2	1,714633
21,710000	0,2	1,714414
21,713333	0,2	1,717835
21,716667	0,2	1,724341
21,720000	0,2	1,733118
21,723333	0,2	1,743419
21,726667	0,2	1,754954
21,730000	0,2	1,767707
21,733333	0,2	1,781435
21,736667	0,2	1,795715
21,740000	0,2	1,810214
21,743333	0,2	1,824587
21,746667	0,2	1,838327
21,750000	0,2	1,850849
21,753333	0,2	1,861591
21,756667	0,2	1,870033
21,760000	0,2	1,875831
21,763333	0,2	1,879045
21,766667	0,2	1,879876
21,770000	0,2	1,878148
21,773333	0,2	1,873583
21,776667	0,2	1,866512
21,780000	0,2	1,857769
21,783333	0,2	1,848113
21,786667	0,2	1,838097
21,790000	0,2	1,828203
21,793333	0,2	1,818739
21,796667	0,2	1,809670
21,800000	0,2	1,800838
21,803333	0,2	1,792338
21,806667	0,2	1,784437
21,810000	0,2	1,777346
21,813333	0,2	1,771291
21,816667	0,2	1,766595
21,820000	0,2	1,763714
21,823333	0,2	1,763098
21,826667	0,2	1,764790
21,830000	0,2	1,768491
21,833333	0,2	1,774070
21,836667	0,2	1,781593
21,840000	0,2	1,791080
21,843333	0,2	1,802517
21,846667	0,2	1,816069
21,850000	0,2	1,832166
21,853333	0,2	1,851165
21,856667	0,2	1,872795
21,860000	0,2	1,896094
21,863333	0,2	1,920080
21,866667	0,2	1,944504
21,870000	0,2	1,969670
21,873333	0,2	1,995674
21,876667	0,2	2,022324
21,880000	0,2	2,049431
21,883333	0,2	2,076600
21,886667	0,2	2,103113
21,890000	0,2	2,128220
21,893333	0,2	2,151376
21,896667	0,2	2,172256
21,900000	0,2	2,190593
21,903333	0,2	2,206185
21,906667	0,2	2,219050
21,910000	0,2	2,229208
21,913333	0,2	2,236316
21,916667	0,2	2,239748
21,920000	0,2	2,238921
21,923333	0,2	2,233690
21,926667	0,2	2,224507
21,930000	0,2	2,212049
21,933333	0,2	2,196741
21,936667	0,2	2,178867
21,940000	0,2	2,158854
21,943333	0,2	2,137039
21,946667	0,2	2,113677
21,950000	0,2	2,089329
21,953333	0,2	2,064551
21,956667	0,2	2,039445
21,960000	0,2	2,013997
21,963333	0,2	1,988414
21,966667	0,2	1,963004
21,970000	0,2	1,937948
21,973333	0,2	1,913387
21,976667	0,2	1,890068
21,980000	0,2	1,869436
21,983333	0,2	1,852721
21,986667	0,2	1,840446
21,990000	0,2	1,832816
21,993333	0,2	1,830079
21,996667	0,2	1,832457
22,000000	0,2	1,840037
22,003333	0,2	1,852908
22,006667	0,2	1,871249
22,010000	0,2	1,895359
22,013333	0,2	1,925659
22,016667	0,2	1,962323
22,020000	0,2	2,004946
22,023333	0,2	2,052849
22,026667	0,2	2,105497
22,030000	0,2	2,162305
22,033333	0,2	2,222024
22,036667	0,2	2,282728
22,040000	0,2	2,342775
22,043333	0,2	2,401563
22,046667	0,2	2,459101
22,050000	0,2	2,515230
22,053333	0,2	2,569526
22,056667	0,2	2,621521
22,060000	0,2	2,670769
22,063333	0,2	2,716928
22,066667	0,2	2,759852
22,070000	0,2	2,799611
22,073333	0,2	2,836463
22,076667	0,2	2,870718
22,080000	0,2	2,902448
22,083333	0,2	2,931525
22,086667	0,2	2,958109
22,090000	0,2	2,982809
22,093333	0,2	3,006202
22,096667	0,2	3,028242
22,100000	0,2	3,048087
22,103333	0,2	3,064435
22,106667	0,2	3,075919
22,110000	0,2	3,081228
22,113333	0,2	3,079178
22,116667	0,2	3,068912
22,120000	0,2	3,049937
22,123333	0,2	3,021953
22,126667	0,2	2,984719
22,130000	0,2	2,938139
22,133333	0,2	2,882412
22,136667	0,2	2,818096
22,140000	0,2	2,746221
22,143333	0,2	2,668136
22,146667	0,2	2,585248
22,150000	0,2	2,499012
22,153333	0,2	2,410685
22,156667	0,2	2,321105
22,160000	0,2	2,231426
22,163333	0,2	2,143779
22,166667	0,2	2,060679
22,170000	0,2	1,983974
22,173333	0,2	1,914346
22,176667	0,2	1,851442
22,180000	0,2	1,794460
22,183333	0,2	1,742839
22,186667	0,2	1,696547
22,190000	0,2	1,655702
22,193333	0,2	1,620071
22,196667	0,2	1,589117
22,200000	0,2	1,562268
22,203333	0,2	1,539029
22,206667	0,2	1,519060
22,210000	0,2	1,502190
22,213333	0,2	1,488255
22,216667	0,2	1,476861
22,220000	0,2	1,467422
22,223333	0,2	1,459500
22,226667	0,2	1,452812
22,230000	0,2	1,447029
22,233333	0,2	1,442159
22,236667	0,2	1,438746
22,240000	0,2	1,437161
22,243333	0,2	1,437071
22,246667	0,2	1,437820
22,250000	0,2	1,439105
22,253333	0,2	1,441130
22,256667	0,2	1,444141
22,260000	0,2	1,448188
22,263333	0,2	1,453293
22,266667	0,2	1,459385
22,270000	0,2	1,466306
22,273333	0,2	1,474001
22,276667	0,2	1,482339
22,280000	0,2	1,490946
22,283333	0,2	1,499476
22,286667	0,2	1,507755
22,290000	0,2	1,515580
22,293333	0,2	1,522590
22,296667	0,2	1,528433
22,300000	0,2	1,533056
22,303333	0,2	1,536752
22,306667	0,2	1,539844
22,310000	0,2	1,542537
22,313333	0,2	1,544895
22,316667	0,2	1,546721
22,320000	0,2	1,547587
22,323333	0,2	1,547207
22,326667	0,2	1,545876
22,330000	0,2	1,544484
22,333333	0,2	1,543812
22,336667	0,2	1,543942
22,340000	0,2	1,544696
22,343333	0,2	1,546253
22,346667	0,2	1,548884
22,350000	0,2	1,552432
22,353333	0,2	1,556266
22,356667	0,2	1,559569
22,360000	0,2	1,561855
22,363333	0,2	1,563377
22,366667	0,2	1,564881
22,370000	0,2	1,566974
22,373333	0,2	1,569676
22,376667	0,2	1,572516
22,380000	0,2	1,574960
22,383333	0,2	1,576539
22,386667	0,2	1,576983
22,390000	0,2	1,576436
22,393333	0,2	1,575246
22,396667	0,2	1,573735
22,400000	0,2	1,572181
22,403333	0,2	1,570578
22,406667	0,2	1,568565
22,410000	0,2	1,565791
22,413333	0,2	1,562076
22,416667	0,2	1,557408
22,420000	0,2	1,552285
22,423333	0,2	1,547674
22,426667	0,2	1,543975
22,430000	0,2	1,540335
22,433333	0,2	1,535395
22,436667	0,2	1,528535
22,440000	0,2	1,520285
22,443333	0,2	1,511714
22,446667	0,2	1,503736
22,450000	0,2	1,496846
22,453333	0,2	1,490841
22,456667	0,2	1,484772
22,460000	0,2	1,477767
22,463333	0,2	1,469885
22,466667	0,2	1,461799
22,470000	0,2	1,454011
22,473333	0,2	1,446716
22,476667	0,2	1,440109
22,480000	0,2	1,434453
22,483333	0,2	1,429970
22,486667	0,2	1,426749
22,490000	0,2	1,424737
22,493333	0,2	1,423946
22,496667	0,2	1,424699
22,500000	0,2	1,427477
22,503333	0,2	1,432606
22,506667	0,2	1,440155
22,510000	0,2	1,450015
22,513333	0,2	1,462081
22,516667	0,2	1,476596
22,520000	0,2	1,494365
22,523333	0,2	1,516375
22,526667	0,2	1,543200
22,530000	0,2	1,574948
22,533333	0,2	1,611602
22,536667	0,2	1,653220
22,540000	0,2	1,699880
22,543333	0,2	1,751506
22,546667	0,2	1,807828
22,550000	0,2	1,868519
22,553333	0,2	1,933210
22,556667	0,2	2,001431
22,560000	0,2	2,072584
22,563333	0,2	2,145955
22,566667	0,2	2,220764
22,570000	0,2	2,296389
22,573333	0,2	2,372498
22,576667	0,2	2,448741
22,580000	0,2	2,524406
22,583333	0,2	2,598566
22,586667	0,2	2,670440
22,590000	0,2	2,739463
22,593333	0,2	2,805184
22,596667	0,2	2,867275
22,600000	0,2	2,925534
22,603333	0,2	2,979634
22,606667	0,2	3,028819
22,610000	0,2	3,072254
22,613333	0,2	3,109702
22,616667	0,2	3,141327
22,620000	0,2	3,167082
22,623333	0,2	3,186616
22,626667	0,2	3,199382
22,630000	0,2	3,204780
22,633333	0,2	3,202509
22,636667	0,2	3,192582
22,640000	0,2	3,174937
22,643333	0,2	3,149365
22,646667	0,2	3,115890
22,650000	0,2	3,074998
22,653333	0,2	3,027375
22,656667	0,2	2,973612
22,660000	0,2	2,914031
22,663333	0,2	2,848604
22,666667	0,2	2,777332
22,670000	0,2	2,700926
22,673333	0,2	2,620834
22,676667	0,2	2,538536
22,680000	0,2	2,455129
22,683333	0,2	2,371483
22,686667	0,2	2,288224
22,690000	0,2	2,205673
22,693333	0,2	2,124459
22,696667	0,2	2,045863
22,700000	0,2	1,970956
22,703333	0,2	1,899875
22,706667	0,2	1,832239
22,710000	0,2	1,767703
22,713333	0,2	1,706141
22,716667	0,2	1,647721
22,720000	0,2	1,592823
22,723333	0,2	1,541826
22,726667	0,2	1,494856
22,730000	0,2	1,451718
22,733333	0,2	1,412338
22,736667	0,2	1,377001
22,740000	0,2	1,345810
22,743333	0,2	1,318304
22,746667	0,2	1,293814
22,750000	0,2	1,271951
22,753333	0,2	1,252720
22,756667	0,2	1,236410
22,760000	0,2	1,223584
22,763333	0,2	1,214792
22,766667	0,2	1,209990
22,770000	0,2	1,208326
22,773333	0,2	1,208682
22,776667	0,2	1,210684
22,780000	0,2	1,215013
22,783333	0,2	1,222472
22,786667	0,2	1,233222
22,790000	0,2	1,247181
22,793333	0,2	1,264386
22,796667	0,2	1,284729
22,800000	0,2	1,307883
22,803333	0,2	1,333524
22,806667	0,2	1,361478
22,810000	0,2	1,391877
22,813333	0,2	1,425073
22,816667	0,2	1,461189
22,820000	0,2	1,500057
22,823333	0,2	1,541680
22,826667	0,2	1,586280
22,830000	0,2	1,633826
22,833333	0,2	1,683962
22,836667	0,2	1,736510
22,840000	0,2	1,791814
22,843333	0,2	1,850380
22,846667	0,2	1,912254
22,850000	0,2	1,976843
22,853333	0,2	2,043116
22,856667	0,2	2,109968
22,860000	0,2	2,176728
22,863333	0,2	2,243594
22,866667	0,2	2,311427
22,870000	0,2	2,380757
22,873333	0,2	2,450989
22,876667	0,2	2,520657
22,880000	0,2	2,588107
22,883333	0,2	2,652037
22,886667	0,2	2,711902
22,890000	0,2	2,767991
22,893333	0,2	2,820962
22,896667	0,2	2,871336
22,900000	0,2	2,919438
22,903333	0,2	2,965537
22,906667	0,2	3,009883
22,910000	0,2	3,052925
22,913333	0,2	3,095404
22,916667	0,2	3,137859
22,920000	0,2	3,180426
22,923333	0,2	3,223388
22,926667	0,2	3,267219
22,930000	0,2	3,311976
22,933333	0,2	3,357137
22,936667	0,2	3,401994
22,940000	0,2	3,445984
22,943333	0,2	3,488587
22,946667	0,2	3,528803
22,950000	0,2	3,564922
22,953333	0,2	3,595186
22,956667	0,2	3,618574
22,960000	0,2	3,634370
22,963333	0,2	3,641269
22,966667	0,2	3,637775
22,970000	0,2	3,623207
22,973333	0,2	3,597693
22,976667	0,2	3,561467
22,980000	0,2	3,514530
22,983333	0,2	3,457024
22,986667	0,2	3,389669
22,990000	0,2	3,313605
22,993333	0,2	3,230111
22,996667	0,2	3,140483
23,000000	0,2	3,045760
23,003333	0,2	2,946689
23,006667	0,2	2,844006
23,010000	0,2	2,738570
23,013333	0,2	2,631546
23,016667	0,2	2,524568
23,020000	0,2	2,419309
23,023333	0,2	2,317003
23,026667	0,2	2,218414
23,030000	0,2	2,123930
23,033333	0,2	2,033911
23,036667	0,2	1,949091
23,040000	0,2	1,870064
23,043333	0,2	1,796434
23,046667	0,2	1,727039
23,050000	0,2	1,660894
23,053333	0,2	1,597713
23,056667	0,2	1,537760
23,060000	0,2	1,481257
23,063333	0,2	1,427956
23,066667	0,2	1,377440
23,070000	0,2	1,329509
23,073333	0,2	1,284064
23,076667	0,2	1,241012
23,080000	0,2	1,200407
23,083333	0,2	1,162397
23,086667	0,2	1,127053
23,090000	0,2	1,094363
23,093333	0,2	1,064261
23,096667	0,2	1,036642
23,100000	0,2	1,011448
23,103333	0,2	0,988684
23,106667	0,2	0,968323
23,110000	0,2	0,950304
23,113333	0,2	0,934530
23,116667	0,2	0,920647
23,120000	0,2	0,908113
23,123333	0,2	0,896563
23,126667	0,2	0,885852
23,130000	0,2	0,875952
23,133333	0,2	0,867004
23,136667	0,2	0,859208
23,140000	0,2	0,852586
23,143333	0,2	0,847075
23,146667	0,2	0,842763
23,150000	0,2	0,839815
23,153333	0,2	0,838218
23,156667	0,2	0,837606
23,160000	0,2	0,837282
23,163333	0,2	0,836797
23,166667	0,2	0,836367
23,170000	0,2	0,836381
23,173333	0,2	0,836933
23,176667	0,2	0,838041
23,180000	0,2	0,839836
23,183333	0,2	0,842430
23,186667	0,2	0,845687
23,190000	0,2	0,849106
23,193333	0,2	0,852088
23,196667	0,2	0,854262
23,200000	0,2	0,855613
23,203333	0,2	0,856520
23,206667	0,2	0,857375
23,210000	0,2	0,858044
23,213333	0,2	0,857977
23,216667	0,2	0,856753
23,220000	0,2	0,854419
23,223333	0,2	0,851434
23,226667	0,2	0,848228
23,230000	0,2	0,844768
23,233333	0,2	0,840666
23,236667	0,2	0,835840
23,240000	0,2	0,830869
23,243333	0,2	0,826428
23,246667	0,2	0,822758
23,250000	0,2	0,819817
23,253333	0,2	0,817467
23,256667	0,2	0,815426
23,260000	0,2	0,813205
23,263333	0,2	0,810160
23,266667	0,2	0,805795
23,270000	0,2	0,800078
23,273333	0,2	0,793302
23,276667	0,2	0,785630
23,280000	0,2	0,777138
23,283333	0,2	0,768302
23,286667	0,2	0,759968
23,290000	0,2	0,752670
23,293333	0,2	0,746301
23,296667	0,2	0,740424
23,300000	0,2	0,734648
23,303333	0,2	0,728721
23,306667	0,2	0,722515
23,310000	0,2	0,715912
23,313333	0,2	0,708785
23,316667	0,2	0,701409
23,320000	0,2	0,694676
23,323333	0,2	0,689391
23,326667	0,2	0,685446
23,330000	0,2	0,682146
23,333333	0,2	0,679128
23,336667	0,2	0,676499
23,340000	0,2	0,674400
23,343333	0,2	0,672788
23,346667	0,2	0,671636
23,350000	0,2	0,671074
23,353333	0,2	0,671205
23,356667	0,2	0,672115
23,360000	0,2	0,673899
23,363333	0,2	0,676326
23,366667	0,2	0,678966
23,370000	0,2	0,681731
23,373333	0,2	0,684704
23,376667	0,2	0,687802
23,380000	0,2	0,691041
23,383333	0,2	0,694608
23,386667	0,2	0,698558
23,390000	0,2	0,702743
23,393333	0,2	0,706895
23,396667	0,2	0,710493
23,400000	0,2	0,712758
23,403333	0,2	0,713171
23,406667	0,2	0,712076
23,410000	0,2	0,710498
23,413333	0,2	0,709264
23,416667	0,2	0,708419
23,420000	0,2	0,707461
23,423333	0,2	0,706030
23,426667	0,2	0,704281
23,430000	0,2	0,702496
23,433333	0,2	0,700754
23,436667	0,2	0,699156
23,440000	0,2	0,697934
23,443333	0,2	0,697345
23,446667	0,2	0,697444
23,450000	0,2	0,697924
23,453333	0,2	0,698558
23,456667	0,2	0,699653
23,460000	0,2	0,701658
23,463333	0,2	0,704600
23,466667	0,2	0,708347
23,470000	0,2	0,713302
23,473333	0,2	0,720467
23,476667	0,2	0,730722
23,480000	0,2	0,744177
23,483333	0,2	0,760393
23,486667	0,2	0,778766
23,490000	0,2	0,798279
23,493333	0,2	0,817658
23,496667	0,2	0,836145
23,500000	0,2	0,853791
23,503333	0,2	0,871196
23,506667	0,2	0,888937
23,510000	0,2	0,906850
23,513333	0,2	0,923770
23,516667	0,2	0,938035
23,520000	0,2	0,948354
23,523333	0,2	0,954324
23,526667	0,2	0,956170
23,530000	0,2	0,954231
23,533333	0,2	0,948878
23,536667	0,2	0,940513
23,540000	0,2	0,929243
23,543333	0,2	0,914965
23,546667	0,2	0,897936
23,550000	0,2	0,878841
23,553333	0,2	0,858491
23,556667	0,2	0,837793
23,560000	0,2	0,817593
23,563333	0,2	0,798430
23,566667	0,2	0,780520
23,570000	0,2	0,763797
23,573333	0,2	0,747920
23,576667	0,2	0,732498
23,580000	0,2	0,717553
23,583333	0,2	0,703633
23,586667	0,2	0,691198
23,590000	0,2	0,680166
23,593333	0,2	0,670246
23,596667	0,2	0,661286
23,600000	0,2	0,653287
23,603333	0,2	0,646367
23,606667	0,2	0,640568
23,610000	0,2	0,635727
23,613333	0,2	0,631798
23,616667	0,2	0,629039
23,620000	0,2	0,627670
23,623333	0,2	0,627582
23,626667	0,2	0,628353
23,630000	0,2	0,629469
23,633333	0,2	0,630654
23,636667	0,2	0,631994
23,640000	0,2	0,633745
23,643333	0,2	0,636117
23,646667	0,2	0,639340
23,650000	0,2	0,643649
23,653333	0,2	0,648830
23,656667	0,2	0,654114
23,660000	0,2	0,658825
23,663333	0,2	0,662801
23,666667	0,2	0,666339
23,670000	0,2	0,670111
23,673333	0,2	0,674642
23,676667	0,2	0,679634
23,680000	0,2	0,684315
23,683333	0,2	0,688263
23,686667	0,2	0,691486
23,690000	0,2	0,694089
23,693333	0,2	0,696202
23,696667	0,2	0,697894
23,700000	0,2	0,698930
23,703333	0,2	0,698984
23,706667	0,2	0,698110
23,710000	0,2	0,696487
23,713333	0,2	0,693906
23,716667	0,2	0,690126
23,720000	0,2	0,685524
23,723333	0,2	0,680893
23,726667	0,2	0,676758
23,730000	0,2	0,673203
23,733333	0,2	0,670293
23,736667	0,2	0,668157
23,740000	0,2	0,666622
23,743333	0,2	0,665350
23,746667	0,2	0,664310
23,750000	0,2	0,663751
23,753333	0,2	0,663975
23,756667	0,2	0,665157
23,760000	0,2	0,667109
23,763333	0,2	0,669291
23,766667	0,2	0,671088
23,770000	0,2	0,672010
23,773333	0,2	0,671779
23,776667	0,2	0,670389
23,780000	0,2	0,668033
23,783333	0,2	0,664861
23,786667	0,2	0,660831
23,790000	0,2	0,655749
23,793333	0,2	0,649441
23,796667	0,2	0,641989
23,800000	0,2	0,633727
23,803333	0,2	0,625150
23,806667	0,2	0,616980
23,810000	0,2	0,609850
23,813333	0,2	0,603620
23,816667	0,2	0,597359
23,820000	0,2	0,590255
23,823333	0,2	0,582343
23,826667	0,2	0,574189
23,830000	0,2	0,566322
23,833333	0,2	0,559344
23,836667	0,2	0,554037
23,840000	0,2	0,550915
23,843333	0,2	0,549877
23,846667	0,2	0,550284
23,850000	0,2	0,551220
23,853333	0,2	0,551959
23,856667	0,2	0,552489
23,860000	0,2	0,553516
23,863333	0,2	0,555802
23,866667	0,2	0,559468
23,870000	0,2	0,563946
23,873333	0,2	0,568607
23,876667	0,2	0,573300
23,880000	0,2	0,578250
23,883333	0,2	0,583709
23,886667	0,2	0,589755
23,890000	0,2	0,596284
23,893333	0,2	0,603247
23,896667	0,2	0,610597
23,900000	0,2	0,617786
23,903333	0,2	0,623918
23,906667	0,2	0,628616
23,910000	0,2	0,632226
23,913333	0,2	0,635032
23,916667	0,2	0,636862
23,920000	0,2	0,637620
23,923333	0,2	0,637683
23,926667	0,2	0,637671
23,930000	0,2	0,638089
23,933333	0,2	0,639011
23,936667	0,2	0,639997
23,940000	0,2	0,640351
23,943333	0,2	0,639469
23,946667	0,2	0,637111
23,950000	0,2	0,633343
23,953333	0,2	0,628143
23,956667	0,2	0,621404
23,960000	0,2	0,613325
23,963333	0,2	0,604368
23,966667	0,2	0,594872
23,970000	0,2	0,584958
23,973333	0,2	0,574855
23,976667	0,2	0,565042
23,980000	0,2	0,555732
23,983333	0,2	0,546546
23,986667	0,2	0,536986
23,990000	0,2	0,526963
23,993333	0,2	0,516781
23,996667	0,2	0,506711
24,000000	0,2	0,496632
24,003333	0,2	0,486282
24,006667	0,2	0,475781
24,010000	0,2	0,465721
24,013333	0,2	0,456816
24,016667	0,2	0,449454
24,020000	0,2	0,443385
24,023333	0,2	0,437882
24,026667	0,2	0,432359
24,030000	0,2	0,426829
24,033333	0,2	0,421703
24,036667	0,2	0,417192
24,040000	0,2	0,413029
24,043333	0,2	0,408881
24,046667	0,2	0,404763
24,050000	0,2	0,400839
24,053333	0,2	0,397178
24,056667	0,2	0,393930
24,060000	0,2	0,391409
24,063333	0,2	0,389800
24,066667	0,2	0,388952
24,070000	0,2	0,388580
24,073333	0,2	0,388616
24,076667	0,2	0,389230
24,080000	0,2	0,390469
24,083333	0,2	0,392043
24,086667	0,2	0,393600
24,090000	0,2	0,395106
24,093333	0,2	0,396848
24,096667	0,2	0,399273
24,100000	0,2	0,403015
24,103333	0,2	0,408684
24,106667	0,2	0,416368
24,110000	0,2	0,425591
24,113333	0,2	0,435809
24,116667	0,2	0,446819
24,120000	0,2	0,459059
24,123333	0,2	0,473781
24,126667	0,2	0,492424
24,130000	0,2	0,515736
24,133333	0,2	0,543702
24,136667	0,2	0,575844
24,140000	0,2	0,611661
24,143333	0,2	0,651129
24,146667	0,2	0,694627
24,150000	0,2	0,742468
24,153333	0,2	0,794792
24,156667	0,2	0,851846
24,160000	0,2	0,913881
24,163333	0,2	0,980618
24,166667	0,2	1,051198
24,170000	0,2	1,124658
24,173333	0,2	1,200247
24,176667	0,2	1,277182
24,180000	0,2	1,354235
24,183333	0,2	1,430046
24,186667	0,2	1,503726
24,190000	0,2	1,574862
24,193333	0,2	1,643092
24,196667	0,2	1,707633
24,200000	0,2	1,767074
24,203333	0,2	1,819912
24,206667	0,2	1,865254
24,210000	0,2	1,902763
24,213333	0,2	1,932216
24,216667	0,2	1,953453
24,220000	0,2	1,966476
24,223333	0,2	1,971496
24,226667	0,2	1,969155
24,230000	0,2	1,960402
24,233333	0,2	1,945932
24,236667	0,2	1,926128
24,240000	0,2	1,901685
24,243333	0,2	1,873772
24,246667	0,2	1,843495
24,250000	0,2	1,811744
24,253333	0,2	1,779602
24,256667	0,2	1,748286
24,260000	0,2	1,718546
24,263333	0,2	1,690635
24,266667	0,2	1,664956
24,270000	0,2	1,642216
24,273333	0,2	1,622857
24,276667	0,2	1,606760
24,280000	0,2	1,593521
24,283333	0,2	1,582843
24,286667	0,2	1,574747
24,290000	0,2	1,569277
24,293333	0,2	1,566021
24,296667	0,2	1,564259
24,300000	0,2	1,563302
24,303333	0,2	1,562502
24,306667	0,2	1,561275
24,310000	0,2	1,559221
24,313333	0,2	1,556192
24,316667	0,2	1,552061
24,320000	0,2	1,546302
24,323333	0,2	1,538185
24,326667	0,2	1,527420
24,330000	0,2	1,514200
24,333333	0,2	1,498688
24,336667	0,2	1,480913
24,340000	0,2	1,461281
24,343333	0,2	1,440724
24,346667	0,2	1,420146
24,350000	0,2	1,399982
24,353333	0,2	1,380209
24,356667	0,2	1,360550
24,360000	0,2	1,340842
24,363333	0,2	1,321213
24,366667	0,2	1,301788
24,370000	0,2	1,282557
24,373333	0,2	1,263678
24,376667	0,2	1,245633
24,380000	0,2	1,229052
24,383333	0,2	1,214370
24,386667	0,2	1,201580
24,390000	0,2	1,190502
24,393333	0,2	1,181197
24,396667	0,2	1,174037
24,400000	0,2	1,169478
24,403333	0,2	1,167822
24,406667	0,2	1,169263
24,410000	0,2	1,173877
24,413333	0,2	1,181405
24,416667	0,2	1,191342
24,420000	0,2	1,203462
24,423333	0,2	1,218041
24,426667	0,2	1,235368
24,430000	0,2	1,255329
24,433333	0,2	1,277652
24,436667	0,2	1,302156
24,440000	0,2	1,328662
24,443333	0,2	1,356842
24,446667	0,2	1,386095
24,450000	0,2	1,415492
24,453333	0,2	1,444113
24,456667	0,2	1,471552
24,460000	0,2	1,497872
24,463333	0,2	1,523030
24,466667	0,2	1,546498
24,470000	0,2	1,567494
24,473333	0,2	1,585571
24,476667	0,2	1,600711
24,480000	0,2	1,612906
24,483333	0,2	1,622103
24,486667	0,2	1,628427
24,490000	0,2	1,632091
24,493333	0,2	1,633348
24,496667	0,2	1,632730
24,500000	0,2	1,631118
24,503333	0,2	1,629366
24,506667	0,2	1,627808
24,510000	0,2	1,626403
24,513333	0,2	1,625326
24,516667	0,2	1,625098
24,520000	0,2	1,626389
24,523333	0,2	1,630015
24,526667	0,2	1,636919
24,530000	0,2	1,648337
24,533333	0,2	1,666105
24,536667	0,2	1,692422
24,540000	0,2	1,729218
24,543333	0,2	1,777969
24,546667	0,2	1,840197
24,550000	0,2	1,918198
24,553333	0,2	2,015455
24,556667	0,2	2,136402
24,560000	0,2	2,285770
24,563333	0,2	2,468329
24,566667	0,2	2,689322
24,570000	0,2	2,954875
24,573333	0,2	3,271832
24,576667	0,2	3,647217
24,580000	0,2	4,087900
24,583333	0,2	4,600716
24,586667	0,2	5,192359
24,590000	0,2	5,868832
24,593333	0,2	6,635418
24,596667	0,2	7,497006
24,600000	0,2	8,457436
24,603333	0,2	9,518035
24,606667	0,2	10,676848
24,610000	0,2	11,928885
24,613333	0,2	13,266143
24,616667	0,2	14,677029
24,620000	0,2	16,146387
24,623333	0,2	17,656152
24,626667	0,2	19,185318
24,630000	0,2	20,709599
24,633333	0,2	22,202245
24,636667	0,2	23,635647
24,640000	0,2	24,982286
24,643333	0,2	26,215078
24,646667	0,2	27,308188
24,650000	0,2	28,238131
24,653333	0,2	28,984544
24,656667	0,2	29,531007
24,660000	0,2	29,865817
24,663333	0,2	29,982275
24,666667	0,2	29,878849
24,670000	0,2	29,559282
24,673333	0,2	29,032348
24,676667	0,2	28,311516
24,680000	0,2	27,414682
24,683333	0,2	26,363316
24,686667	0,2	25,181090
24,690000	0,2	23,892925
24,693333	0,2	22,524580
24,696667	0,2	21,102304
24,700000	0,2	19,652086
24,703333	0,2	18,198481
24,706667	0,2	16,763825
24,710000	0,2	15,367922
24,713333	0,2	14,027473
24,716667	0,2	12,755453
24,720000	0,2	11,561266
24,723333	0,2	10,451348
24,726667	0,2	9,429464
24,730000	0,2	8,496820
24,733333	0,2	7,652517
24,736667	0,2	6,894232
24,740000	0,2	6,218530
24,743333	0,2	5,620769
24,746667	0,2	5,095149
24,750000	0,2	4,635184
24,753333	0,2	4,234245
24,756667	0,2	3,885886
24,760000	0,2	3,583888
24,763333	0,2	3,322140
24,766667	0,2	3,094808
24,770000	0,2	2,896857
24,773333	0,2	2,724379
24,776667	0,2	2,574138
24,780000	0,2	2,442767
24,783333	0,2	2,326785
24,786667	0,2	2,223442
24,790000	0,2	2,131031
24,793333	0,2	2,048238
24,796667	0,2	1,973585
24,800000	0,2	1,905503
24,803333	0,2	1,842570
24,806667	0,2	1,783567
24,810000	0,2	1,727538
24,813333	0,2	1,673761
24,816667	0,2	1,621781
24,820000	0,2	1,571550
24,823333	0,2	1,523283
24,826667	0,2	1,477105
24,830000	0,2	1,433020
24,833333	0,2	1,391027
24,836667	0,2	1,351004
24,840000	0,2	1,312649
24,843333	0,2	1,275810
24,846667	0,2	1,240535
24,850000	0,2	1,206477
24,853333	0,2	1,172748
24,856667	0,2	1,138913
24,860000	0,2	1,105827
24,863333	0,2	1,075076
24,866667	0,2	1,047815
24,870000	0,2	1,024436
24,873333	0,2	1,005151
24,876667	0,2	0,990457
24,880000	0,2	0,980955
24,883333	0,2	0,976946
24,886667	0,2	0,978468
24,890000	0,2	0,985731
24,893333	0,2	0,999233
24,896667	0,2	1,019352
24,900000	0,2	1,046266
24,903333	0,2	1,080315
24,906667	0,2	1,121816
24,910000	0,2	1,170556
24,913333	0,2	1,225977
24,916667	0,2	1,287715
24,920000	0,2	1,355608
24,923333	0,2	1,429363
24,926667	0,2	1,508453
24,930000	0,2	1,592024
24,933333	0,2	1,678675
24,936667	0,2	1,766425
24,940000	0,2	1,852887
24,943333	0,2	1,935514
24,946667	0,2	2,011851
24,950000	0,2	2,079704
24,953333	0,2	2,137159
24,956667	0,2	2,182645
24,960000	0,2	2,215056
24,963333	0,2	2,233601
24,966667	0,2	2,237573
24,970000	0,2	2,226375
24,973333	0,2	2,199772
24,976667	0,2	2,158257
24,980000	0,2	2,103065
24,983333	0,2	2,035508
24,986667	0,2	1,956475
24,990000	0,2	1,866819
24,993333	0,2	1,768077
24,996667	0,2	1,662711
25,000000	0,2	1,553429
25,003333	0,2	1,442321
25,006667	0,2	1,330796
25,010000	0,2	1,220083
25,013333	0,2	1,111732
25,016667	0,2	1,007603
25,020000	0,2	0,909249
25,023333	0,2	0,817478
25,026667	0,2	0,732563
25,030000	0,2	0,654577
25,033333	0,2	0,583563
25,036667	0,2	0,519655
25,040000	0,2	0,463031
25,043333	0,2	0,413589
25,046667	0,2	0,370749
25,050000	0,2	0,333702
25,053333	0,2	0,301791
25,056667	0,2	0,274799
25,060000	0,2	0,252959
25,063333	0,2	0,236311
25,066667	0,2	0,224032
25,070000	0,2	0,214775
25,073333	0,2	0,207402
25,076667	0,2	0,201182
25,080000	0,2	0,195922
25,083333	0,2	0,192019
25,086667	0,2	0,189950
25,090000	0,2	0,189684
25,093333	0,2	0,190534
25,096667	0,2	0,191482
25,100000	0,2	0,191680
25,103333	0,2	0,190836
25,106667	0,2	0,189301
25,110000	0,2	0,187579
25,113333	0,2	0,185739
25,116667	0,2	0,183430
25,120000	0,2	0,180342
25,123333	0,2	0,176612
25,126667	0,2	0,172795
25,130000	0,2	0,169305
25,133333	0,2	0,165988
25,136667	0,2	0,162534
25,140000	0,2	0,159147
25,143333	0,2	0,156203
25,146667	0,2	0,153519
25,150000	0,2	0,150554
25,153333	0,2	0,147040
25,156667	0,2	0,143280
25,160000	0,2	0,140235
25,163333	0,2	0,139003
25,166667	0,2	0,140012
25,170000	0,2	0,142816
25,173333	0,2	0,146430
25,176667	0,2	0,150007
25,180000	0,2	0,153600
25,183333	0,2	0,158072
25,186667	0,2	0,164307
25,190000	0,2	0,172735
25,193333	0,2	0,183406
25,196667	0,2	0,196192
25,200000	0,2	0,210841
25,203333	0,2	0,227052
25,206667	0,2	0,244559
25,210000	0,2	0,263157
25,213333	0,2	0,282928
25,216667	0,2	0,304265
25,220000	0,2	0,327255
25,223333	0,2	0,351367
25,226667	0,2	0,375895
25,230000	0,2	0,400298
25,233333	0,2	0,424126
25,236667	0,2	0,446715
25,240000	0,2	0,466997
25,243333	0,2	0,483780
25,246667	0,2	0,496208
25,250000	0,2	0,503978
25,253333	0,2	0,507456
25,256667	0,2	0,507365
25,260000	0,2	0,504010
25,263333	0,2	0,497088
25,266667	0,2	0,486297
25,270000	0,2	0,471654
25,273333	0,2	0,453329
25,276667	0,2	0,431674
25,280000	0,2	0,407318
25,283333	0,2	0,381080
25,286667	0,2	0,353988
25,290000	0,2	0,327161
25,293333	0,2	0,301384
25,296667	0,2	0,276956
25,300000	0,2	0,253892
25,303333	0,2	0,232180
25,306667	0,2	0,211890
25,310000	0,2	0,193150
25,313333	0,2	0,176299
25,316667	0,2	0,162112
25,320000	0,2	0,151401
25,323333	0,2	0,144348
25,326667	0,2	0,140392
25,330000	0,2	0,138603
25,333333	0,2	0,138095
25,336667	0,2	0,138258
25,340000	0,2	0,138859
25,343333	0,2	0,140077
25,346667	0,2	0,142427
25,350000	0,2	0,146276
25,353333	0,2	0,151210
25,356667	0,2	0,156398
25,360000	0,2	0,161536
25,363333	0,2	0,166897
25,366667	0,2	0,172788
25,370000	0,2	0,179119
25,373333	0,2	0,185285
25,376667	0,2	0,190710
25,380000	0,2	0,195386
25,383333	0,2	0,199505
25,386667	0,2	0,202831
25,390000	0,2	0,204882
25,393333	0,2	0,205562
25,396667	0,2	0,205124
25,400000	0,2	0,203515
25,403333	0,2	0,200393
25,406667	0,2	0,195802
25,410000	0,2	0,190276
25,413333	0,2	0,184462
25,416667	0,2	0,178900
25,420000	0,2	0,173808
25,423333	0,2	0,169015
25,426667	0,2	0,164309
25,430000	0,2	0,159907
25,433333	0,2	0,156506
25,436667	0,2	0,154698
25,440000	0,2	0,154366
25,443333	0,2	0,154902
25,446667	0,2	0,155850
25,450000	0,2	0,157062
25,453333	0,2	0,158529
25,456667	0,2	0,160313
25,460000	0,2	0,162395
25,463333	0,2	0,164724
25,466667	0,2	0,167567
25,470000	0,2	0,171322
25,473333	0,2	0,176040
25,476667	0,2	0,181468
25,480000	0,2	0,187184
25,483333	0,2	0,192614
25,486667	0,2	0,197387
25,490000	0,2	0,201606
25,493333	0,2	0,205633
25,496667	0,2	0,209838
25,500000	0,2	0,214326
25,503333	0,2	0,218804
25,506667	0,2	0,223118
25,510000	0,2	0,227655
25,513333	0,2	0,232869
25,516667	0,2	0,238774
25,520000	0,2	0,245022
25,523333	0,2	0,251294
25,526667	0,2	0,257280
25,530000	0,2	0,262535
25,533333	0,2	0,266988
25,536667	0,2	0,271069
25,540000	0,2	0,274922
25,543333	0,2	0,278230
25,546667	0,2	0,280848
25,550000	0,2	0,282860
25,553333	0,2	0,284251
25,556667	0,2	0,284994
25,560000	0,2	0,285076
25,563333	0,2	0,284185
25,566667	0,2	0,281763
25,570000	0,2	0,277557
25,573333	0,2	0,271854
25,576667	0,2	0,265143
25,580000	0,2	0,257816
25,583333	0,2	0,250349
25,586667	0,2	0,243467
25,590000	0,2	0,237569
25,593333	0,2	0,232074
25,596667	0,2	0,225913
25,600000	0,2	0,218522
25,603333	0,2	0,210043
25,606667	0,2	0,200882
25,610000	0,2	0,191212
25,613333	0,2	0,180993
25,616667	0,2	0,170452
25,620000	0,2	0,160011
25,623333	0,2	0,149808
25,626667	0,2	0,139852
25,630000	0,2	0,130409
25,633333	0,2	0,121844
25,636667	0,2	0,114140
25,640000	0,2	0,106841
25,643333	0,2	0,099490
25,646667	0,2	0,091845
25,650000	0,2	0,083877
25,653333	0,2	0,075957
25,656667	0,2	0,068679
25,660000	0,2	0,062389
25,663333	0,2	0,057274
25,666667	0,2	0,053500
25,670000	0,2	0,050966
25,673333	0,2	0,049445
25,676667	0,2	0,049063
25,680000	0,2	0,050421
25,683333	0,2	0,054215
25,686667	0,2	0,060584
25,690000	0,2	0,068960
25,693333	0,2	0,078740
25,696667	0,2	0,089874
25,700000	0,2	0,102600
25,703333	0,2	0,117022
25,706667	0,2	0,133391
25,710000	0,2	0,152028
25,713333	0,2	0,172527
25,716667	0,2	0,193869
25,720000	0,2	0,215475
25,723333	0,2	0,237369
25,726667	0,2	0,259587
25,730000	0,2	0,282106
25,733333	0,2	0,304897
25,736667	0,2	0,327720
25,740000	0,2	0,350184
25,743333	0,2	0,371783
25,746667	0,2	0,391749
25,750000	0,2	0,409146
25,753333	0,2	0,423178
25,756667	0,2	0,433370
25,760000	0,2	0,439586
25,763333	0,2	0,442005
25,766667	0,2	0,441080
25,770000	0,2	0,437299
25,773333	0,2	0,430783
25,776667	0,2	0,421288
25,780000	0,2	0,408699
25,783333	0,2	0,393359
25,786667	0,2	0,375952
25,790000	0,2	0,357132
25,793333	0,2	0,337276
25,796667	0,2	0,316614
25,800000	0,2	0,295451
25,803333	0,2	0,274091
25,806667	0,2	0,252751
25,810000	0,2	0,231813
25,813333	0,2	0,211932
25,816667	0,2	0,193677
25,820000	0,2	0,177308
25,823333	0,2	0,162905
25,826667	0,2	0,150457
25,830000	0,2	0,139812
25,833333	0,2	0,130682
25,836667	0,2	0,122925
25,840000	0,2	0,116838
25,843333	0,2	0,112941
25,846667	0,2	0,111501
25,850000	0,2	0,112387
25,853333	0,2	0,115213
25,856667	0,2	0,119211
25,860000	0,2	0,123291
25,863333	0,2	0,126632
25,866667	0,2	0,128874
25,870000	0,2	0,129700
25,873333	0,2	0,128707
25,876667	0,2	0,125949
25,880000	0,2	0,122285
25,883333	0,2	0,118700
25,886667	0,2	0,115455
25,890000	0,2	0,112135
25,893333	0,2	0,108037
25,896667	0,2	0,102419
25,900000	0,2	0,094851
25,903333	0,2	0,085427
25,906667	0,2	0,074635
25,910000	0,2	0,063189
25,913333	0,2	0,051820
25,916667	0,2	0,041054
25,920000	0,2	0,030981
25,923333	0,2	0,021237
25,926667	0,2	0,011443
25,930000	0,2	0,001491
25,933333	0,2	-0,008608
25,936667	0,2	-0,018684
25,940000	0,2	-0,028402
25,943333	0,2	-0,037559
25,946667	0,2	-0,046029
25,950000	0,2	-0,053688
25,953333	0,2	-0,060713
25,956667	0,2	-0,067467
25,960000	0,2	-0,073857
25,963333	0,2	-0,079369
25,966667	0,2	-0,083759
25,970000	0,2	-0,087248
25,973333	0,2	-0,090094
25,976667	0,2	-0,092316
25,980000	0,2	-0,093914
25,983333	0,2	-0,095101
25,986667	0,2	-0,096055
25,990000	0,2	-0,096728
25,993333	0,2	-0,097097
25,996667	0,2	-0,097316
26,000000	0,2	-0,097408
26,003333	0,2	-0,097026
26,006667	0,2	-0,095767
26,010000	0,2	-0,093649
26,013333	0,2	-0,091190
26,016667	0,2	-0,089134
26,020000	0,2	-0,087886
26,023333	0,2	-0,087017
26,026667	0,2	-0,085509
26,030000	0,2	-0,082543
26,033333	0,2	-0,077972
26,036667	0,2	-0,072178
26,040000	0,2	-0,065727
26,043333	0,2	-0,059190
26,046667	0,2	-0,053068
26,050000	0,2	-0,047590
26,053333	0,2	-0,042513
26,056667	0,2	-0,037414
26,060000	0,2	-0,032178
26,063333	0,2	-0,026934
26,066667	0,2	-0,021698
26,070000	0,2	-0,016361
26,073333	0,2	-0,010968
26,076667	0,2	-0,005802
26,080000	0,2	-0,001154
26,083333	0,2	0,002786
26,086667	0,2	0,005818
26,090000	0,2	0,007660
26,093333	0,2	0,007991
26,096667	0,2	0,006561
26,100000	0,2	0,003330
26,103333	0,2	-0,001520
26,106667	0,2	-0,007749
26,110000	0,2	-0,015148
26,113333	0,2	-0,023418
26,116667	0,2	-0,032195
26,120000	0,2	-0,041419
26,123333	0,2	-0,051369
26,126667	0,2	-0,062107
26,130000	0,2	-0,073136
26,133333	0,2	-0,083774
26,136667	0,2	-0,093769
26,140000	0,2	-0,103346
26,143333	0,2	-0,112718
26,146667	0,2	-0,121911
26,150000	0,2	-0,130852
26,153333	0,2	-0,139228
26,156667	0,2	-0,146553
26,160000	0,2	-0,152688
26,163333	0,2	-0,157961
26,166667	0,2	-0,162581
26,170000	0,2	-0,166278
26,173333	0,2	-0,168634
26,176667	0,2	-0,169449
26,180000	0,2	-0,168776
26,183333	0,2	-0,166803
26,186667	0,2	-0,163485
26,190000	0,2	-0,158326
26,193333	0,2	-0,150900
26,196667	0,2	-0,141391
26,200000	0,2	-0,130326
26,203333	0,2	-0,118077
26,206667	0,2	-0,104651
26,210000	0,2	-0,089655
26,213333	0,2	-0,072683
26,216667	0,2	-0,053798
26,220000	0,2	-0,033558
26,223333	0,2	-0,012864
26,226667	0,2	0,007324
26,230000	0,2	0,026651
26,233333	0,2	0,045566
26,236667	0,2	0,064642
26,240000	0,2	0,083929
26,243333	0,2	0,102868
26,246667	0,2	0,120593
26,250000	0,2	0,136436
26,253333	0,2	0,150025
26,256667	0,2	0,160933
26,260000	0,2	0,168673
26,263333	0,2	0,173138
26,266667	0,2	0,174582
26,270000	0,2	0,173188
26,273333	0,2	0,169042
26,276667	0,2	0,162391
26,280000	0,2	0,153518
26,283333	0,2	0,142448
26,286667	0,2	0,129131
26,290000	0,2	0,113817
26,293333	0,2	0,097029
26,296667	0,2	0,079265
26,300000	0,2	0,060835
26,303333	0,2	0,042010
26,306667	0,2	0,023237
26,310000	0,2	0,004943
26,313333	0,2	-0,012838
26,316667	0,2	-0,030127
26,320000	0,2	-0,046387
26,323333	0,2	-0,060750
26,326667	0,2	-0,072664
26,330000	0,2	-0,082297
26,333333	0,2	-0,090431
26,336667	0,2	-0,097841
26,340000	0,2	-0,104753
26,343333	0,2	-0,110998
26,346667	0,2	-0,116533
26,350000	0,2	-0,121516
26,353333	0,2	-0,125977
26,356667	0,2	-0,129859
26,360000	0,2	-0,133304
26,363333	0,2	-0,136443
26,366667	0,2	-0,139053
26,370000	0,2	-0,140809
26,373333	0,2	-0,141787
26,376667	0,2	-0,142710
26,380000	0,2	-0,144585
26,383333	0,2	-0,147825
26,386667	0,2	-0,151813
26,390000	0,2	-0,155551
26,393333	0,2	-0,158656
26,396667	0,2	-0,161586
26,400000	0,2	-0,165033
26,403333	0,2	-0,169257
26,406667	0,2	-0,173941
26,410000	0,2	-0,178498
26,413333	0,2	-0,182385
26,416667	0,2	-0,185397
26,420000	0,2	-0,187741
26,423333	0,2	-0,189675
26,426667	0,2	-0,191302
26,430000	0,2	-0,192867
26,433333	0,2	-0,194863
26,436667	0,2	-0,197586
26,440000	0,2	-0,200841
26,443333	0,2	-0,204277
26,446667	0,2	-0,207701
26,450000	0,2	-0,210902
26,453333	0,2	-0,213588
26,456667	0,2	-0,215686
26,460000	0,2	-0,217503
26,463333	0,2	-0,219509
26,466667	0,2	-0,221780
26,470000	0,2	-0,223655
26,473333	0,2	-0,224379
26,476667	0,2	-0,224060
26,480000	0,2	-0,223434
26,483333	0,2	-0,222971
26,486667	0,2	-0,222748
26,490000	0,2	-0,222761
26,493333	0,2	-0,223081
26,496667	0,2	-0,223938
26,500000	0,2	-0,225527
26,503333	0,2	-0,227699
26,506667	0,2	-0,230232
26,510000	0,2	-0,233172
26,513333	0,2	-0,236580
26,516667	0,2	-0,240192
26,520000	0,2	-0,243445
26,523333	0,2	-0,245771
26,526667	0,2	-0,247060
26,530000	0,2	-0,247876
26,533333	0,2	-0,248977
26,536667	0,2	-0,250582
26,540000	0,2	-0,252232
26,543333	0,2	-0,253281
26,546667	0,2	-0,253503
26,550000	0,2	-0,253220
26,553333	0,2	-0,252834
26,556667	0,2	-0,252308
26,560000	0,2	-0,251238
26,563333	0,2	-0,249515
26,566667	0,2	-0,247671
26,570000	0,2	-0,246334
26,573333	0,2	-0,245501
26,576667	0,2	-0,244412
26,580000	0,2	-0,242229
26,583333	0,2	-0,238958
26,586667	0,2	-0,235364
26,590000	0,2	-0,231983
26,593333	0,2	-0,228595
26,596667	0,2	-0,224555
26,600000	0,2	-0,219450
26,603333	0,2	-0,213528
26,606667	0,2	-0,207527
26,610000	0,2	-0,202166
26,613333	0,2	-0,197808
26,616667	0,2	-0,194313
26,620000	0,2	-0,191069
26,623333	0,2	-0,187327
26,626667	0,2	-0,182582
26,630000	0,2	-0,176784
26,633333	0,2	-0,170503
26,636667	0,2	-0,164824
26,640000	0,2	-0,160601
26,643333	0,2	-0,157839
26,646667	0,2	-0,156014
26,650000	0,2	-0,154540
26,653333	0,2	-0,153021
26,656667	0,2	-0,151622
26,660000	0,2	-0,151017
26,663333	0,2	-0,151702
26,666667	0,2	-0,153474
26,670000	0,2	-0,155735
26,673333	0,2	-0,158214
26,676667	0,2	-0,161063
26,680000	0,2	-0,164336
26,683333	0,2	-0,167861
26,686667	0,2	-0,171586
26,690000	0,2	-0,175635
26,693333	0,2	-0,179956
26,696667	0,2	-0,184102
26,700000	0,2	-0,187450
26,703333	0,2	-0,189624
26,706667	0,2	-0,190753
26,710000	0,2	-0,191458
26,713333	0,2	-0,192573
26,716667	0,2	-0,194517
26,720000	0,2	-0,196860
26,723333	0,2	-0,198697
26,726667	0,2	-0,199384
26,730000	0,2	-0,198864
26,733333	0,2	-0,197480
26,736667	0,2	-0,195646
26,740000	0,2	-0,193656
26,743333	0,2	-0,191674
26,746667	0,2	-0,189754
26,750000	0,2	-0,187712
26,753333	0,2	-0,185182
26,756667	0,2	-0,182043
26,760000	0,2	-0,178466
26,763333	0,2	-0,174540
26,766667	0,2	-0,170277
26,770000	0,2	-0,165840
26,773333	0,2	-0,161564
26,776667	0,2	-0,157890
26,780000	0,2	-0,155170
26,783333	0,2	-0,153387
26,786667	0,2	-0,152041
26,790000	0,2	-0,150435
26,793333	0,2	-0,148228
26,796667	0,2	-0,145588
26,800000	0,2	-0,142822
26,803333	0,2	-0,140162
26,806667	0,2	-0,138034
26,810000	0,2	-0,137122
26,813333	0,2	-0,137645
26,816667	0,2	-0,138943
26,820000	0,2	-0,140208
26,823333	0,2	-0,141208
26,826667	0,2	-0,142162
26,830000	0,2	-0,143281
26,833333	0,2	-0,144555
26,836667	0,2	-0,145951
26,840000	0,2	-0,147673
26,843333	0,2	-0,149919
26,846667	0,2	-0,152437
26,850000	0,2	-0,154672
26,853333	0,2	-0,156431
26,856667	0,2	-0,158113
26,860000	0,2	-0,160125
26,863333	0,2	-0,162356
26,866667	0,2	-0,164384
26,870000	0,2	-0,166005
26,873333	0,2	-0,167340
26,876667	0,2	-0,168702
26,880000	0,2	-0,170575
26,883333	0,2	-0,173413
26,886667	0,2	-0,177241
26,890000	0,2	-0,181656
26,893333	0,2	-0,186287
26,896667	0,2	-0,191144
26,900000	0,2	-0,196429
26,903333	0,2	-0,202076
26,906667	0,2	-0,207572
26,910000	0,2	-0,212219
26,913333	0,2	-0,215585
26,916667	0,2	-0,217842
26,920000	0,2	-0,219732
26,923333	0,2	-0,222054
26,926667	0,2	-0,225166
26,930000	0,2	-0,228972
26,933333	0,2	-0,233083
26,936667	0,2	-0,236932
26,940000	0,2	-0,240038
26,943333	0,2	-0,242264
26,946667	0,2	-0,243715
26,950000	0,2	-0,244496
26,953333	0,2	-0,244774
26,956667	0,2	-0,244827
26,960000	0,2	-0,244798
26,963333	0,2	-0,244789
26,966667	0,2	-0,245132
26,970000	0,2	-0,246209
26,973333	0,2	-0,248221
26,976667	0,2	-0,251137
26,980000	0,2	-0,254490
26,983333	0,2	-0,257481
26,986667	0,2	-0,259741
26,990000	0,2	-0,261777
26,993333	0,2	-0,264345
26,996667	0,2	-0,267689
27,000000	0,2	-0,271645
27,003333	0,2	-0,276087
27,006667	0,2	-0,280864
27,010000	0,2	-0,285609
27,013333	0,2	-0,289954
27,016667	0,2	-0,293776
27,020000	0,2	-0,297126
27,023333	0,2	-0,299994
27,026667	0,2	-0,302309
27,030000	0,2	-0,304338
27,033333	0,2	-0,306665
27,036667	0,2	-0,309449
27,040000	0,2	-0,312152
27,043333	0,2	-0,314304
27,046667	0,2	-0,316150
27,050000	0,2	-0,318234
27,053333	0,2	-0,320732
27,056667	0,2	-0,323399
27,060000	0,2	-0,325831
27,063333	0,2	-0,327700
27,066667	0,2	-0,328966
27,070000	0,2	-0,329868
27,073333	0,2	-0,330608
27,076667	0,2	-0,331194
27,080000	0,2	-0,331575
27,083333	0,2	-0,331800
27,086667	0,2	-0,332011
27,090000	0,2	-0,332350
27,093333	0,2	-0,332931
27,096667	0,2	-0,333692
27,100000	0,2	-0,334223
27,103333	0,2	-0,334139
27,106667	0,2	-0,333466
27,110000	0,2	-0,332372
27,113333	0,2	-0,330820
27,116667	0,2	-0,328580
27,120000	0,2	-0,325535
27,123333	0,2	-0,322082
27,126667	0,2	-0,318943
27,130000	0,2	-0,316415
27,133333	0,2	-0,314126
27,136667	0,2	-0,311574
27,140000	0,2	-0,308580
27,143333	0,2	-0,305251
27,146667	0,2	-0,301747
27,150000	0,2	-0,298136
27,153333	0,2	-0,294579
27,156667	0,2	-0,291396
27,160000	0,2	-0,288589
27,163333	0,2	-0,285644
27,166667	0,2	-0,282069
27,170000	0,2	-0,277815
27,173333	0,2	-0,273069
27,176667	0,2	-0,267966
27,180000	0,2	-0,262445
27,183333	0,2	-0,256139
27,186667	0,2	-0,248555
27,190000	0,2	-0,239403
27,193333	0,2	-0,228698
27,196667	0,2	-0,216605
27,200000	0,2	-0,203320
27,203333	0,2	-0,189014
27,206667	0,2	-0,173432
27,210000	0,2	-0,155609
27,213333	0,2	-0,134591
27,216667	0,2	-0,110081
27,220000	0,2	-0,081996
27,223333	0,2	-0,050046
27,226667	0,2	-0,013881
27,230000	0,2	0,026885
27,233333	0,2	0,072614
27,236667	0,2	0,123392
27,240000	0,2	0,179150
27,243333	0,2	0,239985
27,246667	0,2	0,306142
27,250000	0,2	0,377681
27,253333	0,2	0,454205
27,256667	0,2	0,534709
27,260000	0,2	0,617709
27,263333	0,2	0,702050
27,266667	0,2	0,787514
27,270000	0,2	0,874193
27,273333	0,2	0,961821
27,276667	0,2	1,049950
27,280000	0,2	1,137986
27,283333	0,2	1,225090
27,286667	0,2	1,310412
27,290000	0,2	1,393267
27,293333	0,2	1,473206
27,296667	0,2	1,549917
27,300000	0,2	1,623056
27,303333	0,2	1,692568
27,306667	0,2	1,758739
27,310000	0,2	1,821596
27,313333	0,2	1,880906
27,316667	0,2	1,936746
27,320000	0,2	1,989588
27,323333	0,2	2,039866
27,326667	0,2	2,087630
27,330000	0,2	2,132616
27,333333	0,2	2,174469
27,336667	0,2	2,212969
27,340000	0,2	2,248094
27,343333	0,2	2,279761
27,346667	0,2	2,307821
27,350000	0,2	2,332308
27,353333	0,2	2,353397
27,356667	0,2	2,371172
27,360000	0,2	2,385525
27,363333	0,2	2,396139
27,366667	0,2	2,402478
27,370000	0,2	2,403987
27,373333	0,2	2,400561
27,376667	0,2	2,392970
27,380000	0,2	2,382679
27,383333	0,2	2,371089
27,386667	0,2	2,358993
27,390000	0,2	2,346348
27,393333	0,2	2,332337
27,396667	0,2	2,316125
27,400000	0,2	2,297702
27,403333	0,2	2,277818
27,406667	0,2	2,257131
27,410000	0,2	2,235526
27,413333	0,2	2,212119
27,416667	0,2	2,185536
27,420000	0,2	2,154267
27,423333	0,2	2,117206
27,426667	0,2	2,073973
27,430000	0,2	2,024651
27,433333	0,2	1,969383
27,436667	0,2	1,908178
27,440000	0,2	1,840924
27,443333	0,2	1,767474
27,446667	0,2	1,687833
27,450000	0,2	1,602379
27,453333	0,2	1,511724
27,456667	0,2	1,416373
27,460000	0,2	1,316824
27,463333	0,2	1,214059
27,466667	0,2	1,109593
27,470000	0,2	1,004915
27,473333	0,2	0,901218
27,476667	0,2	0,799562
27,480000	0,2	0,700838
27,483333	0,2	0,605645
27,486667	0,2	0,514476
27,490000	0,2	0,427951
27,493333	0,2	0,346646
27,496667	0,2	0,270854
27,500000	0,2	0,200707
27,503333	0,2	0,136329
27,506667	0,2	0,077697
27,510000	0,2	0,024519
27,513333	0,2	-0,023622
27,516667	0,2	-0,067047
27,520000	0,2	-0,105870
27,523333	0,2	-0,140153
27,526667	0,2	-0,170153
27,530000	0,2	-0,196258
27,533333	0,2	-0,218763
27,536667	0,2	-0,237827
27,540000	0,2	-0,253560
27,543333	0,2	-0,266190
27,546667	0,2	-0,276187
27,550000	0,2	-0,284229
27,553333	0,2	-0,290956
27,556667	0,2	-0,296609
27,560000	0,2	-0,300865
27,563333	0,2	-0,303180
27,566667	0,2	-0,303248
27,570000	0,2	-0,301171
27,573333	0,2	-0,297360
27,576667	0,2	-0,292262
27,580000	0,2	-0,286122
27,583333	0,2	-0,278921
27,586667	0,2	-0,270478
27,590000	0,2	-0,260756
27,593333	0,2	-0,250021
27,596667	0,2	-0,238589
27,600000	0,2	-0,226510
27,603333	0,2	-0,213648
27,606667	0,2	-0,200039
27,610000	0,2	-0,186020
27,613333	0,2	-0,172012
27,616667	0,2	-0,158333
27,620000	0,2	-0,145229
27,623333	0,2	-0,132912
27,626667	0,2	-0,121467
27,630000	0,2	-0,110863
27,633333	0,2	-0,101124
27,636667	0,2	-0,092431
27,640000	0,2	-0,085120
27,643333	0,2	-0,079489
27,646667	0,2	-0,075576
27,650000	0,2	-0,073323
27,653333	0,2	-0,072867
27,656667	0,2	-0,074469
27,660000	0,2	-0,078224
27,663333	0,2	-0,083955
27,666667	0,2	-0,091279
27,670000	0,2	-0,099817
27,673333	0,2	-0,109520
27,676667	0,2	-0,120682
27,680000	0,2	-0,133407
27,683333	0,2	-0,147253
27,686667	0,2	-0,161560
27,690000	0,2	-0,175832
27,693333	0,2	-0,189845
27,696667	0,2	-0,203675
27,700000	0,2	-0,217424
27,703333	0,2	-0,231000
27,706667	0,2	-0,244433
27,710000	0,2	-0,258008
27,713333	0,2	-0,271806
27,716667	0,2	-0,285328
27,720000	0,2	-0,297726
27,723333	0,2	-0,308455
27,726667	0,2	-0,317570
27,730000	0,2	-0,325451
27,733333	0,2	-0,332343
27,736667	0,2	-0,338277
27,740000	0,2	-0,343484
27,743333	0,2	-0,348446
27,746667	0,2	-0,353498
27,750000	0,2	-0,358733
27,753333	0,2	-0,364044
27,756667	0,2	-0,369160
27,760000	0,2	-0,373859
27,763333	0,2	-0,377958
27,766667	0,2	-0,381122
27,770000	0,2	-0,383061
27,773333	0,2	-0,383878
27,776667	0,2	-0,384064
27,780000	0,2	-0,384259
27,783333	0,2	-0,384955
27,786667	0,2	-0,386203
27,790000	0,2	-0,387594
27,793333	0,2	-0,388572
27,796667	0,2	-0,388663
27,800000	0,2	-0,387664
27,803333	0,2	-0,385848
27,806667	0,2	-0,383776
27,810000	0,2	-0,381812
27,813333	0,2	-0,379895
27,816667	0,2	-0,377813
27,820000	0,2	-0,375617
27,823333	0,2	-0,373563
27,826667	0,2	-0,371834
27,830000	0,2	-0,370590
27,833333	0,2	-0,369912
27,836667	0,2	-0,369553
27,840000	0,2	-0,369103
27,843333	0,2	-0,368391
27,846667	0,2	-0,367618
27,850000	0,2	-0,367089
27,853333	0,2	-0,366905
27,856667	0,2	-0,367012
27,860000	0,2	-0,367373
27,863333	0,2	-0,368045
27,866667	0,2	-0,369115
27,870000	0,2	-0,370479
27,873333	0,2	-0,371712
27,876667	0,2	-0,372428
27,880000	0,2	-0,372601
27,883333	0,2	-0,372241
27,886667	0,2	-0,371297
27,890000	0,2	-0,370124
27,893333	0,2	-0,369377
27,896667	0,2	-0,369318
27,900000	0,2	-0,369653
27,903333	0,2	-0,370154
27,906667	0,2	-0,371048
27,910000	0,2	-0,372516
27,913333	0,2	-0,374114
27,916667	0,2	-0,375056
27,920000	0,2	-0,374989
27,923333	0,2	-0,374365
27,926667	0,2	-0,374107
27,930000	0,2	-0,374827
27,933333	0,2	-0,376326
27,936667	0,2	-0,377999
27,940000	0,2	-0,379455
27,943333	0,2	-0,380642
27,946667	0,2	-0,381692
27,950000	0,2	-0,382719
27,953333	0,2	-0,383756
27,956667	0,2	-0,384905
27,960000	0,2	-0,386441
27,963333	0,2	-0,388629
27,966667	0,2	-0,391303
27,970000	0,2	-0,393756
27,973333	0,2	-0,395364
27,976667	0,2	-0,396196
27,980000	0,2	-0,396810
27,983333	0,2	-0,397677
27,986667	0,2	-0,398910
27,990000	0,2	-0,400462
27,993333	0,2	-0,402392
27,996667	0,2	-0,404891
28,000000	0,2	-0,408145
28,003333	0,2	-0,412062
28,006667	0,2	-0,415996
28,010000	0,2	-0,419176
28,013333	0,2	-0,421394
28,016667	0,2	-0,422835
28,020000	0,2	-0,423666
28,023333	0,2	-0,424205
28,026667	0,2	-0,424910
28,030000	0,2	-0,425970
28,033333	0,2	-0,427184
28,036667	0,2	-0,428303
28,040000	0,2	-0,429229
28,043333	0,2	-0,429931
28,046667	0,2	-0,430442
28,050000	0,2	-0,430887
28,053333	0,2	-0,431388
28,056667	0,2	-0,431991
28,060000	0,2	-0,432573
28,063333	0,2	-0,432800
28,066667	0,2	-0,432404
28,070000	0,2	-0,431405
28,073333	0,2	-0,430057
28,076667	0,2	-0,428832
28,080000	0,2	-0,428310
28,083333	0,2	-0,428838
28,086667	0,2	-0,430373
28,090000	0,2	-0,432716
28,093333	0,2	-0,435682
28,096667	0,2	-0,438843
28,100000	0,2	-0,441342
28,103333	0,2	-0,442360
28,106667	0,2	-0,441838
28,110000	0,2	-0,440576
28,113333	0,2	-0,439459
28,116667	0,2	-0,438718
28,120000	0,2	-0,437978
28,123333	0,2	-0,436816
28,126667	0,2	-0,435197
28,130000	0,2	-0,433447
28,133333	0,2	-0,431870
28,136667	0,2	-0,430623
28,140000	0,2	-0,429863
28,143333	0,2	-0,429777
28,146667	0,2	-0,430333
28,150000	0,2	-0,431268
28,153333	0,2	-0,432479
28,156667	0,2	-0,433999
28,160000	0,2	-0,435686
28,163333	0,2	-0,437322
28,166667	0,2	-0,438621
28,170000	0,2	-0,439198
28,173333	0,2	-0,439010
28,176667	0,2	-0,438572
28,180000	0,2	-0,438423
28,183333	0,2	-0,438606
28,186667	0,2	-0,438735
28,190000	0,2	-0,438438
28,193333	0,2	-0,437668
28,196667	0,2	-0,436569
28,200000	0,2	-0,435356
28,203333	0,2	-0,434309
28,206667	0,2	-0,433455
28,210000	0,2	-0,432512
28,213333	0,2	-0,431283
28,216667	0,2	-0,429923
28,220000	0,2	-0,429058
28,223333	0,2	-0,429468
28,226667	0,2	-0,431216
28,230000	0,2	-0,433475
28,233333	0,2	-0,435374
28,236667	0,2	-0,436568
28,240000	0,2	-0,437096
28,243333	0,2	-0,437329
28,246667	0,2	-0,437930
28,250000	0,2	-0,439388
28,253333	0,2	-0,441652
28,256667	0,2	-0,444268
28,260000	0,2	-0,446762
28,263333	0,2	-0,448938
28,266667	0,2	-0,450940
28,270000	0,2	-0,452905
28,273333	0,2	-0,454551
28,276667	0,2	-0,455431
28,280000	0,2	-0,455511
28,283333	0,2	-0,455208
28,286667	0,2	-0,454873
28,290000	0,2	-0,454599
28,293333	0,2	-0,454434
28,296667	0,2	-0,454434
28,300000	0,2	-0,454811
28,303333	0,2	-0,455920
28,306667	0,2	-0,457734
28,310000	0,2	-0,459783
28,313333	0,2	-0,461663
28,316667	0,2	-0,463210
28,320000	0,2	-0,464416
28,323333	0,2	-0,465412
28,326667	0,2	-0,466422
28,330000	0,2	-0,467599
28,333333	0,2	-0,468937
28,336667	0,2	-0,470378
28,340000	0,2	-0,471871
28,343333	0,2	-0,473249
28,346667	0,2	-0,474288
28,350000	0,2	-0,475031
28,353333	0,2	-0,475839
28,356667	0,2	-0,476991
28,360000	0,2	-0,478332
28,363333	0,2	-0,479508
28,366667	0,2	-0,480410
28,370000	0,2	-0,481150
28,373333	0,2	-0,481849
28,376667	0,2	-0,482692
28,380000	0,2	-0,483819
28,383333	0,2	-0,484976
28,386667	0,2	-0,485626
28,390000	0,2	-0,485599
28,393333	0,2	-0,485203
28,396667	0,2	-0,484599
28,400000	0,2	-0,483770
28,403333	0,2	-0,483186
28,406667	0,2	-0,483545
28,410000	0,2	-0,484819
28,413333	0,2	-0,486331
28,416667	0,2	-0,487631
28,420000	0,2	-0,488760
28,423333	0,2	-0,489809
28,426667	0,2	-0,490570
28,430000	0,2	-0,490744
28,433333	0,2	-0,490454
28,436667	0,2	-0,490289
28,440000	0,2	-0,490689
28,443333	0,2	-0,491607
28,446667	0,2	-0,492745
28,450000	0,2	-0,494008
28,453333	0,2	-0,495706
28,456667	0,2	-0,498071
28,460000	0,2	-0,500793
28,463333	0,2	-0,503355
28,466667	0,2	-0,505452
28,470000	0,2	-0,506979
28,473333	0,2	-0,507879
28,476667	0,2	-0,508007
28,480000	0,2	-0,507299
28,483333	0,2	-0,506048
28,486667	0,2	-0,504778
28,490000	0,2	-0,503975
28,493333	0,2	-0,503853
28,496667	0,2	-0,504063
28,500000	0,2	-0,503857
28,503333	0,2	-0,502845
28,506667	0,2	-0,501388
28,510000	0,2	-0,500111
28,513333	0,2	-0,499332
28,516667	0,2	-0,499015
28,520000	0,2	-0,498901
28,523333	0,2	-0,498557
28,526667	0,2	-0,497600
28,530000	0,2	-0,496086
28,533333	0,2	-0,494372
28,536667	0,2	-0,492547
28,540000	0,2	-0,490335
28,543333	0,2	-0,487598
28,546667	0,2	-0,484748
28,550000	0,2	-0,482410
28,553333	0,2	-0,480845
28,556667	0,2	-0,479926
28,560000	0,2	-0,479216
28,563333	0,2	-0,478043
28,566667	0,2	-0,475969
28,570000	0,2	-0,473080
28,573333	0,2	-0,469785
28,576667	0,2	-0,466369
28,580000	0,2	-0,462695
28,583333	0,2	-0,458483
28,586667	0,2	-0,453648
28,590000	0,2	-0,448307
28,593333	0,2	-0,442788
28,596667	0,2	-0,437421
28,600000	0,2	-0,432130
28,603333	0,2	-0,426466
28,606667	0,2	-0,419993
28,610000	0,2	-0,412696
28,613333	0,2	-0,405142
28,616667	0,2	-0,398041
28,620000	0,2	-0,391808
28,623333	0,2	-0,386581
28,626667	0,2	-0,382223
28,630000	0,2	-0,378367
28,633333	0,2	-0,374782
28,636667	0,2	-0,371627
28,640000	0,2	-0,369229
28,643333	0,2	-0,367690
28,646667	0,2	-0,366788
28,650000	0,2	-0,366087
28,653333	0,2	-0,365197
28,656667	0,2	-0,364205
28,660000	0,2	-0,363729
28,663333	0,2	-0,364221
28,666667	0,2	-0,365438
28,670000	0,2	-0,366817
28,673333	0,2	-0,368001
28,676667	0,2	-0,369029
28,680000	0,2	-0,370257
28,683333	0,2	-0,372007
28,686667	0,2	-0,374319
28,690000	0,2	-0,376950
28,693333	0,2	-0,379446
28,696667	0,2	-0,381435
28,700000	0,2	-0,382953
28,703333	0,2	-0,384256
28,706667	0,2	-0,385249
28,710000	0,2	-0,385554
28,713333	0,2	-0,385328
28,716667	0,2	-0,385480
28,720000	0,2	-0,386723
28,723333	0,2	-0,388714
28,726667	0,2	-0,390366
28,730000	0,2	-0,390761
28,733333	0,2	-0,389673
28,736667	0,2	-0,387474
28,740000	0,2	-0,384666
28,743333	0,2	-0,381775
28,746667	0,2	-0,379581
28,750000	0,2	-0,378822
28,753333	0,2	-0,379605
28,756667	0,2	-0,381369
28,760000	0,2	-0,383358
28,763333	0,2	-0,385087
28,766667	0,2	-0,386494
28,770000	0,2	-0,387875
28,773333	0,2	-0,389654
28,776667	0,2	-0,392080
28,780000	0,2	-0,395169
28,783333	0,2	-0,398854
28,786667	0,2	-0,403194
28,790000	0,2	-0,408421
28,793333	0,2	-0,414674
28,796667	0,2	-0,421571
28,800000	0,2	-0,428102
28,803333	0,2	-0,433325
28,806667	0,2	-0,437228
28,810000	0,2	-0,440689
28,813333	0,2	-0,444715
28,816667	0,2	-0,449690
28,820000	0,2	-0,455072
28,823333	0,2	-0,459835
28,826667	0,2	-0,463468
28,830000	0,2	-0,466396
28,833333	0,2	-0,469165
28,836667	0,2	-0,471657
28,840000	0,2	-0,473497
28,843333	0,2	-0,474645
28,846667	0,2	-0,475389
28,850000	0,2	-0,476263
28,853333	0,2	-0,477966
28,856667	0,2	-0,480882
28,860000	0,2	-0,484590
28,863333	0,2	-0,488142
28,866667	0,2	-0,490776
28,870000	0,2	-0,492231
28,873333	0,2	-0,492580
28,876667	0,2	-0,492199
28,880000	0,2	-0,491736
28,883333	0,2	-0,491575
28,886667	0,2	-0,491511
28,890000	0,2	-0,491117
28,893333	0,2	-0,490144
28,896667	0,2	-0,488597
28,900000	0,2	-0,486629
28,903333	0,2	-0,484443
28,906667	0,2	-0,482219
28,910000	0,2	-0,480009
28,913333	0,2	-0,477882
28,916667	0,2	-0,476043
28,920000	0,2	-0,474616
28,923333	0,2	-0,473556
28,926667	0,2	-0,472781
28,930000	0,2	-0,472088
28,933333	0,2	-0,471130
28,936667	0,2	-0,469730
28,940000	0,2	-0,467924
28,943333	0,2	-0,465738
28,946667	0,2	-0,463226
28,950000	0,2	-0,460632
28,953333	0,2	-0,458245
28,956667	0,2	-0,455980
28,960000	0,2	-0,453342
28,963333	0,2	-0,450091
28,966667	0,2	-0,446529
28,970000	0,2	-0,443049
28,973333	0,2	-0,439875
28,976667	0,2	-0,437002
28,980000	0,2	-0,434045
28,983333	0,2	-0,430411
28,986667	0,2	-0,425820
28,990000	0,2	-0,420636
28,993333	0,2	-0,415494
28,996667	0,2	-0,410629
29,000000	0,2	-0,405774
29,003333	0,2	-0,400671
29,006667	0,2	-0,395583
29,010000	0,2	-0,391128
29,013333	0,2	-0,387658
29,016667	0,2	-0,385046
29,020000	0,2	-0,382834
29,023333	0,2	-0,380403
29,026667	0,2	-0,377375
29,030000	0,2	-0,374016
29,033333	0,2	-0,371086
29,036667	0,2	-0,369259
29,040000	0,2	-0,368606
29,043333	0,2	-0,368365
29,046667	0,2	-0,367335
29,050000	0,2	-0,364781
29,053333	0,2	-0,360934
29,056667	0,2	-0,356602
29,060000	0,2	-0,352724
29,063333	0,2	-0,350323
29,066667	0,2	-0,349921
29,070000	0,2	-0,350847
29,073333	0,2	-0,351742
29,076667	0,2	-0,351533
29,080000	0,2	-0,349817
29,083333	0,2	-0,346799
29,086667	0,2	-0,343079
29,090000	0,2	-0,339463
29,093333	0,2	-0,336663
29,096667	0,2	-0,334799
29,100000	0,2	-0,333421
29,103333	0,2	-0,332074
29,106667	0,2	-0,330639
29,110000	0,2	-0,329186
29,113333	0,2	-0,327662
29,116667	0,2	-0,325936
29,120000	0,2	-0,324096
29,123333	0,2	-0,322432
29,126667	0,2	-0,321224
29,130000	0,2	-0,320638
29,133333	0,2	-0,320636
29,136667	0,2	-0,320886
29,140000	0,2	-0,320904
29,143333	0,2	-0,320471
29,146667	0,2	-0,319914
29,150000	0,2	-0,319839
29,153333	0,2	-0,320469
29,156667	0,2	-0,321321
29,160000	0,2	-0,321749
29,163333	0,2	-0,321813
29,166667	0,2	-0,322402
29,170000	0,2	-0,324308
29,173333	0,2	-0,327283
29,176667	0,2	-0,330489
29,180000	0,2	-0,333781
29,183333	0,2	-0,337731
29,186667	0,2	-0,342561
29,190000	0,2	-0,347782
29,193333	0,2	-0,352760
29,196667	0,2	-0,357458
29,200000	0,2	-0,362598
29,203333	0,2	-0,368878
29,206667	0,2	-0,376113
29,210000	0,2	-0,383339
29,213333	0,2	-0,389673
29,216667	0,2	-0,395059
29,220000	0,2	-0,400138
29,223333	0,2	-0,405417
29,226667	0,2	-0,410828
29,230000	0,2	-0,416171
29,233333	0,2	-0,421588
29,236667	0,2	-0,427394
29,240000	0,2	-0,433765
29,243333	0,2	-0,440620
29,246667	0,2	-0,447637
29,250000	0,2	-0,454402
29,253333	0,2	-0,460518
29,256667	0,2	-0,465706
29,260000	0,2	-0,470119
29,263333	0,2	-0,474259
29,266667	0,2	-0,478467
29,270000	0,2	-0,482819
29,273333	0,2	-0,487258
29,276667	0,2	-0,491557
29,280000	0,2	-0,495488
29,283333	0,2	-0,498923
29,286667	0,2	-0,501504
29,290000	0,2	-0,502729
29,293333	0,2	-0,502525
29,296667	0,2	-0,501421
29,300000	0,2	-0,500336
29,303333	0,2	-0,500244
29,306667	0,2	-0,501474
29,310000	0,2	-0,503279
29,313333	0,2	-0,504473
29,316667	0,2	-0,504293
29,320000	0,2	-0,502767
29,323333	0,2	-0,500564
29,326667	0,2	-0,498413
29,330000	0,2	-0,496614
29,333333	0,2	-0,495140
29,336667	0,2	-0,494076
29,340000	0,2	-0,493764
29,343333	0,2	-0,494453
29,346667	0,2	-0,496013
29,350000	0,2	-0,498087
29,353333	0,2	-0,500353
29,356667	0,2	-0,502615
29,360000	0,2	-0,504658
29,363333	0,2	-0,505871
29,366667	0,2	-0,505343
29,370000	0,2	-0,502706
29,373333	0,2	-0,498693
29,376667	0,2	-0,494742
29,380000	0,2	-0,491978
29,383333	0,2	-0,490436
29,386667	0,2	-0,489361
29,390000	0,2	-0,488111
29,393333	0,2	-0,486539
29,396667	0,2	-0,484707
29,400000	0,2	-0,482526
29,403333	0,2	-0,479725
29,406667	0,2	-0,476006
29,410000	0,2	-0,471158
29,413333	0,2	-0,465188
29,416667	0,2	-0,458287
29,420000	0,2	-0,450580
29,423333	0,2	-0,442060
29,426667	0,2	-0,432636
29,430000	0,2	-0,422178
29,433333	0,2	-0,410794
29,436667	0,2	-0,399144
29,440000	0,2	-0,388025
29,443333	0,2	-0,377535
29,446667	0,2	-0,367000
29,450000	0,2	-0,355642
29,453333	0,2	-0,343174
29,456667	0,2	-0,329830
29,460000	0,2	-0,316215
29,463333	0,2	-0,303289
29,466667	0,2	-0,291946
29,470000	0,2	-0,282552
29,473333	0,2	-0,275197
29,476667	0,2	-0,269918
29,480000	0,2	-0,266510
29,483333	0,2	-0,264682
29,486667	0,2	-0,264421
29,490000	0,2	-0,265789
29,493333	0,2	-0,268530
29,496667	0,2	-0,272149
29,500000	0,2	-0,276342
29,503333	0,2	-0,281439
29,506667	0,2	-0,288227
29,510000	0,2	-0,296974
29,513333	0,2	-0,306960
29,516667	0,2	-0,317214
29,520000	0,2	-0,327496
29,523333	0,2	-0,338367
29,526667	0,2	-0,350328
29,530000	0,2	-0,363176
29,533333	0,2	-0,376241
29,536667	0,2	-0,388752
29,540000	0,2	-0,400040
29,543333	0,2	-0,409704
29,546667	0,2	-0,417629
29,550000	0,2	-0,424025
29,553333	0,2	-0,429615
29,556667	0,2	-0,435305
29,560000	0,2	-0,441544
29,563333	0,2	-0,448196
29,566667	0,2	-0,454787
29,570000	0,2	-0,460780
29,573333	0,2	-0,465926
29,576667	0,2	-0,470239
29,580000	0,2	-0,473763
29,583333	0,2	-0,476881
29,586667	0,2	-0,480341
29,590000	0,2	-0,484516
29,593333	0,2	-0,489191
29,596667	0,2	-0,493749
29,600000	0,2	-0,497105
29,603333	0,2	-0,498309
29,606667	0,2	-0,497484
29,610000	0,2	-0,495652
29,613333	0,2	-0,493927
29,616667	0,2	-0,492961
29,620000	0,2	-0,492730
29,623333	0,2	-0,492860
29,626667	0,2	-0,493213
29,630000	0,2	-0,493993
29,633333	0,2	-0,495402
29,636667	0,2	-0,497298
29,640000	0,2	-0,499225
29,643333	0,2	-0,500819
29,646667	0,2	-0,502020
29,650000	0,2	-0,502862
29,653333	0,2	-0,503243
29,656667	0,2	-0,503051
29,660000	0,2	-0,502597
29,663333	0,2	-0,502664
29,666667	0,2	-0,503824
29,670000	0,2	-0,505814
29,673333	0,2	-0,507699
29,676667	0,2	-0,508532
29,680000	0,2	-0,507881
29,683333	0,2	-0,505939
29,686667	0,2	-0,503378
29,690000	0,2	-0,501019
29,693333	0,2	-0,499386
29,696667	0,2	-0,498557
29,700000	0,2	-0,498442
29,703333	0,2	-0,498951
29,706667	0,2	-0,499765
29,710000	0,2	-0,500379
29,713333	0,2	-0,500582
29,716667	0,2	-0,500481
29,720000	0,2	-0,500222
29,723333	0,2	-0,500031
29,726667	0,2	-0,500214
29,730000	0,2	-0,500826
29,733333	0,2	-0,501550
29,736667	0,2	-0,501910
29,740000	0,2	-0,501658
29,743333	0,2	-0,501220
29,746667	0,2	-0,501459
29,750000	0,2	-0,502747
29,753333	0,2	-0,504575
29,756667	0,2	-0,506146
29,760000	0,2	-0,506974
29,763333	0,2	-0,506864
29,766667	0,2	-0,505755
29,770000	0,2	-0,503747
29,773333	0,2	-0,501037
29,776667	0,2	-0,497914
29,780000	0,2	-0,494847
29,783333	0,2	-0,492219
29,786667	0,2	-0,490044
29,790000	0,2	-0,488248
29,793333	0,2	-0,486988
29,796667	0,2	-0,486445
29,800000	0,2	-0,486542
29,803333	0,2	-0,486833
29,806667	0,2	-0,486539
29,810000	0,2	-0,485077
29,813333	0,2	-0,482660
29,816667	0,2	-0,480080
29,820000	0,2	-0,477988
29,823333	0,2	-0,476462
29,826667	0,2	-0,475119
29,830000	0,2	-0,473608
29,833333	0,2	-0,472247
29,836667	0,2	-0,471825
29,840000	0,2	-0,472395
29,843333	0,2	-0,472948
29,846667	0,2	-0,472510
29,850000	0,2	-0,470876
29,853333	0,2	-0,468433
29,856667	0,2	-0,465806
29,860000	0,2	-0,463564
29,863333	0,2	-0,461985
29,866667	0,2	-0,461160
29,870000	0,2	-0,461324
29,873333	0,2	-0,462948
29,876667	0,2	-0,466120
29,880000	0,2	-0,469957
29,883333	0,2	-0,473185
29,886667	0,2	-0,475097
29,890000	0,2	-0,475710
29,893333	0,2	-0,475475
29,896667	0,2	-0,475028
29,900000	0,2	-0,475038
29,903333	0,2	-0,476009
29,906667	0,2	-0,477920
29,910000	0,2	-0,480242
29,913333	0,2	-0,482545
29,916667	0,2	-0,484881
29,920000	0,2	-0,487544
29,923333	0,2	-0,490645
29,926667	0,2	-0,493864
29,930000	0,2	-0,496734
29,933333	0,2	-0,499080
29,936667	0,2	-0,500974
29,940000	0,2	-0,502640
29,943333	0,2	-0,504501
29,946667	0,2	-0,506900
29,950000	0,2	-0,509791
29,953333	0,2	-0,512832
29,956667	0,2	-0,515607
29,960000	0,2	-0,517826
29,963333	0,2	-0,519584
29,966667	0,2	-0,521313
29,970000	0,2	-0,523370
29,973333	0,2	-0,525847
29,976667	0,2	-0,528678
29,980000	0,2	-0,531633
29,983333	0,2	-0,534326
29,986667	0,2	-0,536380
29,990000	0,2	-0,537692
29,993333	0,2	-0,538477
29,996667	0,2	-0,538871
30,000000	0,2	-0,538774
30,003333	0,2	-0,538272
30,006667	0,2	-0,537759
30,010000	0,2	-0,537654
30,013333	0,2	-0,538074
30,016667	0,2	-0,538643
30,020000	0,2	-0,538931
30,023333	0,2	-0,539106
30,026667	0,2	-0,539760
30,030000	0,2	-0,541332
30,033333	0,2	-0,543819
30,036667	0,2	-0,546639
30,040000	0,2	-0,548902
30,043333	0,2	-0,550070
30,046667	0,2	-0,550191
30,050000	0,2	-0,549723
30,053333	0,2	-0,549410
30,056667	0,2	-0,549977
30,060000	0,2	-0,551522
30,063333	0,2	-0,553393
30,066667	0,2	-0,554831
30,070000	0,2	-0,555512
30,073333	0,2	-0,555424
30,076667	0,2	-0,554638
30,080000	0,2	-0,553358
30,083333	0,2	-0,551860
30,086667	0,2	-0,550336
30,090000	0,2	-0,548986
30,093333	0,2	-0,547904
30,096667	0,2	-0,546750
30,100000	0,2	-0,544916
30,103333	0,2	-0,542098
30,106667	0,2	-0,538711
30,110000	0,2	-0,535748
30,113333	0,2	-0,534028
30,116667	0,2	-0,533619
30,120000	0,2	-0,534218
30,123333	0,2	-0,535703
30,126667	0,2	-0,537861
30,130000	0,2	-0,540021
30,133333	0,2	-0,541460
30,136667	0,2	-0,542062
30,140000	0,2	-0,542390
30,143333	0,2	-0,542989
30,146667	0,2	-0,543680
30,150000	0,2	-0,543816
30,153333	0,2	-0,543031
30,156667	0,2	-0,541450
30,160000	0,2	-0,539578
30,163333	0,2	-0,538084
30,166667	0,2	-0,537290
30,170000	0,2	-0,536976
30,173333	0,2	-0,536729
30,176667	0,2	-0,536301
30,180000	0,2	-0,535744
30,183333	0,2	-0,535338
30,186667	0,2	-0,535447
30,190000	0,2	-0,536401
30,193333	0,2	-0,538102
30,196667	0,2	-0,539846
30,200000	0,2	-0,540986
30,203333	0,2	-0,541561
30,206667	0,2	-0,542071
30,210000	0,2	-0,543085
30,213333	0,2	-0,544875
30,216667	0,2	-0,546999
30,220000	0,2	-0,548632
30,223333	0,2	-0,549371
30,226667	0,2	-0,549423
30,230000	0,2	-0,549103
30,233333	0,2	-0,548458
30,236667	0,2	-0,547429
30,240000	0,2	-0,546141
30,243333	0,2	-0,544764
30,246667	0,2	-0,543384
30,250000	0,2	-0,542208
30,253333	0,2	-0,541615
30,256667	0,2	-0,541903
30,260000	0,2	-0,543107
30,263333	0,2	-0,545002
30,266667	0,2	-0,547125
30,270000	0,2	-0,548846
30,273333	0,2	-0,549684
30,276667	0,2	-0,549537
30,280000	0,2	-0,548570
30,283333	0,2	-0,547108
30,286667	0,2	-0,545578
30,290000	0,2	-0,544242
30,293333	0,2	-0,543083
30,296667	0,2	-0,542118
30,300000	0,2	-0,541561
30,303333	0,2	-0,541467
30,306667	0,2	-0,541599
30,310000	0,2	-0,541800
30,313333	0,2	-0,542028
30,316667	0,2	-0,542097
30,320000	0,2	-0,541870
30,323333	0,2	-0,541431
30,326667	0,2	-0,540949
30,330000	0,2	-0,540714
30,333333	0,2	-0,541094
30,336667	0,2	-0,542316
30,340000	0,2	-0,544509
30,343333	0,2	-0,547580
30,346667	0,2	-0,550766
30,350000	0,2	-0,552966
30,353333	0,2	-0,553771
30,356667	0,2	-0,553716
30,360000	0,2	-0,553513
30,363333	0,2	-0,553250
30,366667	0,2	-0,552339
30,370000	0,2	-0,550296
30,373333	0,2	-0,547534
30,376667	0,2	-0,545201
30,380000	0,2	-0,544098
30,383333	0,2	-0,543989
30,386667	0,2	-0,544052
30,390000	0,2	-0,543763
30,393333	0,2	-0,543261
30,396667	0,2	-0,543048
30,400000	0,2	-0,543332
30,403333	0,2	-0,543699
30,406667	0,2	-0,543523
30,410000	0,2	-0,542621
30,413333	0,2	-0,541311
30,416667	0,2	-0,540047
30,420000	0,2	-0,539296
30,423333	0,2	-0,539358
30,426667	0,2	-0,540048
30,430000	0,2	-0,540968
30,433333	0,2	-0,542011
30,436667	0,2	-0,543258
30,440000	0,2	-0,544613
30,443333	0,2	-0,545782
30,446667	0,2	-0,546663
30,450000	0,2	-0,547604
30,453333	0,2	-0,548931
30,456667	0,2	-0,550446
30,460000	0,2	-0,551667
30,463333	0,2	-0,552203
30,466667	0,2	-0,551822
30,470000	0,2	-0,550606
30,473333	0,2	-0,549054
30,476667	0,2	-0,547733
30,480000	0,2	-0,546973
30,483333	0,2	-0,546809
30,486667	0,2	-0,546867
30,490000	0,2	-0,546640
30,493333	0,2	-0,546154
30,496667	0,2	-0,545971
30,500000	0,2	-0,546486
30,503333	0,2	-0,547515
30,506667	0,2	-0,548552
30,510000	0,2	-0,549239
30,513333	0,2	-0,549528
30,516667	0,2	-0,549603
30,520000	0,2	-0,549762
30,523333	0,2	-0,550251
30,526667	0,2	-0,551097
30,530000	0,2	-0,552144
30,533333	0,2	-0,553203
30,536667	0,2	-0,554112
30,540000	0,2	-0,554640
30,543333	0,2	-0,554419
30,546667	0,2	-0,553086
30,550000	0,2	-0,550652
30,553333	0,2	-0,547787
30,556667	0,2	-0,545537
30,560000	0,2	-0,544664
30,563333	0,2	-0,545134
30,566667	0,2	-0,546205
30,570000	0,2	-0,547178
30,573333	0,2	-0,547808
30,576667	0,2	-0,547993
30,580000	0,2	-0,547777
30,583333	0,2	-0,547459
30,586667	0,2	-0,547227
30,590000	0,2	-0,547037
30,593333	0,2	-0,546805
30,596667	0,2	-0,546525
30,600000	0,2	-0,546352
30,603333	0,2	-0,546429
30,606667	0,2	-0,546648
30,610000	0,2	-0,546944
30,613333	0,2	-0,547584
30,616667	0,2	-0,548666
30,620000	0,2	-0,549725
30,623333	0,2	-0,550181
30,626667	0,2	-0,549850
30,630000	0,2	-0,548935
30,633333	0,2	-0,547841
30,636667	0,2	-0,546956
30,640000	0,2	-0,546371
30,643333	0,2	-0,545726
30,646667	0,2	-0,544596
30,650000	0,2	-0,543152
30,653333	0,2	-0,542188
30,656667	0,2	-0,542324
30,660000	0,2	-0,543374
30,663333	0,2	-0,544680
30,666667	0,2	-0,545853
30,670000	0,2	-0,546941
30,673333	0,2	-0,548006
30,676667	0,2	-0,548904
30,680000	0,2	-0,549500
30,683333	0,2	-0,549892
30,686667	0,2	-0,550237
30,690000	0,2	-0,550380
30,693333	0,2	-0,550017
30,696667	0,2	-0,549154
30,700000	0,2	-0,548080
30,703333	0,2	-0,546962
30,706667	0,2	-0,545809
30,710000	0,2	-0,544706
30,713333	0,2	-0,543544
30,716667	0,2	-0,541880
30,720000	0,2	-0,539518
30,723333	0,2	-0,536763
30,726667	0,2	-0,533998
30,730000	0,2	-0,531274
30,733333	0,2	-0,528242
30,736667	0,2	-0,524389
30,740000	0,2	-0,519468
30,743333	0,2	-0,513774
30,746667	0,2	-0,507868
30,750000	0,2	-0,502331
30,753333	0,2	-0,497903
30,756667	0,2	-0,495247
30,760000	0,2	-0,494288
30,763333	0,2	-0,494083
30,766667	0,2	-0,493441
30,770000	0,2	-0,491779
30,773333	0,2	-0,489421
30,776667	0,2	-0,487022
30,780000	0,2	-0,484811
30,783333	0,2	-0,482621
30,786667	0,2	-0,480455
30,790000	0,2	-0,478627
30,793333	0,2	-0,477471
30,796667	0,2	-0,477276
30,800000	0,2	-0,478229
30,803333	0,2	-0,480178
30,806667	0,2	-0,482852
30,810000	0,2	-0,486204
30,813333	0,2	-0,490313
30,816667	0,2	-0,495118
30,820000	0,2	-0,500337
30,823333	0,2	-0,505658
30,826667	0,2	-0,510904
30,830000	0,2	-0,515869
30,833333	0,2	-0,520223
30,836667	0,2	-0,523773
30,840000	0,2	-0,526704
30,843333	0,2	-0,529489
30,846667	0,2	-0,532488
30,850000	0,2	-0,535669
30,853333	0,2	-0,538840
30,856667	0,2	-0,541944
30,860000	0,2	-0,544896
30,863333	0,2	-0,547451
30,866667	0,2	-0,549428
30,870000	0,2	-0,550709
30,873333	0,2	-0,551183
30,876667	0,2	-0,550952
30,880000	0,2	-0,550375
30,883333	0,2	-0,549900
30,886667	0,2	-0,549864
30,890000	0,2	-0,550147
30,893333	0,2	-0,550175
30,896667	0,2	-0,549455
30,900000	0,2	-0,548108
30,903333	0,2	-0,546909
30,906667	0,2	-0,546757
30,910000	0,2	-0,548060
30,913333	0,2	-0,550458
30,916667	0,2	-0,552893
30,920000	0,2	-0,554144
30,923333	0,2	-0,553598
30,926667	0,2	-0,551469
30,930000	0,2	-0,548335
30,933333	0,2	-0,544706
30,936667	0,2	-0,541091
30,940000	0,2	-0,538034
30,943333	0,2	-0,535684
30,946667	0,2	-0,533651
30,950000	0,2	-0,531459
30,953333	0,2	-0,528936
30,956667	0,2	-0,526189
30,960000	0,2	-0,523327
30,963333	0,2	-0,520410
30,966667	0,2	-0,517585
30,970000	0,2	-0,515219
30,973333	0,2	-0,513809
30,976667	0,2	-0,513551
30,980000	0,2	-0,514211
30,983333	0,2	-0,515488
30,986667	0,2	-0,517063
30,990000	0,2	-0,518478
30,993333	0,2	-0,519432
30,996667	0,2	-0,520080
31,000000	0,2	-0,520662
31,003333	0,2	-0,520978
31,006667	0,2	-0,520574
31,010000	0,2	-0,519416
31,013333	0,2	-0,518140
31,016667	0,2	-0,517538
31,020000	0,2	-0,518015
31,023333	0,2	-0,519487
31,026667	0,2	-0,521525
31,030000	0,2	-0,523593
31,033333	0,2	-0,525370
31,036667	0,2	-0,527003
31,040000	0,2	-0,528913
31,043333	0,2	-0,531308
31,046667	0,2	-0,534225
31,050000	0,2	-0,537872
31,053333	0,2	-0,542385
31,056667	0,2	-0,547219
31,060000	0,2	-0,551221
31,063333	0,2	-0,553583
31,066667	0,2	-0,554578
31,070000	0,2	-0,555061
31,073333	0,2	-0,555549
31,076667	0,2	-0,556241
31,080000	0,2	-0,557392
31,083333	0,2	-0,559048
31,086667	0,2	-0,560765
31,090000	0,2	-0,561964
31,093333	0,2	-0,562328
31,096667	0,2	-0,561879
31,100000	0,2	-0,560968
31,103333	0,2	-0,560127
31,106667	0,2	-0,559790
31,110000	0,2	-0,560007
31,113333	0,2	-0,560425
31,116667	0,2	-0,560711
31,120000	0,2	-0,560933
31,123333	0,2	-0,561506
31,126667	0,2	-0,562623
31,130000	0,2	-0,563844
31,133333	0,2	-0,564569
31,136667	0,2	-0,564637
31,140000	0,2	-0,564416
31,143333	0,2	-0,564543
31,146667	0,2	-0,565305
31,150000	0,2	-0,566330
31,153333	0,2	-0,567085
31,156667	0,2	-0,567383
31,160000	0,2	-0,567308
31,163333	0,2	-0,566886
31,166667	0,2	-0,566000
31,170000	0,2	-0,564798
31,173333	0,2	-0,564008
31,176667	0,2	-0,564499
31,180000	0,2	-0,566544
31,183333	0,2	-0,569419
31,186667	0,2	-0,571776
31,190000	0,2	-0,572703
31,193333	0,2	-0,572237
31,196667	0,2	-0,570917
31,200000	0,2	-0,569433
31,203333	0,2	-0,568622
31,206667	0,2	-0,569056
31,210000	0,2	-0,570571
31,213333	0,2	-0,572636
31,216667	0,2	-0,574943
31,220000	0,2	-0,577348
31,223333	0,2	-0,579570
31,226667	0,2	-0,581217
31,230000	0,2	-0,582080
31,233333	0,2	-0,582301
31,236667	0,2	-0,581974
31,240000	0,2	-0,580921
31,243333	0,2	-0,579268
31,246667	0,2	-0,577663
31,250000	0,2	-0,576602
31,253333	0,2	-0,576036
31,256667	0,2	-0,575663
31,260000	0,2	-0,575345
31,263333	0,2	-0,575127
31,266667	0,2	-0,574873
31,270000	0,2	-0,574317
31,273333	0,2	-0,573733
31,276667	0,2	-0,574030
31,280000	0,2	-0,575821
31,283333	0,2	-0,578715
31,286667	0,2	-0,581601
31,290000	0,2	-0,583456
31,293333	0,2	-0,583883
31,296667	0,2	-0,583125
31,300000	0,2	-0,581891
31,303333	0,2	-0,581049
31,306667	0,2	-0,581078
31,310000	0,2	-0,581895
31,313333	0,2	-0,583121
31,316667	0,2	-0,584245
31,320000	0,2	-0,584861
31,323333	0,2	-0,584957
31,326667	0,2	-0,584687
31,330000	0,2	-0,584019
31,333333	0,2	-0,582885
31,336667	0,2	-0,581466
31,340000	0,2	-0,580043
31,343333	0,2	-0,578595
31,346667	0,2	-0,576956
31,350000	0,2	-0,575287
31,353333	0,2	-0,574002
31,356667	0,2	-0,573514
31,360000	0,2	-0,574031
31,363333	0,2	-0,575282
31,366667	0,2	-0,576479
31,370000	0,2	-0,576618
31,373333	0,2	-0,575078
31,376667	0,2	-0,572165
31,380000	0,2	-0,568774
31,383333	0,2	-0,565674
31,386667	0,2	-0,563123
31,390000	0,2	-0,560584
31,393333	0,2	-0,557052
31,396667	0,2	-0,551867
31,400000	0,2	-0,544832
31,403333	0,2	-0,535839
31,406667	0,2	-0,524856
31,410000	0,2	-0,512188
31,413333	0,2	-0,498424
31,416667	0,2	-0,484000
31,420000	0,2	-0,469036
31,423333	0,2	-0,453570
31,426667	0,2	-0,437746
31,430000	0,2	-0,421715
31,433333	0,2	-0,405354
31,436667	0,2	-0,388420
31,440000	0,2	-0,370926
31,443333	0,2	-0,353002
31,446667	0,2	-0,334662
31,450000	0,2	-0,315810
31,453333	0,2	-0,296222
31,456667	0,2	-0,275616
31,460000	0,2	-0,253960
31,463333	0,2	-0,231715
31,466667	0,2	-0,209559
31,470000	0,2	-0,187885
31,473333	0,2	-0,166752
31,476667	0,2	-0,146244
31,480000	0,2	-0,126694
31,483333	0,2	-0,108523
31,486667	0,2	-0,091975
31,490000	0,2	-0,077295
31,493333	0,2	-0,065047
31,496667	0,2	-0,055909
31,500000	0,2	-0,050235
31,503333	0,2	-0,047830
31,506667	0,2	-0,048165
31,510000	0,2	-0,051009
31,513333	0,2	-0,056651
31,516667	0,2	-0,065267
31,520000	0,2	-0,076523
31,523333	0,2	-0,090022
31,526667	0,2	-0,105583
31,530000	0,2	-0,123006
31,533333	0,2	-0,141939
31,536667	0,2	-0,161913
31,540000	0,2	-0,182368
31,543333	0,2	-0,202628
31,546667	0,2	-0,222060
31,550000	0,2	-0,240371
31,553333	0,2	-0,257623
31,556667	0,2	-0,274067
31,560000	0,2	-0,289945
31,563333	0,2	-0,305138
31,566667	0,2	-0,319120
31,570000	0,2	-0,331417
31,573333	0,2	-0,342071
31,576667	0,2	-0,351643
31,580000	0,2	-0,360682
31,583333	0,2	-0,369222
31,586667	0,2	-0,376856
31,590000	0,2	-0,383134
31,593333	0,2	-0,388041
31,596667	0,2	-0,392147
31,600000	0,2	-0,396111
31,603333	0,2	-0,400007
31,606667	0,2	-0,403298
31,610000	0,2	-0,405397
31,613333	0,2	-0,405979
31,616667	0,2	-0,404985
31,620000	0,2	-0,402725
31,623333	0,2	-0,399833
31,626667	0,2	-0,397063
31,630000	0,2	-0,394998
31,633333	0,2	-0,393734
31,636667	0,2	-0,392908
31,640000	0,2	-0,392319
31,643333	0,2	-0,392429
31,646667	0,2	-0,393757
31,650000	0,2	-0,395948
31,653333	0,2	-0,398113
31,656667	0,2	-0,399846
31,660000	0,2	-0,401338
31,663333	0,2	-0,402935
31,666667	0,2	-0,405120
31,670000	0,2	-0,408544
31,673333	0,2	-0,413666
31,676667	0,2	-0,420500
31,680000	0,2	-0,428686
31,683333	0,2	-0,437688
31,686667	0,2	-0,446904
31,690000	0,2	-0,455792
31,693333	0,2	-0,464090
31,696667	0,2	-0,471736
31,700000	0,2	-0,478584
31,703333	0,2	-0,484639
31,706667	0,2	-0,490328
31,710000	0,2	-0,495971
31,713333	0,2	-0,501100
31,716667	0,2	-0,504796
31,720000	0,2	-0,506526
31,723333	0,2	-0,506508
31,726667	0,2	-0,505634
31,730000	0,2	-0,504916
31,733333	0,2	-0,504582
31,736667	0,2	-0,503964
31,740000	0,2	-0,502473
31,743333	0,2	-0,500403
31,746667	0,2	-0,498658
31,750000	0,2	-0,497843
31,753333	0,2	-0,497722
31,756667	0,2	-0,497434
31,760000	0,2	-0,496200
31,763333	0,2	-0,493979
31,766667	0,2	-0,491414
31,770000	0,2	-0,489069
31,773333	0,2	-0,486885
31,776667	0,2	-0,484513
31,780000	0,2	-0,481819
31,783333	0,2	-0,478943
31,786667	0,2	-0,476202
31,790000	0,2	-0,473938
31,793333	0,2	-0,472207
31,796667	0,2	-0,470583
31,800000	0,2	-0,468600
31,803333	0,2	-0,466432
31,806667	0,2	-0,464815
31,810000	0,2	-0,464452
31,813333	0,2	-0,465632
31,816667	0,2	-0,468021
31,820000	0,2	-0,470861
31,823333	0,2	-0,473562
31,826667	0,2	-0,476053
31,830000	0,2	-0,478784
31,833333	0,2	-0,482415
31,836667	0,2	-0,487367
31,840000	0,2	-0,493617
31,843333	0,2	-0,500565
31,846667	0,2	-0,507115
31,850000	0,2	-0,512374
31,853333	0,2	-0,516305
31,856667	0,2	-0,519646
31,860000	0,2	-0,523346
31,863333	0,2	-0,527972
31,866667	0,2	-0,533333
31,870000	0,2	-0,538588
31,873333	0,2	-0,542855
31,876667	0,2	-0,545745
31,880000	0,2	-0,547383
31,883333	0,2	-0,548185
31,886667	0,2	-0,548609
31,890000	0,2	-0,549144
31,893333	0,2	-0,550436
31,896667	0,2	-0,552886
31,900000	0,2	-0,556112
31,903333	0,2	-0,559221
31,906667	0,2	-0,561621
31,910000	0,2	-0,563376
31,913333	0,2	-0,564715
31,916667	0,2	-0,565540
31,920000	0,2	-0,565710
31,923333	0,2	-0,565478
31,926667	0,2	-0,565220
31,930000	0,2	-0,565090
31,933333	0,2	-0,565202
31,936667	0,2	-0,565583
31,940000	0,2	-0,565854
31,943333	0,2	-0,565646
31,946667	0,2	-0,565199
31,950000	0,2	-0,565137
31,953333	0,2	-0,565670
31,956667	0,2	-0,566292
31,960000	0,2	-0,566326
31,963333	0,2	-0,565515
31,966667	0,2	-0,563983
31,970000	0,2	-0,561944
31,973333	0,2	-0,559601
31,976667	0,2	-0,557144
31,980000	0,2	-0,554720
31,983333	0,2	-0,552542
31,986667	0,2	-0,550952
31,990000	0,2	-0,550271
31,993333	0,2	-0,550712
31,996667	0,2	-0,552300
32,000000	0,2	-0,554676
32,003333	0,2	-0,557143
32,006667	0,2	-0,559059
32,010000	0,2	-0,560202
32,013333	0,2	-0,560759
32,016667	0,2	-0,560999
32,020000	0,2	-0,561053
32,023333	0,2	-0,560837
32,026667	0,2	-0,560048
32,030000	0,2	-0,558511
32,033333	0,2	-0,556580
32,036667	0,2	-0,554871
32,040000	0,2	-0,553754
32,043333	0,2	-0,553345
32,046667	0,2	-0,553484
32,050000	0,2	-0,553601
32,053333	0,2	-0,553123
32,056667	0,2	-0,552128
32,060000	0,2	-0,551395
32,063333	0,2	-0,551757
32,066667	0,2	-0,553389
32,070000	0,2	-0,555594
32,073333	0,2	-0,557275
32,076667	0,2	-0,557824
32,080000	0,2	-0,557527
32,083333	0,2	-0,556973
32,086667	0,2	-0,556428
32,090000	0,2	-0,555900
32,093333	0,2	-0,555371
32,096667	0,2	-0,554821
32,100000	0,2	-0,554257
32,103333	0,2	-0,553706
32,106667	0,2	-0,553029
32,110000	0,2	-0,551885
32,113333	0,2	-0,550147
32,116667	0,2	-0,548126
32,120000	0,2	-0,546109
32,123333	0,2	-0,544007
32,126667	0,2	-0,541764
32,130000	0,2	-0,539728
32,133333	0,2	-0,538308
32,136667	0,2	-0,537582
32,140000	0,2	-0,537201
32,143333	0,2	-0,536476
32,146667	0,2	-0,534857
32,150000	0,2	-0,532352
32,153333	0,2	-0,529332
32,156667	0,2	-0,526108
32,160000	0,2	-0,522750
32,163333	0,2	-0,519186
32,166667	0,2	-0,515301
32,170000	0,2	-0,510887
32,173333	0,2	-0,505713
32,176667	0,2	-0,499769
32,180000	0,2	-0,493457
32,183333	0,2	-0,487298
32,186667	0,2	-0,481333
32,190000	0,2	-0,475040
32,193333	0,2	-0,468015
32,196667	0,2	-0,460694
32,200000	0,2	-0,454161
32,203333	0,2	-0,449200
32,206667	0,2	-0,445855
32,210000	0,2	-0,443838
32,213333	0,2	-0,442960
32,216667	0,2	-0,443204
32,220000	0,2	-0,444607
32,223333	0,2	-0,447135
32,226667	0,2	-0,450629
32,230000	0,2	-0,454942
32,233333	0,2	-0,460039
32,236667	0,2	-0,465885
32,240000	0,2	-0,472324
32,243333	0,2	-0,479046
32,246667	0,2	-0,485715
32,250000	0,2	-0,492173
32,253333	0,2	-0,498286
32,256667	0,2	-0,503561
32,260000	0,2	-0,507382
32,263333	0,2	-0,509816
32,266667	0,2	-0,511761
32,270000	0,2	-0,514178
32,273333	0,2	-0,517332
32,276667	0,2	-0,520807
32,280000	0,2	-0,524153
32,283333	0,2	-0,527288
32,286667	0,2	-0,530361
32,290000	0,2	-0,533652
32,293333	0,2	-0,537497
32,296667	0,2	-0,541748
32,300000	0,2	-0,545483
32,303333	0,2	-0,547711
32,306667	0,2	-0,548320
32,310000	0,2	-0,548176
32,313333	0,2	-0,548337
32,316667	0,2	-0,549370
32,320000	0,2	-0,551314
32,323333	0,2	-0,553796
32,326667	0,2	-0,556226
32,330000	0,2	-0,558266
32,333333	0,2	-0,559995
32,336667	0,2	-0,561694
32,340000	0,2	-0,563575
32,343333	0,2	-0,565536
32,346667	0,2	-0,567104
32,350000	0,2	-0,567773
32,353333	0,2	-0,567304
32,356667	0,2	-0,565756
32,360000	0,2	-0,563489
32,363333	0,2	-0,560983
32,366667	0,2	-0,558592
32,370000	0,2	-0,556622
32,373333	0,2	-0,555298
32,376667	0,2	-0,554555
32,380000	0,2	-0,554375
32,383333	0,2	-0,555129
32,386667	0,2	-0,556957
32,390000	0,2	-0,559240
32,393333	0,2	-0,561215
32,396667	0,2	-0,562618
32,400000	0,2	-0,563436
32,403333	0,2	-0,563733
32,406667	0,2	-0,563769
32,410000	0,2	-0,563852
32,413333	0,2	-0,564226
32,416667	0,2	-0,565019
32,420000	0,2	-0,565870
32,423333	0,2	-0,565869
32,426667	0,2	-0,564254
32,430000	0,2	-0,561130
32,433333	0,2	-0,557452
32,436667	0,2	-0,554349
32,440000	0,2	-0,552346
32,443333	0,2	-0,551125
32,446667	0,2	-0,550156
32,450000	0,2	-0,549347
32,453333	0,2	-0,548821
32,456667	0,2	-0,548409
32,460000	0,2	-0,547905
32,463333	0,2	-0,547679
32,466667	0,2	-0,548429
32,470000	0,2	-0,550182
32,473333	0,2	-0,552196
32,476667	0,2	-0,553836
32,480000	0,2	-0,554826
32,483333	0,2	-0,555093
32,486667	0,2	-0,554938
32,490000	0,2	-0,554768
32,493333	0,2	-0,554563
32,496667	0,2	-0,554024
32,500000	0,2	-0,553063
32,503333	0,2	-0,551859
32,506667	0,2	-0,550622
32,510000	0,2	-0,549475
32,513333	0,2	-0,548445
32,516667	0,2	-0,547371
32,520000	0,2	-0,545882
32,523333	0,2	-0,543736
32,526667	0,2	-0,541260
32,530000	0,2	-0,539358
32,533333	0,2	-0,538920
32,536667	0,2	-0,540125
32,540000	0,2	-0,542349
32,543333	0,2	-0,544844
32,546667	0,2	-0,547261
32,550000	0,2	-0,549511
32,553333	0,2	-0,551682
32,556667	0,2	-0,553951
32,560000	0,2	-0,556159
32,563333	0,2	-0,557757
32,566667	0,2	-0,558317
32,570000	0,2	-0,557913
32,573333	0,2	-0,556909
32,576667	0,2	-0,555550
32,580000	0,2	-0,553990
32,583333	0,2	-0,552413
32,586667	0,2	-0,550917
32,590000	0,2	-0,549642
32,593333	0,2	-0,548924
32,596667	0,2	-0,549041
32,600000	0,2	-0,549849
32,603333	0,2	-0,550894
32,606667	0,2	-0,551922
32,610000	0,2	-0,552982
32,613333	0,2	-0,553922
32,616667	0,2	-0,554281
32,620000	0,2	-0,554024
32,623333	0,2	-0,553909
32,626667	0,2	-0,554689
32,630000	0,2	-0,556249
32,633333	0,2	-0,557835
32,636667	0,2	-0,559009
32,640000	0,2	-0,559987
32,643333	0,2	-0,561085
32,646667	0,2	-0,562304
32,650000	0,2	-0,563421
32,653333	0,2	-0,564069
32,656667	0,2	-0,563804
32,660000	0,2	-0,562358
32,663333	0,2	-0,559874
32,666667	0,2	-0,556883
32,670000	0,2	-0,553972
32,673333	0,2	-0,551443
32,676667	0,2	-0,549422
32,680000	0,2	-0,548115
32,683333	0,2	-0,547712
32,686667	0,2	-0,548316
32,690000	0,2	-0,549886
32,693333	0,2	-0,552082
32,696667	0,2	-0,554361
32,700000	0,2	-0,556236
32,703333	0,2	-0,557256
32,706667	0,2	-0,556998
32,710000	0,2	-0,555517
32,713333	0,2	-0,553641
32,716667	0,2	-0,552363
32,720000	0,2	-0,551954
32,723333	0,2	-0,551929
32,726667	0,2	-0,551858
32,730000	0,2	-0,551895
32,733333	0,2	-0,552350
32,736667	0,2	-0,552964
32,740000	0,2	-0,552981
32,743333	0,2	-0,551968
32,746667	0,2	-0,550129
32,750000	0,2	-0,547880
32,753333	0,2	-0,545546
32,756667	0,2	-0,543346
32,760000	0,2	-0,541543
32,763333	0,2	-0,540738
32,766667	0,2	-0,541587
32,770000	0,2	-0,544108
32,773333	0,2	-0,547696
32,776667	0,2	-0,551544
32,780000	0,2	-0,554677
32,783333	0,2	-0,556198
32,786667	0,2	-0,556012
32,790000	0,2	-0,554993
32,793333	0,2	-0,554223
32,796667	0,2	-0,554356
32,800000	0,2	-0,555603
32,803333	0,2	-0,557720
32,806667	0,2	-0,559902
32,810000	0,2	-0,561253
32,813333	0,2	-0,561435
32,816667	0,2	-0,560598
32,820000	0,2	-0,559045
32,823333	0,2	-0,557211
32,826667	0,2	-0,555463
32,830000	0,2	-0,553853
32,833333	0,2	-0,552383
32,836667	0,2	-0,551199
32,840000	0,2	-0,550296
32,843333	0,2	-0,549405
32,846667	0,2	-0,548256
32,850000	0,2	-0,546809
32,853333	0,2	-0,545450
32,856667	0,2	-0,544969
32,860000	0,2	-0,545893
32,863333	0,2	-0,547839
32,866667	0,2	-0,549769
32,870000	0,2	-0,550750
32,873333	0,2	-0,550506
32,876667	0,2	-0,549633
32,880000	0,2	-0,549284
32,883333	0,2	-0,550039
32,886667	0,2	-0,551147
32,890000	0,2	-0,551530
32,893333	0,2	-0,551018
32,896667	0,2	-0,550081
32,900000	0,2	-0,549045
32,903333	0,2	-0,547882
32,906667	0,2	-0,546434
32,910000	0,2	-0,544725
32,913333	0,2	-0,543093
32,916667	0,2	-0,541948
32,920000	0,2	-0,541389
32,923333	0,2	-0,541336
32,926667	0,2	-0,541816
32,930000	0,2	-0,542814
32,933333	0,2	-0,544045
32,936667	0,2	-0,544973
32,940000	0,2	-0,545108
32,943333	0,2	-0,544370
32,946667	0,2	-0,543053
32,950000	0,2	-0,541612
32,953333	0,2	-0,540502
32,956667	0,2	-0,539858
32,960000	0,2	-0,539424
32,963333	0,2	-0,539034
32,966667	0,2	-0,538786
32,970000	0,2	-0,538805
32,973333	0,2	-0,539320
32,976667	0,2	-0,540683
32,980000	0,2	-0,542767
32,983333	0,2	-0,544568
32,986667	0,2	-0,545073
32,990000	0,2	-0,544336
32,993333	0,2	-0,543341
32,996667	0,2	-0,543042
33,000000	0,2	-0,543497
33,003333	0,2	-0,543990
33,006667	0,2	-0,544018
33,010000	0,2	-0,543662
33,013333	0,2	-0,543113
33,016667	0,2	-0,542592
33,020000	0,2	-0,542559
33,023333	0,2	-0,543470
33,026667	0,2	-0,545356
33,030000	0,2	-0,547614
33,033333	0,2	-0,549258
33,036667	0,2	-0,549590
33,040000	0,2	-0,548580
33,043333	0,2	-0,546680
33,046667	0,2	-0,544454
33,050000	0,2	-0,542281
33,053333	0,2	-0,540418
33,056667	0,2	-0,539203
33,060000	0,2	-0,538829
33,063333	0,2	-0,539092
33,066667	0,2	-0,539619
33,070000	0,2	-0,540197
33,073333	0,2	-0,540938
33,076667	0,2	-0,542060
33,080000	0,2	-0,543400
33,083333	0,2	-0,544457
33,086667	0,2	-0,544878
33,090000	0,2	-0,544704
33,093333	0,2	-0,544373
33,096667	0,2	-0,544386
33,100000	0,2	-0,544921
33,103333	0,2	-0,545906
33,106667	0,2	-0,546998
33,110000	0,2	-0,547481
33,113333	0,2	-0,546856
33,116667	0,2	-0,545550
33,120000	0,2	-0,544525
33,123333	0,2	-0,544354
33,126667	0,2	-0,545032
33,130000	0,2	-0,546193
33,133333	0,2	-0,547039
33,136667	0,2	-0,546711
33,140000	0,2	-0,545175
33,143333	0,2	-0,543225
33,146667	0,2	-0,541499
33,150000	0,2	-0,540030
33,153333	0,2	-0,538711
33,156667	0,2	-0,537641
33,160000	0,2	-0,537164
33,163333	0,2	-0,537753
33,166667	0,2	-0,539464
33,170000	0,2	-0,541613
33,173333	0,2	-0,543443
33,176667	0,2	-0,544754
33,180000	0,2	-0,545590
33,183333	0,2	-0,546007
33,186667	0,2	-0,546314
33,190000	0,2	-0,546990
33,193333	0,2	-0,548200
33,196667	0,2	-0,549490
33,200000	0,2	-0,550002
33,203333	0,2	-0,549112
33,206667	0,2	-0,546948
33,210000	0,2	-0,544375
33,213333	0,2	-0,542433
33,216667	0,2	-0,541679
33,220000	0,2	-0,541950
33,223333	0,2	-0,542704
33,226667	0,2	-0,543507
33,230000	0,2	-0,544030
33,233333	0,2	-0,543845
33,236667	0,2	-0,542727
33,240000	0,2	-0,541080
33,243333	0,2	-0,539639
33,246667	0,2	-0,538993
33,250000	0,2	-0,539497
33,253333	0,2	-0,541151
33,256667	0,2	-0,543535
33,260000	0,2	-0,546092
33,263333	0,2	-0,548446
33,266667	0,2	-0,550468
33,270000	0,2	-0,552199
33,273333	0,2	-0,553781
33,276667	0,2	-0,555290
33,280000	0,2	-0,556381
33,283333	0,2	-0,556274
33,286667	0,2	-0,554344
33,290000	0,2	-0,550811
33,293333	0,2	-0,546828
33,296667	0,2	-0,543711
33,300000	0,2	-0,542065
33,303333	0,2	-0,541727
33,306667	0,2	-0,542285
33,310000	0,2	-0,543299
33,313333	0,2	-0,544323
33,316667	0,2	-0,545223
33,320000	0,2	-0,546186
33,323333	0,2	-0,547173
33,326667	0,2	-0,547946
33,330000	0,2	-0,548587
33,333333	0,2	-0,549418
33,336667	0,2	-0,550492
33,340000	0,2	-0,551423
33,343333	0,2	-0,551675
33,346667	0,2	-0,551061
33,350000	0,2	-0,549832
33,353333	0,2	-0,548267
33,356667	0,2	-0,546620
33,360000	0,2	-0,545291
33,363333	0,2	-0,544627
33,366667	0,2	-0,544624
33,370000	0,2	-0,544804
33,373333	0,2	-0,544552
33,376667	0,2	-0,543729
33,380000	0,2	-0,542694
33,383333	0,2	-0,541844
33,386667	0,2	-0,541261
33,390000	0,2	-0,540752
33,393333	0,2	-0,540193
33,396667	0,2	-0,539777
33,400000	0,2	-0,539854
33,403333	0,2	-0,540527
33,406667	0,2	-0,541523
33,410000	0,2	-0,542376
33,413333	0,2	-0,542629
33,416667	0,2	-0,542233
33,420000	0,2	-0,541879
33,423333	0,2	-0,542585
33,426667	0,2	-0,544810
33,430000	0,2	-0,547861
33,433333	0,2	-0,550163
33,436667	0,2	-0,550336
33,440000	0,2	-0,548164
33,443333	0,2	-0,544701
33,446667	0,2	-0,541511
33,450000	0,2	-0,539617
33,453333	0,2	-0,539026
33,456667	0,2	-0,539085
33,460000	0,2	-0,538998
33,463333	0,2	-0,538324
33,466667	0,2	-0,537330
33,470000	0,2	-0,536631
33,473333	0,2	-0,536505
33,476667	0,2	-0,536849
33,480000	0,2	-0,537596
33,483333	0,2	-0,538831
33,486667	0,2	-0,540527
33,490000	0,2	-0,542408
33,493333	0,2	-0,544126
33,496667	0,2	-0,545419
33,500000	0,2	-0,546034
33,503333	0,2	-0,545747
33,506667	0,2	-0,544579
33,510000	0,2	-0,542913
33,513333	0,2	-0,541386
33,516667	0,2	-0,540456
33,520000	0,2	-0,540009
33,523333	0,2	-0,539612
33,526667	0,2	-0,539163
33,530000	0,2	-0,538962
33,533333	0,2	-0,539162
33,536667	0,2	-0,539614
33,540000	0,2	-0,540103
33,543333	0,2	-0,540289
33,546667	0,2	-0,539930
33,550000	0,2	-0,539383
33,553333	0,2	-0,539305
33,556667	0,2	-0,540033
33,560000	0,2	-0,541382
33,563333	0,2	-0,542809
33,566667	0,2	-0,543821
33,570000	0,2	-0,544183
33,573333	0,2	-0,543874
33,576667	0,2	-0,543208
33,580000	0,2	-0,542923
33,583333	0,2	-0,543736
33,586667	0,2	-0,545702
33,590000	0,2	-0,548197
33,593333	0,2	-0,550410
33,596667	0,2	-0,551630
33,600000	0,2	-0,551491
33,603333	0,2	-0,550179
33,606667	0,2	-0,548089
33,610000	0,2	-0,545473
33,613333	0,2	-0,542607
33,616667	0,2	-0,539923
33,620000	0,2	-0,537905
33,623333	0,2	-0,536862
33,626667	0,2	-0,536719
33,630000	0,2	-0,537089
33,633333	0,2	-0,537608
33,636667	0,2	-0,538247
33,640000	0,2	-0,539200
33,643333	0,2	-0,540366
33,646667	0,2	-0,541280
33,650000	0,2	-0,541697
33,653333	0,2	-0,541908
33,656667	0,2	-0,542511
33,660000	0,2	-0,543919
33,663333	0,2	-0,546028
33,666667	0,2	-0,548335
33,670000	0,2	-0,550215
33,673333	0,2	-0,551053
33,676667	0,2	-0,550514
33,680000	0,2	-0,548913
33,683333	0,2	-0,547045
33,686667	0,2	-0,545496
33,690000	0,2	-0,544218
33,693333	0,2	-0,542991
33,696667	0,2	-0,542118
33,700000	0,2	-0,542138
33,703333	0,2	-0,543113
33,706667	0,2	-0,544478
33,710000	0,2	-0,545523
33,713333	0,2	-0,546119
33,716667	0,2	-0,546741
33,720000	0,2	-0,547717
33,723333	0,2	-0,548970
33,726667	0,2	-0,550290
33,730000	0,2	-0,551293
33,733333	0,2	-0,551441
33,736667	0,2	-0,550498
33,740000	0,2	-0,548825
33,743333	0,2	-0,547330
33,746667	0,2	-0,546915
33,750000	0,2	-0,547716
33,753333	0,2	-0,549141
33,756667	0,2	-0,550541
33,760000	0,2	-0,551584
33,763333	0,2	-0,552276
33,766667	0,2	-0,552723
33,770000	0,2	-0,552860
33,773333	0,2	-0,552370
33,776667	0,2	-0,550920
33,780000	0,2	-0,548557
33,783333	0,2	-0,545829
33,786667	0,2	-0,543505
33,790000	0,2	-0,542181
33,793333	0,2	-0,542043
33,796667	0,2	-0,542983
33,800000	0,2	-0,544882
33,803333	0,2	-0,547687
33,806667	0,2	-0,551137
33,810000	0,2	-0,554527
33,813333	0,2	-0,557104
33,816667	0,2	-0,558874
33,820000	0,2	-0,560627
33,823333	0,2	-0,562819
33,826667	0,2	-0,564826
33,830000	0,2	-0,565514
33,833333	0,2	-0,564301
33,836667	0,2	-0,561679
33,840000	0,2	-0,558929
33,843333	0,2	-0,557386
33,846667	0,2	-0,557577
33,850000	0,2	-0,558767
33,853333	0,2	-0,559765
33,856667	0,2	-0,560142
33,860000	0,2	-0,560363
33,863333	0,2	-0,561270
33,866667	0,2	-0,563488
33,870000	0,2	-0,566843
33,873333	0,2	-0,570505
33,876667	0,2	-0,573677
33,880000	0,2	-0,575816
33,883333	0,2	-0,576820
33,886667	0,2	-0,577531
33,890000	0,2	-0,579232
33,893333	0,2	-0,582391
33,896667	0,2	-0,586277
33,900000	0,2	-0,589666
33,903333	0,2	-0,591843
33,906667	0,2	-0,593053
33,910000	0,2	-0,593953
33,913333	0,2	-0,594832
33,916667	0,2	-0,595462
33,920000	0,2	-0,595354
33,923333	0,2	-0,594150
33,926667	0,2	-0,592085
33,930000	0,2	-0,589923
33,933333	0,2	-0,588384
33,936667	0,2	-0,587915
33,940000	0,2	-0,588750
33,943333	0,2	-0,590769
33,946667	0,2	-0,593642
33,950000	0,2	-0,597231
33,953333	0,2	-0,601404
33,956667	0,2	-0,605736
33,960000	0,2	-0,609731
33,963333	0,2	-0,613065
33,966667	0,2	-0,615542
33,970000	0,2	-0,617238
33,973333	0,2	-0,618584
33,976667	0,2	-0,619903
33,980000	0,2	-0,620965
33,983333	0,2	-0,621287
33,986667	0,2	-0,620779
33,990000	0,2	-0,619832
33,993333	0,2	-0,618902
33,996667	0,2	-0,618336
34,000000	0,2	-0,618402
34,003333	0,2	-0,619053
34,006667	0,2	-0,619739
34,010000	0,2	-0,619814
34,013333	0,2	-0,619189
34,016667	0,2	-0,618460
34,020000	0,2	-0,618361
34,023333	0,2	-0,619282
34,026667	0,2	-0,621195
34,030000	0,2	-0,623847
34,033333	0,2	-0,627071
34,036667	0,2	-0,630791
34,040000	0,2	-0,634601
34,043333	0,2	-0,637818
34,046667	0,2	-0,640132
34,050000	0,2	-0,641760
34,053333	0,2	-0,643005
34,056667	0,2	-0,644045
34,060000	0,2	-0,644832
34,063333	0,2	-0,645018
34,066667	0,2	-0,644411
34,070000	0,2	-0,643202
34,073333	0,2	-0,641474
34,076667	0,2	-0,639149
34,080000	0,2	-0,636508
34,083333	0,2	-0,634188
34,086667	0,2	-0,632538
34,090000	0,2	-0,631375
34,093333	0,2	-0,630467
34,096667	0,2	-0,629964
34,100000	0,2	-0,630176
34,103333	0,2	-0,631079
34,106667	0,2	-0,632256
34,110000	0,2	-0,633260
34,113333	0,2	-0,633907
34,116667	0,2	-0,634312
34,120000	0,2	-0,634764
34,123333	0,2	-0,635470
34,126667	0,2	-0,636405
34,130000	0,2	-0,637408
34,133333	0,2	-0,638119
34,136667	0,2	-0,637978
34,140000	0,2	-0,636594
34,143333	0,2	-0,633903
34,146667	0,2	-0,630051
34,150000	0,2	-0,625374
34,153333	0,2	-0,620154
34,156667	0,2	-0,614538
34,160000	0,2	-0,608899
34,163333	0,2	-0,603790
34,166667	0,2	-0,599531
34,170000	0,2	-0,596122
34,173333	0,2	-0,593426
34,176667	0,2	-0,591361
34,180000	0,2	-0,590020
34,183333	0,2	-0,589650
34,186667	0,2	-0,590448
34,190000	0,2	-0,592323
34,193333	0,2	-0,594700
34,196667	0,2	-0,596485
34,200000	0,2	-0,596543
34,203333	0,2	-0,594497
34,206667	0,2	-0,591034
34,210000	0,2	-0,587353
34,213333	0,2	-0,584415
34,216667	0,2	-0,582567
34,220000	0,2	-0,581441
34,223333	0,2	-0,580026
34,226667	0,2	-0,577104
34,230000	0,2	-0,572088
34,233333	0,2	-0,565576
34,236667	0,2	-0,558770
34,240000	0,2	-0,552423
34,243333	0,2	-0,546476
34,246667	0,2	-0,540540
34,250000	0,2	-0,534547
34,253333	0,2	-0,528892
34,256667	0,2	-0,524125
34,260000	0,2	-0,520710
34,263333	0,2	-0,518841
34,266667	0,2	-0,518110
34,270000	0,2	-0,517568
34,273333	0,2	-0,516610
34,276667	0,2	-0,515464
34,280000	0,2	-0,514486
34,283333	0,2	-0,513438
34,286667	0,2	-0,511779
34,290000	0,2	-0,509358
34,293333	0,2	-0,506434
34,296667	0,2	-0,503112
34,300000	0,2	-0,499175
34,303333	0,2	-0,494439
34,306667	0,2	-0,488939
34,310000	0,2	-0,482784
34,313333	0,2	-0,476181
34,316667	0,2	-0,469555
34,320000	0,2	-0,463216
34,323333	0,2	-0,456990
34,326667	0,2	-0,450599
34,330000	0,2	-0,444299
34,333333	0,2	-0,438803
34,336667	0,2	-0,434609
34,340000	0,2	-0,431798
34,343333	0,2	-0,430357
34,346667	0,2	-0,430123
34,350000	0,2	-0,430441
34,353333	0,2	-0,430241
34,356667	0,2	-0,428619
34,360000	0,2	-0,425490
34,363333	0,2	-0,421784
34,366667	0,2	-0,418880
34,370000	0,2	-0,417549
34,373333	0,2	-0,417142
34,376667	0,2	-0,415917
34,380000	0,2	-0,412312
34,383333	0,2	-0,405995
34,386667	0,2	-0,397871
34,390000	0,2	-0,389287
34,393333	0,2	-0,381303
34,396667	0,2	-0,374437
34,400000	0,2	-0,368657
34,403333	0,2	-0,363519
34,406667	0,2	-0,358518
34,410000	0,2	-0,353420
34,413333	0,2	-0,348369
34,416667	0,2	-0,343876
34,420000	0,2	-0,340661
34,423333	0,2	-0,339222
34,426667	0,2	-0,339402
34,430000	0,2	-0,340523
34,433333	0,2	-0,342013
34,436667	0,2	-0,343482
34,440000	0,2	-0,344365
34,443333	0,2	-0,344248
34,446667	0,2	-0,343346
34,450000	0,2	-0,342135
34,453333	0,2	-0,340675
34,456667	0,2	-0,338517
34,460000	0,2	-0,335102
34,463333	0,2	-0,329981
34,466667	0,2	-0,322935
34,470000	0,2	-0,314315
34,473333	0,2	-0,305025
34,476667	0,2	-0,295953
34,480000	0,2	-0,287657
34,483333	0,2	-0,280423
34,486667	0,2	-0,274481
34,490000	0,2	-0,270308
34,493333	0,2	-0,268256
34,496667	0,2	-0,267813
34,500000	0,2	-0,267888
34,503333	0,2	-0,267720
34,506667	0,2	-0,267043
34,510000	0,2	-0,265789
34,513333	0,2	-0,264017
34,516667	0,2	-0,262050
34,520000	0,2	-0,260462
34,523333	0,2	-0,259517
34,526667	0,2	-0,258716
34,530000	0,2	-0,257239
34,533333	0,2	-0,254606
34,536667	0,2	-0,250752
34,540000	0,2	-0,245720
34,543333	0,2	-0,239520
34,546667	0,2	-0,232274
34,550000	0,2	-0,224435
34,553333	0,2	-0,216840
34,556667	0,2	-0,210359
34,560000	0,2	-0,205288
34,563333	0,2	-0,201266
34,566667	0,2	-0,197794
34,570000	0,2	-0,194771
34,573333	0,2	-0,192707
34,576667	0,2	-0,192434
34,580000	0,2	-0,194327
34,583333	0,2	-0,197894
34,586667	0,2	-0,202081
34,590000	0,2	-0,205704
34,593333	0,2	-0,207850
34,596667	0,2	-0,208378
34,600000	0,2	-0,208101
34,603333	0,2	-0,207994
34,606667	0,2	-0,208185
34,610000	0,2	-0,208019
34,613333	0,2	-0,206730
34,616667	0,2	-0,203874
34,620000	0,2	-0,199476
34,623333	0,2	-0,193984
34,626667	0,2	-0,188044
34,630000	0,2	-0,182175
34,633333	0,2	-0,176583
34,636667	0,2	-0,171294
34,640000	0,2	-0,166402
34,643333	0,2	-0,162125
34,646667	0,2	-0,158710
34,650000	0,2	-0,156310
34,653333	0,2	-0,154792
34,656667	0,2	-0,153831
34,660000	0,2	-0,153268
34,663333	0,2	-0,153118
34,666667	0,2	-0,153357
34,670000	0,2	-0,153909
34,673333	0,2	-0,154726
34,676667	0,2	-0,155704
34,680000	0,2	-0,156484
34,683333	0,2	-0,156343
34,686667	0,2	-0,154545
34,690000	0,2	-0,150981
34,693333	0,2	-0,146068
34,696667	0,2	-0,140060
34,700000	0,2	-0,133045
34,703333	0,2	-0,125430
34,706667	0,2	-0,117926
34,710000	0,2	-0,111196
34,713333	0,2	-0,105516
34,716667	0,2	-0,100784
34,720000	0,2	-0,096987
34,723333	0,2	-0,094392
34,726667	0,2	-0,093186
34,730000	0,2	-0,093243
34,733333	0,2	-0,094183
34,736667	0,2	-0,095387
34,740000	0,2	-0,096276
34,743333	0,2	-0,096677
34,746667	0,2	-0,096561
34,750000	0,2	-0,095716
34,753333	0,2	-0,094114
34,756667	0,2	-0,092281
34,760000	0,2	-0,091029
34,763333	0,2	-0,090700
34,766667	0,2	-0,090567
34,770000	0,2	-0,089379
34,773333	0,2	-0,086547
34,776667	0,2	-0,082240
34,780000	0,2	-0,076697
34,783333	0,2	-0,070136
34,786667	0,2	-0,062886
34,790000	0,2	-0,055220
34,793333	0,2	-0,047397
34,796667	0,2	-0,039880
34,800000	0,2	-0,033392
34,803333	0,2	-0,028765
34,806667	0,2	-0,026452
34,810000	0,2	-0,026110
34,813333	0,2	-0,026752
34,816667	0,2	-0,027403
34,820000	0,2	-0,027803
34,823333	0,2	-0,028306
34,826667	0,2	-0,028943
34,830000	0,2	-0,029031
34,833333	0,2	-0,027949
34,836667	0,2	-0,025943
34,840000	0,2	-0,023853
34,843333	0,2	-0,022077
34,846667	0,2	-0,020020
34,850000	0,2	-0,016558
34,853333	0,2	-0,010817
34,856667	0,2	-0,002655
34,860000	0,2	0,007180
34,863333	0,2	0,017384
34,866667	0,2	0,026948
34,870000	0,2	0,035616
34,873333	0,2	0,043277
34,876667	0,2	0,049354
34,880000	0,2	0,052949
34,883333	0,2	0,053266
34,886667	0,2	0,050361
34,890000	0,2	0,045812
34,893333	0,2	0,041951
34,896667	0,2	0,040182
34,900000	0,2	0,040390
34,903333	0,2	0,041802
34,906667	0,2	0,043811
34,910000	0,2	0,045922
34,913333	0,2	0,047746
34,916667	0,2	0,049559
34,920000	0,2	0,052186
34,923333	0,2	0,056204
34,926667	0,2	0,061704
34,930000	0,2	0,068412
34,933333	0,2	0,075660
34,936667	0,2	0,082723
34,940000	0,2	0,089434
34,943333	0,2	0,096117
34,946667	0,2	0,102886
34,950000	0,2	0,109303
34,953333	0,2	0,114776
34,956667	0,2	0,118943
34,960000	0,2	0,121713
34,963333	0,2	0,123226
34,966667	0,2	0,123855
34,970000	0,2	0,124292
34,973333	0,2	0,125196
34,976667	0,2	0,126460
34,980000	0,2	0,127470
34,983333	0,2	0,128048
34,986667	0,2	0,128532
34,990000	0,2	0,129144
34,993333	0,2	0,129736
34,996667	0,2	0,130047
35,000000	0,2	0,130230
35,003333	0,2	0,131297
35,006667	0,2	0,134767
35,010000	0,2	0,141507
35,013333	0,2	0,150869
35,016667	0,2	0,161101
35,020000	0,2	0,170555
35,023333	0,2	0,178455
35,026667	0,2	0,184818
35,030000	0,2	0,190041
35,033333	0,2	0,194513
35,036667	0,2	0,198460
35,040000	0,2	0,201980
35,043333	0,2	0,205009
35,046667	0,2	0,207338
35,050000	0,2	0,208842
35,053333	0,2	0,209605
35,056667	0,2	0,209797
35,060000	0,2	0,209527
35,063333	0,2	0,208876
35,066667	0,2	0,207995
35,070000	0,2	0,207035
35,073333	0,2	0,206186
35,076667	0,2	0,205897
35,080000	0,2	0,206764
35,083333	0,2	0,209121
35,086667	0,2	0,213002
35,090000	0,2	0,218448
35,093333	0,2	0,225469
35,096667	0,2	0,233505
35,100000	0,2	0,241251
35,103333	0,2	0,247405
35,106667	0,2	0,251747
35,110000	0,2	0,255273
35,113333	0,2	0,259006
35,116667	0,2	0,262783
35,120000	0,2	0,265241
35,123333	0,2	0,265058
35,126667	0,2	0,262234
35,130000	0,2	0,257992
35,133333	0,2	0,253780
35,136667	0,2	0,250710
35,140000	0,2	0,249368
35,143333	0,2	0,249736
35,146667	0,2	0,251332
35,150000	0,2	0,253376
35,153333	0,2	0,255124
35,156667	0,2	0,256598
35,160000	0,2	0,258749
35,163333	0,2	0,262434
35,166667	0,2	0,267582
35,170000	0,2	0,273613
35,173333	0,2	0,280353
35,176667	0,2	0,288450
35,180000	0,2	0,298837
35,183333	0,2	0,311827
35,186667	0,2	0,326824
35,190000	0,2	0,342707
35,193333	0,2	0,358614
35,196667	0,2	0,374449
35,200000	0,2	0,390495
35,203333	0,2	0,406817
35,206667	0,2	0,423181
35,210000	0,2	0,438994
35,213333	0,2	0,452935
35,216667	0,2	0,463183
35,220000	0,2	0,468559
35,223333	0,2	0,469102
35,226667	0,2	0,465614
35,230000	0,2	0,459010
35,233333	0,2	0,449761
35,236667	0,2	0,438014
35,240000	0,2	0,424436
35,243333	0,2	0,410486
35,246667	0,2	0,397755
35,250000	0,2	0,387217
35,253333	0,2	0,378937
35,256667	0,2	0,372217
35,260000	0,2	0,366086
35,263333	0,2	0,359925
35,266667	0,2	0,353907
35,270000	0,2	0,348668
35,273333	0,2	0,344194
35,276667	0,2	0,339398
35,280000	0,2	0,333151
35,283333	0,2	0,325389
35,286667	0,2	0,317105
35,290000	0,2	0,309702
35,293333	0,2	0,304281
35,296667	0,2	0,300937
35,300000	0,2	0,298650
35,303333	0,2	0,296086
35,306667	0,2	0,292410
35,310000	0,2	0,287583
35,313333	0,2	0,282232
35,316667	0,2	0,277168
35,320000	0,2	0,272963
35,323333	0,2	0,269938
35,326667	0,2	0,268235
35,330000	0,2	0,267764
35,333333	0,2	0,268108
35,336667	0,2	0,268710
35,340000	0,2	0,269187
35,343333	0,2	0,269383
35,346667	0,2	0,269390
35,350000	0,2	0,269426
35,353333	0,2	0,269294
35,356667	0,2	0,268168
35,360000	0,2	0,265179
35,363333	0,2	0,259996
35,366667	0,2	0,252922
35,370000	0,2	0,244872
35,373333	0,2	0,237278
35,376667	0,2	0,231738
35,380000	0,2	0,229311
35,383333	0,2	0,229823
35,386667	0,2	0,231859
35,390000	0,2	0,233593
35,393333	0,2	0,233785
35,396667	0,2	0,232402
35,400000	0,2	0,230393
35,403333	0,2	0,228662
35,406667	0,2	0,227422
35,410000	0,2	0,226794
35,413333	0,2	0,227486
35,416667	0,2	0,230151
35,420000	0,2	0,234330
35,423333	0,2	0,238652
35,426667	0,2	0,241862
35,430000	0,2	0,243342
35,433333	0,2	0,242983
35,436667	0,2	0,240886
35,440000	0,2	0,237296
35,443333	0,2	0,232714
35,446667	0,2	0,227785
35,450000	0,2	0,222983
35,453333	0,2	0,218539
35,456667	0,2	0,214627
35,460000	0,2	0,211390
35,463333	0,2	0,208926
35,466667	0,2	0,207438
35,470000	0,2	0,207210
35,473333	0,2	0,208342
35,476667	0,2	0,210677
35,480000	0,2	0,214006
35,483333	0,2	0,218154
35,486667	0,2	0,222913
35,490000	0,2	0,228010
35,493333	0,2	0,233037
35,496667	0,2	0,237464
35,500000	0,2	0,240927
35,503333	0,2	0,243261
35,506667	0,2	0,244074
35,510000	0,2	0,242559
35,513333	0,2	0,238005
35,516667	0,2	0,230444
35,520000	0,2	0,220613
35,523333	0,2	0,209441
35,526667	0,2	0,197930
35,530000	0,2	0,187309
35,533333	0,2	0,178672
35,536667	0,2	0,172370
35,540000	0,2	0,167835
35,543333	0,2	0,163916
35,546667	0,2	0,159815
35,550000	0,2	0,155792
35,553333	0,2	0,152753
35,556667	0,2	0,151261
35,560000	0,2	0,150938
35,563333	0,2	0,150886
35,566667	0,2	0,150540
35,570000	0,2	0,149811
35,573333	0,2	0,148702
35,576667	0,2	0,147155
35,580000	0,2	0,145233
35,583333	0,2	0,143233
35,586667	0,2	0,141363
35,590000	0,2	0,139459
35,593333	0,2	0,137163
35,596667	0,2	0,134141
35,600000	0,2	0,130035
35,603333	0,2	0,124515
35,606667	0,2	0,117654
35,610000	0,2	0,110221
35,613333	0,2	0,103401
35,616667	0,2	0,097964
35,620000	0,2	0,093716
35,623333	0,2	0,089768
35,626667	0,2	0,085273
35,630000	0,2	0,080040
35,633333	0,2	0,074586
35,636667	0,2	0,069912
35,640000	0,2	0,067114
35,643333	0,2	0,066337
35,646667	0,2	0,066234
35,650000	0,2	0,065266
35,653333	0,2	0,063237
35,656667	0,2	0,060979
35,660000	0,2	0,058938
35,663333	0,2	0,056666
35,666667	0,2	0,053463
35,670000	0,2	0,048931
35,673333	0,2	0,043040
35,676667	0,2	0,036054
35,680000	0,2	0,028377
35,683333	0,2	0,020492
35,686667	0,2	0,013134
35,690000	0,2	0,007074
35,693333	0,2	0,002369
35,696667	0,2	-0,001726
35,700000	0,2	-0,005947
35,703333	0,2	-0,010436
35,706667	0,2	-0,014725
35,710000	0,2	-0,018034
35,713333	0,2	-0,019860
35,716667	0,2	-0,020406
35,720000	0,2	-0,020355
35,723333	0,2	-0,020293
35,726667	0,2	-0,020441
35,730000	0,2	-0,020869
35,733333	0,2	-0,021887
35,736667	0,2	-0,023969
35,740000	0,2	-0,027136
35,743333	0,2	-0,030818
35,746667	0,2	-0,034594
35,750000	0,2	-0,038665
35,753333	0,2	-0,043552
35,756667	0,2	-0,049761
35,760000	0,2	-0,057535
35,763333	0,2	-0,066516
35,766667	0,2	-0,075763
35,770000	0,2	-0,084348
35,773333	0,2	-0,092082
35,776667	0,2	-0,099588
35,780000	0,2	-0,107548
35,783333	0,2	-0,115929
35,786667	0,2	-0,124067
35,790000	0,2	-0,131288
35,793333	0,2	-0,137222
35,796667	0,2	-0,141837
35,800000	0,2	-0,145447
35,803333	0,2	-0,148696
35,806667	0,2	-0,152321
35,810000	0,2	-0,156653
35,813333	0,2	-0,161226
35,816667	0,2	-0,165195
35,820000	0,2	-0,168277
35,823333	0,2	-0,170980
35,826667	0,2	-0,174058
35,830000	0,2	-0,178083
35,833333	0,2	-0,183361
35,836667	0,2	-0,189904
35,840000	0,2	-0,197415
35,843333	0,2	-0,205452
35,846667	0,2	-0,213641
35,850000	0,2	-0,221748
35,853333	0,2	-0,229599
35,856667	0,2	-0,236916
35,860000	0,2	-0,243399
35,863333	0,2	-0,248982
35,866667	0,2	-0,253742
35,870000	0,2	-0,257548
35,873333	0,2	-0,260054
35,876667	0,2	-0,261079
35,880000	0,2	-0,261015
35,883333	0,2	-0,260716
35,886667	0,2	-0,260892
35,890000	0,2	-0,261813
35,893333	0,2	-0,263322
35,896667	0,2	-0,264885
35,900000	0,2	-0,266155
35,903333	0,2	-0,267609
35,906667	0,2	-0,270144
35,910000	0,2	-0,274081
35,913333	0,2	-0,278972
35,916667	0,2	-0,284225
35,920000	0,2	-0,289539
35,923333	0,2	-0,294856
35,926667	0,2	-0,300197
35,930000	0,2	-0,305565
35,933333	0,2	-0,310894
35,936667	0,2	-0,316043
35,940000	0,2	-0,320691
35,943333	0,2	-0,324204
35,946667	0,2	-0,325997
35,950000	0,2	-0,326188
35,953333	0,2	-0,325757
35,956667	0,2	-0,326009
35,960000	0,2	-0,327682
35,963333	0,2	-0,330635
35,966667	0,2	-0,334322
35,970000	0,2	-0,338127
35,973333	0,2	-0,341589
35,976667	0,2	-0,344827
35,980000	0,2	-0,348527
35,983333	0,2	-0,353446
35,986667	0,2	-0,360009
35,990000	0,2	-0,368180
35,993333	0,2	-0,377482
35,996667	0,2	-0,387175
36,000000	0,2	-0,396714
36,003333	0,2	-0,406034
36,006667	0,2	-0,415075
36,010000	0,2	-0,423379
36,013333	0,2	-0,430561
36,016667	0,2	-0,436802
36,020000	0,2	-0,442539
36,023333	0,2	-0,447806
36,026667	0,2	-0,452026
36,030000	0,2	-0,454580
36,033333	0,2	-0,455539
36,036667	0,2	-0,455727
36,040000	0,2	-0,456106
36,043333	0,2	-0,457086
36,046667	0,2	-0,458432
36,050000	0,2	-0,459828
36,053333	0,2	-0,461180
36,056667	0,2	-0,462625
36,060000	0,2	-0,464695
36,063333	0,2	-0,468119
36,066667	0,2	-0,473353
36,070000	0,2	-0,480511
36,073333	0,2	-0,489253
36,076667	0,2	-0,498388
36,080000	0,2	-0,506208
36,083333	0,2	-0,511653
36,086667	0,2	-0,514932
36,090000	0,2	-0,517080
36,093333	0,2	-0,519028
36,096667	0,2	-0,520912
36,100000	0,2	-0,522217
36,103333	0,2	-0,522603
36,106667	0,2	-0,522341
36,110000	0,2	-0,522067
36,113333	0,2	-0,522535
36,116667	0,2	-0,524333
36,120000	0,2	-0,527391
36,123333	0,2	-0,530919
36,126667	0,2	-0,533910
36,130000	0,2	-0,535821
36,133333	0,2	-0,537006
36,136667	0,2	-0,538543
36,140000	0,2	-0,541591
36,143333	0,2	-0,546691
36,146667	0,2	-0,553628
36,150000	0,2	-0,561902
36,153333	0,2	-0,570929
36,156667	0,2	-0,579847
36,160000	0,2	-0,587611
36,163333	0,2	-0,593422
36,166667	0,2	-0,597149
36,170000	0,2	-0,599466
36,173333	0,2	-0,601537
36,176667	0,2	-0,604213
36,180000	0,2	-0,607575
36,183333	0,2	-0,611205
36,186667	0,2	-0,614428
36,190000	0,2	-0,616697
36,193333	0,2	-0,618316
36,196667	0,2	-0,620262
36,200000	0,2	-0,623080
36,203333	0,2	-0,626479
36,206667	0,2	-0,629863
36,210000	0,2	-0,632885
36,213333	0,2	-0,635426
36,216667	0,2	-0,637355
36,220000	0,2	-0,638753
36,223333	0,2	-0,640254
36,226667	0,2	-0,642549
36,230000	0,2	-0,645702
36,233333	0,2	-0,649384
36,236667	0,2	-0,653530
36,240000	0,2	-0,658367
36,243333	0,2	-0,663907
36,246667	0,2	-0,669659
36,250000	0,2	-0,674883
36,253333	0,2	-0,679111
36,256667	0,2	-0,682445
36,260000	0,2	-0,685336
36,263333	0,2	-0,687968
36,266667	0,2	-0,689910
36,270000	0,2	-0,690684
36,273333	0,2	-0,690481
36,276667	0,2	-0,689969
36,280000	0,2	-0,689826
36,283333	0,2	-0,690416
36,286667	0,2	-0,691629
36,290000	0,2	-0,693184
36,293333	0,2	-0,695060
36,296667	0,2	-0,697580
36,300000	0,2	-0,701060
36,303333	0,2	-0,705335
36,306667	0,2	-0,709900
36,310000	0,2	-0,714342
36,313333	0,2	-0,718219
36,316667	0,2	-0,720875
36,320000	0,2	-0,721906
36,323333	0,2	-0,721791
36,326667	0,2	-0,721782
36,330000	0,2	-0,722995
36,333333	0,2	-0,725665
36,336667	0,2	-0,729255
36,340000	0,2	-0,733130
36,343333	0,2	-0,736893
36,346667	0,2	-0,740232
36,350000	0,2	-0,742975
36,353333	0,2	-0,745193
36,356667	0,2	-0,747012
36,360000	0,2	-0,748486
36,363333	0,2	-0,749539
36,366667	0,2	-0,750182
36,370000	0,2	-0,750842
36,373333	0,2	-0,752087
36,376667	0,2	-0,754063
36,380000	0,2	-0,756404
36,383333	0,2	-0,758687
36,386667	0,2	-0,760881
36,390000	0,2	-0,763229
36,393333	0,2	-0,765925
36,396667	0,2	-0,769013
36,400000	0,2	-0,772342
36,403333	0,2	-0,775411
36,406667	0,2	-0,777627
36,410000	0,2	-0,778966
36,413333	0,2	-0,780088
36,416667	0,2	-0,781612
36,420000	0,2	-0,783637
36,423333	0,2	-0,785935
36,426667	0,2	-0,788197
36,430000	0,2	-0,790119
36,433333	0,2	-0,791475
36,436667	0,2	-0,792143
36,440000	0,2	-0,792111
36,443333	0,2	-0,791561
36,446667	0,2	-0,790906
36,450000	0,2	-0,790573
36,453333	0,2	-0,790806
36,456667	0,2	-0,791690
36,460000	0,2	-0,793184
36,463333	0,2	-0,795045
36,466667	0,2	-0,796828
36,470000	0,2	-0,798210
36,473333	0,2	-0,799388
36,476667	0,2	-0,800946
36,480000	0,2	-0,803230
36,483333	0,2	-0,805973
36,486667	0,2	-0,808561
36,490000	0,2	-0,810765
36,493333	0,2	-0,813130
36,496667	0,2	-0,816117
36,500000	0,2	-0,819171
36,503333	0,2	-0,821290
36,506667	0,2	-0,822140
36,510000	0,2	-0,822132
36,513333	0,2	-0,821842
36,516667	0,2	-0,821692
36,520000	0,2	-0,821924
36,523333	0,2	-0,822524
36,526667	0,2	-0,823234
36,530000	0,2	-0,823824
36,533333	0,2	-0,824295
36,536667	0,2	-0,824874
36,540000	0,2	-0,825906
36,543333	0,2	-0,827573
36,546667	0,2	-0,829791
36,550000	0,2	-0,832473
36,553333	0,2	-0,835539
36,556667	0,2	-0,838563
36,560000	0,2	-0,840826
36,563333	0,2	-0,841897
36,566667	0,2	-0,841935
36,570000	0,2	-0,841362
36,573333	0,2	-0,840649
36,576667	0,2	-0,840435
36,580000	0,2	-0,841357
36,583333	0,2	-0,843519
36,586667	0,2	-0,846337
36,590000	0,2	-0,849059
36,593333	0,2	-0,851181
36,596667	0,2	-0,852209
36,600000	0,2	-0,851636
36,603333	0,2	-0,849671
36,606667	0,2	-0,847331
36,610000	0,2	-0,845463
36,613333	0,2	-0,844158
36,616667	0,2	-0,843199
36,620000	0,2	-0,842641
36,623333	0,2	-0,842771
36,626667	0,2	-0,843749
36,630000	0,2	-0,845558
36,633333	0,2	-0,848075
36,636667	0,2	-0,850982
36,640000	0,2	-0,853770
36,643333	0,2	-0,856008
36,646667	0,2	-0,857630
36,650000	0,2	-0,859000
36,653333	0,2	-0,860611
36,656667	0,2	-0,862672
36,660000	0,2	-0,864989
36,663333	0,2	-0,867139
36,666667	0,2	-0,868603
36,670000	0,2	-0,868965
36,673333	0,2	-0,868189
36,676667	0,2	-0,866717
36,680000	0,2	-0,865336
36,683333	0,2	-0,864775
36,686667	0,2	-0,865125
36,690000	0,2	-0,865747
36,693333	0,2	-0,865881
36,696667	0,2	-0,865262
36,700000	0,2	-0,864201
36,703333	0,2	-0,863244
36,706667	0,2	-0,862764
36,710000	0,2	-0,862784
36,713333	0,2	-0,862936
36,716667	0,2	-0,862514
36,720000	0,2	-0,860842
36,723333	0,2	-0,857832
36,726667	0,2	-0,853923
36,730000	0,2	-0,849146
36,733333	0,2	-0,842715
36,736667	0,2	-0,833995
36,740000	0,2	-0,823325
36,743333	0,2	-0,811413
36,746667	0,2	-0,798428
36,750000	0,2	-0,784101
36,753333	0,2	-0,768288
36,756667	0,2	-0,751278
36,760000	0,2	-0,733865
36,763333	0,2	-0,717243
36,766667	0,2	-0,702733
36,770000	0,2	-0,691199
36,773333	0,2	-0,682609
36,776667	0,2	-0,676593
36,780000	0,2	-0,673276
36,783333	0,2	-0,672975
36,786667	0,2	-0,675461
36,790000	0,2	-0,680062
36,793333	0,2	-0,686187
36,796667	0,2	-0,693477
36,800000	0,2	-0,701835
36,803333	0,2	-0,711513
36,806667	0,2	-0,722695
36,810000	0,2	-0,734861
36,813333	0,2	-0,747016
36,816667	0,2	-0,758451
36,820000	0,2	-0,768949
36,823333	0,2	-0,778569
36,826667	0,2	-0,787471
36,830000	0,2	-0,795656
36,833333	0,2	-0,802863
36,836667	0,2	-0,808885
36,840000	0,2	-0,813786
36,843333	0,2	-0,817794
36,846667	0,2	-0,821355
36,850000	0,2	-0,825248
36,853333	0,2	-0,830064
36,856667	0,2	-0,835550
36,860000	0,2	-0,840729
36,863333	0,2	-0,844693
36,866667	0,2	-0,847353
36,870000	0,2	-0,849429
36,873333	0,2	-0,851788
36,876667	0,2	-0,854784
36,880000	0,2	-0,858129
36,883333	0,2	-0,861264
36,886667	0,2	-0,863748
36,890000	0,2	-0,865546
36,893333	0,2	-0,866855
36,896667	0,2	-0,867626
36,900000	0,2	-0,867728
36,903333	0,2	-0,867277
36,906667	0,2	-0,866462
36,910000	0,2	-0,865408
36,913333	0,2	-0,864334
36,916667	0,2	-0,863509
36,920000	0,2	-0,863022
36,923333	0,2	-0,862746
36,926667	0,2	-0,862487
36,930000	0,2	-0,862305
36,933333	0,2	-0,862751
36,936667	0,2	-0,864290
36,940000	0,2	-0,866527
36,943333	0,2	-0,868416
36,946667	0,2	-0,869187
36,950000	0,2	-0,868956
36,953333	0,2	-0,868613
36,956667	0,2	-0,869008
36,960000	0,2	-0,870317
36,963333	0,2	-0,872507
36,966667	0,2	-0,875773
36,970000	0,2	-0,879794
36,973333	0,2	-0,883293
36,976667	0,2	-0,884930
36,980000	0,2	-0,884333
36,983333	0,2	-0,882137
36,986667	0,2	-0,879263
36,990000	0,2	-0,876307
36,993333	0,2	-0,873514
36,996667	0,2	-0,871126
37,000000	0,2	-0,869417
37,003333	0,2	-0,868473
37,006667	0,2	-0,868213
37,010000	0,2	-0,868608
37,013333	0,2	-0,869818
37,016667	0,2	-0,871950
37,020000	0,2	-0,874713
37,023333	0,2	-0,877727
37,026667	0,2	-0,880803
37,030000	0,2	-0,883596
37,033333	0,2	-0,885684
37,036667	0,2	-0,887042
37,040000	0,2	-0,887852
37,043333	0,2	-0,888209
37,046667	0,2	-0,888279
37,050000	0,2	-0,888306
37,053333	0,2	-0,888387
37,056667	0,2	-0,888382
37,060000	0,2	-0,888018
37,063333	0,2	-0,887120
37,066667	0,2	-0,885825
37,070000	0,2	-0,884633
37,073333	0,2	-0,884161
37,076667	0,2	-0,884658
37,080000	0,2	-0,885868
37,083333	0,2	-0,887391
37,086667	0,2	-0,888836
37,090000	0,2	-0,889777
37,093333	0,2	-0,889986
37,096667	0,2	-0,889613
37,100000	0,2	-0,889073
37,103333	0,2	-0,888890
37,106667	0,2	-0,889560
37,110000	0,2	-0,891423
37,113333	0,2	-0,894399
37,116667	0,2	-0,897871
37,120000	0,2	-0,901084
37,123333	0,2	-0,903496
37,126667	0,2	-0,904784
37,130000	0,2	-0,905092
37,133333	0,2	-0,905115
37,136667	0,2	-0,905424
37,140000	0,2	-0,906004
37,143333	0,2	-0,906618
37,146667	0,2	-0,907190
37,150000	0,2	-0,907531
37,153333	0,2	-0,907216
37,156667	0,2	-0,906161
37,160000	0,2	-0,904783
37,163333	0,2	-0,903435
37,166667	0,2	-0,902234
37,170000	0,2	-0,901354
37,173333	0,2	-0,901196
37,176667	0,2	-0,902224
37,180000	0,2	-0,904485
37,183333	0,2	-0,907323
37,186667	0,2	-0,909865
37,190000	0,2	-0,911786
37,193333	0,2	-0,913324
37,196667	0,2	-0,914612
37,200000	0,2	-0,915393
37,203333	0,2	-0,915585
37,206667	0,2	-0,915575
37,210000	0,2	-0,915626
37,213333	0,2	-0,915487
37,216667	0,2	-0,914862
37,220000	0,2	-0,913942
37,223333	0,2	-0,913221
37,226667	0,2	-0,912952
37,230000	0,2	-0,912956
37,233333	0,2	-0,912895
37,236667	0,2	-0,912661
37,240000	0,2	-0,912377
37,243333	0,2	-0,912147
37,246667	0,2	-0,911970
37,250000	0,2	-0,911790
37,253333	0,2	-0,911548
37,256667	0,2	-0,911375
37,260000	0,2	-0,911661
37,263333	0,2	-0,912566
37,266667	0,2	-0,913479
37,270000	0,2	-0,913537
37,273333	0,2	-0,912728
37,276667	0,2	-0,911901
37,280000	0,2	-0,911744
37,283333	0,2	-0,912274
37,286667	0,2	-0,913106
37,290000	0,2	-0,913804
37,293333	0,2	-0,914150
37,296667	0,2	-0,914233
37,300000	0,2	-0,914060
37,303333	0,2	-0,913347
37,306667	0,2	-0,912106
37,310000	0,2	-0,911009
37,313333	0,2	-0,910558
37,316667	0,2	-0,910372
37,320000	0,2	-0,909651
37,323333	0,2	-0,908094
37,326667	0,2	-0,906270
37,330000	0,2	-0,905112
37,333333	0,2	-0,905136
37,336667	0,2	-0,906312
37,340000	0,2	-0,908238
37,343333	0,2	-0,910262
37,346667	0,2	-0,911814
37,350000	0,2	-0,912717
37,353333	0,2	-0,913195
37,356667	0,2	-0,913732
37,360000	0,2	-0,914537
37,363333	0,2	-0,915111
37,366667	0,2	-0,914833
37,370000	0,2	-0,913899
37,373333	0,2	-0,913142
37,376667	0,2	-0,913003
37,380000	0,2	-0,913147
37,383333	0,2	-0,913040
37,386667	0,2	-0,912454
37,390000	0,2	-0,911415
37,393333	0,2	-0,910046
37,396667	0,2	-0,908447
37,400000	0,2	-0,906681
37,403333	0,2	-0,904979
37,406667	0,2	-0,903659
37,410000	0,2	-0,902916
37,413333	0,2	-0,903050
37,416667	0,2	-0,904421
37,420000	0,2	-0,906963
37,423333	0,2	-0,910040
37,426667	0,2	-0,912742
37,430000	0,2	-0,914430
37,433333	0,2	-0,915117
37,436667	0,2	-0,915136
37,440000	0,2	-0,914658
37,443333	0,2	-0,913750
37,446667	0,2	-0,912527
37,450000	0,2	-0,911161
37,453333	0,2	-0,909859
37,456667	0,2	-0,908769
37,460000	0,2	-0,907908
37,463333	0,2	-0,907175
37,466667	0,2	-0,906557
37,470000	0,2	-0,906305
37,473333	0,2	-0,906637
37,476667	0,2	-0,907468
37,480000	0,2	-0,908610
37,483333	0,2	-0,909941
37,486667	0,2	-0,911450
37,490000	0,2	-0,913111
37,493333	0,2	-0,914590
37,496667	0,2	-0,915308
37,500000	0,2	-0,914786
37,503333	0,2	-0,912906
37,506667	0,2	-0,910219
37,510000	0,2	-0,907894
37,513333	0,2	-0,906870
37,516667	0,2	-0,907206
37,520000	0,2	-0,908396
37,523333	0,2	-0,909884
37,526667	0,2	-0,911132
37,530000	0,2	-0,911608
37,533333	0,2	-0,910975
37,536667	0,2	-0,909344
37,540000	0,2	-0,907283
37,543333	0,2	-0,905317
37,546667	0,2	-0,903394
37,550000	0,2	-0,901212
37,553333	0,2	-0,899054
37,556667	0,2	-0,897741
37,560000	0,2	-0,897913
37,563333	0,2	-0,899661
37,566667	0,2	-0,902288
37,570000	0,2	-0,904460
37,573333	0,2	-0,905270
37,576667	0,2	-0,904956
37,580000	0,2	-0,904214
37,583333	0,2	-0,903391
37,586667	0,2	-0,902610
37,590000	0,2	-0,902120
37,593333	0,2	-0,902337
37,596667	0,2	-0,903548
37,600000	0,2	-0,905446
37,603333	0,2	-0,907163
37,606667	0,2	-0,907869
37,610000	0,2	-0,907286
37,613333	0,2	-0,905807
37,616667	0,2	-0,904155
37,620000	0,2	-0,902849
37,623333	0,2	-0,902070
37,626667	0,2	-0,901892
37,630000	0,2	-0,902259
37,633333	0,2	-0,902976
37,636667	0,2	-0,904072
37,640000	0,2	-0,905685
37,643333	0,2	-0,907396
37,646667	0,2	-0,908359
37,650000	0,2	-0,908200
37,653333	0,2	-0,907392
37,656667	0,2	-0,906704
37,660000	0,2	-0,906485
37,663333	0,2	-0,906688
37,666667	0,2	-0,907246
37,670000	0,2	-0,907970
37,673333	0,2	-0,908448
37,676667	0,2	-0,908312
37,680000	0,2	-0,907481
37,683333	0,2	-0,906251
37,686667	0,2	-0,905112
37,690000	0,2	-0,904384
37,693333	0,2	-0,904170
37,696667	0,2	-0,904454
37,700000	0,2	-0,905073
37,703333	0,2	-0,905679
37,706667	0,2	-0,905803
37,710000	0,2	-0,905278
37,713333	0,2	-0,904619
37,716667	0,2	-0,904545
37,720000	0,2	-0,905120
37,723333	0,2	-0,905809
37,726667	0,2	-0,906210
37,730000	0,2	-0,906334
37,733333	0,2	-0,906341
37,736667	0,2	-0,906340
37,740000	0,2	-0,906435
37,743333	0,2	-0,906764
37,746667	0,2	-0,907266
37,750000	0,2	-0,907588
37,753333	0,2	-0,907455
37,756667	0,2	-0,906943
37,760000	0,2	-0,906320
37,763333	0,2	-0,905839
37,766667	0,2	-0,905507
37,770000	0,2	-0,904950
37,773333	0,2	-0,903725
37,776667	0,2	-0,901789
37,780000	0,2	-0,899449
37,783333	0,2	-0,897124
37,786667	0,2	-0,895387
37,790000	0,2	-0,894827
37,793333	0,2	-0,895504
37,796667	0,2	-0,896690
37,800000	0,2	-0,897379
37,803333	0,2	-0,897090
37,806667	0,2	-0,896102
37,810000	0,2	-0,895012
37,813333	0,2	-0,894345
37,816667	0,2	-0,894449
37,820000	0,2	-0,895384
37,823333	0,2	-0,896797
37,826667	0,2	-0,898216
37,830000	0,2	-0,899472
37,833333	0,2	-0,900275
37,836667	0,2	-0,899912
37,840000	0,2	-0,898178
37,843333	0,2	-0,895952
37,846667	0,2	-0,894385
37,850000	0,2	-0,894080
37,853333	0,2	-0,894913
37,856667	0,2	-0,896200
37,860000	0,2	-0,897263
37,863333	0,2	-0,897831
37,866667	0,2	-0,897907
37,870000	0,2	-0,897654
37,873333	0,2	-0,897257
37,876667	0,2	-0,896729
37,880000	0,2	-0,896229
37,883333	0,2	-0,896277
37,886667	0,2	-0,897134
37,890000	0,2	-0,898321
37,893333	0,2	-0,899071
37,896667	0,2	-0,898966
37,900000	0,2	-0,898007
37,903333	0,2	-0,896361
37,906667	0,2	-0,894420
37,910000	0,2	-0,892909
37,913333	0,2	-0,892344
37,916667	0,2	-0,892439
37,920000	0,2	-0,892490
37,923333	0,2	-0,892061
37,926667	0,2	-0,891128
37,930000	0,2	-0,890023
37,933333	0,2	-0,889201
37,936667	0,2	-0,888751
37,940000	0,2	-0,888313
37,943333	0,2	-0,887633
37,946667	0,2	-0,886927
37,950000	0,2	-0,886538
37,953333	0,2	-0,886609
37,956667	0,2	-0,887126
37,960000	0,2	-0,888064
37,963333	0,2	-0,889557
37,966667	0,2	-0,891698
37,970000	0,2	-0,894123
37,973333	0,2	-0,896070
37,976667	0,2	-0,896978
37,980000	0,2	-0,897047
37,983333	0,2	-0,896989
37,986667	0,2	-0,897007
37,990000	0,2	-0,896457
37,993333	0,2	-0,894882
37,996667	0,2	-0,892841
38,000000	0,2	-0,891355
38,003333	0,2	-0,890836
38,006667	0,2	-0,890837
38,010000	0,2	-0,890761
38,013333	0,2	-0,890426
38,016667	0,2	-0,889733
38,020000	0,2	-0,888387
38,023333	0,2	-0,886409
38,026667	0,2	-0,884463
38,030000	0,2	-0,883390
38,033333	0,2	-0,883557
38,036667	0,2	-0,884684
38,040000	0,2	-0,886205
38,043333	0,2	-0,887802
38,046667	0,2	-0,889550
38,050000	0,2	-0,891437
38,053333	0,2	-0,893138
38,056667	0,2	-0,894452
38,060000	0,2	-0,895318
38,063333	0,2	-0,895402
38,066667	0,2	-0,894136
38,070000	0,2	-0,891219
38,073333	0,2	-0,887058
38,076667	0,2	-0,882709
38,080000	0,2	-0,879372
38,083333	0,2	-0,877741
38,086667	0,2	-0,877649
38,090000	0,2	-0,878393
38,093333	0,2	-0,879398
38,096667	0,2	-0,880357
38,100000	0,2	-0,880937
38,103333	0,2	-0,880827
38,106667	0,2	-0,880089
38,110000	0,2	-0,879111
38,113333	0,2	-0,878165
38,116667	0,2	-0,877320
38,120000	0,2	-0,876577
38,123333	0,2	-0,875639
38,126667	0,2	-0,873889
38,130000	0,2	-0,870853
38,133333	0,2	-0,866563
38,136667	0,2	-0,861520
38,140000	0,2	-0,856393
38,143333	0,2	-0,851802
38,146667	0,2	-0,848205
38,150000	0,2	-0,845658
38,153333	0,2	-0,843840
38,156667	0,2	-0,842311
38,160000	0,2	-0,840490
38,163333	0,2	-0,837739
38,166667	0,2	-0,833628
38,170000	0,2	-0,828062
38,173333	0,2	-0,821565
38,176667	0,2	-0,815337
38,180000	0,2	-0,810588
38,183333	0,2	-0,807921
38,186667	0,2	-0,807266
38,190000	0,2	-0,808096
38,193333	0,2	-0,809765
38,196667	0,2	-0,811875
38,200000	0,2	-0,814246
38,203333	0,2	-0,816554
38,206667	0,2	-0,818375
38,210000	0,2	-0,819767
38,213333	0,2	-0,821369
38,216667	0,2	-0,823683
38,220000	0,2	-0,826579
38,223333	0,2	-0,829646
38,226667	0,2	-0,832748
38,230000	0,2	-0,836085
38,233333	0,2	-0,839802
38,236667	0,2	-0,843668
38,240000	0,2	-0,847178
38,243333	0,2	-0,849929
38,246667	0,2	-0,851829
38,250000	0,2	-0,853017
38,253333	0,2	-0,853712
38,256667	0,2	-0,854206
38,260000	0,2	-0,854942
38,263333	0,2	-0,856488
38,266667	0,2	-0,859192
38,270000	0,2	-0,862736
38,273333	0,2	-0,866324
38,276667	0,2	-0,869417
38,280000	0,2	-0,871976
38,283333	0,2	-0,874050
38,286667	0,2	-0,875513
38,290000	0,2	-0,876226
38,293333	0,2	-0,876227
38,296667	0,2	-0,875849
38,300000	0,2	-0,875584
38,303333	0,2	-0,875576
38,306667	0,2	-0,875411
38,310000	0,2	-0,874704
38,313333	0,2	-0,873646
38,316667	0,2	-0,872772
38,320000	0,2	-0,872303
38,323333	0,2	-0,871814
38,326667	0,2	-0,870807
38,330000	0,2	-0,869416
38,333333	0,2	-0,868198
38,336667	0,2	-0,867563
38,340000	0,2	-0,867635
38,343333	0,2	-0,868150
38,346667	0,2	-0,868404
38,350000	0,2	-0,867926
38,353333	0,2	-0,867103
38,356667	0,2	-0,866788
38,360000	0,2	-0,867513
38,363333	0,2	-0,869141
38,366667	0,2	-0,871073
38,370000	0,2	-0,872738
38,373333	0,2	-0,873872
38,376667	0,2	-0,874459
38,380000	0,2	-0,874757
38,383333	0,2	-0,875275
38,386667	0,2	-0,876302
38,390000	0,2	-0,877604
38,393333	0,2	-0,878747
38,396667	0,2	-0,879329
38,400000	0,2	-0,878971
38,403333	0,2	-0,877643
38,406667	0,2	-0,875858
38,410000	0,2	-0,874144
38,413333	0,2	-0,872552
38,416667	0,2	-0,870751
38,420000	0,2	-0,868570
38,423333	0,2	-0,866627
38,426667	0,2	-0,866191
38,430000	0,2	-0,868082
38,433333	0,2	-0,871793
38,436667	0,2	-0,875795
38,440000	0,2	-0,878593
38,443333	0,2	-0,879566
38,446667	0,2	-0,878922
38,450000	0,2	-0,877174
38,453333	0,2	-0,875037
38,456667	0,2	-0,873421
38,460000	0,2	-0,872837
38,463333	0,2	-0,873048
38,466667	0,2	-0,873416
38,470000	0,2	-0,873223
38,473333	0,2	-0,871948
38,476667	0,2	-0,869720
38,480000	0,2	-0,867381
38,483333	0,2	-0,865866
38,486667	0,2	-0,865486
38,490000	0,2	-0,865831
38,493333	0,2	-0,866248
38,496667	0,2	-0,866392
38,500000	0,2	-0,866445
38,503333	0,2	-0,866734
38,506667	0,2	-0,867357
38,510000	0,2	-0,868304
38,513333	0,2	-0,869572
38,516667	0,2	-0,871098
38,520000	0,2	-0,872662
38,523333	0,2	-0,873848
38,526667	0,2	-0,874281
38,530000	0,2	-0,873988
38,533333	0,2	-0,873433
38,536667	0,2	-0,873238
38,540000	0,2	-0,873698
38,543333	0,2	-0,874465
38,546667	0,2	-0,874772
38,550000	0,2	-0,874024
38,553333	0,2	-0,872240
38,556667	0,2	-0,869902
38,560000	0,2	-0,867468
38,563333	0,2	-0,865111
38,566667	0,2	-0,862864
38,570000	0,2	-0,860938
38,573333	0,2	-0,859678
38,576667	0,2	-0,859272
38,580000	0,2	-0,859706
38,583333	0,2	-0,860896
38,586667	0,2	-0,862648
38,590000	0,2	-0,864484
38,593333	0,2	-0,865866
38,596667	0,2	-0,866576
38,600000	0,2	-0,866743
38,603333	0,2	-0,866773
38,606667	0,2	-0,867077
38,610000	0,2	-0,867544
38,613333	0,2	-0,867605
38,616667	0,2	-0,867044
38,620000	0,2	-0,866390
38,623333	0,2	-0,866293
38,626667	0,2	-0,866824
38,630000	0,2	-0,867625
38,633333	0,2	-0,868540
38,636667	0,2	-0,869664
38,640000	0,2	-0,870794
38,643333	0,2	-0,871272
38,646667	0,2	-0,870521
38,650000	0,2	-0,868694
38,653333	0,2	-0,866670
38,656667	0,2	-0,865304
38,660000	0,2	-0,864999
38,663333	0,2	-0,865804
38,666667	0,2	-0,867383
38,670000	0,2	-0,869089
38,673333	0,2	-0,870279
38,676667	0,2	-0,870551
38,680000	0,2	-0,869894
38,683333	0,2	-0,868599
38,686667	0,2	-0,867185
38,690000	0,2	-0,866279
38,693333	0,2	-0,866098
38,696667	0,2	-0,866264
38,700000	0,2	-0,866305
38,703333	0,2	-0,866034
38,706667	0,2	-0,865505
38,710000	0,2	-0,864844
38,713333	0,2	-0,864116
38,716667	0,2	-0,863246
38,720000	0,2	-0,862171
38,723333	0,2	-0,861012
38,726667	0,2	-0,859918
38,730000	0,2	-0,859077
38,733333	0,2	-0,858889
38,736667	0,2	-0,859473
38,740000	0,2	-0,860254
38,743333	0,2	-0,860578
38,746667	0,2	-0,860377
38,750000	0,2	-0,860049
38,753333	0,2	-0,860004
38,756667	0,2	-0,860353
38,760000	0,2	-0,861053
38,763333	0,2	-0,862217
38,766667	0,2	-0,863851
38,770000	0,2	-0,865552
38,773333	0,2	-0,866946
38,776667	0,2	-0,867928
38,780000	0,2	-0,868293
38,783333	0,2	-0,867722
38,786667	0,2	-0,866074
38,790000	0,2	-0,863388
38,793333	0,2	-0,860011
38,796667	0,2	-0,856708
38,800000	0,2	-0,854139
38,803333	0,2	-0,852498
38,806667	0,2	-0,851720
38,810000	0,2	-0,851418
38,813333	0,2	-0,851047
38,816667	0,2	-0,850556
38,820000	0,2	-0,850415
38,823333	0,2	-0,851081
38,826667	0,2	-0,852642
38,830000	0,2	-0,854809
38,833333	0,2	-0,857191
38,836667	0,2	-0,859492
38,840000	0,2	-0,861547
38,843333	0,2	-0,863244
38,846667	0,2	-0,864264
38,850000	0,2	-0,864141
38,853333	0,2	-0,862694
38,856667	0,2	-0,860285
38,860000	0,2	-0,857675
38,863333	0,2	-0,855529
38,866667	0,2	-0,853996
38,870000	0,2	-0,852793
38,873333	0,2	-0,851623
38,876667	0,2	-0,850421
38,880000	0,2	-0,849378
38,883333	0,2	-0,848914
38,886667	0,2	-0,849346
38,890000	0,2	-0,850542
38,893333	0,2	-0,852017
38,896667	0,2	-0,853255
38,900000	0,2	-0,854126
38,903333	0,2	-0,854982
38,906667	0,2	-0,856126
38,910000	0,2	-0,857380
38,913333	0,2	-0,858259
38,916667	0,2	-0,858365
38,920000	0,2	-0,857575
38,923333	0,2	-0,856110
38,926667	0,2	-0,854527
38,930000	0,2	-0,853389
38,933333	0,2	-0,852939
38,936667	0,2	-0,853094
38,940000	0,2	-0,853476
38,943333	0,2	-0,853618
38,946667	0,2	-0,853320
38,950000	0,2	-0,852781
38,953333	0,2	-0,852363
38,956667	0,2	-0,852210
38,960000	0,2	-0,852313
38,963333	0,2	-0,852948
38,966667	0,2	-0,854522
38,970000	0,2	-0,856725
38,973333	0,2	-0,858392
38,976667	0,2	-0,858606
38,980000	0,2	-0,857518
38,983333	0,2	-0,855803
38,986667	0,2	-0,853870
38,990000	0,2	-0,851969
38,993333	0,2	-0,850514
38,996667	0,2	-0,849832
39,000000	0,2	-0,849846
39,003333	0,2	-0,850125
39,006667	0,2	-0,850269
39,010000	0,2	-0,850387
39,013333	0,2	-0,850955
39,016667	0,2	-0,851991
39,020000	0,2	-0,852941
39,023333	0,2	-0,853398
39,026667	0,2	-0,853363
39,030000	0,2	-0,853084
39,033333	0,2	-0,852792
39,036667	0,2	-0,852317
39,040000	0,2	-0,851341
39,043333	0,2	-0,850186
39,046667	0,2	-0,849542
39,050000	0,2	-0,849581
39,053333	0,2	-0,850029
39,056667	0,2	-0,850636
39,060000	0,2	-0,851083
39,063333	0,2	-0,850977
39,066667	0,2	-0,850243
39,070000	0,2	-0,849251
39,073333	0,2	-0,848462
39,076667	0,2	-0,848116
39,080000	0,2	-0,848371
39,083333	0,2	-0,849432
39,086667	0,2	-0,851105
39,090000	0,2	-0,852550
39,093333	0,2	-0,853022
39,096667	0,2	-0,852544
39,100000	0,2	-0,851560
39,103333	0,2	-0,850337
39,106667	0,2	-0,848727
39,110000	0,2	-0,846420
39,113333	0,2	-0,843569
39,116667	0,2	-0,840984
39,120000	0,2	-0,839569
39,123333	0,2	-0,839691
39,126667	0,2	-0,841025
39,130000	0,2	-0,842927
39,133333	0,2	-0,844995
39,136667	0,2	-0,847020
39,140000	0,2	-0,848549
39,143333	0,2	-0,849046
39,146667	0,2	-0,848596
39,150000	0,2	-0,848047
39,153333	0,2	-0,848212
39,156667	0,2	-0,849110
39,160000	0,2	-0,850302
39,163333	0,2	-0,851390
39,166667	0,2	-0,851874
39,170000	0,2	-0,851355
39,173333	0,2	-0,850121
39,176667	0,2	-0,848816
39,180000	0,2	-0,847676
39,183333	0,2	-0,846548
39,186667	0,2	-0,845397
39,190000	0,2	-0,844383
39,193333	0,2	-0,843595
39,196667	0,2	-0,843113
39,200000	0,2	-0,843235
39,203333	0,2	-0,844271
39,206667	0,2	-0,846101
39,210000	0,2	-0,848104
39,213333	0,2	-0,849545
39,216667	0,2	-0,849839
39,220000	0,2	-0,848800
39,223333	0,2	-0,847072
39,226667	0,2	-0,845736
39,230000	0,2	-0,845406
39,233333	0,2	-0,846071
39,236667	0,2	-0,847487
39,240000	0,2	-0,849394
39,243333	0,2	-0,851326
39,246667	0,2	-0,852449
39,250000	0,2	-0,852042
39,253333	0,2	-0,850028
39,256667	0,2	-0,846962
39,260000	0,2	-0,843717
39,263333	0,2	-0,841008
39,266667	0,2	-0,839017
39,270000	0,2	-0,837534
39,273333	0,2	-0,836388
39,276667	0,2	-0,835649
39,280000	0,2	-0,835530
39,283333	0,2	-0,836124
39,286667	0,2	-0,837159
39,290000	0,2	-0,838142
39,293333	0,2	-0,838724
39,296667	0,2	-0,838924
39,300000	0,2	-0,839110
39,303333	0,2	-0,839504
39,306667	0,2	-0,839789
39,310000	0,2	-0,839598
39,313333	0,2	-0,839155
39,316667	0,2	-0,839079
39,320000	0,2	-0,839691
39,323333	0,2	-0,840765
39,326667	0,2	-0,841678
39,330000	0,2	-0,841686
39,333333	0,2	-0,840538
39,336667	0,2	-0,838817
39,340000	0,2	-0,837452
39,343333	0,2	-0,837058
39,346667	0,2	-0,837559
39,350000	0,2	-0,838344
39,353333	0,2	-0,838847
39,356667	0,2	-0,838890
39,360000	0,2	-0,838618
39,363333	0,2	-0,838359
39,366667	0,2	-0,838356
39,370000	0,2	-0,838487
39,373333	0,2	-0,838346
39,376667	0,2	-0,837650
39,380000	0,2	-0,836540
39,383333	0,2	-0,835411
39,386667	0,2	-0,834587
39,390000	0,2	-0,834270
39,393333	0,2	-0,834532
39,396667	0,2	-0,835233
39,400000	0,2	-0,836020
39,403333	0,2	-0,836441
39,406667	0,2	-0,836220
39,410000	0,2	-0,835598
39,413333	0,2	-0,835231
39,416667	0,2	-0,835425
39,420000	0,2	-0,835726
39,423333	0,2	-0,835475
39,426667	0,2	-0,834378
39,430000	0,2	-0,832465
39,433333	0,2	-0,830127
39,436667	0,2	-0,828124
39,440000	0,2	-0,827170
39,443333	0,2	-0,827546
39,446667	0,2	-0,829062
39,450000	0,2	-0,831191
39,453333	0,2	-0,833250
39,456667	0,2	-0,834652
39,460000	0,2	-0,835197
39,463333	0,2	-0,835217
39,466667	0,2	-0,835238
39,470000	0,2	-0,835393
39,473333	0,2	-0,835459
39,476667	0,2	-0,835354
39,480000	0,2	-0,835176
39,483333	0,2	-0,834849
39,486667	0,2	-0,834210
39,490000	0,2	-0,833491
39,493333	0,2	-0,833165
39,496667	0,2	-0,833288
39,500000	0,2	-0,833403
39,503333	0,2	-0,832942
39,506667	0,2	-0,831620
39,510000	0,2	-0,829832
39,513333	0,2	-0,828517
39,516667	0,2	-0,828328
39,520000	0,2	-0,829181
39,523333	0,2	-0,830513
39,526667	0,2	-0,831586
39,530000	0,2	-0,831748
39,533333	0,2	-0,831042
39,536667	0,2	-0,830521
39,540000	0,2	-0,831254
39,543333	0,2	-0,833054
39,546667	0,2	-0,834637
39,550000	0,2	-0,834889
39,553333	0,2	-0,833770
39,556667	0,2	-0,832190
39,560000	0,2	-0,831171
39,563333	0,2	-0,831033
39,566667	0,2	-0,831307
39,570000	0,2	-0,831274
39,573333	0,2	-0,830545
39,576667	0,2	-0,829279
39,580000	0,2	-0,827846
39,583333	0,2	-0,826367
39,586667	0,2	-0,824848
39,590000	0,2	-0,823553
39,593333	0,2	-0,822982
39,596667	0,2	-0,823585
39,600000	0,2	-0,825491
39,603333	0,2	-0,828375
39,606667	0,2	-0,831374
39,610000	0,2	-0,833424
39,613333	0,2	-0,834098
39,616667	0,2	-0,833832
39,620000	0,2	-0,833257
39,623333	0,2	-0,832648
39,626667	0,2	-0,832009
39,630000	0,2	-0,831394
39,633333	0,2	-0,830852
39,636667	0,2	-0,830320
39,640000	0,2	-0,829889
39,643333	0,2	-0,829782
39,646667	0,2	-0,829862
39,650000	0,2	-0,829576
39,653333	0,2	-0,828631
39,656667	0,2	-0,827397
39,660000	0,2	-0,826334
39,663333	0,2	-0,825396
39,666667	0,2	-0,824279
39,670000	0,2	-0,822947
39,673333	0,2	-0,821726
39,676667	0,2	-0,821069
39,680000	0,2	-0,821362
39,683333	0,2	-0,822719
39,686667	0,2	-0,824648
39,690000	0,2	-0,826216
39,693333	0,2	-0,826915
39,696667	0,2	-0,826990
39,700000	0,2	-0,826816
39,703333	0,2	-0,826528
39,706667	0,2	-0,826302
39,710000	0,2	-0,826537
39,713333	0,2	-0,827530
39,716667	0,2	-0,828974
39,720000	0,2	-0,829993
39,723333	0,2	-0,829828
39,726667	0,2	-0,828368
39,730000	0,2	-0,825996
39,733333	0,2	-0,823170
39,736667	0,2	-0,820360
39,740000	0,2	-0,818128
39,743333	0,2	-0,816918
39,746667	0,2	-0,816872
39,750000	0,2	-0,817911
39,753333	0,2	-0,819830
39,756667	0,2	-0,822394
39,760000	0,2	-0,825286
39,763333	0,2	-0,827845
39,766667	0,2	-0,829292
39,770000	0,2	-0,829346
39,773333	0,2	-0,828306
39,776667	0,2	-0,826835
39,780000	0,2	-0,825788
39,783333	0,2	-0,825623
39,786667	0,2	-0,825978
39,790000	0,2	-0,826279
39,793333	0,2	-0,826492
39,796667	0,2	-0,826869
39,800000	0,2	-0,827348
39,803333	0,2	-0,827517
39,806667	0,2	-0,826997
39,810000	0,2	-0,825933
39,813333	0,2	-0,824920
39,816667	0,2	-0,824261
39,820000	0,2	-0,823762
39,823333	0,2	-0,823381
39,826667	0,2	-0,823364
39,830000	0,2	-0,823721
39,833333	0,2	-0,824385
39,836667	0,2	-0,825735
39,840000	0,2	-0,828054
39,843333	0,2	-0,830694
39,846667	0,2	-0,832575
39,850000	0,2	-0,833199
39,853333	0,2	-0,832719
39,856667	0,2	-0,831580
39,860000	0,2	-0,830339
39,863333	0,2	-0,829417
39,866667	0,2	-0,828847
39,870000	0,2	-0,828259
39,873333	0,2	-0,827233
39,876667	0,2	-0,825683
39,880000	0,2	-0,823803
39,883333	0,2	-0,821864
39,886667	0,2	-0,820211
39,890000	0,2	-0,819115
39,893333	0,2	-0,818535
39,896667	0,2	-0,818265
39,900000	0,2	-0,818281
39,903333	0,2	-0,818695
39,906667	0,2	-0,819292
39,910000	0,2	-0,819571
39,913333	0,2	-0,819375
39,916667	0,2	-0,818997
39,920000	0,2	-0,818828
39,923333	0,2	-0,819205
39,926667	0,2	-0,820248
39,930000	0,2	-0,821584
39,933333	0,2	-0,822505
39,936667	0,2	-0,822602
39,940000	0,2	-0,822185
39,943333	0,2	-0,821872
39,946667	0,2	-0,821887
39,950000	0,2	-0,822067
39,953333	0,2	-0,822362
39,956667	0,2	-0,822793
39,960000	0,2	-0,823147
39,963333	0,2	-0,823145
39,966667	0,2	-0,822761
39,970000	0,2	-0,822145
39,973333	0,2	-0,821460
39,976667	0,2	-0,820758
39,980000	0,2	-0,819811
39,983333	0,2	-0,818385
39,986667	0,2	-0,816712
39,990000	0,2	-0,815315
39,993333	0,2	-0,814590
39,996667	0,2	-0,814713
40,000000	0,2	-0,815601
